# Supplementary material for: Genome-wide identification and analysis of epithelial-mesenchymal transition-related RNA-binding proteins and alternative splicing in a human breast cancer cell line
Source: Sci Rep. 2024 May 23;14:11753. doi: 10.1038/s41598-024-62681-0 (PMC11116388; doi:10.1038/s41598-024-62681-0)
Supplement: Supplementary file 5 — Supplementary Data S1. [file 41598_2024_62681_MOESM5_ESM.zip]

Archive with 30 entries (25 files):
- EM1_vs_E_DESeq/
- EM1_vs_E_DESeq/EM1_vs_E_DEG.pdf
- EM1_vs_E_DESeq/EM1_vs_E_Down_DEG.xlsx
- EM1_vs_E_DESeq/EM1_vs_E_Sig_DEG.xlsx
- EM1_vs_E_DESeq/EM1_vs_E_Up_DEG.xlsx
- EM1_vs_E_DESeq/EM1_vs_E_result_list.xlsx
- EM2_vs_EM1_DESeq/
- EM2_vs_EM1_DESeq/EM2_vs_EM1_DEG.pdf
- EM2_vs_EM1_DESeq/EM2_vs_EM1_Down_DEG.xlsx
- EM2_vs_EM1_DESeq/EM2_vs_EM1_Sig_DEG.xlsx
- EM2_vs_EM1_DESeq/EM2_vs_EM1_Up_DEG.xlsx
- EM2_vs_EM1_DESeq/EM2_vs_EM1_result_list.xlsx
- EM3_vs_EM2_DESeq/
- EM3_vs_EM2_DESeq/EM3_vs_EM2_DEG.pdf
- EM3_vs_EM2_DESeq/EM3_vs_EM2_Down_DEG.xlsx
- EM3_vs_EM2_DESeq/EM3_vs_EM2_Sig_DEG.xlsx
- EM3_vs_EM2_DESeq/EM3_vs_EM2_Up_DEG.xlsx
- EM3_vs_EM2_DESeq/EM3_vs_EM2_result_list.xlsx
- M1_vs_EM3_DESeq/
- M1_vs_EM3_DESeq/M1_vs_EM3_DEG.pdf
- M1_vs_EM3_DESeq/M1_vs_EM3_Down_DEG.xlsx
- M1_vs_EM3_DESeq/M1_vs_EM3_Sig_DEG.xlsx
- M1_vs_EM3_DESeq/M1_vs_EM3_Up_DEG.xlsx
- M1_vs_EM3_DESeq/M1_vs_EM3_result_list.xlsx
- M2_vs_M1_DESeq/
- M2_vs_M1_DESeq/M2_vs_M1_DEG.pdf
- M2_vs_M1_DESeq/M2_vs_M1_Down_DEG.xlsx
- M2_vs_M1_DESeq/M2_vs_M1_Sig_DEG.xlsx
- M2_vs_M1_DESeq/M2_vs_M1_Up_DEG.xlsx
- M2_vs_M1_DESeq/M2_vs_M1_result_list.xlsx
