# Supplementary material for: Genome-wide identification and analysis of epithelial-mesenchymal transition-related RNA-binding proteins and alternative splicing in a human breast cancer cell line
Source: Sci Rep. 2024 May 23;14:11753. doi: 10.1038/s41598-024-62681-0 (PMC11116388; doi:10.1038/s41598-024-62681-0)
Supplement: Supplementary file 5 — Supplementary Data S1. [file 41598_2024_62681_MOESM5_ESM.zip › EM1_vs_E_DESeq/EM1_vs_E_Down_DEG.xlsx]

## Sheet: EM1_vs_E_Down_DEG
Gene	baseMean	log2FoldChange	lfcSE	stat	pvalue	padj	EM1_1	EM1_2	EM1_3	E_1	E_2	E_3	Symbol	Chr	GeneType	Description
ENSG00000236039.3	22.956	-3.55451	0.75469	-4.70989	2.47846e-06	3.28614e-05	0	0.02	0.05	0.22	0.25	0.41	LINC02889	chr7	lncRNA	long intergenic non-protein coding RNA 2889
ENSG00000172985.11	111.398	-5.18993	0.582589	-8.9084	5.17736e-19	4.79599e-17	0.01	0	0.06	0.67	1.1	0.91	SH3RF3	chr2	protein_coding	SH3 domain containing ring finger 3
ENSG00000074047.22	19.1567	-6.5468	1.26408	-5.17911	2.22951e-07	3.71585e-06	0	0	0	0.11	0.12	0.13	GLI2	chr2	protein_coding	GLI family zinc finger 2
ENSG00000287059.1	7.02551	-2.68208	0.950738	-2.82105	0.00478674	0.021133	0.01	0.02	0.01	0.06	0.08	0.12	RP11-14A10.1	chr3	lncRNA	--
ENSG00000262302.1	980.522	-1.34882	0.31668	-4.25925	2.05111e-05	0.000214303	23.87	17.8	42.39	64.9	72.97	73.18	RP1-4G17.5	chr17	protein_coding	--
ENSG00000180879.14	6387.92	-1.02237	0.24339	-4.20054	2.66285e-05	0.000270323	18.3	19.35	30.76	46.87	44.05	46.49	SSR4	chrX	protein_coding	signal sequence receptor subunit 4
ENSG00000233834.6	29.9303	-1.2587	0.42697	-2.94797	0.00319865	0.015279	0.38	0.65	0.42	1.25	1.08	1.08	AC005083.1	chr7	lncRNA	--
ENSG00000163898.10	74.4042	-1.42763	0.419154	-3.40598	0.00065928	0.00418351	0.31	0.09	0.33	0.64	0.66	0.65	LIPH	chr3	protein_coding	lipase H
ENSG00000129757.15	216.101	-4.4206	1.10143	-4.0135	5.98245e-05	0.000541369	0.05	0.03	0.5	3.2	4.42	4.59	CDKN1C	chr11	protein_coding	cyclin dependent kinase inhibitor 1C
ENSG00000170049.10	95.7548	-1.49232	0.369048	-4.04371	5.26121e-05	0.0004852	0.24	0.15	0.41	0.8	0.71	0.74	KCNAB3	chr17	protein_coding	potassium voltage-gated channel subfamily A regulatory beta subunit 3
ENSG00000136842.14	29.7072	-1.03928	0.402444	-2.58243	0.00981077	0.0376222	0.12	0.11	0.16	0.26	0.26	0.28	TMOD1	chr9	protein_coding	tropomodulin 1
ENSG00000128594.8	15.7956	-6.25873	1.27529	-4.90771	9.21466e-07	1.33243e-05	0	0.01	0	0.17	0.17	0.17	LRRC4	chr7	protein_coding	leucine rich repeat containing 4
ENSG00000125726.11	10.33	-3.14731	0.929939	-3.38443	0.000713266	0.0044606	0.02	0	0.08	0.21	0.42	0.27	CD70	chr19	protein_coding	CD70 molecule
ENSG00000164106.8	17.8917	-2.11671	0.660591	-3.20427	0.00135405	0.00762455	0.01	0.04	0.05	0.14	0.13	0.15	SCRG1	chr4	protein_coding	stimulator of chondrogenesis 1
ENSG00000244486.9	48.3546	-3.53592	0.464792	-7.60753	2.79383e-14	1.49412e-12	0.04	0.04	0.08	0.54	0.71	0.58	SCARF2	chr22	protein_coding	scavenger receptor class F member 2
ENSG00000142273.13	832.123	-1.51164	0.288163	-5.24579	1.55612e-07	2.67519e-06	4.76	5.63	9.43	17.44	17.97	20.56	CBLC	chr19	protein_coding	Cbl proto-oncogene C
ENSG00000243679.1	79.5863	-1.05954	0.287611	-3.68393	0.000229666	0.00173666	1.73	1.37	1.95	3.11	3.94	3.42	RP11-274B21.3	chr7	processed_pseudogene	--
ENSG00000108528.14	3583.37	-1.33992	0.197969	-6.76836	1.30251e-11	4.77511e-10	17.44	18.45	24.85	52.04	49.15	51.12	SLC25A11	chr17	protein_coding	solute carrier family 25 member 11
ENSG00000135111.16	6.43257	-5.94564	1.41267	-4.20881	2.56721e-05	0.000262024	0	0	0	0.06	0.04	0.05	TBX3	chr12	protein_coding	T-box transcription factor 3
ENSG00000155465.20	9.00359	-2.52111	0.883996	-2.85195	0.00434517	0.0195072	0.01	0.02	0.01	0.05	0.05	0.12	SLC7A7	chr14	protein_coding	solute carrier family 7 member 7
ENSG00000185532.20	65.4094	-1.41937	0.424051	-3.34718	0.000816387	0.00500296	0.08	0.09	0.03	0.21	0.18	0.15	PRKG1	chr10	protein_coding	protein kinase cGMP-dependent 1
ENSG00000132635.17	316.627	-1.67075	0.303316	-5.50828	3.62356e-08	7.12691e-07	1.2	1.25	2.38	4.83	5.18	5.22	PCED1A	chr20	protein_coding	PC-esterase domain containing 1A
ENSG00000276223.1	8.5415	-4.48443	1.23235	-3.63894	0.000273766	0.00201085	0.05	0	0.04	0.93	0.78	0.44	RP4-781B1.5	chr20	lncRNA	--
ENSG00000182352.8	21.3351	-7.67803	1.27489	-6.02249	1.71758e-09	4.41087e-08	0	0	0	0.27	0.43	0.42	C17orf77	chr17	lncRNA	--
ENSG00000111199.12	135.673	-3.03721	0.403719	-7.52307	5.35052e-14	2.73841e-12	0.1	0.14	0.31	1.74	1.53	1.31	TRPV4	chr12	protein_coding	transient receptor potential cation channel subfamily V member 4
ENSG00000203778.8	89.8963	-1.05246	0.256565	-4.10212	4.09377e-05	0.000391275	0.61	0.54	0.54	1.19	1.12	1.17	FAM229B	chr6	protein_coding	family with sequence similarity 229 member B
ENSG00000272970.3	28.7971	-1.95546	0.599147	-3.26374	0.00109951	0.00639787	0.06	0.03	0.15	0.21	0.31	0.4	RP11-329B9.4	chr3	lncRNA	--
ENSG00000231574.6	107.629	-1.92911	0.410397	-4.70058	2.59422e-06	3.40913e-05	0.16	0.49	0.37	1.14	1.44	1.25	LINC02015	chr3	lncRNA	long intergenic non-protein coding RNA 2015
ENSG00000107864.15	207.879	-2.23058	0.354367	-6.29456	3.08279e-10	9.12522e-09	0.35	0.2	0.14	1	1.14	1.04	CPEB3	chr10	protein_coding	cytoplasmic polyadenylation element binding protein 3
ENSG00000136327.7	54.3291	-1.73559	0.64524	-2.68984	0.00714869	0.0291139	0.12	0.13	0.76	1.05	1.13	1.15	NKX2-8	chr14	protein_coding	NK2 homeobox 8
ENSG00000066629.18	30.5307	-5.75315	0.92648	-6.20968	5.30923e-10	1.49683e-08	0.01	0	0	0.18	0.17	0.15	EML1	chr14	protein_coding	EMAP like 1
ENSG00000226067.7	70.343	-1.15536	0.283856	-4.07023	4.69664e-05	0.000440783	0.42	0.37	0.45	0.86	0.9	0.98	LINC00623	chr1	lncRNA	long intergenic non-protein coding RNA 623
ENSG00000115221.12	13.0341	-2.35825	0.696042	-3.38809	0.000703811	0.00441344	0.01	0.03	0.01	0.07	0.11	0.1	ITGB6	chr2	protein_coding	integrin subunit beta 6
ENSG00000140022.13	259.725	-1.01693	0.355695	-2.85901	0.00424966	0.0191613	0.56	0.76	0.3	1.09	1.09	1.07	STON2	chr14	protein_coding	stonin 2
ENSG00000003436.16	8.79448	-3.0412	0.895144	-3.39745	0.000680182	0.00429512	0	0.01	0	0.03	0.04	0.03	TFPI	chr2	protein_coding	tissue factor pathway inhibitor
ENSG00000163810.12	67.9313	-1.41384	0.354408	-3.98929	6.62702e-05	0.000592463	0.14	0.12	0.24	0.4	0.47	0.47	TGM4	chr3	protein_coding	transglutaminase 4
ENSG00000127129.10	32.6078	-2.69985	0.529894	-5.09509	3.48583e-07	5.50883e-06	0.18	0.06	0.14	1.18	0.73	0.61	EDN2	chr1	protein_coding	endothelin 2
ENSG00000236345.1	1015.02	-2.39506	0.503994	-4.75217	2.01248e-06	2.72578e-05	2.23	3.31	11.05	24.93	30.6	30.43	SCAT8	chr6	lncRNA	S-phase cancer associated transcript 8
ENSG00000127884.5	4836.32	-1.19953	0.16315	-7.35233	1.94774e-13	9.12318e-12	55.63	60.44	53.31	134.25	129.22	123.05	ECHS1	chr10	protein_coding	enoyl-CoA hydratase, short chain 1
ENSG00000180739.14	10.6751	-2.22977	0.82073	-2.71681	0.00659136	0.0273104	0.07	0.02	0.01	0.2	0.16	0.1	S1PR5	chr19	protein_coding	sphingosine-1-phosphate receptor 5
ENSG00000095596.12	2.31131	-4.47153	1.73901	-2.57131	0.0101314	0.0385776	0	0	0	0.03	0.04	0.05	CYP26A1	chr10	protein_coding	cytochrome P450 family 26 subfamily A member 1
ENSG00000278709.2	2269.56	-1.09382	0.2041	-5.35922	8.35832e-08	1.52404e-06	13.26	15.81	11.53	28.91	28.76	28.56	NKILA	chr20	lncRNA	NF-kappaB interacting lncRNA
ENSG00000163995.21	29.8916	-1.36935	0.479199	-2.85757	0.00426899	0.019236	0.03	0.07	0.09	0.14	0.2	0.18	ABLIM2	chr4	protein_coding	actin binding LIM protein family member 2
ENSG00000262580.5	13.6473	-2.38135	0.640408	-3.71849	0.00020042	0.00154141	0.03	0.01	0.02	0.11	0.1	0.11	RP11-334C17.5	chr17	lncRNA	--
ENSG00000184005.11	129.178	-1.04284	0.321641	-3.24226	0.00118584	0.00681799	0.29	0.23	0.35	0.43	0.56	0.78	ST6GALNAC3	chr1	protein_coding	ST6 N-acetylgalactosaminide alpha-2,6-sialyltransferase 3
ENSG00000111305.19	56.7806	-1.78129	0.371256	-4.79801	1.6025e-06	2.20796e-05	0.13	0.25	0.24	0.8	0.64	0.68	GSG1	chr12	protein_coding	germ cell associated 1
ENSG00000242574.9	6.0705	-4.00271	1.321	-3.03007	0.00244497	0.0123169	0	0	0.01	0.04	0.08	0.06	HLA-DMB	chr6	protein_coding	major histocompatibility complex, class II, DM beta
ENSG00000257743.8	4.24933	-4.32567	1.49957	-2.8846	0.00391915	0.0179837	0	0	0	0.02	0.03	0.02	MGAM2	chr7	protein_coding	maltase-glucoamylase 2 (putative)
ENSG00000039987.7	11.211	-3.89042	0.982952	-3.9579	7.5613e-05	0.000662852	0	0	0.04	0.18	0.19	0.22	BEST2	chr19	protein_coding	bestrophin 2
ENSG00000129151.9	24.5154	-4.11128	0.731412	-5.62102	1.89837e-08	3.94305e-07	0	0.06	0.03	0.33	0.53	0.51	BBOX1	chr11	protein_coding	gamma-butyrobetaine hydroxylase 1
ENSG00000173227.14	7656.74	-4.00776	0.427666	-9.37125	7.1678e-21	8.54781e-19	0.79	3.04	2.09	32.37	32.64	30.64	SYT12	chr11	protein_coding	synaptotagmin 12
ENSG00000044115.21	17635.3	-1.07072	0.137449	-7.78994	6.70419e-15	3.97463e-13	31.17	31.74	32.2	64.3	67.78	66.15	CTNNA1	chr5	protein_coding	catenin alpha 1
ENSG00000146233.8	10.7022	-2.92751	0.819175	-3.57372	0.000351939	0.00248308	0.03	0	0.03	0.12	0.18	0.15	CYP39A1	chr6	protein_coding	cytochrome P450 family 39 subfamily A member 1
ENSG00000005486.17	1568.2	-1.18807	0.279809	-4.24602	2.17606e-05	0.000225766	6.61	9.62	13.34	21.87	23.23	21.71	RHBDD2	chr7	protein_coding	rhomboid domain containing 2
ENSG00000131398.15	112.067	-2.38691	0.478839	-4.9848	6.20271e-07	9.30631e-06	0.05	0.1	0.24	0.65	0.65	0.73	KCNC3	chr19	protein_coding	potassium voltage-gated channel subfamily C member 3
ENSG00000145777.15	99.2056	-1.05984	0.295309	-3.58891	0.000332058	0.00236614	0.3	0.32	0.49	0.84	0.75	0.72	TSLP	chr5	protein_coding	thymic stromal lymphopoietin
ENSG00000159733.14	17.4754	-3.41086	0.702097	-4.85811	1.18512e-06	1.67288e-05	0.01	0.01	0	0.08	0.08	0.09	ZFYVE28	chr4	protein_coding	zinc finger FYVE-type containing 28
ENSG00000167183.3	21.7743	-2.90968	0.779585	-3.73235	0.000189704	0.00147153	0.21	0.02	0.02	0.55	0.55	0.76	PRR15L	chr17	protein_coding	proline rich 15 like
ENSG00000127124.16	455.405	-1.22249	0.22907	-5.33678	9.46108e-08	1.70562e-06	0.36	0.45	0.56	1.1	1.09	1.01	HIVEP3	chr1	protein_coding	HIVEP zinc finger 3
ENSG00000225405.3	21.2043	-1.60667	0.647373	-2.48183	0.013071	0.0472047	0.27	0.35	1.34	1.73	1.87	2.44	RPS15AP17	chr4	processed_pseudogene	ribosomal protein S15a pseudogene 17
ENSG00000163406.11	44.9228	-1.21429	0.443644	-2.73708	0.00619868	0.0260056	0.17	0.09	0.08	0.22	0.33	0.22	SLC15A2	chr3	protein_coding	solute carrier family 15 member 2
ENSG00000183770.7	11.4683	-6.7791	1.34684	-5.03336	4.81969e-07	7.44111e-06	0	0	0	0.27	0.18	0.13	FOXL2	chr3	protein_coding	forkhead box L2
ENSG00000053501.13	638.125	-1.04766	0.279873	-3.74332	0.000181604	0.00141505	3.31	3.33	6.04	8.26	8.6	9.07	USE1	chr19	protein_coding	unconventional SNARE in the ER 1
ENSG00000122971.9	68.3974	-1.09819	0.391897	-2.80225	0.00507477	0.0221641	0.34	0.28	0.62	0.67	0.9	1.05	ACADS	chr12	protein_coding	acyl-CoA dehydrogenase short chain
ENSG00000198873.12	130.192	-2.26539	0.29383	-7.70987	1.25943e-14	7.12077e-13	0.16	0.2	0.12	0.77	0.69	0.78	GRK5	chr10	protein_coding	G protein-coupled receptor kinase 5
ENSG00000118849.10	3358.32	-2.74132	0.531509	-5.15761	2.50123e-07	4.12236e-06	22.33	5.55	4.25	59.14	75.55	76.27	RARRES1	chr3	protein_coding	retinoic acid receptor responder 1
ENSG00000102287.19	2177.5	-1.53807	0.217276	-7.07887	1.45335e-12	6.16708e-11	3.1	3.13	2.33	9.31	7.93	7.44	GABRE	chrX	protein_coding	gamma-aminobutyric acid type A receptor subunit epsilon
ENSG00000165591.7	99.9823	-1.44134	0.320797	-4.49301	7.02237e-06	8.3456e-05	0.51	0.55	0.91	1.63	1.63	2.06	FAAH2	chrX	protein_coding	fatty acid amide hydrolase 2
ENSG00000106153.13	9113.11	-1.04435	0.195593	-5.33938	9.32641e-08	1.68574e-06	133.79	119.61	175.54	299	275.15	300.54	CHCHD2	chr7	protein_coding	coiled-coil-helix-coiled-coil-helix domain containing 2
ENSG00000133661.17	14.5093	-2.46516	0.77968	-3.16176	0.00156818	0.00861982	0	0.03	0.04	0.11	0.14	0.18	SFTPD	chr10	protein_coding	surfactant protein D
ENSG00000283689.1	32.4461	-1.04453	0.412607	-2.53154	0.0113563	0.0422558	0.5	0.55	0.42	1.23	1	0.78	RP11-434E6.5	chr16	lncRNA	--
ENSG00000184719.12	286.614	-1.21326	0.205056	-5.91674	3.28384e-09	7.91402e-08	0.93	0.95	0.78	1.96	2.15	2.01	RNLS	chr10	protein_coding	renalase, FAD dependent amine oxidase
ENSG00000231870.4	14.9001	-2.81722	0.688815	-4.08995	4.31475e-05	0.000409753	0.02	0.08	0.11	0.46	0.54	0.51	KRT17P3	chr17	unprocessed_pseudogene	keratin 17 pseudogene 3
ENSG00000129595.14	948.826	-1.30704	0.253737	-5.15116	2.58884e-07	4.25305e-06	1.1	1.79	1.8	3.75	3.99	3.79	EPB41L4A	chr5	protein_coding	erythrocyte membrane protein band 4.1 like 4A
ENSG00000138606.19	150.321	-4.36933	0.503621	-8.67583	4.10558e-18	3.57944e-16	0.05	0.01	0.14	1.11	1.55	1.65	SHF	chr15	protein_coding	Src homology 2 domain containing F
ENSG00000138356.14	2456.02	-2.1333	0.292918	-7.28291	3.26692e-13	1.48334e-11	3.77	5.67	2.91	19.14	18.15	16.86	AOX1	chr2	protein_coding	aldehyde oxidase 1
ENSG00000185046.19	112.025	-1.46954	0.497393	-2.95449	0.00313187	0.0150258	0.04	0.13	0.22	0.31	0.37	0.41	ANKS1B	chr12	protein_coding	ankyrin repeat and sterile alpha motif domain containing 1B
ENSG00000106344.8	2615.81	-1.07788	0.147854	-7.29021	3.09482e-13	1.41137e-11	2.49	2.6	2.74	5.64	5.38	5.37	RBM28	chr7	protein_coding	RNA binding motif protein 28
ENSG00000176402.6	20.193	-5.16029	1.0031	-5.14434	2.68465e-07	4.37945e-06	0.05	0	0.02	0.52	0.78	1.27	GJC3	chr7	protein_coding	gap junction protein gamma 3
ENSG00000277363.5	72.8388	-1.26392	0.344812	-3.66555	0.000246809	0.00184352	0.07	0.07	0.13	0.23	0.23	0.19	SRCIN1	chr17	protein_coding	SRC kinase signaling inhibitor 1
ENSG00000106133.18	195.259	-1.08012	0.223348	-4.83606	1.32435e-06	1.85302e-05	1.33	1	1.26	2.74	2.56	2.25	NSUN5P2	chr7	transcribed_unprocessed_pseudogene	NSUN5 pseudogene 2
ENSG00000160211.19	9905.4	-1.15022	0.224946	-5.11332	3.16542e-07	5.072e-06	33.96	39.35	53.56	99.96	93.6	85.44	G6PD	chrX	protein_coding	glucose-6-phosphate dehydrogenase
ENSG00000077782.22	406.519	-2.09382	0.201663	-10.3828	2.9702e-25	5.86967e-23	0.22	0.21	0.23	0.81	1.01	0.99	FGFR1	chr8	protein_coding	fibroblast growth factor receptor 1
ENSG00000146072.6	4501.49	-1.46208	0.326054	-4.48417	7.31969e-06	8.6741e-05	9.33	21.04	18.55	40.13	47.79	46.68	TNFRSF21	chr6	protein_coding	TNF receptor superfamily member 21
ENSG00000149043.16	26.6075	-2.38165	0.541489	-4.39833	1.09086e-05	0.000122952	0.03	0.07	0.03	0.26	0.27	0.17	SYT8	chr11	protein_coding	synaptotagmin 8
ENSG00000279204.1	4.26135	-4.30885	1.53587	-2.80547	0.00502433	0.0219854	0	0.02	0	0.05	0.07	0.15	RP11-175K6.2	chr5	TEC	--
ENSG00000275216.2	6324	-1.27495	0.290533	-4.38832	1.14231e-05	0.000127982	11.51	17.8	24.36	40.5	45.5	42.89	RP11-54H7.4	chr13	lncRNA	--
ENSG00000139767.10	2.59337	-4.63815	1.70947	-2.71321	0.00666341	0.027543	0	0	0	0.01	0.01	0.02	SRRM4	chr12	protein_coding	serine/arginine repetitive matrix 4
ENSG00000186648.15	45.8288	-1.27976	0.431535	-2.96559	0.003021	0.0145781	0.08	0.06	0.15	0.18	0.27	0.27	CARMIL3	chr14	protein_coding	capping protein regulator and myosin 1 linker 3
ENSG00000077942.19	54.2171	-4.20109	0.473151	-8.87896	6.74904e-19	6.22411e-17	0.02	0.02	0.02	0.33	0.36	0.34	FBLN1	chr22	protein_coding	fibulin 1
ENSG00000091592.16	39.645	-7.60321	1.23326	-6.16514	7.04201e-10	1.9535e-08	0	0	0	0.14	0.18	0.18	NLRP1	chr17	protein_coding	NLR family pyrin domain containing 1
ENSG00000112164.6	4.65248	-4.46864	1.44924	-3.08344	0.00204625	0.0106415	0	0	0	0.03	0.03	0.03	GLP1R	chr6	protein_coding	glucagon like peptide 1 receptor
ENSG00000069535.14	24.1851	-2.08912	0.507455	-4.11685	3.8408e-05	0.000371373	0.1	0.06	0.07	0.24	0.39	0.36	MAOB	chrX	protein_coding	monoamine oxidase B
ENSG00000109846.9	18.7398	-4.62522	0.864302	-5.3514	8.72762e-08	1.58719e-06	0.01	0	0.01	0.16	0.23	0.21	CRYAB	chr11	protein_coding	crystallin alpha B
ENSG00000086062.13	12945	-1.55399	0.281245	-5.52538	3.28765e-08	6.564e-07	22.11	32.01	45.14	91.06	101.88	96.03	B4GALT1	chr9	protein_coding	beta-1,4-galactosyltransferase 1
ENSG00000183617.5	789.88	-1.02819	0.291713	-3.52466	0.000424032	0.00289145	9.47	10.69	18.92	25.49	25.36	28.01	MRPL54	chr19	protein_coding	mitochondrial ribosomal protein L54
ENSG00000196177.13	784.417	-1.24074	0.294133	-4.21829	2.46165e-05	0.000252598	1.91	2.39	1.19	4.3	4.35	4.3	ACADSB	chr10	protein_coding	acyl-CoA dehydrogenase short/branched chain
ENSG00000128849.11	11.6717	-5.82482	1.33548	-4.36159	1.29118e-05	0.000141907	0	0	0	0.04	0.07	0.08	CGNL1	chr15	protein_coding	cingulin like 1
ENSG00000125966.10	80.3198	-2.18808	0.3334	-6.56293	5.27618e-11	1.73503e-09	0.19	0.19	0.11	0.68	0.77	0.75	MMP24	chr20	protein_coding	matrix metallopeptidase 24
ENSG00000205913.7	30.1127	-1.20568	0.44244	-2.72507	0.0064288	0.0267869	0.04	0.07	0.09	0.13	0.19	0.15	SRRM2-AS1	chr16	lncRNA	SRRM2 antisense RNA 1
ENSG00000131771.14	9.74309	-5.54932	1.37154	-4.04606	5.20879e-05	0.000481222	0	0.01	0	0.07	0.08	0.16	PPP1R1B	chr17	protein_coding	protein phosphatase 1 regulatory inhibitor subunit 1B
ENSG00000090530.10	1643.22	-2.95839	0.25612	-11.5508	7.31357e-31	2.61649e-28	1.17	1.84	1.95	11.39	13.75	13.14	P3H2	chr3	protein_coding	prolyl 3-hydroxylase 2
ENSG00000239911.2	100.481	-2.36773	0.289806	-8.17003	3.08302e-16	2.14674e-14	0.73	0.53	0.8	3.18	3.63	3.82	PRKAG2-AS1	chr7	lncRNA	PRKAG2 antisense RNA 1
ENSG00000170791.18	1090.31	-1.15123	0.21277	-5.41068	6.27851e-08	1.1758e-06	3.33	2.82	2.37	7.03	5.75	5.97	CHCHD7	chr8	protein_coding	coiled-coil-helix-coiled-coil-helix domain containing 7
ENSG00000143797.12	5047.72	-1.10195	0.203242	-5.42186	5.89828e-08	1.11373e-06	7.68	8.45	11.16	18.15	19.97	19.91	MBOAT2	chr2	protein_coding	membrane bound O-acyltransferase domain containing 2
ENSG00000023902.14	58.117	-2.02343	0.371505	-5.44658	5.13468e-08	9.78372e-07	0.1	0.06	0.1	0.42	0.34	0.27	PLEKHO1	chr1	protein_coding	pleckstrin homology domain containing O1
ENSG00000155269.12	46.152	-1.97106	0.367098	-5.36929	7.90453e-08	1.45021e-06	0.04	0.05	0.04	0.18	0.15	0.17	GPR78	chr4	protein_coding	G protein-coupled receptor 78
ENSG00000165215.6	33.1603	-4.40663	0.676443	-6.51441	7.29745e-11	2.34763e-09	0	0.08	0.09	1.56	1.13	0.96	CLDN3	chr7	protein_coding	claudin 3
ENSG00000239521.9	15.5963	-3.27031	0.710588	-4.60226	4.1793e-06	5.24625e-05	0.02	0.01	0.01	0.12	0.13	0.17	CASTOR3	chr7	transcribed_unprocessed_pseudogene	CASTOR family member 3
ENSG00000157216.16	497.026	-2.20976	0.239776	-9.21595	3.08541e-20	3.33449e-18	0.63	0.46	0.79	3.09	2.89	2.65	SSBP3	chr1	protein_coding	single stranded DNA binding protein 3
ENSG00000214856.11	10.5792	-2.70577	0.9147	-2.95809	0.00309548	0.0148821	0	0.01	0.07	0.14	0.2	0.23	KRT16P1	chr17	transcribed_unprocessed_pseudogene	keratin 16 pseudogene 1
ENSG00000099139.14	249.319	-2.23898	0.267226	-8.3786	5.35601e-17	4.101e-15	0.14	0.21	0.14	0.83	0.73	0.69	PCSK5	chr9	protein_coding	proprotein convertase subtilisin/kexin type 5
ENSG00000112333.12	8.59371	-2.48116	0.804454	-3.08428	0.00204045	0.010619	0.01	0.02	0.02	0.1	0.1	0.08	NR2E1	chr6	protein_coding	nuclear receptor subfamily 2 group E member 1
ENSG00000127054.21	1798.65	-1.08773	0.22811	-4.76845	1.85648e-06	2.53268e-05	2.85	3.02	4.5	7	7.23	7.59	INTS11	chr1	protein_coding	integrator complex subunit 11
ENSG00000268621.6	39.8453	-1.69632	0.448412	-3.78295	0.000154982	0.00123926	0.23	0.09	0.09	0.44	0.45	0.45	IGFL2-AS1	chr19	lncRNA	IGFL2 antisense RNA 1
ENSG00000101443.18	2338.02	-1.31026	0.405151	-3.23401	0.00122064	0.00698134	11.25	25.44	37.57	47.34	68.12	67.4	WFDC2	chr20	protein_coding	WAP four-disulfide core domain 2
ENSG00000166828.3	7.50089	-3.1033	1.04269	-2.97624	0.00291809	0.0141705	0.02	0.02	0	0.08	0.06	0.14	SCNN1G	chr16	protein_coding	sodium channel epithelial 1 subunit gamma
ENSG00000123689.6	997.959	-10.8173	0.886558	-12.2015	3.05154e-34	1.58299e-31	0	0	0.08	41.45	54.8	70.57	G0S2	chr1	protein_coding	G0/G1 switch 2
ENSG00000223804.5	21.707	-1.50387	0.504338	-2.98187	0.00286492	0.0139576	0.17	0.22	0.37	0.65	0.81	0.67	CH17-472G23.2	chr1	transcribed_unprocessed_pseudogene	--
ENSG00000138944.8	16.213	-4.84223	0.984006	-4.92093	8.61319e-07	1.25332e-05	0	0	0.01	0.08	0.13	0.12	SHISAL1	chr22	protein_coding	shisa like 1
ENSG00000137880.6	145.633	-1.18718	0.393387	-3.01783	0.0025459	0.0127438	1.17	0.81	2.47	3.18	3.37	3.49	GCHFR	chr15	protein_coding	GTP cyclohydrolase I feedback regulator
ENSG00000114316.13	2467.11	-1.17017	0.199804	-5.85656	4.7256e-09	1.11809e-07	4.26	4.87	6.17	11.29	11.27	11.59	USP4	chr3	protein_coding	ubiquitin specific peptidase 4
ENSG00000172824.16	14.0426	-5.18873	1.14182	-4.54425	5.5131e-06	6.73742e-05	0	0.01	0.01	0.14	0.18	0.14	CES4A	chr16	protein_coding	carboxylesterase 4A
ENSG00000267059.2	1422.54	-1.0128	0.278045	-3.64257	0.000269934	0.00198762	20.94	16.04	32.93	48.45	42.98	47.68	AC005943.2	chr19	protein_coding	--
ENSG00000128203.7	109.166	-1.81599	0.297321	-6.10784	1.0099e-09	2.71795e-08	0.25	0.37	0.44	1.3	1.26	1.13	ASPHD2	chr22	protein_coding	aspartate beta-hydroxylase domain containing 2
ENSG00000172137.19	55.8251	-4.17637	0.527531	-7.91682	2.43659e-15	1.52747e-13	0.06	0.06	0.13	1.01	1.82	1.74	CALB2	chr16	protein_coding	calbindin 2
ENSG00000181690.8	70.9896	-3.58325	0.39357	-9.10448	8.66795e-20	8.73106e-18	0.04	0.04	0.02	0.38	0.41	0.43	PLAG1	chr8	protein_coding	PLAG1 zinc finger
ENSG00000276649.1	4.48402	-5.42731	1.50445	-3.6075	0.000309164	0.00222671	0	0	0	0.11	0.18	0.12	RP5-858L17.1	chr20	lncRNA	--
ENSG00000115226.10	36.393	-1.69308	0.483665	-3.50052	0.000464354	0.00311785	0.1	0.21	0.34	0.64	0.75	0.71	FNDC4	chr2	protein_coding	fibronectin type III domain containing 4
ENSG00000165644.11	292.339	-1.02364	0.262203	-3.90399	9.46202e-05	0.000805319	2.29	1.89	3.3	4.38	5.26	5.42	COMTD1	chr10	protein_coding	catechol-O-methyltransferase domain containing 1
ENSG00000174945.14	729.211	-3.36454	0.563768	-5.96795	2.40254e-09	5.95613e-08	0.06	0.34	0.53	3.22	3.25	3.11	AMZ1	chr7	protein_coding	archaelysin family metallopeptidase 1
ENSG00000242366.4	314.951	-2.62036	0.374538	-6.99624	2.62921e-12	1.0614e-10	0.42	1.13	1.14	5.19	6.01	5.26	UGT1A8	chr2	protein_coding	UDP glucuronosyltransferase family 1 member A8
ENSG00000107742.13	154.98	-3.98948	0.392878	-10.1545	3.16407e-24	5.6115e-22	0.03	0.07	0.11	1.18	1.07	1.08	SPOCK2	chr10	protein_coding	SPARC (osteonectin), cwcv and kazal like domains proteoglycan 2
ENSG00000271447.6	69.3469	-2.16943	0.649067	-3.34238	0.000830644	0.00507485	0.09	0.05	0.44	0.6	1.07	0.94	MMP28	chr17	protein_coding	matrix metallopeptidase 28
ENSG00000136367.14	13.5579	-2.09444	0.783365	-2.67364	0.00750335	0.030243	0.01	0	0.02	0.06	0.03	0.06	ZFHX2	chr14	protein_coding	zinc finger homeobox 2
ENSG00000136059.15	22.5423	-1.56922	0.559581	-2.80429	0.00504281	0.0220431	0.02	0.03	0.08	0.12	0.12	0.14	VILL	chr3	protein_coding	villin like
ENSG00000120318.16	630.409	-1.2174	0.19544	-6.22904	4.69288e-10	1.33815e-08	1.68	1.19	1.67	3.59	3.51	3.34	ARAP3	chr5	protein_coding	ArfGAP with RhoGAP domain, ankyrin repeat and PH domain 3
ENSG00000165887.12	21.6197	-1.85422	0.642717	-2.88497	0.00391445	0.0179661	0.31	0.12	0.05	0.67	0.49	0.55	ANKRD2	chr10	protein_coding	ankyrin repeat domain 2
ENSG00000134532.19	31.2093	-2.34835	0.823498	-2.85168	0.00434885	0.0195195	0	0.05	0.02	0.04	0.16	0.15	SOX5	chr12	protein_coding	SRY-box transcription factor 5
ENSG00000206172.8	25.8334	-2.24642	0.58574	-3.83518	0.000125473	0.0010303	0.1	0.21	0.48	1.35	1.39	1.01	HBA1	chr16	protein_coding	hemoglobin subunit alpha 1
ENSG00000227744.4	51.8504	-5.79193	0.754208	-7.67948	1.5973e-14	8.90969e-13	0	0.01	0.03	0.56	0.66	0.92	LINC01940	chr2	lncRNA	long intergenic non-protein coding RNA 1940
ENSG00000184792.16	9199.68	-1.08554	0.212813	-5.10089	3.38065e-07	5.37536e-06	17.42	24.55	23.45	43.48	45.8	48.85	OSBP2	chr22	protein_coding	oxysterol binding protein 2
ENSG00000146701.12	17173	-1.02717	0.188695	-5.44352	5.22364e-08	9.93498e-07	66.03	71.48	92.06	152.98	157.56	153.03	MDH2	chr7	protein_coding	malate dehydrogenase 2
ENSG00000178401.16	74.141	-1.28131	0.336472	-3.80808	0.000140049	0.00113428	0.2	0.14	0.28	0.49	0.58	0.43	DNAJC22	chr12	protein_coding	DnaJ heat shock protein family (Hsp40) member C22
ENSG00000181885.18	7145.74	-1.26274	0.304051	-4.15304	3.28092e-05	0.00032496	36.06	27.69	61.73	87.15	99.21	110.18	CLDN7	chr17	protein_coding	claudin 7
ENSG00000119698.12	11.3766	-3.22537	0.817631	-3.94477	7.98757e-05	0.000695518	0.01	0.01	0.01	0.1	0.08	0.13	PPP4R4	chr14	protein_coding	protein phosphatase 4 regulatory subunit 4
ENSG00000139971.15	82.8038	-1.14991	0.293317	-3.92036	8.84181e-05	0.0007597	0.17	0.15	0.18	0.41	0.29	0.4	ARMH4	chr14	protein_coding	armadillo like helical domain containing 4
ENSG00000054356.14	1097.38	-5.08214	0.558776	-9.09514	9.44649e-20	9.46931e-18	0.07	0.08	0.42	5.83	6.75	6.41	PTPRN	chr2	protein_coding	protein tyrosine phosphatase receptor type N
ENSG00000125775.15	152.23	-1.97508	0.682384	-2.89438	0.00379902	0.0175588	0.11	0.3	1.39	1.74	2.56	2.67	SDCBP2	chr20	protein_coding	syndecan binding protein 2
ENSG00000103489.12	117.599	-9.17468	1.20476	-7.61536	2.62953e-14	1.41354e-12	0	0	0	0.49	0.52	0.54	XYLT1	chr16	protein_coding	xylosyltransferase 1
ENSG00000140548.10	932.514	-1.01272	0.218719	-4.63025	3.65224e-06	4.6351e-05	2.44	3.5	3.15	5.79	6.05	6.41	ZNF710	chr15	protein_coding	zinc finger protein 710
ENSG00000258429.2	134.402	-1.07902	0.318265	-3.39032	0.000698101	0.00438559	0.55	0.6	1.08	1.55	1.48	1.65	PDF	chr16	protein_coding	peptide deformylase, mitochondrial
ENSG00000088899.16	168.989	-1.40463	0.286975	-4.8946	9.85037e-07	1.41843e-05	0.36	0.33	0.58	1.01	1.09	1.27	LZTS3	chr20	protein_coding	leucine zipper tumor suppressor family member 3
ENSG00000262481.5	189.938	-1.53913	0.378933	-4.06176	4.8705e-05	0.000454624	0.74	0.54	1.54	2.64	2.49	2.98	TMEM256-PLSCR3	chr17	protein_coding	TMEM256-PLSCR3 readthrough (NMD candidate)
ENSG00000161970.15	20427	-1.37153	0.224372	-6.11272	9.79472e-10	2.63949e-08	117.07	85.66	138.7	267.57	272.19	332	RPL26	chr17	protein_coding	ribosomal protein L26
ENSG00000173702.7	9.3508	-5.49938	1.33457	-4.12073	3.7768e-05	0.000365696	0	0	0.01	0.15	0.11	0.13	MUC13	chr3	protein_coding	mucin 13, cell surface associated
ENSG00000171368.12	81.4772	-2.31527	0.615788	-3.75985	0.000170015	0.00134137	0.04	0.05	0.25	0.38	0.71	0.57	TPPP	chr5	protein_coding	tubulin polymerization promoting protein
ENSG00000249364.6	44.078	-2.06282	0.804648	-2.56363	0.0103583	0.0392704	0.01	0.03	0.16	0.13	0.32	0.37	RP11-434D9.1	chr5	lncRNA	--
ENSG00000139193.4	26.0023	-5.48042	0.92278	-5.93903	2.8671e-09	6.97449e-08	0.02	0.05	0	1.01	0.94	0.86	CD27	chr12	protein_coding	CD27 molecule
ENSG00000171345.13	21436.2	-2.36863	0.323727	-7.31674	2.54067e-13	1.16894e-11	53.4	52.41	115.4	360.26	396.04	370.1	KRT19	chr17	protein_coding	keratin 19
ENSG00000140545.15	1845.6	-2.16872	0.400968	-5.4087	6.34832e-08	1.18567e-06	1.3	1.82	4.2	9.47	11.62	11.41	MFGE8	chr15	protein_coding	milk fat globule EGF and factor V/VIII domain containing
ENSG00000224259.7	184.959	-1.16555	0.395948	-2.94369	0.00324326	0.0154565	0.66	0.52	1.12	1.06	1.64	2.4	LINC01133	chr1	lncRNA	long intergenic non-protein coding RNA 1133
ENSG00000254027.1	69.3272	-1.06447	0.354876	-2.99954	0.00270387	0.0133648	1.06	1.87	1.8	2.57	3.62	3.59	RP11-363E6.3	chr8	lncRNA	--
ENSG00000106366.9	334.168	-3.09398	0.577439	-5.35811	8.40974e-08	1.53206e-06	0.11	0.47	1.06	4.49	4.66	4.75	SERPINE1	chr7	protein_coding	serpin family E member 1
ENSG00000137709.10	74.0951	-1.38454	0.389362	-3.55591	0.000376668	0.00262806	0.16	0.08	0.22	0.37	0.34	0.47	POU2F3	chr11	protein_coding	POU class 2 homeobox 3
ENSG00000104522.16	2426.54	-1.32576	0.223379	-5.93503	2.93788e-09	7.12162e-08	7.32	9.34	11.66	23.92	22.83	23.69	GFUS	chr8	protein_coding	GDP-L-fucose synthase
ENSG00000069122.19	6.62456	-3.95595	1.27085	-3.11284	0.00185294	0.00985857	0	0.01	0	0.05	0.04	0.04	ADGRF5	chr6	protein_coding	adhesion G protein-coupled receptor F5
ENSG00000088836.14	207.686	-3.36817	0.252346	-13.3474	1.22629e-40	1.01782e-37	0.18	0.2	0.24	2.04	2.27	2.12	SLC4A11	chr20	protein_coding	solute carrier family 4 member 11
ENSG00000280165.1	85.9908	-1.9066	0.344339	-5.537	3.07699e-08	6.18078e-07	0.21	0.2	0.15	0.51	0.69	0.88	PCDH20	chr13	protein_coding	protocadherin 20
ENSG00000243302.3	144.425	-1.11724	0.309822	-3.60606	0.00031088	0.00223519	1.55	1.5	2.81	4.33	4.45	3.84	RP11-274B21.2	chr7	processed_pseudogene	--
ENSG00000166670.10	2.42832	-4.54477	1.7903	-2.53856	0.0111311	0.0416688	0	0	0	0.03	0.09	0.08	MMP10	chr11	protein_coding	matrix metallopeptidase 10
ENSG00000169223.15	4398.98	-1.27461	0.235341	-5.41602	6.09403e-08	1.14435e-06	22.17	28.06	37.46	69.55	69.41	71.37	LMAN2	chr5	protein_coding	lectin, mannose binding 2
ENSG00000238228.1	20.9189	-1.59173	0.535151	-2.97436	0.00293597	0.0142406	0.18	0.17	0.4	0.69	0.68	0.92	OR7E7P	chr7	unprocessed_pseudogene	olfactory receptor family 7 subfamily E member 7 pseudogene
ENSG00000178860.9	859.118	-1.87572	0.529254	-3.54409	0.000393966	0.0027213	1.16	4.12	8.02	16.57	15.77	16.01	MSC	chr8	protein_coding	musculin
ENSG00000099337.5	333.491	-1.0342	0.335268	-3.0847	0.0020376	0.0106096	0.64	0.64	1.36	1.55	1.93	1.85	KCNK6	chr19	protein_coding	potassium two pore domain channel subfamily K member 6
ENSG00000256686.1	4.24325	-3.45788	1.39172	-2.48461	0.0129695	0.0469146	0	0	0.06	0.26	0.19	0.29	RP11-443N24.2	chr12	lncRNA	--
ENSG00000143367.16	709.446	-1.20638	0.28497	-4.23334	2.30247e-05	0.000238048	1.8	2.72	3.65	6.59	5.95	6.16	TUFT1	chr1	protein_coding	tuftelin 1
ENSG00000172296.13	2315.37	-2.48092	0.266006	-9.32655	1.09374e-20	1.28221e-18	2.09	2.53	1.44	12.13	11.46	10.14	SPTLC3	chr20	protein_coding	serine palmitoyltransferase long chain base subunit 3
ENSG00000143546.10	64.4658	-9.27242	1.21823	-7.61139	2.71156e-14	1.45387e-12	0	0	0	3.16	3.43	4.01	S100A8	chr1	protein_coding	S100 calcium binding protein A8
ENSG00000156299.13	1037.03	-1.32853	0.186183	-7.13559	9.63725e-13	4.20111e-11	1.77	1.51	1.46	3.69	4.42	3.68	TIAM1	chr21	protein_coding	TIAM Rac1 associated GEF 1
ENSG00000143882.12	24.1149	-1.8225	0.592257	-3.07722	0.00208944	0.0108336	0.1	0.11	0.02	0.23	0.28	0.27	ATP6V1C2	chr2	protein_coding	ATPase H+ transporting V1 subunit C2
ENSG00000182871.16	899.492	-2.99688	0.309395	-9.68625	3.44963e-22	4.7092e-20	0.43	0.45	0.87	4.08	5.33	4.44	COL18A1	chr21	protein_coding	collagen type XVIII alpha 1 chain
ENSG00000088826.18	3437.89	-1.73901	0.410623	-4.23506	2.28487e-05	0.000236464	7.27	9.26	23.46	37.25	47.7	46.62	SMOX	chr20	protein_coding	spermine oxidase
ENSG00000113763.12	10.4517	-3.31992	0.867299	-3.82788	0.00012925	0.0010588	0.01	0.02	0.01	0.11	0.13	0.08	UNC5A	chr5	protein_coding	unc-5 netrin receptor A
ENSG00000106128.19	3.18336	-4.93295	1.63217	-3.02232	0.00250845	0.0125957	0	0	0	0.04	0.03	0.07	GHRHR	chr7	protein_coding	growth hormone releasing hormone receptor
ENSG00000080031.10	126.166	-1.45651	0.555514	-2.62191	0.00874379	0.0342263	0.21	0.16	0.79	0.73	1.11	1.28	PTPRH	chr19	protein_coding	protein tyrosine phosphatase receptor type H
ENSG00000132906.18	697.041	-1.37633	0.448071	-3.07167	0.00212863	0.0109901	1.01	1.06	3.41	3.97	4.89	5.14	CASP9	chr1	protein_coding	caspase 9
ENSG00000165238.16	407.811	-1.33523	0.335002	-3.98575	6.72674e-05	0.00059957	0.55	0.5	0.24	1.23	1	1.02	WNK2	chr9	protein_coding	WNK lysine deficient protein kinase 2
ENSG00000183578.8	27.4998	-1.78386	0.493326	-3.61599	0.000299198	0.00216772	0.13	0.16	0.06	0.48	0.35	0.38	TNFAIP8L3	chr15	protein_coding	TNF alpha induced protein 8 like 3
ENSG00000132561.14	46.1761	-1.85041	0.418168	-4.42504	9.64247e-06	0.000110238	0.08	0.08	0.05	0.19	0.34	0.24	MATN2	chr8	protein_coding	matrilin 2
ENSG00000147655.12	10.4449	-2.37374	0.727425	-3.2632	0.00110161	0.0064047	0.01	0.02	0.02	0.1	0.1	0.09	RSPO2	chr8	protein_coding	R-spondin 2
ENSG00000110675.13	98.6014	-2.33166	0.294979	-7.90449	2.69028e-15	1.68142e-13	0.13	0.17	0.11	0.7	0.69	0.66	ELMOD1	chr11	protein_coding	ELMO domain containing 1
ENSG00000164761.9	239.51	-2.58553	0.502888	-5.14137	2.72739e-07	4.43522e-06	0.32	1.27	0.4	3.15	4.19	4.62	TNFRSF11B	chr8	protein_coding	TNF receptor superfamily member 11b
ENSG00000142973.14	522.173	-4.46983	0.527161	-8.47906	2.27016e-17	1.81876e-15	0.11	0.21	0.64	5.05	7.91	8.17	CYP4B1	chr1	protein_coding	cytochrome P450 family 4 subfamily B member 1
ENSG00000099937.11	7.6839	-3.21508	1.02096	-3.14908	0.00163785	0.00893411	0.02	0.01	0.01	0.12	0.09	0.23	SERPIND1	chr22	protein_coding	serpin family D member 1
ENSG00000099822.3	10.7344	-2.58127	0.899567	-2.86946	0.0041117	0.0186773	0.01	0	0.06	0.13	0.15	0.12	HCN2	chr19	protein_coding	hyperpolarization activated cyclic nucleotide gated potassium and sodium channel 2
ENSG00000108840.16	1479.1	-1.54518	0.606037	-2.54964	0.0107833	0.0406538	0.79	1.03	5.59	5.9	7.8	7.49	HDAC5	chr17	protein_coding	histone deacetylase 5
ENSG00000087258.16	5.28694	-2.5991	1.0461	-2.48456	0.012971	0.0469146	0	0	0	0.02	0.02	0.01	GNAO1	chr16	protein_coding	G protein subunit alpha o1
ENSG00000167371.21	48.8764	-2.36516	0.412455	-5.73436	9.78805e-09	2.16066e-07	0.13	0.08	0.09	0.59	0.62	0.38	PRRT2	chr16	protein_coding	proline rich transmembrane protein 2
ENSG00000136274.9	19.5913	-4.39341	0.854499	-5.1415	2.72547e-07	4.43522e-06	0	0	0.02	0.15	0.21	0.19	NACAD	chr7	protein_coding	NAC alpha domain containing
ENSG00000115112.8	8296.7	-1.31335	0.155244	-8.45992	2.67566e-17	2.11908e-15	12.31	11.41	13.87	28.97	32.76	30.81	TFCP2L1	chr2	protein_coding	transcription factor CP2 like 1
ENSG00000156966.7	11.7386	-2.44489	0.748275	-3.26736	0.00108555	0.00633264	0.01	0.02	0.04	0.17	0.15	0.09	B3GNT7	chr2	protein_coding	UDP-GlcNAc:betaGal beta-1,3-N-acetylglucosaminyltransferase 7
ENSG00000052850.8	1337.04	-1.09401	0.198401	-5.51416	3.50442e-08	6.94524e-07	3.4	4.22	3.35	7.32	8.13	7.83	ALX4	chr11	protein_coding	ALX homeobox 4
ENSG00000095303.17	2159.97	-3.56394	0.52862	-6.74198	1.56246e-11	5.59015e-10	0.36	2.42	1.46	16.21	17.58	16.65	PTGS1	chr9	protein_coding	prostaglandin-endoperoxide synthase 1
ENSG00000115598.10	33.0899	-5.08721	0.746083	-6.81855	9.19647e-12	3.49499e-10	0	0.04	0.02	0.55	0.64	0.61	IL1RL2	chr2	protein_coding	interleukin 1 receptor like 2
ENSG00000134072.11	90.323	-3.37929	0.356427	-9.48102	2.51821e-21	3.12892e-19	0.09	0.19	0.16	1.58	1.42	1.44	CAMK1	chr3	protein_coding	calcium/calmodulin dependent protein kinase I
ENSG00000170801.10	37.0691	-6.04278	0.908083	-6.65443	2.84397e-11	9.72198e-10	0.02	0	0.01	0.51	0.51	0.6	HTRA3	chr4	protein_coding	HtrA serine peptidase 3
ENSG00000249641.2	384.217	-1.75664	0.226559	-7.75355	8.93558e-15	5.20479e-13	2.57	2.79	3.85	10.69	10.35	9.83	HOXC13-AS	chr12	lncRNA	HOXC13 antisense RNA
ENSG00000168477.19	228.642	-2.09001	0.568725	-3.6749	0.000237946	0.00178761	0.04	0.1	0.27	0.55	0.59	0.56	TNXB	chr6	protein_coding	tenascin XB
ENSG00000205683.12	4.59764	-4.44692	1.54399	-2.88014	0.00397501	0.0181824	0	0	0	0.02	0	0.01	DPF3	chr14	protein_coding	double PHD fingers 3
ENSG00000133019.12	567.679	-1.41037	0.34627	-4.07302	4.64075e-05	0.000436121	0.34	0.76	0.4	1.22	1.32	1.45	CHRM3	chr1	protein_coding	cholinergic receptor muscarinic 3
ENSG00000115255.12	105.629	-2.12484	0.420911	-5.04818	4.46031e-07	6.92233e-06	0.25	0.37	0.81	1.85	2.26	2.1	REEP6	chr19	protein_coding	receptor accessory protein 6
ENSG00000285846.1	7.30275	-5.13275	1.36524	-3.75959	0.000170192	0.00134176	0.02	0	0	0.22	0.19	0.23	RP11-348J12.6	chr10	lncRNA	--
ENSG00000174326.14	8.3488	-5.33238	1.35575	-3.93317	8.38339e-05	0.000725116	0	0	0.01	0.22	0.14	0.17	SLC16A11	chr17	protein_coding	solute carrier family 16 member 11
ENSG00000137642.13	742.157	-1.48298	0.413475	-3.58663	0.000334983	0.00238371	0.71	0.57	0.2	1.3	1.47	1.36	SORL1	chr11	protein_coding	sortilin related receptor 1
ENSG00000134627.12	15.9894	-2.0588	0.637652	-3.22872	0.00124346	0.00707674	0.01	0.03	0.06	0.14	0.14	0.14	PIWIL4	chr11	protein_coding	piwi like RNA-mediated gene silencing 4
ENSG00000105409.19	4.27335	-4.33268	1.48314	-2.92128	0.00348595	0.0163318	0	0	0	0.04	0.03	0.02	ATP1A3	chr19	protein_coding	ATPase Na+/K+ transporting subunit alpha 3
ENSG00000105088.9	12.1796	-2.698	0.715462	-3.77098	0.000162606	0.00129226	0.03	0.01	0.05	0.22	0.21	0.2	OLFM2	chr19	protein_coding	olfactomedin 2
ENSG00000184524.6	4.5986	-5.46497	1.51285	-3.61237	0.000303409	0.00219058	0	0	0	0.08	0.17	0.16	CEND1	chr11	protein_coding	cell cycle exit and neuronal differentiation 1
ENSG00000156219.17	131.043	-2.93956	0.28391	-10.3538	4.02075e-25	7.72504e-23	0.23	0.23	0.22	1.59	1.99	1.59	ART3	chr4	protein_coding	ADP-ribosyltransferase 3 (inactive)
ENSG00000105988.6	76.496	-1.3345	0.396828	-3.36292	0.000771233	0.00477277	1.84	1.34	3.76	6.05	5.67	5.72	NHP2P1	chr10	processed_pseudogene	NHP2 ribonucleoprotein pseudogene 1
ENSG00000065320.9	29.9478	-4.95863	0.757337	-6.54745	5.8527e-11	1.9125e-09	0	0.01	0.01	0.24	0.23	0.19	NTN1	chr17	protein_coding	netrin 1
ENSG00000188916.9	38.7476	-2.19833	0.654938	-3.35655	0.000789202	0.00486572	0.01	0.06	0.14	0.29	0.3	0.38	INSYN2A	chr10	protein_coding	inhibitory synaptic factor 2A
ENSG00000258497.1	17.0129	-7.34849	1.29329	-5.682	1.33126e-08	2.85075e-07	0	0	0	0.44	0.27	0.29	CTD-2561F5.1	chr14	lncRNA	--
ENSG00000088340.17	285.502	-2.3729	0.38762	-6.12171	9.25741e-10	2.50445e-08	0.25	0.09	0.33	1.1	1.22	1.11	FER1L4	chr20	transcribed_unitary_pseudogene	fer-1 like family member 4 (pseudogene)
ENSG00000117114.20	1757.46	-1.33656	0.358417	-3.72908	0.000192184	0.00148577	0.58	1.01	1.66	2.56	2.87	2.71	ADGRL2	chr1	protein_coding	adhesion G protein-coupled receptor L2
ENSG00000182752.10	3460.22	-1.43924	0.252043	-5.71032	1.12767e-08	2.46156e-07	3.66	5	3.15	9.42	11.5	11.04	PAPPA	chr9	protein_coding	pappalysin 1
ENSG00000172818.10	1114.36	-1.81646	0.590599	-3.07562	0.00210068	0.0108739	1.18	1.27	7.24	11.59	11.74	10.12	OVOL1	chr11	protein_coding	ovo like transcriptional repressor 1
ENSG00000270885.2	29.6447	-1.10125	0.424488	-2.59431	0.00947801	0.0365759	0.1	0.16	0.14	0.26	0.33	0.25	RASL10B	chr17	protein_coding	RAS like family 10 member B
ENSG00000092295.12	537.319	-2.71193	0.433112	-6.2615	3.81285e-10	1.10653e-08	0.34	1.14	1.32	5.67	6.06	6.55	TGM1	chr14	protein_coding	transglutaminase 1
ENSG00000116991.11	1992.91	-2.25955	0.277315	-8.14794	3.70175e-16	2.55187e-14	1.42	2.63	1.85	9.46	9.8	8.97	SIPA1L2	chr1	protein_coding	signal induced proliferation associated 1 like 2
ENSG00000122756.15	27.8723	-8.06248	1.24385	-6.48186	9.05976e-11	2.8774e-09	0	0	0	0.62	0.71	0.61	CNTFR	chr9	protein_coding	ciliary neurotrophic factor receptor
ENSG00000107821.15	785.894	-1.0779	0.322883	-3.33835	0.000842785	0.00513591	1.92	2.54	4.51	6.46	6.44	5.84	KAZALD1	chr10	protein_coding	Kazal type serine peptidase inhibitor domain 1
ENSG00000175868.14	39.1549	-6.14093	0.982945	-6.24749	4.17113e-10	1.2021e-08	0.01	0	0.01	0.23	0.59	0.62	CALCB	chr11	protein_coding	calcitonin related polypeptide beta
ENSG00000142449.13	4.28013	-3.36304	1.35101	-2.48927	0.0128005	0.0464111	0	0	0	0.01	0.02	0.02	FBN3	chr19	protein_coding	fibrillin 3
ENSG00000257069.6	15.2365	-1.74493	0.634824	-2.74868	0.00598355	0.0253023	0.12	0.04	0.03	0.21	0.21	0.22	KCNK4-TEX40	chr11	lncRNA	--
ENSG00000151136.15	21.0138	-5.77691	1.11551	-5.17869	2.23445e-07	3.7211e-06	0	0	0	0.12	0.11	0.16	BTBD11	chr12	protein_coding	BTB domain containing 11
ENSG00000161653.11	6.02086	-3.95917	1.26859	-3.12093	0.0018028	0.00966368	0.01	0	0.01	0.11	0.08	0.11	NAGS	chr17	protein_coding	N-acetylglutamate synthase
ENSG00000147394.18	1101.59	-1.25172	0.157282	-7.95843	1.74239e-15	1.10903e-13	3.4	3.05	3.56	7.39	8.04	8.2	ZNF185	chrX	protein_coding	zinc finger protein 185 with LIM domain
ENSG00000256211.1	61.975	-1.31015	0.349186	-3.75202	0.000175417	0.00137563	1.65	1.17	2.43	4.43	4.71	3.89	SKP1P2	chr12	processed_pseudogene	S-phase kinase associated protein 1 pseudogene 2
ENSG00000158555.15	149.502	-1.14427	0.370427	-3.08906	0.0020079	0.0105053	0.16	0.16	0.37	0.48	0.49	0.56	GDPD5	chr11	protein_coding	glycerophosphodiester phosphodiesterase domain containing 5
ENSG00000204540.11	117.569	-1.08	0.39426	-2.73931	0.00615686	0.0258613	0.2	0.25	0.52	0.55	0.75	0.72	PSORS1C1	chr6	protein_coding	psoriasis susceptibility 1 candidate 1
ENSG00000056487.16	21.4675	-3.7035	0.718031	-5.15786	2.49793e-07	4.1202e-06	0	0.02	0.01	0.1	0.19	0.19	PHF21B	chr22	protein_coding	PHD finger protein 21B
ENSG00000170469.11	94.4215	-1.03306	0.275277	-3.7528	0.00017487	0.00137313	1.3	1.06	1.44	2.43	2.31	2.98	SPATA24	chr5	protein_coding	spermatogenesis associated 24
ENSG00000188064.10	1191.09	-2.31906	0.335466	-6.91297	4.74625e-12	1.8582e-10	1.16	2.79	1.78	9.32	9.83	9.45	WNT7B	chr22	protein_coding	Wnt family member 7B
ENSG00000164776.10	16.9798	-1.64519	0.598395	-2.74934	0.00597151	0.0252669	0.04	0.09	0.09	0.17	0.2	0.31	PHKG1	chr7	protein_coding	phosphorylase kinase catalytic subunit gamma 1
ENSG00000284707.2	94.8757	-1.06726	0.304874	-3.50066	0.000464108	0.00311785	0.3	0.2	0.37	0.58	0.55	0.69	RP5-1090P18.1	chr7	lncRNA	--
ENSG00000254827.6	34.7813	-1.85657	0.434954	-4.26843	1.96851e-05	0.000206609	0.12	0.17	0.25	0.64	0.59	0.72	SLC22A18AS	chr11	protein_coding	solute carrier family 22 member 18 antisense
ENSG00000196436.8	45.3039	-1.0996	0.418363	-2.62834	0.00858026	0.0337453	0.33	0.26	0.66	0.83	0.98	0.86	NPIPB15	chr16	protein_coding	nuclear pore complex interacting protein family member B15
ENSG00000173992.9	283.898	-1.43287	0.297152	-4.82201	1.42117e-06	1.97649e-05	1.22	1.59	2.49	4.65	5.03	4.5	CCS	chr11	protein_coding	copper chaperone for superoxide dismutase
ENSG00000162591.16	135.427	-2.38826	0.345284	-6.9168	4.61975e-12	1.81209e-10	0.13	0.07	0.16	0.45	0.71	0.69	MEGF6	chr1	protein_coding	multiple EGF like domains 6
ENSG00000185904.12	44.9724	-5.51309	0.747244	-7.37789	1.60817e-13	7.67115e-12	0	0.02	0	0.24	0.22	0.3	LINC00839	chr10	lncRNA	long intergenic non-protein coding RNA 839
ENSG00000237166.2	4.7932	-3.0038	1.21557	-2.47109	0.0134701	0.0483488	0.01	0	0.01	0.03	0.07	0.09	LINC01792	chr2	lncRNA	long intergenic non-protein coding RNA 1792
ENSG00000120915.14	92.121	-8.82204	1.22299	-7.21348	5.45397e-13	2.42854e-11	0	0.01	0	0.79	1.23	1.2	EPHX2	chr8	protein_coding	epoxide hydrolase 2
ENSG00000169469.9	11.5242	-5.80842	1.32925	-4.36971	1.24414e-05	0.000137685	0	0	0.04	0.58	1.01	1.1	SPRR1B	chr1	protein_coding	small proline rich protein 1B
ENSG00000057294.16	2204.58	-1.27235	0.168481	-7.55191	4.28922e-14	2.23621e-12	4.31	4.6	4.76	9.78	11.61	11.38	PKP2	chr12	protein_coding	plakophilin 2
ENSG00000110719.10	836.259	-1.09768	0.205256	-5.34787	8.89969e-08	1.61565e-06	2.81	2.51	3.69	6.06	6.84	6.2	TCIRG1	chr11	protein_coding	T cell immune regulator 1, ATPase H+ transporting V0 subunit a3
ENSG00000182054.10	2371.6	-1.05766	0.319383	-3.31155	0.000927797	0.00555286	9.96	9.9	21.15	26.17	29.15	28.91	IDH2	chr15	protein_coding	isocitrate dehydrogenase (NADP(+)) 2
ENSG00000116039.13	4.81748	-3.62254	1.31664	-2.75135	0.00593498	0.0251328	0.01	0	0.01	0.07	0.11	0.07	ATP6V1B1	chr2	protein_coding	ATPase H+ transporting V1 subunit B1
ENSG00000177076.6	69.2769	-1.23775	0.281152	-4.40242	1.07049e-05	0.000120984	0.38	0.35	0.37	0.84	0.87	0.86	ACER2	chr9	protein_coding	alkaline ceramidase 2
ENSG00000128266.9	40.0466	-5.4075	0.738761	-7.31969	2.48536e-13	1.14603e-11	0.03	0	0.01	0.5	0.54	0.52	GNAZ	chr22	protein_coding	G protein subunit alpha z
ENSG00000103355.14	10.1869	-2.97058	0.829457	-3.58135	0.000341823	0.00242656	0.01	0.05	0.02	0.17	0.23	0.21	PRSS33	chr16	protein_coding	serine protease 33
ENSG00000130707.18	3052	-1.29192	0.410538	-3.14691	0.00165007	0.00898898	6.87	14.33	22.1	25.25	35.51	44.44	ASS1	chr9	protein_coding	argininosuccinate synthase 1
ENSG00000079385.23	34.8825	-4.17329	0.628666	-6.63834	3.17246e-11	1.07739e-09	0.01	0.01	0.03	0.19	0.33	0.35	CEACAM1	chr19	protein_coding	CEA cell adhesion molecule 1
ENSG00000076356.7	1549.3	-2.28239	0.48584	-4.69782	2.62956e-06	3.44465e-05	0.29	1.4	1.09	5.48	4.31	3.81	PLXNA2	chr1	protein_coding	plexin A2
ENSG00000161642.18	674.932	-1.19507	0.405874	-2.94444	0.00323539	0.0154296	1.53	2.67	5.33	6.91	7.66	7.02	ZNF385A	chr12	protein_coding	zinc finger protein 385A
ENSG00000170310.15	539.473	-1.02786	0.184665	-5.56609	2.60512e-08	5.33625e-07	2.75	2.13	2.72	5.02	4.84	5.49	STX8	chr17	protein_coding	syntaxin 8
ENSG00000154548.9	19.1984	-2.71585	0.591835	-4.58887	4.45654e-06	5.56062e-05	0.02	0.02	0.04	0.19	0.19	0.16	SRSF12	chr6	protein_coding	serine and arginine rich splicing factor 12
ENSG00000164694.17	10.3988	-3.04977	0.835417	-3.6506	0.000261632	0.00193543	0	0.01	0.01	0.06	0.09	0.05	FNDC1	chr6	protein_coding	fibronectin type III domain containing 1
ENSG00000165655.17	151.387	-2.38444	0.25956	-9.18649	4.05857e-20	4.2967e-18	0.35	0.33	0.44	2.01	2.1	1.7	ZNF503	chr10	protein_coding	zinc finger protein 503
ENSG00000243543.9	32.0985	-3.24352	0.643393	-5.04127	4.62454e-07	7.16648e-06	0.07	0.31	0.21	0.9	2.21	2.33	WFDC6	chr20	protein_coding	WAP four-disulfide core domain 6
ENSG00000204427.12	1237.66	-1.06872	0.313086	-3.4135	0.000641353	0.00409353	3.5	3.7	7.4	9.28	10.51	10.47	ABHD16A	chr6	protein_coding	abhydrolase domain containing 16A, phospholipase
ENSG00000125999.11	8.51256	-5.34785	1.34681	-3.97075	7.16468e-05	0.000632357	0	0.01	0	0.13	0.12	0.16	BPIFB1	chr20	protein_coding	BPI fold containing family B member 1
ENSG00000154914.17	1530.07	-1.58249	0.534205	-2.96232	0.0030533	0.0147134	1.05	2.91	7.21	10.33	11.78	10.95	USP43	chr17	protein_coding	ubiquitin specific peptidase 43
ENSG00000171435.14	123.458	-3.35833	0.296664	-11.3203	1.0411e-29	3.0004e-27	0.02	0.03	0.03	0.31	0.3	0.29	KSR2	chr12	protein_coding	kinase suppressor of ras 2
ENSG00000261915.6	240.588	-1.22057	0.19395	-6.29324	3.10915e-10	9.16404e-09	1.39	1.26	1.51	3.23	3.14	3.24	RP11-542C16.2	chr17	protein_coding	--
ENSG00000104327.7	40.1086	-2.41683	0.562182	-4.29902	1.71557e-05	0.000182554	0.03	0.09	0.02	0.22	0.22	0.25	CALB1	chr8	protein_coding	calbindin 1
ENSG00000159958.7	10.9855	-2.52868	0.733147	-3.44908	0.000562507	0.00367045	0.02	0.01	0.03	0.11	0.12	0.12	TNFRSF13C	chr22	protein_coding	TNF receptor superfamily member 13C
ENSG00000137727.13	51.9463	-2.13721	0.517546	-4.12951	3.63536e-05	0.000354149	0.04	0.03	0.13	0.34	0.24	0.28	ARHGAP20	chr11	protein_coding	Rho GTPase activating protein 20
ENSG00000159167.12	5673.65	-2.46985	0.319582	-7.72838	1.08924e-14	6.22636e-13	6.03	11.3	13.59	48.76	63.2	58.37	STC1	chr8	protein_coding	stanniocalcin 1
ENSG00000168398.7	11.7736	-2.549	0.743814	-3.42694	0.000610432	0.00392758	0	0.02	0.01	0.06	0.09	0.07	BDKRB2	chr14	protein_coding	bradykinin receptor B2
ENSG00000089199.10	81.9157	-7.19044	0.89017	-8.0776	6.60561e-16	4.47929e-14	0	0.01	0.01	0.72	0.92	1.04	CHGB	chr20	protein_coding	chromogranin B
ENSG00000068078.20	22.2776	-1.97073	0.519684	-3.79216	0.000149341	0.00119923	0.05	0.05	0.03	0.22	0.18	0.14	FGFR3	chr4	protein_coding	fibroblast growth factor receptor 3
ENSG00000287331.1	6.96462	-2.72952	0.9488	-2.87681	0.00401715	0.0183266	0.06	0.08	0.17	0.59	0.6	0.94	RP11-29H20.2	chr4	lncRNA	--
ENSG00000206341.7	35.2964	-1.02805	0.385681	-2.66554	0.00768649	0.0308441	0.44	0.57	0.56	1.23	0.91	1.02	HLA-H	chr6	unprocessed_pseudogene	major histocompatibility complex, class I, H (pseudogene)
ENSG00000182326.15	306.188	-2.28729	0.382243	-5.98386	2.17913e-09	5.44781e-08	0.21	0.45	0.53	1.31	2.2	2.25	C1S	chr12	protein_coding	complement C1s
ENSG00000166634.7	8.18507	-2.36052	0.833993	-2.83038	0.00464922	0.0206179	0.01	0.03	0.02	0.07	0.08	0.09	SERPINB12	chr18	protein_coding	serpin family B member 12
ENSG00000265460.6	4.5548	-4.42912	1.45766	-3.03852	0.00237741	0.0120611	0.02	0	0	0.19	0.14	0.16	RP11-690G19.4	chr17	transcribed_processed_pseudogene	--
ENSG00000197766.8	86.2174	-2.52268	0.371784	-6.78535	1.15803e-11	4.31402e-10	0.44	0.34	0.76	2.73	2.55	3.61	CFD	chr19	protein_coding	complement factor D
ENSG00000078401.7	315.987	-1.71866	0.625781	-2.74642	0.00602493	0.0254411	0.37	1.23	3.77	4.29	6.24	6.93	EDN1	chr6	protein_coding	endothelin 1
ENSG00000146700.9	182.587	-2.08178	0.593107	-3.50995	0.000448192	0.00302833	0.2	0.29	1.35	2.25	2.73	2.7	SSC4D	chr7	protein_coding	scavenger receptor cysteine rich family member with 4 domains
ENSG00000177614.11	4327.01	-1.58894	0.456384	-3.48158	0.000498459	0.00331083	2.01	3.53	8.7	12.17	15.38	14.72	PGBD5	chr1	protein_coding	piggyBac transposable element derived 5
ENSG00000168913.7	80.4837	-3.1589	0.385928	-8.18521	2.71827e-16	1.912e-14	0.26	0.37	0.53	2.78	4.14	3.39	ENHO	chr9	protein_coding	energy homeostasis associated
ENSG00000138316.11	10.6173	-3.45763	0.914698	-3.78008	0.000156777	0.00125217	0	0	0.02	0.06	0.09	0.1	ADAMTS14	chr10	protein_coding	ADAM metallopeptidase with thrombospondin type 1 motif 14
ENSG00000182578.14	39.4636	-2.12395	0.460839	-4.60889	4.04825e-06	5.09407e-05	0.05	0.09	0.07	0.22	0.42	0.27	CSF1R	chr5	protein_coding	colony stimulating factor 1 receptor
ENSG00000281406.2	365.559	-1.16061	0.287067	-4.04301	5.27704e-05	0.000485955	0.99	0.5	1.01	1.73	1.95	1.82	BLACAT1	chr1	protein_coding	bladder cancer associated transcript 1
ENSG00000106278.12	23.2116	-1.73197	0.653003	-2.65231	0.0079942	0.0319061	0.06	0.01	0.02	0.1	0.07	0.09	PTPRZ1	chr7	protein_coding	protein tyrosine phosphatase receptor type Z1
ENSG00000103168.17	1220.64	-1.01114	0.306312	-3.30102	0.000963357	0.00573098	2.59	2.76	5.41	7.13	7.42	6.89	TAF1C	chr16	protein_coding	TATA-box binding protein associated factor, RNA polymerase I subunit C
ENSG00000179776.19	22.3854	-6.77409	1.25331	-5.40496	6.48212e-08	1.20957e-06	0	0	0	0.18	0.16	0.19	CDH5	chr16	protein_coding	cadherin 5
ENSG00000214193.11	1677.99	-2.40841	0.454029	-5.30452	1.12968e-07	2.0052e-06	0.77	1.07	3.02	7.2	9.37	8.84	SH3D21	chr1	protein_coding	SH3 domain containing 21
ENSG00000171243.8	39.5103	-2.16092	0.448635	-4.81665	1.45987e-06	2.02624e-05	0.16	0.08	0.18	0.56	0.52	0.84	SOSTDC1	chr7	protein_coding	sclerostin domain containing 1
ENSG00000134317.18	340.417	-2.1677	0.259695	-8.34711	6.99562e-17	5.27851e-15	0.36	0.29	0.51	1.56	1.91	1.67	GRHL1	chr2	protein_coding	grainyhead like transcription factor 1
ENSG00000005102.14	22.0915	-1.79208	0.549974	-3.25848	0.0011201	0.00649039	0.08	0.04	0.15	0.3	0.37	0.28	MEOX1	chr17	protein_coding	mesenchyme homeobox 1
ENSG00000167207.14	53.5708	-1.74635	0.399535	-4.37094	1.23711e-05	0.000137053	0.05	0.1	0.12	0.29	0.29	0.3	NOD2	chr16	protein_coding	nucleotide binding oligomerization domain containing 2
ENSG00000106809.11	6.38209	-5.93597	1.40575	-4.22264	2.41458e-05	0.000248155	0	0	0	0.07	0.07	0.09	OGN	chr9	protein_coding	osteoglycin
ENSG00000149968.12	14.1523	-2.78626	0.817842	-3.40685	0.000657176	0.0041727	0	0.04	0.1	0.24	0.35	0.39	MMP3	chr11	protein_coding	matrix metallopeptidase 3
ENSG00000125885.13	1393.78	-1.04158	0.192253	-5.41778	6.03426e-08	1.13603e-06	2.82	3.13	2.78	6.8	5.72	5.34	MCM8	chr20	protein_coding	minichromosome maintenance 8 homologous recombination repair factor
ENSG00000137819.14	89.5172	-7.31541	0.873435	-8.37545	5.50143e-17	4.19686e-15	0	0.01	0	0.7	0.72	0.67	PAQR5	chr15	protein_coding	progestin and adipoQ receptor family member 5
ENSG00000181523.13	141.543	-1.31298	0.295432	-4.44428	8.81855e-06	0.000101885	0.27	0.4	0.24	0.68	0.75	0.78	SGSH	chr17	protein_coding	N-sulfoglucosamine sulfohydrolase
ENSG00000130303.14	3570.87	-1.18795	0.292793	-4.05731	4.96406e-05	0.000461695	33.35	43.32	69.76	119.66	109.76	100.82	BST2	chr19	protein_coding	bone marrow stromal cell antigen 2
ENSG00000128564.7	3012.56	-1.03541	0.412015	-2.51303	0.0119698	0.0440535	9.42	13.24	32.09	33.55	39.18	37.97	VGF	chr7	protein_coding	VGF nerve growth factor inducible
ENSG00000107796.13	86.9211	-2.70581	0.54065	-5.00473	5.59397e-07	8.46027e-06	0.07	0.12	0.38	0.96	1.39	1.37	ACTA2	chr10	protein_coding	actin alpha 2, smooth muscle
ENSG00000131094.4	528.703	-1.98099	0.423587	-4.6767	2.91524e-06	3.77834e-05	1.85	5.7	2.66	16.72	12.48	11.24	C1QL1	chr17	protein_coding	complement C1q like 1
ENSG00000111678.11	3623.92	-1.36318	0.274972	-4.95752	7.14001e-07	1.05374e-05	24.36	19.57	39.53	68.55	68.22	74.94	C12orf57	chr12	protein_coding	chromosome 12 open reading frame 57
ENSG00000268400.5	1179.65	-1.08384	0.264006	-4.10538	4.03652e-05	0.000386872	10.57	11.46	18.97	28.43	30.37	27.19	CTD-3214H19.4	chr19	protein_coding	--
ENSG00000204421.3	16.2759	-2.97545	0.650429	-4.5746	4.7712e-06	5.91765e-05	0.08	0.07	0.12	0.61	0.72	0.78	LY6G6C	chr6	protein_coding	lymphocyte antigen 6 family member G6C
ENSG00000250548.7	23.9405	-1.20159	0.443523	-2.70919	0.0067447	0.0277904	0.07	0.07	0.07	0.15	0.14	0.18	LINC01303	chr14	lncRNA	long intergenic non-protein coding RNA 1303
ENSG00000073737.17	33.6011	-1.67818	0.57296	-2.92896	0.00340093	0.0160458	0.07	0.2	0.04	0.31	0.38	0.31	DHRS9	chr2	protein_coding	dehydrogenase/reductase 9
ENSG00000142102.16	296.666	-1.66695	0.323616	-5.15102	2.59078e-07	4.25305e-06	0.73	0.36	0.91	1.99	2.27	2.02	PGGHG	chr11	protein_coding	protein-glucosylgalactosylhydroxylysine glucosidase
ENSG00000078081.8	98.9562	-1.50324	0.292151	-5.14542	2.66929e-07	4.36124e-06	0.39	0.28	0.34	0.88	0.81	1.15	LAMP3	chr3	protein_coding	lysosomal associated membrane protein 3
ENSG00000137747.16	83.119	-1.61881	0.495201	-3.26899	0.00107933	0.00630343	0.16	0.08	0.32	0.37	0.74	0.61	TMPRSS13	chr11	protein_coding	transmembrane serine protease 13
ENSG00000169242.12	966.334	-1.55602	0.381997	-4.07338	4.63359e-05	0.000436041	3.67	3.64	9.53	14.08	17.01	17.73	EFNA1	chr1	protein_coding	ephrin A1
ENSG00000136425.14	74.8939	-4.07453	0.417145	-9.76766	1.54991e-22	2.21797e-20	0.1	0.05	0.13	1.47	1.65	1.74	CIB2	chr15	protein_coding	calcium and integrin binding family member 2
ENSG00000183111.12	676.257	-1.6128	0.345	-4.67479	2.94258e-06	3.80902e-05	0.91	1.52	2.22	3.68	5.09	5.33	ARHGEF37	chr5	protein_coding	Rho guanine nucleotide exchange factor 37
ENSG00000064393.16	5006.29	-1.32023	0.187444	-7.04336	1.87665e-12	7.89868e-11	3.85	4.82	4.85	10.82	11.97	10.74	HIPK2	chr7	protein_coding	homeodomain interacting protein kinase 2
ENSG00000172478.18	33.9152	-1.55045	0.454535	-3.41106	0.000647105	0.00412137	0.09	0.15	0.22	0.46	0.49	0.38	MAB21L4	chr2	protein_coding	mab-21 like 4
ENSG00000155974.13	182.653	-1.0533	0.285356	-3.69119	0.00022321	0.00169526	0.56	0.46	0.32	0.89	1.03	0.83	GRIP1	chr12	protein_coding	glutamate receptor interacting protein 1
ENSG00000166535.20	1068.16	-1.73569	0.304318	-5.70353	1.17353e-08	2.55249e-07	2.55	1.15	1.43	5.16	6	5.66	A2ML1	chr12	protein_coding	alpha-2-macroglobulin like 1
ENSG00000092094.11	826.787	-1.09803	0.182071	-6.0308	1.63148e-09	4.21584e-08	2.3	2.58	2.85	5.77	5.1	5.54	OSGEP	chr14	protein_coding	O-sialoglycoprotein endopeptidase
ENSG00000134830.6	365.738	-7.93645	0.565506	-14.0342	9.62184e-45	1.05081e-41	0.01	0.01	0.01	2.26	2.53	3.09	C5AR2	chr19	protein_coding	complement C5a receptor 2
ENSG00000179673.5	6.821	-2.62984	0.930401	-2.82656	0.00470508	0.020839	0.02	0.06	0.04	0.31	0.25	0.23	RPRML	chr17	protein_coding	reprimo like
ENSG00000177679.16	32.601	-4.04558	0.601598	-6.72473	1.75917e-11	6.21853e-10	0.01	0.02	0.02	0.27	0.21	0.18	SRRM3	chr7	protein_coding	serine/arginine repetitive matrix 3
ENSG00000035664.11	73.503	-1.86609	0.306342	-6.09155	1.11825e-09	2.98247e-08	0.05	0.05	0.07	0.2	0.23	0.2	DAPK2	chr15	protein_coding	death associated protein kinase 2
ENSG00000168405.17	271.71	-2.24121	0.384123	-5.83462	5.39126e-09	1.2612e-07	0.2	0.45	0.17	1.28	1.32	1.27	CMAHP	chr6	transcribed_unitary_pseudogene	cytidine monophospho-N-acetylneuraminic acid hydroxylase, pseudogene
ENSG00000250424.4	36.3571	-1.89332	0.595677	-3.17843	0.00148073	0.0082065	0.05	0.27	0.42	0.96	0.76	1.02	RP5-877J2.1	chr7	protein_coding	--
ENSG00000163462.18	17.0966	-2.1025	0.612957	-3.4301	0.000603355	0.00389292	0.05	0.04	0.02	0.15	0.17	0.12	TRIM46	chr1	protein_coding	tripartite motif containing 46
ENSG00000278266.1	13.0148	-5.07547	1.14855	-4.41904	9.91422e-06	0.000112971	0	0.01	0.01	0.19	0.24	0.2	RP11-575F12.3	chr12	lncRNA	--
ENSG00000166592.12	25.9352	-2.15618	0.513511	-4.1989	2.68214e-05	0.000271933	0.08	0.13	0.22	0.66	0.74	0.54	RRAD	chr16	protein_coding	RRAD, Ras related glycolysis inhibitor and calcium channel regulator
ENSG00000203697.12	1106.65	-3.10008	0.298452	-10.3872	2.8355e-25	5.69555e-23	0.68	1.26	1.35	8.29	9.23	10.55	CAPN8	chr1	protein_coding	calpain 8
ENSG00000286373.1	18.6915	-1.35674	0.518529	-2.61653	0.00888297	0.0347122	0.12	0.12	0.11	0.21	0.33	0.35	RP11-111N20.1	chr10	lncRNA	--
ENSG00000088002.12	64.738	-5.86814	0.686985	-8.54188	1.32053e-17	1.07878e-15	0	0	0.05	1.05	1.21	1.17	SULT2B1	chr19	protein_coding	sulfotransferase family 2B member 1
ENSG00000083457.12	784.483	-1.03221	0.185583	-5.56198	2.66737e-08	5.45161e-07	2.21	1.87	1.69	3.94	3.76	3.99	ITGAE	chr17	protein_coding	integrin subunit alpha E
ENSG00000109063.15	135.15	-1.36395	0.28078	-4.85771	1.18753e-06	1.674e-05	0.24	0.23	0.37	0.64	0.74	0.76	MYH3	chr17	protein_coding	myosin heavy chain 3
ENSG00000185499.16	1479.4	-2.60672	0.354904	-7.34485	2.05984e-13	9.58334e-12	1.12	2.33	3.06	11.98	14.78	12.72	MUC1	chr1	protein_coding	mucin 1, cell surface associated
ENSG00000250722.6	46.0326	-5.61145	0.750073	-7.48121	7.36428e-14	3.69997e-12	0	0.01	0.01	0.29	0.49	0.42	SELENOP	chr5	protein_coding	selenoprotein P
ENSG00000182261.4	15.7233	-2.42886	0.665304	-3.65075	0.000261474	0.00193495	0.01	0.04	0.03	0.14	0.1	0.19	NLRP10	chr11	protein_coding	NLR family pyrin domain containing 10
ENSG00000186868.17	35.8369	-2.93871	0.519389	-5.65802	1.53132e-08	3.24564e-07	0.01	0.01	0.02	0.07	0.12	0.12	MAPT	chr17	protein_coding	microtubule associated protein tau
ENSG00000109205.17	4.11107	-4.25436	1.53443	-2.77261	0.00556093	0.0238309	0	0.02	0	0.06	0.17	0.13	ODAM	chr4	protein_coding	odontogenic, ameloblast associated
ENSG00000166311.10	298.596	-1.80308	0.364526	-4.94638	7.56078e-07	1.11109e-05	0.69	1.02	1.88	3.68	4.56	4.18	SMPD1	chr11	protein_coding	sphingomyelin phosphodiesterase 1
ENSG00000111859.17	253.536	-2.05414	0.542736	-3.78479	0.000153837	0.00123106	0.05	0.25	0.4	0.97	1.01	0.92	NEDD9	chr6	protein_coding	neural precursor cell expressed, developmentally down-regulated 9
ENSG00000233223.3	118.694	-1.24008	0.291651	-4.25192	2.11942e-05	0.000220744	1.48	0.8	1.5	3.09	2.82	2.98	AC113189.5	chr17	lncRNA	--
ENSG00000053918.18	24.6651	-2.35662	0.811174	-2.90519	0.00367026	0.0170643	0	0.03	0.1	0.25	0.22	0.21	KCNQ1	chr11	protein_coding	potassium voltage-gated channel subfamily Q member 1
ENSG00000162493.17	4.93049	-4.55097	1.4661	-3.10413	0.0019084	0.0101041	0.01	0	0	0.04	0.09	0.06	PDPN	chr1	protein_coding	podoplanin
ENSG00000090661.12	12.5825	-5.07384	1.18371	-4.2864	1.81592e-05	0.000192148	0	0	0.01	0.11	0.18	0.15	CERS4	chr19	protein_coding	ceramide synthase 4
ENSG00000144476.6	27.4596	-3.82281	0.67241	-5.68523	1.30634e-08	2.81189e-07	0	0.03	0.09	0.6	0.65	0.57	ACKR3	chr2	protein_coding	atypical chemokine receptor 3
ENSG00000239605.11	14.6462	-2.10641	0.606288	-3.47427	0.000512253	0.00339159	0.05	0.03	0.04	0.18	0.15	0.21	STPG4	chr2	protein_coding	sperm-tail PG-rich repeat containing 4
ENSG00000049540.18	10.5101	-3.39253	0.911736	-3.72095	0.000198473	0.00152927	0	0.01	0.01	0.04	0.07	0.1	ELN	chr7	protein_coding	elastin
ENSG00000124249.7	91.0543	-5.7029	0.566408	-10.0685	7.60981e-24	1.28377e-21	0.04	0.07	0	1.57	1.82	1.81	KCNK15	chr20	protein_coding	potassium two pore domain channel subfamily K member 15
ENSG00000166839.17	8.46077	-3.02952	0.883894	-3.42746	0.000609248	0.0039224	0.01	0.01	0.01	0.07	0.07	0.08	ANKDD1A	chr15	protein_coding	ankyrin repeat and death domain containing 1A
ENSG00000160410.15	1445.3	-1.13651	0.270656	-4.19909	2.67987e-05	0.000271918	4.46	4.51	8.05	12.59	12.48	11.94	SHKBP1	chr19	protein_coding	SH3KBP1 binding protein 1
ENSG00000141497.14	32.2496	-2.30635	0.501305	-4.6007	4.21071e-06	5.28248e-05	0.04	0.06	0.13	0.39	0.38	0.36	ZMYND15	chr17	protein_coding	zinc finger MYND-type containing 15
ENSG00000283199.3	64.1544	-1.22271	0.454086	-2.69269	0.00708772	0.0289403	0.1	0.25	0.38	0.59	0.59	0.54	C13orf46	chr13	protein_coding	chromosome 13 open reading frame 46
ENSG00000178395.7	20.6677	-2.30091	0.6759	-3.40422	0.000663526	0.00420402	0.04	0.18	0.03	0.4	0.37	0.44	CCDC185	chr1	protein_coding	coiled-coil domain containing 185
ENSG00000177181.15	12.8065	-1.74725	0.620827	-2.8144	0.00488687	0.0214836	0.02	0.01	0.01	0.05	0.04	0.05	RIMKLA	chr1	protein_coding	ribosomal modification protein rimK like family member A
ENSG00000287261.1	5.53837	-3.22473	1.14829	-2.8083	0.00498038	0.0218377	0.03	0	0.04	0.17	0.26	0.27	RP11-439D8.4	chr10	lncRNA	--
ENSG00000173546.7	608.203	-2.09509	0.439877	-4.76291	1.90824e-06	2.59476e-05	0.33	0.48	1.25	2.59	3.29	2.84	CSPG4	chr15	protein_coding	chondroitin sulfate proteoglycan 4
ENSG00000232810.4	56.4239	-2.05551	0.456508	-4.50269	6.70985e-06	8.0109e-05	0.16	0.25	0.55	1.3	1.33	1.35	TNF	chr6	protein_coding	tumor necrosis factor
ENSG00000233491.8	5.15123	-4.59641	1.44358	-3.18403	0.00145239	0.00806709	0	0	0	0.02	0.04	0.03	AC010091.1	chr7	transcribed_unitary_pseudogene	--
ENSG00000215041.10	930.522	-1.21077	0.179801	-6.73394	1.65127e-11	5.87716e-10	2.04	2.14	2.54	5.13	5.5	4.8	NEURL4	chr17	protein_coding	neuralized E3 ubiquitin protein ligase 4
ENSG00000163993.7	8588.91	-1.05053	0.333967	-3.14561	0.00165741	0.00901708	203.1	216.99	461.71	527.98	602.52	671.35	S100P	chr4	protein_coding	S100 calcium binding protein P
ENSG00000163982.6	11.0385	-3.51368	0.904415	-3.88503	0.000102319	0.000862164	0.01	0	0.05	0.31	0.2	0.25	OTOP1	chr4	protein_coding	otopetrin 1
ENSG00000213523.12	1015.55	-1.10055	0.272636	-4.03669	5.4211e-05	0.000497734	4.33	4.62	8.01	11.86	12.04	12.08	SRA1	chr5	protein_coding	steroid receptor RNA activator 1
ENSG00000131152.4	165.68	-1.0633	0.33265	-3.19646	0.00139123	0.00779798	1.73	2.56	4.02	5.68	5.65	5.91	RP11-178L8.4	chr16	protein_coding	--
ENSG00000225950.8	6.66164	-3.01977	1.03145	-2.9277	0.00341477	0.0161001	0	0.02	0.05	0.18	0.2	0.21	NTF4	chr19	protein_coding	neurotrophin 4
ENSG00000165474.8	149.857	-3.97623	0.348639	-11.405	3.94719e-30	1.22245e-27	0.15	0.25	0.14	2.25	3.15	2.93	GJB2	chr13	protein_coding	gap junction protein beta 2
ENSG00000115155.19	11.5184	-2.91486	1.02029	-2.8569	0.00427806	0.0192727	0	0	0.02	0.05	0.06	0.08	OTOF	chr2	protein_coding	otoferlin
ENSG00000079257.8	899.27	-1.18375	0.465067	-2.54533	0.0109175	0.041032	18.08	5	5.02	20.14	21.21	21.36	LXN	chr3	protein_coding	latexin
ENSG00000173156.7	1461.7	-1.54179	0.277906	-5.54787	2.89166e-08	5.85956e-07	10.85	12.79	20.97	41.72	40.56	46.29	RHOD	chr11	protein_coding	ras homolog family member D
ENSG00000122035.7	42.5786	-2.55605	0.42418	-6.02586	1.68216e-09	4.33599e-08	0.11	0.08	0.15	0.61	0.61	0.82	RASL11A	chr13	protein_coding	RAS like family 11 member A
ENSG00000256566.1	70.8981	-1.84965	0.326183	-5.67058	1.42316e-08	3.03189e-07	0.78	0.79	1.18	3.15	3.76	2.99	RP4-734P14.4	chr20	protein_coding	--
ENSG00000284695.1	210.047	-4.12112	0.335086	-12.2987	9.2042e-35	5.02598e-32	0.67	0.87	0.83	17.53	12.31	10.79	RP11-736K12.3	chr4	protein_coding	--
ENSG00000244219.7	10.9679	-2.69566	0.786021	-3.4295	0.000604684	0.00390028	0.02	0.05	0.08	0.23	0.37	0.36	TMEM225B	chr7	protein_coding	transmembrane protein 225B
ENSG00000129255.16	2710.44	-1.38643	0.166949	-8.30447	1.00267e-16	7.43054e-15	11.32	10.02	12.38	31.5	26.55	29.26	MPDU1	chr17	protein_coding	mannose-P-dolichol utilization defect 1
ENSG00000189223.15	2066.5	-1.11222	0.247919	-4.4862	7.25039e-06	8.60181e-05	1.32	1.12	1.94	2.77	3.12	3.48	PAX8-AS1	chr2	lncRNA	PAX8 antisense RNA 1
ENSG00000248672.5	39.8099	-5.68924	0.825781	-6.88953	5.59782e-12	2.17112e-10	0.01	0.01	0	0.26	0.31	0.44	LY75-CD302	chr2	protein_coding	LY75-CD302 readthrough
ENSG00000186529.16	150.59	-1.49937	0.405468	-3.69787	0.000217419	0.00165497	0.46	0.16	0.44	0.71	1.26	0.99	CYP4F3	chr19	protein_coding	cytochrome P450 family 4 subfamily F member 3
ENSG00000261040.7	213.402	-5.47366	1.58657	-3.44999	0.000560601	0.00366031	0	0.03	0.61	6.46	9.98	11.39	WFDC21P	chr17	transcribed_unitary_pseudogene	WAP four-disulfide core domain 21, pseudogene
ENSG00000130540.14	3.46665	-5.05635	1.58452	-3.1911	0.00141734	0.00791862	0	0	0	0.05	0.05	0.08	SULT4A1	chr22	protein_coding	sulfotransferase family 4A member 1
ENSG00000197614.11	15.631	-3.45678	0.726133	-4.76054	1.9308e-06	2.62371e-05	0.01	0.02	0.02	0.21	0.18	0.15	MFAP5	chr12	protein_coding	microfibril associated protein 5
ENSG00000273387.1	5.85509	-2.41991	0.950883	-2.54491	0.0109305	0.041066	0.04	0.02	0.03	0.18	0.18	0.16	RP3-412A9.16	chr22	lncRNA	--
ENSG00000270087.5	7.92898	-1.97012	0.798314	-2.46786	0.0135925	0.0486703	0.14	0.06	0.21	0.48	0.59	0.59	RP11-399K21.11	chr10	lncRNA	--
ENSG00000272599.2	51.0799	-1.19081	0.405025	-2.9401	0.00328109	0.0155974	1.02	0.93	0.45	1.97	1.56	1.87	RP11-152N13.16	chr10	lncRNA	--
ENSG00000183196.10	83.952	-2.18793	0.374964	-5.83505	5.37754e-09	1.25941e-07	0.09	0.04	0.13	0.35	0.44	0.39	CHST6	chr16	protein_coding	carbohydrate sulfotransferase 6
ENSG00000255071.3	8.59318	-3.79061	1.05936	-3.5782	0.000345972	0.00244847	0	0.09	0.03	0.42	0.5	0.64	SAA2-SAA4	chr11	protein_coding	SAA2-SAA4 readthrough
ENSG00000235559.1	36.8566	-5.99734	0.911083	-6.58265	4.62144e-11	1.53432e-09	0.07	0.19	0	5.45	4.92	3.89	NOP56P1	chr6	processed_pseudogene	NOP56 ribonucleoprotein pseudogene 1
ENSG00000157570.12	122.354	-6.77714	0.664354	-10.2011	1.96051e-24	3.63219e-22	0.02	0	0.01	0.78	1.01	1.17	TSPAN18	chr11	protein_coding	tetraspanin 18
ENSG00000226604.2	17.1934	-2.16235	0.721566	-2.99674	0.00272881	0.013454	0.03	0.04	0.18	0.29	0.36	0.47	PAPPA-AS2	chr9	lncRNA	PAPPA antisense RNA 2
ENSG00000147647.13	6.1753	-2.80849	1.01019	-2.78015	0.00543335	0.0234099	0.01	0.02	0.01	0.06	0.07	0.08	DPYS	chr8	protein_coding	dihydropyrimidinase
ENSG00000117643.15	25.8384	-2.21657	0.487633	-4.54557	5.47857e-06	6.70681e-05	0.03	0.01	0.02	0.1	0.12	0.1	MAN1C1	chr1	protein_coding	mannosidase alpha class 1C member 1
ENSG00000180535.4	249.182	-1.40216	0.469179	-2.98853	0.00280322	0.0137478	0.5	0.86	1.74	1.61	3.02	3.49	BHLHA15	chr7	protein_coding	basic helix-loop-helix family member a15
ENSG00000163499.12	19.2345	-1.85047	0.537298	-3.44402	0.000573125	0.00373151	0.09	0.19	0.15	0.53	0.56	0.43	CRYBA2	chr2	protein_coding	crystallin beta A2
ENSG00000187017.17	492.367	-1.63328	0.303786	-5.37641	7.59869e-08	1.39781e-06	0.64	0.65	1.26	2.36	2.83	2.66	ESPN	chr1	protein_coding	espin
ENSG00000115590.14	41.7789	-2.32263	0.484902	-4.78989	1.66874e-06	2.29314e-05	0.15	0.15	0.05	0.46	0.6	0.66	IL1R2	chr2	protein_coding	interleukin 1 receptor type 2
ENSG00000166387.14	20.6432	-1.54203	0.529926	-2.90989	0.00361555	0.0168628	0.02	0.02	0.04	0.05	0.09	0.09	PPFIBP2	chr11	protein_coding	PPFIA binding protein 2
ENSG00000277957.1	40877.9	-1.16699	0.220554	-5.29118	1.21531e-07	2.13709e-06	142.91	162.73	223.77	418.45	385.7	373.33	SENP3-EIF4A1	chr17	protein_coding	SENP3-EIF4A1 readthrough (NMD candidate)
ENSG00000078018.21	109.444	-2.8247	0.576933	-4.89606	9.77775e-07	1.40993e-05	0.03	0.12	0.02	0.39	0.43	0.37	MAP2	chr2	protein_coding	microtubule associated protein 2
ENSG00000257433.6	22.3274	-1.66206	0.612241	-2.71471	0.00663331	0.0274562	0.06	0.01	0.07	0.14	0.16	0.16	RP1-197B17.3	chr12	lncRNA	--
ENSG00000203797.12	6.06003	-5.86227	1.44085	-4.06863	4.72909e-05	0.000443202	0	0	0	0.11	0.12	0.19	DDO	chr6	protein_coding	D-aspartate oxidase
ENSG00000185630.19	278.915	-2.2289	0.321978	-6.92251	4.43713e-12	1.74707e-10	0.08	0.1	0.17	0.47	0.57	0.54	PBX1	chr1	protein_coding	PBX homeobox 1
ENSG00000138135.7	137.94	-1.95829	0.662735	-2.95486	0.00312809	0.0150111	0.13	0.59	1.76	3.24	3.58	2.7	CH25H	chr10	protein_coding	cholesterol 25-hydroxylase
ENSG00000159388.6	56.5619	-3.46739	0.409192	-8.47375	2.37624e-17	1.89642e-15	0.08	0.1	0.08	0.86	1.02	0.88	BTG2	chr1	protein_coding	BTG anti-proliferation factor 2
ENSG00000170703.16	6.34658	-4.90929	1.40975	-3.48238	0.000496969	0.00330305	0	0.01	0	0.06	0.08	0.04	TTLL6	chr17	protein_coding	tubulin tyrosine ligase like 6
ENSG00000075461.6	2.50404	-4.58297	1.72605	-2.65518	0.0079265	0.0316663	0	0	0	0.05	0.03	0.02	CACNG4	chr17	protein_coding	calcium voltage-gated channel auxiliary subunit gamma 4
ENSG00000236145.1	2.8902	-4.79393	1.63982	-2.92345	0.00346176	0.0162478	0	0	0	0.21	0.31	0.27	AC079988.3	chr2	lncRNA	--
ENSG00000156466.10	8.57325	-3.41886	0.985153	-3.47039	0.000519704	0.00342998	0	0.01	0.02	0.11	0.08	0.12	GDF6	chr8	protein_coding	growth differentiation factor 6
ENSG00000089195.15	2289.02	-1.3467	0.205365	-6.55758	5.46894e-11	1.79274e-09	6.73	8.81	9.65	21.29	20.86	21.47	TRMT6	chr20	protein_coding	tRNA methyltransferase 6 non-catalytic subunit
ENSG00000199753.1	57.3936	-1.95351	0.364366	-5.36139	8.25848e-08	1.50848e-06	8.74	5.41	10.53	36.06	26.42	33.33	SNORD104	chr17	snoRNA	small nucleolar RNA, C/D box 104
ENSG00000227471.9	20.3748	-4.70307	0.881004	-5.3383	9.38196e-08	1.6943e-06	0	0.02	0.01	0.19	0.31	0.36	AKR1B15	chr7	protein_coding	aldo-keto reductase family 1 member B15
ENSG00000198915.12	75.9576	-6.08321	0.655826	-9.27565	1.76536e-20	1.98007e-18	0.01	0	0.01	0.58	0.63	0.55	RASGEF1A	chr10	protein_coding	RasGEF domain family member 1A
ENSG00000251169.2	7.07515	-5.0719	1.36963	-3.70311	0.000212972	0.00162529	0	0.03	0	0.31	0.28	0.32	LINC01843	chr5	lncRNA	long intergenic non-protein coding RNA 1843
ENSG00000158055.16	36.2131	-4.36488	0.618335	-7.05909	1.67596e-12	7.0827e-11	0.03	0.02	0.01	0.34	0.53	0.42	GRHL3	chr1	protein_coding	grainyhead like transcription factor 3
ENSG00000100985.7	74.2056	-2.34867	0.414223	-5.67005	1.42753e-08	3.03807e-07	0.13	0.31	0.34	1.01	1.48	1.4	MMP9	chr20	protein_coding	matrix metallopeptidase 9
ENSG00000135424.18	46.9065	-2.42613	0.486	-4.99204	5.97463e-07	8.97708e-06	0.06	0.02	0.09	0.33	0.32	0.27	ITGA7	chr12	protein_coding	integrin subunit alpha 7
ENSG00000064692.20	18.4833	-3.3846	0.737697	-4.58806	4.47388e-06	5.57891e-05	0.01	0	0.02	0.07	0.14	0.14	SNCAIP	chr5	protein_coding	synuclein alpha interacting protein
ENSG00000101365.21	2609.73	-1.42156	0.186464	-7.62378	2.46359e-14	1.32778e-12	12.11	12.39	16.38	36.81	36.19	35.47	IDH3B	chr20	protein_coding	isocitrate dehydrogenase (NAD(+)) 3 non-catalytic subunit beta
ENSG00000064195.7	319.762	-1.40548	0.260904	-5.38696	7.1658e-08	1.32287e-06	1.81	1.71	1.24	4.93	4.1	3.48	DLX3	chr17	protein_coding	distal-less homeobox 3
ENSG00000180861.9	8.82972	-3.91905	1.05176	-3.72617	0.000194414	0.00150078	0.01	0	0.01	0.12	0.08	0.1	LINC01559	chr12	lncRNA	long intergenic non-protein coding RNA 1559
ENSG00000119938.9	3.03124	-4.86291	1.62374	-2.99487	0.00274558	0.0135258	0	0	0	0.04	0.07	0.07	PPP1R3C	chr10	protein_coding	protein phosphatase 1 regulatory subunit 3C
ENSG00000100302.7	18.0404	-3.74393	0.739708	-5.06137	4.16256e-07	6.52144e-06	0.02	0	0.03	0.26	0.24	0.22	RASD2	chr22	protein_coding	RASD family member 2
ENSG00000133067.18	16.8114	-3.21744	0.684391	-4.70117	2.58669e-06	3.40416e-05	0.02	0.01	0.03	0.16	0.13	0.19	LGR6	chr1	protein_coding	leucine rich repeat containing G protein-coupled receptor 6
ENSG00000198276.16	2220.1	-1.02791	0.232763	-4.41614	1.00481e-05	0.000114371	9.38	9.76	14.82	21.15	23.05	24.33	UCKL1	chr20	protein_coding	uridine-cytidine kinase 1 like 1
ENSG00000146592.17	680.223	-1.96494	0.398365	-4.93251	8.11792e-07	1.18625e-05	0.28	0.89	0.57	2.15	2.26	2.38	CREB5	chr7	protein_coding	cAMP responsive element binding protein 5
ENSG00000261308.4	39.1074	-1.2635	0.394085	-3.20616	0.00134519	0.00758292	0.09	0.1	0.17	0.32	0.28	0.27	FIGNL2	chr12	protein_coding	fidgetin like 2
ENSG00000136286.16	20.2496	-2.00419	0.787636	-2.54456	0.0109416	0.0411002	0.01	0	0.05	0.07	0.12	0.08	MYO1G	chr7	protein_coding	myosin IG
ENSG00000156284.6	11.83	-6.82733	1.3222	-5.1636	2.42241e-07	4.00837e-06	0	0	0	0.2	0.32	0.31	CLDN8	chr21	protein_coding	claudin 8
ENSG00000143502.16	241.16	-1.12203	0.327568	-3.42533	0.000614049	0.00394596	0.62	1	0.47	1.41	1.55	1.57	SUSD4	chr1	protein_coding	sushi domain containing 4
ENSG00000184347.15	194.3	-1.72385	0.40001	-4.30951	1.63619e-05	0.000175095	0.08	0.14	0.25	0.42	0.56	0.55	SLIT3	chr5	protein_coding	slit guidance ligand 3
ENSG00000198053.12	201.008	-3.59011	0.320796	-11.1913	4.50031e-29	1.24509e-26	0.16	0.08	0.22	1.77	1.87	1.86	SIRPA	chr20	protein_coding	signal regulatory protein alpha
ENSG00000125848.10	2195.61	-1.09152	0.367399	-2.97094	0.00296892	0.0143668	3.34	8.79	7.68	11.9	14.16	16.11	FLRT3	chr20	protein_coding	fibronectin leucine rich transmembrane protein 3
ENSG00000139946.10	29.8855	-3.11246	0.519756	-5.98831	2.12033e-09	5.32005e-08	0.02	0.02	0.04	0.21	0.2	0.23	PELI2	chr14	protein_coding	pellino E3 ubiquitin protein ligase family member 2
ENSG00000188001.10	70.0077	-3.20389	0.351456	-9.11605	7.79116e-20	7.92483e-18	0.03	0.03	0.04	0.32	0.32	0.33	TPRG1	chr3	protein_coding	tumor protein p63 regulated 1
ENSG00000130702.15	4598.65	-1.48925	0.285265	-5.22057	1.78371e-07	3.01892e-06	3.93	2.72	5.93	11.84	12.19	10.74	LAMA5	chr20	protein_coding	laminin subunit alpha 5
ENSG00000131981.16	6940.41	-1.09435	0.213162	-5.13388	2.83822e-07	4.59384e-06	39.68	48.89	60.12	97.96	108.36	108.61	LGALS3	chr14	protein_coding	galectin 3
ENSG00000205544.4	372.816	-1.40393	0.405811	-3.45957	0.00054103	0.00355603	5.1	4.33	13.37	19.73	19.16	20.59	TMEM256	chr17	protein_coding	transmembrane protein 256
ENSG00000101850.13	15.142	-3.19872	0.696431	-4.59301	4.36889e-06	5.45783e-05	0.03	0.03	0.03	0.28	0.32	0.24	GPR143	chrX	protein_coding	G protein-coupled receptor 143
ENSG00000162069.16	246.646	-1.99047	0.266288	-7.47489	7.72713e-14	3.86356e-12	0.56	0.4	0.6	1.59	2.22	2.32	BICDL2	chr16	protein_coding	BICD family like cargo adaptor 2
ENSG00000102043.16	6.60989	-4.98393	1.38749	-3.59205	0.000328082	0.00234102	0.01	0	0	0.14	0.1	0.1	MTMR8	chrX	protein_coding	myotubularin related protein 8
ENSG00000214309.5	39.4174	-1.16626	0.394485	-2.95641	0.00311244	0.0149533	0.4	0.54	0.29	0.99	0.87	0.82	MBLAC1	chr7	protein_coding	metallo-beta-lactamase domain containing 1
ENSG00000087495.17	265.436	-3.7131	0.470614	-7.88992	3.0239e-15	1.87862e-13	0.22	0.19	0.04	2.06	1.86	2	PHACTR3	chr20	protein_coding	phosphatase and actin regulator 3
ENSG00000285867.1	39.5342	-1.08095	0.396406	-2.72689	0.0063935	0.0266985	0.13	0.22	0.24	0.38	0.37	0.49	RP11-49N14.10	chr1	lncRNA	--
ENSG00000171720.10	3374.42	-1.01744	0.197661	-5.14739	2.64132e-07	4.31895e-06	10.27	10.88	14.66	23.98	23.6	24.21	HDAC3	chr5	protein_coding	histone deacetylase 3
ENSG00000116035.4	244.673	-3.2972	0.393089	-8.38792	4.94819e-17	3.81691e-15	0.29	0.21	0.62	2.73	4.28	3.94	VAX2	chr2	protein_coding	ventral anterior homeobox 2
ENSG00000228705.2	148.582	-1.45239	0.588972	-2.46597	0.0136643	0.0488768	0.59	0.52	2.78	2.34	3.99	4.16	LINC00659	chr20	lncRNA	long intergenic non-protein coding RNA 659
ENSG00000099864.18	27.2787	-4.55945	0.713417	-6.391	1.64799e-10	5.06606e-09	0.02	0.01	0.01	0.22	0.31	0.25	PALM	chr19	protein_coding	paralemmin
ENSG00000071909.19	2.49112	-4.5765	1.70571	-2.68304	0.00729552	0.0295841	0	0	0	0.02	0.01	0.01	MYO3B	chr2	protein_coding	myosin IIIB
ENSG00000109193.12	214.97	-3.97926	0.295392	-13.4711	2.31366e-41	2.28612e-38	0.33	0.35	0.24	5.44	4.58	4.18	SULT1E1	chr4	protein_coding	sulfotransferase family 1E member 1
ENSG00000011201.12	15.6096	-1.94137	0.638866	-3.03877	0.00237544	0.0120544	0.03	0.02	0.01	0.12	0.08	0.06	ANOS1	chrX	protein_coding	anosmin 1
ENSG00000006459.11	682.154	-1.71203	0.516886	-3.3122	0.000925637	0.00554358	0.3	0.54	1.68	2.42	2.82	2.93	KDM7A	chr7	protein_coding	lysine demethylase 7A
ENSG00000277287.1	6.04072	-2.42287	0.979807	-2.4728	0.0134059	0.04816	0	0.01	0.01	0.04	0.06	0.03	RP4-794I6.4	chr20	lncRNA	--
ENSG00000227051.7	121.382	-6.0044	0.516794	-11.6186	3.31654e-31	1.25124e-28	0.01	0.01	0.01	0.73	0.72	0.79	C14orf132	chr14	protein_coding	chromosome 14 open reading frame 132
ENSG00000182902.14	64.3916	-2.88021	0.614664	-4.68584	2.78817e-06	3.62724e-05	0.03	0.03	0.18	0.55	0.63	0.58	SLC25A18	chr22	protein_coding	solute carrier family 25 member 18
ENSG00000261373.1	563.236	-1.06693	0.253869	-4.20268	2.63775e-05	0.000268169	3.67	5.95	5.67	10.08	11.18	10.59	VPS9D1-AS1	chr16	lncRNA	VPS9D1 antisense RNA 1
ENSG00000186281.12	2.33716	-4.48513	1.72574	-2.59896	0.00935065	0.0361719	0	0	0	0.02	0.02	0.02	GPAT2	chr2	protein_coding	glycerol-3-phosphate acyltransferase 2, mitochondrial
ENSG00000164330.17	70.6066	-5.95025	0.657151	-9.05463	1.37034e-19	1.33866e-17	0	0.02	0.01	0.56	0.54	0.5	EBF1	chr5	protein_coding	EBF transcription factor 1
ENSG00000205413.8	2015.15	-1.43493	0.24708	-5.80755	6.3395e-09	1.4665e-07	5.06	3.76	2.91	9.71	10.7	11.04	SAMD9	chr7	protein_coding	sterile alpha motif domain containing 9
ENSG00000235609.7	104.642	-1.01353	0.287938	-3.51997	0.000431595	0.00293242	0.29	0.2	0.37	0.54	0.57	0.62	AF127936.9	chr21	lncRNA	--
ENSG00000176485.13	285.439	-1.16515	0.329471	-3.53642	0.000405589	0.00279044	1.51	1.87	0.83	3.17	3.12	3.09	PLAAT3	chr11	protein_coding	phospholipase A and acyltransferase 3
ENSG00000115844.11	224.581	-1.06428	0.404218	-2.63293	0.00846507	0.0333646	0.63	1.32	1.66	3.38	2.29	1.82	DLX2	chr2	protein_coding	distal-less homeobox 2
ENSG00000075223.14	1802.83	-2.25125	0.453775	-4.96115	7.00754e-07	1.03862e-05	1.07	4.36	2.03	11.44	12.67	11.67	SEMA3C	chr7	protein_coding	semaphorin 3C
ENSG00000108561.8	15552	-1.00449	0.143453	-7.00221	2.51955e-12	1.0231e-10	115.61	107.05	104.6	224.95	208.97	217.27	C1QBP	chr17	protein_coding	complement C1q binding protein
ENSG00000137496.18	93.9192	-1.06044	0.290344	-3.65235	0.000259847	0.00192703	0.29	0.32	0.45	0.76	0.77	0.67	IL18BP	chr11	protein_coding	interleukin 18 binding protein
ENSG00000179593.16	10.4373	-2.37503	0.95466	-2.48783	0.0128524	0.0465503	0.01	0	0.07	0.13	0.1	0.19	ALOX15B	chr17	protein_coding	arachidonate 15-lipoxygenase type B
ENSG00000227496.3	71.2216	-1.92418	0.409342	-4.70065	2.59335e-06	3.40913e-05	0.16	0.33	0.13	0.84	0.71	0.76	RP11-145A3.1	chr1	lncRNA	--
ENSG00000099953.10	71.4174	-1.30567	0.390007	-3.34781	0.000814529	0.00499452	0.15	0.12	0.31	0.5	0.49	0.46	MMP11	chr22	protein_coding	matrix metallopeptidase 11
ENSG00000155816.21	42.4481	-1.1483	0.413062	-2.77997	0.00543642	0.0234182	0.03	0.05	0.03	0.09	0.07	0.07	FMN2	chr1	protein_coding	formin 2
ENSG00000100341.12	21.8695	-7.71173	1.25816	-6.12937	8.8225e-10	2.40245e-08	0	0	0	0.47	0.39	0.4	PNPLA5	chr22	protein_coding	patatin like phospholipase domain containing 5
ENSG00000203722.8	162.174	-2.46696	0.632035	-3.9032	9.49304e-05	0.000807628	0.23	0.35	1.9	4.05	4.89	4.61	RAET1G	chr6	protein_coding	retinoic acid early transcript 1G
ENSG00000131400.8	10.7184	-1.83354	0.678978	-2.70045	0.00692466	0.0283956	0.03	0.02	0.05	0.11	0.12	0.11	NAPSA	chr19	protein_coding	napsin A aspartic peptidase
ENSG00000140470.15	30.7493	-3.18369	0.523202	-6.08502	1.16478e-09	3.0986e-08	0.01	0.03	0.02	0.15	0.16	0.17	ADAMTS17	chr15	protein_coding	ADAM metallopeptidase with thrombospondin type 1 motif 17
ENSG00000227105.1	39.102	-1.23367	0.371731	-3.3187	0.000904363	0.00543771	0.21	0.14	0.22	0.49	0.44	0.4	PARP1P1	chr13	processed_pseudogene	poly(ADP-ribose) polymerase 1 pseudogene 1
ENSG00000176387.7	221.331	-1.92929	0.341689	-5.64632	1.63914e-08	3.4534e-07	0.55	0.76	1.24	2.57	3.33	3.73	HSD11B2	chr16	protein_coding	hydroxysteroid 11-beta dehydrogenase 2
ENSG00000158296.14	552.75	-1.1247	0.398695	-2.82095	0.0047882	0.0211349	1.11	0.74	2.42	2.58	3.3	3.29	SLC13A3	chr20	protein_coding	solute carrier family 13 member 3
ENSG00000249141.1	287.106	-1.75515	0.311881	-5.62762	1.82717e-08	3.81811e-07	3.28	5.56	7.29	18.18	17.53	18.38	RP11-514O12.4	chr6	protein_coding	--
ENSG00000135480.16	87758.5	-1.09743	0.139424	-7.87118	3.51301e-15	2.16306e-13	335.44	334.02	363.21	697.98	737.36	755.81	KRT7	chr12	protein_coding	keratin 7
ENSG00000178573.7	24.947	-4.97264	0.835331	-5.95289	2.63442e-09	6.46913e-08	0	0.01	0	0.18	0.16	0.16	MAF	chr16	protein_coding	MAF bZIP transcription factor
ENSG00000185761.11	76.5086	-4.37045	0.464253	-9.41394	4.77886e-21	5.79891e-19	0.01	0.06	0.07	0.85	1.06	1.04	ADAMTSL5	chr19	protein_coding	ADAMTS like 5
ENSG00000198848.13	116.845	-8.2727	1.06381	-7.77652	7.4548e-15	4.40704e-13	0	0.02	0	1.5	1.9	2.4	CES1	chr16	protein_coding	carboxylesterase 1
ENSG00000178934.5	8.23431	-5.31517	1.3639	-3.89704	9.73767e-05	0.000824721	0	0	0.04	0.44	0.57	0.78	LGALS7B	chr19	protein_coding	galectin 7B
ENSG00000124107.5	3764.3	-1.59394	0.350337	-4.54975	5.37099e-06	6.59065e-05	43.05	71.31	118.1	210.38	233.21	251.52	SLPI	chr20	protein_coding	secretory leukocyte peptidase inhibitor
ENSG00000143365.19	44.1739	-3.03835	0.807122	-3.76442	0.000166934	0.00132108	0.02	0	0.09	0.18	0.34	0.36	RORC	chr1	protein_coding	RAR related orphan receptor C
ENSG00000179399.15	5.67031	-3.157	1.14195	-2.76457	0.00569977	0.0243355	0.02	0.01	0	0.06	0.09	0.06	GPC5	chr13	protein_coding	glypican 5
ENSG00000186081.12	22551.6	-2.6099	0.345019	-7.5645	3.89352e-14	2.05052e-12	20.41	37.64	55.37	214.76	240.04	232.13	KRT5	chr12	protein_coding	keratin 5
ENSG00000197208.6	241.014	-1.908	0.329425	-5.79193	6.95829e-09	1.58839e-07	0.53	1.1	1.12	3.02	3.7	3.53	SLC22A4	chr5	protein_coding	solute carrier family 22 member 4
ENSG00000196562.14	2149.84	-3.49245	0.331612	-10.5317	6.16795e-26	1.29278e-23	1.77	1.4	0.72	13.05	15.69	14.71	SULF2	chr20	protein_coding	sulfatase 2
ENSG00000169403.12	200.97	-1.49797	0.417261	-3.59001	0.000330664	0.00235702	0.48	0.3	1.07	1.61	1.85	1.72	PTAFR	chr1	protein_coding	platelet activating factor receptor
ENSG00000106123.12	207.571	-2.30335	0.421043	-5.47058	4.48567e-08	8.63429e-07	0.14	0.28	0.54	1.51	1.69	1.55	EPHB6	chr7	protein_coding	EPH receptor B6
ENSG00000112182.15	61.1513	-3.30831	0.42443	-7.7947	6.45597e-15	3.84947e-13	0.02	0.02	0.05	0.26	0.28	0.29	BACH2	chr6	protein_coding	BTB domain and CNC homolog 2
ENSG00000223802.9	27.8612	-1.20672	0.448733	-2.68918	0.00716287	0.0291488	0.16	0.1	0.08	0.23	0.28	0.25	CERS1	chr19	protein_coding	ceramide synthase 1
ENSG00000180914.11	38.8903	-3.5838	0.485956	-7.37475	1.64656e-13	7.83629e-12	0.03	0.04	0.03	0.37	0.42	0.37	OXTR	chr3	protein_coding	oxytocin receptor
ENSG00000197093.11	12.1967	-2.0089	0.716016	-2.80567	0.00502124	0.0219765	0.02	0.04	0.04	0.08	0.18	0.18	GAL3ST4	chr7	protein_coding	galactose-3-O-sulfotransferase 4
ENSG00000100036.13	339.598	-1.37411	0.480259	-2.86118	0.0042207	0.019068	0.34	0.64	1.62	2.14	2.21	2.3	SLC35E4	chr22	protein_coding	solute carrier family 35 member E4
ENSG00000177508.12	632.501	-1.13554	0.282132	-4.02484	5.70129e-05	0.000519779	4.09	3.66	2.19	7.79	7.44	6.45	IRX3	chr16	protein_coding	iroquois homeobox 3
ENSG00000159423.17	318.606	-1.31355	0.294326	-4.46292	8.08507e-06	9.44624e-05	1.02	0.91	1.79	3.36	2.93	2.89	ALDH4A1	chr1	protein_coding	aldehyde dehydrogenase 4 family member A1
ENSG00000145703.16	42.5211	-3.58561	0.521671	-6.8733	6.2732e-12	2.4195e-10	0.03	0.03	0.01	0.21	0.25	0.27	IQGAP2	chr5	protein_coding	IQ motif containing GTPase activating protein 2
ENSG00000120314.19	2015.96	-1.03629	0.250752	-4.13274	3.58469e-05	0.000350034	3.61	3.49	5.99	8.91	8.79	8.84	WDR55	chr5	protein_coding	WD repeat domain 55
ENSG00000039068.20	10902.8	-1.36687	0.339461	-4.0266	5.65902e-05	0.000516606	16.97	18.61	38.86	51.44	68.78	69.23	CDH1	chr16	protein_coding	cadherin 1
ENSG00000286519.1	107.63	-1.94134	0.379269	-5.11864	3.07742e-07	4.94628e-06	1.38	0.65	0.56	3.7	2.9	3.27	RP11-421J10.1	chr2	lncRNA	--
ENSG00000166407.14	25.566	-3.40741	0.607069	-5.61289	1.9898e-08	4.1083e-07	0.02	0.06	0.11	0.67	0.69	0.64	LMO1	chr11	protein_coding	LIM domain only 1
ENSG00000184956.16	19.5392	-7.55148	1.30079	-5.80528	6.42582e-09	1.48151e-07	0	0	0	0.07	0.14	0.13	MUC6	chr11	protein_coding	mucin 6, oligomeric mucus/gel-forming
ENSG00000100170.10	27.3308	-4.12618	0.655242	-6.29719	3.03087e-10	8.99722e-09	0.01	0.01	0.02	0.2	0.24	0.31	SLC5A1	chr22	protein_coding	solute carrier family 5 member 1
ENSG00000133083.15	568.834	-2.13976	0.601519	-3.55726	0.000374746	0.0026185	0.08	0.27	0.73	1.14	1.76	1.8	DCLK1	chr13	protein_coding	doublecortin like kinase 1
ENSG00000178776.5	23.7627	-1.90381	0.508873	-3.74123	0.000183122	0.00142474	0.26	0.17	0.18	1	0.61	0.64	C5orf46	chr5	protein_coding	chromosome 5 open reading frame 46
ENSG00000132026.15	29.4611	-3.54796	0.616251	-5.75733	8.54534e-09	1.90457e-07	0.03	0.01	0.08	0.37	0.62	0.5	RTBDN	chr19	protein_coding	retbindin
ENSG00000138311.18	1148.01	-1.36433	0.442156	-3.08563	0.00203119	0.0105897	1.29	2.82	5.47	7.42	8.41	8.59	ZNF365	chr10	protein_coding	zinc finger protein 365
ENSG00000234678.2	113.745	-1.62254	0.584441	-2.77622	0.00549948	0.0236163	0.2	0.06	0.49	0.59	0.79	0.88	ELF3-AS1	chr1	lncRNA	ELF3 antisense RNA 1
ENSG00000135899.19	205.571	-1.41935	0.273899	-5.18203	2.1949e-07	3.66995e-06	0.37	0.2	0.37	0.79	0.87	0.82	SP110	chr2	protein_coding	SP110 nuclear body protein
ENSG00000163083.6	42.0647	-4.96845	0.63573	-7.81535	5.48117e-15	3.32556e-13	0.02	0.02	0.02	0.58	0.67	0.62	INHBB	chr2	protein_coding	inhibin subunit beta B
ENSG00000123405.14	77.3232	-1.40251	0.560863	-2.50063	0.0123973	0.0452605	0.2	0.2	0.93	1.18	1.21	1.09	NFE2	chr12	protein_coding	nuclear factor, erythroid 2
ENSG00000102243.13	4.36639	-5.38762	1.49421	-3.60566	0.000311362	0.00223788	0	0	0	0.15	0.14	0.14	VGLL1	chrX	protein_coding	vestigial like family member 1
ENSG00000185187.13	415.75	-1.26633	0.316665	-3.99896	6.36203e-05	0.000571976	1.25	1.31	2.61	3.93	3.93	4.45	SIGIRR	chr11	protein_coding	single Ig and TIR domain containing
ENSG00000065325.13	147.639	-2.92531	0.314052	-9.31472	1.22273e-20	1.40953e-18	0.11	0.13	0.21	1.07	1.04	1.25	GLP2R	chr17	protein_coding	glucagon like peptide 2 receptor
ENSG00000163216.7	10.2304	-4.18996	1.13109	-3.70437	0.000211916	0.00161902	0	0	0.07	0.26	0.41	0.69	SPRR2D	chr1	protein_coding	small proline rich protein 2D
ENSG00000105246.6	6.79785	-4.1726	1.30926	-3.18698	0.00143765	0.00800607	0	0	0.04	0.18	0.2	0.38	EBI3	chr19	protein_coding	Epstein-Barr virus induced 3
ENSG00000285820.1	24.6646	-2.78931	0.547233	-5.09711	3.4488e-07	5.45862e-06	0.04	0.07	0.11	0.46	0.52	0.55	RP11-305F14.1	chr9	lncRNA	--
ENSG00000141510.18	5231.28	-1.08122	0.166975	-6.47535	9.45928e-11	2.99207e-09	13.02	15.33	15.28	30.07	31.55	30.07	TP53	chr17	protein_coding	tumor protein p53
ENSG00000074370.18	203.231	-3.68828	0.386278	-9.54826	1.31888e-21	1.67894e-19	0.05	0.08	0.17	1.19	1.34	1.47	ATP2A3	chr17	protein_coding	ATPase sarcoplasmic/endoplasmic reticulum Ca2+ transporting 3
ENSG00000196872.12	99.1994	-2.10104	0.379871	-5.53093	3.18531e-08	6.37368e-07	0.12	0.3	0.17	0.92	0.76	0.82	CRACDL	chr2	protein_coding	CRACD like
ENSG00000119632.4	257.059	-1.17445	0.338546	-3.46911	0.000522187	0.00344308	1.79	1.7	3.81	5.36	5.27	5.68	IFI27L2	chr14	protein_coding	interferon alpha inducible protein 27 like 2
ENSG00000243649.9	36.65	-1.53047	0.438543	-3.48989	0.00048321	0.00322918	0.06	0.08	0.15	0.28	0.26	0.3	CFB	chr6	protein_coding	complement factor B
ENSG00000136161.13	332.328	-1.13393	0.19514	-5.81085	6.2157e-09	1.44107e-07	1.49	1.44	1.41	2.81	3.46	3.17	RCBTB2	chr13	protein_coding	RCC1 and BTB domain containing protein 2
ENSG00000143320.9	82.5069	-2.90697	0.406925	-7.14375	9.08175e-13	3.97566e-11	0.32	0.29	0.7	4.06	2.96	2.86	CRABP2	chr1	protein_coding	cellular retinoic acid binding protein 2
ENSG00000198171.13	1213.69	-1.76595	0.222353	-7.94211	1.98776e-15	1.26135e-13	5.69	8.02	8.49	24.83	24.47	25.7	DDRGK1	chr20	protein_coding	DDRGK domain containing 1
ENSG00000127507.18	390.608	-1.70806	0.296183	-5.7669	8.07442e-09	1.80543e-07	0.41	0.42	0.74	1.39	1.74	1.94	ADGRE2	chr19	protein_coding	adhesion G protein-coupled receptor E2
ENSG00000111775.3	4882.93	-1.12957	0.257968	-4.37871	1.19385e-05	0.000132686	48.83	42.58	78.4	118.67	117.62	130.41	COX6A1	chr12	protein_coding	cytochrome c oxidase subunit 6A1
ENSG00000244300.3	176.605	-1.80143	0.277925	-6.48171	9.069e-11	2.8774e-09	0.87	0.44	0.7	2.32	2.43	2.18	GATA2-AS1	chr3	lncRNA	GATA2 antisense RNA 1
ENSG00000161921.17	1561.63	-1.28593	0.1976	-6.50775	7.62859e-11	2.4428e-09	6.58	8.58	8.83	19.2	19.26	19.62	CXCL16	chr17	protein_coding	C-X-C motif chemokine ligand 16
ENSG00000121743.4	22.6606	-2.28764	0.66438	-3.44327	0.000574724	0.00374075	0.01	0.04	0.06	0.15	0.22	0.16	GJA3	chr13	protein_coding	gap junction protein alpha 3
ENSG00000181143.15	378.495	-6.31791	0.401911	-15.7197	1.10862e-55	1.76953e-52	0.01	0.01	0	0.32	0.42	0.51	MUC16	chr19	protein_coding	mucin 16, cell surface associated
ENSG00000248871.1	631.64	-1.87864	0.230387	-8.15427	3.51304e-16	2.42985e-14	2.94	3.45	4.59	12.25	14.13	13.69	TNFSF12-TNFSF13	chr17	protein_coding	TNFSF12-TNFSF13 readthrough
ENSG00000057657.17	119.356	-1.9746	0.418449	-4.71887	2.37162e-06	3.15861e-05	0.09	0.19	0.25	0.49	0.74	0.83	PRDM1	chr6	protein_coding	PR/SET domain 1
ENSG00000011132.12	237.123	-1.05566	0.290796	-3.63024	0.000283154	0.00206882	0.6	0.48	0.96	1.39	1.28	1.53	APBA3	chr19	protein_coding	amyloid beta precursor protein binding family A member 3
ENSG00000122863.6	3149.95	-1.16929	0.327794	-3.56716	0.000360877	0.00253838	3.99	6.64	10.04	15.29	15.73	15.05	CHST3	chr10	protein_coding	carbohydrate sulfotransferase 3
ENSG00000226145.7	15.7846	-4.81606	1.01333	-4.75269	2.00724e-06	2.72224e-05	0	0	0.04	0.44	0.46	0.28	KRT16P6	chr17	transcribed_unprocessed_pseudogene	keratin 16 pseudogene 6
ENSG00000162551.14	5.99457	-3.79136	1.30346	-2.90869	0.00362952	0.0169014	0	0.02	0	0.08	0.07	0.12	ALPL	chr1	protein_coding	alkaline phosphatase, biomineralization associated
ENSG00000159784.18	45.2073	-3.17247	0.451212	-7.031	2.05056e-12	8.49283e-11	0.03	0.02	0.05	0.28	0.31	0.34	FAM131B	chr7	protein_coding	family with sequence similarity 131 member B
ENSG00000134516.18	33.453	-1.33304	0.401956	-3.31639	0.000911889	0.00547103	0.03	0.04	0.03	0.09	0.1	0.08	DOCK2	chr5	protein_coding	dedicator of cytokinesis 2
ENSG00000108309.14	39.8735	-1.50302	0.412441	-3.6442	0.000268223	0.00197643	0.07	0.09	0.15	0.26	0.32	0.31	RUNDC3A	chr17	protein_coding	RUN domain containing 3A
ENSG00000064300.9	159.434	-5.41386	1.98669	-2.72507	0.00642886	0.0267869	0	0	0.13	1.43	2.07	2.02	NGFR	chr17	protein_coding	nerve growth factor receptor
ENSG00000170442.12	5803.72	-1.32313	0.409781	-3.22887	0.00124279	0.00707486	18.09	23.62	59.92	77.6	85.49	87.55	KRT86	chr12	protein_coding	keratin 86
ENSG00000144810.16	1928.58	-1.16282	0.195676	-5.94256	2.80605e-09	6.842e-08	2.91	3.58	2.83	6.53	7.13	7.09	COL8A1	chr3	protein_coding	collagen type VIII alpha 1 chain
ENSG00000244558.6	9.51351	-2.46712	0.788921	-3.12721	0.00176477	0.00950153	0.07	0.02	0.05	0.21	0.33	0.25	KCNK15-AS1	chr20	lncRNA	KCNK15 and WISP2 antisense RNA 1
ENSG00000178038.17	473.917	-1.27214	0.42598	-2.98639	0.00282294	0.0138086	0.38	0.57	1.33	1.51	1.95	1.96	ALS2CL	chr3	protein_coding	ALS2 C-terminal like
ENSG00000011347.10	156.53	-2.89329	0.273919	-10.5626	4.44373e-26	9.40892e-24	0.14	0.11	0.11	0.77	1.01	0.89	SYT7	chr11	protein_coding	synaptotagmin 7
ENSG00000205236.6	49.8661	-1.20947	0.462238	-2.61656	0.00888206	0.0347122	0.16	0.11	0.36	0.47	0.44	0.53	RP11-514P8.6	chr7	protein_coding	--
ENSG00000257704.4	82.6941	-1.08666	0.340214	-3.19405	0.00140291	0.00785492	1.39	1.03	2.24	3.09	3.17	3.59	INAFM1	chr19	protein_coding	InaF motif containing 1
ENSG00000135218.19	17.7761	-2.10274	0.579392	-3.62922	0.00028428	0.00207413	0.01	0.02	0.02	0.04	0.08	0.07	CD36	chr7	protein_coding	CD36 molecule
ENSG00000081277.13	5349.56	-1.14947	0.190696	-6.02777	1.66239e-09	4.29038e-08	11.27	14.42	13.75	26.88	29.57	30.53	PKP1	chr1	protein_coding	plakophilin 1
ENSG00000125901.6	786.411	-1.21702	0.189902	-6.40867	1.46795e-10	4.54625e-09	10.94	9.75	13.76	26.44	26.31	26.58	MRPS26	chr20	protein_coding	mitochondrial ribosomal protein S26
ENSG00000117228.11	702.348	-2.82804	0.455185	-6.21294	5.20015e-10	1.47007e-08	0.25	0.67	1.18	4.52	5.1	5.15	GBP1	chr1	protein_coding	guanylate binding protein 1
ENSG00000105339.11	1581.4	-2.29146	0.477612	-4.79774	1.60463e-06	2.20943e-05	0.36	0.64	1.71	3.94	4.73	4.42	DENND3	chr8	protein_coding	DENN domain containing 3
ENSG00000183044.12	90.8514	-3.00052	0.41987	-7.1463	8.91476e-13	3.91081e-11	0.04	0.02	0.09	0.45	0.37	0.4	ABAT	chr16	protein_coding	4-aminobutyrate aminotransferase
ENSG00000160179.19	115.437	-5.53091	0.57099	-9.68653	3.44005e-22	4.7092e-20	0.01	0.03	0.02	0.5	1.02	1.18	ABCG1	chr21	protein_coding	ATP binding cassette subfamily G member 1
ENSG00000237977.1	42.8147	-1.68468	0.383996	-4.38722	1.14808e-05	0.000128424	0.71	0.86	1.1	2.32	2.99	3.19	EIF4HP2	chr22	processed_pseudogene	eukaryotic translation initiation factor 4H pseudogene 2
ENSG00000128298.18	27.7961	-1.15089	0.428997	-2.68274	0.00730209	0.029605	0.06	0.06	0.09	0.17	0.14	0.17	BAIAP2L2	chr22	protein_coding	BAR/IMD domain containing adaptor protein 2 like 2
ENSG00000243836.5	78.6532	-5.03626	0.573248	-8.78548	1.55705e-18	1.39864e-16	0.02	0.03	0.19	2.3	2.81	3.17	WDR86-AS1	chr7	lncRNA	WDR86 antisense RNA 1
ENSG00000132470.14	2526.6	-1.00147	0.208006	-4.8146	1.47498e-06	2.04584e-05	5.94	6.96	5.43	10.59	12.56	13.36	ITGB4	chr17	protein_coding	integrin subunit beta 4
ENSG00000205639.12	495.756	-1.076	0.266118	-4.04332	5.26999e-05	0.000485579	1.46	1.34	2.42	3.5	3.81	3.59	MFSD2B	chr2	protein_coding	major facilitator superfamily domain containing 2B
ENSG00000104833.12	14.5311	-3.84346	0.808967	-4.75107	2.02344e-06	2.73705e-05	0.02	0.02	0.01	0.22	0.19	0.21	TUBB4A	chr19	protein_coding	tubulin beta 4A class IVa
ENSG00000188282.12	5.14334	-4.62099	1.54656	-2.98793	0.00280878	0.013762	0	0	0.01	0.02	0.09	0.07	RUFY4	chr2	protein_coding	RUN and FYVE domain containing 4
ENSG00000011465.18	1540.26	-2.33533	0.418396	-5.58164	2.38264e-08	4.89018e-07	0.52	1.63	0.72	4.12	5.34	5.09	DCN	chr12	protein_coding	decorin
ENSG00000250657.1	176.583	-1.12329	0.263326	-4.26577	1.99213e-05	0.00020856	4.69	2.78	4.61	8.9	9.37	7.82	RP11-1E6.1	chr4	lncRNA	--
ENSG00000127418.15	5681.19	-1.00107	0.370721	-2.70033	0.00692716	0.0283956	10.3	22.95	31.02	40.99	43.9	42.94	FGFRL1	chr4	protein_coding	fibroblast growth factor receptor like 1
ENSG00000175600.16	75.0658	-1.41435	0.385832	-3.66572	0.000246646	0.00184296	0.23	0.3	0.54	0.79	1.09	0.96	SUGCT	chr7	protein_coding	succinyl-CoA:glutarate-CoA transferase
ENSG00000054219.11	16.6429	-7.31917	1.28139	-5.71191	1.11717e-08	2.44637e-07	0	0	0	0.08	0.09	0.11	LY75	chr2	protein_coding	lymphocyte antigen 75
ENSG00000127241.18	3.82819	-5.20135	1.77374	-2.93243	0.00336322	0.0159004	0	0	0	0	0.02	0.02	MASP1	chr3	protein_coding	MBL associated serine protease 1
ENSG00000157992.12	701.197	-1.32053	0.358313	-3.6854	0.000228344	0.00172862	4.72	4.88	11.62	17.17	16.96	18.18	KRTCAP3	chr2	protein_coding	keratinocyte associated protein 3
ENSG00000170291.15	996.641	-1.08765	0.237525	-4.5791	4.6697e-06	5.80913e-05	4.75	4.8	7.51	12.74	11.62	11.53	ELP5	chr17	protein_coding	elongator acetyltransferase complex subunit 5
ENSG00000259863.1	4.73902	-5.50845	1.51117	-3.64517	0.000267218	0.00196972	0	0	0	0.08	0.16	0.19	SH3RF3-AS1	chr2	lncRNA	SH3RF3 antisense RNA 1
ENSG00000103254.10	249.193	-1.4119	0.224345	-6.29344	3.10515e-10	9.16404e-09	1.89	1.33	2.04	4.7	4.45	4.75	ANTKMT	chr16	protein_coding	adenine nucleotide translocase lysine methyltransferase
ENSG00000136943.12	4690.21	-3.11361	0.345543	-9.01076	2.04628e-19	1.96576e-17	2.4	2.25	5.2	22.63	32.3	29.13	CTSV	chr9	protein_coding	cathepsin V
ENSG00000133256.13	8.13049	-6.28507	1.36079	-4.61871	3.86139e-06	4.87074e-05	0	0	0	0.08	0.09	0.07	PDE6B	chr4	protein_coding	phosphodiesterase 6B
ENSG00000076344.16	40.4073	-1.55408	0.424961	-3.65699	0.000255192	0.00189793	0.14	0.06	0.12	0.27	0.39	0.27	RGS11	chr16	protein_coding	regulator of G protein signaling 11
ENSG00000257956.1	29.486	-7.1695	1.23795	-5.79144	6.97853e-09	1.59126e-07	0	0.09	0	3.86	3.67	3.59	NOP56P3	chr12	processed_pseudogene	NOP56 ribonucleoprotein pseudogene 3
ENSG00000042980.13	30.1534	-2.84788	0.566673	-5.02561	5.01822e-07	7.6904e-06	0.01	0.03	0.02	0.12	0.11	0.18	ADAM28	chr8	protein_coding	ADAM metallopeptidase domain 28
ENSG00000066735.15	39.199	-8.55382	1.232	-6.94305	3.83716e-12	1.52239e-10	0	0	0	0.3	0.29	0.24	KIF26A	chr14	protein_coding	kinesin family member 26A
ENSG00000144218.21	5.10291	-3.68968	1.36122	-2.71057	0.00671668	0.0277025	0	0	0	0.01	0.01	0.02	AFF3	chr2	protein_coding	AF4/FMR2 family member 3
ENSG00000117322.18	79.6988	-1.28057	0.422089	-3.03387	0.00241435	0.0121952	0.2	0.37	0.13	0.54	0.57	0.57	CR2	chr1	protein_coding	complement C3d receptor 2
ENSG00000182158.15	1317.89	-1.08093	0.317797	-3.40132	0.000670605	0.00423981	1.55	2.01	3.56	4.57	5.11	5.21	CREB3L2	chr7	protein_coding	cAMP responsive element binding protein 3 like 2
ENSG00000204610.14	36.6197	-4.40662	0.59442	-7.41331	1.23188e-13	5.95837e-12	0.03	0.01	0.05	0.71	0.69	0.65	TRIM15	chr6	protein_coding	tripartite motif containing 15
ENSG00000185442.13	50.3979	-1.50516	0.452086	-3.32937	0.000870433	0.00526421	0.1	0.09	0.24	0.38	0.48	0.37	FAM174B	chr15	protein_coding	family with sequence similarity 174 member B
ENSG00000157404.16	18.288	-5.57038	1.13413	-4.91157	9.0348e-07	1.31099e-05	0	0.01	0	0.11	0.19	0.17	KIT	chr4	protein_coding	KIT proto-oncogene, receptor tyrosine kinase
ENSG00000137501.17	181.082	-1.70541	0.405881	-4.20175	2.64857e-05	0.000269137	0.15	0.09	0.32	0.57	0.64	0.59	SYTL2	chr11	protein_coding	synaptotagmin like 2
ENSG00000240583.14	106.675	-1.62263	0.541175	-2.99835	0.00271443	0.0133978	0.11	0.33	0.74	1.19	1.18	1.25	AQP1	chr7	protein_coding	aquaporin 1 (Colton blood group)
ENSG00000167600.14	11.3741	-5.78473	1.30595	-4.42953	9.44367e-06	0.000108323	0.01	0	0	0.21	0.19	0.21	CYP2S1	chr19	protein_coding	cytochrome P450 family 2 subfamily S member 1
ENSG00000106526.11	45.6608	-1.22479	0.348166	-3.51785	0.000435064	0.00295221	0.09	0.11	0.11	0.27	0.21	0.25	ACTR3C	chr7	protein_coding	actin related protein 3C
ENSG00000165949.12	831.711	-2.4261	0.284313	-8.5332	1.4235e-17	1.15834e-15	1.53	1.04	2.1	6.97	8.15	9.66	IFI27	chr14	protein_coding	interferon alpha inducible protein 27
ENSG00000233608.4	290.672	-2.00449	0.208939	-9.59368	8.50011e-22	1.11631e-19	1.41	1.42	1.76	5.66	6.4	6.19	TWIST2	chr2	protein_coding	twist family bHLH transcription factor 2
ENSG00000240065.8	365.187	-1.36102	0.324168	-4.19849	2.68699e-05	0.000271992	1.04	1.2	2.3	3.73	3.63	4.19	PSMB9	chr6	protein_coding	proteasome 20S subunit beta 9
ENSG00000182621.18	113.063	-1.37301	0.373879	-3.67233	0.000240348	0.00180117	0.14	0.06	0.06	0.21	0.25	0.23	PLCB1	chr20	protein_coding	phospholipase C beta 1
ENSG00000204021.5	24.7492	-3.99735	0.664893	-6.01202	1.83223e-09	4.67635e-08	0.04	0.03	0.09	0.83	1.04	0.76	LIPK	chr10	protein_coding	lipase family member K
ENSG00000176692.8	72.0789	-4.2581	0.550647	-7.73291	1.05116e-14	6.04199e-13	0.02	0.04	0.12	0.84	1.26	1.37	FOXC2	chr16	protein_coding	forkhead box C2
ENSG00000138834.14	1463.76	-1.31089	0.282084	-4.64716	3.36542e-06	4.30003e-05	1.34	1.94	2.73	4.69	5.24	4.85	MAPK8IP3	chr16	protein_coding	mitogen-activated protein kinase 8 interacting protein 3
ENSG00000272831.1	381.389	-1.03075	0.224261	-4.59622	4.30225e-06	5.3843e-05	10.41	8.9	14	21.53	23.17	22.72	RP11-792A8.4	chr7	lncRNA	--
ENSG00000170290.4	2.77502	-4.73297	1.67758	-2.82131	0.00478281	0.0211291	0	0	0	0.17	0.18	0.09	SLN	chr11	protein_coding	sarcolipin
ENSG00000108679.13	976.111	-3.89197	0.395235	-9.84723	7.04583e-23	1.03689e-20	0.42	0.77	1.47	12.68	13.85	12.64	LGALS3BP	chr17	protein_coding	galectin 3 binding protein
ENSG00000139515.6	45.7192	-1.46372	0.491695	-2.9769	0.00291181	0.0141433	0.23	0.36	0.1	0.78	0.58	0.52	PDX1	chr13	protein_coding	pancreatic and duodenal homeobox 1
ENSG00000138678.11	915.662	-1.43882	0.248982	-5.77883	7.52239e-09	1.69418e-07	2.47	4.04	3.51	8.41	9.41	9.22	GPAT3	chr4	protein_coding	glycerol-3-phosphate acyltransferase 3
ENSG00000262304.2	1095.33	-1.06001	0.218078	-4.86068	1.16986e-06	1.65358e-05	2.87	4	4.15	7.36	7.61	7.84	RP11-235E17.2	chr17	protein_coding	--
ENSG00000135917.16	17.3407	-2.18117	0.627869	-3.47393	0.000512894	0.00339474	0.02	0.03	0.01	0.09	0.09	0.09	SLC19A3	chr2	protein_coding	solute carrier family 19 member 3
ENSG00000163064.7	931.547	-1.03013	0.236495	-4.35581	1.32576e-05	0.000145169	3.95	5.75	6.11	11.07	11.11	9.89	EN1	chr2	protein_coding	engrailed homeobox 1
ENSG00000204616.11	4.29549	-3.41845	1.38615	-2.46615	0.0136574	0.0488632	0.02	0	0	0.06	0.06	0.04	TRIM31	chr6	protein_coding	tripartite motif containing 31
ENSG00000228695.10	64.2892	-9.26884	1.23423	-7.5098	5.92185e-14	3.01912e-12	0	0	0	0.71	1.01	1.23	CES1P1	chr16	transcribed_unprocessed_pseudogene	carboxylesterase 1 pseudogene 1
ENSG00000186377.8	1013.29	-2.29194	0.194877	-11.7609	6.20334e-32	2.57438e-29	3.11	3.8	3.46	15.09	17.91	17.37	CYP4X1	chr1	protein_coding	cytochrome P450 family 4 subfamily X member 1
ENSG00000107099.17	11.0501	-3.73378	0.958999	-3.89342	9.88426e-05	0.000836027	0	0	0	0.02	0.03	0.03	DOCK8	chr9	protein_coding	dedicator of cytokinesis 8
ENSG00000175065.12	12.3682	-3.08241	0.874774	-3.52366	0.000425625	0.0029004	0.03	0.01	0	0.12	0.1	0.12	DSG4	chr18	protein_coding	desmoglein 4
ENSG00000178726.7	53.0598	-1.71145	0.434606	-3.93795	8.21818e-05	0.000711717	0.09	0.16	0.21	0.35	0.53	0.59	THBD	chr20	protein_coding	thrombomodulin
ENSG00000115286.20	1206.41	-1.15337	0.370799	-3.11048	0.00186781	0.00992247	1.75	1.54	4.18	5.05	5.61	5.7	NDUFS7	chr19	protein_coding	NADH:ubiquinone oxidoreductase core subunit S7
ENSG00000164659.15	70.8654	-1.74059	0.331506	-5.25054	1.51658e-07	2.61588e-06	0.11	0.12	0.08	0.28	0.34	0.37	ELAPOR2	chr7	protein_coding	endosome-lysosome associated apoptosis and autophagy regulator family member 2
ENSG00000215018.10	6.53356	-4.96955	1.38895	-3.57793	0.000346322	0.0024498	0	0	0	0.04	0.05	0.05	COL28A1	chr7	protein_coding	collagen type XXVIII alpha 1 chain
ENSG00000198125.13	68.2217	-2.78173	0.380827	-7.30445	2.78412e-13	1.27529e-11	0.12	0.19	0.28	1.39	1.19	1.51	MB	chr22	protein_coding	myoglobin
ENSG00000133106.15	31.9254	-1.87086	0.409676	-4.56669	4.95487e-06	6.11985e-05	0.07	0.06	0.07	0.23	0.27	0.25	EPSTI1	chr13	protein_coding	epithelial stromal interaction 1
ENSG00000267157.1	67.7698	-1.1632	0.328676	-3.53904	0.000401586	0.00276657	1.65	1.24	2.41	3.8	4.15	3.91	CTB-54O9.9	chr19	protein_coding	--
ENSG00000196091.15	6.83135	-4.15197	1.24679	-3.33012	0.000868073	0.00525452	0	0	0	0.03	0.04	0.05	MYBPC1	chr12	protein_coding	myosin binding protein C1
ENSG00000132522.16	1754.22	-1.16087	0.151193	-7.67803	1.61551e-14	8.96308e-13	8.32	8.88	8.7	18.92	19.02	19.54	GPS2	chr17	protein_coding	G protein pathway suppressor 2
ENSG00000176092.17	234.468	-1.03403	0.389934	-2.6518	0.00800636	0.0319485	0.4	0.33	0.93	0.96	1.18	1.22	CRYBG2	chr1	protein_coding	crystallin beta-gamma domain containing 2
ENSG00000171903.17	507.693	-3.1687	0.615935	-5.14454	2.68183e-07	4.37829e-06	0.19	0.31	1.53	4.74	6.53	6.71	CYP4F11	chr19	protein_coding	cytochrome P450 family 4 subfamily F member 11
ENSG00000130813.18	355.852	-1.07438	0.235138	-4.56916	4.8969e-06	6.05908e-05	1.47	0.92	1.52	2.64	2.74	2.77	SHFL	chr19	protein_coding	shiftless antiviral inhibitor of ribosomal frameshifting
ENSG00000137266.15	212.923	-2.32493	0.263104	-8.83657	9.87023e-19	9.06227e-17	0.15	0.25	0.19	0.95	1.01	0.95	SLC22A23	chr6	protein_coding	solute carrier family 22 member 23
ENSG00000143416.21	25.5287	-6.96615	1.26386	-5.51182	3.55147e-08	7.01171e-07	0	0	0.01	0.25	0.44	0.37	SELENBP1	chr1	protein_coding	selenium binding protein 1
ENSG00000063241.8	1218.06	-1.24616	0.348051	-3.58038	0.000343092	0.00243457	2.38	3.4	6.36	9.52	9.58	9.39	ISOC2	chr19	protein_coding	isochorismatase domain containing 2
ENSG00000272398.6	4721.02	-1.02179	0.223714	-4.56739	4.93832e-06	6.10305e-05	24.78	28.93	20.32	43.89	54.49	51.29	CD24	chr6	protein_coding	CD24 molecule
ENSG00000241794.2	5.91899	-5.82822	1.44116	-4.04412	5.25206e-05	0.000484787	0	0	0	0.33	0.37	0.58	SPRR2A	chr1	protein_coding	small proline rich protein 2A
ENSG00000167768.4	5.27657	-4.64972	1.44347	-3.22121	0.0012765	0.00724095	0.01	0	0	0.11	0.13	0.07	KRT1	chr12	protein_coding	keratin 1
ENSG00000027847.14	525.049	-1.18781	0.315256	-3.76777	0.000164715	0.00130701	1.01	1.51	2.33	3.75	3.42	3.79	B4GALT7	chr5	protein_coding	beta-1,4-galactosyltransferase 7
ENSG00000211772.11	4.1246	-4.2587	1.52371	-2.79496	0.00519064	0.0225609	0	0.05	0	0.15	0.38	0.22	TRBC2	chr7	TR_C_gene	T cell receptor beta constant 2
ENSG00000168843.14	9.98793	-2.65753	0.861653	-3.08422	0.00204089	0.010619	0	0.03	0.01	0.07	0.09	0.08	FSTL5	chr4	protein_coding	follistatin like 5
ENSG00000249082.2	8.52999	-2.50823	0.874237	-2.86905	0.00411701	0.0186932	0.09	0.04	0.08	0.45	0.59	0.22	C5orf66-AS1	chr5	lncRNA	--
ENSG00000196684.12	230.372	-1.89052	0.574139	-3.29279	0.00099197	0.00587425	0.24	0.37	1.53	2.08	2.73	3.02	HSH2D	chr19	protein_coding	hematopoietic SH2 domain containing
ENSG00000217314.2	3.91622	-5.2314	1.53221	-3.41427	0.00063952	0.0040856	0	0	0	0.47	0.43	0.59	UQCRFS1P3	chr6	processed_pseudogene	ubiquinol-cytochrome c reductase, Rieske iron-sulfur polypeptide 1 pseudogene 3
ENSG00000006047.13	16.782	-6.35462	1.28115	-4.96009	7.04615e-07	1.04285e-05	0.01	0	0	0.14	0.18	0.21	YBX2	chr17	protein_coding	Y-box binding protein 2
ENSG00000159640.17	249.545	-3.42883	0.337227	-10.1677	2.76268e-24	4.97818e-22	0.11	0.07	0.19	1.17	1.53	1.3	ACE	chr17	protein_coding	angiotensin I converting enzyme
ENSG00000198546.15	1582.74	-1.11674	0.172354	-6.4793	9.21498e-11	2.91925e-09	9.71	10.6	11.92	23.11	21.77	24.45	ZNF511	chr10	protein_coding	zinc finger protein 511
ENSG00000255811.1	23.5208	-2.50262	0.832315	-3.00682	0.00263997	0.0131145	0.05	0.06	0.81	1.49	1.78	1.99	RP1-34M23.5	chr1	lncRNA	--
ENSG00000167861.16	137.405	-2.56868	0.279356	-9.19502	3.74923e-20	4.01014e-18	0.14	0.13	0.2	0.9	0.84	1.04	HID1	chr17	protein_coding	HID1 domain containing
ENSG00000255750.6	143.631	-1.0005	0.357325	-2.79997	0.00511078	0.0222919	0.62	0.8	1.53	1.94	2.02	1.89	RP11-283G6.5	chr12	lncRNA	--
ENSG00000163220.11	120.373	-5.24897	0.456307	-11.5032	1.27181e-30	4.39834e-28	0.23	0.06	0.46	9.05	9.87	11.13	S100A9	chr1	protein_coding	S100 calcium binding protein A9
ENSG00000175147.13	18.4034	-1.41587	0.531388	-2.66447	0.00771087	0.0309299	0.02	0.01	0.03	0.05	0.05	0.06	TMEM51-AS1	chr1	lncRNA	TMEM51 antisense RNA 1
ENSG00000286138.1	24.6181	-1.25553	0.443759	-2.82931	0.00466491	0.0206831	0.37	0.22	0.4	0.8	0.77	0.81	CTD-3193O13.16	chr19	lncRNA	--
ENSG00000163703.20	59.8455	-1.23945	0.386977	-3.20291	0.00136047	0.00765446	0.08	0.06	0.15	0.21	0.22	0.24	CRELD1	chr3	protein_coding	cysteine rich with EGF like domains 1
ENSG00000154229.12	151.678	-1.36197	0.235343	-5.78716	7.15854e-09	1.62516e-07	0.2	0.2	0.17	0.51	0.49	0.43	PRKCA	chr17	protein_coding	protein kinase C alpha
ENSG00000112319.20	43.6561	-3.41185	0.477244	-7.14907	8.73694e-13	3.84504e-11	0.02	0.01	0.01	0.14	0.12	0.14	EYA4	chr6	protein_coding	EYA transcriptional coactivator and phosphatase 4
ENSG00000132434.10	1449.48	-1.06164	0.159991	-6.63565	3.23085e-11	1.09364e-09	4.06	4.39	4.53	9.38	8.97	8.53	LANCL2	chr7	protein_coding	LanC like 2
ENSG00000224717.1	3.67694	-4.11295	1.53613	-2.67748	0.00741785	0.0299483	0	0	0.01	0.08	0.06	0.04	LEMD1-DT	chr1	lncRNA	LEMD1 divergent transcript
ENSG00000279415.1	2.5829	-4.63307	1.72982	-2.67836	0.00739831	0.0299075	0	0	0	0.07	0.19	0.13	RP11-1102P22.1	chr16	TEC	--
ENSG00000188883.5	95.4214	-3.62307	0.3637	-9.96171	2.24172e-23	3.47131e-21	0.25	0.1	0.14	1.92	1.96	2.11	KLRG2	chr7	protein_coding	killer cell lectin like receptor G2
ENSG00000148824.19	301.983	-1.39894	0.190038	-7.36139	1.82008e-13	8.56385e-12	0.8	0.67	0.84	2.07	1.99	1.99	MTG1	chr10	protein_coding	mitochondrial ribosome associated GTPase 1
ENSG00000281883.1	27.3043	-2.9991	0.574827	-5.2174	1.81454e-07	3.0686e-06	0.04	0.04	0.16	0.65	0.66	0.68	RP11-65B7.2	chr13	protein_coding	--
ENSG00000137491.15	112.733	-7.6418	0.877383	-8.70977	3.04497e-18	2.68865e-16	0	0.01	0	0.44	0.58	0.57	SLCO2B1	chr11	protein_coding	solute carrier organic anion transporter family member 2B1
ENSG00000100379.17	262.038	-1.02613	0.218384	-4.69873	2.61784e-06	3.43364e-05	1.35	1.74	1.48	3.06	2.93	3.24	KCTD17	chr22	protein_coding	potassium channel tetramerization domain containing 17
ENSG00000141524.17	286.497	-1.54444	0.418664	-3.68898	0.000225157	0.00170636	0.18	0.21	0.54	0.75	0.94	0.98	TMC6	chr17	protein_coding	transmembrane channel like 6
ENSG00000171236.10	57.5924	-5.66057	0.666682	-8.49066	2.05468e-17	1.65251e-15	0.01	0.03	0.03	0.88	1.05	1.12	LRG1	chr19	protein_coding	leucine rich alpha-2-glycoprotein 1
ENSG00000130635.16	203.976	-5.78588	0.430281	-13.4468	3.21631e-41	2.90167e-38	0.02	0.03	0	0.84	0.95	0.83	COL5A1	chr9	protein_coding	collagen type V alpha 1 chain
ENSG00000089127.15	79.1371	-6.40696	0.711663	-9.0028	2.20029e-19	2.10397e-17	0.01	0	0	0.25	0.31	0.32	OAS1	chr12	protein_coding	2'-5'-oligoadenylate synthetase 1
ENSG00000116031.9	4.22774	-3.33671	1.35628	-2.46019	0.0138862	0.0495255	0	0.02	0.01	0.14	0.09	0.07	CD207	chr2	protein_coding	CD207 molecule
ENSG00000106078.19	1599.82	-1.49254	0.371473	-4.01791	5.8717e-05	0.000532973	0.73	1.36	2.23	3.81	4.15	4.1	COBL	chr7	protein_coding	cordon-bleu WH2 repeat protein
ENSG00000255517.6	138.332	-1.30906	0.318401	-4.11137	3.93315e-05	0.000379135	0.76	0.72	1.38	2.05	2.37	2.61	CTD-3074O7.5	chr11	lncRNA	--
ENSG00000079308.20	806.362	-1.67712	0.32796	-5.11379	3.15763e-07	5.06343e-06	0.38	0.47	0.89	2	1.86	1.66	TNS1	chr2	protein_coding	tensin 1
ENSG00000026297.17	314.146	-1.73218	0.246806	-7.01839	2.24442e-12	9.2221e-11	0.15	0.16	0.24	0.61	0.6	0.61	RNASET2	chr6	protein_coding	ribonuclease T2
ENSG00000224790.3	50.7657	-1.20995	0.380197	-3.18243	0.00146043	0.00810481	0.14	0.12	0.25	0.39	0.35	0.44	AP000704.5	chr21	lncRNA	--
ENSG00000122787.15	14.788	-2.38634	0.656253	-3.63631	0.000276573	0.00202788	0.02	0.03	0.06	0.15	0.2	0.18	AKR1D1	chr7	protein_coding	aldo-keto reductase family 1 member D1
ENSG00000118898.16	5390.54	-2.42203	0.229042	-10.5746	3.90951e-26	8.36314e-24	4.18	5.44	6.64	26.01	30.38	30.06	PPL	chr16	protein_coding	periplakin
ENSG00000197142.11	347.919	-3.66527	0.376834	-9.72647	2.32526e-22	3.26008e-20	0.17	0.48	0.25	3.18	4.1	4.13	ACSL5	chr10	protein_coding	acyl-CoA synthetase long chain family member 5
ENSG00000135506.16	4335.11	-1.33429	0.247856	-5.38331	7.31271e-08	1.34879e-06	8.73	11.07	15.4	27.58	29.93	30.48	OS9	chr12	protein_coding	OS9 endoplasmic reticulum lectin
ENSG00000197345.13	2009.74	-1.04734	0.173884	-6.02322	1.70984e-09	4.39642e-08	10.55	10.42	13.35	22.99	23.01	24.25	MRPL21	chr11	protein_coding	mitochondrial ribosomal protein L21
ENSG00000106541.12	247.027	-5.07588	0.507755	-9.99671	1.5754e-23	2.47649e-21	0.03	0.09	0.26	3.99	4.2	4.54	AGR2	chr7	protein_coding	anterior gradient 2, protein disulphide isomerase family member
ENSG00000144785.8	1623.16	-1.00503	0.165329	-6.07898	1.2095e-09	3.20525e-08	24.16	22.88	28.78	50.52	48.35	51.89	RP11-977G19.10	chr12	protein_coding	--
ENSG00000134258.17	15.0697	-2.27215	0.701876	-3.23726	0.00120685	0.00691279	0.02	0.05	0.06	0.11	0.23	0.26	VTCN1	chr1	protein_coding	V-set domain containing T cell activation inhibitor 1
ENSG00000175556.17	41.1766	-3.41152	0.471248	-7.23933	4.50918e-13	2.02085e-11	0.05	0.04	0.04	0.38	0.54	0.44	LONRF3	chrX	protein_coding	LON peptidase N-terminal domain and ring finger 3
ENSG00000133863.9	50.2469	-2.08239	0.526888	-3.95225	7.74205e-05	0.000676126	0.06	0.05	0.01	0.21	0.16	0.14	TEX15	chr8	protein_coding	testis expressed 15, meiosis and synapsis associated
ENSG00000104826.15	5.61202	-3.29434	1.31817	-2.49918	0.0124481	0.0453951	0	0	0.11	0.14	0.59	0.46	LHB	chr19	protein_coding	luteinizing hormone subunit beta
ENSG00000076944.16	905.063	-1.02951	0.271203	-3.79609	0.000146997	0.00118408	1.8	2.11	3.39	4.73	5.09	4.94	STXBP2	chr19	protein_coding	syntaxin binding protein 2
ENSG00000253958.2	78.4653	-1.76521	0.313148	-5.63699	1.73048e-08	3.63804e-07	0.41	0.3	0.51	1.18	1.48	1.46	CLDN23	chr8	protein_coding	claudin 23
ENSG00000279770.1	15.3359	-2.39913	0.854552	-2.80747	0.00499329	0.0218773	0	0.03	0.11	0.26	0.27	0.2	LINC00552	chr13	TEC	long intergenic non-protein coding RNA 552
ENSG00000267056.2	29.7962	-2.92057	0.86301	-3.38417	0.000713935	0.00446344	0.04	0	0.36	0.65	1.05	1.41	AC005336.4	chr19	processed_pseudogene	--
ENSG00000126709.16	170.624	-3.03194	0.412001	-7.35904	1.85233e-13	8.69592e-12	0.4	1.03	1.5	7.25	8.02	8.54	IFI6	chr1	protein_coding	interferon alpha inducible protein 6
ENSG00000157601.15	20.9677	-1.4968	0.604828	-2.47476	0.0133326	0.0479548	0	0.02	0.03	0.04	0.04	0.04	MX1	chr21	protein_coding	MX dynamin like GTPase 1
ENSG00000168140.5	147.041	-2.2824	0.412334	-5.53531	3.10679e-08	6.2286e-07	0.26	0.28	0.77	2.19	2.17	1.99	VASN	chr16	protein_coding	vasorin
ENSG00000223764.2	40.7797	-2.96104	0.451607	-6.55667	5.50208e-11	1.80076e-09	0.04	0.06	0.07	0.34	0.47	0.46	LINC02593	chr1	lncRNA	long intergenic non-protein coding RNA 2593
ENSG00000128602.11	88.9047	-2.97383	0.330014	-9.01122	2.03771e-19	1.96576e-17	0.12	0.07	0.12	0.87	0.83	0.74	SMO	chr7	protein_coding	smoothened, frizzled class receptor
ENSG00000156453.14	721.5	-2.39706	0.383633	-6.24831	4.1493e-10	1.19747e-08	0.79	0.53	1.58	3.85	5.6	5.56	PCDH1	chr5	protein_coding	protocadherin 1
ENSG00000267110.1	59.0016	-1.14053	0.347154	-3.28536	0.00101851	0.0060091	0.82	0.67	1.29	2.15	2.11	1.86	CTD-2587H24.4	chr19	protein_coding	--
ENSG00000157510.14	210.665	-2.69767	0.458798	-5.87986	4.10611e-09	9.78207e-08	0.28	0.29	0.07	1.38	1.39	1.3	AFAP1L1	chr5	protein_coding	actin filament associated protein 1 like 1
ENSG00000196405.13	117.574	-1.12608	0.288778	-3.89946	9.64071e-05	0.000817845	0.23	0.16	0.14	0.34	0.43	0.36	EVL	chr14	protein_coding	Enah/Vasp-like
ENSG00000165626.18	111.17	-1.61683	0.277031	-5.83628	5.3379e-09	1.25154e-07	0.12	0.16	0.12	0.39	0.45	0.38	BEND7	chr10	protein_coding	BEN domain containing 7
ENSG00000102003.11	44.5623	-1.11537	0.342156	-3.25982	0.00111482	0.00646884	0.14	0.14	0.12	0.26	0.31	0.3	SYP	chrX	protein_coding	synaptophysin
ENSG00000103381.12	102.7	-8.10632	1.05738	-7.66642	1.76867e-14	9.73471e-13	0.01	0	0	0.76	0.89	0.72	CPPED1	chr16	protein_coding	calcineurin like phosphoesterase domain containing 1
ENSG00000230387.4	12.6392	-4.48685	1.09333	-4.10384	4.06348e-05	0.000388738	0.01	0	0.01	0.05	0.12	0.17	RP4-737E23.7	chr20	lncRNA	--
ENSG00000128591.16	66.7022	-2.96838	0.656232	-4.52337	6.08622e-06	7.34239e-05	0.01	0.02	0.09	0.26	0.31	0.37	FLNC	chr7	protein_coding	filamin C
ENSG00000225614.4	256.013	-2.57538	0.521465	-4.93874	7.8631e-07	1.15225e-05	0.05	0.08	0.26	0.57	0.85	0.91	ZNF469	chr16	protein_coding	zinc finger protein 469
ENSG00000171346.16	989.357	-2.27017	0.454696	-4.99272	5.95361e-07	8.95198e-06	0.84	0.72	2.68	5.82	7.37	6.94	KRT15	chr17	protein_coding	keratin 15
ENSG00000214860.5	31.2717	-3.14781	0.583029	-5.39906	6.69921e-08	1.24337e-06	0.05	0.02	0.15	0.75	0.64	0.64	EVPLL	chr17	protein_coding	envoplakin like
ENSG00000137699.17	5317.91	-1.16855	0.344878	-3.3883	0.000703272	0.00441139	4.5	7.52	12.1	16.28	18.93	18.5	TRIM29	chr11	protein_coding	tripartite motif containing 29
ENSG00000124920.14	23.9301	-3.04581	0.555903	-5.47903	4.27663e-08	8.2775e-07	0.01	0.01	0.01	0.1	0.11	0.08	MYRF	chr11	protein_coding	myelin regulatory factor
ENSG00000223969.6	134.958	-1.48174	0.247291	-5.99191	2.07394e-09	5.20996e-08	0.36	0.42	0.41	1.17	0.96	1.14	AC002456.2	chr7	lncRNA	--
ENSG00000284610.1	3.82906	-4.17361	1.5197	-2.74633	0.00602657	0.0254428	0	0	0.01	0.08	0.04	0.05	RP11-481A20.11	chr8	transcribed_unprocessed_pseudogene	--
ENSG00000196352.16	18540.3	-1.58267	0.45065	-3.51196	0.000444814	0.00300844	17.04	30.05	72.7	105.52	123.19	125.35	CD55	chr1	protein_coding	CD55 molecule (Cromer blood group)
ENSG00000230699.2	8.27802	-2.18023	0.834841	-2.61155	0.00901321	0.0351369	0.03	0.02	0.02	0.07	0.16	0.09	RP11-54O7.1	chr1	lncRNA	--
ENSG00000188582.10	11.0217	-3.13198	0.821961	-3.81038	0.000138754	0.0011251	0	0.01	0	0.04	0.06	0.03	PAQR9	chr3	protein_coding	progestin and adipoQ receptor family member 9
ENSG00000088876.13	367.279	-1.38305	0.205095	-6.74348	1.54637e-11	5.55141e-10	0.92	1.1	1.22	2.67	2.77	2.94	ZNF343	chr20	protein_coding	zinc finger protein 343
ENSG00000144647.6	487.254	-1.11966	0.232138	-4.82325	1.41239e-06	1.96692e-05	2.21	2.76	3.52	5.97	6.24	6.09	POMGNT2	chr3	protein_coding	protein O-linked mannose N-acetylglucosaminyltransferase 2 (beta 1,4-)
ENSG00000245812.3	5.67443	-4.75977	1.41637	-3.36055	0.000777879	0.00480673	0.01	0	0	0.07	0.1	0.08	LINC02202	chr5	lncRNA	long intergenic non-protein coding RNA 2202
ENSG00000167755.15	29.7518	-8.15666	1.24741	-6.53885	6.19928e-11	2.00679e-09	0	0	0	0.7	0.88	0.63	KLK6	chr19	protein_coding	kallikrein related peptidase 6
ENSG00000140983.14	1758.44	-1.02566	0.207545	-4.94187	7.73765e-07	1.13467e-05	5.01	4.65	6.98	11.1	11.57	10.85	RHOT2	chr16	protein_coding	ras homolog family member T2
ENSG00000128573.26	18.6367	-2.28938	0.573313	-3.99324	6.51766e-05	0.000583627	0.01	0.01	0.01	0.04	0.06	0.04	FOXP2	chr7	protein_coding	forkhead box P2
ENSG00000154188.10	1814.78	-2.7807	0.460045	-6.04442	1.49952e-09	3.90183e-08	0.91	2.91	0.88	10.85	11.29	10.41	ANGPT1	chr8	protein_coding	angiopoietin 1
ENSG00000149260.18	105.219	-2.30914	0.555864	-4.15414	3.26517e-05	0.000323554	0.09	0.04	0.29	0.53	0.82	0.74	CAPN5	chr11	protein_coding	calpain 5
ENSG00000172738.12	62.7318	-1.92479	0.710432	-2.70932	0.00674217	0.0277855	0.1	0.03	0.45	0.56	0.89	0.73	TMEM217	chr6	protein_coding	transmembrane protein 217
ENSG00000156222.12	5.82901	-4.79934	1.41447	-3.39302	0.000691269	0.00435289	0.01	0	0	0.07	0.1	0.07	SLC28A1	chr15	protein_coding	solute carrier family 28 member 1
ENSG00000204397.9	118.796	-3.89679	0.375176	-10.3866	2.85464e-25	5.69555e-23	0.11	0.27	0.28	2.84	3.69	3.12	CARD16	chr11	transcribed_unprocessed_pseudogene	caspase recruitment domain family member 16
ENSG00000115758.13	12453.7	-1.62036	0.239515	-6.76516	1.33161e-11	4.86461e-10	42.83	64.9	53.22	144.39	164.31	184.57	ODC1	chr2	protein_coding	ornithine decarboxylase 1
ENSG00000141456.16	2523.83	-1.16351	0.213275	-5.45542	4.88571e-08	9.34364e-07	4.78	5.7	7.02	14.34	12.4	12.14	PELP1	chr17	protein_coding	proline, glutamate and leucine rich protein 1
ENSG00000187608.10	304.616	-2.76462	0.22373	-12.357	4.46726e-35	2.50529e-32	2.33	1.91	2.41	15.18	13.26	16.46	ISG15	chr1	protein_coding	ISG15 ubiquitin like modifier
ENSG00000067836.13	144.34	-1.09085	0.304827	-3.57858	0.00034546	0.00244652	0.52	0.48	0.89	1.22	1.28	1.49	ROGDI	chr16	protein_coding	rogdi atypical leucine zipper
ENSG00000172243.18	40.0636	-1.69744	0.379093	-4.47764	7.54717e-06	8.89795e-05	0.1	0.11	0.13	0.35	0.32	0.4	CLEC7A	chr12	protein_coding	C-type lectin domain containing 7A
ENSG00000135750.15	4133.74	-1.01168	0.185316	-5.45923	4.78199e-08	9.16216e-07	20.07	20.86	16.33	38.62	37.58	38.57	KCNK1	chr1	protein_coding	potassium two pore domain channel subfamily K member 1
ENSG00000240342.3	10148.8	-1.06413	0.258697	-4.11341	3.89865e-05	0.000376791	168.57	131.89	254.6	365.76	380.05	398.54	RPS2P5	chr12	processed_pseudogene	ribosomal protein S2 pseudogene 5
ENSG00000089250.19	6.73151	-4.9993	1.39728	-3.57788	0.000346396	0.0024498	0	0	0	0.02	0.03	0.02	NOS1	chr12	protein_coding	nitric oxide synthase 1
ENSG00000167754.13	23.2054	-7.7983	1.25362	-6.22063	4.95159e-10	1.40747e-08	0	0	0	0.64	0.67	0.75	KLK5	chr19	protein_coding	kallikrein related peptidase 5
ENSG00000204592.9	3700.48	-1.04554	0.317441	-3.29365	0.000988965	0.005862	15.49	14.38	31.56	38.19	42.96	43.85	HLA-E	chr6	protein_coding	major histocompatibility complex, class I, E
ENSG00000164047.6	3.04355	-4.86788	1.61386	-3.01629	0.00255888	0.0127882	0	0	0	0.18	0.2	0.22	CAMP	chr3	protein_coding	cathelicidin antimicrobial peptide
ENSG00000102854.16	6302.37	-1.37876	0.248797	-5.54173	2.99497e-08	6.03356e-07	24.79	31.7	43.48	78.49	90.9	88.32	MSLN	chr16	protein_coding	mesothelin
ENSG00000072778.20	7496.22	-1.38235	0.264232	-5.23159	1.68059e-07	2.86308e-06	16.79	17.14	30.01	53.12	56.23	55.35	ACADVL	chr17	protein_coding	acyl-CoA dehydrogenase very long chain
ENSG00000186831.11	199.143	-4.33208	1.04172	-4.15857	3.20241e-05	0.000318247	0.01	0.22	0.41	3.27	4.05	5.64	KRT17P2	chr17	transcribed_unprocessed_pseudogene	keratin 17 pseudogene 2
ENSG00000121068.14	111.622	-1.74397	0.640481	-2.7229	0.0064711	0.0269197	0.05	0.11	0.47	0.75	0.64	0.68	TBX2	chr17	protein_coding	T-box transcription factor 2
ENSG00000204287.14	5.92083	-5.82867	1.42847	-4.08037	4.49648e-05	0.000424873	0	0	0	0.18	0.25	0.27	HLA-DRA	chr6	protein_coding	major histocompatibility complex, class II, DR alpha
ENSG00000163331.12	7.84094	-3.21578	1.02334	-3.14244	0.00167546	0.00911052	0	0.05	0.04	0.15	0.31	0.31	DAPL1	chr2	protein_coding	death associated protein like 1
ENSG00000089057.15	1349.95	-1.19196	0.249491	-4.77758	1.77415e-06	2.42354e-05	2.54	3.4	2.08	6.33	5.89	6.06	SLC23A2	chr20	protein_coding	solute carrier family 23 member 2
ENSG00000101265.16	11.7066	-3.87499	0.902842	-4.292	1.77074e-05	0.000188039	0.01	0.01	0	0.11	0.08	0.09	RASSF2	chr20	protein_coding	Ras association domain family member 2
ENSG00000118432.13	202.389	-1.88278	0.233645	-8.0583	7.73614e-16	5.17822e-14	0.39	0.34	0.28	1.22	1.23	1.23	CNR1	chr6	protein_coding	cannabinoid receptor 1
ENSG00000139631.19	111.562	-1.30646	0.278485	-4.69131	2.71467e-06	3.54943e-05	0.39	0.26	0.43	0.95	0.91	0.79	CSAD	chr12	protein_coding	cysteine sulfinic acid decarboxylase
ENSG00000131037.15	297.015	-1.0399	0.304051	-3.42015	0.000625863	0.0040107	0.77	0.62	1.31	1.64	1.89	1.96	EPS8L1	chr19	protein_coding	EPS8 like 1
ENSG00000131848.10	87.4574	-1.94266	0.317739	-6.11403	9.71465e-10	2.62131e-08	0.11	0.07	0.15	0.43	0.39	0.44	ZSCAN5A	chr19	protein_coding	zinc finger and SCAN domain containing 5A
ENSG00000153208.17	9.95149	-3.32779	0.899852	-3.69815	0.000217176	0.00165402	0.02	0	0.01	0.08	0.12	0.09	MERTK	chr2	protein_coding	MER proto-oncogene, tyrosine kinase
ENSG00000170296.10	3857.06	-1.26413	0.235458	-5.36881	7.92561e-08	1.45279e-06	23.49	24.41	38.17	66.22	69.7	68.6	GABARAP	chr17	protein_coding	GABA type A receptor-associated protein
ENSG00000170439.7	4.25981	-4.32868	1.47153	-2.94162	0.00326495	0.0155475	0.02	0	0	0.16	0.14	0.14	METTL7B	chr12	protein_coding	methyltransferase like 7B
ENSG00000162892.16	215.857	-1.27742	0.494008	-2.58584	0.00971427	0.0373142	0.64	1.15	2.93	3.5	3.07	4.76	IL24	chr1	protein_coding	interleukin 24
ENSG00000223573.7	56.1149	-5.40857	0.623476	-8.67487	4.14027e-18	3.59459e-16	0.01	0.01	0.02	0.59	0.61	0.62	TINCR	chr19	protein_coding	TINCR ubiquitin domain containing
ENSG00000250742.4	7.29415	-6.12742	1.38091	-4.43724	9.112e-06	0.000104983	0	0	0	0.09	0.08	0.08	LINC02381	chr12	lncRNA	long intergenic non-protein coding RNA 2381
ENSG00000065717.15	145.536	-4.65965	0.485662	-9.59443	8.43797e-22	1.11521e-19	0.02	0.04	0.13	1.5	1.73	1.72	TLE2	chr19	protein_coding	TLE family member 2, transcriptional corepressor
ENSG00000119866.22	6.55839	-4.01139	1.24199	-3.22982	0.00123868	0.00706421	0	0	0	0.01	0.01	0.01	BCL11A	chr2	protein_coding	BAF chromatin remodeling complex subunit BCL11A
ENSG00000261371.6	49.7835	-2.14124	0.651691	-3.28567	0.00101739	0.00600425	0.01	0.07	0.1	0.24	0.22	0.31	PECAM1	chr17	protein_coding	platelet and endothelial cell adhesion molecule 1
ENSG00000108352.13	422.677	-1.5436	0.185559	-8.31862	8.89934e-17	6.66648e-15	0.88	0.93	0.97	2.88	2.48	2.68	RAPGEFL1	chr17	protein_coding	Rap guanine nucleotide exchange factor like 1
ENSG00000272141.1	35.2669	-1.39639	0.401519	-3.47776	0.000505626	0.00335521	0.4	0.42	0.63	1.07	1.43	1.3	RP11-465B22.8	chr1	lncRNA	--
ENSG00000107984.10	25473.5	-1.07648	0.260349	-4.13475	3.55341e-05	0.000347307	123.65	197.52	222.48	386.46	381.75	371.65	DKK1	chr10	protein_coding	dickkopf WNT signaling pathway inhibitor 1
ENSG00000117983.17	19.5448	-7.55096	1.26888	-5.95089	2.66694e-09	6.54126e-08	0	0	0	0.04	0.05	0.06	MUC5B	chr11	protein_coding	mucin 5B, oligomeric mucus/gel-forming
ENSG00000248487.9	221.713	-1.29672	0.320054	-4.05157	5.08743e-05	0.000471268	0.94	1.07	1.98	2.99	3.26	3.47	ABHD14A	chr3	protein_coding	abhydrolase domain containing 14A
ENSG00000168243.11	1566.36	-1.39713	0.185261	-7.54141	4.64905e-14	2.40568e-12	4.46	4.3	3.48	10.86	10.57	10.58	GNG4	chr1	protein_coding	G protein subunit gamma 4
ENSG00000205426.10	63425.9	-1.10361	0.305321	-3.61459	0.000300824	0.00217423	393.97	372.97	784.51	1054.73	1081.06	1151.62	KRT81	chr12	protein_coding	keratin 81
ENSG00000204644.10	22.6272	-2.44346	0.887231	-2.75403	0.00588658	0.0249635	0.01	0.02	0.22	0.24	0.57	0.54	ZFP57	chr6	protein_coding	ZFP57 zinc finger protein
ENSG00000141506.15	11.0959	-6.73508	1.33624	-5.04033	4.64736e-07	7.19647e-06	0	0	0	0.05	0.07	0.09	PIK3R5	chr17	protein_coding	phosphoinositide-3-kinase regulatory subunit 5
ENSG00000187091.14	652.247	-2.78633	0.428702	-6.49945	8.06161e-11	2.57748e-09	0.58	0.56	1.79	6.04	7.11	6.76	PLCD1	chr3	protein_coding	phospholipase C delta 1
ENSG00000168993.15	152.941	-1.48812	0.260574	-5.71091	1.12373e-08	2.45705e-07	0.66	0.98	0.89	2.2	2.36	2.46	CPLX1	chr4	protein_coding	complexin 1
ENSG00000231826.6	12.5689	-1.97445	0.709347	-2.78347	0.00537807	0.0232344	0.04	0.02	0.03	0.14	0.06	0.15	LINC01819	chr2	lncRNA	long intergenic non-protein coding RNA 1819
ENSG00000133216.17	357.754	-2.45032	0.224242	-10.9271	8.54957e-28	2.13739e-25	0.26	0.21	0.19	1.07	1.27	1.2	EPHB2	chr1	protein_coding	EPH receptor B2
ENSG00000151715.8	11.6506	-3.52654	0.854693	-4.12609	3.6898e-05	0.000358275	0.03	0.01	0.01	0.16	0.15	0.21	TMEM45B	chr11	protein_coding	transmembrane protein 45B
ENSG00000248323.7	261.378	-1.83092	0.337695	-5.42182	5.89956e-08	1.11373e-06	0.12	0.22	0.18	0.42	0.66	0.73	LUCAT1	chr5	lncRNA	lung cancer associated transcript 1
ENSG00000179091.5	8474.8	-1.0049	0.267297	-3.75949	0.000170258	0.00134176	56.71	55.99	100.3	133.23	139	149.94	CYC1	chr8	protein_coding	cytochrome c1
ENSG00000092529.25	12.8473	-2.12382	0.636294	-3.33779	0.000844463	0.00514463	0.01	0.01	0.01	0.04	0.04	0.04	CAPN3	chr15	protein_coding	calpain 3
ENSG00000178538.10	53.9276	-1.76481	0.463072	-3.8111	0.000138348	0.00112225	0.09	0.12	0.03	0.31	0.23	0.25	CA8	chr8	protein_coding	carbonic anhydrase 8
ENSG00000284747.1	20.1163	-1.90159	0.526853	-3.60933	0.000306988	0.00221411	0.03	0.05	0.07	0.21	0.19	0.17	CTA-215D11.6	chr1	lncRNA	--
ENSG00000134070.5	631.664	-1.25503	0.496888	-2.52578	0.011544	0.0427823	0.97	2.18	4.91	4.64	7.27	7.1	IRAK2	chr3	protein_coding	interleukin 1 receptor associated kinase 2
ENSG00000225826.2	9.92939	-4.11031	1.02679	-4.00307	6.25254e-05	0.000562864	0.02	0	0.03	0.29	0.28	0.32	LINC00626	chr1	lncRNA	long intergenic non-protein coding RNA 626
ENSG00000248109.3	370.128	-2.58553	0.537651	-4.80893	1.51741e-06	2.09769e-05	0.42	1.01	2.82	8.02	8.78	8.39	MARCOL	chr5	protein_coding	MARCO like
ENSG00000085741.13	148.292	-2.37076	0.319442	-7.42157	1.15741e-13	5.62442e-12	0.41	0.41	0.67	2.03	3.14	2.52	WNT11	chr11	protein_coding	Wnt family member 11
ENSG00000108846.16	2586.39	-1.48959	0.221191	-6.7344	1.64609e-11	5.8688e-10	2.79	3.46	4.17	8.54	10.01	10.51	ABCC3	chr17	protein_coding	ATP binding cassette subfamily C member 3
ENSG00000170430.10	661.594	-1.06855	0.222921	-4.79342	1.63962e-06	2.25463e-05	1.41	1.37	2.07	3.26	3.29	3.51	MGMT	chr10	protein_coding	O-6-methylguanine-DNA methyltransferase
ENSG00000108932.12	188.764	-1.7725	0.602826	-2.94031	0.00327883	0.0155936	0.14	0.28	1.14	1.63	1.84	1.81	SLC16A6	chr17	protein_coding	solute carrier family 16 member 6
ENSG00000182585.10	1579.44	-1.30407	0.341768	-3.81565	0.000135826	0.00110395	4.83	10.3	5.03	15.71	16.66	17.53	EPGN	chr4	protein_coding	epithelial mitogen
ENSG00000100906.11	3440.96	-1.09142	0.260214	-4.19431	2.73706e-05	0.000276774	16.27	21.93	30.3	50.11	45.89	48.72	NFKBIA	chr14	protein_coding	NFKB inhibitor alpha
ENSG00000231419.6	57.6374	-2.49331	0.454572	-5.48498	4.13524e-08	8.04182e-07	0.03	0.03	0.08	0.27	0.26	0.26	LINC00689	chr7	lncRNA	long intergenic non-protein coding RNA 689
ENSG00000253161.5	11.9955	-6.84465	1.31998	-5.18541	2.15546e-07	3.60691e-06	0	0	0	0.47	0.38	0.3	LINC01605	chr8	lncRNA	long intergenic non-protein coding RNA 1605
ENSG00000248167.7	866.96	-1.29815	0.268004	-4.84378	1.27391e-06	1.78606e-05	6.12	5.49	10.28	17.2	17.87	18.13	TRIM39-RPP21	chr6	protein_coding	TRIM39-RPP21 readthrough
ENSG00000123815.13	630.302	-1.29092	0.408419	-3.16077	0.00157352	0.00864002	0.37	0.57	1.26	1.66	1.92	1.76	COQ8B	chr19	protein_coding	coenzyme Q8B
ENSG00000197150.13	416.008	-1.16187	0.193804	-5.99509	2.03378e-09	5.13393e-08	0.61	0.65	0.77	1.58	1.5	1.43	ABCB8	chr7	protein_coding	ATP binding cassette subfamily B member 8
ENSG00000213420.8	7.04187	-2.19164	0.859872	-2.5488	0.0108093	0.0406919	0.01	0.01	0.02	0.08	0.06	0.08	GPC2	chr7	protein_coding	glypican 2
ENSG00000260260.1	267.458	-1.75443	0.236315	-7.4241	1.13552e-13	5.54402e-12	9.8	6.34	10.29	31.04	28.2	29.28	SNHG19	chr16	lncRNA	small nucleolar RNA host gene 19
ENSG00000136630.13	76.3972	-2.29304	0.418285	-5.482	4.20549e-08	8.15551e-07	0.06	0.1	0.17	0.42	0.63	0.6	HLX	chr1	protein_coding	H2.0 like homeobox
ENSG00000131831.18	8.51753	-3.83909	1.07778	-3.56202	0.000368007	0.00257978	0	0.01	0.02	0.13	0.11	0.2	RAI2	chrX	protein_coding	retinoic acid induced 2
ENSG00000230798.5	35.5397	-1.47129	0.529444	-2.77893	0.00545382	0.0234689	0.24	0.26	0.65	0.75	0.93	1.5	FOXD3-AS1	chr1	lncRNA	FOXD3 antisense RNA 1
ENSG00000116299.17	12.5483	-1.73468	0.637272	-2.72205	0.0064879	0.0269842	0.01	0.01	0.02	0.04	0.06	0.05	ELAPOR1	chr1	protein_coding	endosome-lysosome associated apoptosis and autophagy regulator 1
ENSG00000167280.17	399.195	-1.00373	0.215588	-4.65576	3.22783e-06	4.14464e-05	1.07	0.8	1.26	2.08	2.11	2.03	ENGASE	chr17	protein_coding	endo-beta-N-acetylglucosaminidase
ENSG00000138347.16	900.037	-1.81854	0.347006	-5.24065	1.60009e-07	2.74396e-06	0.87	1.16	2.26	4.66	5.1	5.22	MYPN	chr10	protein_coding	myopalladin
ENSG00000170965.10	29.8627	-1.86746	0.634184	-2.94467	0.00323297	0.0154216	0.07	0.13	0.3	0.31	0.63	0.87	PLAC1	chrX	protein_coding	placenta enriched 1
ENSG00000185668.8	11.7666	-2.80983	0.779097	-3.60652	0.000310327	0.00223276	0.01	0.02	0.04	0.17	0.22	0.13	POU3F1	chr1	protein_coding	POU class 3 homeobox 1
ENSG00000203896.10	97.6618	-1.01775	0.292753	-3.47648	0.000508051	0.003367	0.53	0.53	0.81	1.13	1.23	1.4	LIME1	chr20	protein_coding	Lck interacting transmembrane adaptor 1
ENSG00000178921.14	1929.77	-1.24697	0.171137	-7.28635	3.18463e-13	1.44915e-11	4.43	4.51	4.1	11.29	9.88	9.57	PFAS	chr17	protein_coding	phosphoribosylformylglycinamidine synthase
ENSG00000100987.15	3.39762	-3.98565	1.56904	-2.54019	0.0110791	0.0415343	0.01	0	0	0.06	0.02	0.05	VSX1	chr20	protein_coding	visual system homeobox 1
ENSG00000188015.10	279.047	-1.42443	0.476811	-2.98741	0.00281348	0.0137688	2.15	2.7	8.54	10.13	12.08	13.23	S100A3	chr1	protein_coding	S100 calcium binding protein A3
ENSG00000185745.10	293.568	-3.8886	0.553434	-7.02631	2.12063e-12	8.76556e-11	0.33	0.23	0.04	2.69	2.73	3.31	IFIT1	chr10	protein_coding	interferon induced protein with tetratricopeptide repeats 1
ENSG00000165548.11	19.4627	-5.07719	0.965273	-5.25984	1.44178e-07	2.49724e-06	0	0.01	0	0.1	0.19	0.14	TMEM63C	chr14	protein_coding	transmembrane protein 63C
ENSG00000246430.7	48.5293	-2.07195	0.717579	-2.88742	0.00388411	0.0178545	0.08	0.31	0.02	0.52	0.59	0.59	LINC00968	chr8	lncRNA	long intergenic non-protein coding RNA 968
ENSG00000166220.13	12.3998	-4.98899	1.16588	-4.27917	1.87594e-05	0.000197894	0.02	0.02	0	0.26	0.31	0.44	TBATA	chr10	protein_coding	thymus, brain and testes associated
ENSG00000144893.12	144.04	-1.54069	0.292371	-5.26964	1.36693e-07	2.37947e-06	0.15	0.17	0.1	0.45	0.42	0.36	MED12L	chr3	protein_coding	mediator complex subunit 12L
ENSG00000165617.15	24.3407	-1.41997	0.462775	-3.06838	0.00215224	0.0110844	0.07	0.08	0.06	0.22	0.2	0.15	DACT1	chr14	protein_coding	dishevelled binding antagonist of beta catenin 1
ENSG00000123999.5	80.8787	-2.59505	0.413448	-6.27662	3.46015e-10	1.0141e-08	0.16	0.38	0.49	1.68	2.31	2.22	INHA	chr2	protein_coding	inhibin subunit alpha
ENSG00000213977.8	2758.52	-1.02742	0.159661	-6.43503	1.23447e-10	3.86936e-09	32.44	34.04	30.5	67.44	66.47	62.39	TAX1BP3	chr17	protein_coding	Tax1 binding protein 3
ENSG00000123610.5	3248.73	-3.35107	0.52302	-6.40716	1.48258e-10	4.58474e-09	3.69	4.91	18.81	75.15	96.68	103.08	TNFAIP6	chr2	protein_coding	TNF alpha induced protein 6
ENSG00000276600.5	196.954	-2.30993	0.562218	-4.1086	3.98071e-05	0.000382938	0.09	0.65	0.57	2.38	2.22	1.91	RAB7B	chr1	protein_coding	RAB7B, member RAS oncogene family
ENSG00000269970.1	6.10084	-4.84826	1.41848	-3.41793	0.000630985	0.00403979	0	0.16	0	1.63	1.41	0.84	RP11-498E2.9	chr9	lncRNA	--
ENSG00000186832.9	6265.21	-2.6936	0.873148	-3.08493	0.002036	0.0106042	3.14	10.43	36.85	86.1	110.78	124.1	KRT16	chr17	protein_coding	keratin 16
ENSG00000186204.15	112.554	-3.33322	0.481724	-6.91935	4.5371e-12	1.78305e-10	0.06	0.05	0.19	0.75	1.06	1.15	CYP4F12	chr19	protein_coding	cytochrome P450 family 4 subfamily F member 12
ENSG00000138207.14	32.6706	-3.89605	0.576043	-6.76347	1.34727e-11	4.89643e-10	0.09	0.07	0.05	0.93	1.25	0.89	RBP4	chr10	protein_coding	retinol binding protein 4
ENSG00000233128.2	17.9128	-5.58883	1.1488	-4.86493	1.14496e-06	1.62317e-05	0	0	0.06	0.81	1.3	1.19	LINC01794	chr2	lncRNA	long intergenic non-protein coding RNA 1794
ENSG00000203724.11	118.431	-1.33967	0.237266	-5.64631	1.63932e-08	3.4534e-07	2.71	2.58	2.61	6.6	6.29	6.9	C1orf53	chr1	protein_coding	chromosome 1 open reading frame 53
ENSG00000119782.14	22.6449	-1.22028	0.48291	-2.52693	0.0115064	0.0427023	0.22	0.16	0.21	0.35	0.43	0.6	FKBP1B	chr2	protein_coding	FKBP prolyl isomerase 1B
ENSG00000137198.10	257.913	-1.73135	0.235636	-7.34757	2.01848e-13	9.41202e-12	1.12	1.16	1.68	4.39	4.33	4.34	GMPR	chr6	protein_coding	guanosine monophosphate reductase
ENSG00000172889.16	95.0831	-1.37007	0.274178	-4.997	5.82278e-07	8.76798e-06	0.56	0.43	0.54	1.34	1.45	1.13	EGFL7	chr9	protein_coding	EGF like domain multiple 7
ENSG00000184613.11	112.694	-1.20192	0.27995	-4.29334	1.76008e-05	0.000187003	0.29	0.28	0.22	0.67	0.64	0.49	NELL2	chr12	protein_coding	neural EGFL like 2
ENSG00000109819.9	36.7882	-2.24592	0.439919	-5.10531	3.30245e-07	5.27024e-06	0.02	0.03	0.03	0.1	0.16	0.14	PPARGC1A	chr4	protein_coding	PPARG coactivator 1 alpha
ENSG00000111335.14	18.2385	-7.45122	1.272	-5.85788	4.68807e-09	1.11047e-07	0	0	0	0.07	0.09	0.08	OAS2	chr12	protein_coding	2'-5'-oligoadenylate synthetase 2
ENSG00000157388.20	6.24451	-2.79971	1.04777	-2.67207	0.00753854	0.030356	0	0	0	0.02	0.01	0.01	CACNA1D	chr3	protein_coding	calcium voltage-gated channel subunit alpha1 D
ENSG00000173597.9	255.132	-1.8934	0.378931	-4.99668	5.83255e-07	8.77631e-06	0.41	0.16	0.54	1.27	1.35	1.45	SULT1B1	chr4	protein_coding	sulfotransferase family 1B member 1
ENSG00000227959.1	63.8524	-1.10266	0.345729	-3.18939	0.00142573	0.0079548	0.79	0.99	1.53	2.17	2.41	2.49	RP11-276H7.2	chr1	lncRNA	--
ENSG00000226592.1	8.38303	-6.33002	1.38408	-4.57344	4.79786e-06	5.94717e-05	0	0	0	0.39	0.36	0.66	AC004911.2	chr7	processed_pseudogene	--
ENSG00000223705.9	235.807	-1.28974	0.216097	-5.96836	2.39644e-09	5.94809e-08	0.71	0.59	0.79	1.79	1.78	1.52	NSUN5P1	chr7	transcribed_unprocessed_pseudogene	NSUN5 pseudogene 1
ENSG00000101115.13	35.922	-2.86952	0.458423	-6.25955	3.86088e-10	1.11734e-08	0.04	0.04	0.03	0.22	0.29	0.29	SALL4	chr20	protein_coding	spalt like transcription factor 4
ENSG00000214510.10	122.347	-2.47455	0.631737	-3.91705	8.96375e-05	0.000768268	0.18	0.41	1.76	4.43	4.47	4.04	SPINK13	chr5	protein_coding	serine peptidase inhibitor Kazal type 13
ENSG00000162650.17	353.117	-1.03274	0.284987	-3.6238	0.000290311	0.00211219	0.76	0.93	1.47	2.01	2.12	2.29	ATXN7L2	chr1	protein_coding	ataxin 7 like 2
ENSG00000260125.2	6.94186	-2.48244	0.938296	-2.64569	0.00815241	0.0324128	0.02	0	0.04	0.12	0.14	0.1	AGBL1-AS1	chr15	lncRNA	AGBL1 antisense RNA 1
ENSG00000230834.1	8.20886	-3.7184	1.05598	-3.52129	0.000429455	0.0029217	0	0.2	0.07	1.13	1.11	1.04	AC068580.7	chr11	lncRNA	--
ENSG00000130005.13	311.007	-1.57957	0.194062	-8.13955	3.96744e-16	2.71698e-14	1.49	1.52	1.78	4.96	4.58	4.67	GAMT	chr19	protein_coding	guanidinoacetate N-methyltransferase
ENSG00000130513.6	24.3075	-2.79556	0.792453	-3.52773	0.000419143	0.0028651	0.01	0.02	0.18	0.39	0.52	0.59	GDF15	chr19	protein_coding	growth differentiation factor 15
ENSG00000226674.11	32.6933	-1.4882	0.578779	-2.57128	0.0101324	0.0385776	0.02	0	0.03	0.03	0.06	0.04	TEX41	chr2	lncRNA	testis expressed 41
ENSG00000197565.16	372.939	-1.45306	0.331128	-4.38821	1.1429e-05	0.000127982	0.33	0.46	0.79	1.32	1.56	1.44	COL4A6	chrX	protein_coding	collagen type IV alpha 6 chain
ENSG00000158246.8	1067.09	-1.40778	0.447162	-3.14825	0.00164249	0.00895705	2.53	4.84	10.81	14.97	16.11	16.6	TENT5B	chr1	protein_coding	terminal nucleotidyltransferase 5B
ENSG00000206262.9	2.91361	-4.80381	1.6648	-2.88552	0.00390773	0.0179472	0	0	0	0.03	0.02	0.04	FOXL2NB	chr3	protein_coding	FOXL2 neighbor
ENSG00000161939.19	1198.88	-1.20294	0.367749	-3.2711	0.00107129	0.00626995	5.93	6.43	15.35	18.67	22.13	22.11	RNASEK-C17orf49	chr17	protein_coding	RNASEK-C17orf49 readthrough
ENSG00000133328.4	11.4019	-2.85815	0.839539	-3.40443	0.000663015	0.00420206	0.07	0.19	0.03	0.4	0.87	0.7	PLAAT2	chr11	protein_coding	phospholipase A and acyltransferase 2
ENSG00000126878.13	2505.85	-1.57021	0.224054	-7.00815	2.41484e-12	9.84438e-11	4.99	5.25	7.39	15.15	17.59	19.09	AIF1L	chr9	protein_coding	allograft inflammatory factor 1 like
ENSG00000184828.10	8.95903	-4.49658	1.19277	-3.76988	0.000163327	0.00129699	0	0	0	0.05	0.05	0.07	ZBTB7C	chr18	protein_coding	zinc finger and BTB domain containing 7C
ENSG00000100911.16	3785.92	-1.24996	0.204175	-6.12201	9.23996e-10	2.50299e-08	12.86	14.51	18.89	37.97	36.04	35.01	PSME2	chr14	protein_coding	proteasome activator subunit 2
ENSG00000108641.19	251.521	-1.17103	0.240037	-4.87855	1.06869e-06	1.52723e-05	0.36	0.51	0.47	0.92	1.11	0.98	B9D1	chr17	protein_coding	B9 domain containing 1
ENSG00000189337.17	148.071	-7.29135	0.686925	-10.6145	2.55225e-26	5.63395e-24	0	0.01	0	0.51	0.53	0.51	KAZN	chr1	protein_coding	kazrin, periplakin interacting protein
ENSG00000163286.9	79.693	-2.69551	0.399965	-6.73937	1.59078e-11	5.68136e-10	0.15	0.32	0.17	1.69	1.25	1.1	ALPG	chr2	protein_coding	alkaline phosphatase, germ cell
ENSG00000189334.9	9568.53	-1.00188	0.4021	-2.49162	0.0127162	0.04617	71.46	81.25	218.62	230.85	246.63	254.73	S100A14	chr1	protein_coding	S100 calcium binding protein A14
ENSG00000116745.7	31.6438	-2.26324	0.896838	-2.52357	0.0116169	0.0429605	0	0.05	0.26	0.36	0.69	0.43	RPE65	chr1	protein_coding	retinoid isomerohydrolase RPE65
ENSG00000114737.16	57.3011	-1.27843	0.318959	-4.00814	6.11995e-05	0.000552847	0.19	0.13	0.17	0.44	0.37	0.37	CISH	chr3	protein_coding	cytokine inducible SH2 containing protein
ENSG00000164935.6	5.96538	-3.27918	1.12846	-2.9059	0.00366201	0.0170374	0	0.01	0.02	0.11	0.1	0.07	DCSTAMP	chr8	protein_coding	dendrocyte expressed seven transmembrane protein
ENSG00000146197.9	11.2802	-3.06142	0.886818	-3.45214	0.000556165	0.00363592	0.01	0.02	0	0.05	0.07	0.07	SCUBE3	chr6	protein_coding	signal peptide, CUB domain and EGF like domain containing 3
ENSG00000246334.2	41.2228	-1.69858	0.477039	-3.56067	0.000369916	0.00259229	0.14	0.22	0.48	0.83	0.99	0.9	PRR7-AS1	chr5	lncRNA	PRR7 antisense RNA 1
ENSG00000101210.13	7112.56	-3.21757	0.163695	-19.6558	5.15272e-86	2.13838e-82	6.47	6.61	8.06	64.96	65.3	64.71	EEF1A2	chr20	protein_coding	eukaryotic translation elongation factor 1 alpha 2
ENSG00000043355.12	9.49581	-4.04435	1.04045	-3.8871	0.000101449	0.000855714	0.01	0	0.01	0.13	0.16	0.11	ZIC2	chr13	protein_coding	Zic family member 2
ENSG00000260233.3	36.1599	-1.03873	0.422388	-2.45919	0.013925	0.0496296	0.4	0.16	0.34	0.52	0.68	0.64	ZNRD2-AS1	chr11	lncRNA	--
ENSG00000130584.12	59.6008	-1.86211	0.48261	-3.85842	0.000114123	0.000947597	0.04	0.07	0.16	0.34	0.36	0.27	ZBTB46	chr20	protein_coding	zinc finger and BTB domain containing 46
ENSG00000048140.18	2751.12	-1.12067	0.147628	-7.59118	3.17008e-14	1.69098e-12	7.82	7.91	8.83	17.14	17.94	17.86	TSPAN17	chr5	protein_coding	tetraspanin 17
ENSG00000287423.1	4.11297	-4.28163	1.49218	-2.86937	0.00411286	0.0186784	0	0	0.01	0.12	0.09	0.07	RP11-528D17.1	chr1	lncRNA	--
ENSG00000165507.9	43.9331	-2.32308	0.685206	-3.39034	0.00069807	0.00438559	0.02	0.1	0.24	0.37	0.82	0.62	DEPP1	chr10	protein_coding	DEPP1 autophagy regulator
ENSG00000285906.2	51.9731	-1.0501	0.403369	-2.60331	0.00923288	0.0358232	0.74	0.52	1.24	1.56	1.5	2.11	RP11-622I12.1	chr3	lncRNA	--
ENSG00000204685.7	111.091	-1.14914	0.291694	-3.93956	8.16323e-05	0.000707844	0.45	0.37	0.34	0.84	0.67	1.03	STARD7-AS1	chr2	lncRNA	STARD7 antisense RNA 1
ENSG00000134259.6	17.9561	-1.59778	0.555928	-2.87407	0.00405217	0.0184553	0.03	0.08	0.05	0.16	0.16	0.16	NGF	chr1	protein_coding	nerve growth factor
ENSG00000063761.16	161.873	-1.00505	0.312155	-3.21973	0.0012831	0.00727548	0.49	0.32	0.7	0.87	1.05	1.08	ADCK1	chr14	protein_coding	aarF domain containing kinase 1
ENSG00000203727.4	459.336	-1.66518	0.418872	-3.9754	7.02617e-05	0.000622515	0.75	1.3	0.4	2.03	2.8	2.97	SAMD5	chr6	protein_coding	sterile alpha motif domain containing 5
ENSG00000249139.2	6.86185	-2.54828	0.998563	-2.55195	0.0107121	0.040414	0.03	0.06	0	0.13	0.17	0.19	EPPIN-WFDC6	chr20	protein_coding	EPPIN-WFDC6 readthrough
ENSG00000186891.14	179.76	-2.50057	0.679438	-3.68035	0.000232912	0.00175551	0.23	0.41	2.52	5.36	6.21	6.06	TNFRSF18	chr1	protein_coding	TNF receptor superfamily member 18
ENSG00000256128.6	11.7567	-1.63096	0.658174	-2.478	0.013212	0.047612	0.01	0.04	0.03	0.07	0.08	0.09	LINC00944	chr12	lncRNA	long intergenic non-protein coding RNA 944
ENSG00000132164.10	392.92	-9.45541	0.858043	-11.0197	3.0696e-28	7.86347e-26	0.01	0.01	0	2.97	2.89	2.74	SLC6A11	chr3	protein_coding	solute carrier family 6 member 11
ENSG00000130592.17	6.0754	-5.86551	1.41858	-4.13476	3.55322e-05	0.000347307	0	0	0	0.04	0.05	0.05	LSP1	chr11	protein_coding	lymphocyte specific protein 1
ENSG00000182492.16	728.492	-4.75903	0.515259	-9.23619	2.55422e-20	2.78948e-18	0.19	0.33	1.08	11.33	16.14	15.37	BGN	chrX	protein_coding	biglycan
ENSG00000105767.3	62.9273	-1.48281	0.325991	-4.54861	5.40015e-06	6.62253e-05	0.27	0.43	0.39	1.02	1.05	0.93	CADM4	chr19	protein_coding	cell adhesion molecule 4
ENSG00000137648.19	8.19052	-3.39481	1.01315	-3.35075	0.000805924	0.00495015	0	0	0.01	0.03	0.05	0.03	TMPRSS4	chr11	protein_coding	transmembrane serine protease 4
ENSG00000154646.9	5.6211	-3.77185	1.26967	-2.97073	0.00297096	0.0143734	0.01	0.01	0	0.05	0.06	0.07	TMPRSS15	chr21	protein_coding	transmembrane serine protease 15
ENSG00000102755.12	139.009	-4.15323	1.09008	-3.81002	0.000138954	0.00112629	0.01	0.01	0.08	0.42	0.59	0.53	FLT1	chr13	protein_coding	fms related receptor tyrosine kinase 1
ENSG00000166415.15	2.63276	-4.65668	1.6787	-2.77398	0.00553754	0.0237552	0	0	0	0.02	0.01	0.01	WDR72	chr15	protein_coding	WD repeat domain 72
ENSG00000154864.13	15.4692	-5.32018	1.13416	-4.69085	2.72072e-06	3.55428e-05	0	0	0	0.06	0.04	0.04	PIEZO2	chr18	protein_coding	piezo type mechanosensitive ion channel component 2
ENSG00000158458.21	11.3292	-6.76361	1.31639	-5.13801	2.77657e-07	4.50812e-06	0	0	0	0.12	0.14	0.11	NRG2	chr5	protein_coding	neuregulin 2
ENSG00000271461.1	8.32008	-2.2645	0.830336	-2.72721	0.00638725	0.0266778	0.02	0.02	0.05	0.12	0.2	0.14	CKAP2LP1	chr20	processed_pseudogene	CKAP2L pseudogene 1
ENSG00000167969.13	1568.89	-1.35439	0.363172	-3.72934	0.000191984	0.00148478	4.95	4.26	11.27	15.18	17.57	18.83	ECI1	chr16	protein_coding	enoyl-CoA delta isomerase 1
ENSG00000130158.14	1813.4	-1.10657	0.312316	-3.54312	0.00039542	0.00272953	1.63	1.76	3.45	4.38	5.27	4.89	DOCK6	chr19	protein_coding	dedicator of cytokinesis 6
ENSG00000106003.13	254.003	-1.67685	0.418981	-4.00221	6.2753e-05	0.000564668	0.4	0.85	1.32	3.41	2.57	2.15	LFNG	chr7	protein_coding	LFNG O-fucosylpeptide 3-beta-N-acetylglucosaminyltransferase
ENSG00000242082.2	28.5772	-2.90577	0.502958	-5.77735	7.58853e-09	1.70413e-07	0.03	0.03	0.02	0.16	0.18	0.21	SLC5A4-AS1	chr22	lncRNA	SLC5A4 antisense RNA 1
ENSG00000169129.15	46.9236	-2.18323	0.384003	-5.68545	1.30469e-08	2.81124e-07	0.09	0.05	0.07	0.38	0.28	0.31	AFAP1L2	chr10	protein_coding	actin filament associated protein 1 like 2
ENSG00000100979.15	653.094	-1.02323	0.257314	-3.97659	6.99109e-05	0.000620201	3.11	3.93	5.49	7.72	8.57	8.95	PLTP	chr20	protein_coding	phospholipid transfer protein
ENSG00000285188.1	13.759	-2.91736	0.774742	-3.76559	0.000166155	0.00131693	0.01	0.01	0.02	0.06	0.14	0.1	LLNLR-225F10.1	chr19	protein_coding	--
ENSG00000055163.20	186.627	-6.04355	0.439576	-13.7486	5.19222e-43	5.38693e-40	0.02	0.01	0.01	0.81	0.91	0.84	CYFIP2	chr5	protein_coding	cytoplasmic FMR1 interacting protein 2
ENSG00000113140.11	18.2169	-3.44757	0.693935	-4.96814	6.75969e-07	1.00547e-05	0.01	0.03	0.02	0.18	0.19	0.15	SPARC	chr5	protein_coding	secreted protein acidic and cysteine rich
ENSG00000158457.6	19.0116	-2.45006	0.625866	-3.91468	9.05251e-05	0.000775236	0.05	0.07	0.01	0.2	0.21	0.26	TSPAN33	chr7	protein_coding	tetraspanin 33
ENSG00000130305.17	1226.97	-1.12621	0.200069	-5.62913	1.81117e-08	3.7908e-07	5.37	4.65	6.9	12.72	11.53	12.3	NSUN5	chr7	protein_coding	NOP2/Sun RNA methyltransferase 5
ENSG00000071575.12	444.684	-1.9039	0.240195	-7.92646	2.25476e-15	1.42207e-13	0.78	1.15	1.1	3.43	4.15	3.66	TRIB2	chr2	protein_coding	tribbles pseudokinase 2
ENSG00000163283.7	1039.32	-2.74849	0.312161	-8.80471	1.31191e-18	1.19395e-16	2.5	2.9	1.5	19.13	13.78	13.27	ALPP	chr2	protein_coding	alkaline phosphatase, placental
ENSG00000170454.6	26.6725	-2.55884	0.644393	-3.97094	7.15905e-05	0.000632136	0.02	0.05	0.19	0.48	0.57	0.49	KRT75	chr12	protein_coding	keratin 75
ENSG00000172922.11	851.634	-1.08004	0.189005	-5.71437	1.10109e-08	2.41518e-07	2.66	2.35	3.12	6.31	5.4	5.33	RNASEH2C	chr11	protein_coding	ribonuclease H2 subunit C
ENSG00000167165.19	37.3884	-2.27433	0.467652	-4.8633	1.15446e-06	1.63516e-05	0.03	0.08	0.08	0.28	0.29	0.31	UGT1A6	chr2	protein_coding	UDP glucuronosyltransferase family 1 member A6
ENSG00000177409.12	22.9063	-5.90408	1.11903	-5.27606	1.31989e-07	2.30149e-06	0	0	0	0.11	0.16	0.19	SAMD9L	chr7	protein_coding	sterile alpha motif domain containing 9 like
ENSG00000171401.15	16.8163	-3.62622	0.876555	-4.1369	3.52032e-05	0.000344723	0.01	0.01	0.04	0.47	0.15	0.16	KRT13	chr17	protein_coding	keratin 13
ENSG00000049089.15	34.6405	-1.22562	0.449276	-2.72799	0.00637208	0.0266359	0.11	0.1	0.16	0.18	0.36	0.3	COL9A2	chr1	protein_coding	collagen type IX alpha 2 chain
ENSG00000171954.13	55.8719	-9.06507	1.22577	-7.39543	1.40956e-13	6.75482e-12	0	0	0	1.18	1.11	0.85	CYP4F22	chr19	protein_coding	cytochrome P450 family 4 subfamily F member 22
ENSG00000164967.10	503.302	-1.23273	0.370817	-3.32437	0.000886197	0.00534242	5.23	3.94	11.3	15.98	14.81	16.62	RPP25L	chr9	protein_coding	ribonuclease P/MRP subunit p25 like
ENSG00000186847.6	904.693	-3.56222	0.349329	-10.1973	2.03806e-24	3.74245e-22	0.85	1.43	2.34	16.52	17.7	19.98	KRT14	chr17	protein_coding	keratin 14
ENSG00000287249.1	3.25781	-3.92096	1.55686	-2.51851	0.0117852	0.0434744	0.03	0	0	0.24	0.14	0.14	AC004800.1	chr7	lncRNA	--
ENSG00000259207.9	70.7762	-4.55477	0.488828	-9.31772	1.18863e-20	1.37788e-18	0.02	0.01	0.04	0.51	0.56	0.51	ITGB3	chr17	protein_coding	integrin subunit beta 3
ENSG00000124939.6	2.32362	-4.47803	1.73985	-2.5738	0.0100588	0.0383577	0	0	0	0.22	0.16	0.28	SCGB2A1	chr11	protein_coding	secretoglobin family 2A member 1
ENSG00000244122.3	47.2488	-4.93435	0.613238	-8.04639	8.52721e-16	5.68938e-14	0.03	0.02	0.01	0.57	0.56	0.47	UGT1A7	chr2	protein_coding	UDP glucuronosyltransferase family 1 member A7
ENSG00000124299.15	337.794	-1.55563	0.180039	-8.64054	5.59494e-18	4.77757e-16	0.99	0.9	0.94	2.77	2.8	2.67	PEPD	chr19	protein_coding	peptidase D
ENSG00000136944.19	22.9946	-2.93486	0.616031	-4.76415	1.89655e-06	2.58176e-05	0	0.03	0.03	0.13	0.18	0.16	LMX1B	chr9	protein_coding	LIM homeobox transcription factor 1 beta
ENSG00000135617.4	582.11	-1.02767	0.359783	-2.85636	0.00428531	0.0192969	4.43	4.75	11.07	13.45	13.04	14.28	PRADC1	chr2	protein_coding	protease associated domain containing 1
ENSG00000116983.13	3.50822	-4.0436	1.52843	-2.64559	0.00815491	0.0324165	0	0	0	0.04	0.03	0.04	HPCAL4	chr1	protein_coding	hippocalcin like 4
ENSG00000170906.16	431.909	-1.34509	0.290778	-4.62581	3.73133e-06	4.71817e-05	1.88	1.88	3.54	6.07	6.02	6.27	NDUFA3	chr19	protein_coding	NADH:ubiquinone oxidoreductase subunit A3
ENSG00000187244.12	145.686	-2.48145	0.488888	-5.07571	3.86055e-07	6.08712e-06	0.06	0.24	0.35	1.17	1.33	1.12	BCAM	chr19	protein_coding	basal cell adhesion molecule (Lutheran blood group)
ENSG00000153292.16	87.888	-4.74138	0.49303	-9.61682	6.78987e-22	9.08966e-20	0.03	0.01	0	0.31	0.36	0.33	ADGRF1	chr6	protein_coding	adhesion G protein-coupled receptor F1
ENSG00000105245.9	1149.87	-1.0016	0.392208	-2.55374	0.0106574	0.040244	1.72	2.58	5.45	5.74	7.05	6.51	NUMBL	chr19	protein_coding	NUMB like endocytic adaptor protein
ENSG00000129682.16	294.844	-1.41488	0.199799	-7.08151	1.42588e-12	6.06291e-11	0.21	0.19	0.17	0.5	0.48	0.53	FGF13	chrX	protein_coding	fibroblast growth factor 13
ENSG00000081059.20	408.825	-3.70837	0.335694	-11.0469	2.26946e-28	5.88642e-26	0.09	0.12	0.21	1.62	2.1	1.79	TCF7	chr5	protein_coding	transcription factor 7
ENSG00000107731.12	392.561	-4.88146	0.426134	-11.4552	2.21368e-30	7.06674e-28	0.05	0.05	0.17	2.15	3	2.99	UNC5B	chr10	protein_coding	unc-5 netrin receptor B
ENSG00000104518.11	915.47	-1.00434	0.206398	-4.86606	1.13842e-06	1.61575e-05	3.11	2.25	3.52	5.7	6	5.91	GSDMD	chr8	protein_coding	gasdermin D
ENSG00000250644.3	8315.09	-1.06671	0.212815	-5.01236	5.37661e-07	8.19515e-06	21.71	27.67	33.14	55.67	58.14	57.73	RP11-295K3.1	chr11	protein_coding	--
ENSG00000173599.15	2613.16	-3.06239	0.430033	-7.12129	1.06921e-12	4.62211e-11	0.77	1.76	3.13	13.94	16.72	16.17	PC	chr11	protein_coding	pyruvate carboxylase
ENSG00000262468.6	14.0657	-1.54771	0.621515	-2.49022	0.0127663	0.0463112	0.05	0.01	0.04	0.08	0.12	0.1	LINC01569	chr16	lncRNA	long intergenic non-protein coding RNA 1569
ENSG00000185133.14	91.6634	-1.44271	0.393769	-3.66386	0.000248445	0.0018544	0.17	0.2	0.39	0.52	0.81	0.71	INPP5J	chr22	protein_coding	inositol polyphosphate-5-phosphatase J
ENSG00000184185.10	6.69031	-4.12024	1.24754	-3.30269	0.000957627	0.00570343	0	0	0	0.05	0.06	0.07	KCNJ12	chr17	protein_coding	potassium inwardly rectifying channel subfamily J member 12
ENSG00000187260.16	42.6707	-2.87844	0.44829	-6.42093	1.35447e-10	4.23273e-09	0.04	0.09	0.06	0.37	0.46	0.53	WDR86	chr7	protein_coding	WD repeat domain 86
ENSG00000159674.12	588.301	-5.65581	0.45323	-12.4789	9.73191e-36	6.11931e-33	0.04	0.05	0.18	3.83	5.36	4.94	SPON2	chr4	protein_coding	spondin 2
ENSG00000115461.5	12.4506	-5.91834	1.35059	-4.38202	1.17581e-05	0.000130962	0	0	0	0.07	0.15	0.06	IGFBP5	chr2	protein_coding	insulin like growth factor binding protein 5
ENSG00000120885.22	294.808	-1.96951	0.482607	-4.08099	4.4845e-05	0.000423934	0.15	0.45	0.8	1.76	1.87	1.84	CLU	chr8	protein_coding	clusterin
ENSG00000184985.16	185.646	-4.56213	0.610719	-7.4701	8.01334e-14	3.98745e-12	0.01	0.04	0.13	1	1.56	1.58	SORCS2	chr4	protein_coding	sortilin related VPS10 domain containing receptor 2
ENSG00000167767.14	5666.2	-1.01883	0.326428	-3.12116	0.00180142	0.00966126	20.32	29.7	12.75	41.31	42.76	43.29	KRT80	chr12	protein_coding	keratin 80
ENSG00000143850.16	2849.64	-2.34051	0.152718	-15.3257	5.15225e-53	7.12728e-50	2.34	2.32	2.53	12.5	12.43	11.18	PLEKHA6	chr1	protein_coding	pleckstrin homology domain containing A6
ENSG00000123843.13	10.0814	-1.98403	0.749646	-2.64662	0.00813008	0.0323488	0.05	0.02	0.02	0.16	0.12	0.08	C4BPB	chr1	protein_coding	complement component 4 binding protein beta
ENSG00000153162.9	957.116	-3.28176	0.54581	-6.01264	1.82521e-09	4.66418e-08	0.33	0.91	2.26	7.98	12.42	13.21	BMP6	chr6	protein_coding	bone morphogenetic protein 6
ENSG00000132530.17	17.9297	-5.58565	1.19647	-4.66842	3.03518e-06	3.91666e-05	0	0	0	0.06	0.15	0.18	XAF1	chr17	protein_coding	XIAP associated factor 1
ENSG00000163520.14	66.9973	-4.70824	0.508351	-9.26179	2.01028e-20	2.24265e-18	0.02	0.04	0.01	0.54	0.71	0.71	FBLN2	chr3	protein_coding	fibulin 2
ENSG00000153157.13	63.4165	-1.02794	0.35031	-2.93439	0.00334206	0.0158328	0.32	0.16	0.31	0.53	0.45	0.59	SYCP2L	chr6	protein_coding	synaptonemal complex protein 2 like
ENSG00000159387.8	5.97436	-5.83978	1.44643	-4.03737	5.4053e-05	0.000496722	0	0	0	0.11	0.13	0.06	IRX6	chr16	protein_coding	iroquois homeobox 6
ENSG00000215305.10	191.351	-3.83848	0.387293	-9.91106	3.72686e-23	5.60379e-21	0.32	0.08	0.15	2.62	2.5	2.68	VPS16	chr20	protein_coding	VPS16 core subunit of CORVET and HOPS complexes
ENSG00000217236.2	3.0047	-4.84443	1.88706	-2.56718	0.0102529	0.0389863	0	0	0	0.12	0.04	0.01	SP9	chr2	protein_coding	Sp9 transcription factor
ENSG00000257084.1	63.3425	-1.26345	0.316764	-3.9886	6.64634e-05	0.000593934	3.27	1.87	2.72	5.99	6.59	6.19	MIR200CHG	chr12	lncRNA	MIR200C and MIR141 host gene
ENSG00000165140.12	350.296	-3.34294	0.287543	-11.6259	3.044e-31	1.19175e-28	0.54	0.86	1.02	9.36	7.61	7.49	FBP1	chr9	protein_coding	fructose-bisphosphatase 1
ENSG00000280604.1	12.4526	-3.11459	0.779576	-3.99524	6.46297e-05	0.000580046	0.02	0.01	0.01	0.11	0.14	0.09	PCBP3-OT1	chr21	lncRNA	--
ENSG00000141994.16	999.252	-1.20159	0.225272	-5.33395	9.61016e-08	1.731e-06	3.6	3.41	5.34	9.77	9.01	9.35	DUS3L	chr19	protein_coding	dihydrouridine synthase 3 like
ENSG00000154198.14	3.81147	-4.16167	1.50361	-2.76779	0.00564376	0.024136	0.02	0	0	0.11	0.13	0.09	CYP4Z2P	chr1	transcribed_unprocessed_pseudogene	cytochrome P450 family 4 subfamily Z member 2, pseudogene
ENSG00000102890.16	1891.54	-1.12373	0.219293	-5.12434	2.98583e-07	4.81024e-06	10.93	8.86	14.48	23.13	24.78	25.88	ELMO3	chr16	protein_coding	engulfment and cell motility 3
ENSG00000173237.5	375.054	-4.73227	0.283649	-16.6835	1.72675e-62	4.47877e-59	0.4	0.49	0.78	15.09	14.66	14.58	C11orf86	chr11	protein_coding	chromosome 11 open reading frame 86
ENSG00000172183.16	282.812	-1.61001	0.501374	-3.21119	0.00132186	0.00746155	0.26	0.24	0.94	1.04	1.6	1.71	ISG20	chr15	protein_coding	interferon stimulated exonuclease gene 20
ENSG00000005108.16	7.03452	-3.57293	1.0856	-3.29121	0.000997571	0.00590068	0	0	0	0.03	0.03	0.03	THSD7A	chr7	protein_coding	thrombospondin type 1 domain containing 7A
ENSG00000216588.9	35.9911	-3.78992	0.665388	-5.6958	1.22791e-08	2.65408e-07	0.04	0	0.2	1.21	1.16	1.12	IGSF23	chr19	protein_coding	immunoglobulin superfamily member 23
ENSG00000272762.5	39.6921	-1.05712	0.378789	-2.79078	0.00525817	0.0227971	1.02	0.88	1.56	2.51	2.51	2.19	RP11-155D18.12	chr3	lncRNA	--
ENSG00000160183.17	790.63	-1.41786	0.481562	-2.9443	0.0032369	0.0154333	0.77	1.8	3.92	4.94	6.25	5.99	TMPRSS3	chr21	protein_coding	transmembrane serine protease 3
ENSG00000131979.20	796.469	-1.35515	0.211105	-6.41931	1.36897e-10	4.2716e-09	3.07	3.76	4.46	10.13	9.46	9.09	GCH1	chr14	protein_coding	GTP cyclohydrolase 1
ENSG00000142507.10	2780.14	-1.35294	0.194954	-6.93983	3.92581e-12	1.55459e-10	24.55	23.02	32.46	72.56	64.53	65.23	PSMB6	chr17	protein_coding	proteasome 20S subunit beta 6
ENSG00000121064.13	1908.47	-1.1315	0.248117	-4.56036	5.10668e-06	6.28864e-05	6.05	6.85	10.21	14.89	17.93	17.32	SCPEP1	chr17	protein_coding	serine carboxypeptidase 1
ENSG00000125817.8	2278.55	-1.01313	0.206966	-4.89517	9.82188e-07	1.4153e-05	10.48	13.36	14.7	28.02	24.13	25.08	CENPB	chr20	protein_coding	centromere protein B
ENSG00000244255.5	820.99	-1.41679	0.362278	-3.91078	9.19969e-05	0.000786217	1.63	2.35	4.15	5.4	7.58	8.53	XXbac-BPG116M5.17	chr6	protein_coding	--
ENSG00000108559.12	5833.61	-1.14517	0.199863	-5.72979	1.00557e-08	2.21502e-07	18.11	14.17	12.44	32.72	32.06	33.26	NUP88	chr17	protein_coding	nucleoporin 88
ENSG00000147255.19	30.6218	-1.08579	0.401353	-2.70533	0.00682362	0.028071	0.07	0.07	0.05	0.13	0.13	0.14	IGSF1	chrX	protein_coding	immunoglobulin superfamily member 1
ENSG00000105699.17	4054.77	-1.0482	0.355039	-2.95235	0.00315365	0.0151058	12.48	19.47	35.16	44.47	47.15	45.71	LSR	chr19	protein_coding	lipolysis stimulated lipoprotein receptor
ENSG00000175745.14	204.013	-1.98448	0.317766	-6.24508	4.23579e-10	1.21904e-08	0.7	0.38	0.34	2.02	1.86	1.66	NR2F1	chr5	protein_coding	nuclear receptor subfamily 2 group F member 1
ENSG00000165171.11	96.709	-1.18707	0.466844	-2.54276	0.0109981	0.04129	0.59	0.59	1.84	1.85	2.39	2.56	METTL27	chr7	protein_coding	methyltransferase like 27
ENSG00000128422.17	46495	-4.17267	0.996567	-4.18705	2.82607e-05	0.000284665	5.32	20.48	95.95	543.82	751.73	858.76	KRT17	chr17	protein_coding	keratin 17
ENSG00000135919.14	12452.8	-1.75815	0.359231	-4.89421	9.86989e-07	1.41927e-05	7.75	19.36	19.48	46.89	55.57	54.76	SERPINE2	chr2	protein_coding	serpin family E member 2
ENSG00000231789.2	27.9406	-1.53786	0.579603	-2.6533	0.00797101	0.0318283	0.23	0.18	0.71	0.79	1.15	1.32	PIK3CD-AS2	chr1	lncRNA	PIK3CD antisense RNA 2
ENSG00000119919.11	2.64569	-4.66279	1.69921	-2.74409	0.00606793	0.025555	0	0	0	0.09	0.06	0.04	NKX2-3	chr10	protein_coding	NK2 homeobox 3
ENSG00000221890.6	43.4443	-2.24651	0.391267	-5.74163	9.3767e-09	2.08315e-07	0.05	0.06	0.08	0.31	0.32	0.27	NPTXR	chr22	protein_coding	neuronal pentraxin receptor
ENSG00000080854.16	104.077	-5.29692	0.509124	-10.404	2.37756e-25	4.83671e-23	0	0.01	0.01	0.26	0.27	0.3	IGSF9B	chr11	protein_coding	immunoglobulin superfamily member 9B
ENSG00000168447.11	16.4637	-7.30391	1.28789	-5.67122	1.41785e-08	3.02367e-07	0	0	0	0.16	0.21	0.25	SCNN1B	chr16	protein_coding	sodium channel epithelial 1 subunit beta
ENSG00000250067.12	129.232	-1.25658	0.334576	-3.75573	0.00017284	0.00135911	0.58	0.41	0.92	1.46	1.73	1.33	YJEFN3	chr19	protein_coding	YjeF N-terminal domain containing 3
ENSG00000185418.16	80.3812	-1.48524	0.351882	-4.22085	2.43379e-05	0.000250006	0.16	0.21	0.34	0.6	0.71	0.63	TARS3	chr15	protein_coding	threonyl-tRNA synthetase 3
ENSG00000259230.1	14.9524	-1.65771	0.650212	-2.5495	0.0107878	0.0406538	0.05	0.09	0.19	0.27	0.36	0.41	LINC02323	chr14	lncRNA	long intergenic non-protein coding RNA 2323
ENSG00000215571.5	26.0971	-1.17773	0.444509	-2.6495	0.00806104	0.0321296	0.19	0.18	0.32	0.53	0.53	0.49	GRK6P1	chr13	processed_pseudogene	G protein-coupled receptor kinase 6 pseudogene 1
ENSG00000104953.20	39.645	-5.72792	0.818502	-6.99805	2.59551e-12	1.04984e-10	0.01	0	0.01	0.41	0.56	0.63	TLE6	chr19	protein_coding	TLE family member 6, subcortical maternal complex member
ENSG00000064205.11	311.541	-4.13514	0.307931	-13.4288	4.10021e-41	3.54497e-38	0.2	0.2	0.1	3.09	2.47	3.1	CCN5	chr20	protein_coding	cellular communication network factor 5
ENSG00000012223.13	10.6724	-5.683	1.3152	-4.32102	1.55308e-05	0.000167323	0	0.01	0	0.11	0.14	0.13	LTF	chr3	protein_coding	lactotransferrin
ENSG00000140379.9	21.5567	-2.92705	0.805881	-3.63211	0.000281114	0.00205609	0	0.1	0.26	0.54	0.94	1.33	BCL2A1	chr15	protein_coding	BCL2 related protein A1
ENSG00000173432.12	176.783	-2.26232	0.555899	-4.06967	4.70806e-05	0.000441647	0.45	3.39	2.44	8.86	10.92	10.38	SAA1	chr11	protein_coding	serum amyloid A1
ENSG00000205356.10	412.464	-1.11452	0.340739	-3.27089	0.0010721	0.00627105	0.46	0.57	1.1	1.38	1.61	1.59	TECPR1	chr7	protein_coding	tectonin beta-propeller repeat containing 1
ENSG00000134533.6	296.275	-1.28421	0.363259	-3.53523	0.000407418	0.00280117	1.12	1.39	0.54	2.19	2.61	2.59	RERG	chr12	protein_coding	RAS like estrogen regulated growth inhibitor
ENSG00000174705.13	1420.84	-1.19511	0.211055	-5.66256	1.49134e-08	3.17062e-07	2.48	2.12	3.16	5.24	6.52	5.82	SH3PXD2B	chr5	protein_coding	SH3 and PX domains 2B
ENSG00000141068.14	271.746	-2.4077	0.289676	-8.3117	9.43382e-17	7.04143e-15	0.14	0.15	0.23	0.78	1.09	0.88	KSR1	chr17	protein_coding	kinase suppressor of ras 1
ENSG00000183971.10	4.50371	-4.4151	1.47059	-3.00227	0.00267975	0.0132677	0.03	0	0	0.17	0.22	0.29	NPW	chr16	protein_coding	neuropeptide W
ENSG00000231226.1	23.6357	-1.34876	0.472815	-2.85262	0.00433609	0.0194707	0.73	0.69	0.39	1.64	1.4	1.47	TRIM31-AS1	chr6	lncRNA	TRIM31 antisense RNA 1
ENSG00000065618.21	347.366	-1.58035	0.208333	-7.5857	3.30706e-14	1.75502e-12	0.57	0.68	0.59	1.65	1.92	1.88	COL17A1	chr10	protein_coding	collagen type XVII alpha 1 chain
ENSG00000090266.13	1984.35	-1.40888	0.209617	-6.7212	1.80233e-11	6.32797e-10	5.49	5	7.6	16.69	15.27	15.54	NDUFB2	chr7	protein_coding	NADH:ubiquinone oxidoreductase subunit B2
ENSG00000140988.16	66673.9	-1.10673	0.272207	-4.06577	4.78749e-05	0.000447868	357.47	330	627.05	902.64	919.61	971.19	RPS2	chr16	protein_coding	ribosomal protein S2
ENSG00000178150.10	104.047	-1.11956	0.34016	-3.29126	0.000997397	0.00590068	0.64	0.3	0.68	1.33	1.09	1.06	ZNF114	chr19	protein_coding	zinc finger protein 114
ENSG00000163481.8	622.58	-1.02564	0.315982	-3.24589	0.00117083	0.00673918	3.45	4.71	7.93	11.23	10.38	10.83	RNF25	chr2	protein_coding	ring finger protein 25
ENSG00000115008.6	141.687	-1.77932	0.274186	-6.48945	8.6152e-11	2.74601e-09	0.65	0.92	0.78	2.38	2.51	3.06	IL1A	chr2	protein_coding	interleukin 1 alpha
ENSG00000185507.21	171.285	-1.48751	0.332672	-4.47139	7.77127e-06	9.14656e-05	0.91	0.47	1.17	2.07	2.36	2.67	IRF7	chr11	protein_coding	interferon regulatory factor 7
ENSG00000175274.19	86.3772	-9.69445	1.2111	-8.00465	1.1981e-15	7.89226e-14	0	0	0	0.52	0.57	0.63	TP53I11	chr11	protein_coding	tumor protein p53 inducible protein 11
ENSG00000188488.14	39.4331	-5.71292	0.89551	-6.37951	1.7765e-10	5.43692e-09	0.03	0	0	0.27	0.62	0.63	SERPINA5	chr14	protein_coding	serpin family A member 5
ENSG00000127774.7	1593.19	-1.25583	0.230913	-5.43852	5.37265e-08	1.01997e-06	24.25	26.66	39.23	70.1	71.31	71.73	EMC6	chr17	protein_coding	ER membrane protein complex subunit 6
ENSG00000143819.13	5381.69	-2.29976	0.307014	-7.49075	6.84825e-14	3.46588e-12	11.46	16.57	26.25	85.52	91.07	88.11	EPHX1	chr1	protein_coding	epoxide hydrolase 1
ENSG00000157766.19	149.21	-4.35012	0.410185	-10.6053	2.81685e-26	6.1526e-24	0.01	0.04	0.04	0.59	0.69	0.63	ACAN	chr15	protein_coding	aggrecan
ENSG00000163464.8	36.2826	-3.19883	0.550162	-5.81434	6.08719e-09	1.41444e-07	0.05	0.03	0.13	0.47	0.75	0.74	CXCR1	chr2	protein_coding	C-X-C motif chemokine receptor 1
ENSG00000181195.11	41.3568	-2.05062	0.719627	-2.84956	0.00437804	0.0196208	0.05	0.27	0.03	0.46	0.49	0.48	PENK	chr8	protein_coding	proenkephalin
ENSG00000140297.13	20.864	-4.14219	0.727463	-5.69403	1.24076e-08	2.67905e-07	0	0.01	0.01	0.14	0.16	0.14	GCNT3	chr15	protein_coding	glucosaminyl (N-acetyl) transferase 3, mucin type
ENSG00000270157.1	62.6606	-1.10247	0.355177	-3.10399	0.00190932	0.0101041	1.29	1.23	0.67	2.31	2.16	2.28	RP5-894A10.6	chr7	lncRNA	--
ENSG00000237149.5	18.8975	-4.32306	0.823479	-5.24975	1.52309e-07	2.62493e-06	0.01	0	0.03	0.23	0.24	0.33	ZNF503-AS2	chr10	lncRNA	ZNF503 antisense RNA 2
ENSG00000288622.1	120.744	-1.17198	0.330181	-3.54953	0.000385923	0.00267287	0.21	0.28	0.45	0.66	0.69	0.73	PDCD6-AHRR	chr5	protein_coding	PDCD6-AHRR readthrough (NMD candidate)
ENSG00000114812.13	5.06326	-4.59597	1.44193	-3.18738	0.00143567	0.00799952	0	0	0	0.02	0.03	0.04	VIPR1	chr3	protein_coding	vasoactive intestinal peptide receptor 1
ENSG00000182379.10	312.875	-3.39835	0.347051	-9.79207	1.21774e-22	1.767e-20	0.52	0.35	0.98	5.89	7.14	6.46	NXPH4	chr12	protein_coding	neurexophilin 4
ENSG00000170153.11	68.5437	-1.54276	0.586797	-2.62912	0.0085606	0.0336808	0.03	0.05	0.16	0.18	0.27	0.23	RNF150	chr4	protein_coding	ring finger protein 150
ENSG00000174343.6	197.887	-1.44621	0.518161	-2.79105	0.00525379	0.0227829	0.23	0.86	1.39	2.11	2.22	2.38	CHRNA9	chr4	protein_coding	cholinergic receptor nicotinic alpha 9 subunit
ENSG00000235437.8	1717.96	-1.22584	0.200856	-6.10308	1.04045e-09	2.79293e-08	1.66	1.53	2.2	3.84	4.36	4.27	LINC01278	chrX	lncRNA	long intergenic non-protein coding RNA 1278
ENSG00000198832.10	333.317	-1.92023	0.333017	-5.76616	8.10962e-09	1.81135e-07	0.75	0.82	1.66	3.56	4.19	4.38	SELENOM	chr22	protein_coding	selenoprotein M
ENSG00000088766.12	86.729	-1.57328	0.315684	-4.98373	6.23716e-07	9.35124e-06	0.15	0.18	0.27	0.66	0.59	0.53	CRLS1	chr20	protein_coding	cardiolipin synthase 1
ENSG00000142552.8	19.3169	-3.11165	0.641906	-4.84752	1.25016e-06	1.75513e-05	0.03	0.04	0.1	0.58	0.49	0.42	RCN3	chr19	protein_coding	reticulocalbin 3
ENSG00000197261.11	504.79	-1.14357	0.383516	-2.98181	0.00286552	0.0139576	1.57	1.9	4.47	5.4	6.06	5.87	C6orf141	chr6	protein_coding	chromosome 6 open reading frame 141
ENSG00000079337.16	29.0852	-1.38515	0.447664	-3.09416	0.00197369	0.0103655	0.03	0.03	0.04	0.07	0.09	0.1	RAPGEF3	chr12	protein_coding	Rap guanine nucleotide exchange factor 3
ENSG00000085465.13	26.7884	-1.52868	0.525552	-2.90871	0.00362921	0.0169014	0.16	0.05	0.19	0.27	0.46	0.43	OVGP1	chr1	protein_coding	oviductal glycoprotein 1
ENSG00000164199.18	160.296	-1.54302	0.250575	-6.15793	7.37e-10	2.03632e-08	0.05	0.07	0.05	0.17	0.18	0.17	ADGRV1	chr5	protein_coding	adhesion G protein-coupled receptor V1
ENSG00000125877.13	961.077	-1.67947	0.157162	-10.6862	1.18098e-26	2.63498e-24	5.61	5.83	5.95	18.98	18.39	17.88	ITPA	chr20	protein_coding	inosine triphosphatase
ENSG00000268089.3	161.025	-6.92037	0.683803	-10.1204	4.48484e-24	7.75503e-22	0.02	0.01	0	1.82	0.96	0.84	GABRQ	chrX	protein_coding	gamma-aminobutyric acid type A receptor subunit theta
ENSG00000283559.2	75.3873	-8.5313	1.21539	-7.01941	2.22812e-12	9.1733e-11	0	0.01	0	1.34	1.51	1.16	RP11-844P9.2	chr5	transcribed_unprocessed_pseudogene	--
ENSG00000172348.15	176.947	-7.07041	0.609954	-11.5917	4.54027e-31	1.68233e-28	0.03	0.02	0.01	1.82	2.56	2.4	RCAN2	chr6	protein_coding	regulator of calcineurin 2
ENSG00000161513.12	423.743	-1.47352	0.257377	-5.72513	1.03354e-08	2.27422e-07	1.26	1.26	2.09	4.14	4.13	4.42	FDXR	chr17	protein_coding	ferredoxin reductase
ENSG00000157326.19	481.645	-1.11074	0.223261	-4.97508	6.52204e-07	9.73614e-06	2.9	3.21	4.34	7.01	7.87	7.49	DHRS4	chr14	protein_coding	dehydrogenase/reductase 4
ENSG00000104825.17	469.652	-1.03847	0.2761	-3.76121	0.000169091	0.00133663	2.21	3.42	4.13	6.25	7.16	6.5	NFKBIB	chr19	protein_coding	NFKB inhibitor beta
ENSG00000233725.7	115.07	-3.21736	0.582931	-5.51928	3.40394e-08	6.77849e-07	0.06	0.03	0.23	1.01	1.01	0.93	NRAD1	chr13	lncRNA	non-coding RNA in the aldehyde dehydrogenase 1A pathway
ENSG00000184497.13	317.581	-1.12953	0.216609	-5.2146	1.84216e-07	3.10518e-06	0.66	0.57	0.78	1.37	1.35	1.65	TMEM255B	chr13	protein_coding	transmembrane protein 255B
ENSG00000198286.10	36.6966	-1.39768	0.384451	-3.63553	0.000277412	0.00203331	0.08	0.12	0.12	0.27	0.28	0.29	CARD11	chr7	protein_coding	caspase recruitment domain family member 11
ENSG00000271503.6	35.2011	-3.33038	0.60751	-5.48202	4.2049e-08	8.15551e-07	0.09	0.21	0.03	0.87	0.85	1.39	CCL5	chr17	protein_coding	C-C motif chemokine ligand 5
ENSG00000235084.3	91.5703	-1.67028	0.480521	-3.47597	0.000509002	0.00337222	1.78	1	4.47	7.71	6.74	8.45	CHCHD2P6	chr1	processed_pseudogene	coiled-coil-helix-coiled-coil-helix domain containing 2 pseudogene 6
ENSG00000235957.1	51.2751	-1.51464	0.555806	-2.72512	0.0064278	0.0267869	2.91	0.9	6.44	9.39	8.98	10.75	COX7CP1	chr13	processed_pseudogene	cytochrome c oxidase subunit 7C pseudogene 1
ENSG00000129194.8	176.489	-1.55575	0.315566	-4.93003	8.2216e-07	1.20055e-05	2.25	1.08	1.2	4.23	4.5	4.45	SOX15	chr17	protein_coding	SRY-box transcription factor 15
ENSG00000261175.6	12.3623	-5.90115	1.4139	-4.17366	2.99741e-05	0.000300465	0	0.01	0	0.03	0.16	0.11	LINC02188	chr16	lncRNA	long intergenic non-protein coding RNA 2188
ENSG00000250479.9	1815.83	-1.21405	0.335856	-3.61481	0.000300565	0.00217383	19.77	23.61	47.89	65.29	71.72	72.14	CHCHD10	chr22	protein_coding	coiled-coil-helix-coiled-coil-helix domain containing 10
ENSG00000104213.13	43.5993	-1.22588	0.358529	-3.41918	0.000628095	0.00402376	0.27	0.18	0.33	0.63	0.62	0.61	PDGFRL	chr8	protein_coding	platelet derived growth factor receptor like
ENSG00000127083.8	116.928	-5.91907	0.541194	-10.9371	7.66373e-28	1.9393e-25	0.03	0.04	0	1.2	1.24	1.45	OMD	chr9	protein_coding	osteomodulin
ENSG00000182310.15	37.1837	-1.57978	0.400954	-3.94006	8.14618e-05	0.000707252	0.09	0.12	0.13	0.37	0.36	0.26	SPACA6	chr19	protein_coding	sperm acrosome associated 6
ENSG00000162078.11	38.8767	-2.4515	0.726348	-3.3751	0.000737887	0.00459933	0.05	0.01	0.27	0.54	0.62	0.65	ZG16B	chr16	protein_coding	zymogen granule protein 16B
ENSG00000179222.18	228.32	-6.23164	0.427329	-14.5828	3.61555e-48	4.16792e-45	0.02	0.03	0.02	1.77	2.04	1.69	MAGED1	chrX	protein_coding	MAGE family member D1
ENSG00000176165.12	873.458	-1.18553	0.172653	-6.86655	6.57753e-12	2.52281e-10	3.93	3.26	4.11	8.74	8.89	7.84	FOXG1	chr14	protein_coding	forkhead box G1
ENSG00000067840.13	9.64228	-4.01306	1.02117	-3.92985	8.49993e-05	0.000733667	0.01	0.01	0.01	0.12	0.09	0.1	PDZD4	chrX	protein_coding	PDZ domain containing 4
ENSG00000182022.18	1641.47	-1.67604	0.305597	-5.48449	4.14662e-08	8.05639e-07	2.04	2.41	4.41	8.82	9.86	9.32	CHST15	chr10	protein_coding	carbohydrate sulfotransferase 15
ENSG00000088543.15	77.0552	-2.61839	0.41677	-6.28257	3.33018e-10	9.77386e-09	0.15	0.07	0.26	0.91	0.92	1.17	C3orf18	chr3	protein_coding	chromosome 3 open reading frame 18
ENSG00000260669.2	346.36	-1.18308	0.207472	-5.70235	1.18166e-08	2.56479e-07	1.76	1.37	2.02	3.76	3.84	3.98	AL136419.6	chr14	lncRNA	--
ENSG00000237512.6	46.64	-5.98186	0.839616	-7.12452	1.04447e-12	4.53405e-11	0	0	0.13	2.36	3.09	4.09	UNC5B-AS1	chr10	lncRNA	UNC5B antisense RNA 1
ENSG00000155980.13	51.1045	-1.48647	0.416829	-3.56614	0.000362283	0.00254568	0.08	0.05	0.03	0.15	0.15	0.16	KIF5A	chr12	protein_coding	kinesin family member 5A
ENSG00000280046.1	23.1719	-1.69238	0.49987	-3.38563	0.000710144	0.00444509	0.05	0.04	0.02	0.14	0.11	0.11	RP11-1099M24.6	chr17	TEC	--
ENSG00000167619.13	37.4791	-1.43444	0.504298	-2.84442	0.00444917	0.0198838	0.07	0.14	0.2	0.25	0.47	0.39	TMEM145	chr19	protein_coding	transmembrane protein 145
ENSG00000204613.11	10.3934	-4.7804	1.21339	-3.93972	8.15758e-05	0.000707748	0.01	0	0.01	0.08	0.17	0.13	TRIM10	chr6	protein_coding	tripartite motif containing 10
ENSG00000123201.14	5.82488	-3.19953	1.1445	-2.79557	0.0051809	0.0225304	0.01	0.01	0	0.06	0.08	0.05	GUCY1B2	chr13	transcribed_unitary_pseudogene	guanylate cyclase 1 soluble subunit beta 2 (pseudogene)
ENSG00000177096.9	295.081	-1.68145	0.332691	-5.05408	4.32481e-07	6.73217e-06	0.79	1.52	1.91	4.27	4.55	4.62	PHETA2	chr22	protein_coding	PH domain containing endocytic trafficking adaptor 2
ENSG00000257767.3	841.387	-1.18498	0.382199	-3.10042	0.00193247	0.0102006	10.85	11.15	26.71	27.08	39.34	42.82	RP11-162P23.2	chr12	protein_coding	--
ENSG00000171105.14	22.3995	-4.28164	0.776554	-5.51364	3.51497e-08	6.9595e-07	0	0	0.01	0.07	0.08	0.14	INSR	chr19	protein_coding	insulin receptor
ENSG00000115041.13	627.638	-1.2488	0.216092	-5.77902	7.51348e-09	1.69418e-07	0.94	1.32	1.23	2.83	2.76	2.66	KCNIP3	chr2	protein_coding	potassium voltage-gated channel interacting protein 3
ENSG00000165272.16	263.512	-4.29787	1.13812	-3.7763	0.000159178	0.00126841	0.02	0.09	0.54	3.2	4.33	5.1	AQP3	chr9	protein_coding	aquaporin 3 (Gill blood group)
ENSG00000287787.1	3.65048	-4.10383	1.50854	-2.7204	0.00652029	0.0270709	0	0	0.02	0.15	0.14	0.14	CTC-786C10.3	chr16	lncRNA	--
ENSG00000184584.13	449.994	-1.42745	0.210262	-6.7889	1.12989e-11	4.23199e-10	1.26	1.03	1.47	2.98	3.61	3.43	STING1	chr5	protein_coding	stimulator of interferon response cGAMP interactor 1
ENSG00000182224.12	889.927	-1.00046	0.206929	-4.83477	1.33298e-06	1.86259e-05	4.15	3.87	2.97	7.4	7.01	7.43	CYB5D1	chr17	protein_coding	cytochrome b5 domain containing 1
ENSG00000140092.15	34.7077	-3.47554	0.564537	-6.15644	7.43986e-10	2.05289e-08	0.01	0.05	0.03	0.33	0.35	0.28	FBLN5	chr14	protein_coding	fibulin 5
ENSG00000197580.13	7.31306	-2.81616	1.11732	-2.52045	0.0117206	0.0432975	0.02	0	0	0.06	0.04	0.05	BCO2	chr11	protein_coding	beta-carotene oxygenase 2
ENSG00000204444.11	34.0494	-1.64796	0.46347	-3.55571	0.000376961	0.00262922	0.17	0.39	0.42	0.87	1.24	0.93	APOM	chr6	protein_coding	apolipoprotein M
ENSG00000116771.6	699.697	-1.08161	0.204903	-5.27865	1.30141e-07	2.27308e-06	3.86	3.88	2.96	7.92	7.16	7.39	AGMAT	chr1	protein_coding	agmatinase
ENSG00000105467.9	52.1414	-3.36462	0.445496	-7.55252	4.2692e-14	2.23138e-12	0.13	0.3	0.13	1.72	1.98	1.76	SYNGR4	chr19	protein_coding	synaptogyrin 4
ENSG00000167653.5	44.105	-1.69312	0.381336	-4.43997	8.99709e-06	0.000103774	0.2	0.37	0.31	0.93	0.92	0.94	PSCA	chr8	protein_coding	prostate stem cell antigen
ENSG00000170162.14	10.3512	-2.33596	0.75056	-3.11229	0.00185642	0.0098703	0.05	0.05	0.02	0.21	0.14	0.21	VGLL2	chr6	protein_coding	vestigial like family member 2
ENSG00000188573.8	56.037	-1.00388	0.368051	-2.72756	0.00638038	0.0266599	0.58	0.6	0.89	1.36	1.05	1.72	FBLL1	chr5	protein_coding	fibrillarin like 1
ENSG00000135929.9	23.1084	-3.5875	0.737428	-4.86489	1.14521e-06	1.62317e-05	0.01	0.01	0.06	0.22	0.47	0.37	CYP27A1	chr2	protein_coding	cytochrome P450 family 27 subfamily A member 1
ENSG00000179348.12	254.463	-1.73455	0.256072	-6.7737	1.2553e-11	4.6348e-10	0.64	0.63	0.67	2.66	2.05	1.69	GATA2	chr3	protein_coding	GATA binding protein 2
ENSG00000204866.8	39.4231	-2.87846	0.473659	-6.07706	1.22405e-09	3.23143e-08	0.05	0.07	0.16	0.65	0.76	0.69	IGFL2	chr19	protein_coding	IGF like family member 2
ENSG00000112195.9	6.18905	-4.01238	1.33936	-2.99576	0.00273764	0.0134899	0.01	0	0.01	0.03	0.08	0.12	TREML2	chr6	protein_coding	triggering receptor expressed on myeloid cells like 2
ENSG00000286231.1	83.7954	-2.1058	0.450034	-4.67919	2.88015e-06	3.73753e-05	0.19	0.59	0.75	1.98	2.47	2.12	RP11-295M18.8	chr1	protein_coding	--
ENSG00000224186.8	91.5476	-1.74556	0.337855	-5.16659	2.38407e-07	3.95439e-06	0.16	0.11	0.2	0.38	0.58	0.6	C5orf66	chr5	lncRNA	--
ENSG00000121966.7	19.2747	-4.01152	0.73894	-5.42875	5.675e-08	1.0754e-06	0.02	0.03	0.02	0.48	0.39	0.34	CXCR4	chr2	protein_coding	C-X-C motif chemokine receptor 4
ENSG00000123838.11	3.62061	-5.11849	1.56457	-3.27149	0.00106981	0.00626369	0	0	0	0.06	0.06	0.09	C4BPA	chr1	protein_coding	complement component 4 binding protein alpha
ENSG00000160255.18	324.873	-1.4994	0.365182	-4.1059	4.02738e-05	0.000386353	0.35	0.51	0.97	1.62	1.7	1.81	ITGB2	chr21	protein_coding	integrin subunit beta 2
ENSG00000166426.8	4.16318	-5.32159	1.5565	-3.41894	0.000628659	0.00402614	0	0	0	0.12	0.3	0.22	CRABP1	chr15	protein_coding	cellular retinoic acid binding protein 1
ENSG00000144063.4	225.543	-3.27375	0.444466	-7.36558	1.76376e-13	8.31773e-12	0.14	0.42	0.63	3.2	4.39	3.83	MALL	chr2	protein_coding	mal, T cell differentiation protein like
ENSG00000090376.11	11.4578	-4.30095	1.03848	-4.14156	3.44947e-05	0.000338904	0.01	0	0	0.06	0.06	0.05	IRAK3	chr12	protein_coding	interleukin 1 receptor associated kinase 3
ENSG00000141576.16	5.88166	-3.92287	1.26704	-3.09609	0.00196089	0.010314	0	0	0	0.04	0.03	0.03	RNF157	chr17	protein_coding	ring finger protein 157
ENSG00000178919.9	1096.57	-1.55776	0.46142	-3.37601	0.000735439	0.0045882	1.32	4.33	6.09	12.59	10.97	10.78	FOXE1	chr9	protein_coding	forkhead box E1
ENSG00000181222.19	9534.56	-1.12132	0.203718	-5.5043	3.70643e-08	7.25769e-07	15.73	15.59	21.88	41.06	38.76	34.73	POLR2A	chr17	protein_coding	RNA polymerase II subunit A
ENSG00000021300.14	37.6322	-2.52061	0.449989	-5.60148	2.12525e-08	4.37055e-07	0.03	0.06	0.07	0.28	0.37	0.3	PLEKHB1	chr11	protein_coding	pleckstrin homology domain containing B1
ENSG00000167157.11	23.4334	-3.74332	0.678521	-5.51689	3.4506e-08	6.85823e-07	0.12	0	0.05	0.78	0.7	0.98	PRRX2	chr9	protein_coding	paired related homeobox 2
ENSG00000205420.11	34267.8	-2.2284	0.48698	-4.57595	4.74059e-06	5.89378e-05	38.79	74.74	192.43	381.94	484.99	547.19	KRT6A	chr12	protein_coding	keratin 6A
ENSG00000271133.5	281.115	-2.34525	0.40627	-5.77264	7.80369e-09	1.75056e-07	1.45	2.04	4.14	9.03	13.89	15.51	ITGB8-AS1	chr7	lncRNA	ITGB8 antisense RNA 1
ENSG00000142765.18	156.237	-1.68163	0.376676	-4.4644	8.02931e-06	9.39166e-05	0.24	0.22	0.52	0.82	1.18	1.14	SYTL1	chr1	protein_coding	synaptotagmin like 1
ENSG00000119688.21	383.359	-1.07717	0.226842	-4.74855	2.04884e-06	2.766e-05	0.58	0.62	0.85	1.33	1.53	1.41	ABCD4	chr14	protein_coding	ATP binding cassette subfamily D member 4
ENSG00000153707.18	37.3361	-1.52619	0.480675	-3.1751	0.00149787	0.00828157	0.06	0.05	0.02	0.14	0.11	0.11	PTPRD	chr9	protein_coding	protein tyrosine phosphatase receptor type D
ENSG00000179178.11	158.871	-3.24398	0.375336	-8.64285	5.48281e-18	4.70845e-16	0.21	0.27	0.56	2.71	3.49	3.66	TMEM125	chr1	protein_coding	transmembrane protein 125
ENSG00000094755.17	18.5066	-6.49114	1.26512	-5.13086	2.88421e-07	4.65739e-06	0	0.01	0	0.18	0.2	0.2	GABRP	chr5	protein_coding	gamma-aminobutyric acid type A receptor subunit pi
ENSG00000267314.1	12.032	-1.80277	0.673058	-2.67848	0.0073957	0.0299027	0.18	0.12	0.37	0.74	0.68	0.96	AC104532.2	chr19	protein_coding	--
ENSG00000261594.4	17.8544	-4.19389	0.794256	-5.28027	1.28993e-07	2.25875e-06	0.02	0.01	0.02	0.25	0.34	0.26	TPBGL	chr11	protein_coding	trophoblast glycoprotein like
ENSG00000196155.13	2656.23	-1.51781	0.249659	-6.07952	1.2054e-09	3.19848e-08	3.61	4.03	6.24	12.79	14.09	12.49	PLEKHG4	chr16	protein_coding	pleckstrin homology and RhoGEF domain containing G4
ENSG00000283267.1	50.4902	-3.13563	0.809167	-3.87513	0.000106566	0.000893436	0	0.04	0.16	0.42	0.6	0.7	FAM237B	chr7	protein_coding	family with sequence similarity 237 member B
ENSG00000151090.20	817.955	-1.1816	0.213577	-5.53242	3.15843e-08	6.32601e-07	0.9	1.2	1.27	2.59	2.61	2.39	THRB	chr3	protein_coding	thyroid hormone receptor beta
ENSG00000276535.1	11.2567	-1.82604	0.69338	-2.63353	0.00845029	0.0333423	0.13	0.03	0.19	0.45	0.42	0.43	RP11-345K9.3	chr9	processed_pseudogene	--
ENSG00000196923.14	2704.13	-1.46513	0.325251	-4.50462	6.64918e-06	7.95677e-05	4.63	8	11.46	20.92	22.62	22.46	PDLIM7	chr5	protein_coding	PDZ and LIM domain 7
ENSG00000104415.14	7.26459	-5.12627	1.37108	-3.73887	0.000184848	0.00143709	0.01	0	0	0.06	0.06	0.08	CCN4	chr8	protein_coding	cellular communication network factor 4
ENSG00000159403.18	425.34	-2.23559	0.48969	-4.56531	4.98748e-06	6.14915e-05	0.22	0.61	1.07	2.03	3.37	3.46	C1R	chr12	protein_coding	complement C1r
ENSG00000152137.8	62.2522	-7.38953	1.07066	-6.90184	5.13346e-12	1.99849e-10	0	0	0.01	0.86	0.94	0.74	HSPB8	chr12	protein_coding	heat shock protein family B (small) member 8
ENSG00000135114.13	1062.11	-2.06969	0.495946	-4.17321	3.00332e-05	0.000300913	0.59	1.13	3.08	5.98	6.53	7.39	OASL	chr12	protein_coding	2'-5'-oligoadenylate synthetase like
ENSG00000133101.10	2589.02	-1.21597	0.406778	-2.98928	0.00279638	0.0137175	9.01	13.22	29.13	31.22	40.98	45.61	CCNA1	chr13	protein_coding	cyclin A1
ENSG00000188641.14	1364.28	-1.04658	0.195629	-5.34983	8.80382e-08	1.59964e-06	3.14	2.56	3.54	5.57	6.97	6.36	DPYD	chr1	protein_coding	dihydropyrimidine dehydrogenase
ENSG00000204628.12	43936.1	-1.04454	0.23327	-4.47782	7.541e-06	8.89572e-05	99.71	107.38	163	241.3	256.58	257.41	RACK1	chr5	protein_coding	receptor for activated C kinase 1
ENSG00000283563.1	10.1193	-2.2051	0.842781	-2.61646	0.00888469	0.0347123	0.02	0.05	0.01	0.08	0.09	0.17	RP11-9J18.1	chr3	protein_coding	--
ENSG00000166046.11	204.374	-1.32547	0.285644	-4.64029	3.47918e-06	4.43718e-05	0.43	0.35	0.52	0.79	1.18	1.27	TCP11L2	chr12	protein_coding	t-complex 11 like 2
ENSG00000134339.9	29.3799	-2.75562	0.543712	-5.06815	4.01695e-07	6.31452e-06	0.02	0.12	0.11	0.5	0.57	0.59	SAA2	chr11	protein_coding	serum amyloid A2
ENSG00000165795.24	16.58	-2.96153	0.67222	-4.4056	1.05492e-05	0.00011942	0	0.02	0.02	0.09	0.11	0.09	NDRG2	chr14	protein_coding	NDRG family member 2
ENSG00000164485.15	66.5781	-2.89496	0.800928	-3.6145	0.000300924	0.00217423	0.01	0.33	0.06	0.76	1.14	1.05	IL22RA2	chr6	protein_coding	interleukin 22 receptor subunit alpha 2
ENSG00000173221.14	440.184	-1.49909	0.447019	-3.35352	0.000797912	0.00491004	0.45	0.62	1.67	2.13	2.86	2.66	GLRX	chr5	protein_coding	glutaredoxin
ENSG00000136153.20	8301.93	-1.33393	0.297657	-4.48143	7.41446e-06	8.77639e-05	7.06	5.52	11.83	17.24	22.44	20.95	LMO7	chr13	protein_coding	LIM domain 7
ENSG00000163629.13	2016.37	-1.17712	0.413047	-2.84984	0.00437413	0.019616	2	2.01	5.68	5.59	8.39	7.59	PTPN13	chr4	protein_coding	protein tyrosine phosphatase non-receptor type 13
ENSG00000237489.5	73.7537	-1.32419	0.364711	-3.63078	0.000282564	0.00206596	0.1	0.14	0.21	0.31	0.39	0.43	C10orf143	chr10	protein_coding	chromosome 10 open reading frame 143
ENSG00000148175.13	158.324	-4.73545	0.368062	-12.8659	7.00032e-38	4.84189e-35	0.08	0.08	0.1	1.91	2.35	2.74	STOM	chr9	protein_coding	stomatin
ENSG00000122733.12	17.3923	-3.90648	0.795958	-4.90789	9.20606e-07	1.33243e-05	0	0.01	0.02	0.12	0.14	0.15	PHF24	chr9	protein_coding	PHD finger protein 24
ENSG00000268104.3	6.14709	-3.36577	1.11976	-3.00578	0.00264899	0.0131467	0.01	0	0.01	0.05	0.06	0.07	SLC6A14	chrX	protein_coding	solute carrier family 6 member 14
ENSG00000215861.6	16.3549	-2.41074	0.627496	-3.84185	0.000122112	0.00100829	0.05	0.13	0.18	0.59	0.74	0.62	WI2-1896O14.1	chr1	transcribed_unprocessed_pseudogene	--
ENSG00000185479.6	11903.5	-1.5733	0.546092	-2.88102	0.00396387	0.0181368	20.54	42.13	130.89	140.61	197.55	228.91	KRT6B	chr12	protein_coding	keratin 6B
ENSG00000203785.9	9.92148	-4.73344	1.25642	-3.76741	0.000164952	0.00130789	0	0	0.06	0.34	0.71	0.87	SPRR2E	chr1	protein_coding	small proline rich protein 2E
ENSG00000138271.6	1683.17	-1.62014	0.202202	-8.01249	1.1241e-15	7.42834e-14	12.26	11.82	14.94	46.5	37.05	35.27	GPR87	chr3	protein_coding	G protein-coupled receptor 87
ENSG00000127954.13	26888.7	-2.32346	0.368819	-6.29974	2.98138e-10	8.86299e-09	10.73	16.43	31.83	91.54	103.4	96.99	STEAP4	chr7	protein_coding	STEAP4 metalloreductase
ENSG00000178597.7	5.79482	-4.7911	1.49004	-3.21542	0.00130253	0.00736848	0	0	0.01	0.1	0.05	0.03	PSAPL1	chr4	protein_coding	prosaposin like 1
ENSG00000113504.21	543.151	-1.6862	0.208609	-8.08307	6.31584e-16	4.29684e-14	0.93	0.96	1.29	3.15	3.51	3.45	SLC12A7	chr5	protein_coding	solute carrier family 12 member 7
ENSG00000274447.1	15.8373	-1.36907	0.551688	-2.4816	0.0130794	0.0472242	0.35	0.46	0.63	1.05	1.39	1.28	LLNLR-304G9.1	chr19	lncRNA	--
ENSG00000073282.14	109.7	-2.22476	0.502605	-4.42646	9.57921e-06	0.000109696	0.07	0.23	0.08	0.39	0.66	0.72	TP63	chr3	protein_coding	tumor protein p63
ENSG00000099994.11	17.5756	-3.25918	0.671751	-4.85177	1.22364e-06	1.72256e-05	0.02	0.01	0.02	0.13	0.2	0.13	SUSD2	chr22	protein_coding	sushi domain containing 2
ENSG00000164898.13	479.737	-1.28652	0.226335	-5.68412	1.31485e-08	2.82143e-07	4.97	4.02	6.57	13.05	12.07	12.45	FMC1	chr7	protein_coding	formation of mitochondrial complex V assembly factor 1 homolog
ENSG00000105289.15	174.896	-1.8741	0.678023	-2.76407	0.00570853	0.0243678	0.09	0.22	1.1	1.41	1.87	1.81	TJP3	chr19	protein_coding	tight junction protein 3
ENSG00000142149.9	89.6288	-3.68974	0.539005	-6.84546	7.62304e-12	2.91304e-10	0.02	0.07	0.02	0.66	0.44	0.31	HUNK	chr21	protein_coding	hormonally up-regulated Neu-associated kinase
ENSG00000163531.17	16.0541	-3.99735	0.8169	-4.89331	9.91529e-07	1.42382e-05	0	0	0	0.03	0.04	0.03	NFASC	chr1	protein_coding	neurofascin
ENSG00000163347.6	859.122	-2.27573	0.520936	-4.36853	1.25083e-05	0.00013813	0.68	3.77	1.43	8.78	9.55	10.4	CLDN1	chr3	protein_coding	claudin 1
ENSG00000004848.8	4.22352	-5.3395	1.52137	-3.50967	0.000448663	0.00303052	0	0	0	0.07	0.05	0.08	ARX	chrX	protein_coding	aristaless related homeobox
ENSG00000122694.16	205.697	-1.35648	0.226173	-5.99756	2.00303e-09	5.06676e-08	0.88	0.86	1.06	2.26	2.16	2.68	GLIPR2	chr9	protein_coding	GLI pathogenesis related 2
ENSG00000115307.17	6166.84	-1.01259	0.26831	-3.77396	0.000160674	0.00127984	29.93	36.14	57.17	79.71	81.34	85.02	AUP1	chr2	protein_coding	AUP1 lipid droplet regulating VLDL assembly factor
ENSG00000143994.14	20.5411	-1.98968	0.513973	-3.87119	0.000108307	0.000905834	0.03	0.05	0.05	0.15	0.19	0.17	ABHD1	chr2	protein_coding	abhydrolase domain containing 1
ENSG00000139192.12	231.758	-1.41008	0.23373	-6.03295	1.60996e-09	4.17035e-08	0.79	0.97	1.17	2.58	2.48	2.68	TAPBPL	chr12	protein_coding	TAP binding protein like
ENSG00000141750.7	2939	-8.28832	0.908823	-9.11984	7.52348e-20	7.69025e-18	0.02	0.11	0.28	40.24	44.21	40.7	STAC2	chr17	protein_coding	SH3 and cysteine rich domain 2
ENSG00000118257.17	603.299	-1.4315	0.393567	-3.63726	0.000275554	0.00202112	0.32	0.44	0.98	1.35	1.63	1.67	NRP2	chr2	protein_coding	neuropilin 2
ENSG00000117148.8	89.466	-4.1895	0.437512	-9.57575	1.01123e-21	1.31144e-19	0.2	0.09	0.08	2.77	1.94	2.03	ACTL8	chr1	protein_coding	actin like 8
ENSG00000135940.7	4247.4	-1.17686	0.224298	-5.24686	1.54717e-07	2.662e-06	41.09	36.04	59	99.59	97.92	106.56	COX5B	chr2	protein_coding	cytochrome c oxidase subunit 5B
ENSG00000170458.14	116.941	-2.06156	0.469057	-4.39512	1.10714e-05	0.000124519	0.53	0.27	1.23	2.33	3.2	2.88	CD14	chr5	protein_coding	CD14 molecule
ENSG00000147813.16	1150.06	-1.20049	0.193535	-6.20298	5.54053e-10	1.55359e-08	6.03	4.92	7.26	13.74	13.33	14.33	NAPRT	chr8	protein_coding	nicotinate phosphoribosyltransferase
ENSG00000185201.17	1696.52	-1.86631	0.262045	-7.1221	1.06293e-12	4.60455e-11	8.5	11.33	15.98	42.55	44.38	42.52	IFITM2	chr11	protein_coding	interferon induced transmembrane protein 2
ENSG00000143891.17	170.58	-1.78871	0.314678	-5.68428	1.31368e-08	2.82143e-07	0.75	0.42	0.99	2.24	2.57	2.61	GALM	chr2	protein_coding	galactose mutarotase
ENSG00000277149.5	67.4071	-1.12393	0.28868	-3.89334	9.88728e-05	0.000836027	0.33	0.31	0.32	0.69	0.63	0.75	TYW1B	chr7	protein_coding	tRNA-yW synthesizing protein 1 homolog B
ENSG00000143669.14	2183.34	-1.08854	0.237939	-4.57485	4.76558e-06	5.91423e-05	1.66	1.35	2.28	3.22	4.06	3.82	LYST	chr1	protein_coding	lysosomal trafficking regulator
ENSG00000187634.13	163.688	-2.25734	0.259075	-8.71307	2.95742e-18	2.6225e-16	0.38	0.25	0.38	1.65	1.7	1.41	SAMD11	chr1	protein_coding	sterile alpha motif domain containing 11
ENSG00000125835.19	6517.24	-1.42412	0.183653	-7.75442	8.87469e-15	5.18732e-13	62.52	60.72	81.66	191.62	173.04	179.65	SNRPB	chr20	protein_coding	small nuclear ribonucleoprotein polypeptides B and B1
ENSG00000111057.11	20212.1	-1.34246	0.223634	-6.00294	1.93782e-09	4.92164e-08	71.01	89.69	114.45	232.93	225.95	233.11	KRT18	chr12	protein_coding	keratin 18
ENSG00000261220.2	15.4568	-1.66772	0.561061	-2.97244	0.00295441	0.0143133	0.23	0.25	0.32	0.83	0.98	0.73	ST3GAL1-DT	chr8	lncRNA	ST3GAL1 divergent transcript
ENSG00000110375.3	26.409	-3.12553	0.558454	-5.59676	2.18401e-08	4.48695e-07	0.19	0.03	0.13	1	1.11	0.99	UPK2	chr11	protein_coding	uroplakin 2
ENSG00000222022.1	59.0163	-1.42234	0.550738	-2.5826	0.00980587	0.0376103	0.72	0.64	2.67	2.64	4.24	3.86	AC112721.1	chr2	lncRNA	--
ENSG00000125618.18	336.814	-1.02921	0.350847	-2.93349	0.00335179	0.0158618	0.46	0.63	1.13	1.24	1.7	1.56	PAX8	chr2	protein_coding	paired box 8
ENSG00000129244.9	3.63816	-4.09966	1.51058	-2.71396	0.00664833	0.0274916	0	0	0.01	0.05	0.05	0.05	ATP1B2	chr17	protein_coding	ATPase Na+/K+ transporting subunit beta 2
ENSG00000215251.4	822.988	-1.27589	0.20583	-6.19877	5.69063e-10	1.59353e-08	3.95	3.41	5.17	10.24	9.68	10.12	FASTKD5	chr20	protein_coding	FAST kinase domains 5
ENSG00000214595.12	224.202	-1.11571	0.320211	-3.48431	0.000493414	0.00328573	0.16	0.16	0.32	0.4	0.51	0.47	EML6	chr2	protein_coding	EMAP like 6
ENSG00000186395.9	1591.65	-1.86535	0.16301	-11.4431	2.54504e-30	8.00145e-28	7.57	7.14	8.72	26.52	29.15	28.93	KRT10	chr17	protein_coding	keratin 10
ENSG00000150893.11	45.3839	-1.23205	0.370764	-3.323	0.000890554	0.00536089	0.04	0.03	0.05	0.07	0.11	0.11	FREM2	chr13	protein_coding	FRAS1 related extracellular matrix 2
ENSG00000139410.15	104.224	-1.47228	0.278066	-5.2947	1.19209e-07	2.09982e-06	0.67	0.48	0.81	1.9	1.71	1.81	SDSL	chr12	protein_coding	serine dehydratase like
ENSG00000167740.10	502.87	-1.17614	0.294578	-3.99262	6.5347e-05	0.000584713	2.32	3.6	4.52	6.66	7.82	8.92	CYB5D2	chr17	protein_coding	cytochrome b5 domain containing 2
ENSG00000186160.5	43.9061	-5.02171	0.665614	-7.54447	4.54116e-14	2.35573e-12	0.05	0.03	0.01	0.68	1.11	0.98	CYP4Z1	chr1	protein_coding	cytochrome P450 family 4 subfamily Z member 1
ENSG00000153823.19	5396.59	-1.27007	0.310646	-4.0885	4.34177e-05	0.000411942	14.67	31.87	22.24	54.35	54.96	56.67	PID1	chr2	protein_coding	phosphotyrosine interaction domain containing 1
ENSG00000135709.13	224.727	-1.80527	0.551664	-3.27242	0.00106633	0.00624682	0.09	0.17	0.58	0.81	1.09	1	KIAA0513	chr16	protein_coding	KIAA0513
ENSG00000189120.5	214.349	-1.30115	0.224614	-5.79281	6.92166e-09	1.58351e-07	0.84	0.77	0.65	1.99	1.73	1.8	SP6	chr17	protein_coding	Sp6 transcription factor
ENSG00000185101.13	396.821	-1.26959	0.344871	-3.68135	0.000232006	0.00174996	0.98	0.48	1.33	2.17	2.43	2.03	ANO9	chr11	protein_coding	anoctamin 9
ENSG00000160712.13	818.882	-1.65508	0.536185	-3.08678	0.00202338	0.0105594	0.4	1.32	2.81	4.46	4.81	4.84	IL6R	chr1	protein_coding	interleukin 6 receptor
ENSG00000141314.13	8.72924	-3.05096	0.943592	-3.23335	0.00122348	0.00699492	0	0.01	0.01	0.09	0.07	0.05	RHBDL3	chr17	protein_coding	rhomboid like 3
ENSG00000231645.3	21.0274	-3.67867	0.714619	-5.14773	2.6366e-07	4.31462e-06	0	0.09	0.06	0.55	0.75	0.53	KRT17P6	chr17	transcribed_unprocessed_pseudogene	keratin 17 pseudogene 6
ENSG00000111962.8	577.693	-2.97327	0.471583	-6.30486	2.88448e-10	8.60538e-09	0.3	0.41	1.28	4.68	5.34	5.42	UST	chr6	protein_coding	uronyl 2-sulfotransferase
ENSG00000180871.8	10.7331	-6.6859	1.33402	-5.01185	5.39096e-07	8.20687e-06	0	0	0	0.15	0.13	0.21	CXCR2	chr2	protein_coding	C-X-C motif chemokine receptor 2
ENSG00000103174.13	184.563	-1.03738	0.249872	-4.15164	3.30099e-05	0.000326636	0.57	0.63	0.43	1.16	1.1	1.05	NAGPA	chr16	protein_coding	N-acetylglucosamine-1-phosphodiester alpha-N-acetylglucosaminidase
ENSG00000143217.9	119.988	-1.26729	0.414285	-3.05898	0.00222091	0.0113815	0.6	0.2	0.71	1.06	1.21	1.33	NECTIN4	chr1	protein_coding	nectin cell adhesion molecule 4
ENSG00000259005.1	17.9519	-2.20831	0.617799	-3.57449	0.000350914	0.00247753	0.18	0.12	0.48	1.38	1.23	1.09	RP3-449M8.6	chr14	lncRNA	--
ENSG00000100429.18	494.105	-1.0041	0.299437	-3.35328	0.000798585	0.00491273	1.28	1.23	2.42	3.17	3.56	3.04	HDAC10	chr22	protein_coding	histone deacetylase 10
ENSG00000183401.12	121.975	-1.37303	0.270728	-5.07163	3.9443e-07	6.21444e-06	0.48	0.37	0.39	1.03	1.25	0.89	CCDC159	chr19	protein_coding	coiled-coil domain containing 159
ENSG00000135960.10	4.17366	-5.32484	1.53373	-3.47182	0.000516942	0.00341501	0	0	0	0.03	0.05	0.06	EDAR	chr2	protein_coding	ectodysplasin A receptor
ENSG00000101276.18	22.7163	-3.51293	0.641177	-5.47888	4.28037e-08	8.2775e-07	0.01	0.01	0.02	0.13	0.17	0.21	SLC52A3	chr20	protein_coding	solute carrier family 52 member 3
ENSG00000144642.22	25.3884	-1.53614	0.504147	-3.04701	0.0023113	0.011775	0.02	0.02	0.01	0.04	0.06	0.05	RBMS3	chr3	protein_coding	RNA binding motif single stranded interacting protein 3
ENSG00000099954.19	18.7121	-4.00689	0.807124	-4.96441	6.89109e-07	1.02209e-05	0.01	0	0	0.1	0.09	0.06	CECR2	chr22	protein_coding	CECR2 histone acetyl-lysine reader
ENSG00000230778.2	15.719	-2.16394	0.637021	-3.39697	0.000681365	0.00430128	0.05	0.01	0.03	0.14	0.14	0.12	ANKRD63	chr15	protein_coding	ankyrin repeat domain 63
ENSG00000237413.5	197.667	-2.11774	0.286248	-7.39828	1.3796e-13	6.62654e-12	0.54	0.71	0.96	2.74	3.51	3.24	MGC27382	chr1	lncRNA	--
ENSG00000145287.11	205.505	-1.60596	0.236894	-6.77924	1.20812e-11	4.47652e-10	0.72	0.74	0.53	2.05	1.97	1.96	PLAC8	chr4	protein_coding	placenta associated 8
ENSG00000178372.8	8.6772	-4.3831	1.23403	-3.55185	0.000382528	0.00265822	0	0.08	0	0.57	0.31	0.5	CALML5	chr10	protein_coding	calmodulin like 5
ENSG00000163032.12	66.2017	-1.38466	0.399574	-3.46534	0.000529568	0.00348732	0.18	0.15	0.38	0.53	0.61	0.71	VSNL1	chr2	protein_coding	visinin like 1
ENSG00000274922.1	48.6382	-1.41333	0.370352	-3.81618	0.000135531	0.00110199	0.15	0.27	0.23	0.53	0.54	0.63	RP11-88E10.5	chr13	lncRNA	--
ENSG00000205436.7	4.31809	-4.35944	1.50797	-2.89094	0.00384097	0.0177072	0	0	0.01	0.03	0.06	0.08	EXOC3L4	chr14	protein_coding	exocyst complex component 3 like 4
ENSG00000164574.16	1035.18	-1.84676	0.215913	-8.55326	1.19659e-17	9.85291e-16	1.04	0.81	1.33	3.79	3.84	3.68	GALNT10	chr5	protein_coding	polypeptide N-acetylgalactosaminyltransferase 10
ENSG00000204351.12	2498.8	-1.01971	0.184625	-5.52312	3.33026e-08	6.63812e-07	6.51	6.85	8.73	15.48	14.6	14.31	SKIV2L	chr6	protein_coding	Ski2 like RNA helicase
ENSG00000100290.3	511.332	-1.28138	0.192343	-6.66194	2.70237e-11	9.25316e-10	8.11	6.26	8.82	18.18	18.4	19.28	BIK	chr22	protein_coding	BCL2 interacting killer
ENSG00000130589.16	2621.73	-1.13296	0.363749	-3.11467	0.00184148	0.00981272	2.53	2.1	5.5	5.86	7.94	8.08	HELZ2	chr20	protein_coding	helicase with zinc finger 2
ENSG00000106538.10	2.29899	-4.46492	1.76003	-2.53684	0.0111858	0.0417682	0	0	0	0.04	0.07	0.08	RARRES2	chr7	protein_coding	retinoic acid receptor responder 2
ENSG00000129451.12	11.4105	-4.92673	1.18576	-4.15492	3.25401e-05	0.000322756	0	0	0.01	0.17	0.14	0.13	KLK10	chr19	protein_coding	kallikrein related peptidase 10
ENSG00000122711.9	8.64922	-2.5404	0.820293	-3.09694	0.00195531	0.0102924	0.08	0.05	0.15	0.59	0.61	0.48	SPINK4	chr9	protein_coding	serine peptidase inhibitor Kazal type 4
ENSG00000245080.7	6.80243	-3.11725	1.1026	-2.82719	0.00469585	0.020807	0.01	0	0.02	0.05	0.14	0.12	MIR3150BHG	chr8	lncRNA	MIR3150B host gene
ENSG00000243449.7	103.771	-1.35871	0.291263	-4.6649	3.08771e-06	3.98059e-05	2.25	2.2	3.62	6.82	6.91	6.87	C4orf48	chr4	protein_coding	chromosome 4 open reading frame 48
ENSG00000143515.19	238.614	-4.54594	0.365271	-12.4454	1.48138e-35	9.04077e-33	0.06	0.02	0.1	1.41	1.55	1.46	ATP8B2	chr1	protein_coding	ATPase phospholipid transporting 8B2
ENSG00000213339.9	690.8	-1.45687	0.279347	-5.21528	1.83539e-07	3.09629e-06	2.33	1.86	3.79	7.35	7.11	7.19	QTRT1	chr19	protein_coding	queuine tRNA-ribosyltransferase catalytic subunit 1
ENSG00000165025.15	23.3261	-4.29771	0.718948	-5.97777	2.26212e-09	5.64171e-08	0.02	0.01	0	0.23	0.2	0.19	SYK	chr9	protein_coding	spleen associated tyrosine kinase
ENSG00000263809.1	32145.7	-1.38823	0.252816	-5.49108	3.99493e-08	7.77625e-07	154.29	96.4	177.41	352.23	335.36	416.26	RP11-849F2.7	chr17	protein_coding	--
ENSG00000143845.15	317.699	-2.0019	0.267962	-7.47082	7.96964e-14	3.97524e-12	0.55	0.6	0.93	2.4	2.93	2.93	ETNK2	chr1	protein_coding	ethanolamine kinase 2
ENSG00000115556.14	29.8474	-2.80085	0.589894	-4.74805	2.05386e-06	2.76917e-05	0.02	0.02	0.06	0.15	0.29	0.22	PLCD4	chr2	protein_coding	phospholipase C delta 4
ENSG00000064687.13	339.71	-1.00998	0.268521	-3.76126	0.000169063	0.00133663	0.49	0.49	0.77	1.02	1.38	1.07	ABCA7	chr19	protein_coding	ATP binding cassette subfamily A member 7
ENSG00000149557.14	14.6123	-2.62895	0.666931	-3.94187	8.085e-05	0.000702528	0.02	0.01	0.01	0.06	0.06	0.08	FEZ1	chr11	protein_coding	fasciculation and elongation protein zeta 1
ENSG00000082482.14	925.107	-1.8963	0.405437	-4.67718	2.90841e-06	3.77185e-05	1.83	3.65	1.18	9.32	8.08	7.47	KCNK2	chr1	protein_coding	potassium two pore domain channel subfamily K member 2
ENSG00000151150.22	770.062	-1.34604	0.437655	-3.07558	0.00210095	0.0108739	0.27	0.22	0.77	0.93	1.14	1.07	ANK3	chr10	protein_coding	ankyrin 3
ENSG00000263154.1	7.41371	-2.42792	0.909634	-2.66912	0.00760497	0.0305939	0.04	0.16	0.07	0.31	0.59	0.47	RP11-1055B8.2	chr17	lncRNA	--
ENSG00000188107.15	104.565	-1.02852	0.310483	-3.31266	0.000924127	0.00553889	0.12	0.07	0.11	0.16	0.22	0.23	EYS	chr6	protein_coding	eyes shut homolog
ENSG00000259070.7	155.413	-2.04062	0.267632	-7.6247	2.44608e-14	1.32523e-12	0.18	0.11	0.18	0.57	0.7	0.68	LINC00639	chr14	lncRNA	long intergenic non-protein coding RNA 639
ENSG00000146426.19	78.4777	-1.27713	0.308647	-4.13782	3.50616e-05	0.000343647	0.13	0.07	0.09	0.24	0.23	0.23	TIAM2	chr6	protein_coding	TIAM Rac1 associated GEF 2
ENSG00000231346.5	3.9158	-4.17375	1.5118	-2.76077	0.00576645	0.0245393	0	0.02	0	0.18	0.11	0.1	LINC01160	chr1	lncRNA	long intergenic non-protein coding RNA 1160
ENSG00000120820.13	156.534	-1.3101	0.348357	-3.76078	0.000169382	0.0013379	0.48	0.54	1.02	1.33	1.89	1.79	GLT8D2	chr12	protein_coding	glycosyltransferase 8 domain containing 2
ENSG00000183570.17	77.1674	-3.24618	0.4165	-7.79395	6.49445e-15	3.86131e-13	0.05	0.03	0.08	0.38	0.6	0.51	PCBP3	chr21	protein_coding	poly(rC) binding protein 3
ENSG00000197375.13	964.477	-1.1078	0.183405	-6.04019	1.53937e-09	3.99775e-08	1.15	1.28	1.07	2.67	2.43	2.41	SLC22A5	chr5	protein_coding	solute carrier family 22 member 5
ENSG00000235180.1	115.227	-1.53777	0.397255	-3.871	0.000108388	0.000905931	1.46	0.56	1.73	2.86	3.68	4.24	LINC00601	chr10	lncRNA	long intergenic non-protein coding RNA 601
ENSG00000106211.10	5366.88	-1.312	0.29687	-4.41944	9.89584e-06	0.000112823	36.09	39.86	64.7	147.01	105.57	92.78	HSPB1	chr7	protein_coding	heat shock protein family B (small) member 1
ENSG00000148735.15	6.10125	-5.87071	1.4149	-4.14919	3.33648e-05	0.000329205	0	0	0	0.05	0.06	0.05	PLEKHS1	chr10	protein_coding	pleckstrin homology domain containing S1
ENSG00000164976.9	878.8	-2.85751	0.347626	-8.22007	2.03379e-16	1.45021e-14	0.54	0.58	1.32	5.58	6.16	5.82	MYORG	chr9	protein_coding	myogenesis regulating glycosidase (putative)
ENSG00000233493.4	271.018	-1.34419	0.465	-2.89073	0.00384349	0.0177149	3.83	2.38	10.23	13.26	12.53	15.24	TMEM238	chr19	protein_coding	transmembrane protein 238
ENSG00000134716.11	59.0729	-1.06063	0.339901	-3.12041	0.00180601	0.00967837	0.35	0.38	0.22	0.62	0.69	0.65	CYP2J2	chr1	protein_coding	cytochrome P450 family 2 subfamily J member 2
ENSG00000109956.13	189.992	-7.41394	0.643586	-11.5197	1.04944e-30	3.69082e-28	0	0	0.01	0.88	0.76	0.72	B3GAT1	chr11	protein_coding	beta-1,3-glucuronyltransferase 1
ENSG00000163435.16	740.423	-1.49131	0.389937	-3.8245	0.000131038	0.00107133	1.46	0.57	2	3.27	4	3.87	ELF3	chr1	protein_coding	E74 like ETS transcription factor 3
ENSG00000120899.18	2030.39	-1.58814	0.355429	-4.46822	7.88714e-06	9.26192e-05	1.93	2.56	5.06	7.98	9.94	10.48	PTK2B	chr8	protein_coding	protein tyrosine kinase 2 beta
ENSG00000096088.16	8.59511	-4.49506	1.22004	-3.68435	0.000229287	0.00173449	0.01	0	0.01	0.18	0.27	0.15	PGC	chr6	protein_coding	progastricsin
ENSG00000246985.8	43.3942	-1.09712	0.351383	-3.1223	0.00179446	0.00963142	0.14	0.14	0.18	0.31	0.29	0.37	SOCS2-AS1	chr12	lncRNA	SOCS2 antisense RNA 1
ENSG00000179133.15	107.006	-1.46374	0.474428	-3.08527	0.0020337	0.0105975	0.08	0.22	0.35	0.66	0.58	0.54	C10orf67	chr10	protein_coding	chromosome 10 open reading frame 67
ENSG00000086619.14	260.714	-1.16546	0.343487	-3.39303	0.00069124	0.00435289	0.46	0.58	1.01	1.16	1.67	1.74	ERO1B	chr1	protein_coding	endoplasmic reticulum oxidoreductase 1 beta
ENSG00000163701.19	219.243	-1.63228	0.434274	-3.75864	0.000170842	0.00134585	0.3	0.38	1.02	1.78	1.81	1.6	IL17RE	chr3	protein_coding	interleukin 17 receptor E
ENSG00000276980.1	276.487	-2.47831	0.450183	-5.50512	3.6891e-08	7.23523e-07	0.53	1.72	2.31	7.92	8.19	9.19	CTD-3128G10.7	chr19	lncRNA	--
ENSG00000266402.3	51.1881	-1.61742	0.370852	-4.36136	1.29258e-05	0.000141986	2.2	1.36	3.08	6.81	6.43	7.2	SNHG25	chr17	lncRNA	small nucleolar RNA host gene 25
ENSG00000261236.8	4352.19	-1.07596	0.165976	-6.48264	9.01312e-11	2.86844e-09	16.72	19.46	17.55	37.89	36.8	37.89	BOP1	chr8	protein_coding	BOP1 ribosomal biogenesis factor
ENSG00000136378.15	74.2491	-3.39284	0.372652	-9.10459	8.65912e-20	8.73106e-18	0.03	0.06	0.03	0.4	0.43	0.44	ADAMTS7	chr15	protein_coding	ADAM metallopeptidase with thrombospondin type 1 motif 7
ENSG00000259676.1	5.01178	-3.06411	1.16174	-2.63751	0.0083518	0.0330287	0.05	0	0.08	0.43	0.4	0.33	RP11-343B18.2	chr15	lncRNA	--
ENSG00000185432.12	1456.19	-1.13866	0.356355	-3.19529	0.00139689	0.00782758	4.08	3.49	9.03	12.82	12.55	10.63	METTL7A	chr12	protein_coding	methyltransferase like 7A
ENSG00000115380.20	7843.36	-1.50313	0.252713	-5.948	2.71446e-09	6.64994e-08	29.84	28.35	17.84	75.47	71.75	67.16	EFEMP1	chr2	protein_coding	EGF containing fibulin extracellular matrix protein 1
ENSG00000101361.17	7536.58	-1.49336	0.191362	-7.80384	6.00505e-15	3.61173e-13	16.62	21.47	20.71	58.11	52.25	54.23	NOP56	chr20	protein_coding	NOP56 ribonucleoprotein
ENSG00000250634.6	134.915	-1.37691	0.458083	-3.00582	0.00264866	0.0131467	0.12	0.23	0.49	0.8	0.65	0.7	LINC01182	chr4	lncRNA	long intergenic non-protein coding RNA 1182
ENSG00000107738.20	522.187	-1.47024	0.437604	-3.35975	0.000780119	0.00481914	0.64	0.93	2.42	3.53	3.69	3.69	VSIR	chr10	protein_coding	V-set immunoregulatory receptor
ENSG00000157445.15	5.71929	-2.73041	1.08786	-2.50988	0.0120773	0.0443787	0.01	0.01	0.01	0.06	0.02	0.07	CACNA2D3	chr3	protein_coding	calcium voltage-gated channel auxiliary subunit alpha2delta 3
ENSG00000101098.13	30.8812	-3.46008	0.576911	-5.9976	2.00257e-09	5.06676e-08	0.02	0.02	0.03	0.17	0.28	0.32	RIMS4	chr20	protein_coding	regulating synaptic membrane exocytosis 4
ENSG00000248846.3	25.4847	-1.49667	0.553266	-2.70515	0.00682738	0.028071	0.07	0.14	0.29	0.46	0.49	0.47	LINC02065	chr5	lncRNA	long intergenic non-protein coding RNA 2065
ENSG00000125089.18	865.889	-2.08689	0.581077	-3.59142	0.000328881	0.00234592	0.2	0.48	1.63	2.91	3.3	3.47	SH3TC1	chr4	protein_coding	SH3 domain and tetratricopeptide repeats 1
ENSG00000161955.17	185.28	-1.84416	0.323249	-5.70509	1.16281e-08	2.53183e-07	0.53	0.98	1.11	2.76	3.11	3.45	TNFSF13	chr17	protein_coding	TNF superfamily member 13
ENSG00000119922.11	303.429	-3.08985	0.432688	-7.14105	9.26214e-13	4.04609e-11	0.5	0.45	0.13	2.79	3.06	3.34	IFIT2	chr10	protein_coding	interferon induced protein with tetratricopeptide repeats 2
ENSG00000125870.11	1802.97	-1.01958	0.258575	-3.94309	8.04378e-05	0.000699533	12.82	13.01	7.78	22.58	23.25	21.98	SNRPB2	chr20	protein_coding	small nuclear ribonucleoprotein polypeptide B2
ENSG00000182175.14	8.64903	-4.52026	1.23017	-3.6745	0.000238313	0.00178972	0	0	0	0.04	0.03	0.03	RGMA	chr15	protein_coding	repulsive guidance molecule BMP co-receptor a
ENSG00000105290.13	76.4725	-1.47935	0.289379	-5.11215	3.18519e-07	5.09974e-06	0.29	0.31	0.24	0.73	0.78	0.81	APLP1	chr19	protein_coding	amyloid beta precursor like protein 1
ENSG00000288271.1	191.477	-1.99936	0.269613	-7.41566	1.21022e-13	5.86729e-12	1.08	0.58	0.73	3.08	3.23	3.17	RP11-526D8.13	chr9	lncRNA	--
ENSG00000073350.14	904.766	-1.16595	0.294482	-3.95932	7.51621e-05	0.000659767	1.44	1.23	2.54	3.5	3.85	4.2	LLGL2	chr17	protein_coding	LLGL scribble cell polarity complex component 2
ENSG00000250133.2	15.6911	-1.75636	0.675123	-2.60154	0.00928061	0.035968	0.02	0.06	0.15	0.23	0.27	0.3	HOXC-AS2	chr12	lncRNA	HOXC cluster antisense RNA 2
ENSG00000133116.8	35.164	-8.39757	1.23168	-6.818	9.23156e-12	3.50192e-10	0	0	0	0.34	0.34	0.33	KL	chr13	protein_coding	klotho
ENSG00000162645.13	278.892	-1.77857	0.569093	-3.12527	0.00177645	0.00954954	0.12	0.29	0.89	1.28	1.59	1.51	GBP2	chr1	protein_coding	guanylate binding protein 2
ENSG00000257060.7	5.31379	-3.68158	1.29452	-2.84396	0.00445564	0.0199084	0	0	0	0.02	0.04	0.04	RP11-266O8.1	chr15	lncRNA	--
ENSG00000169919.17	2420.87	-1.18066	0.235616	-5.01094	5.41649e-07	8.23259e-06	7.05	9.24	11.82	21.76	20.47	20.99	GUSB	chr7	protein_coding	glucuronidase beta
ENSG00000182463.16	196.334	-4.04448	0.365746	-11.0581	2.00184e-28	5.32542e-26	0.02	0.04	0.07	0.64	0.77	0.73	TSHZ2	chr20	protein_coding	teashirt zinc finger homeobox 2
ENSG00000255910.2	15.5356	-2.0249	0.647424	-3.12763	0.00176223	0.00949526	0.04	0.04	0.09	0.15	0.3	0.22	RP11-405A12.2	chr12	lncRNA	--
ENSG00000067141.17	1393.35	-2.15685	0.173983	-12.3969	2.71576e-35	1.61006e-32	1.59	1.56	1.48	6.08	7.29	7.12	NEO1	chr15	protein_coding	neogenin 1
ENSG00000172379.21	127.607	-3.62331	0.381242	-9.50396	2.02048e-21	2.5256e-19	0.03	0.06	0.09	0.73	0.78	0.73	ARNT2	chr15	protein_coding	aryl hydrocarbon receptor nuclear translocator 2
ENSG00000160190.14	60.5336	-1.8107	0.362096	-5.00061	5.7149e-07	8.61804e-06	0.09	0.09	0.11	0.24	0.38	0.39	SLC37A1	chr21	protein_coding	solute carrier family 37 member 1
ENSG00000100003.18	1243.05	-1.15963	0.299655	-3.86988	0.000108891	0.000908881	2.11	3	4.53	6.34	7.58	7.45	SEC14L2	chr22	protein_coding	SEC14 like lipid binding 2
ENSG00000240889.1	34.1174	-1.33306	0.40848	-3.26347	0.00110058	0.00640233	0.23	0.25	0.39	0.64	0.81	0.73	NDUFB2-AS1	chr7	lncRNA	NDUFB2 antisense RNA 1
ENSG00000272647.3	15.701	-2.6556	0.645712	-4.11266	3.91126e-05	0.000377657	0.13	0.04	0.2	0.79	0.8	0.82	GS1-259H13.13	chr7	protein_coding	--
ENSG00000163453.11	21.7619	-6.73322	1.28423	-5.24298	1.58002e-07	2.71177e-06	0.01	0	0	0.36	0.53	0.75	IGFBP7	chr4	protein_coding	insulin like growth factor binding protein 7
ENSG00000204525.17	1503.76	-1.25875	0.287666	-4.37572	1.21032e-05	0.000134312	6.14	7.56	12.47	19.23	20.8	21.96	HLA-C	chr6	protein_coding	major histocompatibility complex, class I, C
ENSG00000153253.19	6.31531	-2.42621	0.974892	-2.48869	0.0128215	0.0464627	0	0.01	0	0.03	0.02	0.02	SCN3A	chr2	protein_coding	sodium voltage-gated channel alpha subunit 3
ENSG00000254536.2	847.525	-1.85471	0.171596	-10.8086	3.134e-27	7.47478e-25	3.06	2.78	3.57	11.07	11.22	11.49	RP11-108K14.8	chr10	protein_coding	--
ENSG00000269896.2	22.7563	-1.41533	0.473021	-2.9921	0.00277064	0.0136105	0.11	0.1	0.17	0.37	0.29	0.34	RP4-740C4.5	chr1	transcribed_processed_pseudogene	--
ENSG00000236130.2	5.7773	-3.29907	1.23867	-2.6634	0.00773548	0.0310119	0.01	0	0.02	0.16	0.04	0.14	PTCSC2	chr9	lncRNA	papillary thyroid carcinoma susceptibility candidate 2
ENSG00000101220.18	1024.85	-1.19895	0.189451	-6.32852	2.47527e-10	7.42223e-09	7.19	9.04	9.13	19.62	19.21	18.97	C20orf27	chr20	protein_coding	chromosome 20 open reading frame 27
ENSG00000120913.23	1301.68	-1.11411	0.410778	-2.71221	0.00668363	0.0276046	0.74	1.48	2.69	3.21	3.47	3.86	PDLIM2	chr8	protein_coding	PDZ and LIM domain 2
ENSG00000106689.11	12.5301	-1.93151	0.645215	-2.99359	0.00275714	0.0135667	0.03	0.06	0.07	0.23	0.17	0.18	LHX2	chr9	protein_coding	LIM homeobox 2
ENSG00000179583.20	24.8115	-2.33171	0.539288	-4.32367	1.53452e-05	0.000165495	0.01	0	0.02	0.04	0.06	0.05	CIITA	chr16	protein_coding	class II major histocompatibility complex transactivator
ENSG00000176125.7	180.855	-1.03122	0.384405	-2.68265	0.00730416	0.0296076	1.68	2.35	4.8	6.14	5.68	6.08	UFSP1	chr7	protein_coding	UFM1 specific peptidase 1 (inactive)
ENSG00000138028.16	423.902	-1.52114	0.182384	-8.34035	7.40688e-17	5.56858e-15	1.23	1.39	1.37	3.68	3.83	3.86	CGREF1	chr2	protein_coding	cell growth regulator with EF-hand domain 1
ENSG00000105357.19	1800.42	-2.02318	0.303414	-6.66804	2.59233e-11	8.92055e-10	1.05	1.68	2.32	6.23	7.07	7.07	MYH14	chr19	protein_coding	myosin heavy chain 14
ENSG00000253361.3	3.08049	-4.88278	1.65077	-2.95788	0.00309758	0.0148888	0	0	0	0.04	0.02	0.04	RP11-675F6.4	chr8	lncRNA	--
ENSG00000174292.12	737.42	-1.36502	0.353301	-3.86361	0.000111726	0.0009303	1.7	1.93	4.29	6.65	6.88	6.64	TNK1	chr17	protein_coding	tyrosine kinase non receptor 1
ENSG00000171227.7	4.86916	-4.51066	1.46056	-3.08832	0.00201292	0.0105212	0	0.02	0	0.08	0.14	0.08	TMEM37	chr2	protein_coding	transmembrane protein 37
ENSG00000160862.13	249.199	-7.81642	0.696828	-11.2171	3.35926e-29	9.54858e-27	0	0.01	0.05	2.93	5.27	5.87	AZGP1	chr7	protein_coding	alpha-2-glycoprotein 1, zinc-binding
ENSG00000183960.9	61.8796	-1.11381	0.435119	-2.55977	0.0104741	0.0396529	0.08	0.14	0.25	0.33	0.34	0.35	KCNH8	chr3	protein_coding	potassium voltage-gated channel subfamily H member 8
ENSG00000244617.3	18.5747	-3.40524	0.774932	-4.39425	1.11158e-05	0.000124812	0.02	0.02	0.11	0.42	0.81	0.39	ASPRV1	chr2	protein_coding	aspartic peptidase retroviral like 1
ENSG00000140688.17	2317.56	-1.19584	0.402114	-2.97387	0.00294065	0.01426	5.66	6.39	16.99	19.24	22.87	23.41	RUSF1	chr16	protein_coding	RUS family member 1
ENSG00000144452.15	1099.01	-1.18232	0.337127	-3.50704	0.00045312	0.00305548	1.49	1.18	2.52	2.68	4.34	4.61	ABCA12	chr2	protein_coding	ATP binding cassette subfamily A member 12
ENSG00000106852.15	25.6938	-1.24184	0.463815	-2.67744	0.00741872	0.0299483	0.05	0.05	0.1	0.14	0.16	0.16	LHX6	chr9	protein_coding	LIM homeobox 6
ENSG00000146067.16	337.859	-1.0497	0.213738	-4.91116	9.05394e-07	1.31285e-05	0.94	0.73	1.12	1.86	1.92	1.96	FAM193B	chr5	protein_coding	family with sequence similarity 193 member B
ENSG00000237074.2	2.4271	-4.54409	1.79769	-2.52774	0.0114801	0.0426597	0	0	0	0.04	0.1	0.15	RP11-6J21.2	chr1	lncRNA	--
ENSG00000159263.16	17.8116	-4.54718	0.858461	-5.2969	1.17787e-07	2.0783e-06	0.01	0	0.01	0.11	0.11	0.11	SIM2	chr21	protein_coding	SIM bHLH transcription factor 2
ENSG00000285768.1	15.0151	-2.61141	0.885197	-2.95009	0.00317685	0.0152017	0	0.17	0.03	0.34	0.38	0.41	LINC02849	chr8	lncRNA	long intergenic non-protein coding RNA 2849
ENSG00000117115.13	49.7409	-4.86983	0.590146	-8.25191	1.55887e-16	1.1154e-14	0.01	0.01	0.02	0.34	0.42	0.42	PADI2	chr1	protein_coding	peptidyl arginine deiminase 2
ENSG00000119946.11	13.562	-5.16616	1.14568	-4.50926	6.50543e-06	7.81179e-05	0	0	0	0.11	0.11	0.1	CNNM1	chr10	protein_coding	cyclin and CBS domain divalent metal cation transport mediator 1
ENSG00000106236.4	7.84386	-3.78203	1.12184	-3.37129	0.000748169	0.00465084	0	0	0.02	0.1	0.12	0.14	NPTX2	chr7	protein_coding	neuronal pentraxin 2
ENSG00000149328.15	66.4866	-6.86702	0.886291	-7.74804	9.33198e-15	5.4089e-13	0	0.01	0	0.51	0.39	0.42	GLB1L2	chr11	protein_coding	galactosidase beta 1 like 2
ENSG00000185000.12	743.074	-1.27378	0.297689	-4.27888	1.87836e-05	0.000198049	2	1.95	3.86	5.98	6.45	6.22	DGAT1	chr8	protein_coding	diacylglycerol O-acyltransferase 1
ENSG00000253982.2	158.908	-1.12359	0.287674	-3.90576	9.39298e-05	0.000801199	0.79	1.23	1.24	2.46	1.98	2.6	CTD-2336O2.1	chr8	lncRNA	--
ENSG00000170465.10	246.819	-3.01132	0.560502	-5.37254	7.76361e-08	1.42562e-06	0.15	0.28	0.95	2.97	4.8	3.28	KRT6C	chr12	protein_coding	keratin 6C
ENSG00000116396.15	1121.95	-1.72283	0.348988	-4.93665	7.94759e-07	1.16381e-05	0.3	0.41	0.78	1.45	1.64	1.75	KCNC4	chr1	protein_coding	potassium voltage-gated channel subfamily C member 4
ENSG00000182165.18	172.114	-1.86877	0.357045	-5.234	1.65885e-07	2.82835e-06	0.3	0.16	0.47	0.99	1.19	1.2	TP53TG1	chr7	lncRNA	TP53 target 1
ENSG00000197106.7	35.3491	-2.01511	0.408382	-4.93439	8.04024e-07	1.17655e-05	0.05	0.05	0.06	0.18	0.21	0.23	SLC6A17	chr1	protein_coding	solute carrier family 6 member 17
ENSG00000259642.2	179.746	-1.04243	0.344924	-3.02219	0.00250955	0.0125963	0.38	0.77	0.91	1.36	1.45	1.39	ST20-AS1	chr15	lncRNA	ST20 antisense RNA 1
ENSG00000162174.12	29.0433	-3.90185	0.63803	-6.11546	9.62774e-10	2.60124e-08	0.02	0.01	0.03	0.4	0.22	0.26	ASRGL1	chr11	protein_coding	asparaginase and isoaspartyl peptidase 1
ENSG00000167105.8	25.3311	-1.58936	0.590504	-2.69152	0.00711262	0.0290354	0.03	0.09	0.18	0.24	0.33	0.35	TMEM92	chr17	protein_coding	transmembrane protein 92
ENSG00000174640.15	48.5897	-4.94564	0.618923	-7.99072	1.34154e-15	8.72633e-14	0.02	0.03	0	0.49	0.42	0.43	SLCO2A1	chr3	protein_coding	solute carrier organic anion transporter family member 2A1
ENSG00000135587.9	353.507	-1.23594	0.194602	-6.35114	2.13732e-10	6.4555e-09	2.33	2.41	2.84	5.68	5.67	6.37	SMPD2	chr6	protein_coding	sphingomyelin phosphodiesterase 2
ENSG00000129219.14	744.612	-1.36412	0.180757	-7.5467	4.4644e-14	2.32171e-12	1.94	2.05	2.38	5.49	5.75	5.02	PLD2	chr17	protein_coding	phospholipase D2
ENSG00000085117.12	607.27	-2.06781	0.483371	-4.2779	1.88665e-05	0.000198721	0.55	1.03	2.71	5.39	6.22	6.19	CD82	chr11	protein_coding	CD82 molecule
ENSG00000120549.18	556.842	-2.1045	0.431775	-4.87406	1.0933e-06	1.56025e-05	0.25	0.32	0.87	1.84	2.22	2.07	KIAA1217	chr10	protein_coding	KIAA1217
ENSG00000188293.6	10.2743	-6.62339	1.32971	-4.98109	6.32269e-07	9.47263e-06	0	0	0	0.55	0.67	0.72	IGFL1	chr19	protein_coding	IGF like family member 1
ENSG00000231233.1	6.25415	-2.82387	1.07471	-2.62756	0.00860002	0.0338038	0.03	0.09	0.03	0.14	0.42	0.44	CFAP58-DT	chr10	lncRNA	CFAP58 divergent transcript
ENSG00000160191.18	139.958	-3.7382	0.462927	-8.07513	6.74025e-16	4.55571e-14	0.03	0.12	0.13	1.05	1.13	1.44	PDE9A	chr21	protein_coding	phosphodiesterase 9A
ENSG00000115468.12	25.7124	-1.87145	0.511903	-3.65587	0.00025631	0.00190557	0.17	0.06	0.07	0.4	0.4	0.32	EFHD1	chr2	protein_coding	EF-hand domain family member D1
ENSG00000255292.9	4.36043	-3.36023	1.33817	-2.51107	0.0120365	0.0442597	0.03	0.03	0	0.22	0.12	0.22	AP002884.2	chr11	protein_coding	--
ENSG00000232818.2	31.3917	-1.63414	0.42005	-3.89035	0.0001001	0.000845369	0.3	0.46	0.51	1.36	1.23	1.3	RPS2P32	chr7	processed_pseudogene	ribosomal protein S2 pseudogene 32
ENSG00000168269.10	1257.39	-3.32518	0.505622	-6.57642	4.81909e-11	1.59483e-09	1.34	4.67	1.12	27.05	24.2	20.9	FOXI1	chr5	protein_coding	forkhead box I1
ENSG00000221866.9	11.7084	-2.26777	0.900059	-2.51957	0.0117497	0.0433819	0.01	0.01	0	0.02	0.04	0.03	PLXNA4	chr7	protein_coding	plexin A4
ENSG00000084636.18	1641.81	-1.15559	0.151405	-7.63243	2.30371e-14	1.25136e-12	2.63	2.72	2.76	5.91	6.29	5.74	COL16A1	chr1	protein_coding	collagen type XVI alpha 1 chain
ENSG00000287978.1	7.93311	-2.45892	0.900561	-2.73043	0.0063252	0.0264613	0.08	0	0.18	0.4	0.53	0.56	CH17-408M7.2	chr1	lncRNA	--
ENSG00000261780.3	50.5257	-2.61384	0.472108	-5.53652	3.08535e-08	6.19158e-07	0.12	0.23	0.08	0.98	0.66	0.9	LINC02582	chr18	lncRNA	long intergenic non-protein coding RNA 2582
ENSG00000196371.4	74.7914	-1.10834	0.290052	-3.82117	0.00013282	0.00108462	0.2	0.2	0.19	0.39	0.37	0.49	FUT4	chr11	protein_coding	fucosyltransferase 4
ENSG00000157765.13	7.96608	-3.78563	1.09563	-3.4552	0.000549893	0.00360059	0.01	0	0.01	0.04	0.08	0.09	SLC34A2	chr4	protein_coding	solute carrier family 34 member 2
ENSG00000162882.15	44.2614	-2.11866	0.428623	-4.94295	7.69488e-07	1.1292e-05	0.08	0.19	0.18	0.55	0.66	0.71	HAAO	chr2	protein_coding	3-hydroxyanthranilate 3,4-dioxygenase
ENSG00000283663.1	4.90869	-4.55022	1.45998	-3.11664	0.00182923	0.00977003	0	0	0.01	0.09	0.13	0.18	CTB-60B18.23	chr19	protein_coding	--
ENSG00000154511.12	68.5002	-1.17212	0.319176	-3.67232	0.000240358	0.00180117	0.42	0.28	0.31	0.65	0.88	0.72	DIPK1A	chr1	protein_coding	divergent protein kinase domain 1A
ENSG00000155066.16	3957.77	-1.13506	0.219846	-5.16297	2.43058e-07	4.01548e-06	8.59	8.67	12.96	22.19	22.94	20.55	PROM2	chr2	protein_coding	prominin 2
ENSG00000246082.2	36.5414	-1.19642	0.393989	-3.03669	0.00239192	0.0121113	0.31	0.19	0.21	0.58	0.45	0.59	NUDT16L2P	chr3	transcribed_unitary_pseudogene	nudix hydrolase 16 like 2, pseudogene
ENSG00000101448.14	9.66967	-2.68269	0.818372	-3.27808	0.00104516	0.00613853	0.01	0.01	0.01	0.05	0.06	0.09	EPPIN	chr20	protein_coding	epididymal peptidase inhibitor
ENSG00000274265.5	22.539	-1.40733	0.486947	-2.89011	0.00385109	0.0177381	0.05	0.08	0.08	0.15	0.18	0.22	CH17-189H20.1	chr1	lncRNA	--
ENSG00000169894.18	7.65746	-2.44035	0.968629	-2.51938	0.0117561	0.04339	0.01	0.01	0	0.03	0.04	0.02	MUC3A	chr7	protein_coding	mucin 3A, cell surface associated
ENSG00000006747.15	25.8073	-2.61389	0.557241	-4.69077	2.72181e-06	3.55428e-05	0.01	0.01	0.03	0.1	0.1	0.08	SCIN	chr7	protein_coding	scinderin
ENSG00000102886.15	232.334	-2.0256	0.285174	-7.10302	1.22064e-12	5.23311e-11	1.51	0.94	1.86	4.98	5.96	6.48	GDPD3	chr16	protein_coding	glycerophosphodiester phosphodiesterase domain containing 3
ENSG00000144857.15	24.0541	-1.36427	0.452166	-3.01718	0.0025514	0.0127601	0.03	0.03	0.03	0.08	0.09	0.07	BOC	chr3	protein_coding	BOC cell adhesion associated, oncogene regulated
ENSG00000259529.2	297.155	-1.22422	0.32659	-3.74849	0.000177903	0.00139091	0.68	0.56	1.13	1.35	1.95	2.17	RP11-468E2.4	chr14	protein_coding	--
ENSG00000241749.4	299.624	-1.31241	0.317945	-4.12778	3.6628e-05	0.000356153	3.15	1.45	1.67	5.02	4.74	5.63	RPSAP52	chr12	transcribed_processed_pseudogene	ribosomal protein SA pseudogene 52
ENSG00000154217.15	280.744	-1.29217	0.223862	-5.77217	7.8258e-09	1.75362e-07	0.48	0.43	0.63	1.16	1.27	1.31	PITPNC1	chr17	protein_coding	phosphatidylinositol transfer protein cytoplasmic 1
ENSG00000100234.12	380.247	-10.87	1.20053	-9.05433	1.37414e-19	1.33866e-17	0.01	0	0	3.59	3.96	4.56	TIMP3	chr22	protein_coding	TIMP metallopeptidase inhibitor 3
ENSG00000165124.18	698.199	-4.21466	0.318073	-13.2506	4.47515e-40	3.43924e-37	0.07	0.17	0.12	2.38	2.2	2.25	SVEP1	chr9	protein_coding	sushi, von Willebrand factor type A, EGF and pentraxin domain containing 1
ENSG00000164061.5	31.6524	-1.07831	0.39259	-2.74665	0.00602065	0.0254411	0.03	0.03	0.03	0.06	0.07	0.06	BSN	chr3	protein_coding	bassoon presynaptic cytomatrix protein
ENSG00000287558.1	9.89679	-2.45526	0.81005	-3.03099	0.00243752	0.0122853	0.02	0.02	0.01	0.05	0.11	0.12	RP1-81D8.7	chr6	lncRNA	--
ENSG00000169918.10	113.87	-4.53033	0.400138	-11.3219	1.02191e-29	2.98656e-27	0.01	0.01	0.02	0.33	0.38	0.4	OTUD7A	chr15	protein_coding	OTU deubiquitinase 7A
ENSG00000140400.17	1091.88	-1.21074	0.244171	-4.9586	7.10039e-07	1.04938e-05	1.7	1.3	2.36	3.84	4.24	4.16	MAN2C1	chr15	protein_coding	mannosidase alpha class 2C member 1
ENSG00000260231.2	83.7486	-2.32313	0.489066	-4.75013	2.03284e-06	2.74618e-05	0.14	0.18	0.51	1.03	1.45	1.7	KDM7A-DT	chr7	lncRNA	KDM7A divergent transcript
ENSG00000254692.1	712.926	-1.10852	0.199315	-5.56168	2.67194e-08	5.45161e-07	3.86	3.4	4.94	8.28	8.75	9.02	RP11-468E2.1	chr14	protein_coding	--
ENSG00000270021.1	18.4749	-1.83466	0.608107	-3.017	0.00255292	0.0127646	0.04	0.1	0.15	0.27	0.44	0.34	CTC-203F4.2	chr5	lncRNA	--
ENSG00000144908.14	33.367	-4.08703	0.589713	-6.93055	4.192e-12	1.65684e-10	0.01	0.01	0.01	0.09	0.11	0.13	ALDH1L1	chr3	protein_coding	aldehyde dehydrogenase 1 family member L1
ENSG00000287064.1	11.4653	-2.07899	0.666751	-3.1181	0.00182024	0.00973313	0.11	0.06	0.1	0.39	0.37	0.35	RP11-274N19.4	chr1	lncRNA	--
ENSG00000170482.17	60.7923	-4.21276	0.542269	-7.76875	7.92626e-15	4.64604e-13	0.02	0.04	0.08	0.59	1.01	1.04	SLC23A1	chr5	protein_coding	solute carrier family 23 member 1
ENSG00000205277.10	19.0069	-1.88879	0.581244	-3.24956	0.00115584	0.00666397	0	0.02	0.01	0.05	0.04	0.04	MUC12	chr7	protein_coding	mucin 12, cell surface associated
ENSG00000125730.17	35785.1	-1.11827	0.431429	-2.59202	0.00954135	0.0367435	25.38	76.54	98.3	124.55	156.06	152.08	C3	chr19	protein_coding	complement C3
ENSG00000183655.13	214.847	-1.04017	0.20542	-5.06361	4.11392e-07	6.4523e-06	0.54	0.45	0.47	1.06	0.99	0.93	KLHL25	chr15	protein_coding	kelch like family member 25
ENSG00000268655.2	14.8936	-2.19166	0.655566	-3.34316	0.000828311	0.00506556	0.05	0.04	0.14	0.3	0.38	0.35	CTB-60B18.10	chr19	protein_coding	--
ENSG00000123364.5	2337.5	-1.50734	0.159205	-9.46791	2.85488e-21	3.52612e-19	13.3	12.61	12.2	38.56	35.75	33.17	HOXC13	chr12	protein_coding	homeobox C13
ENSG00000236120.7	3.19812	-4.93867	1.59429	-3.09772	0.00195017	0.0102767	0	0	0	0.08	0.09	0.08	RP11-733O18.1	chrX	lncRNA	--
ENSG00000164764.11	181.981	-2.60086	0.281107	-9.25219	2.19935e-20	2.44046e-18	0.23	0.36	0.3	2.05	1.62	1.66	SBSPON	chr8	protein_coding	somatomedin B and thrombospondin type 1 domain containing
ENSG00000104870.13	28.0551	-2.92155	0.539804	-5.41225	6.22374e-08	1.16765e-06	0.02	0.07	0.04	0.27	0.32	0.3	FCGRT	chr19	protein_coding	Fc fragment of IgG receptor and transporter
ENSG00000237310.2	68.3595	-1.0448	0.295561	-3.53497	0.000407825	0.00280211	0.95	0.68	0.98	1.73	1.68	1.95	GS1-124K5.4	chr7	lncRNA	--
ENSG00000273088.2	38.3151	-2.53791	0.438172	-5.79203	6.95394e-09	1.58839e-07	0.21	0.46	0.44	1.95	2.15	2.25	RP11-201K10.3	chr1	protein_coding	--
ENSG00000117461.15	1871.32	-1.40358	0.190547	-7.36609	1.75711e-13	8.30526e-12	3.3	2.85	4.12	8.87	9.42	8.61	PIK3R3	chr1	protein_coding	phosphoinositide-3-kinase regulatory subunit 3
ENSG00000100342.21	5.72421	-3.71132	1.32512	-2.80075	0.00509837	0.0222437	0	0.02	0	0.08	0.05	0.1	APOL1	chr22	protein_coding	apolipoprotein L1
ENSG00000059377.18	69.9848	-1.82185	0.323652	-5.62903	1.81228e-08	3.7908e-07	0.09	0.11	0.16	0.42	0.42	0.43	TBXAS1	chr7	protein_coding	thromboxane A synthase 1
ENSG00000110057.8	1332.06	-1.30346	0.184011	-7.0836	1.40455e-12	5.99679e-11	4.59	5.69	5.73	12.83	13.3	13.14	UNC93B1	chr11	protein_coding	unc-93 homolog B1, TLR signaling regulator
ENSG00000163702.20	1020.43	-2.05489	0.491823	-4.1781	2.93957e-05	0.000295095	0.91	1.32	4.26	7.98	9.36	9.21	IL17RC	chr3	protein_coding	interleukin 17 receptor C
ENSG00000140511.12	158.419	-1.35838	0.398752	-3.40659	0.000657798	0.00417538	0.37	0.46	1.06	1.48	1.73	1.58	HAPLN3	chr15	protein_coding	hyaluronan and proteoglycan link protein 3
ENSG00000143375.15	506.948	-1.72487	0.185644	-9.29125	1.52492e-20	1.73858e-18	0.97	0.76	0.89	2.66	3.07	2.89	CGN	chr1	protein_coding	cingulin
ENSG00000073464.13	85.9499	-1.03268	0.289801	-3.56342	0.000366053	0.00256868	0.23	0.15	0.17	0.33	0.39	0.4	CLCN4	chrX	protein_coding	chloride voltage-gated channel 4
ENSG00000095585.17	65.3944	-2.84188	0.446454	-6.36545	1.94714e-10	5.93292e-09	0.05	0.03	0.11	0.38	0.56	0.42	BLNK	chr10	protein_coding	B cell linker
ENSG00000139178.12	892.499	-1.22956	0.225194	-5.45999	4.76154e-08	9.13142e-07	2.27	2.27	3.39	5.65	6.33	6.44	C1RL	chr12	protein_coding	complement C1r subcomponent like
ENSG00000181856.15	12.8751	-2.91902	0.730884	-3.99383	6.5015e-05	0.000582496	0.01	0.03	0.02	0.14	0.13	0.14	SLC2A4	chr17	protein_coding	solute carrier family 2 member 4
ENSG00000173705.9	17.2713	-4.08371	0.805631	-5.06896	3.99998e-07	6.29262e-06	0.01	0.02	0.01	0.2	0.17	0.15	SUSD5	chr3	protein_coding	sushi domain containing 5
ENSG00000188783.6	7.42786	-2.42964	0.916676	-2.65049	0.00803744	0.0320478	0	0.02	0.01	0.04	0.08	0.04	PRELP	chr1	protein_coding	proline and arginine rich end leucine rich repeat protein
ENSG00000112561.19	322.688	-1.13816	0.281354	-4.04527	5.22622e-05	0.000482617	0.5	0.88	0.83	1.75	1.57	1.51	TFEB	chr6	protein_coding	transcription factor EB
ENSG00000115705.22	6.15119	-5.88502	1.48802	-3.95492	7.65588e-05	0.000670011	0	0	0	0.02	0.04	0.05	TPO	chr2	protein_coding	thyroid peroxidase
ENSG00000142546.14	858.039	-1.00792	0.283479	-3.55555	0.000377191	0.00262995	2.5	2.39	4.55	6.29	5.93	6.54	NOSIP	chr19	protein_coding	nitric oxide synthase interacting protein
ENSG00000100360.15	361.794	-1.4946	0.298377	-5.00911	5.46811e-07	8.2941e-06	0.51	0.39	0.85	1.53	1.66	1.7	IFT27	chr22	protein_coding	intraflagellar transport 27
ENSG00000095932.7	7.28646	-5.13317	1.36917	-3.7491	0.000177471	0.00138911	0	0	0.02	0.24	0.27	0.2	SMIM24	chr19	protein_coding	small integral membrane protein 24
ENSG00000105464.4	44.9978	-1.67212	0.399971	-4.18062	2.90721e-05	0.000292129	0.06	0.12	0.11	0.31	0.34	0.27	GRIN2D	chr19	protein_coding	glutamate ionotropic receptor NMDA type subunit 2D
ENSG00000288053.1	475.63	-1.05456	0.328953	-3.20582	0.00134677	0.00758978	3.94	3.94	8.13	9.19	11.22	12.46	RP11-641J8.4	chrX	protein_coding	--
ENSG00000188559.15	1002.16	-1.86551	0.199791	-9.33731	9.88157e-21	1.16501e-18	1.11	0.81	0.82	3.24	3.52	3.13	RALGAPA2	chr20	protein_coding	Ral GTPase activating protein catalytic subunit alpha 2
ENSG00000177519.4	95.3734	-3.20593	0.336829	-9.51799	1.76558e-21	2.22035e-19	0.3	0.34	0.33	2.39	3.16	3.29	RPRM	chr2	protein_coding	reprimo, TP53 dependent G2 arrest mediator homolog
ENSG00000277639.2	24.3694	-1.85257	0.50929	-3.63756	0.000275238	0.00201951	0.21	0.07	0.11	0.45	0.48	0.48	RP11-467J12.4	chr16	protein_coding	--
ENSG00000254505.11	170.009	-1.05519	0.259056	-4.07323	4.63665e-05	0.000436121	1.02	0.94	1.52	2.31	2.49	2.39	CHMP4A	chr14	protein_coding	charged multivesicular body protein 4A
ENSG00000235070.3	92.6881	-1.00072	0.279661	-3.57832	0.000345809	0.00244816	1.41	1.06	1.55	2.98	2.31	2.71	AC068138.1	chr2	lncRNA	--
ENSG00000184481.17	159.012	-1.08191	0.32062	-3.37442	0.000739725	0.00460249	0.61	0.42	0.97	1.33	1.47	1.39	FOXO4	chrX	protein_coding	forkhead box O4
ENSG00000123612.16	43.2054	-1.04319	0.362208	-2.88009	0.00397558	0.0181824	0.08	0.07	0.08	0.13	0.2	0.14	ACVR1C	chr2	protein_coding	activin A receptor type 1C
ENSG00000237515.9	6.18124	-3.97943	1.28907	-3.08705	0.00202155	0.010558	0.01	0	0	0.03	0.02	0.03	SHISA9	chr16	protein_coding	shisa family member 9
ENSG00000078487.18	288.628	-1.20305	0.382438	-3.14574	0.00165667	0.00901543	1.04	0.77	2.11	2.32	2.97	3.6	ZCWPW1	chr7	protein_coding	zinc finger CW-type and PWWP domain containing 1
ENSG00000072832.15	75.447	-9.49937	1.21482	-7.81956	5.30078e-15	3.22555e-13	0	0	0	0.55	0.7	0.64	CRMP1	chr4	protein_coding	collapsin response mediator protein 1
ENSG00000197852.12	41.8058	-1.51235	0.551116	-2.74415	0.00606671	0.025555	0.03	0.06	0.16	0.22	0.25	0.24	INKA2	chr1	protein_coding	inka box actin regulator 2
ENSG00000120337.10	2.86619	-4.78332	1.71106	-2.79553	0.00518145	0.0225304	0	0	0	0.02	0.08	0.05	TNFSF18	chr1	protein_coding	TNF superfamily member 18
ENSG00000133321.11	34.4934	-3.16816	0.519988	-6.09275	1.10985e-09	2.96772e-08	0.12	0.08	0.18	0.83	1.28	1.4	PLAAT4	chr11	protein_coding	phospholipase A and acyltransferase 4
ENSG00000164237.9	70.8637	-7.56901	1.06131	-7.13175	9.91011e-13	4.311e-11	0.01	0	0	0.66	0.75	0.7	CMBL	chr5	protein_coding	carboxymethylenebutenolidase homolog
ENSG00000178977.3	40.7076	-1.4661	0.447215	-3.27829	0.00104438	0.00613731	0.19	0.15	0.42	0.68	0.72	0.71	LINC00324	chr17	lncRNA	long intergenic non-protein coding RNA 324
ENSG00000119917.15	223.267	-1.73302	0.432134	-4.01037	6.06243e-05	0.00054789	0.82	0.47	0.22	1.45	1.7	1.81	IFIT3	chr10	protein_coding	interferon induced protein with tetratricopeptide repeats 3
ENSG00000131435.13	22.3754	-2.49037	0.806385	-3.08831	0.00201296	0.0105212	0	0.04	0.11	0.22	0.26	0.4	PDLIM4	chr5	protein_coding	PDZ and LIM domain 4
ENSG00000287927.1	8.34461	-3.727	1.05839	-3.52137	0.000429316	0.0029217	0.01	0.03	0	0.16	0.21	0.17	CTA-392E5.2	chr8	lncRNA	--
ENSG00000160193.12	798.842	-1.04397	0.167218	-6.24319	4.28743e-10	1.23219e-08	4.89	4.57	4.61	10.49	9.12	9.18	WDR4	chr21	protein_coding	WD repeat domain 4
ENSG00000186960.13	58.9749	-1.10457	0.330518	-3.34194	0.000831942	0.00507939	0.08	0.07	0.1	0.16	0.21	0.15	LINC01551	chr14	lncRNA	long intergenic non-protein coding RNA 1551
ENSG00000141574.8	2757.02	-1.15066	0.225695	-5.09829	3.42729e-07	5.44119e-06	11.61	17.44	14.23	30.66	32.65	32.41	SECTM1	chr17	protein_coding	secreted and transmembrane 1
ENSG00000187672.14	24.063	-1.78894	0.49921	-3.58355	0.000338962	0.00240789	0.03	0.05	0.02	0.13	0.09	0.11	ERC2	chr3	protein_coding	ELKS/RAB6-interacting/CAST family member 2
ENSG00000285952.1	130.067	-1.12818	0.261763	-4.30993	1.6331e-05	0.000174854	0.77	0.79	1.14	1.84	2.07	1.96	RP11-127I20.9	chr16	lncRNA	--
ENSG00000137965.11	585.364	-1.35629	0.372575	-3.64031	0.000272311	0.00200299	4.34	5.52	1.96	10.57	9.66	10.01	IFI44	chr1	protein_coding	interferon induced protein 44
ENSG00000128052.10	4.32349	-3.35098	1.32544	-2.52819	0.0114652	0.042612	0	0.01	0	0.02	0.03	0.04	KDR	chr4	protein_coding	kinase insert domain receptor
ENSG00000204175.5	66.6034	-1.41567	0.311627	-4.54283	5.55037e-06	6.77472e-05	0.51	0.4	0.45	1.42	1.09	1.1	GPRIN2	chr10	protein_coding	G protein regulated inducer of neurite outgrowth 2
ENSG00000163132.8	43.3788	-5.05645	0.668265	-7.56653	3.83315e-14	2.02387e-12	0.01	0	0.07	0.95	1.08	0.9	MSX1	chr4	protein_coding	msh homeobox 1
ENSG00000152402.11	72.578	-1.95021	0.601778	-3.24074	0.0011922	0.00684506	0.05	0.08	0.01	0.16	0.18	0.17	GUCY1A2	chr11	protein_coding	guanylate cyclase 1 soluble subunit alpha 2
ENSG00000181045.15	31.8144	-1.70488	0.42893	-3.97473	7.04585e-05	0.000623992	0.08	0.1	0.05	0.22	0.25	0.25	SLC26A11	chr17	protein_coding	solute carrier family 26 member 11
ENSG00000170421.12	43750.1	-1.65932	0.264894	-6.2641	3.74981e-10	1.09387e-08	53.41	70.76	101.89	227.54	232.48	247.51	KRT8	chr12	protein_coding	keratin 8
ENSG00000171476.22	19.5919	-3.66182	0.774424	-4.72845	2.26244e-06	3.0268e-05	0	0	0.02	0.06	0.14	0.14	HOPX	chr4	protein_coding	HOP homeobox
ENSG00000287550.1	57.3344	-1.021	0.376122	-2.71455	0.00663665	0.0274562	0.3	0.25	0.16	0.53	0.54	0.36	ABC10-43608400O15.1	chr6	lncRNA	--
ENSG00000149806.11	11988.2	-1.06319	0.267998	-3.96715	7.27358e-05	0.00064115	100.05	96.01	175.91	258.39	243.66	265.32	FAU	chr11	protein_coding	FAU ubiquitin like and ribosomal protein S30 fusion
ENSG00000259495.3	4.39713	-3.45757	1.37969	-2.50605	0.0122087	0.0447659	0.01	0	0	0.02	0.02	0.03	RP11-210M15.2	chr15	lncRNA	--
ENSG00000286633.1	93.5387	-2.24057	0.466426	-4.8037	1.55759e-06	2.14893e-05	0.46	1.82	0.91	5.8	4.52	4.55	RP11-367G6.4	chr6	lncRNA	--
ENSG00000108852.15	37.477	-1.68153	0.394483	-4.26261	2.02048e-05	0.000211316	0.07	0.05	0.09	0.25	0.23	0.21	MPP2	chr17	protein_coding	membrane palmitoylated protein 2
ENSG00000198691.13	174.738	-2.08164	0.536156	-3.88253	0.000103375	0.000869842	0.06	0.15	0.37	0.65	0.86	0.92	ABCA4	chr1	protein_coding	ATP binding cassette subfamily A member 4
ENSG00000198074.10	65.4948	-3.13583	0.401863	-7.80322	6.03454e-15	3.61898e-13	0.13	0.12	0.29	1.61	1.64	1.62	AKR1B10	chr7	protein_coding	aldo-keto reductase family 1 member B10
ENSG00000259803.8	132.78	-1.61193	0.242604	-6.6443	3.04653e-11	1.03885e-09	0.63	0.53	0.62	1.7	2.01	1.71	SLC22A31	chr16	protein_coding	solute carrier family 22 member 31
ENSG00000287609.1	19.0768	-1.39072	0.563279	-2.46897	0.0135504	0.0485531	0.11	0.04	0.06	0.14	0.17	0.21	RP11-422P15.5	chr10	lncRNA	--
ENSG00000112320.12	24.0437	-4.64114	0.763869	-6.07584	1.23341e-09	3.25201e-08	0.01	0	0.01	0.15	0.16	0.12	SOBP	chr6	protein_coding	sine oculis binding protein homolog
ENSG00000286966.1	13.7486	-3.55417	0.81991	-4.33483	1.45874e-05	0.000158309	0.09	0	0.08	0.66	0.56	0.97	RP1-127C7.8	chr1	lncRNA	--
ENSG00000117984.15	6310.34	-1.05741	0.21138	-5.0024	5.66217e-07	8.55717e-06	13.97	18.77	20.27	34.61	38.17	36.84	CTSD	chr11	protein_coding	cathepsin D
ENSG00000178814.17	708.838	-1.28297	0.235298	-5.45254	4.96552e-08	9.48754e-07	2.29	1.72	2.89	4.87	5.9	5.82	OPLAH	chr8	protein_coding	5-oxoprolinase, ATP-hydrolysing
ENSG00000214756.8	286.242	-1.16446	0.210068	-5.54322	2.96952e-08	5.99185e-07	1.34	1.39	1.37	3.48	2.74	2.88	CSKMT	chr11	protein_coding	citrate synthase lysine methyltransferase
ENSG00000146828.18	1086.33	-1.16229	0.244677	-4.75029	2.03125e-06	2.74582e-05	1.4	1.74	2.43	4.03	4.19	4.14	SLC12A9	chr7	protein_coding	solute carrier family 12 member 9
ENSG00000072682.20	2021.94	-1.69569	0.291128	-5.82453	5.72725e-09	1.33529e-07	1.49	2.3	3.17	7.15	7.77	7.43	P4HA2	chr5	protein_coding	prolyl 4-hydroxylase subunit alpha 2
ENSG00000228707.1	3.14887	-4.91917	1.68384	-2.92141	0.00348451	0.0163318	0	0	0	0.13	0.49	0.28	RP11-787B4.2	chr9	lncRNA	--
ENSG00000166106.4	122.671	-1.58578	0.423247	-3.74671	0.000179167	0.00139974	0.12	0.27	0.37	0.59	0.9	0.76	ADAMTS15	chr11	protein_coding	ADAM metallopeptidase with thrombospondin type 1 motif 15
ENSG00000107902.14	162.773	-1.44293	0.446058	-3.23484	0.00121709	0.00696486	0.28	0.37	0.94	1.11	1.68	1.49	LHPP	chr10	protein_coding	phospholysine phosphohistidine inorganic pyrophosphate phosphatase
ENSG00000272825.1	87.7645	-3.59212	0.3572	-10.0563	8.61681e-24	1.43039e-21	0.37	0.58	0.58	5.77	6.66	5.76	LL21NC02-1C16.2	chr21	lncRNA	--
ENSG00000135604.10	156.712	-1.66761	0.479037	-3.48117	0.000499222	0.00331483	0.11	0.39	0.51	1.02	1.1	1.05	STX11	chr6	protein_coding	syntaxin 11
ENSG00000165495.16	6.37253	-4.05074	1.28318	-3.1568	0.00159512	0.00873776	0	0	0	0.03	0.06	0.04	PKNOX2	chr11	protein_coding	PBX/knotted 1 homeobox 2
ENSG00000169184.6	3.77269	-4.14884	1.52198	-2.72595	0.00641165	0.0267474	0	0	0	0.01	0.03	0.03	MN1	chr22	protein_coding	MN1 proto-oncogene, transcriptional regulator
ENSG00000150471.17	31.7841	-3.8275	0.599794	-6.38136	1.75525e-10	5.38778e-09	0	0.01	0.01	0.07	0.12	0.1	ADGRL3	chr4	protein_coding	adhesion G protein-coupled receptor L3
ENSG00000222032.1	46.2607	-1.3879	0.468966	-2.95949	0.0030815	0.0148218	0.79	0.76	1.93	2.21	3.23	3.66	AC112721.2	chr2	lncRNA	--
ENSG00000262943.7	248.632	-1.20874	0.264703	-4.5664	4.96167e-06	6.12461e-05	0.79	0.43	0.76	1.52	1.44	1.54	ALOX12P2	chr17	transcribed_unprocessed_pseudogene	arachidonate 12-lipoxygenase pseudogene 2
ENSG00000183011.14	1192.76	-1.67793	0.218271	-7.68734	1.50225e-14	8.4248e-13	7.71	5.56	8.82	25.86	22.01	22	NAA38	chr17	protein_coding	N-alpha-acetyltransferase 38, NatC auxiliary subunit
ENSG00000178172.7	4821.41	-1.21742	0.206799	-5.88699	3.93293e-09	9.39106e-08	98.54	115.39	139.49	302.53	248.29	264.24	SPINK6	chr5	protein_coding	serine peptidase inhibitor Kazal type 6
ENSG00000142089.17	2820.53	-1.80143	0.304199	-5.92187	3.18301e-09	7.69783e-08	7.07	9.84	15.81	35.61	39.91	37.4	IFITM3	chr11	protein_coding	interferon induced transmembrane protein 3
ENSG00000103888.17	227.043	-1.57686	0.253554	-6.21904	5.00203e-10	1.41987e-08	0.32	0.46	0.33	1.15	1.13	0.98	CEMIP	chr15	protein_coding	cell migration inducing hyaluronidase 1
ENSG00000215067.10	83.9033	-1.16504	0.268111	-4.34535	1.39051e-05	0.000151778	0.23	0.17	0.19	0.43	0.43	0.45	ALOX12-AS1	chr17	lncRNA	ALOX12 antisense RNA 1
ENSG00000070729.14	236.421	-1.72176	0.576835	-2.98484	0.00283728	0.0138656	0.18	0.13	0.81	0.97	1.29	1.38	CNGB1	chr16	protein_coding	cyclic nucleotide gated channel subunit beta 1
ENSG00000211584.14	329.034	-1.04048	0.195563	-5.32043	1.0352e-07	1.85176e-06	1.24	0.9	1.1	2.14	2.23	2.24	SLC48A1	chr12	protein_coding	solute carrier family 48 member 1
ENSG00000253154.2	27.4794	-2.02623	0.546482	-3.70776	0.0002091	0.00160046	0.06	0.01	0.1	0.23	0.21	0.24	CTA-392E5.1	chr8	lncRNA	--
ENSG00000203883.7	4.5607	-4.43598	1.4779	-3.00155	0.0026861	0.0132864	0	0	0.01	0.16	0.08	0.11	SOX18	chr20	protein_coding	SRY-box transcription factor 18
ENSG00000167703.15	168.018	-3.24764	0.286476	-11.3365	8.6516e-30	2.60175e-27	0.07	0.1	0.06	0.67	0.72	0.7	SLC43A2	chr17	protein_coding	solute carrier family 43 member 2
ENSG00000127952.17	1492.18	-1.05643	0.204187	-5.17381	2.29363e-07	3.81047e-06	10.51	10.23	14.62	24.1	23.05	25.67	STYXL1	chr7	protein_coding	serine/threonine/tyrosine interacting like 1
ENSG00000168079.17	216.758	-1.7496	0.229039	-7.63887	2.19134e-14	1.19659e-12	0.53	0.46	0.68	1.83	1.85	1.91	SCARA5	chr8	protein_coding	scavenger receptor class A member 5
ENSG00000256008.3	12.1177	-1.62028	0.614886	-2.63509	0.00841143	0.0332081	0.07	0.06	0.06	0.19	0.18	0.22	RP11-728G15.1	chr12	lncRNA	--
ENSG00000111913.20	76.2474	-4.33841	0.453917	-9.55772	1.20376e-21	1.54185e-19	0.01	0.03	0.02	0.43	0.33	0.37	RIPOR2	chr6	protein_coding	RHO family interacting cell polarization regulator 2
ENSG00000244242.2	89.2265	-2.5669	0.703512	-3.64869	0.000263581	0.00194652	0.01	0.11	0.28	0.67	0.77	0.9	IFITM10	chr11	protein_coding	interferon induced transmembrane protein 10
ENSG00000273204.1	36.5266	-1.22492	0.384361	-3.18691	0.00143801	0.00800607	0.93	1.28	1.55	2.94	2.96	2.84	RP4-549L20.3	chr1	lncRNA	--
ENSG00000196139.14	95.2513	-1.14748	0.366329	-3.13238	0.00173395	0.0093721	0.51	0.19	0.42	0.69	0.94	0.84	AKR1C3	chr10	protein_coding	aldo-keto reductase family 1 member C3
ENSG00000126460.11	102.211	-1.01488	0.273813	-3.70647	0.000210166	0.00160802	0.89	0.83	1.22	1.87	2.19	1.85	PRRG2	chr19	protein_coding	proline rich and Gla domain 2
ENSG00000175315.3	50.7245	-4.44527	0.563093	-7.89438	2.91767e-15	1.81807e-13	0	0.23	0.32	4.3	3.83	3.87	CST6	chr11	protein_coding	cystatin E/M
ENSG00000213859.8	1029.17	-1.5214	0.367048	-4.14495	3.39885e-05	0.000334723	2.53	3.29	7.09	12.03	12.37	12.2	KCTD11	chr17	protein_coding	potassium channel tetramerization domain containing 11
ENSG00000163817.16	17.4215	-2.69396	0.667907	-4.03343	5.49682e-05	0.00050424	0.01	0.01	0.03	0.09	0.11	0.14	SLC6A20	chr3	protein_coding	solute carrier family 6 member 20
ENSG00000187037.9	5.35753	-2.64469	1.03732	-2.54955	0.0107862	0.0406538	0.01	0.01	0.01	0.04	0.05	0.06	GPR141	chr7	protein_coding	G protein-coupled receptor 141
ENSG00000163536.13	158.887	-1.84688	0.276493	-6.67968	2.39466e-11	8.32316e-10	0.7	1.03	0.67	3.01	2.7	2.83	SERPINI1	chr3	protein_coding	serpin family I member 1
ENSG00000169228.14	218.712	-1.04167	0.269452	-3.8659	0.00011068	0.000922336	1.43	1.37	2.33	3.43	3.35	3.68	RAB24	chr5	protein_coding	RAB24, member RAS oncogene family
ENSG00000140807.7	19.0093	-2.85846	0.678323	-4.214	2.50883e-05	0.000256698	0.01	0	0.01	0.06	0.04	0.05	NKD1	chr16	protein_coding	NKD inhibitor of WNT signaling pathway 1
ENSG00000175899.15	4.94529	-5.56738	1.46499	-3.8003	0.000144523	0.00116642	0	0	0	0.04	0.04	0.03	A2M	chr12	protein_coding	alpha-2-macroglobulin
ENSG00000146955.11	45.0041	-1.9013	0.614937	-3.09185	0.0019891	0.0104359	0.06	0.09	0.37	0.57	0.76	0.6	RAB19	chr7	protein_coding	RAB19, member RAS oncogene family
ENSG00000122507.21	210.857	-1.05672	0.228015	-4.63442	3.57933e-06	4.54814e-05	0.41	0.29	0.43	0.8	0.8	0.73	BBS9	chr7	protein_coding	Bardet-Biedl syndrome 9
ENSG00000132329.11	279.27	-1.12118	0.400823	-2.79719	0.00515487	0.0224384	2.02	2.94	6.4	8.29	7.88	8.28	RAMP1	chr2	protein_coding	receptor activity modifying protein 1
ENSG00000166831.9	23.7961	-2.61319	0.627615	-4.16368	3.13154e-05	0.000312101	0.03	0.15	0.07	0.56	0.52	0.33	RBPMS2	chr15	protein_coding	RNA binding protein, mRNA processing factor 2
ENSG00000237813.4	287.242	-1.18486	0.303745	-3.90083	9.58644e-05	0.000814508	1.87	3.51	3.72	6.89	6.78	6.91	AC002066.1	chr7	lncRNA	--
ENSG00000173698.18	328.801	-2.96952	0.252787	-11.7471	7.30726e-32	2.97305e-29	0.14	0.22	0.19	1.29	1.48	1.43	ADGRG2	chrX	protein_coding	adhesion G protein-coupled receptor G2
ENSG00000113946.4	9.15045	-2.99089	1.06124	-2.8183	0.00482793	0.0212695	0	0	0.04	0.08	0.12	0.16	CLDN16	chr3	protein_coding	claudin 16
ENSG00000043039.7	41.3412	-1.71664	0.610056	-2.8139	0.00489438	0.021512	0.03	0.13	0.22	0.3	0.42	0.52	BARX2	chr11	protein_coding	BARX homeobox 2
ENSG00000196754.13	35731.8	-2.19474	0.403079	-5.44494	5.18243e-08	9.86563e-07	117.53	135.71	363.25	889.11	902.88	987.11	S100A2	chr1	protein_coding	S100 calcium binding protein A2
ENSG00000124429.18	39.7595	-2.34133	0.522812	-4.47834	7.5227e-06	8.88474e-05	0.04	0.15	0.06	0.4	0.49	0.32	POF1B	chrX	protein_coding	POF1B actin binding protein
ENSG00000116285.13	11566.4	-1.30675	0.271434	-4.81426	1.47746e-06	2.04792e-05	29.51	32.92	55.64	101.46	95.96	91.35	ERRFI1	chr1	protein_coding	ERBB receptor feedback inhibitor 1
ENSG00000139182.15	1008.46	-1.00092	0.399662	-2.50443	0.012265	0.044893	1.42	1.7	4.3	4.34	5.33	4.98	CLSTN3	chr12	protein_coding	calsyntenin 3
ENSG00000019186.10	46.7454	-3.6965	0.61126	-6.04734	1.47253e-09	3.83856e-08	0.01	0.02	0.09	0.38	0.64	0.58	CYP24A1	chr20	protein_coding	cytochrome P450 family 24 subfamily A member 1
ENSG00000182809.11	812.774	-1.32312	0.259563	-5.09747	3.44222e-07	5.45654e-06	2.11	3.53	2.55	6.7	7.23	6.48	CRIP2	chr14	protein_coding	cysteine rich protein 2
ENSG00000179899.8	11.5784	-2.15237	0.754079	-2.8543	0.00431321	0.0193973	0.05	0.04	0.01	0.12	0.18	0.15	PHC1P1	chr12	processed_pseudogene	polyhomeotic homolog 1 pseudogene 1
ENSG00000164520.11	110.126	-1.28155	0.42385	-3.02359	0.00249793	0.0125471	0.29	0.38	0.91	1.28	1.23	1.31	RAET1E	chr6	protein_coding	retinoic acid early transcript 1E
ENSG00000261553.5	1707.29	-1.23401	0.314348	-3.92561	8.65106e-05	0.000744852	4.98	4.03	9.12	12.25	15.17	14.6	RP11-29G8.3	chr13	lncRNA	--
ENSG00000272768.1	23.35	-1.51792	0.507239	-2.99251	0.00276695	0.013602	0.13	0.19	0.3	0.47	0.59	0.7	RP4-673M15.1	chr7	lncRNA	--
ENSG00000115457.10	68.2205	-6.19684	0.712809	-8.69355	3.51275e-18	3.07551e-16	0.01	0	0.02	0.69	0.72	0.67	IGFBP2	chr2	protein_coding	insulin like growth factor binding protein 2
ENSG00000108018.16	31.2865	-2.37719	0.567138	-4.19155	2.77054e-05	0.000279478	0.01	0.02	0.04	0.13	0.15	0.11	SORCS1	chr10	protein_coding	sortilin related VPS10 domain containing receptor 1
ENSG00000081791.9	1304.71	-1.11901	0.169805	-6.59	4.39819e-11	1.46984e-09	3.35	2.91	3.88	7.32	7.24	7.26	DELE1	chr5	protein_coding	DAP3 binding cell death enhancer 1
ENSG00000139800.8	65.2244	-5.24847	0.557976	-9.40627	5.14079e-21	6.20183e-19	0.02	0.01	0.02	0.64	0.69	0.68	ZIC5	chr13	protein_coding	Zic family member 5
ENSG00000116661.11	2146.2	-1.07865	0.310562	-3.47323	0.000514243	0.00340043	7.81	8.16	16.39	20.94	22.75	23.79	FBXO2	chr1	protein_coding	F-box protein 2
ENSG00000137959.17	948.392	-2.50762	0.336805	-7.4453	9.67218e-14	4.75587e-12	0.4	0.9	0.49	3.39	3.3	3.49	IFI44L	chr1	protein_coding	interferon induced protein 44 like
ENSG00000240137.6	28.0715	-1.42679	0.439282	-3.24801	0.00116217	0.00669302	0.07	0.04	0.08	0.15	0.17	0.2	ERICH6-AS1	chr3	lncRNA	ERICH6 antisense RNA 1
ENSG00000155918.8	49.2652	-3.36975	0.534477	-6.30476	2.88643e-10	8.60538e-09	0.06	0.13	0.28	1.19	2.05	1.66	RAET1L	chr6	protein_coding	retinoic acid early transcript 1L
ENSG00000185100.11	195.383	-3.39721	0.401035	-8.4711	2.43078e-17	1.93252e-15	0.1	0.1	0.24	1.1	1.71	1.75	ADSS1	chr14	protein_coding	adenylosuccinate synthase 1
ENSG00000132854.19	9.47818	-2.3817	0.928868	-2.56409	0.0103446	0.0392271	0.02	0.01	0	0.08	0.04	0.05	KANK4	chr1	protein_coding	KN motif and ankyrin repeat domains 4
ENSG00000172037.14	3787.43	-1.09015	0.329073	-3.31279	0.000923696	0.0055379	5.91	6.76	13.49	15.8	19.75	19.45	LAMB2	chr3	protein_coding	laminin subunit beta 2
ENSG00000019485.14	57.9992	-3.19659	0.435573	-7.33882	2.15493e-13	1.00033e-11	0.01	0.02	0.03	0.19	0.16	0.2	PRDM11	chr11	protein_coding	PR/SET domain 11
ENSG00000243710.8	14.5457	-1.9142	0.665229	-2.87751	0.00400825	0.0183042	0.01	0.02	0.05	0.08	0.09	0.13	CFAP57	chr1	protein_coding	cilia and flagella associated protein 57
ENSG00000214857.4	86.0506	-1.11375	0.38733	-2.87545	0.00403452	0.0183945	4.33	5.1	9.78	16.18	10.64	14.52	SEM1P1	chr5	processed_pseudogene	SEM1 pseudogene 1
ENSG00000157087.20	33.3355	-4.65932	0.688301	-6.7693	1.29403e-11	4.76085e-10	0.01	0	0.01	0.11	0.18	0.16	ATP2B2	chr3	protein_coding	ATPase plasma membrane Ca2+ transporting 2
ENSG00000155629.15	9.14299	-3.37599	1.01182	-3.33655	0.000848259	0.00515867	0	0.02	0	0.06	0.1	0.06	PIK3AP1	chr10	protein_coding	phosphoinositide-3-kinase adaptor protein 1
ENSG00000139278.10	2550.89	-1.65252	0.394238	-4.19168	2.76892e-05	0.000279451	2.45	4.16	8.07	13.28	15.96	16.42	GLIPR1	chr12	protein_coding	GLI pathogenesis related 1
ENSG00000233975.2	94.2958	-2.40892	0.350572	-6.87139	6.35795e-12	2.44763e-10	0.26	0.58	0.42	2.11	2.37	2.09	LINC02574	chr1	lncRNA	long intergenic non-protein coding RNA 2574
ENSG00000229035.2	2.58228	-4.63282	1.72185	-2.69061	0.00713224	0.0290697	0	0	0	0.31	0.76	0.66	SPRR2C	chr1	unprocessed_pseudogene	small proline rich protein 2C (pseudogene)
ENSG00000261488.1	45.3762	-1.19792	0.433779	-2.76159	0.00575206	0.0244882	0.21	0.3	0.54	0.66	0.85	0.88	TBILA	chr3	lncRNA	TGF-beta induced lncRNA
ENSG00000184840.12	4157.55	-1.12285	0.229486	-4.89289	9.93679e-07	1.42592e-05	15.13	15.89	24.13	40.52	38.24	40.07	TMED9	chr5	protein_coding	transmembrane p24 trafficking protein 9
ENSG00000117472.10	287.309	-2.06071	0.38912	-5.29582	1.18484e-07	2.08882e-06	0.66	0.9	1.91	4.18	4.49	5.67	TSPAN1	chr1	protein_coding	tetraspanin 1
ENSG00000228437.5	217.712	-2.3394	0.384218	-6.08872	1.13814e-09	3.03163e-08	0.91	0.78	2.19	5.94	6.65	6.94	LINC02474	chr1	lncRNA	long intergenic non-protein coding RNA 2474
ENSG00000092758.18	2628.79	-6.3183	0.340015	-18.5824	4.45748e-77	1.54155e-73	0.24	0.21	0.54	24.16	28.27	26.16	COL9A3	chr20	protein_coding	collagen type IX alpha 3 chain
ENSG00000279255.1	9.39866	-3.49699	0.928781	-3.76513	0.000166459	0.00131833	0.02	0.05	0.02	0.3	0.28	0.31	LA16c-380A1.2	chr16	TEC	--
ENSG00000253313.6	302.632	-1.653	0.408884	-4.0427	5.28385e-05	0.000486208	1.71	1.31	4.11	6.03	8.07	8.03	C1orf210	chr1	protein_coding	chromosome 1 open reading frame 210
ENSG00000261222.3	22.4092	-2.58704	0.583877	-4.4308	9.38861e-06	0.000107758	0.02	0.06	0.05	0.18	0.27	0.33	CTD-2006K23.1	chr17	lncRNA	--
ENSG00000124243.19	65.7405	-1.85005	0.342585	-5.40026	6.65444e-08	1.23727e-06	0.31	0.23	0.47	1.15	1.23	1.26	BCAS4	chr20	protein_coding	breast carcinoma amplified sequence 4
ENSG00000134569.10	53.2011	-3.53649	0.451744	-7.82853	4.93594e-15	3.01238e-13	0.04	0.01	0.02	0.27	0.26	0.3	LRP4	chr11	protein_coding	LDL receptor related protein 4
ENSG00000196189.13	18.7069	-2.25919	0.776443	-2.90966	0.0036182	0.0168638	0.01	0.01	0.06	0.09	0.13	0.12	SEMA4A	chr1	protein_coding	semaphorin 4A
ENSG00000124145.6	22890.6	-1.13631	0.449296	-2.5291	0.0114356	0.0425248	50.8	126.39	227.86	264.98	299.82	317.37	SDC4	chr20	protein_coding	syndecan 4
ENSG00000167680.17	315.507	-3.56606	0.434169	-8.21353	2.14781e-16	1.52627e-14	0.12	0.18	0.47	3.32	2.97	2.78	SEMA6B	chr19	protein_coding	semaphorin 6B
ENSG00000197249.14	152.567	-3.86063	0.385596	-10.0121	1.34842e-23	2.13585e-21	0.05	0.08	0.16	1.28	1.49	1.5	SERPINA1	chr14	protein_coding	serpin family A member 1
ENSG00000120949.15	57.4192	-2.87404	0.557311	-5.15697	2.50974e-07	4.13243e-06	0.02	0.11	0.14	0.88	0.58	0.48	TNFRSF8	chr1	protein_coding	TNF receptor superfamily member 8
ENSG00000285505.1	32.9863	-5.8576	0.91935	-6.37146	1.87237e-10	5.71349e-09	0.01	0.01	0.01	0.38	0.41	0.55	CTD-2575K13.8	chr19	protein_coding	--
ENSG00000221968.9	721.804	-1.69185	0.354106	-4.77782	1.77206e-06	2.42228e-05	0.75	1.18	2.08	4.04	4.42	4.38	FADS3	chr11	protein_coding	fatty acid desaturase 3
ENSG00000197191.6	54.9669	-1.5847	0.349212	-4.53793	5.68101e-06	6.90574e-05	0.43	0.45	0.68	1.61	1.34	1.7	CYSRT1	chr9	protein_coding	cysteine rich tail 1
ENSG00000109667.12	14.2036	-2.12103	0.702879	-3.01763	0.00254758	0.0127466	0.01	0.01	0.04	0.09	0.08	0.09	SLC2A9	chr4	protein_coding	solute carrier family 2 member 9
ENSG00000156689.7	16.3073	-3.2454	0.818563	-3.96475	7.34727e-05	0.000647096	0.02	0	0.11	0.32	0.44	0.48	GLYATL2	chr11	protein_coding	glycine-N-acyltransferase like 2
ENSG00000237523.2	31.1354	-1.2895	0.480573	-2.68326	0.00729076	0.0295706	0.2	0.08	0.25	0.33	0.54	0.43	LINC00857	chr10	lncRNA	long intergenic non-protein coding RNA 857
ENSG00000141499.17	620.636	-1.07238	0.239029	-4.48642	7.24309e-06	8.59806e-05	1.84	1.56	2.42	4.8	3.7	3.62	WRAP53	chr17	protein_coding	WD repeat containing antisense to TP53
ENSG00000273259.3	3758.18	-4.04136	0.961302	-4.20404	2.62187e-05	0.000266685	0.89	1.57	8.02	35.41	63.37	70.48	RP11-986E7.7	chr14	protein_coding	--
ENSG00000188257.12	28.9511	-3.6749	0.753343	-4.87812	1.07101e-06	1.52949e-05	0.02	0.02	0.15	0.43	0.89	1.1	PLA2G2A	chr1	protein_coding	phospholipase A2 group IIA
ENSG00000197594.14	59.9625	-1.35322	0.45295	-2.98757	0.00281206	0.0137683	0.1	0.09	0.03	0.18	0.21	0.16	ENPP1	chr6	protein_coding	ectonucleotide pyrophosphatase/phosphodiesterase 1
ENSG00000167034.10	434.69	-1.42812	0.334496	-4.26946	1.95948e-05	0.000205765	1.1	1.5	2.71	4.72	4.69	4.76	NKX3-1	chr8	protein_coding	NK3 homeobox 1
ENSG00000196136.18	11.4625	-2.98826	0.897041	-3.33124	0.000864592	0.0052411	0	0.01	0.02	0.05	0.14	0.11	SERPINA3	chr14	protein_coding	serpin family A member 3
ENSG00000278177.1	36.1352	-1.41678	0.385736	-3.67292	0.000239795	0.00179955	0.75	0.78	0.54	1.92	1.83	1.7	RP11-632L2.2	chr13	lncRNA	--
ENSG00000242515.5	20.7814	-2.53151	0.599119	-4.22539	2.38529e-05	0.00024551	0.02	0.08	0.05	0.29	0.3	0.22	UGT1A10	chr2	protein_coding	UDP glucuronosyltransferase family 1 member A10
ENSG00000167355.8	5.50943	-5.72394	1.43593	-3.98622	6.71339e-05	0.000598895	0	0	0	0.06	0.07	0.07	OR51B5	chr11	protein_coding	olfactory receptor family 51 subfamily B member 5
ENSG00000230922.1	6.93292	-4.17089	1.2508	-3.33458	0.000854288	0.00518768	0.02	0	0.01	0.26	0.15	0.18	RP4-753M9.1	chr22	lncRNA	--
ENSG00000253832.1	3.38195	-3.98682	1.57058	-2.53844	0.0111347	0.0416748	0	0	0.04	0.34	0.31	0.14	CTD-2168K21.1	chr8	lncRNA	--
ENSG00000123685.9	67.1477	-1.90947	0.348763	-5.47498	4.37568e-08	8.43823e-07	0.19	0.36	0.27	0.97	1.08	0.96	BATF3	chr1	protein_coding	basic leucine zipper ATF-like transcription factor 3
ENSG00000179674.4	555.11	-1.22336	0.246762	-4.95764	7.13533e-07	1.05374e-05	5.18	5.55	8.37	13.29	15.9	15.01	ARL14	chr3	protein_coding	ADP ribosylation factor like GTPase 14
ENSG00000169439.12	566.62	-2.05743	0.30598	-6.72408	1.7671e-11	6.23595e-10	1	1.01	1.97	4.83	5.82	5.75	SDC2	chr8	protein_coding	syndecan 2
