# Supplementary material for: Genome-wide identification and analysis of epithelial-mesenchymal transition-related RNA-binding proteins and alternative splicing in a human breast cancer cell line
Source: Sci Rep. 2024 May 23;14:11753. doi: 10.1038/s41598-024-62681-0 (PMC11116388; doi:10.1038/s41598-024-62681-0)
Supplement: Supplementary file 5 — Supplementary Data S1. [file 41598_2024_62681_MOESM5_ESM.zip › EM1_vs_E_DESeq/EM1_vs_E_Sig_DEG.xlsx]

## Sheet: EM1_vs_E_Sig_DEG
Gene	baseMean	log2FoldChange	lfcSE	stat	pvalue	padj	EM1_1	EM1_2	EM1_3	E_1	E_2	E_3	Symbol	Chr	GeneType	Description
ENSG00000236039.3	22.956	-3.55451	0.75469	-4.70989	2.47846e-06	3.28614e-05	0	0.02	0.05	0.22	0.25	0.41	LINC02889	chr7	lncRNA	long intergenic non-protein coding RNA 2889
ENSG00000172985.11	111.398	-5.18993	0.582589	-8.9084	5.17736e-19	4.79599e-17	0.01	0	0.06	0.67	1.1	0.91	SH3RF3	chr2	protein_coding	SH3 domain containing ring finger 3
ENSG00000074047.22	19.1567	-6.5468	1.26408	-5.17911	2.22951e-07	3.71585e-06	0	0	0	0.11	0.12	0.13	GLI2	chr2	protein_coding	GLI family zinc finger 2
ENSG00000102362.15	50.0583	1.45952	0.400856	3.641	0.00027158	0.00199833	0.35	0.21	0.17	0.08	0.1	0.08	SYTL4	chrX	protein_coding	synaptotagmin like 4
ENSG00000287059.1	7.02551	-2.68208	0.950738	-2.82105	0.00478674	0.021133	0.01	0.02	0.01	0.06	0.08	0.12	RP11-14A10.1	chr3	lncRNA	--
ENSG00000262302.1	980.522	-1.34882	0.31668	-4.25925	2.05111e-05	0.000214303	23.87	17.8	42.39	64.9	72.97	73.18	RP1-4G17.5	chr17	protein_coding	--
ENSG00000180879.14	6387.92	-1.02237	0.24339	-4.20054	2.66285e-05	0.000270323	18.3	19.35	30.76	46.87	44.05	46.49	SSR4	chrX	protein_coding	signal sequence receptor subunit 4
ENSG00000233834.6	29.9303	-1.2587	0.42697	-2.94797	0.00319865	0.015279	0.38	0.65	0.42	1.25	1.08	1.08	AC005083.1	chr7	lncRNA	--
ENSG00000244509.4	2782.54	1.51181	0.17991	8.40312	4.34761e-17	3.37876e-15	41.03	31.57	42.9	14.36	12.69	12.98	APOBEC3C	chr22	protein_coding	apolipoprotein B mRNA editing enzyme catalytic subunit 3C
ENSG00000163898.10	74.4042	-1.42763	0.419154	-3.40598	0.00065928	0.00418351	0.31	0.09	0.33	0.64	0.66	0.65	LIPH	chr3	protein_coding	lipase H
ENSG00000198157.11	278.36	2.02494	0.219119	9.24129	2.43551e-20	2.67391e-18	4.46	4.81	4.53	0.93	1.25	1.18	HMGN5	chrX	protein_coding	high mobility group nucleosome binding domain 5
ENSG00000269082.1	5.97861	4.3023	1.45052	2.96605	0.00301655	0.01456	0.19	0.19	1.16	0.04	0	0.04	CTD-2620I22.1	chr19	lncRNA	--
ENSG00000137561.5	11.8474	3.92535	0.891591	4.40264	1.06943e-05	0.00012093	0.28	0.22	0.12	0.02	0.01	0.02	TTPA	chr8	protein_coding	alpha tocopherol transfer protein
ENSG00000129757.15	216.101	-4.4206	1.10143	-4.0135	5.98245e-05	0.000541369	0.05	0.03	0.5	3.2	4.42	4.59	CDKN1C	chr11	protein_coding	cyclin dependent kinase inhibitor 1C
ENSG00000144815.16	646.61	1.1217	0.170487	6.57939	4.72383e-11	1.56581e-09	2.55	2.01	2.37	1.07	1.07	1.01	NXPE3	chr3	protein_coding	neurexophilin and PC-esterase domain family member 3
ENSG00000265107.3	145.72	1.60299	0.268134	5.9783	2.25474e-09	5.63006e-08	1.45	1.95	1.51	0.6	0.49	0.51	GJA5	chr1	protein_coding	gap junction protein alpha 5
ENSG00000152455.16	1185.69	1.88951	0.228703	8.26185	1.43427e-16	1.03697e-14	14.42	14.21	9.96	3.72	3.32	3.31	SUV39H2	chr10	protein_coding	suppressor of variegation 3-9 homolog 2
ENSG00000170049.10	95.7548	-1.49232	0.369048	-4.04371	5.26121e-05	0.0004852	0.24	0.15	0.41	0.8	0.71	0.74	KCNAB3	chr17	protein_coding	potassium voltage-gated channel subfamily A regulatory beta subunit 3
ENSG00000136842.14	29.7072	-1.03928	0.402444	-2.58243	0.00981077	0.0376222	0.12	0.11	0.16	0.26	0.26	0.28	TMOD1	chr9	protein_coding	tropomodulin 1
ENSG00000128594.8	15.7956	-6.25873	1.27529	-4.90771	9.21466e-07	1.33243e-05	0	0.01	0	0.17	0.17	0.17	LRRC4	chr7	protein_coding	leucine rich repeat containing 4
ENSG00000138346.15	929.863	1.22266	0.393482	3.10728	0.00188814	0.0100125	9.19	7.09	3.2	3.6	2.4	2.3	DNA2	chr10	protein_coding	DNA replication helicase/nuclease 2
ENSG00000092607.15	64.8177	1.44046	0.341026	4.22389	2.40121e-05	0.000247026	0.47	0.44	0.7	0.16	0.22	0.22	TBX15	chr1	protein_coding	T-box transcription factor 15
ENSG00000125726.11	10.33	-3.14731	0.929939	-3.38443	0.000713266	0.0044606	0.02	0	0.08	0.21	0.42	0.27	CD70	chr19	protein_coding	CD70 molecule
ENSG00000167711.14	9.15132	2.41885	0.77744	3.1113	0.00186264	0.00990005	0.15	0.12	0.22	0.03	0.04	0.02	SERPINF2	chr17	protein_coding	serpin family F member 2
ENSG00000204291.11	53.8998	3.04511	0.690732	4.40853	1.04077e-05	0.00011801	0.1	0.28	0.7	0.05	0.02	0.06	COL15A1	chr9	protein_coding	collagen type XV alpha 1 chain
ENSG00000164106.8	17.8917	-2.11671	0.660591	-3.20427	0.00135405	0.00762455	0.01	0.04	0.05	0.14	0.13	0.15	SCRG1	chr4	protein_coding	stimulator of chondrogenesis 1
ENSG00000197837.3	44.2358	1.36719	0.490632	2.7866	0.0053265	0.0230452	0.59	0.91	0.31	0.29	0.23	0.18	H4-16	chr12	protein_coding	H4 histone 16
ENSG00000159884.12	288.434	1.20667	0.330345	3.65276	0.000259434	0.00192466	4.59	5.71	10.13	2.84	2.65	3.27	CCDC107	chr9	protein_coding	coiled-coil domain containing 107
ENSG00000164197.12	98.2629	1.47269	0.284433	5.17763	2.24728e-07	3.73647e-06	0.8	0.61	0.56	0.24	0.26	0.21	RNF180	chr5	protein_coding	ring finger protein 180
ENSG00000244486.9	48.3546	-3.53592	0.464792	-7.60753	2.79383e-14	1.49412e-12	0.04	0.04	0.08	0.54	0.71	0.58	SCARF2	chr22	protein_coding	scavenger receptor class F member 2
ENSG00000142273.13	832.123	-1.51164	0.288163	-5.24579	1.55612e-07	2.67519e-06	4.76	5.63	9.43	17.44	17.97	20.56	CBLC	chr19	protein_coding	Cbl proto-oncogene C
ENSG00000243679.1	79.5863	-1.05954	0.287611	-3.68393	0.000229666	0.00173666	1.73	1.37	1.95	3.11	3.94	3.42	RP11-274B21.3	chr7	processed_pseudogene	--
ENSG00000067992.16	1845.15	1.44572	0.188307	7.67747	1.62262e-14	8.97847e-13	5.12	4.1	5.59	1.85	1.93	1.59	PDK3	chrX	protein_coding	pyruvate dehydrogenase kinase 3
ENSG00000108528.14	3583.37	-1.33992	0.197969	-6.76836	1.30251e-11	4.77511e-10	17.44	18.45	24.85	52.04	49.15	51.12	SLC25A11	chr17	protein_coding	solute carrier family 25 member 11
ENSG00000198331.11	867.273	1.6049	0.345773	4.64149	3.45907e-06	4.41424e-05	18.69	13.66	7.98	5.49	4.18	3.49	HYLS1	chr11	protein_coding	HYLS1 centriolar and ciliogenesis associated
ENSG00000135111.16	6.43257	-5.94564	1.41267	-4.20881	2.56721e-05	0.000262024	0	0	0	0.06	0.04	0.05	TBX3	chr12	protein_coding	T-box transcription factor 3
ENSG00000117569.19	541.336	1.13816	0.400498	2.84186	0.00448506	0.020014	1.63	1.55	0.54	0.57	0.55	0.57	PTBP2	chr1	protein_coding	polypyrimidine tract binding protein 2
ENSG00000155465.20	9.00359	-2.52111	0.883996	-2.85195	0.00434517	0.0195072	0.01	0.02	0.01	0.05	0.05	0.12	SLC7A7	chr14	protein_coding	solute carrier family 7 member 7
ENSG00000144158.4	62.1472	1.77441	0.329376	5.38719	7.15673e-08	1.32237e-06	3.08	3.45	2.69	1.09	0.78	0.81	SNRPA1P1	chr2	processed_pseudogene	SNRPA1 pseudogene 1
ENSG00000105137.13	316.388	1.44113	0.265867	5.42048	5.94392e-08	1.12022e-06	2.19	2.72	3.72	1.13	1.08	0.94	SYDE1	chr19	protein_coding	synapse defective Rho GTPase homolog 1
ENSG00000277224.2	38.6149	2.14085	0.60862	3.51755	0.000435547	0.00295443	1.67	1.7	0.5	0.26	0.45	0.16	H2BC7	chr6	protein_coding	H2B clustered histone 7
ENSG00000185532.20	65.4094	-1.41937	0.424051	-3.34718	0.000816387	0.00500296	0.08	0.09	0.03	0.21	0.18	0.15	PRKG1	chr10	protein_coding	protein kinase cGMP-dependent 1
ENSG00000132635.17	316.627	-1.67075	0.303316	-5.50828	3.62356e-08	7.12691e-07	1.2	1.25	2.38	4.83	5.18	5.22	PCED1A	chr20	protein_coding	PC-esterase domain containing 1A
ENSG00000276223.1	8.5415	-4.48443	1.23235	-3.63894	0.000273766	0.00201085	0.05	0	0.04	0.93	0.78	0.44	RP4-781B1.5	chr20	lncRNA	--
ENSG00000182352.8	21.3351	-7.67803	1.27489	-6.02249	1.71758e-09	4.41087e-08	0	0	0	0.27	0.43	0.42	C17orf77	chr17	lncRNA	--
ENSG00000164938.14	32.7062	1.34189	0.426311	3.14767	0.00164576	0.00897257	0.21	0.23	0.17	0.1	0.08	0.05	TP53INP1	chr8	protein_coding	tumor protein p53 inducible nuclear protein 1
ENSG00000153814.13	203.496	1.27305	0.480845	2.64754	0.00810808	0.0322737	1.77	2.58	0.59	0.69	0.7	0.65	JAZF1	chr7	protein_coding	JAZF zinc finger 1
ENSG00000111199.12	135.673	-3.03721	0.403719	-7.52307	5.35052e-14	2.73841e-12	0.1	0.14	0.31	1.74	1.53	1.31	TRPV4	chr12	protein_coding	transient receptor potential cation channel subfamily V member 4
ENSG00000203778.8	89.8963	-1.05246	0.256565	-4.10212	4.09377e-05	0.000391275	0.61	0.54	0.54	1.19	1.12	1.17	FAM229B	chr6	protein_coding	family with sequence similarity 229 member B
ENSG00000272970.3	28.7971	-1.95546	0.599147	-3.26374	0.00109951	0.00639787	0.06	0.03	0.15	0.21	0.31	0.4	RP11-329B9.4	chr3	lncRNA	--
ENSG00000231574.6	107.629	-1.92911	0.410397	-4.70058	2.59422e-06	3.40913e-05	0.16	0.49	0.37	1.14	1.44	1.25	LINC02015	chr3	lncRNA	long intergenic non-protein coding RNA 2015
ENSG00000107864.15	207.879	-2.23058	0.354367	-6.29456	3.08279e-10	9.12522e-09	0.35	0.2	0.14	1	1.14	1.04	CPEB3	chr10	protein_coding	cytoplasmic polyadenylation element binding protein 3
ENSG00000168491.10	50.1863	3.52819	0.867645	4.06639	4.77464e-05	0.000447084	1.56	0.26	0.13	0.02	0.06	0.09	CCDC110	chr4	protein_coding	coiled-coil domain containing 110
ENSG00000180777.14	5.06497	4.04128	1.55683	2.59583	0.00943616	0.0364348	0	0.02	0.09	0	0	0	ANKRD30B	chr18	protein_coding	ankyrin repeat domain 30B
ENSG00000154065.17	340.064	1.06661	0.267022	3.99448	6.48353e-05	0.00058164	2.32	1.37	1.63	0.75	0.77	0.99	ANKRD29	chr18	protein_coding	ankyrin repeat domain 29
ENSG00000165322.18	1287.46	1.37316	0.307048	4.47214	7.7442e-06	9.11987e-05	10.52	7.82	4.72	3.04	3.01	2.79	ARHGAP12	chr10	protein_coding	Rho GTPase activating protein 12
ENSG00000136327.7	54.3291	-1.73559	0.64524	-2.68984	0.00714869	0.0291139	0.12	0.13	0.76	1.05	1.13	1.15	NKX2-8	chr14	protein_coding	NK2 homeobox 8
ENSG00000066629.18	30.5307	-5.75315	0.92648	-6.20968	5.30923e-10	1.49683e-08	0.01	0	0	0.18	0.17	0.15	EML1	chr14	protein_coding	EMAP like 1
ENSG00000263753.8	630.017	1.43661	0.21521	6.67538	2.46593e-11	8.52799e-10	1.98	2	2.77	0.75	0.86	0.86	LINC00667	chr18	lncRNA	long intergenic non-protein coding RNA 667
ENSG00000163006.12	539.043	1.31561	0.377018	3.48951	0.000483902	0.00323276	4.15	4.02	1.58	1.46	1.22	1.22	CCDC138	chr2	protein_coding	coiled-coil domain containing 138
ENSG00000226067.7	70.343	-1.15536	0.283856	-4.07023	4.69664e-05	0.000440783	0.42	0.37	0.45	0.86	0.9	0.98	LINC00623	chr1	lncRNA	long intergenic non-protein coding RNA 623
ENSG00000152822.14	8.81458	2.19037	0.867961	2.52359	0.0116164	0.0429605	0.03	0.02	0.09	0.01	0.01	0.01	GRM1	chr6	protein_coding	glutamate metabotropic receptor 1
ENSG00000269825.2	573.319	2.78347	0.309518	8.99293	2.40736e-19	2.29141e-17	7.05	6.68	3.57	0.84	0.78	0.88	CTD-3099C6.13	chr19	protein_coding	--
ENSG00000115221.12	13.0341	-2.35825	0.696042	-3.38809	0.000703811	0.00441344	0.01	0.03	0.01	0.07	0.11	0.1	ITGB6	chr2	protein_coding	integrin subunit beta 6
ENSG00000165891.16	1316.33	1.57659	0.375516	4.19848	2.68715e-05	0.000271992	8.36	10.45	4.14	3.32	2.3	2.07	E2F7	chr12	protein_coding	E2F transcription factor 7
ENSG00000134802.18	10390.4	1.12194	0.409167	2.74202	0.00610626	0.0256904	43.7	51.4	139.42	35.67	34.36	36.07	SLC43A3	chr11	protein_coding	solute carrier family 43 member 3
ENSG00000140022.13	259.725	-1.01693	0.355695	-2.85901	0.00424966	0.0191613	0.56	0.76	0.3	1.09	1.09	1.07	STON2	chr14	protein_coding	stonin 2
ENSG00000003436.16	8.79448	-3.0412	0.895144	-3.39745	0.000680182	0.00429512	0	0.01	0	0.03	0.04	0.03	TFPI	chr2	protein_coding	tissue factor pathway inhibitor
ENSG00000163810.12	67.9313	-1.41384	0.354408	-3.98929	6.62702e-05	0.000592463	0.14	0.12	0.24	0.4	0.47	0.47	TGM4	chr3	protein_coding	transglutaminase 4
ENSG00000127129.10	32.6078	-2.69985	0.529894	-5.09509	3.48583e-07	5.50883e-06	0.18	0.06	0.14	1.18	0.73	0.61	EDN2	chr1	protein_coding	endothelin 2
ENSG00000102401.20	249.958	5.25643	0.325568	16.1454	1.22374e-58	2.53927e-55	2.82	2.31	3.39	0.06	0.09	0.07	ARMCX3	chrX	protein_coding	armadillo repeat containing X-linked 3
ENSG00000168795.5	688.017	1.08581	0.208144	5.21662	1.82215e-07	3.07896e-06	6.02	4.5	4.23	2.36	2.31	2.21	ZBTB5	chr9	protein_coding	zinc finger and BTB domain containing 5
ENSG00000078098.14	1183.28	1.41253	0.35043	4.03083	5.55796e-05	0.000509398	8.7	6.26	3.25	2.38	2.38	2.04	FAP	chr2	protein_coding	fibroblast activation protein alpha
ENSG00000236345.1	1015.02	-2.39506	0.503994	-4.75217	2.01248e-06	2.72578e-05	2.23	3.31	11.05	24.93	30.6	30.43	SCAT8	chr6	lncRNA	S-phase cancer associated transcript 8
ENSG00000139163.16	2777.91	1.0417	0.345325	3.0166	0.00255631	0.0127785	10.25	6.72	3.8	3.5	3.38	3.13	ETNK1	chr12	protein_coding	ethanolamine kinase 1
ENSG00000127884.5	4836.32	-1.19953	0.16315	-7.35233	1.94774e-13	9.12318e-12	55.63	60.44	53.31	134.25	129.22	123.05	ECHS1	chr10	protein_coding	enoyl-CoA hydratase, short chain 1
ENSG00000158089.15	399.745	1.61079	0.19141	8.41538	3.91636e-17	3.06659e-15	3.48	2.93	3.86	1.12	1.16	1.05	GALNT14	chr2	protein_coding	polypeptide N-acetylgalactosaminyltransferase 14
ENSG00000169710.9	71001.9	1.56183	0.554734	2.81545	0.00487089	0.0214269	131.99	107.28	612.84	103.03	96.12	83.23	FASN	chr17	protein_coding	fatty acid synthase
ENSG00000025156.13	504.33	1.00592	0.383005	2.62638	0.00862979	0.0338952	9.58	5.78	3.09	3.18	2.93	2.99	HSF2	chr6	protein_coding	heat shock transcription factor 2
ENSG00000180739.14	10.6751	-2.22977	0.82073	-2.71681	0.00659136	0.0273104	0.07	0.02	0.01	0.2	0.16	0.1	S1PR5	chr19	protein_coding	sphingosine-1-phosphate receptor 5
ENSG00000095596.12	2.31131	-4.47153	1.73901	-2.57131	0.0101314	0.0385776	0	0	0	0.03	0.04	0.05	CYP26A1	chr10	protein_coding	cytochrome P450 family 26 subfamily A member 1
ENSG00000109805.10	4954.39	1.3386	0.385833	3.46937	0.000521675	0.0034408	54.05	35.56	18.57	18.22	12.97	11.24	NCAPG	chr4	protein_coding	non-SMC condensin I complex subunit G
ENSG00000278709.2	2269.56	-1.09382	0.2041	-5.35922	8.35832e-08	1.52404e-06	13.26	15.81	11.53	28.91	28.76	28.56	NKILA	chr20	lncRNA	NF-kappaB interacting lncRNA
ENSG00000113360.17	2196.65	1.13023	0.195585	5.7787	7.52788e-09	1.69418e-07	10.55	9.86	8.17	4.8	4.17	3.99	DROSHA	chr5	protein_coding	drosha ribonuclease III
ENSG00000131378.14	159.959	4.62199	0.386231	11.9669	5.29723e-33	2.38951e-30	2.12	1.55	1.09	0.06	0.07	0.06	RFTN1	chr3	protein_coding	raftlin, lipid raft linker 1
ENSG00000086289.12	47.1932	4.09984	0.54597	7.50929	5.94508e-14	3.02354e-12	1.06	0.73	0.58	0.02	0.03	0.08	EPDR1	chr7	protein_coding	ependymin related 1
ENSG00000149548.15	299.857	1.12974	0.281216	4.01734	5.88597e-05	0.000534035	2.41	2.36	1.51	1.1	0.81	0.95	CCDC15	chr11	protein_coding	coiled-coil domain containing 15
ENSG00000163995.21	29.8916	-1.36935	0.479199	-2.85757	0.00426899	0.019236	0.03	0.07	0.09	0.14	0.2	0.18	ABLIM2	chr4	protein_coding	actin binding LIM protein family member 2
ENSG00000177738.4	68.3372	1.30262	0.400672	3.25108	0.00114966	0.00663575	0.74	0.31	0.63	0.17	0.27	0.23	CTD-2201E18.3	chr5	lncRNA	--
ENSG00000141380.14	3793.19	1.26287	0.294514	4.28796	1.80318e-05	0.000190898	27.8	22.73	13.72	10.07	8.66	7.87	SS18	chr18	protein_coding	SS18 subunit of BAF chromatin remodeling complex
ENSG00000230615.7	70.3614	1.00672	0.319095	3.15493	0.00160539	0.0087871	0.23	0.19	0.24	0.09	0.1	0.14	RP5-1198O20.4	chr1	lncRNA	--
ENSG00000065809.14	2207.07	2.26467	0.20199	11.2118	3.56912e-29	1.0008e-26	12.95	12.53	12.97	2.09	2.97	2.87	FAM107B	chr10	protein_coding	family with sequence similarity 107 member B
ENSG00000120437.9	4895.94	2.24329	0.320396	7.00161	2.53034e-12	1.02548e-10	71.44	45.18	111.61	18.16	14.99	14.25	ACAT2	chr6	protein_coding	acetyl-CoA acetyltransferase 2
ENSG00000164932.13	119.178	1.56307	0.296239	5.27639	1.31751e-07	2.29927e-06	1.87	2.56	3.09	0.9	0.87	0.76	CTHRC1	chr8	protein_coding	collagen triple helix repeat containing 1
ENSG00000262580.5	13.6473	-2.38135	0.640408	-3.71849	0.00020042	0.00154141	0.03	0.01	0.02	0.11	0.1	0.11	RP11-334C17.5	chr17	lncRNA	--
ENSG00000051825.15	1215.97	1.12326	0.258721	4.34158	1.41459e-05	0.00015376	5.4	3.47	3.11	1.98	1.81	1.65	MPHOSPH9	chr12	protein_coding	M-phase phosphoprotein 9
ENSG00000128340.15	1111.94	1.52329	0.269699	5.64812	1.62213e-08	3.42412e-07	13.96	12.29	22.28	4.8	6.18	5.7	RAC2	chr22	protein_coding	Rac family small GTPase 2
ENSG00000171714.13	23.7897	3.78986	0.612814	6.18436	6.23568e-10	1.73678e-08	0.06	0.06	0.04	0	0	0.01	ANO5	chr11	protein_coding	anoctamin 5
ENSG00000184005.11	129.178	-1.04284	0.321641	-3.24226	0.00118584	0.00681799	0.29	0.23	0.35	0.43	0.56	0.78	ST6GALNAC3	chr1	protein_coding	ST6 N-acetylgalactosaminide alpha-2,6-sialyltransferase 3
ENSG00000111305.19	56.7806	-1.78129	0.371256	-4.79801	1.6025e-06	2.20796e-05	0.13	0.25	0.24	0.8	0.64	0.68	GSG1	chr12	protein_coding	germ cell associated 1
ENSG00000242574.9	6.0705	-4.00271	1.321	-3.03007	0.00244497	0.0123169	0	0	0.01	0.04	0.08	0.06	HLA-DMB	chr6	protein_coding	major histocompatibility complex, class II, DM beta
ENSG00000138639.18	199.408	1.27969	0.27661	4.62634	3.72191e-06	4.70912e-05	1.03	0.63	1	0.43	0.35	0.3	ARHGAP24	chr4	protein_coding	Rho GTPase activating protein 24
ENSG00000257743.8	4.24933	-4.32567	1.49957	-2.8846	0.00391915	0.0179837	0	0	0	0.02	0.03	0.02	MGAM2	chr7	protein_coding	maltase-glucoamylase 2 (putative)
ENSG00000164136.17	77.7438	1.02428	0.28296	3.61987	0.000294752	0.00213775	0.29	0.31	0.37	0.14	0.17	0.17	IL15	chr4	protein_coding	interleukin 15
ENSG00000039987.7	11.211	-3.89042	0.982952	-3.9579	7.5613e-05	0.000662852	0	0	0.04	0.18	0.19	0.22	BEST2	chr19	protein_coding	bestrophin 2
ENSG00000196081.10	730.795	1.50299	0.470798	3.19243	0.00141079	0.00789053	11.7	9.58	2.59	3.05	2.67	2.67	ZNF724	chr19	protein_coding	zinc finger protein 724
ENSG00000164983.8	1405.49	1.60095	0.298684	5.36	8.32206e-08	1.51876e-06	7.15	6.53	3.53	1.95	1.85	1.85	TMEM65	chr8	protein_coding	transmembrane protein 65
ENSG00000133703.13	3960.94	1.00766	0.28836	3.49447	0.000475007	0.00318359	23.7	21.23	11.97	9.67	9.63	8.86	KRAS	chr12	protein_coding	KRAS proto-oncogene, GTPase
ENSG00000129151.9	24.5154	-4.11128	0.731412	-5.62102	1.89837e-08	3.94305e-07	0	0.06	0.03	0.33	0.53	0.51	BBOX1	chr11	protein_coding	gamma-butyrobetaine hydroxylase 1
ENSG00000115163.15	1033.43	1.5091	0.366909	4.113	3.90547e-05	0.000377274	30	16.54	11.57	8.57	5.74	5.89	CENPA	chr2	protein_coding	centromere protein A
ENSG00000173227.14	7656.74	-4.00776	0.427666	-9.37125	7.1678e-21	8.54781e-19	0.79	3.04	2.09	32.37	32.64	30.64	SYT12	chr11	protein_coding	synaptotagmin 12
ENSG00000044115.21	17635.3	-1.07072	0.137449	-7.78994	6.70419e-15	3.97463e-13	31.17	31.74	32.2	64.3	67.78	66.15	CTNNA1	chr5	protein_coding	catenin alpha 1
ENSG00000197299.13	1713.71	1.57138	0.335295	4.68655	2.77854e-06	3.61811e-05	10.45	8.71	4.83	3.41	2.48	2.14	BLM	chr15	protein_coding	BLM RecQ like helicase
ENSG00000146233.8	10.7022	-2.92751	0.819175	-3.57372	0.000351939	0.00248308	0.03	0	0.03	0.12	0.18	0.15	CYP39A1	chr6	protein_coding	cytochrome P450 family 39 subfamily A member 1
ENSG00000047936.11	3376.12	1.35323	0.338887	3.99316	6.51975e-05	0.000583627	9.51	9.49	21.57	4.74	5.53	5.39	ROS1	chr6	protein_coding	ROS proto-oncogene 1, receptor tyrosine kinase
ENSG00000273983.1	111.334	1.47679	0.508526	2.90406	0.00368358	0.0171032	3.01	1.33	0.7	0.77	0.48	0.54	H3C8	chr6	protein_coding	H3 clustered histone 8
ENSG00000005486.17	1568.2	-1.18807	0.279809	-4.24602	2.17606e-05	0.000225766	6.61	9.62	13.34	21.87	23.23	21.71	RHBDD2	chr7	protein_coding	rhomboid domain containing 2
ENSG00000131398.15	112.067	-2.38691	0.478839	-4.9848	6.20271e-07	9.30631e-06	0.05	0.1	0.24	0.65	0.65	0.73	KCNC3	chr19	protein_coding	potassium voltage-gated channel subfamily C member 3
ENSG00000139289.14	8774.97	1.22731	0.23509	5.2206	1.78348e-07	3.01892e-06	43.86	41.75	68.58	20.78	22.08	22.21	PHLDA1	chr12	protein_coding	pleckstrin homology like domain family A member 1
ENSG00000178445.10	322.121	2.63275	0.226562	11.6204	3.245e-31	1.24692e-28	1.61	1.51	1.49	0.2	0.24	0.3	GLDC	chr9	protein_coding	glycine decarboxylase
ENSG00000145777.15	99.2056	-1.05984	0.295309	-3.58891	0.000332058	0.00236614	0.3	0.32	0.49	0.84	0.75	0.72	TSLP	chr5	protein_coding	thymic stromal lymphopoietin
ENSG00000159733.14	17.4754	-3.41086	0.702097	-4.85811	1.18512e-06	1.67288e-05	0.01	0.01	0	0.08	0.08	0.09	ZFYVE28	chr4	protein_coding	zinc finger FYVE-type containing 28
ENSG00000197056.11	1620.71	1.61917	0.501462	3.22889	0.00124271	0.00707486	19.47	11.85	3.34	3.97	3.63	3.6	ZMYM1	chr1	protein_coding	zinc finger MYM-type containing 1
ENSG00000167183.3	21.7743	-2.90968	0.779585	-3.73235	0.000189704	0.00147153	0.21	0.02	0.02	0.55	0.55	0.76	PRR15L	chr17	protein_coding	proline rich 15 like
ENSG00000287769.1	63.9026	1.40145	0.378575	3.70191	0.000213984	0.00163203	0.93	0.56	0.57	0.25	0.19	0.33	RP11-317B17.5	chr9	lncRNA	--
ENSG00000164134.13	5798.82	1.26545	0.300629	4.20934	2.56119e-05	0.000261539	25.85	23.85	12.66	9.26	8.52	8.04	NAA15	chr4	protein_coding	N-alpha-acetyltransferase 15, NatA auxiliary subunit
ENSG00000127124.16	455.405	-1.22249	0.22907	-5.33678	9.46108e-08	1.70562e-06	0.36	0.45	0.56	1.1	1.09	1.01	HIVEP3	chr1	protein_coding	HIVEP zinc finger 3
ENSG00000225405.3	21.2043	-1.60667	0.647373	-2.48183	0.013071	0.0472047	0.27	0.35	1.34	1.73	1.87	2.44	RPS15AP17	chr4	processed_pseudogene	ribosomal protein S15a pseudogene 17
ENSG00000162929.14	662.93	1.1666	0.297723	3.91842	8.9131e-05	0.000764875	3.78	2.82	1.88	1.43	1.23	1.09	KIAA1841	chr2	protein_coding	--
ENSG00000163406.11	44.9228	-1.21429	0.443644	-2.73708	0.00619868	0.0260056	0.17	0.09	0.08	0.22	0.33	0.22	SLC15A2	chr3	protein_coding	solute carrier family 15 member 2
ENSG00000204969.7	10.7063	2.65145	0.850847	3.11625	0.00183168	0.00977309	0.11	0.09	0.02	0.01	0.01	0.01	PCDHA2	chr5	protein_coding	protocadherin alpha 2
ENSG00000267041.6	173.778	1.81547	0.417953	4.34372	1.40088e-05	0.000152509	1.41	0.69	0.45	0.23	0.22	0.27	ZNF850	chr19	protein_coding	zinc finger protein 850
ENSG00000174672.16	197.8	2.46504	0.24492	10.0647	7.91435e-24	1.32438e-21	1.09	1.33	1.15	0.24	0.19	0.22	BRSK2	chr11	protein_coding	BR serine/threonine kinase 2
ENSG00000183770.7	11.4683	-6.7791	1.34684	-5.03336	4.81969e-07	7.44111e-06	0	0	0	0.27	0.18	0.13	FOXL2	chr3	protein_coding	forkhead box L2
ENSG00000225675.2	8.86402	2.35365	0.82797	2.84267	0.00447372	0.019972	1.08	0.36	0.5	0.16	0.15	0.07	LINC01771	chr1	lncRNA	long intergenic non-protein coding RNA 1771
ENSG00000279089.1	42.4127	1.04702	0.392298	2.66894	0.00760916	0.0305988	0.55	0.47	0.3	0.2	0.23	0.2	RP11-481C4.2	chr17	TEC	--
ENSG00000053501.13	638.125	-1.04766	0.279873	-3.74332	0.000181604	0.00141505	3.31	3.33	6.04	8.26	8.6	9.07	USE1	chr19	protein_coding	unconventional SNARE in the ER 1
ENSG00000196248.6	5.06596	2.96028	1.20197	2.46285	0.0137838	0.0492278	0.05	0.18	0.36	0.02	0.02	0.04	OR10S1	chr11	protein_coding	olfactory receptor family 10 subfamily S member 1
ENSG00000204682.8	159.771	3.36942	0.49929	6.74841	1.4947e-11	5.39599e-10	2.81	2.07	0.77	0.26	0.12	0.17	MIR1915HG	chr10	lncRNA	MIR1915 host gene
ENSG00000237991.3	23.7095	2.8358	0.813509	3.48589	0.000490503	0.00327055	5.82	1.95	0.58	0.43	0.45	0.28	RPL35P1	chr1	processed_pseudogene	ribosomal protein L35 pseudogene 1
ENSG00000122971.9	68.3974	-1.09819	0.391897	-2.80225	0.00507477	0.0221641	0.34	0.28	0.62	0.67	0.9	1.05	ACADS	chr12	protein_coding	acyl-CoA dehydrogenase short chain
ENSG00000188613.7	221.198	2.22863	0.524482	4.2492	2.14533e-05	0.000223136	3.51	2.53	0.65	0.57	0.42	0.42	NANOS1	chr10	protein_coding	nanos C2HC-type zinc finger 1
ENSG00000165983.15	621.461	1.30332	0.331597	3.93044	8.47906e-05	0.00073217	7.92	5.11	3.3	1.93	2.3	2.33	PTER	chr10	protein_coding	phosphotriesterase related
ENSG00000124795.17	17434.8	1.32122	0.367506	3.59509	0.000324286	0.00231553	115.28	96.9	40.56	35.82	33.35	31.54	DEK	chr6	protein_coding	DEK proto-oncogene
ENSG00000185621.11	324.222	1.30482	0.246619	5.29085	1.21747e-07	2.13907e-06	1.56	1.36	0.99	0.54	0.52	0.51	LMLN	chr3	protein_coding	leishmanolysin like peptidase
ENSG00000137573.14	17.4611	1.75438	0.707252	2.48056	0.0131174	0.0473451	0.08	0.1	0.03	0.03	0.01	0.02	SULF1	chr8	protein_coding	sulfatase 1
ENSG00000135040.16	3047.72	1.35629	0.204344	6.63729	3.19513e-11	1.08332e-09	17.04	17.54	12.86	6.26	5.99	6.17	NAA35	chr9	protein_coding	N-alpha-acetyltransferase 35, NatC auxiliary subunit
ENSG00000198873.12	130.192	-2.26539	0.29383	-7.70987	1.25943e-14	7.12077e-13	0.16	0.2	0.12	0.77	0.69	0.78	GRK5	chr10	protein_coding	G protein-coupled receptor kinase 5
ENSG00000118849.10	3358.32	-2.74132	0.531509	-5.15761	2.50123e-07	4.12236e-06	22.33	5.55	4.25	59.14	75.55	76.27	RARRES1	chr3	protein_coding	retinoic acid receptor responder 1
ENSG00000102287.19	2177.5	-1.53807	0.217276	-7.07887	1.45335e-12	6.16708e-11	3.1	3.13	2.33	9.31	7.93	7.44	GABRE	chrX	protein_coding	gamma-aminobutyric acid type A receptor subunit epsilon
ENSG00000165591.7	99.9823	-1.44134	0.320797	-4.49301	7.02237e-06	8.3456e-05	0.51	0.55	0.91	1.63	1.63	2.06	FAAH2	chrX	protein_coding	fatty acid amide hydrolase 2
ENSG00000174599.5	39.8193	1.54195	0.548715	2.81011	0.00495245	0.0217443	0.96	0.87	0.33	0.21	0.37	0.15	TRAM1L1	chr4	protein_coding	translocation associated membrane protein 1 like 1
ENSG00000134775.15	2355.05	2.10386	0.185719	11.3282	9.51479e-30	2.82046e-27	12.7	12.56	10.1	2.79	2.73	2.65	FHOD3	chr18	protein_coding	formin homology 2 domain containing 3
ENSG00000006468.14	280.685	1.94373	0.473902	4.10155	4.10386e-05	0.000392058	2.19	0.67	0.6	0.31	0.3	0.27	ETV1	chr7	protein_coding	ETS variant transcription factor 1
ENSG00000144320.14	2041.87	1.24455	0.290368	4.2861	1.81834e-05	0.000192306	10.06	8.34	4.91	3.36	3.28	3.13	LNPK	chr2	protein_coding	lunapark, ER junction formation factor
ENSG00000144868.14	17.9608	1.69293	0.567632	2.98244	0.00285962	0.0139387	0.11	0.07	0.06	0.03	0.02	0.02	TMEM108	chr3	protein_coding	transmembrane protein 108
ENSG00000118816.11	8418.37	1.37887	0.160273	8.60327	7.7478e-18	6.50878e-16	79.4	73.94	68.43	26.18	29.67	28.77	CCNI	chr4	protein_coding	cyclin I
ENSG00000106153.13	9113.11	-1.04435	0.195593	-5.33938	9.32641e-08	1.68574e-06	133.79	119.61	175.54	299	275.15	300.54	CHCHD2	chr7	protein_coding	coiled-coil-helix-coiled-coil-helix domain containing 2
ENSG00000214784.4	41.8455	1.6992	0.617178	2.75317	0.00590207	0.025019	3.58	1.56	0.67	0.52	0.43	0.81	RPS3AP21	chr5	processed_pseudogene	RPS3A pseudogene 21
ENSG00000180964.17	755.398	1.93546	0.242712	7.97432	1.53227e-15	9.93579e-14	30.96	22.42	19.77	5.53	6.35	7.06	TCEAL8	chrX	protein_coding	transcription elongation factor A like 8
ENSG00000175548.9	745.523	1.6589	0.28713	5.77753	7.58054e-09	1.70413e-07	2.96	2.84	1.6	0.81	0.73	0.79	ALG10B	chr12	protein_coding	ALG10 alpha-1,2-glucosyltransferase B
ENSG00000106733.21	320.978	1.52222	0.324025	4.69784	2.62926e-06	3.44465e-05	3.19	1.83	4.16	0.86	1.08	1.21	NMRK1	chr9	protein_coding	nicotinamide riboside kinase 1
ENSG00000164488.12	167.774	1.30801	0.328252	3.98478	6.75435e-05	0.000601772	0.95	1.22	2	0.59	0.53	0.55	DACT2	chr6	protein_coding	dishevelled binding antagonist of beta catenin 2
ENSG00000133661.17	14.5093	-2.46516	0.77968	-3.16176	0.00156818	0.00861982	0	0.03	0.04	0.11	0.14	0.18	SFTPD	chr10	protein_coding	surfactant protein D
ENSG00000171295.13	113.297	2.63706	0.26128	10.0929	5.94105e-24	1.01047e-21	0.8	0.71	0.73	0.12	0.13	0.12	ZNF440	chr19	protein_coding	zinc finger protein 440
ENSG00000283689.1	32.4461	-1.04453	0.412607	-2.53154	0.0113563	0.0422558	0.5	0.55	0.42	1.23	1	0.78	RP11-434E6.5	chr16	lncRNA	--
ENSG00000184719.12	286.614	-1.21326	0.205056	-5.91674	3.28384e-09	7.91402e-08	0.93	0.95	0.78	1.96	2.15	2.01	RNLS	chr10	protein_coding	renalase, FAD dependent amine oxidase
ENSG00000231870.4	14.9001	-2.81722	0.688815	-4.08995	4.31475e-05	0.000409753	0.02	0.08	0.11	0.46	0.54	0.51	KRT17P3	chr17	unprocessed_pseudogene	keratin 17 pseudogene 3
ENSG00000114853.15	315.47	1.27232	0.217438	5.85143	4.87359e-09	1.15179e-07	1.62	2.1	2.06	0.8	0.75	0.82	ZBTB47	chr3	protein_coding	zinc finger and BTB domain containing 47
ENSG00000003096.14	24.1882	2.0506	0.653052	3.14003	0.0016893	0.00917135	0.25	0.1	0.07	0.05	0.02	0.02	KLHL13	chrX	protein_coding	kelch like family member 13
ENSG00000129595.14	948.826	-1.30704	0.253737	-5.15116	2.58884e-07	4.25305e-06	1.1	1.79	1.8	3.75	3.99	3.79	EPB41L4A	chr5	protein_coding	erythrocyte membrane protein band 4.1 like 4A
ENSG00000138606.19	150.321	-4.36933	0.503621	-8.67583	4.10558e-18	3.57944e-16	0.05	0.01	0.14	1.11	1.55	1.65	SHF	chr15	protein_coding	Src homology 2 domain containing F
ENSG00000138356.14	2456.02	-2.1333	0.292918	-7.28291	3.26692e-13	1.48334e-11	3.77	5.67	2.91	19.14	18.15	16.86	AOX1	chr2	protein_coding	aldehyde oxidase 1
ENSG00000185046.19	112.025	-1.46954	0.497393	-2.95449	0.00313187	0.0150258	0.04	0.13	0.22	0.31	0.37	0.41	ANKS1B	chr12	protein_coding	ankyrin repeat and sterile alpha motif domain containing 1B
ENSG00000111912.20	1552.6	1.11863	0.19155	5.83988	5.22393e-09	1.22899e-07	8.02	5.45	7.15	3.09	3.22	3.07	NCOA7	chr6	protein_coding	nuclear receptor coactivator 7
ENSG00000229692.3	29.8782	1.19379	0.42083	2.83674	0.00455769	0.0203054	0.74	0.96	0.74	0.41	0.38	0.26	SOS1-IT1	chr2	lncRNA	SOS1 intronic transcript 1
ENSG00000104343.21	1631.43	1.16867	0.32895	3.55273	0.00038125	0.002652	7.61	7.26	3.39	2.63	2.87	2.59	UBE2W	chr8	protein_coding	ubiquitin conjugating enzyme E2 W
ENSG00000217241.1	14.0148	2.55507	0.965953	2.64513	0.00816606	0.0324521	1.93	1.18	0.09	0.16	0.23	0.15	CBX3P9	chr6	processed_pseudogene	chromobox 3 pseudogene 9
ENSG00000214922.9	75.017	2.13913	0.328332	6.51515	7.26169e-11	2.33975e-09	0.87	0.51	0.79	0.15	0.17	0.17	HLA-F-AS1	chr6	lncRNA	HLA-F antisense RNA 1
ENSG00000107890.17	1193.24	2.14994	0.36641	5.86757	4.42223e-09	1.0511e-07	4.68	4.15	1.73	0.84	0.76	0.77	ANKRD26	chr10	protein_coding	ankyrin repeat domain 26
ENSG00000226742.4	577.047	1.03619	0.166079	6.23917	4.39897e-10	1.25902e-08	10.03	8.83	9.32	4.23	4.7	4.69	HSBP1L1	chr18	protein_coding	heat shock factor binding protein 1 like 1
ENSG00000167562.13	278.291	1.09855	0.294984	3.72409	0.000196023	0.00151101	1.72	1.3	0.87	0.61	0.63	0.56	ZNF701	chr19	protein_coding	zinc finger protein 701
ENSG00000165244.7	1752.71	1.49944	0.470772	3.18507	0.00144719	0.00804641	23.52	22.35	5.62	7.22	5.81	5.16	ZNF367	chr9	protein_coding	zinc finger protein 367
ENSG00000106344.8	2615.81	-1.07788	0.147854	-7.29021	3.09482e-13	1.41137e-11	2.49	2.6	2.74	5.64	5.38	5.37	RBM28	chr7	protein_coding	RNA binding motif protein 28
ENSG00000047634.15	876.431	1.44176	0.242807	5.93789	2.88712e-09	7.01497e-08	5.01	4.75	7.52	2.3	2.16	1.83	SCML1	chrX	protein_coding	Scm polycomb group protein like 1
ENSG00000242282.6	95.6739	1.21765	0.272539	4.46779	7.90313e-06	9.27545e-05	2.48	1.71	2.28	1.02	0.84	0.9	AC108488.4	chr2	lncRNA	--
ENSG00000004777.18	77.7162	1.32877	0.374131	3.55162	0.000382867	0.00265848	0.42	0.39	0.75	0.25	0.16	0.21	ARHGAP33	chr19	protein_coding	Rho GTPase activating protein 33
ENSG00000176402.6	20.193	-5.16029	1.0031	-5.14434	2.68465e-07	4.37945e-06	0.05	0	0.02	0.52	0.78	1.27	GJC3	chr7	protein_coding	gap junction protein gamma 3
ENSG00000267699.2	736.005	1.021	0.237661	4.29603	1.73885e-05	0.000184842	23.37	17.67	14.81	9.81	9.4	8.07	RP11-729L2.2	chr18	protein_coding	--
ENSG00000103642.12	335.407	1.2107	0.261043	4.63794	3.51893e-06	4.48237e-05	3.44	3.2	2.12	1.17	1.3	1.29	LACTB	chr15	protein_coding	lactamase beta
ENSG00000277363.5	72.8388	-1.26392	0.344812	-3.66555	0.000246809	0.00184352	0.07	0.07	0.13	0.23	0.23	0.19	SRCIN1	chr17	protein_coding	SRC kinase signaling inhibitor 1
ENSG00000083223.18	2236.55	1.02144	0.151965	6.72157	1.79773e-11	6.32252e-10	10.81	10.07	12.17	5.23	5.54	5.35	TUT7	chr9	protein_coding	terminal uridylyl transferase 7
ENSG00000005379.17	208.448	1.2815	0.335789	3.81638	0.000135422	0.00110153	0.46	0.51	0.96	0.23	0.28	0.27	TSPOAP1	chr17	protein_coding	TSPO associated protein 1
ENSG00000134955.12	59.5338	2.32919	0.336444	6.92296	4.42312e-12	1.74486e-10	0.36	0.42	0.37	0.06	0.08	0.09	SLC37A2	chr11	protein_coding	solute carrier family 37 member 2
ENSG00000106133.18	195.259	-1.08012	0.223348	-4.83606	1.32435e-06	1.85302e-05	1.33	1	1.26	2.74	2.56	2.25	NSUN5P2	chr7	transcribed_unprocessed_pseudogene	NSUN5 pseudogene 2
ENSG00000188906.17	96.3554	1.7764	0.378828	4.68919	2.74283e-06	3.57723e-05	0.25	0.26	0.14	0.05	0.08	0.05	LRRK2	chr12	protein_coding	leucine rich repeat kinase 2
ENSG00000160211.19	9905.4	-1.15022	0.224946	-5.11332	3.16542e-07	5.072e-06	33.96	39.35	53.56	99.96	93.6	85.44	G6PD	chrX	protein_coding	glucose-6-phosphate dehydrogenase
ENSG00000077782.22	406.519	-2.09382	0.201663	-10.3828	2.9702e-25	5.86967e-23	0.22	0.21	0.23	0.81	1.01	0.99	FGFR1	chr8	protein_coding	fibroblast growth factor receptor 1
ENSG00000079459.13	15266.3	2.48093	0.489576	5.06751	4.03056e-07	6.33112e-06	80.74	48.16	244.08	22.74	21.22	21.42	FDFT1	chr8	protein_coding	farnesyl-diphosphate farnesyltransferase 1
ENSG00000146072.6	4501.49	-1.46208	0.326054	-4.48417	7.31969e-06	8.6741e-05	9.33	21.04	18.55	40.13	47.79	46.68	TNFRSF21	chr6	protein_coding	TNF receptor superfamily member 21
ENSG00000136235.17	194.11	2.47345	0.423239	5.8441	5.093e-09	1.19954e-07	0.65	1.51	1.94	0.19	0.29	0.26	GPNMB	chr7	protein_coding	glycoprotein nmb
ENSG00000206417.8	32.7201	1.58835	0.469435	3.38354	0.000715577	0.00447235	0.53	0.27	0.26	0.14	0.09	0.11	H1-10-AS1	chr3	lncRNA	H1-10 antisense RNA 1
ENSG00000149043.16	26.6075	-2.38165	0.541489	-4.39833	1.09086e-05	0.000122952	0.03	0.07	0.03	0.26	0.27	0.17	SYT8	chr11	protein_coding	synaptotagmin 8
ENSG00000163624.6	1239.98	1.69387	0.217253	7.79677	6.35116e-15	3.79788e-13	12.41	11.46	8.55	3.15	3.42	3.38	CDS1	chr4	protein_coding	CDP-diacylglycerol synthase 1
ENSG00000279204.1	4.26135	-4.30885	1.53587	-2.80547	0.00502433	0.0219854	0	0.02	0	0.05	0.07	0.15	RP11-175K6.2	chr5	TEC	--
ENSG00000275216.2	6324	-1.27495	0.290533	-4.38832	1.14231e-05	0.000127982	11.51	17.8	24.36	40.5	45.5	42.89	RP11-54H7.4	chr13	lncRNA	--
ENSG00000154310.17	298.224	1.30922	0.328323	3.98759	6.67474e-05	0.000596216	1.36	0.72	0.67	0.42	0.38	0.3	TNIK	chr3	protein_coding	TRAF2 and NCK interacting kinase
ENSG00000139767.10	2.59337	-4.63815	1.70947	-2.71321	0.00666341	0.027543	0	0	0	0.01	0.01	0.02	SRRM4	chr12	protein_coding	serine/arginine repetitive matrix 4
ENSG00000126860.12	69.8573	3.72095	0.450346	8.26243	1.4274e-16	1.03562e-14	1.53	0.68	0.92	0.07	0.09	0.07	EVI2A	chr17	protein_coding	ecotropic viral integration site 2A
ENSG00000132639.13	15.7982	2.15191	0.791566	2.71854	0.00655701	0.0271844	0.4	0.09	0.08	0.05	0.02	0.06	SNAP25	chr20	protein_coding	synaptosome associated protein 25
ENSG00000164306.11	1245.68	1.51318	0.277576	5.4514	4.99753e-08	9.5399e-07	22.6	14.72	11.62	5.92	5.77	5.29	PRIMPOL	chr4	protein_coding	primase and DNA directed polymerase
ENSG00000186648.15	45.8288	-1.27976	0.431535	-2.96559	0.003021	0.0145781	0.08	0.06	0.15	0.18	0.27	0.27	CARMIL3	chr14	protein_coding	capping protein regulator and myosin 1 linker 3
ENSG00000153561.13	4311.65	1.33475	0.239988	5.56174	2.67093e-08	5.45161e-07	26.95	24.5	16.61	9.27	9.15	8.4	RMND5A	chr2	protein_coding	required for meiotic nuclear division 5 homolog A
ENSG00000077942.19	54.2171	-4.20109	0.473151	-8.87896	6.74904e-19	6.22411e-17	0.02	0.02	0.02	0.33	0.36	0.34	FBLN1	chr22	protein_coding	fibulin 1
ENSG00000091592.16	39.645	-7.60321	1.23326	-6.16514	7.04201e-10	1.9535e-08	0	0	0	0.14	0.18	0.18	NLRP1	chr17	protein_coding	NLR family pyrin domain containing 1
ENSG00000134996.12	1536.33	1.06939	0.142152	7.52289	5.35804e-14	2.73841e-12	39.35	35.84	38.92	18.39	18.05	17.45	OSTF1	chr9	protein_coding	osteoclast stimulating factor 1
ENSG00000112164.6	4.65248	-4.46864	1.44924	-3.08344	0.00204625	0.0106415	0	0	0	0.03	0.03	0.03	GLP1R	chr6	protein_coding	glucagon like peptide 1 receptor
ENSG00000100321.15	75.4162	2.01713	0.297966	6.76966	1.29084e-11	4.75752e-10	0.4	0.38	0.51	0.11	0.1	0.11	SYNGR1	chr22	protein_coding	synaptogyrin 1
ENSG00000164118.13	1365.39	1.32032	0.325667	4.0542	5.03054e-05	0.000467042	10.58	5.09	4.78	2.87	2.64	2.57	CEP44	chr4	protein_coding	centrosomal protein 44
ENSG00000069535.14	24.1851	-2.08912	0.507455	-4.11685	3.8408e-05	0.000371373	0.1	0.06	0.07	0.24	0.39	0.36	MAOB	chrX	protein_coding	monoamine oxidase B
ENSG00000109846.9	18.7398	-4.62522	0.864302	-5.3514	8.72762e-08	1.58719e-06	0.01	0	0.01	0.16	0.23	0.21	CRYAB	chr11	protein_coding	crystallin alpha B
ENSG00000086062.13	12945	-1.55399	0.281245	-5.52538	3.28765e-08	6.564e-07	22.11	32.01	45.14	91.06	101.88	96.03	B4GALT1	chr9	protein_coding	beta-1,4-galactosyltransferase 1
ENSG00000183617.5	789.88	-1.02819	0.291713	-3.52466	0.000424032	0.00289145	9.47	10.69	18.92	25.49	25.36	28.01	MRPL54	chr19	protein_coding	mitochondrial ribosomal protein L54
ENSG00000237596.7	19.7103	1.97057	0.612877	3.21527	0.00130321	0.00737029	0.07	0.06	0.16	0.01	0.03	0.03	RP13-143G15.4	chr6	lncRNA	--
ENSG00000196177.13	784.417	-1.24074	0.294133	-4.21829	2.46165e-05	0.000252598	1.91	2.39	1.19	4.3	4.35	4.3	ACADSB	chr10	protein_coding	acyl-CoA dehydrogenase short/branched chain
ENSG00000128849.11	11.6717	-5.82482	1.33548	-4.36159	1.29118e-05	0.000141907	0	0	0	0.04	0.07	0.08	CGNL1	chr15	protein_coding	cingulin like 1
ENSG00000125966.10	80.3198	-2.18808	0.3334	-6.56293	5.27618e-11	1.73503e-09	0.19	0.19	0.11	0.68	0.77	0.75	MMP24	chr20	protein_coding	matrix metallopeptidase 24
ENSG00000205913.7	30.1127	-1.20568	0.44244	-2.72507	0.0064288	0.0267869	0.04	0.07	0.09	0.13	0.19	0.15	SRRM2-AS1	chr16	lncRNA	SRRM2 antisense RNA 1
ENSG00000131771.14	9.74309	-5.54932	1.37154	-4.04606	5.20879e-05	0.000481222	0	0.01	0	0.07	0.08	0.16	PPP1R1B	chr17	protein_coding	protein phosphatase 1 regulatory inhibitor subunit 1B
ENSG00000090530.10	1643.22	-2.95839	0.25612	-11.5508	7.31357e-31	2.61649e-28	1.17	1.84	1.95	11.39	13.75	13.14	P3H2	chr3	protein_coding	prolyl 3-hydroxylase 2
ENSG00000095015.6	1010.46	1.01654	0.287823	3.53182	0.000412717	0.00282916	5.16	4.93	2.77	2.29	2.08	1.96	MAP3K1	chr5	protein_coding	mitogen-activated protein kinase kinase kinase 1
ENSG00000239911.2	100.481	-2.36773	0.289806	-8.17003	3.08302e-16	2.14674e-14	0.73	0.53	0.8	3.18	3.63	3.82	PRKAG2-AS1	chr7	lncRNA	PRKAG2 antisense RNA 1
ENSG00000170791.18	1090.31	-1.15123	0.21277	-5.41068	6.27851e-08	1.1758e-06	3.33	2.82	2.37	7.03	5.75	5.97	CHCHD7	chr8	protein_coding	coiled-coil-helix-coiled-coil-helix domain containing 7
ENSG00000266088.6	270.964	1.44345	0.284911	5.0663	4.05618e-07	6.36655e-06	9.32	4.81	8	2.49	2.53	3.01	RP5-1028K7.2	chr17	lncRNA	--
ENSG00000143797.12	5047.72	-1.10195	0.203242	-5.42186	5.89828e-08	1.11373e-06	7.68	8.45	11.16	18.15	19.97	19.91	MBOAT2	chr2	protein_coding	membrane bound O-acyltransferase domain containing 2
ENSG00000033178.13	4537.28	1.54174	0.30474	5.0592	4.21015e-07	6.57341e-06	19.89	14.92	8.87	5.11	4.81	4.97	UBA6	chr4	protein_coding	ubiquitin like modifier activating enzyme 6
ENSG00000023902.14	58.117	-2.02343	0.371505	-5.44658	5.13468e-08	9.78372e-07	0.1	0.06	0.1	0.42	0.34	0.27	PLEKHO1	chr1	protein_coding	pleckstrin homology domain containing O1
ENSG00000225720.6	26.886	2.99098	0.639854	4.67447	2.94719e-06	3.8126e-05	1.33	1.08	3.16	0.11	0.26	0.32	RP4-742C19.12	chr22	transcribed_unprocessed_pseudogene	--
ENSG00000101695.9	469.549	1.88659	0.204877	9.20842	3.30967e-20	3.55832e-18	3.5	2.91	2.6	0.84	0.79	0.79	RNF125	chr18	protein_coding	ring finger protein 125
ENSG00000155269.12	46.152	-1.97106	0.367098	-5.36929	7.90453e-08	1.45021e-06	0.04	0.05	0.04	0.18	0.15	0.17	GPR78	chr4	protein_coding	G protein-coupled receptor 78
ENSG00000261716.2	149.753	1.23648	0.374599	3.30082	0.000964035	0.00573176	1.28	0.55	0.6	0.4	0.32	0.3	H2BC20P	chr1	transcribed_unprocessed_pseudogene	H2B clustered histone 20, pseudogene
ENSG00000169933.16	9.93965	2.53613	0.788709	3.21555	0.00130194	0.00736712	0.06	0.03	0.03	0.01	0	0.01	FRMPD4	chrX	protein_coding	FERM and PDZ domain containing 4
ENSG00000138738.11	308.599	1.18808	0.331373	3.58532	0.000336668	0.00239406	1.59	1.06	0.68	0.47	0.53	0.45	PRDM5	chr4	protein_coding	PR/SET domain 5
ENSG00000173275.13	152.062	2.22281	0.425331	5.22607	1.73153e-07	2.9426e-06	1.62	1.16	0.52	0.21	0.27	0.23	ZNF449	chrX	protein_coding	zinc finger protein 449
ENSG00000181827.16	631.526	1.03531	0.344501	3.00525	0.00265363	0.0131666	2.54	1.91	0.99	0.87	0.93	0.84	RFX7	chr15	protein_coding	regulatory factor X7
ENSG00000165215.6	33.1603	-4.40663	0.676443	-6.51441	7.29745e-11	2.34763e-09	0	0.08	0.09	1.56	1.13	0.96	CLDN3	chr7	protein_coding	claudin 3
ENSG00000113460.13	3011.08	1.05962	0.246028	4.3069	1.65558e-05	0.000176987	24.49	23.56	15.58	11.28	9.35	9.72	BRIX1	chr5	protein_coding	biogenesis of ribosomes BRX1
ENSG00000239521.9	15.5963	-3.27031	0.710588	-4.60226	4.1793e-06	5.24625e-05	0.02	0.01	0.01	0.12	0.13	0.17	CASTOR3	chr7	transcribed_unprocessed_pseudogene	CASTOR family member 3
ENSG00000177494.6	121.802	2.89645	0.567103	5.10746	3.26524e-07	5.21583e-06	1.91	4.34	0.78	0.32	0.28	0.35	ZBED2	chr3	protein_coding	zinc finger BED-type containing 2
ENSG00000156171.15	1789.87	1.04751	0.214982	4.87253	1.10179e-06	1.56874e-05	17.62	14.9	21.74	7.35	8.84	9.76	DRAM2	chr1	protein_coding	DNA damage regulated autophagy modulator 2
ENSG00000148481.14	656.656	1.42129	0.214202	6.6353	3.23842e-11	1.09442e-09	6.61	5.94	4.75	1.94	2.19	2.27	MINDY3	chr10	protein_coding	MINDY lysine 48 deubiquitinase 3
ENSG00000172869.15	847.277	1.13116	0.220795	5.12314	3.0049e-07	4.83346e-06	2.33	2.19	1.63	0.85	0.98	0.96	DMXL1	chr5	protein_coding	Dmx like 1
ENSG00000157216.16	497.026	-2.20976	0.239776	-9.21595	3.08541e-20	3.33449e-18	0.63	0.46	0.79	3.09	2.89	2.65	SSBP3	chr1	protein_coding	single stranded DNA binding protein 3
ENSG00000214856.11	10.5792	-2.70577	0.9147	-2.95809	0.00309548	0.0148821	0	0.01	0.07	0.14	0.2	0.23	KRT16P1	chr17	transcribed_unprocessed_pseudogene	keratin 16 pseudogene 1
ENSG00000164116.17	230.74	2.36112	0.317121	7.44549	9.65878e-14	4.75587e-12	0.88	1.2	0.63	0.18	0.16	0.18	GUCY1A1	chr4	protein_coding	guanylate cyclase 1 soluble subunit alpha 1
ENSG00000099139.14	249.319	-2.23898	0.267226	-8.3786	5.35601e-17	4.101e-15	0.14	0.21	0.14	0.83	0.73	0.69	PCSK5	chr9	protein_coding	proprotein convertase subtilisin/kexin type 5
ENSG00000151657.12	540.57	1.46284	0.167208	8.74864	2.15931e-18	1.93128e-16	2.88	2.89	2.78	1.06	1.02	0.99	KIN	chr10	protein_coding	Kin17 DNA and RNA binding protein
ENSG00000112333.12	8.59371	-2.48116	0.804454	-3.08428	0.00204045	0.010619	0.01	0.02	0.02	0.1	0.1	0.08	NR2E1	chr6	protein_coding	nuclear receptor subfamily 2 group E member 1
ENSG00000112902.12	19.4313	3.07276	0.743857	4.13084	3.61437e-05	0.00035227	0.08	0.1	0.03	0.01	0.01	0	SEMA5A	chr5	protein_coding	semaphorin 5A
ENSG00000127054.21	1798.65	-1.08773	0.22811	-4.76845	1.85648e-06	2.53268e-05	2.85	3.02	4.5	7	7.23	7.59	INTS11	chr1	protein_coding	integrator complex subunit 11
ENSG00000268621.6	39.8453	-1.69632	0.448412	-3.78295	0.000154982	0.00123926	0.23	0.09	0.09	0.44	0.45	0.45	IGFL2-AS1	chr19	lncRNA	IGFL2 antisense RNA 1
ENSG00000259952.1	28.7202	1.11252	0.429658	2.58932	0.00961653	0.0369935	1.85	2.14	1.3	0.87	0.84	0.72	AC009133.15	chr16	lncRNA	--
ENSG00000152253.9	1311.33	1.02737	0.287062	3.57892	0.000345022	0.00244508	32.21	22.33	16.56	13.48	10.37	10.71	SPC25	chr2	protein_coding	SPC25 component of NDC80 kinetochore complex
ENSG00000101443.18	2338.02	-1.31026	0.405151	-3.23401	0.00122064	0.00698134	11.25	25.44	37.57	47.34	68.12	67.4	WFDC2	chr20	protein_coding	WAP four-disulfide core domain 2
ENSG00000166828.3	7.50089	-3.1033	1.04269	-2.97624	0.00291809	0.0141705	0.02	0.02	0	0.08	0.06	0.14	SCNN1G	chr16	protein_coding	sodium channel epithelial 1 subunit gamma
ENSG00000123689.6	997.959	-10.8173	0.886558	-12.2015	3.05154e-34	1.58299e-31	0	0	0.08	41.45	54.8	70.57	G0S2	chr1	protein_coding	G0/G1 switch 2
ENSG00000223804.5	21.707	-1.50387	0.504338	-2.98187	0.00286492	0.0139576	0.17	0.22	0.37	0.65	0.81	0.67	CH17-472G23.2	chr1	transcribed_unprocessed_pseudogene	--
ENSG00000173930.9	61.6782	1.47449	0.501135	2.94229	0.00325791	0.0155192	0.42	0.18	0.74	0.15	0.14	0.19	SLCO4C1	chr5	protein_coding	solute carrier organic anion transporter family member 4C1
ENSG00000286835.1	11.7929	2.04459	0.799491	2.55737	0.0105468	0.0398935	0.94	0.84	0.36	0.03	0.19	0.28	RP11-172F4.7	chr9	lncRNA	--
ENSG00000138944.8	16.213	-4.84223	0.984006	-4.92093	8.61319e-07	1.25332e-05	0	0	0.01	0.08	0.13	0.12	SHISAL1	chr22	protein_coding	shisa like 1
ENSG00000137880.6	145.633	-1.18718	0.393387	-3.01783	0.0025459	0.0127438	1.17	0.81	2.47	3.18	3.37	3.49	GCHFR	chr15	protein_coding	GTP cyclohydrolase I feedback regulator
ENSG00000114316.13	2467.11	-1.17017	0.199804	-5.85656	4.7256e-09	1.11809e-07	4.26	4.87	6.17	11.29	11.27	11.59	USP4	chr3	protein_coding	ubiquitin specific peptidase 4
ENSG00000172824.16	14.0426	-5.18873	1.14182	-4.54425	5.5131e-06	6.73742e-05	0	0.01	0.01	0.14	0.18	0.14	CES4A	chr16	protein_coding	carboxylesterase 4A
ENSG00000267059.2	1422.54	-1.0128	0.278045	-3.64257	0.000269934	0.00198762	20.94	16.04	32.93	48.45	42.98	47.68	AC005943.2	chr19	protein_coding	--
ENSG00000064225.12	251.851	2.17364	0.219674	9.89484	4.38295e-23	6.5429e-21	1.48	1.58	1.78	0.38	0.31	0.38	ST3GAL6	chr3	protein_coding	ST3 beta-galactoside alpha-2,3-sialyltransferase 6
ENSG00000189195.15	153.879	1.37434	0.444192	3.09401	0.00197471	0.0103682	1.17	0.41	0.4	0.28	0.21	0.26	BTBD8	chr1	protein_coding	BTB domain containing 8
ENSG00000186197.15	127.967	1.73534	0.362811	4.78303	1.72674e-06	2.36657e-05	0.76	1.13	1.75	0.33	0.34	0.41	EDARADD	chr1	protein_coding	EDAR associated death domain
ENSG00000154655.16	24.5072	5.78597	0.930826	6.21595	5.10153e-10	1.44416e-08	0.15	0.15	0.15	0	0	0.01	L3MBTL4	chr18	protein_coding	L3MBTL histone methyl-lysine binding protein 4
ENSG00000112144.16	881.171	1.43306	0.219559	6.52697	6.71125e-11	2.16576e-09	5.27	3.78	6.1	1.79	1.96	1.79	CILK1	chr6	protein_coding	ciliogenesis associated kinase 1
ENSG00000109674.4	1562.53	2.06133	0.410094	5.02648	4.9957e-07	7.6729e-06	32.36	21.84	9.63	6.3	4.6	4.29	NEIL3	chr4	protein_coding	nei like DNA glycosylase 3
ENSG00000128203.7	109.166	-1.81599	0.297321	-6.10784	1.0099e-09	2.71795e-08	0.25	0.37	0.44	1.3	1.26	1.13	ASPHD2	chr22	protein_coding	aspartate beta-hydroxylase domain containing 2
ENSG00000172137.19	55.8251	-4.17637	0.527531	-7.91682	2.43659e-15	1.52747e-13	0.06	0.06	0.13	1.01	1.82	1.74	CALB2	chr16	protein_coding	calbindin 2
ENSG00000181690.8	70.9896	-3.58325	0.39357	-9.10448	8.66795e-20	8.73106e-18	0.04	0.04	0.02	0.38	0.41	0.43	PLAG1	chr8	protein_coding	PLAG1 zinc finger
ENSG00000124731.13	125.647	2.86142	0.499194	5.73208	9.92075e-09	2.18763e-07	0.53	1.58	0.61	0.09	0.12	0.17	TREM1	chr6	protein_coding	triggering receptor expressed on myeloid cells 1
ENSG00000276649.1	4.48402	-5.42731	1.50445	-3.6075	0.000309164	0.00222671	0	0	0	0.11	0.18	0.12	RP5-858L17.1	chr20	lncRNA	--
ENSG00000224594.2	57.8508	1.51021	0.388716	3.88511	0.000102282	0.000862164	3.99	3.07	6.77	1.57	1.58	1.66	RPL29P19	chr8	processed_pseudogene	ribosomal protein L29 pseudogene 19
ENSG00000145780.8	786.919	2.09579	0.288402	7.2669	3.6784e-13	1.65928e-11	6.64	6.28	3.56	1.33	1.31	1.2	FEM1C	chr5	protein_coding	fem-1 homolog C
ENSG00000229124.7	243.8	3.89603	0.317815	12.2588	1.50679e-34	8.01691e-32	6.53	6.12	4.12	0.28	0.39	0.44	VIM-AS1	chr10	lncRNA	VIM antisense RNA 1
ENSG00000123737.13	1306.45	1.24351	0.264192	4.70684	2.51585e-06	3.32933e-05	10.98	10.96	6.76	4.49	3.99	3.58	EXOSC9	chr4	protein_coding	exosome component 9
ENSG00000105750.15	294.28	4.49317	0.391763	11.4691	1.88596e-30	6.11464e-28	4.14	3.14	1.62	0.14	0.12	0.14	ZNF85	chr19	protein_coding	zinc finger protein 85
ENSG00000112208.11	1438.63	1.48134	0.312054	4.74708	2.06372e-06	2.78066e-05	11.42	7.05	5.09	3.08	2.58	2.69	BAG2	chr6	protein_coding	BAG cochaperone 2
ENSG00000122741.16	749.04	1.27649	0.20074	6.35891	2.03188e-10	6.15495e-09	3.71	2.66	3.11	1.15	1.41	1.31	DCAF10	chr9	protein_coding	DDB1 and CUL4 associated factor 10
ENSG00000115226.10	36.393	-1.69308	0.483665	-3.50052	0.000464354	0.00311785	0.1	0.21	0.34	0.64	0.75	0.71	FNDC4	chr2	protein_coding	fibronectin type III domain containing 4
ENSG00000165644.11	292.339	-1.02364	0.262203	-3.90399	9.46202e-05	0.000805319	2.29	1.89	3.3	4.38	5.26	5.42	COMTD1	chr10	protein_coding	catechol-O-methyltransferase domain containing 1
ENSG00000138640.15	449.138	1.51324	0.267788	5.65087	1.59641e-08	3.38015e-07	1.59	1.24	0.89	0.46	0.41	0.42	FAM13A	chr4	protein_coding	family with sequence similarity 13 member A
ENSG00000166349.10	40.8414	2.17159	0.504267	4.30643	1.65913e-05	0.000177205	0.35	0.15	0.13	0.05	0.03	0.05	RAG1	chr11	protein_coding	recombination activating 1
ENSG00000174945.14	729.211	-3.36454	0.563768	-5.96795	2.40254e-09	5.95613e-08	0.06	0.34	0.53	3.22	3.25	3.11	AMZ1	chr7	protein_coding	archaelysin family metallopeptidase 1
ENSG00000150510.17	40.3254	1.64581	0.443368	3.71206	0.000205581	0.00157818	0.23	0.3	0.14	0.06	0.07	0.09	FAM124A	chr13	protein_coding	family with sequence similarity 124 member A
ENSG00000242366.4	314.951	-2.62036	0.374538	-6.99624	2.62921e-12	1.0614e-10	0.42	1.13	1.14	5.19	6.01	5.26	UGT1A8	chr2	protein_coding	UDP glucuronosyltransferase family 1 member A8
ENSG00000107742.13	154.98	-3.98948	0.392878	-10.1545	3.16407e-24	5.6115e-22	0.03	0.07	0.11	1.18	1.07	1.08	SPOCK2	chr10	protein_coding	SPARC (osteonectin), cwcv and kazal like domains proteoglycan 2
ENSG00000164031.17	1303.62	1.67231	0.430956	3.88046	0.000104258	0.00087621	5.42	4.4	1.43	1.23	1.15	1.13	DNAJB14	chr4	protein_coding	DnaJ heat shock protein family (Hsp40) member B14
ENSG00000271447.6	69.3469	-2.16943	0.649067	-3.34238	0.000830644	0.00507485	0.09	0.05	0.44	0.6	1.07	0.94	MMP28	chr17	protein_coding	matrix metallopeptidase 28
ENSG00000144366.16	739.216	1.99775	0.220336	9.06683	1.2253e-19	1.21605e-17	2.76	2.4	2.14	0.5	0.6	0.71	GULP1	chr2	protein_coding	GULP PTB domain containing engulfment adaptor 1
ENSG00000150051.14	114.338	1.08363	0.243746	4.44575	8.75858e-06	0.000101361	0.88	0.88	1.04	0.39	0.46	0.46	MKX	chr10	protein_coding	mohawk homeobox
ENSG00000136367.14	13.5579	-2.09444	0.783365	-2.67364	0.00750335	0.030243	0.01	0	0.02	0.06	0.03	0.06	ZFHX2	chr14	protein_coding	zinc finger homeobox 2
ENSG00000143190.23	1775.1	1.22271	0.482292	2.53521	0.0112381	0.0419107	6.28	3.95	1.2	1.78	1.58	1.51	POU2F1	chr1	protein_coding	POU class 2 homeobox 1
ENSG00000076043.11	1467.26	1.07252	0.163298	6.56785	5.10482e-11	1.68135e-09	15.02	12.85	12.39	6.37	6.38	6.23	REXO2	chr11	protein_coding	RNA exonuclease 2
ENSG00000136059.15	22.5423	-1.56922	0.559581	-2.80429	0.00504281	0.0220431	0.02	0.03	0.08	0.12	0.12	0.14	VILL	chr3	protein_coding	villin like
ENSG00000115548.17	1777.12	1.09969	0.314174	3.50025	0.00046483	0.00311941	6.63	3.97	2.88	2.11	2.18	1.95	KDM3A	chr2	protein_coding	lysine demethylase 3A
ENSG00000113328.19	2602.06	1.6408	0.337993	4.85455	1.2066e-06	1.69972e-05	49.32	25.4	19.64	9.97	10.02	9.92	CCNG1	chr5	protein_coding	cyclin G1
ENSG00000120318.16	630.409	-1.2174	0.19544	-6.22904	4.69288e-10	1.33815e-08	1.68	1.19	1.67	3.59	3.51	3.34	ARAP3	chr5	protein_coding	ArfGAP with RhoGAP domain, ankyrin repeat and PH domain 3
ENSG00000104899.8	48.869	1.48167	0.444416	3.33397	0.000856151	0.00519449	0.48	0.48	1.1	0.25	0.22	0.26	AMH	chr19	protein_coding	anti-Mullerian hormone
ENSG00000165887.12	21.6197	-1.85422	0.642717	-2.88497	0.00391445	0.0179661	0.31	0.12	0.05	0.67	0.49	0.55	ANKRD2	chr10	protein_coding	ankyrin repeat domain 2
ENSG00000134532.19	31.2093	-2.34835	0.823498	-2.85168	0.00434885	0.0195195	0	0.05	0.02	0.04	0.16	0.15	SOX5	chr12	protein_coding	SRY-box transcription factor 5
ENSG00000116954.8	1621.13	1.47784	0.225829	6.54408	5.98643e-11	1.95312e-09	13.03	12.56	8.75	4.16	4.05	4.05	RRAGC	chr1	protein_coding	Ras related GTP binding C
ENSG00000206172.8	25.8334	-2.24642	0.58574	-3.83518	0.000125473	0.0010303	0.1	0.21	0.48	1.35	1.39	1.01	HBA1	chr16	protein_coding	hemoglobin subunit alpha 1
ENSG00000227744.4	51.8504	-5.79193	0.754208	-7.67948	1.5973e-14	8.90969e-13	0	0.01	0.03	0.56	0.66	0.92	LINC01940	chr2	lncRNA	long intergenic non-protein coding RNA 1940
ENSG00000184792.16	9199.68	-1.08554	0.212813	-5.10089	3.38065e-07	5.37536e-06	17.42	24.55	23.45	43.48	45.8	48.85	OSBP2	chr22	protein_coding	oxysterol binding protein 2
ENSG00000146701.12	17173	-1.02717	0.188695	-5.44352	5.22364e-08	9.93498e-07	66.03	71.48	92.06	152.98	157.56	153.03	MDH2	chr7	protein_coding	malate dehydrogenase 2
ENSG00000178401.16	74.141	-1.28131	0.336472	-3.80808	0.000140049	0.00113428	0.2	0.14	0.28	0.49	0.58	0.43	DNAJC22	chr12	protein_coding	DnaJ heat shock protein family (Hsp40) member C22
ENSG00000181885.18	7145.74	-1.26274	0.304051	-4.15304	3.28092e-05	0.00032496	36.06	27.69	61.73	87.15	99.21	110.18	CLDN7	chr17	protein_coding	claudin 7
ENSG00000113456.19	1281.98	1.24035	0.249304	4.97527	6.51558e-07	9.7335e-06	8.4	6.43	4.82	2.88	2.69	2.69	RAD1	chr5	protein_coding	RAD1 checkpoint DNA exonuclease
ENSG00000119698.12	11.3766	-3.22537	0.817631	-3.94477	7.98757e-05	0.000695518	0.01	0.01	0.01	0.1	0.08	0.13	PPP4R4	chr14	protein_coding	protein phosphatase 4 regulatory subunit 4
ENSG00000196110.8	356.779	1.56206	0.264007	5.91675	3.28362e-09	7.91402e-08	2.46	1.88	1.48	0.61	0.59	0.75	ZNF699	chr19	protein_coding	zinc finger protein 699
ENSG00000139971.15	82.8038	-1.14991	0.293317	-3.92036	8.84181e-05	0.0007597	0.17	0.15	0.18	0.41	0.29	0.4	ARMH4	chr14	protein_coding	armadillo like helical domain containing 4
ENSG00000054356.14	1097.38	-5.08214	0.558776	-9.09514	9.44649e-20	9.46931e-18	0.07	0.08	0.42	5.83	6.75	6.41	PTPRN	chr2	protein_coding	protein tyrosine phosphatase receptor type N
ENSG00000125775.15	152.23	-1.97508	0.682384	-2.89438	0.00379902	0.0175588	0.11	0.3	1.39	1.74	2.56	2.67	SDCBP2	chr20	protein_coding	syndecan binding protein 2
ENSG00000103489.12	117.599	-9.17468	1.20476	-7.61536	2.62953e-14	1.41354e-12	0	0	0	0.49	0.52	0.54	XYLT1	chr16	protein_coding	xylosyltransferase 1
ENSG00000168502.17	471.288	1.51382	0.374141	4.04613	5.20724e-05	0.000481222	1.54	1.79	0.71	0.56	0.46	0.39	MTCL1	chr18	protein_coding	microtubule crosslinking factor 1
ENSG00000146263.12	1763.27	1.079	0.361638	2.98365	0.00284829	0.0138998	3.85	2.85	1.4	1.48	1.21	1.12	MMS22L	chr6	protein_coding	MMS22 like, DNA repair protein
ENSG00000140548.10	932.514	-1.01272	0.218719	-4.63025	3.65224e-06	4.6351e-05	2.44	3.5	3.15	5.79	6.05	6.41	ZNF710	chr15	protein_coding	zinc finger protein 710
ENSG00000258429.2	134.402	-1.07902	0.318265	-3.39032	0.000698101	0.00438559	0.55	0.6	1.08	1.55	1.48	1.65	PDF	chr16	protein_coding	peptide deformylase, mitochondrial
ENSG00000088899.16	168.989	-1.40463	0.286975	-4.8946	9.85037e-07	1.41843e-05	0.36	0.33	0.58	1.01	1.09	1.27	LZTS3	chr20	protein_coding	leucine zipper tumor suppressor family member 3
ENSG00000164187.7	505.706	1.20548	0.302364	3.98684	6.69591e-05	0.000597592	2.78	2.14	1.31	0.87	0.93	0.88	LMBRD2	chr5	protein_coding	LMBR1 domain containing 2
ENSG00000262481.5	189.938	-1.53913	0.378933	-4.06176	4.8705e-05	0.000454624	0.74	0.54	1.54	2.64	2.49	2.98	TMEM256-PLSCR3	chr17	protein_coding	TMEM256-PLSCR3 readthrough (NMD candidate)
ENSG00000076554.16	4249.79	1.63717	0.432582	3.78464	0.000153934	0.00123136	25.41	25.52	7.19	6.29	6.28	6.1	TPD52	chr8	protein_coding	tumor protein D52
ENSG00000070882.13	1726.88	1.14245	0.185363	6.16333	7.12326e-10	1.9734e-08	8.01	7.31	6.37	3.51	3.27	2.97	OSBPL3	chr7	protein_coding	oxysterol binding protein like 3
ENSG00000236901.6	87.7809	1.34631	0.403284	3.33837	0.000842726	0.00513591	0.68	0.57	0.3	0.26	0.16	0.19	MIR600HG	chr9	lncRNA	MIR600 host gene
ENSG00000161970.15	20427	-1.37153	0.224372	-6.11272	9.79472e-10	2.63949e-08	117.07	85.66	138.7	267.57	272.19	332	RPL26	chr17	protein_coding	ribosomal protein L26
ENSG00000198618.5	68.4145	1.67971	0.574317	2.92471	0.00344782	0.0162117	9.61	4.28	1.62	1.58	1.5	1.7	PPIAP22	chr21	processed_pseudogene	peptidylprolyl isomerase A pseudogene 22
ENSG00000284968.1	52.7085	1.37821	0.330682	4.16779	3.07566e-05	0.000307566	0.76	0.54	0.71	0.27	0.22	0.29	RP11-397E7.5	chr4	lncRNA	--
ENSG00000141391.14	151.782	1.14768	0.237554	4.83126	1.35671e-06	1.89446e-05	1.85	1.87	2.12	0.74	1.01	0.87	PRELID3A	chr18	protein_coding	PRELI domain containing 3A
ENSG00000152495.11	1164.33	1.41756	0.423642	3.34612	0.000819496	0.00502053	3.34	4.43	1.33	1.43	1.01	0.97	CAMK4	chr5	protein_coding	calcium/calmodulin dependent protein kinase IV
ENSG00000255443.1	8.49284	2.42777	0.871615	2.78538	0.00534658	0.023108	0.72	0.82	0.24	0.15	0.07	0.11	CD44-AS1	chr11	lncRNA	CD44 antisense RNA 1
ENSG00000173702.7	9.3508	-5.49938	1.33457	-4.12073	3.7768e-05	0.000365696	0	0	0.01	0.15	0.11	0.13	MUC13	chr3	protein_coding	mucin 13, cell surface associated
ENSG00000171368.12	81.4772	-2.31527	0.615788	-3.75985	0.000170015	0.00134137	0.04	0.05	0.25	0.38	0.71	0.57	TPPP	chr5	protein_coding	tubulin polymerization promoting protein
ENSG00000249364.6	44.078	-2.06282	0.804648	-2.56363	0.0103583	0.0392704	0.01	0.03	0.16	0.13	0.32	0.37	RP11-434D9.1	chr5	lncRNA	--
ENSG00000139193.4	26.0023	-5.48042	0.92278	-5.93903	2.8671e-09	6.97449e-08	0.02	0.05	0	1.01	0.94	0.86	CD27	chr12	protein_coding	CD27 molecule
ENSG00000171345.13	21436.2	-2.36863	0.323727	-7.31674	2.54067e-13	1.16894e-11	53.4	52.41	115.4	360.26	396.04	370.1	KRT19	chr17	protein_coding	keratin 19
ENSG00000108861.9	1706.37	1.04352	0.213215	4.89423	9.86915e-07	1.41927e-05	11.11	13.3	9.41	5.37	5.55	5.41	DUSP3	chr17	protein_coding	dual specificity phosphatase 3
ENSG00000140545.15	1845.6	-2.16872	0.400968	-5.4087	6.34832e-08	1.18567e-06	1.3	1.82	4.2	9.47	11.62	11.41	MFGE8	chr15	protein_coding	milk fat globule EGF and factor V/VIII domain containing
ENSG00000224259.7	184.959	-1.16555	0.395948	-2.94369	0.00324326	0.0154565	0.66	0.52	1.12	1.06	1.64	2.4	LINC01133	chr1	lncRNA	long intergenic non-protein coding RNA 1133
ENSG00000238113.7	58.1352	1.01237	0.385402	2.62678	0.0086196	0.0338744	0.7	0.35	0.35	0.21	0.24	0.23	LINC01410	chr9	lncRNA	long intergenic non-protein coding RNA 1410
ENSG00000254027.1	69.3272	-1.06447	0.354876	-2.99954	0.00270387	0.0133648	1.06	1.87	1.8	2.57	3.62	3.59	RP11-363E6.3	chr8	lncRNA	--
ENSG00000106366.9	334.168	-3.09398	0.577439	-5.35811	8.40974e-08	1.53206e-06	0.11	0.47	1.06	4.49	4.66	4.75	SERPINE1	chr7	protein_coding	serpin family E member 1
ENSG00000149050.10	21.9155	1.59494	0.610676	2.61177	0.00900756	0.0351263	0.21	0.19	0.06	0.07	0.04	0.04	ZNF214	chr11	protein_coding	zinc finger protein 214
ENSG00000213160.10	1643.71	1.31343	0.314199	4.18024	2.91199e-05	0.000292467	14.34	10.71	6.33	4.64	4.06	3.84	KLHL23	chr2	protein_coding	kelch like family member 23
ENSG00000137709.10	74.0951	-1.38454	0.389362	-3.55591	0.000376668	0.00262806	0.16	0.08	0.22	0.37	0.34	0.47	POU2F3	chr11	protein_coding	POU class 2 homeobox 3
ENSG00000104522.16	2426.54	-1.32576	0.223379	-5.93503	2.93788e-09	7.12162e-08	7.32	9.34	11.66	23.92	22.83	23.69	GFUS	chr8	protein_coding	GDP-L-fucose synthase
ENSG00000069122.19	6.62456	-3.95595	1.27085	-3.11284	0.00185294	0.00985857	0	0.01	0	0.05	0.04	0.04	ADGRF5	chr6	protein_coding	adhesion G protein-coupled receptor F5
ENSG00000088836.14	207.686	-3.36817	0.252346	-13.3474	1.22629e-40	1.01782e-37	0.18	0.2	0.24	2.04	2.27	2.12	SLC4A11	chr20	protein_coding	solute carrier family 4 member 11
ENSG00000280165.1	85.9908	-1.9066	0.344339	-5.537	3.07699e-08	6.18078e-07	0.21	0.2	0.15	0.51	0.69	0.88	PCDH20	chr13	protein_coding	protocadherin 20
ENSG00000243302.3	144.425	-1.11724	0.309822	-3.60606	0.00031088	0.00223519	1.55	1.5	2.81	4.33	4.45	3.84	RP11-274B21.2	chr7	processed_pseudogene	--
ENSG00000137502.10	153.521	1.21254	0.291196	4.16401	3.12713e-05	0.000311811	0.62	0.34	0.39	0.19	0.19	0.19	RAB30	chr11	protein_coding	RAB30, member RAS oncogene family
ENSG00000219642.2	16.2019	1.91601	0.755197	2.53711	0.0111773	0.0417515	0.53	0.54	0.1	0.14	0.1	0.06	BMPR1AP1	chr6	processed_pseudogene	bone morphogenetic protein receptor type 1A pseudogene 1
ENSG00000102038.16	600.236	2.39073	0.222873	10.7269	7.61467e-27	1.73631e-24	6.95	5.33	4.81	0.98	1.11	1.14	SMARCA1	chrX	protein_coding	SWI/SNF related, matrix associated, actin dependent regulator of chromatin, subfamily a, member 1
ENSG00000166670.10	2.42832	-4.54477	1.7903	-2.53856	0.0111311	0.0416688	0	0	0	0.03	0.09	0.08	MMP10	chr11	protein_coding	matrix metallopeptidase 10
ENSG00000169223.15	4398.98	-1.27461	0.235341	-5.41602	6.09403e-08	1.14435e-06	22.17	28.06	37.46	69.55	69.41	71.37	LMAN2	chr5	protein_coding	lectin, mannose binding 2
ENSG00000151702.17	57.4198	4.7543	0.532431	8.92941	4.28302e-19	4.00328e-17	0.36	0.4	0.26	0.02	0.01	0.01	FLI1	chr11	protein_coding	Fli-1 proto-oncogene, ETS transcription factor
ENSG00000238228.1	20.9189	-1.59173	0.535151	-2.97436	0.00293597	0.0142406	0.18	0.17	0.4	0.69	0.68	0.92	OR7E7P	chr7	unprocessed_pseudogene	olfactory receptor family 7 subfamily E member 7 pseudogene
ENSG00000115526.11	184.279	2.05304	0.287182	7.14892	8.74631e-13	3.84504e-11	1.16	1.77	1.94	0.4	0.38	0.39	CHST10	chr2	protein_coding	carbohydrate sulfotransferase 10
ENSG00000156970.13	4611.19	1.54674	0.396118	3.90474	9.43282e-05	0.000803164	62.21	32.08	19.75	15.84	11.94	10.83	BUB1B	chr15	protein_coding	BUB1 mitotic checkpoint serine/threonine kinase B
ENSG00000178860.9	859.118	-1.87572	0.529254	-3.54409	0.000393966	0.0027213	1.16	4.12	8.02	16.57	15.77	16.01	MSC	chr8	protein_coding	musculin
ENSG00000185158.12	91.6739	1.48228	0.278748	5.31763	1.05128e-07	1.8789e-06	0.59	0.56	0.44	0.18	0.19	0.19	LRRC37B	chr17	protein_coding	leucine rich repeat containing 37B
ENSG00000145782.13	1399.97	1.18289	0.184463	6.41261	1.43053e-10	4.43699e-09	5.94	5.6	4.63	2.39	2.35	2.33	ATG12	chr5	protein_coding	autophagy related 12
ENSG00000205269.6	302.36	2.32016	0.406202	5.71183	1.11767e-08	2.44637e-07	1.97	1.57	0.64	0.3	0.28	0.25	TMEM170B	chr6	protein_coding	transmembrane protein 170B
ENSG00000099337.5	333.491	-1.0342	0.335268	-3.0847	0.0020376	0.0106096	0.64	0.64	1.36	1.55	1.93	1.85	KCNK6	chr19	protein_coding	potassium two pore domain channel subfamily K member 6
ENSG00000185862.7	366.476	2.90017	0.289419	10.0207	1.23662e-23	1.98914e-21	10.67	6.38	6.19	1.17	0.94	0.97	EVI2B	chr17	protein_coding	ecotropic viral integration site 2B
ENSG00000187566.6	27.618	1.26026	0.460411	2.73725	0.0061955	0.0260026	0.51	0.42	0.36	0.16	0.25	0.12	NHLRC1	chr6	protein_coding	NHL repeat containing E3 ubiquitin protein ligase 1
ENSG00000248964.7	26.9757	1.63061	0.589641	2.76543	0.00568471	0.0242861	0.23	0.19	0.58	0.07	0.1	0.15	RP11-94H18.1	chr8	lncRNA	--
ENSG00000133619.17	131.491	1.05143	0.306988	3.42498	0.000614848	0.00394988	0.56	0.86	1.03	0.41	0.38	0.38	KRBA1	chr7	protein_coding	KRAB-A domain containing 1
ENSG00000256686.1	4.24325	-3.45788	1.39172	-2.48461	0.0129695	0.0469146	0	0	0.06	0.26	0.19	0.29	RP11-443N24.2	chr12	lncRNA	--
ENSG00000172752.14	2.67873	5.05438	1.7287	2.92381	0.00345779	0.0162385	0.02	0.01	0.01	0	0	0	COL6A5	chr3	protein_coding	collagen type VI alpha 5 chain
ENSG00000101938.15	286.594	5.17535	0.322948	16.0253	8.50173e-58	1.60374e-54	3.3	3.74	3.44	0.11	0.05	0.13	CHRDL1	chrX	protein_coding	chordin like 1
ENSG00000143367.16	709.446	-1.20638	0.28497	-4.23334	2.30247e-05	0.000238048	1.8	2.72	3.65	6.59	5.95	6.16	TUFT1	chr1	protein_coding	tuftelin 1
ENSG00000172296.13	2315.37	-2.48092	0.266006	-9.32655	1.09374e-20	1.28221e-18	2.09	2.53	1.44	12.13	11.46	10.14	SPTLC3	chr20	protein_coding	serine palmitoyltransferase long chain base subunit 3
ENSG00000174004.6	58.2108	2.16581	0.319441	6.78001	1.20171e-11	4.46072e-10	0.84	0.72	0.86	0.19	0.18	0.16	NRROS	chr3	protein_coding	negative regulator of reactive oxygen species
ENSG00000143546.10	64.4658	-9.27242	1.21823	-7.61139	2.71156e-14	1.45387e-12	0	0	0	3.16	3.43	4.01	S100A8	chr1	protein_coding	S100 calcium binding protein A8
ENSG00000092969.12	8032.15	1.26736	0.252852	5.01227	5.37918e-07	8.19515e-06	33.8	48.87	55.65	22	18.19	16.9	TGFB2	chr1	protein_coding	transforming growth factor beta 2
ENSG00000156299.13	1037.03	-1.32853	0.186183	-7.13559	9.63725e-13	4.20111e-11	1.77	1.51	1.46	3.69	4.42	3.68	TIAM1	chr21	protein_coding	TIAM Rac1 associated GEF 1
ENSG00000143882.12	24.1149	-1.8225	0.592257	-3.07722	0.00208944	0.0108336	0.1	0.11	0.02	0.23	0.28	0.27	ATP6V1C2	chr2	protein_coding	ATPase H+ transporting V1 subunit C2
ENSG00000103160.12	1092.35	1.04613	0.267006	3.91802	8.92797e-05	0.000765688	9	9.39	5.61	4.23	3.89	3.46	HSDL1	chr16	protein_coding	hydroxysteroid dehydrogenase like 1
ENSG00000163888.4	238.982	1.14778	0.233013	4.92584	8.39976e-07	1.22398e-05	4.54	5.76	6.43	2.55	2.59	2.36	CAMK2N2	chr3	protein_coding	calcium/calmodulin dependent protein kinase II inhibitor 2
ENSG00000182871.16	899.492	-2.99688	0.309395	-9.68625	3.44963e-22	4.7092e-20	0.43	0.45	0.87	4.08	5.33	4.44	COL18A1	chr21	protein_coding	collagen type XVIII alpha 1 chain
ENSG00000088826.18	3437.89	-1.73901	0.410623	-4.23506	2.28487e-05	0.000236464	7.27	9.26	23.46	37.25	47.7	46.62	SMOX	chr20	protein_coding	spermine oxidase
ENSG00000139734.19	2215.43	1.30654	0.290762	4.49351	7.006e-06	8.3357e-05	14.08	10.17	7.31	4.92	4.31	3.43	DIAPH3	chr13	protein_coding	diaphanous related formin 3
ENSG00000082074.19	222.413	2.95051	0.546218	5.4017	6.60113e-08	1.22956e-06	2.23	0.54	0.57	0.09	0.17	0.16	FYB1	chr5	protein_coding	FYN binding protein 1
ENSG00000113763.12	10.4517	-3.31992	0.867299	-3.82788	0.00012925	0.0010588	0.01	0.02	0.01	0.11	0.13	0.08	UNC5A	chr5	protein_coding	unc-5 netrin receptor A
ENSG00000125430.9	189.843	1.81647	0.273418	6.64358	3.06147e-11	1.0414e-09	1.06	1.45	1.54	0.37	0.33	0.45	HS3ST3B1	chr17	protein_coding	heparan sulfate-glucosamine 3-sulfotransferase 3B1
ENSG00000106128.19	3.18336	-4.93295	1.63217	-3.02232	0.00250845	0.0125957	0	0	0	0.04	0.03	0.07	GHRHR	chr7	protein_coding	growth hormone releasing hormone receptor
ENSG00000072133.11	156.841	2.77292	0.394311	7.03231	2.03136e-12	8.43014e-11	1.02	0.86	0.41	0.13	0.11	0.09	RPS6KA6	chrX	protein_coding	ribosomal protein S6 kinase A6
ENSG00000123240.17	1552.83	1.98105	0.222227	8.91455	4.89782e-19	4.55739e-17	9.99	11.06	14.61	2.58	3.14	3.23	OPTN	chr10	protein_coding	optineurin
ENSG00000080031.10	126.166	-1.45651	0.555514	-2.62191	0.00874379	0.0342263	0.21	0.16	0.79	0.73	1.11	1.28	PTPRH	chr19	protein_coding	protein tyrosine phosphatase receptor type H
ENSG00000132906.18	697.041	-1.37633	0.448071	-3.07167	0.00212863	0.0109901	1.01	1.06	3.41	3.97	4.89	5.14	CASP9	chr1	protein_coding	caspase 9
ENSG00000197857.15	23.8046	2.41602	0.593172	4.07305	4.64006e-05	0.000436121	0.28	0.1	0.11	0.03	0.04	0.03	ZNF44	chr19	protein_coding	zinc finger protein 44
ENSG00000165238.16	407.811	-1.33523	0.335002	-3.98575	6.72674e-05	0.00059957	0.55	0.5	0.24	1.23	1	1.02	WNK2	chr9	protein_coding	WNK lysine deficient protein kinase 2
ENSG00000183578.8	27.4998	-1.78386	0.493326	-3.61599	0.000299198	0.00216772	0.13	0.16	0.06	0.48	0.35	0.38	TNFAIP8L3	chr15	protein_coding	TNF alpha induced protein 8 like 3
ENSG00000236444.5	6.9948	2.54665	0.87437	2.91255	0.00358488	0.0167386	0.1	0.08	0.08	0.02	0.01	0.02	UBE2L5	chr13	protein_coding	ubiquitin conjugating enzyme E2 L5
ENSG00000229962.2	10.438	2.9746	0.91876	3.23762	0.00120531	0.00690887	0.39	0.46	0.1	0.05	0.06	0.01	AP000221.1	chr21	lncRNA	--
ENSG00000148468.17	910.716	3.52163	0.261815	13.4508	3.04427e-41	2.8713e-38	11.53	10.75	7.24	0.98	0.8	0.79	FAM171A1	chr10	protein_coding	family with sequence similarity 171 member A1
ENSG00000286223.1	10.6785	2.62828	1.01094	2.59983	0.00932689	0.0361002	0.62	0.52	0.06	0.12	0.02	0.06	RP11-686O6.3	chr2	lncRNA	--
ENSG00000132561.14	46.1761	-1.85041	0.418168	-4.42504	9.64247e-06	0.000110238	0.08	0.08	0.05	0.19	0.34	0.24	MATN2	chr8	protein_coding	matrilin 2
ENSG00000147655.12	10.4449	-2.37374	0.727425	-3.2632	0.00110161	0.0064047	0.01	0.02	0.02	0.1	0.1	0.09	RSPO2	chr8	protein_coding	R-spondin 2
ENSG00000164093.17	42.9522	2.62559	0.523592	5.01458	5.31501e-07	8.1093e-06	0.38	0.42	0.14	0.05	0.06	0.04	PITX2	chr4	protein_coding	paired like homeodomain 2
ENSG00000285897.1	382.592	1.96662	0.228798	8.59546	8.29334e-18	6.91111e-16	2.95	2.56	2.21	0.76	0.63	0.57	RP5-1171I10.8	chr17	protein_coding	--
ENSG00000110675.13	98.6014	-2.33166	0.294979	-7.90449	2.69028e-15	1.68142e-13	0.13	0.17	0.11	0.7	0.69	0.66	ELMOD1	chr11	protein_coding	ELMO domain containing 1
ENSG00000275764.1	149.984	1.65026	0.503422	3.27807	0.00104518	0.00613853	4.27	3.74	0.97	0.81	1.13	0.91	RP11-582E3.6	chr12	lncRNA	--
ENSG00000254416.6	7.62163	3.25889	1.04486	3.11898	0.00181478	0.00971153	0.08	0.19	0.16	0	0.01	0.04	LINC02732	chr11	lncRNA	long intergenic non-protein coding RNA 2732
ENSG00000164761.9	239.51	-2.58553	0.502888	-5.14137	2.72739e-07	4.43522e-06	0.32	1.27	0.4	3.15	4.19	4.62	TNFRSF11B	chr8	protein_coding	TNF receptor superfamily member 11b
ENSG00000091129.21	784.484	3.35149	0.251166	13.3437	1.28813e-40	1.02803e-37	3.87	5.19	3.7	0.36	0.41	0.48	NRCAM	chr7	protein_coding	neuronal cell adhesion molecule
ENSG00000142973.14	522.173	-4.46983	0.527161	-8.47906	2.27016e-17	1.81876e-15	0.11	0.21	0.64	5.05	7.91	8.17	CYP4B1	chr1	protein_coding	cytochrome P450 family 4 subfamily B member 1
ENSG00000204442.4	57.4204	1.75949	0.405288	4.34132	1.41627e-05	0.000153861	0.24	0.31	0.16	0.06	0.09	0.06	FAM155A	chr13	protein_coding	--
ENSG00000152620.13	733.062	1.77643	0.326492	5.44095	5.29969e-08	1.00704e-06	6.9	6.56	3.18	1.73	1.55	1.55	NADK2	chr5	protein_coding	NAD kinase 2, mitochondrial
ENSG00000099937.11	7.6839	-3.21508	1.02096	-3.14908	0.00163785	0.00893411	0.02	0.01	0.01	0.12	0.09	0.23	SERPIND1	chr22	protein_coding	serpin family D member 1
ENSG00000099822.3	10.7344	-2.58127	0.899567	-2.86946	0.0041117	0.0186773	0.01	0	0.06	0.13	0.15	0.12	HCN2	chr19	protein_coding	hyperpolarization activated cyclic nucleotide gated potassium and sodium channel 2
ENSG00000155621.15	499.074	1.86403	0.331719	5.61929	1.91744e-08	3.97472e-07	5.19	4.19	2.22	1.1	1	1.06	C9orf85	chr9	protein_coding	chromosome 9 open reading frame 85
ENSG00000134245.18	142.684	1.40687	0.324525	4.33515	1.45658e-05	0.000158158	0.43	0.25	0.56	0.15	0.15	0.17	WNT2B	chr1	protein_coding	Wnt family member 2B
ENSG00000167232.14	1236.07	1.10375	0.328829	3.35661	0.000789056	0.00486572	5.54	4.25	2.27	1.78	1.91	1.89	ZNF91	chr19	protein_coding	zinc finger protein 91
ENSG00000115604.12	36.4536	1.30484	0.495429	2.63375	0.0084447	0.0333322	0.44	0.27	0.15	0.13	0.12	0.09	IL18R1	chr2	protein_coding	interleukin 18 receptor 1
ENSG00000178177.16	424.231	1.39805	0.353107	3.95927	7.5178e-05	0.000659767	1.24	0.95	0.49	0.38	0.35	0.29	LCORL	chr4	protein_coding	ligand dependent nuclear receptor corepressor like
ENSG00000265817.4	226.865	1.90774	0.39098	4.87936	1.06429e-06	1.52199e-05	1.32	1.62	0.6	0.35	0.32	0.27	FSBP	chr8	protein_coding	fibrinogen silencer binding protein
ENSG00000108840.16	1479.1	-1.54518	0.606037	-2.54964	0.0107833	0.0406538	0.79	1.03	5.59	5.9	7.8	7.49	HDAC5	chr17	protein_coding	histone deacetylase 5
ENSG00000158560.14	50.8894	2.46831	0.469213	5.26054	1.4363e-07	2.48983e-06	0.39	0.27	0.74	0.07	0.1	0.08	DYNC1I1	chr7	protein_coding	dynein cytoplasmic 1 intermediate chain 1
ENSG00000184678.10	164.712	1.38802	0.301955	4.59679	4.29059e-06	5.37295e-05	2.36	2.05	3.64	0.87	1.21	0.96	H2BC21	chr1	protein_coding	H2B clustered histone 21
ENSG00000218283.2	25.8137	1.71396	0.602091	2.84668	0.00441777	0.019769	1.59	0.96	0.47	0.44	0.28	0.19	MORF4L1P1	chr1	processed_pseudogene	mortality factor 4 like 1 pseudogene 1
ENSG00000107537.14	807.997	1.1945	0.224467	5.32147	1.0293e-07	1.84279e-06	6.61	8.2	9.78	3.15	3.74	3.77	PHYH	chr10	protein_coding	phytanoyl-CoA 2-hydroxylase
ENSG00000115616.3	115.043	2.56558	0.746725	3.43577	0.000590867	0.00382662	0.15	0.32	1.92	0.16	0.11	0.13	SLC9A2	chr2	protein_coding	solute carrier family 9 member A2
ENSG00000087258.16	5.28694	-2.5991	1.0461	-2.48456	0.012971	0.0469146	0	0	0	0.02	0.02	0.01	GNAO1	chr16	protein_coding	G protein subunit alpha o1
ENSG00000167371.21	48.8764	-2.36516	0.412455	-5.73436	9.78805e-09	2.16066e-07	0.13	0.08	0.09	0.59	0.62	0.38	PRRT2	chr16	protein_coding	proline rich transmembrane protein 2
ENSG00000011523.14	631.021	1.07601	0.407607	2.63983	0.00829486	0.0328777	3.53	2.73	1.04	1.14	1.07	1.23	CEP68	chr2	protein_coding	centrosomal protein 68
ENSG00000136274.9	19.5913	-4.39341	0.854499	-5.1415	2.72547e-07	4.43522e-06	0	0	0.02	0.15	0.21	0.19	NACAD	chr7	protein_coding	NAC alpha domain containing
ENSG00000227344.2	15.7705	2.31929	0.769586	3.01368	0.00258096	0.0128676	0.65	0.49	0.11	0.09	0.09	0.07	HAUS6P1	chr7	processed_pseudogene	HAUS augmin like complex subunit 6 pseudogene 1
ENSG00000115112.8	8296.7	-1.31335	0.155244	-8.45992	2.67566e-17	2.11908e-15	12.31	11.41	13.87	28.97	32.76	30.81	TFCP2L1	chr2	protein_coding	transcription factor CP2 like 1
ENSG00000156966.7	11.7386	-2.44489	0.748275	-3.26736	0.00108555	0.00633264	0.01	0.02	0.04	0.17	0.15	0.09	B3GNT7	chr2	protein_coding	UDP-GlcNAc:betaGal beta-1,3-N-acetylglucosaminyltransferase 7
ENSG00000052850.8	1337.04	-1.09401	0.198401	-5.51416	3.50442e-08	6.94524e-07	3.4	4.22	3.35	7.32	8.13	7.83	ALX4	chr11	protein_coding	ALX homeobox 4
ENSG00000241073.1	37.5381	2.70085	0.806889	3.34723	0.000816222	0.00500296	5.89	6	0.5	0.88	0.7	0.32	RP4-714D9.2	chr1	lncRNA	--
ENSG00000213047.13	733.862	1.30506	0.319	4.09108	4.29364e-05	0.000407936	2.68	2	1.16	0.8	0.76	0.79	DENND1B	chr1	protein_coding	DENN domain containing 1B
ENSG00000095303.17	2159.97	-3.56394	0.52862	-6.74198	1.56246e-11	5.59015e-10	0.36	2.42	1.46	16.21	17.58	16.65	PTGS1	chr9	protein_coding	prostaglandin-endoperoxide synthase 1
ENSG00000233673.7	22.4742	1.47771	0.55628	2.65642	0.00789756	0.031575	0.45	0.32	0.19	0.08	0.16	0.1	ANAPC1P1	chr2	transcribed_unprocessed_pseudogene	ANAPC1 pseudogene 1
ENSG00000196267.13	73.9132	3.67315	0.366049	10.0346	1.07431e-23	1.74156e-21	0.85	0.62	0.68	0.06	0.06	0.05	ZNF836	chr19	protein_coding	zinc finger protein 836
ENSG00000115598.10	33.0899	-5.08721	0.746083	-6.81855	9.19647e-12	3.49499e-10	0	0.04	0.02	0.55	0.64	0.61	IL1RL2	chr2	protein_coding	interleukin 1 receptor like 2
ENSG00000232838.4	172.643	1.36205	0.335206	4.06331	4.83809e-05	0.000452005	7.58	4.96	3.43	2.19	2.08	1.88	PET117	chr20	protein_coding	PET117 cytochrome c oxidase chaperone
ENSG00000134072.11	90.323	-3.37929	0.356427	-9.48102	2.51821e-21	3.12892e-19	0.09	0.19	0.16	1.58	1.42	1.44	CAMK1	chr3	protein_coding	calcium/calmodulin dependent protein kinase I
ENSG00000170801.10	37.0691	-6.04278	0.908083	-6.65443	2.84397e-11	9.72198e-10	0.02	0	0.01	0.51	0.51	0.6	HTRA3	chr4	protein_coding	HtrA serine peptidase 3
ENSG00000185915.5	41.4099	1.84095	0.368067	5.00168	5.68336e-07	8.58295e-06	0.43	0.46	0.42	0.12	0.14	0.1	KLHL34	chrX	protein_coding	kelch like family member 34
ENSG00000163689.20	239.384	1.16042	0.264208	4.39206	1.12281e-05	0.000125937	1.06	0.7	0.84	0.31	0.47	0.37	CFAP20DC	chr3	protein_coding	CFAP20 domain containing
ENSG00000249641.2	384.217	-1.75664	0.226559	-7.75355	8.93558e-15	5.20479e-13	2.57	2.79	3.85	10.69	10.35	9.83	HOXC13-AS	chr12	lncRNA	HOXC13 antisense RNA
ENSG00000268049.1	20.8428	1.41359	0.500273	2.82564	0.00471867	0.0208856	0.62	0.54	0.78	0.33	0.16	0.23	CTD-2619J13.9	chr19	lncRNA	--
ENSG00000105649.10	183.528	1.93383	0.236545	8.17532	2.95084e-16	2.06858e-14	4.05	4.03	3.95	0.83	1.12	1.17	RAB3A	chr19	protein_coding	RAB3A, member RAS oncogene family
ENSG00000168477.19	228.642	-2.09001	0.568725	-3.6749	0.000237946	0.00178761	0.04	0.1	0.27	0.55	0.59	0.56	TNXB	chr6	protein_coding	tenascin XB
ENSG00000205683.12	4.59764	-4.44692	1.54399	-2.88014	0.00397501	0.0181824	0	0	0	0.02	0	0.01	DPF3	chr14	protein_coding	double PHD fingers 3
ENSG00000133019.12	567.679	-1.41037	0.34627	-4.07302	4.64075e-05	0.000436121	0.34	0.76	0.4	1.22	1.32	1.45	CHRM3	chr1	protein_coding	cholinergic receptor muscarinic 3
ENSG00000115255.12	105.629	-2.12484	0.420911	-5.04818	4.46031e-07	6.92233e-06	0.25	0.37	0.81	1.85	2.26	2.1	REEP6	chr19	protein_coding	receptor accessory protein 6
ENSG00000164164.17	3296.83	1.30724	0.161995	8.06964	7.05061e-16	4.75001e-14	12.17	12.94	11.27	4.94	4.84	4.83	OTUD4	chr4	protein_coding	OTU deubiquitinase 4
ENSG00000151466.12	949.67	1.56313	0.341672	4.57493	4.7638e-06	5.91423e-05	5.98	3.36	2.36	1.43	1.23	1.25	SCLT1	chr4	protein_coding	sodium channel and clathrin linker 1
ENSG00000285846.1	7.30275	-5.13275	1.36524	-3.75959	0.000170192	0.00134176	0.02	0	0	0.22	0.19	0.23	RP11-348J12.6	chr10	lncRNA	--
ENSG00000148082.10	214.712	3.37187	0.318563	10.5846	3.51137e-26	7.58968e-24	0.81	0.81	1.28	0.07	0.11	0.1	SHC3	chr9	protein_coding	SHC adaptor protein 3
ENSG00000174326.14	8.3488	-5.33238	1.35575	-3.93317	8.38339e-05	0.000725116	0	0	0.01	0.22	0.14	0.17	SLC16A11	chr17	protein_coding	solute carrier family 16 member 11
ENSG00000165629.20	10064.7	1.15193	0.160881	7.1601	8.06161e-13	3.5667e-11	164.05	145.6	134.55	66.81	63.7	67.77	ATP5F1C	chr10	protein_coding	ATP synthase F1 subunit gamma
ENSG00000137642.13	742.157	-1.48298	0.413475	-3.58663	0.000334983	0.00238371	0.71	0.57	0.2	1.3	1.47	1.36	SORL1	chr11	protein_coding	sortilin related receptor 1
ENSG00000088305.18	239.503	1.42	0.292107	4.86125	1.1665e-06	1.64995e-05	2.47	1.65	1.45	0.76	0.75	0.55	DNMT3B	chr20	protein_coding	DNA methyltransferase 3 beta
ENSG00000134627.12	15.9894	-2.0588	0.637652	-3.22872	0.00124346	0.00707674	0.01	0.03	0.06	0.14	0.14	0.14	PIWIL4	chr11	protein_coding	piwi like RNA-mediated gene silencing 4
ENSG00000123552.18	631.446	1.07587	0.329628	3.2639	0.00109891	0.00639787	3.51	2.81	1.48	1.22	1.19	1.27	USP45	chr6	protein_coding	ubiquitin specific peptidase 45
ENSG00000105409.19	4.27335	-4.33268	1.48314	-2.92128	0.00348595	0.0163318	0	0	0	0.04	0.03	0.02	ATP1A3	chr19	protein_coding	ATPase Na+/K+ transporting subunit alpha 3
ENSG00000163104.18	1539.84	1.3979	0.304214	4.59512	4.32502e-06	5.40953e-05	11.59	9.2	5.29	3.22	3.32	3.29	SMARCAD1	chr4	protein_coding	SWI/SNF-related, matrix-associated actin-dependent regulator of chromatin, subfamily a, containing DEAD/H box 1
ENSG00000138772.13	5533.5	1.37559	0.216274	6.36042	2.01206e-10	6.11276e-09	49.94	37.28	33.45	14.5	14.59	16.99	ANXA3	chr4	protein_coding	annexin A3
ENSG00000287051.1	4.88169	2.53364	1.02722	2.4665	0.013644	0.0488378	0.1	0.1	0.17	0.01	0.03	0.03	RP11-259K21.6	chr12	lncRNA	--
ENSG00000105088.9	12.1796	-2.698	0.715462	-3.77098	0.000162606	0.00129226	0.03	0.01	0.05	0.22	0.21	0.2	OLFM2	chr19	protein_coding	olfactomedin 2
ENSG00000061918.14	21.0684	5.13999	0.878711	5.84947	4.93142e-09	1.16281e-07	0.2	0.22	0.36	0.01	0	0.01	GUCY1B1	chr4	protein_coding	guanylate cyclase 1 soluble subunit beta 1
ENSG00000151240.17	21.7957	2.26507	0.517046	4.3808	1.18245e-05	0.000131559	0.12	0.09	0.1	0.02	0.02	0.03	DIP2C	chr10	protein_coding	disco interacting protein 2 homolog C
ENSG00000224541.1	9.95122	2.58075	0.989865	2.60718	0.00912922	0.035494	1.97	0.44	0.85	0.06	0.05	0.42	AP001439.2	chr21	lncRNA	--
ENSG00000104177.18	384.393	2.23352	0.393492	5.67615	1.37762e-08	2.94393e-07	1.67	1.16	0.54	0.25	0.23	0.23	MYEF2	chr15	protein_coding	myelin expression factor 2
ENSG00000087586.18	5800.23	1.10207	0.333223	3.3073	0.000942013	0.00562659	101.01	51.65	47.87	38.82	28.25	25.16	AURKA	chr20	protein_coding	aurora kinase A
ENSG00000134824.14	10987.5	2.13989	0.419539	5.10058	3.38617e-07	5.38002e-06	24.91	24.9	76.66	9.59	9.73	8.88	FADS2	chr11	protein_coding	fatty acid desaturase 2
ENSG00000184524.6	4.5986	-5.46497	1.51285	-3.61237	0.000303409	0.00219058	0	0	0	0.08	0.17	0.16	CEND1	chr11	protein_coding	cell cycle exit and neuronal differentiation 1
ENSG00000123870.10	71.2347	2.16139	0.427745	5.05298	4.34967e-07	6.7658e-06	1.98	1.31	0.96	0.24	0.24	0.46	ZNF137P	chr19	transcribed_unprocessed_pseudogene	zinc finger protein 137, pseudogene
ENSG00000156219.17	131.043	-2.93956	0.28391	-10.3538	4.02075e-25	7.72504e-23	0.23	0.23	0.22	1.59	1.99	1.59	ART3	chr4	protein_coding	ADP-ribosyltransferase 3 (inactive)
ENSG00000205268.11	422.309	1.00625	0.303279	3.31789	0.000907006	0.00545044	1.62	1.48	0.82	0.7	0.63	0.61	PDE7A	chr8	protein_coding	phosphodiesterase 7A
ENSG00000105988.6	76.496	-1.3345	0.396828	-3.36292	0.000771233	0.00477277	1.84	1.34	3.76	6.05	5.67	5.72	NHP2P1	chr10	processed_pseudogene	NHP2 ribonucleoprotein pseudogene 1
ENSG00000197128.12	315.19	1.0882	0.245799	4.42718	9.54744e-06	0.000109392	1.94	1.9	1.35	0.9	0.75	0.77	ZNF772	chr19	protein_coding	zinc finger protein 772
ENSG00000142173.16	2321.19	2.29256	0.306068	7.49036	6.86836e-14	3.4676e-12	11.21	22.36	19.48	3.04	3.95	3.81	COL6A2	chr21	protein_coding	collagen type VI alpha 2 chain
ENSG00000122644.13	1143.74	1.36927	0.31979	4.28178	1.85402e-05	0.00019578	13.31	13.73	6.76	5.04	4.21	3.79	ARL4A	chr7	protein_coding	ADP ribosylation factor like GTPase 4A
ENSG00000198707.17	1249.23	1.36456	0.32367	4.21591	2.48775e-05	0.000254853	2.32	1.96	1	0.68	0.67	0.69	CEP290	chr12	protein_coding	centrosomal protein 290
ENSG00000108100.18	3881.62	1.05796	0.174261	6.0711	1.27036e-09	3.34517e-08	21.87	22.75	18.66	10.15	10.12	9.93	CCNY	chr10	protein_coding	cyclin Y
ENSG00000065320.9	29.9478	-4.95863	0.757337	-6.54745	5.8527e-11	1.9125e-09	0	0.01	0.01	0.24	0.23	0.19	NTN1	chr17	protein_coding	netrin 1
ENSG00000172000.7	193.647	2.74419	0.252684	10.8602	1.78447e-27	4.30554e-25	1.33	1.38	1.07	0.17	0.18	0.2	ZNF556	chr19	protein_coding	zinc finger protein 556
ENSG00000181007.9	334.906	1.3932	0.233741	5.96045	2.51546e-09	6.21379e-08	1.51	1.34	1.03	0.52	0.46	0.49	ZFP82	chr19	protein_coding	ZFP82 zinc finger protein
ENSG00000068615.19	32.0503	1.18708	0.467788	2.53763	0.0111605	0.0417339	0.27	0.18	0.11	0.09	0.08	0.07	REEP1	chr2	protein_coding	receptor accessory protein 1
ENSG00000111110.12	192.752	1.77011	0.397322	4.45512	8.38473e-06	9.76337e-05	1.6	0.84	0.65	0.4	0.24	0.25	PPM1H	chr12	protein_coding	protein phosphatase, Mg2+/Mn2+ dependent 1H
ENSG00000188916.9	38.7476	-2.19833	0.654938	-3.35655	0.000789202	0.00486572	0.01	0.06	0.14	0.29	0.3	0.38	INSYN2A	chr10	protein_coding	inhibitory synaptic factor 2A
ENSG00000185869.15	160.473	2.56598	0.279721	9.17334	4.58569e-20	4.80571e-18	0.9	0.97	0.74	0.11	0.16	0.17	ZNF829	chr19	protein_coding	zinc finger protein 829
ENSG00000258497.1	17.0129	-7.34849	1.29329	-5.682	1.33126e-08	2.85075e-07	0	0	0	0.44	0.27	0.29	CTD-2561F5.1	chr14	lncRNA	--
ENSG00000140937.14	569.486	1.77714	0.599359	2.96506	0.00302623	0.0145965	1.19	3.21	0.39	0.58	0.4	0.43	CDH11	chr16	protein_coding	cadherin 11
ENSG00000114346.14	9706.83	1.11069	0.324474	3.42305	0.000619235	0.00397365	84.8	58.52	34.86	30.17	26.27	25.41	ECT2	chr3	protein_coding	epithelial cell transforming 2
ENSG00000088340.17	285.502	-2.3729	0.38762	-6.12171	9.25741e-10	2.50445e-08	0.25	0.09	0.33	1.1	1.22	1.11	FER1L4	chr20	transcribed_unitary_pseudogene	fer-1 like family member 4 (pseudogene)
ENSG00000117114.20	1757.46	-1.33656	0.358417	-3.72908	0.000192184	0.00148577	0.58	1.01	1.66	2.56	2.87	2.71	ADGRL2	chr1	protein_coding	adhesion G protein-coupled receptor L2
ENSG00000182752.10	3460.22	-1.43924	0.252043	-5.71032	1.12767e-08	2.46156e-07	3.66	5	3.15	9.42	11.5	11.04	PAPPA	chr9	protein_coding	pappalysin 1
ENSG00000196967.11	140.823	1.01895	0.286538	3.55606	0.000376453	0.00262745	0.49	0.49	0.31	0.2	0.2	0.23	ZNF585A	chr19	protein_coding	zinc finger protein 585A
ENSG00000270179.1	22.9018	1.73692	0.531123	3.27028	0.00107443	0.00628011	1.83	1.34	0.89	0.56	0.29	0.35	RP11-159N11.4	chr11	lncRNA	--
ENSG00000150712.11	1356.84	1.00756	0.203335	4.9552	7.22543e-07	1.06483e-05	8.9	8.71	6.58	4.01	4.02	3.92	MTMR12	chr5	protein_coding	myotubularin related protein 12
ENSG00000172818.10	1114.36	-1.81646	0.590599	-3.07562	0.00210068	0.0108739	1.18	1.27	7.24	11.59	11.74	10.12	OVOL1	chr11	protein_coding	ovo like transcriptional repressor 1
ENSG00000078403.17	1463.58	2.78365	0.2838	9.80849	1.03508e-22	1.51253e-20	8.85	7.16	4.64	1.11	0.88	0.99	MLLT10	chr10	protein_coding	MLLT10 histone lysine methyltransferase DOT1L cofactor
ENSG00000187522.16	1696.64	1.91642	0.246597	7.77145	7.75929e-15	4.56105e-13	30.53	28.75	19.71	7.95	6.45	6.41	HSPA14	chr10	protein_coding	heat shock protein family A (Hsp70) member 14
ENSG00000270885.2	29.6447	-1.10125	0.424488	-2.59431	0.00947801	0.0365759	0.1	0.16	0.14	0.26	0.33	0.25	RASL10B	chr17	protein_coding	RAS like family 10 member B
ENSG00000092295.12	537.319	-2.71193	0.433112	-6.2615	3.81285e-10	1.10653e-08	0.34	1.14	1.32	5.67	6.06	6.55	TGM1	chr14	protein_coding	transglutaminase 1
ENSG00000114450.11	3187.11	2.86542	0.358111	8.00148	1.22929e-15	8.07206e-14	20.01	22.68	8.83	2.61	2.27	2.18	GNB4	chr3	protein_coding	G protein subunit beta 4
ENSG00000116991.11	1992.91	-2.25955	0.277315	-8.14794	3.70175e-16	2.55187e-14	1.42	2.63	1.85	9.46	9.8	8.97	SIPA1L2	chr1	protein_coding	signal induced proliferation associated 1 like 2
ENSG00000050344.9	741.652	1.2114	0.437762	2.76726	0.00565303	0.0241707	9.38	6.09	2.29	2.54	2.58	2.49	NFE2L3	chr7	protein_coding	nuclear factor, erythroid 2 like 3
ENSG00000172795.17	1171.37	1.94987	0.310101	6.28785	3.21898e-10	9.46088e-09	5.51	4.09	2.48	1.13	1.01	0.97	DCP2	chr5	protein_coding	decapping mRNA 2
ENSG00000024526.17	2628.44	1.97094	0.516206	3.81813	0.000134467	0.00109678	31.71	15.27	5.54	5.83	4.01	3.42	DEPDC1	chr1	protein_coding	DEP domain containing 1
ENSG00000122756.15	27.8723	-8.06248	1.24385	-6.48186	9.05976e-11	2.8774e-09	0	0	0	0.62	0.71	0.61	CNTFR	chr9	protein_coding	ciliary neurotrophic factor receptor
ENSG00000107821.15	785.894	-1.0779	0.322883	-3.33835	0.000842785	0.00513591	1.92	2.54	4.51	6.46	6.44	5.84	KAZALD1	chr10	protein_coding	Kazal type serine peptidase inhibitor domain 1
ENSG00000122705.17	3632.23	1.17119	0.141414	8.282	1.21123e-16	8.91245e-15	49.08	46.15	52.64	21.28	21.27	22.51	CLTA	chr9	protein_coding	clathrin light chain A
ENSG00000213020.10	393.04	1.34489	0.178672	7.5271	5.18794e-14	2.6646e-12	2.06	1.9	1.88	0.71	0.76	0.81	ZNF611	chr19	protein_coding	zinc finger protein 611
ENSG00000175868.14	39.1549	-6.14093	0.982945	-6.24749	4.17113e-10	1.2021e-08	0.01	0	0.01	0.23	0.59	0.62	CALCB	chr11	protein_coding	calcitonin related polypeptide beta
ENSG00000198252.12	2115.99	1.18593	0.340311	3.48483	0.000492447	0.00328129	17.3	18.25	7.75	6.59	6.43	5.97	STYX	chr14	protein_coding	serine/threonine/tyrosine interacting protein
ENSG00000171130.19	452.445	1.18346	0.222727	5.31352	1.07529e-07	1.91686e-06	1.84	2.49	2.54	1.06	0.97	0.98	ATP6V0E2	chr7	protein_coding	ATPase H+ transporting V0 subunit e2
ENSG00000142449.13	4.28013	-3.36304	1.35101	-2.48927	0.0128005	0.0464111	0	0	0	0.01	0.02	0.02	FBN3	chr19	protein_coding	fibrillin 3
ENSG00000253250.3	272.502	3.5721	0.365566	9.77141	1.49363e-22	2.15228e-20	16.96	11.74	6.96	1.1	0.96	0.91	C8orf88	chr8	protein_coding	chromosome 8 open reading frame 88
ENSG00000080561.14	96.1058	1.37968	0.319589	4.31706	1.58124e-05	0.000169653	0.34	0.42	0.59	0.16	0.2	0.15	MID2	chrX	protein_coding	midline 2
ENSG00000261351.2	47.2322	1.04502	0.34413	3.03671	0.00239172	0.0121113	0.85	0.73	0.59	0.33	0.32	0.39	CTD-3185P2.1	chr15	lncRNA	--
ENSG00000257069.6	15.2365	-1.74493	0.634824	-2.74868	0.00598355	0.0253023	0.12	0.04	0.03	0.21	0.21	0.22	KCNK4-TEX40	chr11	lncRNA	--
ENSG00000151136.15	21.0138	-5.77691	1.11551	-5.17869	2.23445e-07	3.7211e-06	0	0	0	0.12	0.11	0.16	BTBD11	chr12	protein_coding	BTB domain containing 11
ENSG00000196787.3	106.589	1.41112	0.430409	3.27856	0.0010434	0.00613504	2.77	1.41	0.93	0.68	0.71	0.5	H2AC11	chr6	protein_coding	H2A clustered histone 11
ENSG00000161653.11	6.02086	-3.95917	1.26859	-3.12093	0.0018028	0.00966368	0.01	0	0.01	0.11	0.08	0.11	NAGS	chr17	protein_coding	N-acetylglutamate synthase
ENSG00000100100.13	60.8828	1.73536	0.41748	4.15675	3.22802e-05	0.000320485	0.59	0.45	0.78	0.1	0.26	0.18	PIK3IP1	chr22	protein_coding	phosphoinositide-3-kinase interacting protein 1
ENSG00000169131.13	544.764	1.31531	0.360684	3.64672	0.000265607	0.00195924	8.82	7.08	3.28	2.4	2.59	2.67	ZNF354A	chr5	protein_coding	zinc finger protein 354A
ENSG00000254389.3	66.5472	1.03083	0.364823	2.82557	0.00471963	0.0208856	1.59	1.02	0.83	0.62	0.6	0.45	RHPN1-AS1	chr8	lncRNA	RHPN1 antisense RNA 1 (head to head)
ENSG00000112276.14	177.581	1.20764	0.300463	4.01925	5.83829e-05	0.000530173	1.4	1.02	0.75	0.4	0.51	0.45	BVES	chr6	protein_coding	blood vessel epicardial substance
ENSG00000147394.18	1101.59	-1.25172	0.157282	-7.95843	1.74239e-15	1.10903e-13	3.4	3.05	3.56	7.39	8.04	8.2	ZNF185	chrX	protein_coding	zinc finger protein 185 with LIM domain
ENSG00000171388.12	31.2547	3.73739	0.533634	7.00366	2.49367e-12	1.01458e-10	0.41	0.38	0.54	0.04	0.04	0.02	APLN	chrX	protein_coding	apelin
ENSG00000256211.1	61.975	-1.31015	0.349186	-3.75202	0.000175417	0.00137563	1.65	1.17	2.43	4.43	4.71	3.89	SKP1P2	chr12	processed_pseudogene	S-phase kinase associated protein 1 pseudogene 2
ENSG00000159921.20	1947.42	3.35184	0.279189	12.0056	3.31985e-33	1.53082e-30	19.68	9.49	15.92	1.58	1.35	1.42	GNE	chr9	protein_coding	glucosamine (UDP-N-acetyl)-2-epimerase/N-acetylmannosamine kinase
ENSG00000158555.15	149.502	-1.14427	0.370427	-3.08906	0.0020079	0.0105053	0.16	0.16	0.37	0.48	0.49	0.56	GDPD5	chr11	protein_coding	glycerophosphodiester phosphodiesterase domain containing 5
ENSG00000227375.6	13.996	2.33412	0.709958	3.28768	0.00101015	0.00596319	0.37	0.23	0.21	0.04	0.1	0.02	DLG1-AS1	chr3	lncRNA	DLG1 antisense RNA 1
ENSG00000055732.13	612.457	1.84596	0.263156	7.01468	2.30479e-12	9.45148e-11	3.87	4.22	2.55	0.96	1.05	0.94	MCOLN3	chr1	protein_coding	mucolipin TRP cation channel 3
ENSG00000204540.11	117.569	-1.08	0.39426	-2.73931	0.00615686	0.0258613	0.2	0.25	0.52	0.55	0.75	0.72	PSORS1C1	chr6	protein_coding	psoriasis susceptibility 1 candidate 1
ENSG00000153558.16	117.995	1.28153	0.255057	5.0245	5.04745e-07	7.72379e-06	0.61	0.51	0.49	0.24	0.19	0.23	FBXL2	chr3	protein_coding	F-box and leucine rich repeat protein 2
ENSG00000056487.16	21.4675	-3.7035	0.718031	-5.15786	2.49793e-07	4.1202e-06	0	0.02	0.01	0.1	0.19	0.19	PHF21B	chr22	protein_coding	PHD finger protein 21B
ENSG00000170469.11	94.4215	-1.03306	0.275277	-3.7528	0.00017487	0.00137313	1.3	1.06	1.44	2.43	2.31	2.98	SPATA24	chr5	protein_coding	spermatogenesis associated 24
ENSG00000262413.1	49.6614	1.18438	0.421655	2.80888	0.00497148	0.0218228	2.72	2.57	1.37	1.01	0.71	1.19	RP11-498C9.3	chr17	lncRNA	--
ENSG00000174740.8	6.20399	6.25576	1.47676	4.23614	2.27398e-05	0.000235454	0.08	0.13	0.05	0	0	0	PABPC5	chrX	protein_coding	poly(A) binding protein cytoplasmic 5
ENSG00000188064.10	1191.09	-2.31906	0.335466	-6.91297	4.74625e-12	1.8582e-10	1.16	2.79	1.78	9.32	9.83	9.45	WNT7B	chr22	protein_coding	Wnt family member 7B
ENSG00000164776.10	16.9798	-1.64519	0.598395	-2.74934	0.00597151	0.0252669	0.04	0.09	0.09	0.17	0.2	0.31	PHKG1	chr7	protein_coding	phosphorylase kinase catalytic subunit gamma 1
ENSG00000148483.9	5.40133	3.51035	1.18141	2.97133	0.00296512	0.0143518	0.03	0.04	0.06	0	0.01	0	TMEM236	chr10	protein_coding	transmembrane protein 236
ENSG00000185985.11	15.5924	7.5901	1.35121	5.61728	1.93983e-08	4.01711e-07	0.07	0.09	0.03	0	0	0	SLITRK2	chrX	protein_coding	SLIT and NTRK like family member 2
ENSG00000284707.2	94.8757	-1.06726	0.304874	-3.50066	0.000464108	0.00311785	0.3	0.2	0.37	0.58	0.55	0.69	RP5-1090P18.1	chr7	lncRNA	--
ENSG00000138468.16	437.27	1.82679	0.416875	4.38212	1.17531e-05	0.000130962	4.65	1.8	1.48	0.73	0.78	0.69	SENP7	chr3	protein_coding	SUMO specific peptidase 7
ENSG00000254827.6	34.7813	-1.85657	0.434954	-4.26843	1.96851e-05	0.000206609	0.12	0.17	0.25	0.64	0.59	0.72	SLC22A18AS	chr11	protein_coding	solute carrier family 22 member 18 antisense
ENSG00000196436.8	45.3039	-1.0996	0.418363	-2.62834	0.00858026	0.0337453	0.33	0.26	0.66	0.83	0.98	0.86	NPIPB15	chr16	protein_coding	nuclear pore complex interacting protein family member B15
ENSG00000173992.9	283.898	-1.43287	0.297152	-4.82201	1.42117e-06	1.97649e-05	1.22	1.59	2.49	4.65	5.03	4.5	CCS	chr11	protein_coding	copper chaperone for superoxide dismutase
ENSG00000033327.13	360.785	1.067	0.257028	4.1513	3.30591e-05	0.000326966	1.41	1.79	2.12	0.78	0.73	1.01	GAB2	chr11	protein_coding	GRB2 associated binding protein 2
ENSG00000161298.18	77.0559	1.67107	0.389424	4.29112	1.77775e-05	0.000188494	0.37	0.24	0.16	0.07	0.08	0.09	ZNF382	chr19	protein_coding	zinc finger protein 382
ENSG00000065615.14	1684.81	1.01459	0.350551	2.89426	0.00380054	0.0175598	8.29	5.95	3.04	2.95	2.79	2.76	CYB5R4	chr6	protein_coding	cytochrome b5 reductase 4
ENSG00000162591.16	135.427	-2.38826	0.345284	-6.9168	4.61975e-12	1.81209e-10	0.13	0.07	0.16	0.45	0.71	0.69	MEGF6	chr1	protein_coding	multiple EGF like domains 6
ENSG00000254535.4	196.797	1.58638	0.464199	3.41746	0.000632081	0.0040443	1.99	1.82	0.54	0.53	0.52	0.4	PABPC4L	chr4	protein_coding	poly(A) binding protein cytoplasmic 4 like
ENSG00000185904.12	44.9724	-5.51309	0.747244	-7.37789	1.60817e-13	7.67115e-12	0	0.02	0	0.24	0.22	0.3	LINC00839	chr10	lncRNA	long intergenic non-protein coding RNA 839
ENSG00000144749.14	1369.73	1.45142	0.316937	4.57953	4.66026e-06	5.80087e-05	6.49	9.78	4.56	2.71	2.58	2.34	LRIG1	chr3	protein_coding	leucine rich repeats and immunoglobulin like domains 1
ENSG00000237166.2	4.7932	-3.0038	1.21557	-2.47109	0.0134701	0.0483488	0.01	0	0.01	0.03	0.07	0.09	LINC01792	chr2	lncRNA	long intergenic non-protein coding RNA 1792
ENSG00000118058.23	4531.16	1.13963	0.279346	4.07965	4.51044e-05	0.000425997	6.43	5.05	3.23	2.4	2.16	2.06	KMT2A	chr11	protein_coding	lysine methyltransferase 2A
ENSG00000096968.14	199.157	1.39173	0.256953	5.41628	6.08528e-08	1.14375e-06	0.97	1.01	0.7	0.36	0.35	0.31	JAK2	chr9	protein_coding	Janus kinase 2
ENSG00000138061.12	4734.86	2.33156	0.456234	5.11045	3.214e-07	5.13794e-06	55.54	30.13	11.92	6.6	6.11	6.5	CYP1B1	chr2	protein_coding	cytochrome P450 family 1 subfamily B member 1
ENSG00000120915.14	92.121	-8.82204	1.22299	-7.21348	5.45397e-13	2.42854e-11	0	0.01	0	0.79	1.23	1.2	EPHX2	chr8	protein_coding	epoxide hydrolase 2
ENSG00000169469.9	11.5242	-5.80842	1.32925	-4.36971	1.24414e-05	0.000137685	0	0	0.04	0.58	1.01	1.1	SPRR1B	chr1	protein_coding	small proline rich protein 1B
ENSG00000057294.16	2204.58	-1.27235	0.168481	-7.55191	4.28922e-14	2.23621e-12	4.31	4.6	4.76	9.78	11.61	11.38	PKP2	chr12	protein_coding	plakophilin 2
ENSG00000143494.16	32.6419	4.15521	0.751663	5.52802	3.23863e-08	6.47414e-07	0.13	0.06	0.33	0.01	0.01	0.01	VASH2	chr1	protein_coding	vasohibin 2
ENSG00000112406.5	769.26	1.27949	0.308739	4.14426	3.40916e-05	0.00033542	6.78	4.38	3.12	2.04	2.08	1.71	HECA	chr6	protein_coding	hdc homolog, cell cycle regulator
ENSG00000243414.6	170.966	2.38933	0.265899	8.98585	2.56735e-19	2.42148e-17	2.39	2.17	1.68	0.42	0.4	0.35	TICAM2	chr5	protein_coding	toll like receptor adaptor molecule 2
ENSG00000273196.1	4.22332	3.14594	1.22507	2.56797	0.0102296	0.0389047	2.91	1.89	2.93	0	0.57	0.28	RP11-717A5.2	chr2	lncRNA	--
ENSG00000110719.10	836.259	-1.09768	0.205256	-5.34787	8.89969e-08	1.61565e-06	2.81	2.51	3.69	6.06	6.84	6.2	TCIRG1	chr11	protein_coding	T cell immune regulator 1, ATPase H+ transporting V0 subunit a3
ENSG00000213693.4	62.0212	1.07641	0.351599	3.06146	0.00220257	0.0113015	0.65	1.14	1.06	0.43	0.44	0.46	SEC14L1P1	chr11	processed_pseudogene	SEC14 like 1 pseudogene 1
ENSG00000182054.10	2371.6	-1.05766	0.319383	-3.31155	0.000927797	0.00555286	9.96	9.9	21.15	26.17	29.15	28.91	IDH2	chr15	protein_coding	isocitrate dehydrogenase (NADP(+)) 2
ENSG00000116039.13	4.81748	-3.62254	1.31664	-2.75135	0.00593498	0.0251328	0.01	0	0.01	0.07	0.11	0.07	ATP6V1B1	chr2	protein_coding	ATPase H+ transporting V1 subunit B1
ENSG00000039523.20	1473.2	1.06043	0.191203	5.54608	2.92153e-08	5.91431e-07	7.61	7.52	6.7	4	3.26	3.13	RIPOR1	chr16	protein_coding	RHO family interacting cell polarization regulator 1
ENSG00000287023.1	100.413	3.07012	0.338221	9.07727	1.11335e-19	1.11067e-17	4.6	2.71	3.99	0.34	0.51	0.47	RP11-396D16.1	chr10	lncRNA	--
ENSG00000177076.6	69.2769	-1.23775	0.281152	-4.40242	1.07049e-05	0.000120984	0.38	0.35	0.37	0.84	0.87	0.86	ACER2	chr9	protein_coding	alkaline ceramidase 2
ENSG00000116774.12	334.771	5.36177	0.451088	11.8863	1.39437e-32	6.15597e-30	3.69	3.84	9.71	0.1	0.15	0.16	OLFML3	chr1	protein_coding	olfactomedin like 3
ENSG00000160285.15	3695.09	1.52208	0.415699	3.66149	0.000250748	0.00186865	12.13	10.4	33.95	6.49	6.73	6.1	LSS	chr21	protein_coding	lanosterol synthase
ENSG00000128266.9	40.0466	-5.4075	0.738761	-7.31969	2.48536e-13	1.14603e-11	0.03	0	0.01	0.5	0.54	0.52	GNAZ	chr22	protein_coding	G protein subunit alpha z
ENSG00000103355.14	10.1869	-2.97058	0.829457	-3.58135	0.000341823	0.00242656	0.01	0.05	0.02	0.17	0.23	0.21	PRSS33	chr16	protein_coding	serine protease 33
ENSG00000145332.14	975.146	1.59001	0.217482	7.31101	2.6515e-13	1.21722e-11	5.81	4.96	3.93	1.72	1.58	1.55	KLHL8	chr4	protein_coding	kelch like family member 8
ENSG00000130707.18	3052	-1.29192	0.410538	-3.14691	0.00165007	0.00898898	6.87	14.33	22.1	25.25	35.51	44.44	ASS1	chr9	protein_coding	argininosuccinate synthase 1
ENSG00000224531.6	1355.2	1.05652	0.191503	5.51698	3.4488e-08	6.85823e-07	10.01	9.82	7.78	4.51	4.38	4.31	SMIM13	chr6	protein_coding	small integral membrane protein 13
ENSG00000103319.12	672.72	1.00596	0.255785	3.93285	8.3943e-05	0.000725456	3.35	2.88	2.02	1.53	1.27	1.28	EEF2K	chr16	protein_coding	eukaryotic elongation factor 2 kinase
ENSG00000168092.14	7376.21	1.05477	0.21089	5.00153	5.68769e-07	8.58324e-06	40.59	35.85	27.25	16.64	16.43	16.51	PAFAH1B2	chr11	protein_coding	platelet activating factor acetylhydrolase 1b catalytic subunit 2
ENSG00000079385.23	34.8825	-4.17329	0.628666	-6.63834	3.17246e-11	1.07739e-09	0.01	0.01	0.03	0.19	0.33	0.35	CEACAM1	chr19	protein_coding	CEA cell adhesion molecule 1
ENSG00000076356.7	1549.3	-2.28239	0.48584	-4.69782	2.62956e-06	3.44465e-05	0.29	1.4	1.09	5.48	4.31	3.81	PLXNA2	chr1	protein_coding	plexin A2
ENSG00000161642.18	674.932	-1.19507	0.405874	-2.94444	0.00323539	0.0154296	1.53	2.67	5.33	6.91	7.66	7.02	ZNF385A	chr12	protein_coding	zinc finger protein 385A
ENSG00000170310.15	539.473	-1.02786	0.184665	-5.56609	2.60512e-08	5.33625e-07	2.75	2.13	2.72	5.02	4.84	5.49	STX8	chr17	protein_coding	syntaxin 8
ENSG00000154548.9	19.1984	-2.71585	0.591835	-4.58887	4.45654e-06	5.56062e-05	0.02	0.02	0.04	0.19	0.19	0.16	SRSF12	chr6	protein_coding	serine and arginine rich splicing factor 12
ENSG00000109458.8	285.551	1.81569	0.227187	7.99204	1.32728e-15	8.66072e-14	1.16	1.18	0.9	0.31	0.3	0.31	GAB1	chr4	protein_coding	GRB2 associated binding protein 1
ENSG00000164694.17	10.3988	-3.04977	0.835417	-3.6506	0.000261632	0.00193543	0	0.01	0.01	0.06	0.09	0.05	FNDC1	chr6	protein_coding	fibronectin type III domain containing 1
ENSG00000165655.17	151.387	-2.38444	0.25956	-9.18649	4.05857e-20	4.2967e-18	0.35	0.33	0.44	2.01	2.1	1.7	ZNF503	chr10	protein_coding	zinc finger protein 503
ENSG00000243543.9	32.0985	-3.24352	0.643393	-5.04127	4.62454e-07	7.16648e-06	0.07	0.31	0.21	0.9	2.21	2.33	WFDC6	chr20	protein_coding	WAP four-disulfide core domain 6
ENSG00000180884.10	36.7962	2.05418	0.392343	5.23569	1.6437e-07	2.81014e-06	0.33	0.36	0.31	0.08	0.09	0.07	ZNF792	chr19	protein_coding	zinc finger protein 792
ENSG00000204427.12	1237.66	-1.06872	0.313086	-3.4135	0.000641353	0.00409353	3.5	3.7	7.4	9.28	10.51	10.47	ABHD16A	chr6	protein_coding	abhydrolase domain containing 16A, phospholipase
ENSG00000125999.11	8.51256	-5.34785	1.34681	-3.97075	7.16468e-05	0.000632357	0	0.01	0	0.13	0.12	0.16	BPIFB1	chr20	protein_coding	BPI fold containing family B member 1
ENSG00000154914.17	1530.07	-1.58249	0.534205	-2.96232	0.0030533	0.0147134	1.05	2.91	7.21	10.33	11.78	10.95	USP43	chr17	protein_coding	ubiquitin specific peptidase 43
ENSG00000171435.14	123.458	-3.35833	0.296664	-11.3203	1.0411e-29	3.0004e-27	0.02	0.03	0.03	0.31	0.3	0.29	KSR2	chr12	protein_coding	kinase suppressor of ras 2
ENSG00000185261.15	25.0544	1.3256	0.5051	2.62444	0.00867923	0.0340314	0.08	0.09	0.04	0.02	0.03	0.03	KIAA0825	chr5	protein_coding	KIAA0825
ENSG00000164105.4	1474.9	1.13704	0.204459	5.56121	2.67906e-08	5.4554e-07	47.06	30.81	36.97	18.05	16.56	17	SAP30	chr4	protein_coding	Sin3A associated protein 30
ENSG00000166479.10	5738.59	1.12517	0.223679	5.03029	4.89749e-07	7.54439e-06	29.86	28.25	19.75	11.68	12.11	11.7	TMX3	chr18	protein_coding	thioredoxin related transmembrane protein 3
ENSG00000183137.15	378.163	1.20159	0.381967	3.14581	0.00165629	0.00901543	1.28	0.58	0.46	0.31	0.34	0.34	CEP57L1	chr6	protein_coding	centrosomal protein 57 like 1
ENSG00000112964.14	15.5998	2.55663	0.95008	2.69096	0.00712464	0.0290606	0.04	0.06	0.19	0	0.03	0.02	GHR	chr5	protein_coding	growth hormone receptor
ENSG00000138759.20	1106.86	1.4506	0.177542	8.17043	3.07281e-16	2.14674e-14	1.95	1.76	2.19	0.63	0.76	0.75	FRAS1	chr4	protein_coding	Fraser extracellular matrix complex subunit 1
ENSG00000261915.6	240.588	-1.22057	0.19395	-6.29324	3.10915e-10	9.16404e-09	1.39	1.26	1.51	3.23	3.14	3.24	RP11-542C16.2	chr17	protein_coding	--
ENSG00000104327.7	40.1086	-2.41683	0.562182	-4.29902	1.71557e-05	0.000182554	0.03	0.09	0.02	0.22	0.22	0.25	CALB1	chr8	protein_coding	calbindin 1
ENSG00000106392.11	713.598	1.47297	0.336624	4.3757	1.21043e-05	0.000134312	4.58	3.52	1.85	1.23	1.17	1.16	C1GALT1	chr7	protein_coding	core 1 synthase, glycoprotein-N-acetylgalactosamine 3-beta-galactosyltransferase 1
ENSG00000188428.20	651.154	1.00683	0.277503	3.62819	0.000285413	0.0020802	8.07	7.02	4.34	3.3	3.28	3.02	BLOC1S5	chr6	protein_coding	biogenesis of lysosomal organelles complex 1 subunit 5
ENSG00000213347.10	133.831	1.31379	0.345063	3.80738	0.000140448	0.00113662	1.34	0.59	0.83	0.4	0.31	0.38	MXD3	chr5	protein_coding	MAX dimerization protein 3
ENSG00000286940.1	8.20762	2.60699	0.944284	2.76081	0.0057658	0.0245393	0.32	0.12	0.07	0.02	0.04	0.02	MICB-DT	chr6	lncRNA	MICB divergent transcript
ENSG00000273080.1	23.8209	1.85351	0.510536	3.63052	0.000282854	0.00206736	2.25	1.2	2.58	0.39	0.63	0.63	RP11-301O19.1	chr2	lncRNA	--
ENSG00000159958.7	10.9855	-2.52868	0.733147	-3.44908	0.000562507	0.00367045	0.02	0.01	0.03	0.11	0.12	0.12	TNFRSF13C	chr22	protein_coding	TNF receptor superfamily member 13C
ENSG00000136169.16	283.166	1.11632	0.307326	3.63235	0.000280854	0.00205564	2.05	1.22	1.04	0.66	0.58	0.72	SETDB2	chr13	protein_coding	SET domain bifurcated histone lysine methyltransferase 2
ENSG00000137727.13	51.9463	-2.13721	0.517546	-4.12951	3.63536e-05	0.000354149	0.04	0.03	0.13	0.34	0.24	0.28	ARHGAP20	chr11	protein_coding	Rho GTPase activating protein 20
ENSG00000158427.15	50.8691	1.51381	0.433594	3.4913	0.000480675	0.00321328	0.2	0.32	0.49	0.11	0.14	0.1	TMSB15B	chrX	protein_coding	thymosin beta 15B
ENSG00000159167.12	5673.65	-2.46985	0.319582	-7.72838	1.08924e-14	6.22636e-13	6.03	11.3	13.59	48.76	63.2	58.37	STC1	chr8	protein_coding	stanniocalcin 1
ENSG00000268573.1	46.8951	1.58845	0.511907	3.10301	0.00191562	0.0101323	0.56	0.46	0.16	0.15	0.13	0.11	RP11-158H5.7	chr18	lncRNA	--
ENSG00000168398.7	11.7736	-2.549	0.743814	-3.42694	0.000610432	0.00392758	0	0.02	0.01	0.06	0.09	0.07	BDKRB2	chr14	protein_coding	bradykinin receptor B2
ENSG00000165434.8	782.809	1.05662	0.244065	4.32928	1.496e-05	0.000161593	3.96	2.52	2.43	1.39	1.41	1.44	PGM2L1	chr11	protein_coding	phosphoglucomutase 2 like 1
ENSG00000189180.16	1303.12	1.57122	0.309342	5.07925	3.78933e-07	5.97937e-06	8.25	6.97	3.81	2.28	2	2.08	ZNF33A	chr10	protein_coding	zinc finger protein 33A
ENSG00000089199.10	81.9157	-7.19044	0.89017	-8.0776	6.60561e-16	4.47929e-14	0	0.01	0.01	0.72	0.92	1.04	CHGB	chr20	protein_coding	chromogranin B
ENSG00000068078.20	22.2776	-1.97073	0.519684	-3.79216	0.000149341	0.00119923	0.05	0.05	0.03	0.22	0.18	0.14	FGFR3	chr4	protein_coding	fibroblast growth factor receptor 3
ENSG00000287331.1	6.96462	-2.72952	0.9488	-2.87681	0.00401715	0.0183266	0.06	0.08	0.17	0.59	0.6	0.94	RP11-29H20.2	chr4	lncRNA	--
ENSG00000187908.20	5847.64	1.79715	0.412913	4.35237	1.34671e-05	0.000147386	12.31	17.29	42.37	7.16	6.75	6.51	DMBT1	chr10	protein_coding	deleted in malignant brain tumors 1
ENSG00000206341.7	35.2964	-1.02805	0.385681	-2.66554	0.00768649	0.0308441	0.44	0.57	0.56	1.23	0.91	1.02	HLA-H	chr6	unprocessed_pseudogene	major histocompatibility complex, class I, H (pseudogene)
ENSG00000182326.15	306.188	-2.28729	0.382243	-5.98386	2.17913e-09	5.44781e-08	0.21	0.45	0.53	1.31	2.2	2.25	C1S	chr12	protein_coding	complement C1s
ENSG00000078177.14	1010.91	1.26875	0.36692	3.45784	0.000544517	0.00357505	4.67	4.29	1.75	1.57	1.46	1.4	N4BP2	chr4	protein_coding	NEDD4 binding protein 2
ENSG00000166634.7	8.18507	-2.36052	0.833993	-2.83038	0.00464922	0.0206179	0.01	0.03	0.02	0.07	0.08	0.09	SERPINB12	chr18	protein_coding	serpin family B member 12
ENSG00000197372.10	971.934	1.26873	0.342162	3.70797	0.000208926	0.0016003	6.94	5.27	2.71	2.18	1.98	2	ZNF675	chr19	protein_coding	zinc finger protein 675
ENSG00000151718.16	3654.2	1.2771	0.232285	5.49798	3.84158e-08	7.49885e-07	14.49	13.77	9.85	5.94	4.97	4.73	WWC2	chr4	protein_coding	WW and C2 domain containing 2
ENSG00000265460.6	4.5548	-4.42912	1.45766	-3.03852	0.00237741	0.0120611	0.02	0	0	0.19	0.14	0.16	RP11-690G19.4	chr17	transcribed_processed_pseudogene	--
ENSG00000197766.8	86.2174	-2.52268	0.371784	-6.78535	1.15803e-11	4.31402e-10	0.44	0.34	0.76	2.73	2.55	3.61	CFD	chr19	protein_coding	complement factor D
ENSG00000145545.12	918.258	1.5503	0.169922	9.1236	7.26664e-20	7.46449e-18	4.28	4.68	4.27	1.45	1.57	1.47	SRD5A1	chr5	protein_coding	steroid 5 alpha-reductase 1
ENSG00000248664.1	2.63391	5.0508	1.85603	2.72129	0.00650277	0.0270189	0.28	0.04	0.1	0	0	0	CTC-498J12.3	chr5	lncRNA	--
ENSG00000078401.7	315.987	-1.71866	0.625781	-2.74642	0.00602493	0.0254411	0.37	1.23	3.77	4.29	6.24	6.93	EDN1	chr6	protein_coding	endothelin 1
ENSG00000146700.9	182.587	-2.08178	0.593107	-3.50995	0.000448192	0.00302833	0.2	0.29	1.35	2.25	2.73	2.7	SSC4D	chr7	protein_coding	scavenger receptor cysteine rich family member with 4 domains
ENSG00000159885.14	22.158	1.64224	0.462731	3.54902	0.000386671	0.00267715	0.45	0.36	0.43	0.15	0.1	0.14	ZNF222	chr19	protein_coding	zinc finger protein 222
ENSG00000250038.7	12.773	2.26706	0.647605	3.50068	0.000464079	0.00311785	0.23	0.32	0.3	0.07	0.07	0.03	RP11-180C1.1	chr4	lncRNA	--
ENSG00000269416.6	281.196	1.48319	0.31989	4.63656	3.5426e-06	4.50975e-05	3.7	2.17	1.82	1.03	0.93	0.77	LINC01224	chr19	lncRNA	long intergenic non-protein coding RNA 1224
ENSG00000177614.11	4327.01	-1.58894	0.456384	-3.48158	0.000498459	0.00331083	2.01	3.53	8.7	12.17	15.38	14.72	PGBD5	chr1	protein_coding	piggyBac transposable element derived 5
ENSG00000255346.10	1444.17	2.57694	0.311591	8.27026	1.33664e-16	9.73164e-15	6.66	2.82	5.24	0.91	0.73	0.78	NOX5	chr15	protein_coding	NADPH oxidase 5
ENSG00000005238.20	196.068	1.0606	0.254932	4.16031	3.17811e-05	0.000316287	1.06	0.87	1.14	0.39	0.47	0.6	FAM214B	chr9	protein_coding	family with sequence similarity 214 member B
ENSG00000168913.7	80.4837	-3.1589	0.385928	-8.18521	2.71827e-16	1.912e-14	0.26	0.37	0.53	2.78	4.14	3.39	ENHO	chr9	protein_coding	energy homeostasis associated
ENSG00000131620.17	293.168	2.70495	0.280757	9.63449	5.71736e-22	7.70358e-20	1.52	2.09	2.62	0.28	0.33	0.34	ANO1	chr11	protein_coding	anoctamin 1
ENSG00000138316.11	10.6173	-3.45763	0.914698	-3.78008	0.000156777	0.00125217	0	0	0.02	0.06	0.09	0.1	ADAMTS14	chr10	protein_coding	ADAM metallopeptidase with thrombospondin type 1 motif 14
ENSG00000188647.13	1907.71	1.55556	0.298256	5.2155	1.83322e-07	3.09514e-06	7.61	5.95	3.57	2.06	1.89	1.84	PTAR1	chr9	protein_coding	protein prenyltransferase alpha subunit repeat containing 1
ENSG00000182578.14	39.4636	-2.12395	0.460839	-4.60889	4.04825e-06	5.09407e-05	0.05	0.09	0.07	0.22	0.42	0.27	CSF1R	chr5	protein_coding	colony stimulating factor 1 receptor
ENSG00000281406.2	365.559	-1.16061	0.287067	-4.04301	5.27704e-05	0.000485955	0.99	0.5	1.01	1.73	1.95	1.82	BLACAT1	chr1	protein_coding	bladder cancer associated transcript 1
ENSG00000106278.12	23.2116	-1.73197	0.653003	-2.65231	0.0079942	0.0319061	0.06	0.01	0.02	0.1	0.07	0.09	PTPRZ1	chr7	protein_coding	protein tyrosine phosphatase receptor type Z1
ENSG00000103168.17	1220.64	-1.01114	0.306312	-3.30102	0.000963357	0.00573098	2.59	2.76	5.41	7.13	7.42	6.89	TAF1C	chr16	protein_coding	TATA-box binding protein associated factor, RNA polymerase I subunit C
ENSG00000179776.19	22.3854	-6.77409	1.25331	-5.40496	6.48212e-08	1.20957e-06	0	0	0	0.18	0.16	0.19	CDH5	chr16	protein_coding	cadherin 5
ENSG00000178295.15	1174.43	1.02568	0.38693	2.65081	0.0080298	0.0320235	4.73	3.53	1.55	1.87	1.5	1.42	GEN1	chr2	protein_coding	GEN1 Holliday junction 5' flap endonuclease
ENSG00000223784.2	196.224	2.01571	0.306161	6.58384	4.58465e-11	1.52454e-09	1.52	1.5	2.64	0.4	0.49	0.5	LINP1	chr10	lncRNA	lncRNA in non-homologous end joining pathway 1
ENSG00000189410.12	202.985	1.57459	0.219651	7.1686	7.57694e-13	3.35943e-11	1.76	1.66	1.58	0.48	0.61	0.58	SH2D5	chr1	protein_coding	SH2 domain containing 5
ENSG00000255521.2	144.195	2.0574	0.677349	3.03743	0.00238609	0.0120936	0.51	0.97	4.71	0.35	0.5	0.62	RP4-607I7.1	chr11	lncRNA	--
ENSG00000214193.11	1677.99	-2.40841	0.454029	-5.30452	1.12968e-07	2.0052e-06	0.77	1.07	3.02	7.2	9.37	8.84	SH3D21	chr1	protein_coding	SH3 domain containing 21
ENSG00000110367.13	8477.3	1.11165	0.256668	4.33106	1.4839e-05	0.000160705	29.35	27.86	17.23	11.92	11.54	10.81	DDX6	chr11	protein_coding	DEAD-box helicase 6
ENSG00000171243.8	39.5103	-2.16092	0.448635	-4.81665	1.45987e-06	2.02624e-05	0.16	0.08	0.18	0.56	0.52	0.84	SOSTDC1	chr7	protein_coding	sclerostin domain containing 1
ENSG00000134317.18	340.417	-2.1677	0.259695	-8.34711	6.99562e-17	5.27851e-15	0.36	0.29	0.51	1.56	1.91	1.67	GRHL1	chr2	protein_coding	grainyhead like transcription factor 1
ENSG00000106799.13	3738.99	1.41744	0.240049	5.90478	3.53109e-09	8.48034e-08	20.59	23.4	14.63	7.47	7.32	7.08	TGFBR1	chr9	protein_coding	transforming growth factor beta receptor 1
ENSG00000214146.3	9.46708	1.88744	0.767641	2.45876	0.0139418	0.0496723	0.19	0.11	0.08	0.02	0.04	0.04	LINC02026	chr3	lncRNA	long intergenic non-protein coding RNA 2026
ENSG00000005102.14	22.0915	-1.79208	0.549974	-3.25848	0.0011201	0.00649039	0.08	0.04	0.15	0.3	0.37	0.28	MEOX1	chr17	protein_coding	mesenchyme homeobox 1
ENSG00000167207.14	53.5708	-1.74635	0.399535	-4.37094	1.23711e-05	0.000137053	0.05	0.1	0.12	0.29	0.29	0.3	NOD2	chr16	protein_coding	nucleotide binding oligomerization domain containing 2
ENSG00000106809.11	6.38209	-5.93597	1.40575	-4.22264	2.41458e-05	0.000248155	0	0	0	0.07	0.07	0.09	OGN	chr9	protein_coding	osteoglycin
ENSG00000040608.14	248.289	1.91873	0.2964	6.47344	9.57946e-11	3.02548e-09	2.48	2.81	4	1.05	0.7	0.69	RTN4R	chr22	protein_coding	reticulon 4 receptor
ENSG00000175445.17	1543.71	4.80747	0.177047	27.1536	2.29386e-162	2.37988e-158	17.75	17.64	17.89	0.65	0.57	0.66	LPL	chr8	protein_coding	lipoprotein lipase
ENSG00000172244.9	250.208	1.64054	0.423368	3.87496	0.000106642	0.000893705	4.99	2.84	1.49	1.16	1	0.8	C5orf34	chr5	protein_coding	chromosome 5 open reading frame 34
ENSG00000071246.11	32.024	1.54646	0.420362	3.67887	0.000234267	0.0017638	0.17	0.14	0.18	0.07	0.06	0.04	VASH1	chr14	protein_coding	vasohibin 1
ENSG00000149968.12	14.1523	-2.78626	0.817842	-3.40685	0.000657176	0.0041727	0	0.04	0.1	0.24	0.35	0.39	MMP3	chr11	protein_coding	matrix metallopeptidase 3
ENSG00000125885.13	1393.78	-1.04158	0.192253	-5.41778	6.03426e-08	1.13603e-06	2.82	3.13	2.78	6.8	5.72	5.34	MCM8	chr20	protein_coding	minichromosome maintenance 8 homologous recombination repair factor
ENSG00000138660.12	1448.22	1.39176	0.232899	5.97583	2.28915e-09	5.70226e-08	8.3	9.27	6.15	2.77	3.07	3.16	AP1AR	chr4	protein_coding	adaptor related protein complex 1 associated regulatory protein
ENSG00000137819.14	89.5172	-7.31541	0.873435	-8.37545	5.50143e-17	4.19686e-15	0	0.01	0	0.7	0.72	0.67	PAQR5	chr15	protein_coding	progestin and adipoQ receptor family member 5
ENSG00000196757.8	319.507	1.64565	0.369976	4.448	8.66731e-06	0.000100529	5.71	3.01	2.09	1.18	1.11	1.13	ZNF700	chr19	protein_coding	zinc finger protein 700
ENSG00000181523.13	141.543	-1.31298	0.295432	-4.44428	8.81855e-06	0.000101885	0.27	0.4	0.24	0.68	0.75	0.78	SGSH	chr17	protein_coding	N-sulfoglucosamine sulfohydrolase
ENSG00000130303.14	3570.87	-1.18795	0.292793	-4.05731	4.96406e-05	0.000461695	33.35	43.32	69.76	119.66	109.76	100.82	BST2	chr19	protein_coding	bone marrow stromal cell antigen 2
ENSG00000272121.1	22.5543	1.62169	0.480527	3.37482	0.000738649	0.00459985	0.85	0.71	0.8	0.3	0.16	0.31	RP4-555D20.4	chr3	lncRNA	--
ENSG00000273149.1	210.202	1.25139	0.448756	2.78858	0.00529392	0.0229329	20.8	11.12	5.34	5.1	4.63	5.76	RP11-290D2.6	chr13	lncRNA	--
ENSG00000128564.7	3012.56	-1.03541	0.412015	-2.51303	0.0119698	0.0440535	9.42	13.24	32.09	33.55	39.18	37.97	VGF	chr7	protein_coding	VGF nerve growth factor inducible
ENSG00000107796.13	86.9211	-2.70581	0.54065	-5.00473	5.59397e-07	8.46027e-06	0.07	0.12	0.38	0.96	1.39	1.37	ACTA2	chr10	protein_coding	actin alpha 2, smooth muscle
ENSG00000131094.4	528.703	-1.98099	0.423587	-4.6767	2.91524e-06	3.77834e-05	1.85	5.7	2.66	16.72	12.48	11.24	C1QL1	chr17	protein_coding	complement C1q like 1
ENSG00000172159.16	1310.5	4.54044	0.395547	11.4789	1.68434e-30	5.72951e-28	13.18	10.92	4.4	0.47	0.39	0.36	FRMD3	chr9	protein_coding	FERM domain containing 3
ENSG00000111678.11	3623.92	-1.36318	0.274972	-4.95752	7.14001e-07	1.05374e-05	24.36	19.57	39.53	68.55	68.22	74.94	C12orf57	chr12	protein_coding	chromosome 12 open reading frame 57
ENSG00000268400.5	1179.65	-1.08384	0.264006	-4.10538	4.03652e-05	0.000386872	10.57	11.46	18.97	28.43	30.37	27.19	CTD-3214H19.4	chr19	protein_coding	--
ENSG00000188517.16	4.79917	5.90176	1.72785	3.41566	0.000636274	0.00406612	0	0.03	0.05	0	0	0	COL25A1	chr4	protein_coding	collagen type XXV alpha 1 chain
ENSG00000176406.23	366.307	1.04463	0.375997	2.77831	0.00546426	0.0234991	1.18	1	0.43	0.43	0.44	0.39	RIMS2	chr8	protein_coding	regulating synaptic membrane exocytosis 2
ENSG00000163644.15	102.818	1.46667	0.328508	4.46464	8.02043e-06	9.39166e-05	0.47	0.24	0.28	0.12	0.11	0.11	PPM1K	chr4	protein_coding	protein phosphatase, Mg2+/Mn2+ dependent 1K
ENSG00000204421.3	16.2759	-2.97545	0.650429	-4.5746	4.7712e-06	5.91765e-05	0.08	0.07	0.12	0.61	0.72	0.78	LY6G6C	chr6	protein_coding	lymphocyte antigen 6 family member G6C
ENSG00000250548.7	23.9405	-1.20159	0.443523	-2.70919	0.0067447	0.0277904	0.07	0.07	0.07	0.15	0.14	0.18	LINC01303	chr14	lncRNA	long intergenic non-protein coding RNA 1303
ENSG00000073737.17	33.6011	-1.67818	0.57296	-2.92896	0.00340093	0.0160458	0.07	0.2	0.04	0.31	0.38	0.31	DHRS9	chr2	protein_coding	dehydrogenase/reductase 9
ENSG00000245970.2	38.7985	1.81778	0.602101	3.01906	0.00253558	0.0127116	1.32	0.67	0.25	0.2	0.18	0.25	KB-1208A12.3	chr8	lncRNA	--
ENSG00000142920.17	38.7047	1.69623	0.672023	2.52407	0.0116004	0.0429154	0.09	0.04	0.33	0.05	0.04	0.05	AZIN2	chr1	protein_coding	antizyme inhibitor 2
ENSG00000143469.20	5977.22	2.63095	0.386453	6.80794	9.90063e-12	3.72846e-10	26.46	19.58	8.22	2.77	2.94	3	SYT14	chr1	protein_coding	synaptotagmin 14
ENSG00000109654.16	959.28	2.20761	0.189038	11.6781	1.64849e-31	6.57812e-29	2.77	2.2	2.23	0.46	0.54	0.54	TRIM2	chr4	protein_coding	tripartite motif containing 2
ENSG00000142102.16	296.666	-1.66695	0.323616	-5.15102	2.59078e-07	4.25305e-06	0.73	0.36	0.91	1.99	2.27	2.02	PGGHG	chr11	protein_coding	protein-glucosylgalactosylhydroxylysine glucosidase
ENSG00000228014.1	7.29552	3.93584	1.25717	3.13072	0.00174379	0.00941545	0.38	0.21	0.1	0.05	0	0	ZNF680P1	chr7	processed_pseudogene	ZNF680 pseudogene 1
ENSG00000153404.14	16.6734	3.549	0.928041	3.82419	0.000131204	0.00107227	0.05	0.01	0.11	0.01	0	0	PLEKHG4B	chr5	protein_coding	pleckstrin homology and RhoGEF domain containing G4B
ENSG00000178184.16	67.0669	2.07281	0.402558	5.14908	2.61762e-07	4.28694e-06	0.72	0.78	0.4	0.17	0.16	0.11	PARD6G	chr18	protein_coding	par-6 family cell polarity regulator gamma
ENSG00000138735.16	105.307	2.02161	0.374949	5.3917	6.9794e-08	1.2919e-06	0.65	0.29	0.37	0.12	0.11	0.08	PDE5A	chr4	protein_coding	phosphodiesterase 5A
ENSG00000078081.8	98.9562	-1.50324	0.292151	-5.14542	2.66929e-07	4.36124e-06	0.39	0.28	0.34	0.88	0.81	1.15	LAMP3	chr3	protein_coding	lysosomal associated membrane protein 3
ENSG00000123983.15	14182.9	1.21889	0.346804	3.51464	0.000440343	0.00298209	23.83	22.97	55.42	14.38	15.05	13.84	ACSL3	chr2	protein_coding	acyl-CoA synthetase long chain family member 3
ENSG00000137747.16	83.119	-1.61881	0.495201	-3.26899	0.00107933	0.00630343	0.16	0.08	0.32	0.37	0.74	0.61	TMPRSS13	chr11	protein_coding	transmembrane serine protease 13
ENSG00000169242.12	966.334	-1.55602	0.381997	-4.07338	4.63359e-05	0.000436041	3.67	3.64	9.53	14.08	17.01	17.73	EFNA1	chr1	protein_coding	ephrin A1
ENSG00000136425.14	74.8939	-4.07453	0.417145	-9.76766	1.54991e-22	2.21797e-20	0.1	0.05	0.13	1.47	1.65	1.74	CIB2	chr15	protein_coding	calcium and integrin binding family member 2
ENSG00000183111.12	676.257	-1.6128	0.345	-4.67479	2.94258e-06	3.80902e-05	0.91	1.52	2.22	3.68	5.09	5.33	ARHGEF37	chr5	protein_coding	Rho guanine nucleotide exchange factor 37
ENSG00000064393.16	5006.29	-1.32023	0.187444	-7.04336	1.87665e-12	7.89868e-11	3.85	4.82	4.85	10.82	11.97	10.74	HIPK2	chr7	protein_coding	homeodomain interacting protein kinase 2
ENSG00000038210.14	1671.18	1.1645	0.368981	3.156	0.00159949	0.00875709	19.96	18.71	7.4	7.25	6.76	6.48	PI4K2B	chr4	protein_coding	phosphatidylinositol 4-kinase type 2 beta
ENSG00000172478.18	33.9152	-1.55045	0.454535	-3.41106	0.000647105	0.00412137	0.09	0.15	0.22	0.46	0.49	0.38	MAB21L4	chr2	protein_coding	mab-21 like 4
ENSG00000155974.13	182.653	-1.0533	0.285356	-3.69119	0.00022321	0.00169526	0.56	0.46	0.32	0.89	1.03	0.83	GRIP1	chr12	protein_coding	glutamate receptor interacting protein 1
ENSG00000166535.20	1068.16	-1.73569	0.304318	-5.70353	1.17353e-08	2.55249e-07	2.55	1.15	1.43	5.16	6	5.66	A2ML1	chr12	protein_coding	alpha-2-macroglobulin like 1
ENSG00000136111.14	1501.25	1.37054	0.322932	4.24404	2.19527e-05	0.000227645	9.5	6.38	4.04	2.9	2.37	2.37	TBC1D4	chr13	protein_coding	TBC1 domain family member 4
ENSG00000155099.8	209.793	1.49188	0.21065	7.08229	1.41788e-12	6.04126e-11	2.84	2.64	2.49	0.87	1.03	0.91	PIP4P2	chr8	protein_coding	phosphatidylinositol-4,5-bisphosphate 4-phosphatase 2
ENSG00000123496.8	280.383	3.33223	0.31083	10.7204	8.16093e-27	1.84064e-24	5.51	7.53	10.13	0.62	0.87	0.79	IL13RA2	chrX	protein_coding	interleukin 13 receptor subunit alpha 2
ENSG00000134758.14	2280.6	1.57674	0.380149	4.14768	3.35865e-05	0.000331078	26.26	29.66	10.36	7.93	7.07	7.21	RNF138	chr18	protein_coding	ring finger protein 138
ENSG00000092094.11	826.787	-1.09803	0.182071	-6.0308	1.63148e-09	4.21584e-08	2.3	2.58	2.85	5.77	5.1	5.54	OSGEP	chr14	protein_coding	O-sialoglycoprotein endopeptidase
ENSG00000151461.20	2646.39	1.67151	0.194172	8.60839	7.40932e-18	6.24973e-16	19.5	16.81	14.26	5.58	5.23	4.93	UPF2	chr10	protein_coding	UPF2 regulator of nonsense mediated mRNA decay
ENSG00000134830.6	365.738	-7.93645	0.565506	-14.0342	9.62184e-45	1.05081e-41	0.01	0.01	0.01	2.26	2.53	3.09	C5AR2	chr19	protein_coding	complement C5a receptor 2
ENSG00000153395.10	3750.03	1.02436	0.153494	6.67365	2.49516e-11	8.61472e-10	19.66	18.64	19.05	10.15	9.2	8.62	LPCAT1	chr5	protein_coding	lysophosphatidylcholine acyltransferase 1
ENSG00000179673.5	6.821	-2.62984	0.930401	-2.82656	0.00470508	0.020839	0.02	0.06	0.04	0.31	0.25	0.23	RPRML	chr17	protein_coding	reprimo like
ENSG00000177679.16	32.601	-4.04558	0.601598	-6.72473	1.75917e-11	6.21853e-10	0.01	0.02	0.02	0.27	0.21	0.18	SRRM3	chr7	protein_coding	serine/arginine repetitive matrix 3
ENSG00000176055.10	782.056	1.10912	0.414892	2.67328	0.00751144	0.0302646	6.02	5.92	1.88	2.18	2.16	2.06	MBLAC2	chr5	protein_coding	metallo-beta-lactamase domain containing 2
ENSG00000162105.20	63.2026	1.2548	0.319056	3.93285	8.39431e-05	0.000725456	0.1	0.1	0.14	0.04	0.05	0.05	SHANK2	chr11	protein_coding	SH3 and multiple ankyrin repeat domains 2
ENSG00000161888.11	1601.96	1.29133	0.30367	4.25241	2.1148e-05	0.000220402	27.14	16.61	15.61	10.47	7.2	6.31	SPC24	chr19	protein_coding	SPC24 component of NDC80 kinetochore complex
ENSG00000164651.17	573.621	1.97671	0.282827	6.98912	2.76621e-12	1.11454e-10	4.09	6.79	7.22	1.64	1.35	1.59	SP8	chr7	protein_coding	Sp8 transcription factor
ENSG00000169607.13	1583.01	1.5049	0.342303	4.39641	1.10058e-05	0.000123979	15.44	10.1	6.12	4.19	3.76	3.11	CKAP2L	chr2	protein_coding	cytoskeleton associated protein 2 like
ENSG00000035664.11	73.503	-1.86609	0.306342	-6.09155	1.11825e-09	2.98247e-08	0.05	0.05	0.07	0.2	0.23	0.2	DAPK2	chr15	protein_coding	death associated protein kinase 2
ENSG00000168405.17	271.71	-2.24121	0.384123	-5.83462	5.39126e-09	1.2612e-07	0.2	0.45	0.17	1.28	1.32	1.27	CMAHP	chr6	transcribed_unitary_pseudogene	cytidine monophospho-N-acetylneuraminic acid hydroxylase, pseudogene
ENSG00000247556.6	8350.39	1.26463	0.23369	5.4116	6.2465e-08	1.17087e-06	29.05	22.31	17.37	9.66	9.18	9.52	OIP5-AS1	chr15	lncRNA	OIP5 antisense RNA 1
ENSG00000143970.18	2489.37	1.15117	0.33466	3.43983	0.000582081	0.00378034	8.87	6.69	3.57	3.18	2.78	2.59	ASXL2	chr2	protein_coding	ASXL transcriptional regulator 2
ENSG00000171940.14	4265.43	1.08325	0.373319	2.90167	0.00371185	0.0172152	31.06	26.93	11.03	12.29	10.36	9.8	ZNF217	chr20	protein_coding	zinc finger protein 217
ENSG00000242419.6	26.6048	1.88688	0.472445	3.99385	6.50092e-05	0.000582496	0.21	0.17	0.24	0.06	0.07	0.03	PCDHGC4	chr5	protein_coding	protocadherin gamma subfamily C, 4
ENSG00000198914.5	17.3715	3.80952	0.702139	5.4256	5.77611e-08	1.09356e-06	0.14	0.14	0.21	0.01	0.02	0.01	POU3F3	chr2	protein_coding	POU class 3 homeobox 3
ENSG00000250424.4	36.3571	-1.89332	0.595677	-3.17843	0.00148073	0.0082065	0.05	0.27	0.42	0.96	0.76	1.02	RP5-877J2.1	chr7	protein_coding	--
ENSG00000095794.19	842.061	1.02033	0.218494	4.66984	3.01428e-06	3.89454e-05	6.1	3.79	4.79	2.31	2.34	2.5	CREM	chr10	protein_coding	cAMP responsive element modulator
ENSG00000163462.18	17.0966	-2.1025	0.612957	-3.4301	0.000603355	0.00389292	0.05	0.04	0.02	0.15	0.17	0.12	TRIM46	chr1	protein_coding	tripartite motif containing 46
ENSG00000169994.19	889.231	2.42362	0.225348	10.755	5.61286e-27	1.30862e-24	4.73	4.22	3.63	0.94	0.72	0.67	MYO7B	chr2	protein_coding	myosin VIIB
ENSG00000278266.1	13.0148	-5.07547	1.14855	-4.41904	9.91422e-06	0.000112971	0	0.01	0.01	0.19	0.24	0.2	RP11-575F12.3	chr12	lncRNA	--
ENSG00000166592.12	25.9352	-2.15618	0.513511	-4.1989	2.68214e-05	0.000271933	0.08	0.13	0.22	0.66	0.74	0.54	RRAD	chr16	protein_coding	RRAD, Ras related glycolysis inhibitor and calcium channel regulator
ENSG00000100852.13	3674.88	1.0459	0.290442	3.60106	0.000316927	0.00227158	14.5	12	7.02	5.48	5.43	5.23	ARHGAP5	chr14	protein_coding	Rho GTPase activating protein 5
ENSG00000248538.8	114.554	1.40587	0.27138	5.18047	2.21329e-07	3.69476e-06	0.21	0.21	0.28	0.08	0.09	0.1	RP11-115J16.1	chr8	lncRNA	--
ENSG00000144935.16	321.838	1.0665	0.232609	4.58493	4.54132e-06	5.65621e-05	2.8	2.04	1.86	1.1	1.05	1.02	TRPC1	chr3	protein_coding	transient receptor potential cation channel subfamily C member 1
ENSG00000171877.21	46.9907	1.50844	0.491203	3.07092	0.00213403	0.0110124	0.41	0.23	0.12	0.09	0.08	0.1	FRMD5	chr15	protein_coding	FERM domain containing 5
ENSG00000233836.7	133.192	1.03291	0.28538	3.61942	0.000295266	0.00214073	1.8	1.19	1.09	0.65	0.7	0.62	ZNF726P1	chr19	transcribed_unprocessed_pseudogene	zinc finger protein 726 pseudogene 1
ENSG00000124610.5	14.0424	2.78606	0.797988	3.49135	0.000480584	0.00321328	0.81	1.18	0.38	0.18	0.14	0.03	H1-1	chr6	protein_coding	H1.1 linker histone, cluster member
ENSG00000152078.10	2011.58	1.58325	0.278577	5.68336	1.3207e-08	2.83105e-07	13.3	10.1	6.76	3.48	3.44	3.07	TLCD4	chr1	protein_coding	TLC domain containing 4
ENSG00000266521.1	5.8422	2.4902	1.00457	2.47886	0.0131804	0.0475144	0.86	0.56	0.27	0.16	0.05	0.1	RP11-650P15.1	chr18	lncRNA	--
ENSG00000151611.17	98.8452	1.78558	0.317459	5.6246	1.85938e-08	3.8737e-07	0.49	0.52	0.34	0.15	0.14	0.1	MMAA	chr4	protein_coding	metabolism of cobalamin associated A
ENSG00000125703.15	304.347	1.07045	0.418243	2.55939	0.0104855	0.0396887	5.38	2.85	1.57	1.66	1.65	1.31	ATG4C	chr1	protein_coding	autophagy related 4C cysteine peptidase
ENSG00000133789.15	1733.3	1.32288	0.279466	4.73361	2.20558e-06	2.95644e-05	10.8	8.91	5.68	3.74	3.31	3.03	SWAP70	chr11	protein_coding	switching B cell complex subunit SWAP70
ENSG00000169499.15	3464.24	1.24903	0.364061	3.43083	0.000601738	0.0038849	28.39	18.64	9.88	9.01	7.6	7.14	PLEKHA2	chr8	protein_coding	pleckstrin homology domain containing A2
ENSG00000203697.12	1106.65	-3.10008	0.298452	-10.3872	2.8355e-25	5.69555e-23	0.68	1.26	1.35	8.29	9.23	10.55	CAPN8	chr1	protein_coding	calpain 8
ENSG00000112837.17	1194.47	1.11166	0.368264	3.01865	0.00253905	0.0127228	6.29	5.27	2.32	2.48	2.07	1.85	TBX18	chr6	protein_coding	T-box transcription factor 18
ENSG00000286373.1	18.6915	-1.35674	0.518529	-2.61653	0.00888297	0.0347122	0.12	0.12	0.11	0.21	0.33	0.35	RP11-111N20.1	chr10	lncRNA	--
ENSG00000182287.15	523.052	1.72945	0.335495	5.15493	2.53728e-07	4.17184e-06	5.14	3.7	2.09	1.08	1.14	1.06	AP1S2	chrX	protein_coding	adaptor related protein complex 1 subunit sigma 2
ENSG00000167550.11	55.9746	1.50937	0.34831	4.3334	1.46824e-05	0.000159258	2.01	1.43	1.28	0.57	0.61	0.46	RHEBL1	chr12	protein_coding	RHEB like 1
ENSG00000151553.15	687.028	1.00748	0.336617	2.99294	0.002763	0.0135859	5.31	3.45	2.15	2.01	1.76	1.61	FAM160B1	chr10	protein_coding	--
ENSG00000134278.15	1273.03	1.48581	0.174648	8.50746	1.77787e-17	1.44105e-15	6.96	7.6	6.61	2.35	2.61	2.56	SPIRE1	chr18	protein_coding	spire type actin nucleation factor 1
ENSG00000152784.16	187.188	1.60943	0.439292	3.66369	0.000248603	0.00185491	0.78	1.12	2.66	0.45	0.53	0.49	PRDM8	chr4	protein_coding	PR/SET domain 8
ENSG00000107371.14	986.615	1.16081	0.230591	5.03409	4.80125e-07	7.41817e-06	5.31	4.45	3.37	1.97	1.83	2.02	EXOSC3	chr9	protein_coding	exosome component 3
ENSG00000228253.1	15605.2	1.8832	0.499836	3.76764	0.000164795	0.00130715	3084.01	4674.41	877.49	942.41	697.98	714.91	MT-ATP8	chrM	protein_coding	mitochondrially encoded ATP synthase membrane subunit 8
ENSG00000170629.14	148.647	1.10087	0.396352	2.77749	0.00547799	0.0235387	1.17	1.02	0.49	0.55	0.36	0.33	DPY19L2P2	chr7	transcribed_unprocessed_pseudogene	DPY19L2 pseudogene 2
ENSG00000088002.12	64.738	-5.86814	0.686985	-8.54188	1.32053e-17	1.07878e-15	0	0	0.05	1.05	1.21	1.17	SULT2B1	chr19	protein_coding	sulfotransferase family 2B member 1
ENSG00000127152.18	740.524	1.17102	0.212454	5.51185	3.55077e-08	7.01171e-07	2.67	3.45	2.72	1.4	1.28	1.23	BCL11B	chr14	protein_coding	BAF chromatin remodeling complex subunit BCL11B
ENSG00000170456.16	962.998	1.12308	0.267074	4.20512	2.60949e-05	0.000265556	3.7	2.71	2.19	1.5	1.36	1.06	DENND5B	chr12	protein_coding	DENN domain containing 5B
ENSG00000083457.12	784.483	-1.03221	0.185583	-5.56198	2.66737e-08	5.45161e-07	2.21	1.87	1.69	3.94	3.76	3.99	ITGAE	chr17	protein_coding	integrin subunit alpha E
ENSG00000134508.13	1068.16	2.14613	0.254818	8.42221	3.6944e-17	2.90374e-15	5.43	7.86	5.32	1.59	1.32	1.29	CABLES1	chr18	protein_coding	Cdk5 and Abl enzyme substrate 1
ENSG00000049246.15	297.664	1.06812	0.240733	4.43694	9.12464e-06	0.00010507	1.33	1.31	1.01	0.67	0.56	0.5	PER3	chr1	protein_coding	period circadian regulator 3
ENSG00000109063.15	135.15	-1.36395	0.28078	-4.85771	1.18753e-06	1.674e-05	0.24	0.23	0.37	0.64	0.74	0.76	MYH3	chr17	protein_coding	myosin heavy chain 3
ENSG00000174804.4	383.386	1.28084	0.170918	7.49389	6.68602e-14	3.39205e-12	1.84	1.74	1.85	0.71	0.77	0.74	FZD4	chr11	protein_coding	frizzled class receptor 4
ENSG00000185499.16	1479.4	-2.60672	0.354904	-7.34485	2.05984e-13	9.58334e-12	1.12	2.33	3.06	11.98	14.78	12.72	MUC1	chr1	protein_coding	mucin 1, cell surface associated
ENSG00000250722.6	46.0326	-5.61145	0.750073	-7.48121	7.36428e-14	3.69997e-12	0	0.01	0.01	0.29	0.49	0.42	SELENOP	chr5	protein_coding	selenoprotein P
ENSG00000182261.4	15.7233	-2.42886	0.665304	-3.65075	0.000261474	0.00193495	0.01	0.04	0.03	0.14	0.1	0.19	NLRP10	chr11	protein_coding	NLR family pyrin domain containing 10
ENSG00000186868.17	35.8369	-2.93871	0.519389	-5.65802	1.53132e-08	3.24564e-07	0.01	0.01	0.02	0.07	0.12	0.12	MAPT	chr17	protein_coding	microtubule associated protein tau
ENSG00000109205.17	4.11107	-4.25436	1.53443	-2.77261	0.00556093	0.0238309	0	0.02	0	0.06	0.17	0.13	ODAM	chr4	protein_coding	odontogenic, ameloblast associated
ENSG00000267279.2	49.1848	2.44001	0.451005	5.41016	6.29685e-08	1.17818e-06	1.61	1.09	1.64	0.22	0.15	0.42	RP11-879F14.2	chr18	lncRNA	--
ENSG00000166311.10	298.596	-1.80308	0.364526	-4.94638	7.56078e-07	1.11109e-05	0.69	1.02	1.88	3.68	4.56	4.18	SMPD1	chr11	protein_coding	sphingomyelin phosphodiesterase 1
ENSG00000111859.17	253.536	-2.05414	0.542736	-3.78479	0.000153837	0.00123106	0.05	0.25	0.4	0.97	1.01	0.92	NEDD9	chr6	protein_coding	neural precursor cell expressed, developmentally down-regulated 9
ENSG00000135821.19	1751.08	3.18478	0.264293	12.0502	1.93534e-33	9.33916e-31	5.01	4.93	8.58	0.65	0.65	0.71	GLUL	chr1	protein_coding	glutamate-ammonia ligase
ENSG00000278540.5	6512.5	1.13477	0.31786	3.57002	0.000356954	0.00251248	13.54	11.5	26.07	8.53	7.41	6.98	ACACA	chr17	protein_coding	acetyl-CoA carboxylase alpha
ENSG00000233223.3	118.694	-1.24008	0.291651	-4.25192	2.11942e-05	0.000220744	1.48	0.8	1.5	3.09	2.82	2.98	AC113189.5	chr17	lncRNA	--
ENSG00000172893.17	10446.3	1.10285	0.444608	2.48049	0.0131201	0.0473463	29.82	27.76	97.63	24.12	23.36	23.48	DHCR7	chr11	protein_coding	7-dehydrocholesterol reductase
ENSG00000053918.18	24.6651	-2.35662	0.811174	-2.90519	0.00367026	0.0170643	0	0.03	0.1	0.25	0.22	0.21	KCNQ1	chr11	protein_coding	potassium voltage-gated channel subfamily Q member 1
ENSG00000189367.15	89.5615	1.66107	0.289325	5.74118	9.40167e-09	2.08647e-07	0.43	0.37	0.3	0.11	0.12	0.12	KIAA0408	chr6	protein_coding	KIAA0408
ENSG00000170113.16	1572.37	1.32928	0.296825	4.47832	7.52312e-06	8.88474e-05	7.05	7.83	4.14	2.92	2.22	2.41	NIPA1	chr15	protein_coding	NIPA magnesium transporter 1
ENSG00000162493.17	4.93049	-4.55097	1.4661	-3.10413	0.0019084	0.0101041	0.01	0	0	0.04	0.09	0.06	PDPN	chr1	protein_coding	podoplanin
ENSG00000273703.2	20.0521	3.64927	0.931419	3.91797	8.92996e-05	0.000765688	1.53	3.6	0.61	0.24	0.22	0	H2BC14	chr6	protein_coding	H2B clustered histone 14
ENSG00000157514.17	364.785	2.04222	0.580738	3.51659	0.000437124	0.00296416	2.45	0.69	6.11	0.67	0.75	0.78	TSC22D3	chrX	protein_coding	TSC22 domain family member 3
ENSG00000263513.6	53.3197	2.99464	0.666854	4.4907	7.09897e-06	8.43181e-05	2	0.65	0.3	0.11	0.1	0.16	FAM72C	chr1	protein_coding	family with sequence similarity 72 member C
ENSG00000090661.12	12.5825	-5.07384	1.18371	-4.2864	1.81592e-05	0.000192148	0	0	0.01	0.11	0.18	0.15	CERS4	chr19	protein_coding	ceramide synthase 4
ENSG00000253819.2	102.033	1.36654	0.444756	3.07256	0.00212228	0.0109627	0.15	0.41	0.47	0.14	0.12	0.14	LINC01151	chr8	lncRNA	long intergenic non-protein coding RNA 1151
ENSG00000166923.12	18304.8	1.5271	0.506712	3.01375	0.00258043	0.0128676	11.89	64.16	58.38	15.85	15.05	15.83	GREM1	chr15	protein_coding	gremlin 1, DAN family BMP antagonist
ENSG00000215784.6	127.151	1.85142	0.482006	3.84108	0.000122493	0.00101103	3.52	1.62	0.95	0.66	0.39	0.61	FAM72D	chr1	protein_coding	family with sequence similarity 72 member D
ENSG00000237939.1	16.4787	5.80319	1.13077	5.13207	2.86579e-07	4.63486e-06	1.14	1.21	1.31	0	0.03	0.03	IDI1P1	chr2	processed_pseudogene	IDI1 pseudogene 1
ENSG00000122376.12	1307.74	1.03063	0.346206	2.97693	0.0029115	0.0141433	13.62	11.53	5.34	5.19	4.8	4.86	SHLD2	chr10	protein_coding	shieldin complex subunit 2
ENSG00000120063.10	2265.54	1.41293	0.334961	4.21819	2.46268e-05	0.000252598	16.67	14.09	6.95	5.16	4.75	4.18	GNA13	chr17	protein_coding	G protein subunit alpha 13
ENSG00000144476.6	27.4596	-3.82281	0.67241	-5.68523	1.30634e-08	2.81189e-07	0	0.03	0.09	0.6	0.65	0.57	ACKR3	chr2	protein_coding	atypical chemokine receptor 3
ENSG00000239605.11	14.6462	-2.10641	0.606288	-3.47427	0.000512253	0.00339159	0.05	0.03	0.04	0.18	0.15	0.21	STPG4	chr2	protein_coding	sperm-tail PG-rich repeat containing 4
ENSG00000049540.18	10.5101	-3.39253	0.911736	-3.72095	0.000198473	0.00152927	0	0.01	0.01	0.04	0.07	0.1	ELN	chr7	protein_coding	elastin
ENSG00000155111.15	961.359	1.09282	0.273106	4.00146	6.29534e-05	0.000566226	5.9	3.58	3.21	2.05	2.04	1.79	CDK19	chr6	protein_coding	cyclin dependent kinase 19
ENSG00000124249.7	91.0543	-5.7029	0.566408	-10.0685	7.60981e-24	1.28377e-21	0.04	0.07	0	1.57	1.82	1.81	KCNK15	chr20	protein_coding	potassium two pore domain channel subfamily K member 15
ENSG00000132463.14	7655.4	1.16435	0.226069	5.15042	2.59905e-07	4.2599e-06	38.93	36.48	25.43	15.41	14.89	14.43	GRSF1	chr4	protein_coding	G-rich RNA sequence binding factor 1
ENSG00000134242.16	295.3	1.79179	0.257627	6.95499	3.52585e-12	1.40695e-10	1.95	2.97	2.57	0.65	0.75	0.76	PTPN22	chr1	protein_coding	protein tyrosine phosphatase non-receptor type 22
ENSG00000164323.14	9905.88	1.18448	0.333388	3.55285	0.000381086	0.00265175	58.2	57.01	25.34	20.46	21.15	20.05	CFAP97	chr4	protein_coding	cilia and flagella associated protein 97
ENSG00000166839.17	8.46077	-3.02952	0.883894	-3.42746	0.000609248	0.0039224	0.01	0.01	0.01	0.07	0.07	0.08	ANKDD1A	chr15	protein_coding	ankyrin repeat and death domain containing 1A
ENSG00000160410.15	1445.3	-1.13651	0.270656	-4.19909	2.67987e-05	0.000271918	4.46	4.51	8.05	12.59	12.48	11.94	SHKBP1	chr19	protein_coding	SH3KBP1 binding protein 1
ENSG00000141497.14	32.2496	-2.30635	0.501305	-4.6007	4.21071e-06	5.28248e-05	0.04	0.06	0.13	0.39	0.38	0.36	ZMYND15	chr17	protein_coding	zinc finger MYND-type containing 15
ENSG00000121864.10	1907.3	1.08489	0.334284	3.24542	0.00117277	0.00674847	12.38	10.52	5.09	4.17	4.54	4.41	ZNF639	chr3	protein_coding	zinc finger protein 639
ENSG00000176971.4	95.3353	1.05934	0.396807	2.66967	0.00759249	0.0305496	0.67	0.91	1.62	0.42	0.64	0.47	FIBIN	chr11	protein_coding	fin bud initiation factor homolog
ENSG00000283199.3	64.1544	-1.22271	0.454086	-2.69269	0.00708772	0.0289403	0.1	0.25	0.38	0.59	0.59	0.54	C13orf46	chr13	protein_coding	chromosome 13 open reading frame 46
ENSG00000178395.7	20.6677	-2.30091	0.6759	-3.40422	0.000663526	0.00420402	0.04	0.18	0.03	0.4	0.37	0.44	CCDC185	chr1	protein_coding	coiled-coil domain containing 185
ENSG00000140465.14	394.282	6.09781	1.58819	3.83946	0.000123304	0.00101611	0.83	0.11	16.52	0.09	0.07	0.09	CYP1A1	chr15	protein_coding	cytochrome P450 family 1 subfamily A member 1
ENSG00000177181.15	12.8065	-1.74725	0.620827	-2.8144	0.00488687	0.0214836	0.02	0.01	0.01	0.05	0.04	0.05	RIMKLA	chr1	protein_coding	ribosomal modification protein rimK like family member A
ENSG00000219891.2	76.143	3.27112	0.414815	7.88572	3.12717e-15	1.93698e-13	2.37	1.31	2.51	0.3	0.15	0.19	ZSCAN12P1	chr6	transcribed_unprocessed_pseudogene	zinc finger and SCAN domain containing 12 pseudogene 1
ENSG00000287261.1	5.53837	-3.22473	1.14829	-2.8083	0.00498038	0.0218377	0.03	0	0.04	0.17	0.26	0.27	RP11-439D8.4	chr10	lncRNA	--
ENSG00000173546.7	608.203	-2.09509	0.439877	-4.76291	1.90824e-06	2.59476e-05	0.33	0.48	1.25	2.59	3.29	2.84	CSPG4	chr15	protein_coding	chondroitin sulfate proteoglycan 4
ENSG00000232810.4	56.4239	-2.05551	0.456508	-4.50269	6.70985e-06	8.0109e-05	0.16	0.25	0.55	1.3	1.33	1.35	TNF	chr6	protein_coding	tumor necrosis factor
ENSG00000164070.12	1211.36	1.12669	0.259141	4.34778	1.37523e-05	0.000150269	3.79	4.21	2.68	1.91	1.44	1.53	HSPA4L	chr4	protein_coding	heat shock protein family A (Hsp70) member 4 like
ENSG00000233491.8	5.15123	-4.59641	1.44358	-3.18403	0.00145239	0.00806709	0	0	0	0.02	0.04	0.03	AC010091.1	chr7	transcribed_unitary_pseudogene	--
ENSG00000256229.8	160.932	7.52871	0.756347	9.95404	2.42138e-23	3.72176e-21	2.78	1.88	0.86	0	0.02	0.01	ZNF486	chr19	protein_coding	zinc finger protein 486
ENSG00000215041.10	930.522	-1.21077	0.179801	-6.73394	1.65127e-11	5.87716e-10	2.04	2.14	2.54	5.13	5.5	4.8	NEURL4	chr17	protein_coding	neuralized E3 ubiquitin protein ligase 4
ENSG00000196867.8	202.022	1.31977	0.225584	5.85045	4.90233e-09	1.15726e-07	0.97	0.89	1.2	0.37	0.41	0.44	ZFP28	chr19	protein_coding	ZFP28 zinc finger protein
ENSG00000160062.15	355.453	1.23564	0.335805	3.67964	0.000233566	0.00175981	2.13	2.06	0.99	0.67	0.82	0.7	ZBTB8A	chr1	protein_coding	zinc finger and BTB domain containing 8A
ENSG00000163993.7	8588.91	-1.05053	0.333967	-3.14561	0.00165741	0.00901708	203.1	216.99	461.71	527.98	602.52	671.35	S100P	chr4	protein_coding	S100 calcium binding protein P
ENSG00000163982.6	11.0385	-3.51368	0.904415	-3.88503	0.000102319	0.000862164	0.01	0	0.05	0.31	0.2	0.25	OTOP1	chr4	protein_coding	otopetrin 1
ENSG00000213523.12	1015.55	-1.10055	0.272636	-4.03669	5.4211e-05	0.000497734	4.33	4.62	8.01	11.86	12.04	12.08	SRA1	chr5	protein_coding	steroid receptor RNA activator 1
ENSG00000131152.4	165.68	-1.0633	0.33265	-3.19646	0.00139123	0.00779798	1.73	2.56	4.02	5.68	5.65	5.91	RP11-178L8.4	chr16	protein_coding	--
ENSG00000225950.8	6.66164	-3.01977	1.03145	-2.9277	0.00341477	0.0161001	0	0.02	0.05	0.18	0.2	0.21	NTF4	chr19	protein_coding	neurotrophin 4
ENSG00000164742.16	1171.52	4.92885	0.195656	25.1914	4.9751e-140	2.58083e-136	4.2	4.06	3.73	0.14	0.14	0.12	ADCY1	chr7	protein_coding	adenylate cyclase 1
ENSG00000241155.1	19.5045	1.68227	0.575562	2.92283	0.00346866	0.0162728	0.72	0.94	1.87	0.4	0.3	0.4	ARHGAP31-AS1	chr3	lncRNA	ARHGAP31 antisense RNA 1
ENSG00000165474.8	149.857	-3.97623	0.348639	-11.405	3.94719e-30	1.22245e-27	0.15	0.25	0.14	2.25	3.15	2.93	GJB2	chr13	protein_coding	gap junction protein beta 2
ENSG00000162402.14	5691.88	1.21711	0.219543	5.54385	2.95892e-08	5.97834e-07	19.88	16.28	12.71	7.17	6.95	6.74	USP24	chr1	protein_coding	ubiquitin specific peptidase 24
ENSG00000152749.8	1160.7	1.25084	0.29046	4.3064	1.65936e-05	0.000177205	5.3	5.3	2.93	2.13	1.81	1.72	GPR180	chr13	protein_coding	G protein-coupled receptor 180
ENSG00000115155.19	11.5184	-2.91486	1.02029	-2.8569	0.00427806	0.0192727	0	0	0.02	0.05	0.06	0.08	OTOF	chr2	protein_coding	otoferlin
ENSG00000079257.8	899.27	-1.18375	0.465067	-2.54533	0.0109175	0.041032	18.08	5	5.02	20.14	21.21	21.36	LXN	chr3	protein_coding	latexin
ENSG00000173156.7	1461.7	-1.54179	0.277906	-5.54787	2.89166e-08	5.85956e-07	10.85	12.79	20.97	41.72	40.56	46.29	RHOD	chr11	protein_coding	ras homolog family member D
ENSG00000122035.7	42.5786	-2.55605	0.42418	-6.02586	1.68216e-09	4.33599e-08	0.11	0.08	0.15	0.61	0.61	0.82	RASL11A	chr13	protein_coding	RAS like family 11 member A
ENSG00000101076.18	24.6417	2.00874	0.544068	3.69208	0.000222429	0.00169	0.05	0.07	0.13	0.02	0.02	0.02	HNF4A	chr20	protein_coding	hepatocyte nuclear factor 4 alpha
ENSG00000256566.1	70.8981	-1.84965	0.326183	-5.67058	1.42316e-08	3.03189e-07	0.78	0.79	1.18	3.15	3.76	2.99	RP4-734P14.4	chr20	protein_coding	--
ENSG00000284695.1	210.047	-4.12112	0.335086	-12.2987	9.2042e-35	5.02598e-32	0.67	0.87	0.83	17.53	12.31	10.79	RP11-736K12.3	chr4	protein_coding	--
ENSG00000244219.7	10.9679	-2.69566	0.786021	-3.4295	0.000604684	0.00390028	0.02	0.05	0.08	0.23	0.37	0.36	TMEM225B	chr7	protein_coding	transmembrane protein 225B
ENSG00000271894.1	112.285	1.68013	0.631335	2.66124	0.00778535	0.0311986	2.45	2.69	0.32	0.62	0.63	0.46	RP11-482H16.1	chr2	lncRNA	--
ENSG00000257027.1	162.099	1.14699	0.229394	5.0001	5.72995e-07	8.63446e-06	2.1	2.4	2.07	0.91	0.98	1.05	RP11-705C15.3	chr12	lncRNA	--
ENSG00000152270.9	394.991	1.444	0.263713	5.47565	4.35917e-08	8.42204e-07	1.55	1.18	0.94	0.52	0.41	0.4	PDE3B	chr11	protein_coding	phosphodiesterase 3B
ENSG00000184564.11	415.264	1.53163	0.505095	3.03235	0.00242658	0.012242	2.99	5.97	1.19	1.21	1.34	0.98	SLITRK6	chr13	protein_coding	SLIT and NTRK like family member 6
ENSG00000129255.16	2710.44	-1.38643	0.166949	-8.30447	1.00267e-16	7.43054e-15	11.32	10.02	12.38	31.5	26.55	29.26	MPDU1	chr17	protein_coding	mannose-P-dolichol utilization defect 1
ENSG00000271601.4	107.284	2.67679	0.336002	7.9666	1.63099e-15	1.04778e-13	1.54	0.78	1.13	0.19	0.17	0.18	LIX1L	chr1	protein_coding	limb and CNS expressed 1 like
ENSG00000286451.1	78.0967	2.32727	0.382654	6.08191	1.18757e-09	3.15521e-08	3.2	2.84	1.56	0.52	0.51	0.47	RP11-158H18.2	chr9	lncRNA	--
ENSG00000235453.11	45.2225	1.22291	0.492295	2.48411	0.0129877	0.0469667	0.32	0.21	0.68	0.16	0.14	0.21	SMIM27	chr9	protein_coding	small integral membrane protein 27
ENSG00000260851.7	188.532	1.3708	0.209589	6.54041	6.13521e-11	1.98915e-09	5.1	5.01	4.88	1.8	2.1	1.85	RP11-403P17.5	chr16	protein_coding	--
ENSG00000255561.7	94.8385	1.37852	0.25531	5.39941	6.68603e-08	1.24203e-06	0.96	0.98	0.91	0.36	0.39	0.34	FDXACB1	chr11	protein_coding	ferredoxin-fold anticodon binding domain containing 1
ENSG00000189223.15	2066.5	-1.11222	0.247919	-4.4862	7.25039e-06	8.60181e-05	1.32	1.12	1.94	2.77	3.12	3.48	PAX8-AS1	chr2	lncRNA	PAX8 antisense RNA 1
ENSG00000248672.5	39.8099	-5.68924	0.825781	-6.88953	5.59782e-12	2.17112e-10	0.01	0.01	0	0.26	0.31	0.44	LY75-CD302	chr2	protein_coding	LY75-CD302 readthrough
ENSG00000169618.7	5.19977	5.99515	1.69069	3.54598	0.000391152	0.00270276	0.04	0.12	0.01	0	0	0	PROKR1	chr2	protein_coding	prokineticin receptor 1
ENSG00000186529.16	150.59	-1.49937	0.405468	-3.69787	0.000217419	0.00165497	0.46	0.16	0.44	0.71	1.26	0.99	CYP4F3	chr19	protein_coding	cytochrome P450 family 4 subfamily F member 3
ENSG00000198105.16	257.556	1.3619	0.255614	5.32794	9.93311e-08	1.78358e-06	1.58	1.21	0.97	0.45	0.48	0.51	ZNF248	chr10	protein_coding	zinc finger protein 248
ENSG00000261040.7	213.402	-5.47366	1.58657	-3.44999	0.000560601	0.00366031	0	0.03	0.61	6.46	9.98	11.39	WFDC21P	chr17	transcribed_unitary_pseudogene	WAP four-disulfide core domain 21, pseudogene
ENSG00000130540.14	3.46665	-5.05635	1.58452	-3.1911	0.00141734	0.00791862	0	0	0	0.05	0.05	0.08	SULT4A1	chr22	protein_coding	sulfotransferase family 4A member 1
ENSG00000197614.11	15.631	-3.45678	0.726133	-4.76054	1.9308e-06	2.62371e-05	0.01	0.02	0.02	0.21	0.18	0.15	MFAP5	chr12	protein_coding	microfibril associated protein 5
ENSG00000196466.10	40.3717	2.56619	0.449974	5.70298	1.17734e-08	2.55809e-07	0.45	0.33	0.23	0.06	0.05	0.06	ZNF799	chr19	protein_coding	zinc finger protein 799
ENSG00000114739.14	593.579	1.43315	0.211956	6.76155	1.36526e-11	4.95264e-10	1.62	1.29	1.17	0.51	0.54	0.45	ACVR2B	chr3	protein_coding	activin A receptor type 2B
ENSG00000273387.1	5.85509	-2.41991	0.950883	-2.54491	0.0109305	0.041066	0.04	0.02	0.03	0.18	0.18	0.16	RP3-412A9.16	chr22	lncRNA	--
ENSG00000163737.4	211.747	1.73812	0.244689	7.10339	1.21733e-12	5.22974e-11	9.22	10.68	11.19	3.41	3.39	2.46	PF4	chr4	protein_coding	platelet factor 4
ENSG00000113231.14	96.9158	2.02041	0.523167	3.86189	0.000112514	0.000936112	1.05	0.76	0.23	0.2	0.17	0.13	PDE8B	chr5	protein_coding	phosphodiesterase 8B
ENSG00000275110.1	8.29306	2.79555	1.04617	2.67216	0.00753638	0.0303532	8.14	11.94	1.46	1.84	0.85	0.42	ENSG00000275110	chrX	miRNA	--
ENSG00000270087.5	7.92898	-1.97012	0.798314	-2.46786	0.0135925	0.0486703	0.14	0.06	0.21	0.48	0.59	0.59	RP11-399K21.11	chr10	lncRNA	--
ENSG00000272599.2	51.0799	-1.19081	0.405025	-2.9401	0.00328109	0.0155974	1.02	0.93	0.45	1.97	1.56	1.87	RP11-152N13.16	chr10	lncRNA	--
ENSG00000183196.10	83.952	-2.18793	0.374964	-5.83505	5.37754e-09	1.25941e-07	0.09	0.04	0.13	0.35	0.44	0.39	CHST6	chr16	protein_coding	carbohydrate sulfotransferase 6
ENSG00000255071.3	8.59318	-3.79061	1.05936	-3.5782	0.000345972	0.00244847	0	0.09	0.03	0.42	0.5	0.64	SAA2-SAA4	chr11	protein_coding	SAA2-SAA4 readthrough
ENSG00000112200.17	2549.1	1.01215	0.281329	3.59775	0.000320981	0.00229746	6.44	5.55	3.31	2.65	2.46	2.43	ZNF451	chr6	protein_coding	zinc finger protein 451
ENSG00000235559.1	36.8566	-5.99734	0.911083	-6.58265	4.62144e-11	1.53432e-09	0.07	0.19	0	5.45	4.92	3.89	NOP56P1	chr6	processed_pseudogene	NOP56 ribonucleoprotein pseudogene 1
ENSG00000197969.14	3597.77	2.13847	0.276432	7.73596	1.02623e-14	5.91505e-13	9.59	7.14	4.81	1.62	1.63	1.6	VPS13A	chr9	protein_coding	vacuolar protein sorting 13 homolog A
ENSG00000157570.12	122.354	-6.77714	0.664354	-10.2011	1.96051e-24	3.63219e-22	0.02	0	0.01	0.78	1.01	1.17	TSPAN18	chr11	protein_coding	tetraspanin 18
ENSG00000226604.2	17.1934	-2.16235	0.721566	-2.99674	0.00272881	0.013454	0.03	0.04	0.18	0.29	0.36	0.47	PAPPA-AS2	chr9	lncRNA	PAPPA antisense RNA 2
ENSG00000147647.13	6.1753	-2.80849	1.01019	-2.78015	0.00543335	0.0234099	0.01	0.02	0.01	0.06	0.07	0.08	DPYS	chr8	protein_coding	dihydropyrimidinase
ENSG00000251322.9	58.9263	1.00615	0.296467	3.39381	0.000689277	0.00434692	0.22	0.21	0.21	0.09	0.12	0.1	SHANK3	chr22	protein_coding	SH3 and multiple ankyrin repeat domains 3
ENSG00000117643.15	25.8384	-2.21657	0.487633	-4.54557	5.47857e-06	6.70681e-05	0.03	0.01	0.02	0.1	0.12	0.1	MAN1C1	chr1	protein_coding	mannosidase alpha class 1C member 1
ENSG00000111450.14	558.549	3.20585	0.298305	10.7469	6.13107e-27	1.41355e-24	7.12	7.93	4.85	0.91	0.64	0.6	STX2	chr12	protein_coding	syntaxin 2
ENSG00000169519.21	817.846	1.4633	0.266946	5.48162	4.21449e-08	8.16533e-07	5.04	3.62	2.75	1.49	1.33	1.28	METTL15	chr11	protein_coding	methyltransferase like 15
ENSG00000180535.4	249.182	-1.40216	0.469179	-2.98853	0.00280322	0.0137478	0.5	0.86	1.74	1.61	3.02	3.49	BHLHA15	chr7	protein_coding	basic helix-loop-helix family member a15
ENSG00000137807.16	4132.58	1.3257	0.313652	4.22666	2.37187e-05	0.000244492	30.17	22.13	14.03	10.63	8.14	7.49	KIF23	chr15	protein_coding	kinesin family member 23
ENSG00000240476.1	989.424	2.57306	0.306878	8.38464	5.08793e-17	3.91017e-15	40.54	29.62	60.79	5.62	7.35	8.71	LINC00973	chr3	lncRNA	long intergenic non-protein coding RNA 973
ENSG00000168769.14	776.9	1.16447	0.269503	4.32079	1.55469e-05	0.000167409	1.94	1.77	1.1	0.77	0.7	0.67	TET2	chr4	protein_coding	tet methylcytosine dioxygenase 2
ENSG00000134698.11	619.713	1.52146	0.232971	6.53069	6.54661e-11	2.11592e-09	3.67	2.62	2.88	0.84	1.16	1.16	AGO4	chr1	protein_coding	argonaute RISC component 4
ENSG00000170579.17	16.7895	3.75216	0.74569	5.03179	4.85922e-07	7.491e-06	0.08	0.07	0.04	0	0.01	0	DLGAP1	chr18	protein_coding	DLG associated protein 1
ENSG00000163499.12	19.2345	-1.85047	0.537298	-3.44402	0.000573125	0.00373151	0.09	0.19	0.15	0.53	0.56	0.43	CRYBA2	chr2	protein_coding	crystallin beta A2
ENSG00000187017.17	492.367	-1.63328	0.303786	-5.37641	7.59869e-08	1.39781e-06	0.64	0.65	1.26	2.36	2.83	2.66	ESPN	chr1	protein_coding	espin
ENSG00000114805.18	40.1115	1.15349	0.428766	2.69025	0.00713989	0.0290907	0.27	0.16	0.14	0.07	0.11	0.08	PLCH1	chr3	protein_coding	phospholipase C eta 1
ENSG00000115590.14	41.7789	-2.32263	0.484902	-4.78989	1.66874e-06	2.29314e-05	0.15	0.15	0.05	0.46	0.6	0.66	IL1R2	chr2	protein_coding	interleukin 1 receptor type 2
ENSG00000166387.14	20.6432	-1.54203	0.529926	-2.90989	0.00361555	0.0168628	0.02	0.02	0.04	0.05	0.09	0.09	PPFIBP2	chr11	protein_coding	PPFIA binding protein 2
ENSG00000277957.1	40877.9	-1.16699	0.220554	-5.29118	1.21531e-07	2.13709e-06	142.91	162.73	223.77	418.45	385.7	373.33	SENP3-EIF4A1	chr17	protein_coding	SENP3-EIF4A1 readthrough (NMD candidate)
ENSG00000214407.3	55.7643	1.72934	0.570177	3.03299	0.00242144	0.0122197	0.61	0.5	2.01	0.21	0.34	0.37	LINC02085	chr3	lncRNA	long intergenic non-protein coding RNA 2085
ENSG00000135387.21	28888	1.27195	0.238294	5.33773	9.41198e-08	1.69825e-06	137.01	112.83	81.62	47.79	45.16	43.32	CAPRIN1	chr11	protein_coding	cell cycle associated protein 1
ENSG00000078018.21	109.444	-2.8247	0.576933	-4.89606	9.77775e-07	1.40993e-05	0.03	0.12	0.02	0.39	0.43	0.37	MAP2	chr2	protein_coding	microtubule associated protein 2
ENSG00000222014.6	10.9054	1.89749	0.760923	2.49366	0.0126432	0.0459452	0.23	0.11	0.07	0.02	0.05	0.04	RAB6C	chr2	protein_coding	RAB6C, member RAS oncogene family
ENSG00000257433.6	22.3274	-1.66206	0.612241	-2.71471	0.00663331	0.0274562	0.06	0.01	0.07	0.14	0.16	0.16	RP1-197B17.3	chr12	lncRNA	--
ENSG00000203797.12	6.06003	-5.86227	1.44085	-4.06863	4.72909e-05	0.000443202	0	0	0	0.11	0.12	0.19	DDO	chr6	protein_coding	D-aspartate oxidase
ENSG00000185070.12	304.497	1.45106	0.397532	3.65018	0.000262055	0.00193725	0.19	0.45	0.21	0.13	0.1	0.09	FLRT2	chr14	protein_coding	fibronectin leucine rich transmembrane protein 2
ENSG00000185630.19	278.915	-2.2289	0.321978	-6.92251	4.43713e-12	1.74707e-10	0.08	0.1	0.17	0.47	0.57	0.54	PBX1	chr1	protein_coding	PBX homeobox 1
ENSG00000278318.5	97.62	1.93357	0.284875	6.78744	1.14141e-11	4.25976e-10	0.62	0.63	0.83	0.15	0.2	0.19	ZNF229	chr19	protein_coding	zinc finger protein 229
ENSG00000138135.7	137.94	-1.95829	0.662735	-2.95486	0.00312809	0.0150111	0.13	0.59	1.76	3.24	3.58	2.7	CH25H	chr10	protein_coding	cholesterol 25-hydroxylase
ENSG00000145012.14	2141.91	1.1497	0.244672	4.69896	2.61487e-06	3.43191e-05	3.34	3.1	2.05	1.19	1.32	1.3	LPP	chr3	protein_coding	LIM domain containing preferred translocation partner in lipoma
ENSG00000159388.6	56.5619	-3.46739	0.409192	-8.47375	2.37624e-17	1.89642e-15	0.08	0.1	0.08	0.86	1.02	0.88	BTG2	chr1	protein_coding	BTG anti-proliferation factor 2
ENSG00000165410.15	701.905	1.46116	0.419243	3.48524	0.000491695	0.00327744	7.44	5.77	2.13	2.13	1.78	1.63	CFL2	chr14	protein_coding	cofilin 2
ENSG00000119125.17	7559.98	2.13409	0.214755	9.93735	2.86335e-23	4.33683e-21	34.09	45.68	34.75	9.41	8.43	8.16	GDA	chr9	protein_coding	guanine deaminase
ENSG00000170703.16	6.34658	-4.90929	1.40975	-3.48238	0.000496969	0.00330305	0	0.01	0	0.06	0.08	0.04	TTLL6	chr17	protein_coding	tubulin tyrosine ligase like 6
ENSG00000048052.23	558.525	1.48169	0.248771	5.95605	2.58404e-09	6.36048e-08	1.04	0.94	1.55	0.37	0.44	0.44	HDAC9	chr7	protein_coding	histone deacetylase 9
ENSG00000156103.16	92.7101	2.31699	0.397173	5.8337	5.42124e-09	1.26536e-07	0.33	0.42	0.18	0.07	0.06	0.06	MMP16	chr8	protein_coding	matrix metallopeptidase 16
ENSG00000075461.6	2.50404	-4.58297	1.72605	-2.65518	0.0079265	0.0316663	0	0	0	0.05	0.03	0.02	CACNG4	chr17	protein_coding	calcium voltage-gated channel auxiliary subunit gamma 4
ENSG00000272625.1	6.29869	2.38886	0.915716	2.60873	0.00908779	0.0353594	0.41	0.19	0.5	0.09	0.06	0.06	RP11-737O24.5	chr18	lncRNA	--
ENSG00000236145.1	2.8902	-4.79393	1.63982	-2.92345	0.00346176	0.0162478	0	0	0	0.21	0.31	0.27	AC079988.3	chr2	lncRNA	--
ENSG00000156466.10	8.57325	-3.41886	0.985153	-3.47039	0.000519704	0.00342998	0	0.01	0.02	0.11	0.08	0.12	GDF6	chr8	protein_coding	growth differentiation factor 6
ENSG00000089195.15	2289.02	-1.3467	0.205365	-6.55758	5.46894e-11	1.79274e-09	6.73	8.81	9.65	21.29	20.86	21.47	TRMT6	chr20	protein_coding	tRNA methyltransferase 6 non-catalytic subunit
ENSG00000199753.1	57.3936	-1.95351	0.364366	-5.36139	8.25848e-08	1.50848e-06	8.74	5.41	10.53	36.06	26.42	33.33	SNORD104	chr17	snoRNA	small nucleolar RNA, C/D box 104
ENSG00000227471.9	20.3748	-4.70307	0.881004	-5.3383	9.38196e-08	1.6943e-06	0	0.02	0.01	0.19	0.31	0.36	AKR1B15	chr7	protein_coding	aldo-keto reductase family 1 member B15
ENSG00000198915.12	75.9576	-6.08321	0.655826	-9.27565	1.76536e-20	1.98007e-18	0.01	0	0.01	0.58	0.63	0.55	RASGEF1A	chr10	protein_coding	RasGEF domain family member 1A
ENSG00000279800.2	8.68547	2.67211	1.06179	2.5166	0.0118492	0.0436715	0.28	0.13	0.02	0.03	0.02	0.02	BCLAF1P2	chr16	processed_pseudogene	BCL2 associated transcription factor 1 pseudogene 2
ENSG00000251169.2	7.07515	-5.0719	1.36963	-3.70311	0.000212972	0.00162529	0	0.03	0	0.31	0.28	0.32	LINC01843	chr5	lncRNA	long intergenic non-protein coding RNA 1843
ENSG00000257453.1	16.3245	1.81524	0.541537	3.35202	0.000802244	0.00493231	0.98	1.03	1.3	0.24	0.33	0.36	RP11-290L1.3	chr12	lncRNA	--
ENSG00000158055.16	36.2131	-4.36488	0.618335	-7.05909	1.67596e-12	7.0827e-11	0.03	0.02	0.01	0.34	0.53	0.42	GRHL3	chr1	protein_coding	grainyhead like transcription factor 3
ENSG00000273284.1	48.8434	2.40398	0.642034	3.74431	0.000180889	0.00141054	3.07	2.4	0.55	0.47	0.21	0.45	RP11-888D10.4	chr18	lncRNA	--
ENSG00000100985.7	74.2056	-2.34867	0.414223	-5.67005	1.42753e-08	3.03807e-07	0.13	0.31	0.34	1.01	1.48	1.4	MMP9	chr20	protein_coding	matrix metallopeptidase 9
ENSG00000270504.1	267.387	1.90647	0.205372	9.28298	1.64797e-20	1.8686e-18	3.76	3.45	4.1	1.07	1.05	0.87	RP11-420L9.5	chr6	lncRNA	--
ENSG00000162782.16	63.6726	1.25047	0.399933	3.12669	0.00176785	0.0095132	0.81	0.43	0.39	0.28	0.19	0.21	TDRD5	chr1	protein_coding	tudor domain containing 5
ENSG00000231822.1	41.509	1.54599	0.55243	2.79852	0.00513368	0.0223649	2.97	2.48	0.74	0.55	0.76	0.79	SMC3P1	chr2	processed_pseudogene	SMC3 pseudogene 1
ENSG00000135424.18	46.9065	-2.42613	0.486	-4.99204	5.97463e-07	8.97708e-06	0.06	0.02	0.09	0.33	0.32	0.27	ITGA7	chr12	protein_coding	integrin subunit alpha 7
ENSG00000064692.20	18.4833	-3.3846	0.737697	-4.58806	4.47388e-06	5.57891e-05	0.01	0	0.02	0.07	0.14	0.14	SNCAIP	chr5	protein_coding	synuclein alpha interacting protein
ENSG00000101365.21	2609.73	-1.42156	0.186464	-7.62378	2.46359e-14	1.32778e-12	12.11	12.39	16.38	36.81	36.19	35.47	IDH3B	chr20	protein_coding	isocitrate dehydrogenase (NAD(+)) 3 non-catalytic subunit beta
ENSG00000182240.16	1206.21	4.53725	0.175302	25.8825	1.0493e-147	7.25767e-144	6.29	5.46	6.01	0.24	0.26	0.25	BACE2	chr21	protein_coding	beta-secretase 2
ENSG00000064195.7	319.762	-1.40548	0.260904	-5.38696	7.1658e-08	1.32287e-06	1.81	1.71	1.24	4.93	4.1	3.48	DLX3	chr17	protein_coding	distal-less homeobox 3
ENSG00000165121.11	57.5142	1.69252	0.337772	5.01083	5.41963e-07	8.23259e-06	1.31	0.85	0.99	0.27	0.34	0.35	RP11-213G2.3	chr9	transcribed_unprocessed_pseudogene	--
ENSG00000169570.10	378.603	1.56636	0.331531	4.72463	2.30539e-06	3.08029e-05	2.83	2.87	1.39	0.89	0.79	0.7	DTWD2	chr5	protein_coding	DTW domain containing 2
ENSG00000180861.9	8.82972	-3.91905	1.05176	-3.72617	0.000194414	0.00150078	0.01	0	0.01	0.12	0.08	0.1	LINC01559	chr12	lncRNA	long intergenic non-protein coding RNA 1559
ENSG00000119938.9	3.03124	-4.86291	1.62374	-2.99487	0.00274558	0.0135258	0	0	0	0.04	0.07	0.07	PPP1R3C	chr10	protein_coding	protein phosphatase 1 regulatory subunit 3C
ENSG00000100302.7	18.0404	-3.74393	0.739708	-5.06137	4.16256e-07	6.52144e-06	0.02	0	0.03	0.26	0.24	0.22	RASD2	chr22	protein_coding	RASD family member 2
ENSG00000133067.18	16.8114	-3.21744	0.684391	-4.70117	2.58669e-06	3.40416e-05	0.02	0.01	0.03	0.16	0.13	0.19	LGR6	chr1	protein_coding	leucine rich repeat containing G protein-coupled receptor 6
ENSG00000138814.17	3575.45	1.25655	0.29289	4.29019	1.78523e-05	0.000189191	28.1	28.23	14.75	10.12	9.93	9.59	PPP3CA	chr4	protein_coding	protein phosphatase 3 catalytic subunit alpha
ENSG00000198276.16	2220.1	-1.02791	0.232763	-4.41614	1.00481e-05	0.000114371	9.38	9.76	14.82	21.15	23.05	24.33	UCKL1	chr20	protein_coding	uridine-cytidine kinase 1 like 1
ENSG00000093183.14	1726.58	1.28524	0.167037	7.69433	1.42236e-14	7.99839e-13	8.5	6.57	7.15	2.98	3.08	2.96	SEC22C	chr3	protein_coding	SEC22 homolog C, vesicle trafficking protein
ENSG00000146592.17	680.223	-1.96494	0.398365	-4.93251	8.11792e-07	1.18625e-05	0.28	0.89	0.57	2.15	2.26	2.38	CREB5	chr7	protein_coding	cAMP responsive element binding protein 5
ENSG00000106701.13	446.637	1.48773	0.245201	6.0674	1.29996e-09	3.41878e-08	1.7	1.9	1.31	0.67	0.52	0.55	FSD1L	chr9	protein_coding	fibronectin type III and SPRY domain containing 1 like
ENSG00000242516.2	47.2551	1.63063	0.425025	3.83655	0.000124773	0.00102496	0.38	0.22	0.21	0.06	0.11	0.09	LINC00960	chr3	lncRNA	long intergenic non-protein coding RNA 960
ENSG00000172493.23	1032.14	1.46172	0.253425	5.76785	8.0291e-09	1.79724e-07	4.54	3.11	2.58	1.22	1.26	1.2	AFF1	chr4	protein_coding	AF4/FMR2 family member 1
ENSG00000145934.16	255.758	1.69461	0.50024	3.38758	0.000705109	0.00441891	0.71	1.53	0.33	0.31	0.26	0.23	TENM2	chr5	protein_coding	teneurin transmembrane protein 2
ENSG00000261308.4	39.1074	-1.2635	0.394085	-3.20616	0.00134519	0.00758292	0.09	0.1	0.17	0.32	0.28	0.27	FIGNL2	chr12	protein_coding	fidgetin like 2
ENSG00000145107.16	145.717	4.4979	0.596949	7.53481	4.89032e-14	2.52423e-12	2.41	1.47	7.12	0.08	0.22	0.17	TM4SF19	chr3	protein_coding	transmembrane 4 L six family member 19
ENSG00000136286.16	20.2496	-2.00419	0.787636	-2.54456	0.0109416	0.0411002	0.01	0	0.05	0.07	0.12	0.08	MYO1G	chr7	protein_coding	myosin IG
ENSG00000246223.9	219.237	1.72001	0.244117	7.04584	1.8434e-12	7.77452e-11	1.44	0.96	1.2	0.39	0.31	0.38	LINC01550	chr14	lncRNA	long intergenic non-protein coding RNA 1550
ENSG00000171033.13	87.0313	2.61969	0.662941	3.95162	7.76245e-05	0.000677622	1.56	1.03	0.15	0.13	0.15	0.16	PKIA	chr8	protein_coding	cAMP-dependent protein kinase inhibitor alpha
ENSG00000110002.16	88.7685	4.12883	0.356437	11.5836	4.98956e-31	1.81637e-28	0.64	0.67	0.64	0.04	0.04	0.03	VWA5A	chr11	protein_coding	von Willebrand factor A domain containing 5A
ENSG00000184867.14	3.37928	5.3852	1.8073	2.9797	0.00288534	0.0140377	0.07	0.06	0.01	0	0	0	ARMCX2	chrX	protein_coding	armadillo repeat containing X-linked 2
ENSG00000272335.1	53.5463	1.42459	0.395804	3.59924	0.000319151	0.00228516	0.79	0.96	0.53	0.35	0.21	0.28	RP11-53O19.3	chr5	lncRNA	--
ENSG00000108960.9	946.304	1.66069	0.359941	4.61377	3.95429e-06	4.98491e-05	14.13	13.29	5.67	3.99	3.18	3.27	MMD	chr17	protein_coding	monocyte to macrophage differentiation associated
ENSG00000156284.6	11.83	-6.82733	1.3222	-5.1636	2.42241e-07	4.00837e-06	0	0	0	0.2	0.32	0.31	CLDN8	chr21	protein_coding	claudin 8
ENSG00000241316.8	1488.88	1.46343	0.347126	4.21585	2.48835e-05	0.000254853	5.68	6.19	2.55	1.85	1.74	1.63	SUCLG2-AS1	chr3	lncRNA	SUCLG2 antisense RNA 1 (head to head)
ENSG00000148057.16	194.771	1.60466	0.269259	5.95955	2.52931e-09	6.24057e-08	4.59	4.08	3.26	1.03	1.54	1.32	IDNK	chr9	protein_coding	IDNK gluconokinase
ENSG00000162636.16	939.884	2.23896	0.320611	6.98343	2.88064e-12	1.15616e-10	6.05	3.57	2.66	0.96	0.81	0.8	FAM102B	chr1	protein_coding	family with sequence similarity 102 member B
ENSG00000143502.16	241.16	-1.12203	0.327568	-3.42533	0.000614049	0.00394596	0.62	1	0.47	1.41	1.55	1.57	SUSD4	chr1	protein_coding	sushi domain containing 4
ENSG00000263745.7	11.7061	2.00945	0.637935	3.14994	0.00163306	0.00891137	0.08	0.07	0.06	0.02	0.02	0.02	RP11-161I6.2	chr18	lncRNA	--
ENSG00000184347.15	194.3	-1.72385	0.40001	-4.30951	1.63619e-05	0.000175095	0.08	0.14	0.25	0.42	0.56	0.55	SLIT3	chr5	protein_coding	slit guidance ligand 3
ENSG00000261505.1	8.95205	2.02423	0.795939	2.5432	0.0109843	0.0412457	0.11	0.09	0.04	0.03	0.01	0.02	LA16c-358B7.3	chr16	lncRNA	--
ENSG00000198053.12	201.008	-3.59011	0.320796	-11.1913	4.50031e-29	1.24509e-26	0.16	0.08	0.22	1.77	1.87	1.86	SIRPA	chr20	protein_coding	signal regulatory protein alpha
ENSG00000175768.13	943.305	1.41195	0.289784	4.87244	1.10227e-06	1.56874e-05	12.22	9.78	6.04	3.69	3.37	3.41	TOMM5	chr9	protein_coding	translocase of outer mitochondrial membrane 5
ENSG00000125848.10	2195.61	-1.09152	0.367399	-2.97094	0.00296892	0.0143668	3.34	8.79	7.68	11.9	14.16	16.11	FLRT3	chr20	protein_coding	fibronectin leucine rich transmembrane protein 3
ENSG00000280433.1	37.3896	1.55853	0.561267	2.77682	0.00548941	0.023578	0.42	0.25	0.1	0.09	0.07	0.09	CH507-9B2.9	chr21	protein_coding	--
ENSG00000073756.13	3123.24	1.91604	0.298151	6.42643	1.30637e-10	4.08857e-09	14.05	28.7	23.28	5.53	6.04	5.91	PTGS2	chr1	protein_coding	prostaglandin-endoperoxide synthase 2
ENSG00000139946.10	29.8855	-3.11246	0.519756	-5.98831	2.12033e-09	5.32005e-08	0.02	0.02	0.04	0.21	0.2	0.23	PELI2	chr14	protein_coding	pellino E3 ubiquitin protein ligase family member 2
ENSG00000188001.10	70.0077	-3.20389	0.351456	-9.11605	7.79116e-20	7.92483e-18	0.03	0.03	0.04	0.32	0.32	0.33	TPRG1	chr3	protein_coding	tumor protein p63 regulated 1
ENSG00000130702.15	4598.65	-1.48925	0.285265	-5.22057	1.78371e-07	3.01892e-06	3.93	2.72	5.93	11.84	12.19	10.74	LAMA5	chr20	protein_coding	laminin subunit alpha 5
ENSG00000165113.13	162.489	2.00814	0.265608	7.56055	4.01377e-14	2.10317e-12	2.34	1.54	1.8	0.46	0.41	0.53	GKAP1	chr9	protein_coding	G kinase anchoring protein 1
ENSG00000131981.16	6940.41	-1.09435	0.213162	-5.13388	2.83822e-07	4.59384e-06	39.68	48.89	60.12	97.96	108.36	108.61	LGALS3	chr14	protein_coding	galectin 3
ENSG00000205544.4	372.816	-1.40393	0.405811	-3.45957	0.00054103	0.00355603	5.1	4.33	13.37	19.73	19.16	20.59	TMEM256	chr17	protein_coding	transmembrane protein 256
ENSG00000177173.5	34.1603	1.45744	0.590502	2.46814	0.0135818	0.0486432	0.55	0.59	2.08	0.41	0.41	0.34	NAP1L4P1	chr1	processed_pseudogene	nucleosome assembly protein 1 like 4 pseudogene 1
ENSG00000101850.13	15.142	-3.19872	0.696431	-4.59301	4.36889e-06	5.45783e-05	0.03	0.03	0.03	0.28	0.32	0.24	GPR143	chrX	protein_coding	G protein-coupled receptor 143
ENSG00000162069.16	246.646	-1.99047	0.266288	-7.47489	7.72713e-14	3.86356e-12	0.56	0.4	0.6	1.59	2.22	2.32	BICDL2	chr16	protein_coding	BICD family like cargo adaptor 2
ENSG00000102043.16	6.60989	-4.98393	1.38749	-3.59205	0.000328082	0.00234102	0.01	0	0	0.14	0.1	0.1	MTMR8	chrX	protein_coding	myotubularin related protein 8
ENSG00000148484.18	2213.66	1.18053	0.136901	8.62327	6.50706e-18	5.53366e-16	18.71	17.68	18.62	8.11	8.02	7.94	RSU1	chr10	protein_coding	Ras suppressor protein 1
ENSG00000165997.5	1666.14	2.54606	0.195651	13.0133	1.02828e-38	7.35755e-36	11.22	9.85	8.22	1.62	1.63	1.72	ARL5B	chr10	protein_coding	ADP ribosylation factor like GTPase 5B
ENSG00000214309.5	39.4174	-1.16626	0.394485	-2.95641	0.00311244	0.0149533	0.4	0.54	0.29	0.99	0.87	0.82	MBLAC1	chr7	protein_coding	metallo-beta-lactamase domain containing 1
ENSG00000163637.13	50.0286	1.21972	0.447477	2.72578	0.00641504	0.0267524	0.1	0.17	0.08	0.04	0.06	0.04	PRICKLE2	chr3	protein_coding	prickle planar cell polarity protein 2
ENSG00000205302.7	1743.28	1.06486	0.179239	5.94103	2.83231e-09	6.89793e-08	7.19	7.11	5.91	3.09	3.16	3.35	SNX2	chr5	protein_coding	sorting nexin 2
ENSG00000087495.17	265.436	-3.7131	0.470614	-7.88992	3.0239e-15	1.87862e-13	0.22	0.19	0.04	2.06	1.86	2	PHACTR3	chr20	protein_coding	phosphatase and actin regulator 3
ENSG00000285867.1	39.5342	-1.08095	0.396406	-2.72689	0.0063935	0.0266985	0.13	0.22	0.24	0.38	0.37	0.49	RP11-49N14.10	chr1	lncRNA	--
ENSG00000171720.10	3374.42	-1.01744	0.197661	-5.14739	2.64132e-07	4.31895e-06	10.27	10.88	14.66	23.98	23.6	24.21	HDAC3	chr5	protein_coding	histone deacetylase 3
ENSG00000116035.4	244.673	-3.2972	0.393089	-8.38792	4.94819e-17	3.81691e-15	0.29	0.21	0.62	2.73	4.28	3.94	VAX2	chr2	protein_coding	ventral anterior homeobox 2
ENSG00000198108.4	61.3425	1.31723	0.326607	4.03308	5.50511e-05	0.000504777	0.57	0.61	0.45	0.26	0.19	0.2	CHSY3	chr5	protein_coding	chondroitin sulfate synthase 3
ENSG00000122643.23	1248.38	1.09764	0.365673	3.0017	0.00268479	0.0132831	15.52	16.79	6.42	6.5	6.05	5.52	NT5C3A	chr7	protein_coding	5'-nucleotidase, cytosolic IIIA
ENSG00000064652.11	427.289	1.42604	0.276533	5.15685	2.51132e-07	4.13243e-06	5.01	5.17	3.01	1.61	1.66	1.61	SNX24	chr5	protein_coding	sorting nexin 24
ENSG00000171320.15	981.429	1.22199	0.463261	2.63781	0.00834441	0.0330117	7	4.4	1.59	2.31	1.66	1.56	ESCO2	chr8	protein_coding	establishment of sister chromatid cohesion N-acetyltransferase 2
ENSG00000254721.1	8.51474	2.09816	0.846112	2.47977	0.0131467	0.0474178	0.29	0.54	0.16	0.04	0.1	0.08	RP11-805J14.5	chr11	lncRNA	--
ENSG00000228705.2	148.582	-1.45239	0.588972	-2.46597	0.0136643	0.0488768	0.59	0.52	2.78	2.34	3.99	4.16	LINC00659	chr20	lncRNA	long intergenic non-protein coding RNA 659
ENSG00000099864.18	27.2787	-4.55945	0.713417	-6.391	1.64799e-10	5.06606e-09	0.02	0.01	0.01	0.22	0.31	0.25	PALM	chr19	protein_coding	paralemmin
ENSG00000071909.19	2.49112	-4.5765	1.70571	-2.68304	0.00729552	0.0295841	0	0	0	0.02	0.01	0.01	MYO3B	chr2	protein_coding	myosin IIIB
ENSG00000152219.5	1759.79	1.16348	0.275968	4.21599	2.48684e-05	0.000254853	14.18	11.64	7.35	4.74	4.81	5.16	ARL14EP	chr11	protein_coding	ADP ribosylation factor like GTPase 14 effector protein
ENSG00000109193.12	214.97	-3.97926	0.295392	-13.4711	2.31366e-41	2.28612e-38	0.33	0.35	0.24	5.44	4.58	4.18	SULT1E1	chr4	protein_coding	sulfotransferase family 1E member 1
ENSG00000227543.5	13.6516	1.62436	0.601888	2.69877	0.00695953	0.0285114	0.14	0.15	0.11	0.03	0.06	0.04	SPAG5-AS1	chr17	lncRNA	SPAG5 antisense RNA 1
ENSG00000011201.12	15.6096	-1.94137	0.638866	-3.03877	0.00237544	0.0120544	0.03	0.02	0.01	0.12	0.08	0.06	ANOS1	chrX	protein_coding	anosmin 1
ENSG00000083720.13	2596.04	1.31883	0.226466	5.82351	5.76231e-09	1.34045e-07	23.86	25.29	17.38	9.59	8.85	8.1	OXCT1	chr5	protein_coding	3-oxoacid CoA-transferase 1
ENSG00000138778.13	4608.62	2.39032	0.465552	5.13438	2.83072e-07	4.58529e-06	32.48	18.26	6.87	4.3	3.41	3.19	CENPE	chr4	protein_coding	centromere protein E
ENSG00000101751.11	593.732	2.20204	0.331424	6.64419	3.04896e-11	1.03885e-09	3.72	2.44	1.55	0.51	0.59	0.57	POLI	chr18	protein_coding	DNA polymerase iota
ENSG00000283429.1	21.5894	3.16668	1.02926	3.07665	0.00209341	0.0108487	23.15	10.12	0.56	0.8	0.73	2.19	MIR1244-3	chr12	miRNA	microRNA 1244-3
ENSG00000267904.1	21.7096	1.39828	0.542933	2.57542	0.0100118	0.0382375	1.41	1.95	0.87	0.37	0.53	0.68	CTC-429P9.5	chr19	lncRNA	--
ENSG00000006459.11	682.154	-1.71203	0.516886	-3.3122	0.000925637	0.00554358	0.3	0.54	1.68	2.42	2.82	2.93	KDM7A	chr7	protein_coding	lysine demethylase 7A
ENSG00000277287.1	6.04072	-2.42287	0.979807	-2.4728	0.0134059	0.04816	0	0.01	0.01	0.04	0.06	0.03	RP4-794I6.4	chr20	lncRNA	--
ENSG00000242265.6	15554.3	1.84211	0.249967	7.36938	1.71417e-13	8.12079e-12	72.85	88.04	107.67	30.61	23.77	19.92	PEG10	chr7	protein_coding	paternally expressed 10
ENSG00000123473.17	2982.49	1.26359	0.304014	4.15635	3.23377e-05	0.000320903	18.39	12.54	8.86	6.52	5.28	4.63	STIL	chr1	protein_coding	STIL centriolar assembly protein
ENSG00000227051.7	121.382	-6.0044	0.516794	-11.6186	3.31654e-31	1.25124e-28	0.01	0.01	0.01	0.73	0.72	0.79	C14orf132	chr14	protein_coding	chromosome 14 open reading frame 132
ENSG00000198346.11	143.794	5.93251	0.479885	12.3624	4.17749e-35	2.40786e-32	1.35	1.15	0.84	0.01	0.02	0.03	ZNF813	chr19	protein_coding	zinc finger protein 813
ENSG00000182902.14	64.3916	-2.88021	0.614664	-4.68584	2.78817e-06	3.62724e-05	0.03	0.03	0.18	0.55	0.63	0.58	SLC25A18	chr22	protein_coding	solute carrier family 25 member 18
ENSG00000132744.8	8.51443	4.22628	1.41449	2.98785	0.00280949	0.0137622	0.04	0.05	0.8	0.02	0.02	0.02	ACY3	chr11	protein_coding	aminoacylase 3
ENSG00000261373.1	563.236	-1.06693	0.253869	-4.20268	2.63775e-05	0.000268169	3.67	5.95	5.67	10.08	11.18	10.59	VPS9D1-AS1	chr16	lncRNA	VPS9D1 antisense RNA 1
ENSG00000186281.12	2.33716	-4.48513	1.72574	-2.59896	0.00935065	0.0361719	0	0	0	0.02	0.02	0.02	GPAT2	chr2	protein_coding	glycerol-3-phosphate acyltransferase 2, mitochondrial
ENSG00000135976.20	125.253	1.03911	0.25096	4.14052	3.46514e-05	0.000340283	0.44	0.3	0.36	0.17	0.18	0.18	ANKRD36	chr2	protein_coding	ankyrin repeat domain 36
ENSG00000164330.17	70.6066	-5.95025	0.657151	-9.05463	1.37034e-19	1.33866e-17	0	0.02	0.01	0.56	0.54	0.5	EBF1	chr5	protein_coding	EBF transcription factor 1
ENSG00000186867.11	384.89	1.05555	0.173672	6.07786	1.21797e-09	3.21947e-08	4.47	4.41	4.68	2.29	2.06	2.12	QRFPR	chr4	protein_coding	pyroglutamylated RFamide peptide receptor
ENSG00000164741.15	862.717	2.33659	0.312235	7.48342	7.24131e-14	3.64702e-12	3.68	2.94	1.68	0.58	0.52	0.53	DLC1	chr8	protein_coding	DLC1 Rho GTPase activating protein
ENSG00000205413.8	2015.15	-1.43493	0.24708	-5.80755	6.3395e-09	1.4665e-07	5.06	3.76	2.91	9.71	10.7	11.04	SAMD9	chr7	protein_coding	sterile alpha motif domain containing 9
ENSG00000226363.3	2.99345	5.21997	1.64789	3.16767	0.00153665	0.00846892	0.17	0.12	0.11	0	0	0	HAGLROS	chr2	lncRNA	HAGLR opposite strand lncRNA
ENSG00000235609.7	104.642	-1.01353	0.287938	-3.51997	0.000431595	0.00293242	0.29	0.2	0.37	0.54	0.57	0.62	AF127936.9	chr21	lncRNA	--
ENSG00000176485.13	285.439	-1.16515	0.329471	-3.53642	0.000405589	0.00279044	1.51	1.87	0.83	3.17	3.12	3.09	PLAAT3	chr11	protein_coding	phospholipase A and acyltransferase 3
ENSG00000167081.18	676.709	1.39344	0.210891	6.60737	3.91213e-11	1.31354e-09	5.95	4.51	4.32	2.01	1.89	1.67	PBX3	chr9	protein_coding	PBX homeobox 3
ENSG00000153037.15	367.757	1.17988	0.214269	5.50651	3.66008e-08	7.19192e-07	1.32	1.26	1	0.56	0.5	0.51	SRP19	chr5	protein_coding	signal recognition particle 19
ENSG00000112796.10	102.316	1.14801	0.418119	2.74566	0.00603899	0.0254693	1.26	0.75	0.43	0.42	0.32	0.36	ENPP5	chr6	protein_coding	ectonucleotide pyrophosphatase/phosphodiesterase family member 5
ENSG00000276966.2	57.2651	2.079	0.503793	4.12669	3.68025e-05	0.000357683	1.84	2.08	0.64	0.38	0.41	0.29	H4C5	chr6	protein_coding	H4 clustered histone 5
ENSG00000115844.11	224.581	-1.06428	0.404218	-2.63293	0.00846507	0.0333646	0.63	1.32	1.66	3.38	2.29	1.82	DLX2	chr2	protein_coding	distal-less homeobox 2
ENSG00000075223.14	1802.83	-2.25125	0.453775	-4.96115	7.00754e-07	1.03862e-05	1.07	4.36	2.03	11.44	12.67	11.67	SEMA3C	chr7	protein_coding	semaphorin 3C
ENSG00000108561.8	15552	-1.00449	0.143453	-7.00221	2.51955e-12	1.0231e-10	115.61	107.05	104.6	224.95	208.97	217.27	C1QBP	chr17	protein_coding	complement C1q binding protein
ENSG00000257167.2	305.848	1.13175	0.28494	3.97189	7.13037e-05	0.00063067	4.28	2.58	2.4	1.52	1.41	1.25	TMPO-AS1	chr12	lncRNA	TMPO antisense RNA 1
ENSG00000167552.15	216.154	2.24805	0.288033	7.80483	5.95816e-15	3.59395e-13	1.98	1.82	3.13	0.48	0.53	0.43	TUBA1A	chr12	protein_coding	tubulin alpha 1a
ENSG00000169621.10	137.02	1.00943	0.291922	3.45785	0.000544497	0.00357505	0.59	0.8	0.5	0.31	0.29	0.33	APLF	chr2	protein_coding	aprataxin and PNKP like factor
ENSG00000198721.13	1235.04	1.20673	0.154443	7.81344	5.56486e-15	3.3665e-13	9.69	8.41	9.76	3.96	4.21	3.79	ECI2	chr6	protein_coding	enoyl-CoA delta isomerase 2
ENSG00000237440.9	56.6219	4.64361	0.580471	7.99972	1.24703e-15	8.16273e-14	0.45	0.29	0.16	0.01	0.01	0.01	ZNF737	chr19	protein_coding	zinc finger protein 737
ENSG00000137496.18	93.9192	-1.06044	0.290344	-3.65235	0.000259847	0.00192703	0.29	0.32	0.45	0.76	0.77	0.67	IL18BP	chr11	protein_coding	interleukin 18 binding protein
ENSG00000282390.1	4.9253	4.9425	1.68022	2.94159	0.00326535	0.0155475	0.01	0.07	0.16	0	0	0.01	RP11-29A19.2	chr10	lncRNA	--
ENSG00000122966.17	1930.02	1.4271	0.269399	5.29733	1.17511e-07	2.07519e-06	3.35	2.03	1.91	1	0.9	0.78	CIT	chr12	protein_coding	citron rho-interacting serine/threonine kinase
ENSG00000179593.16	10.4373	-2.37503	0.95466	-2.48783	0.0128524	0.0465503	0.01	0	0.07	0.13	0.1	0.19	ALOX15B	chr17	protein_coding	arachidonate 15-lipoxygenase type B
ENSG00000227496.3	71.2216	-1.92418	0.409342	-4.70065	2.59335e-06	3.40913e-05	0.16	0.33	0.13	0.84	0.71	0.76	RP11-145A3.1	chr1	lncRNA	--
ENSG00000261324.2	42.6901	1.21407	0.46746	2.59716	0.00939973	0.0363348	0.35	0.33	0.13	0.12	0.12	0.11	RP11-174G6.5	chr12	lncRNA	--
ENSG00000099953.10	71.4174	-1.30567	0.390007	-3.34781	0.000814529	0.00499452	0.15	0.12	0.31	0.5	0.49	0.46	MMP11	chr22	protein_coding	matrix metallopeptidase 11
ENSG00000180346.4	539.27	1.86136	0.276086	6.74197	1.56255e-11	5.59015e-10	6.98	7.94	4.58	1.8	1.92	1.63	TIGD2	chr4	protein_coding	tigger transposable element derived 2
ENSG00000230832.3	13.4315	1.65341	0.61656	2.68167	0.00732558	0.0296886	0.45	0.42	0.34	0.2	0.1	0.08	SSBL4P	chr1	processed_pseudogene	small RNA binding exonuclease protection factor La like 4, pseudogene
ENSG00000272583.1	121.518	1.17266	0.260837	4.49574	6.93272e-06	8.25324e-05	9.74	8.38	8.71	3.3	3.67	4.81	RP11-344P13.6	chr1	lncRNA	--
ENSG00000155816.21	42.4481	-1.1483	0.413062	-2.77997	0.00543642	0.0234182	0.03	0.05	0.03	0.09	0.07	0.07	FMN2	chr1	protein_coding	formin 2
ENSG00000100341.12	21.8695	-7.71173	1.25816	-6.12937	8.8225e-10	2.40245e-08	0	0	0	0.47	0.39	0.4	PNPLA5	chr22	protein_coding	patatin like phospholipase domain containing 5
ENSG00000203722.8	162.174	-2.46696	0.632035	-3.9032	9.49304e-05	0.000807628	0.23	0.35	1.9	4.05	4.89	4.61	RAET1G	chr6	protein_coding	retinoic acid early transcript 1G
ENSG00000131400.8	10.7184	-1.83354	0.678978	-2.70045	0.00692466	0.0283956	0.03	0.02	0.05	0.11	0.12	0.11	NAPSA	chr19	protein_coding	napsin A aspartic peptidase
ENSG00000197930.13	7678.43	1.20936	0.317033	3.81464	0.000136384	0.00110762	46.11	38.45	20.03	15.48	15.08	14.42	ERO1A	chr14	protein_coding	endoplasmic reticulum oxidoreductase 1 alpha
ENSG00000159231.6	233.293	1.06423	0.301207	3.53322	0.000410531	0.0028179	10.66	7.14	5.6	4.02	3.91	3.14	CBR3	chr21	protein_coding	carbonyl reductase 3
ENSG00000140470.15	30.7493	-3.18369	0.523202	-6.08502	1.16478e-09	3.0986e-08	0.01	0.03	0.02	0.15	0.16	0.17	ADAMTS17	chr15	protein_coding	ADAM metallopeptidase with thrombospondin type 1 motif 17
ENSG00000172803.18	38.7302	1.74084	0.56839	3.06275	0.00219312	0.0112642	0.58	0.45	0.14	0.13	0.09	0.13	SNX32	chr11	protein_coding	sorting nexin 32
ENSG00000227105.1	39.102	-1.23367	0.371731	-3.3187	0.000904363	0.00543771	0.21	0.14	0.22	0.49	0.44	0.4	PARP1P1	chr13	processed_pseudogene	poly(ADP-ribose) polymerase 1 pseudogene 1
ENSG00000176387.7	221.331	-1.92929	0.341689	-5.64632	1.63914e-08	3.4534e-07	0.55	0.76	1.24	2.57	3.33	3.73	HSD11B2	chr16	protein_coding	hydroxysteroid 11-beta dehydrogenase 2
ENSG00000158296.14	552.75	-1.1247	0.398695	-2.82095	0.0047882	0.0211349	1.11	0.74	2.42	2.58	3.3	3.29	SLC13A3	chr20	protein_coding	solute carrier family 13 member 3
ENSG00000030419.17	200.833	1.2282	0.356303	3.44706	0.000566714	0.00369325	0.52	0.79	0.37	0.19	0.24	0.29	IKZF2	chr2	protein_coding	IKAROS family zinc finger 2
ENSG00000122417.15	1028.78	1.35975	0.335806	4.04922	5.13885e-05	0.000475395	4.58	3.59	1.84	1.26	1.28	1.33	ODF2L	chr1	protein_coding	outer dense fiber of sperm tails 2 like
ENSG00000249141.1	287.106	-1.75515	0.311881	-5.62762	1.82717e-08	3.81811e-07	3.28	5.56	7.29	18.18	17.53	18.38	RP11-514O12.4	chr6	protein_coding	--
ENSG00000135480.16	87758.5	-1.09743	0.139424	-7.87118	3.51301e-15	2.16306e-13	335.44	334.02	363.21	697.98	737.36	755.81	KRT7	chr12	protein_coding	keratin 7
ENSG00000261211.1	32.2703	1.07955	0.419122	2.57573	0.0100028	0.0382172	0.39	0.35	0.23	0.16	0.17	0.13	RP1-80N2.3	chr6	lncRNA	--
ENSG00000178573.7	24.947	-4.97264	0.835331	-5.95289	2.63442e-09	6.46913e-08	0	0.01	0	0.18	0.16	0.16	MAF	chr16	protein_coding	MAF bZIP transcription factor
ENSG00000119979.18	635.161	1.08865	0.164399	6.62198	3.54429e-11	1.19584e-09	3.63	3.1	3.43	1.54	1.67	1.52	DENND10	chr10	protein_coding	DENN domain containing 10
ENSG00000185761.11	76.5086	-4.37045	0.464253	-9.41394	4.77886e-21	5.79891e-19	0.01	0.06	0.07	0.85	1.06	1.04	ADAMTSL5	chr19	protein_coding	ADAMTS like 5
ENSG00000124635.9	140.319	1.39679	0.339187	4.11805	3.82089e-05	0.000369792	7.09	3.65	3.68	2.07	1.71	1.64	H2BC11	chr6	protein_coding	H2B clustered histone 11
ENSG00000186280.7	53.077	1.0089	0.357829	2.81949	0.00481005	0.0212088	0.77	0.54	0.48	0.31	0.33	0.23	KDM4D	chr11	protein_coding	lysine demethylase 4D
ENSG00000015171.20	2686.47	1.99242	0.298913	6.66557	2.63639e-11	9.04216e-10	23.44	23.73	12.09	4.88	5.02	4.95	ZMYND11	chr10	protein_coding	zinc finger MYND-type containing 11
ENSG00000198848.13	116.845	-8.2727	1.06381	-7.77652	7.4548e-15	4.40704e-13	0	0.02	0	1.5	1.9	2.4	CES1	chr16	protein_coding	carboxylesterase 1
ENSG00000164162.14	246.159	1.54017	0.209611	7.34778	2.01531e-13	9.41202e-12	2.29	1.89	1.81	0.7	0.68	0.65	ANAPC10	chr4	protein_coding	anaphase promoting complex subunit 10
ENSG00000128791.12	1728.81	1.54142	0.213333	7.22544	4.99473e-13	2.22883e-11	15.53	15.61	11.61	5.16	5.06	4.38	TWSG1	chr18	protein_coding	twisted gastrulation BMP signaling modulator 1
ENSG00000134986.14	208.922	1.37724	0.231025	5.96144	2.50022e-09	6.18351e-08	0.73	0.71	0.95	0.34	0.3	0.28	NREP	chr5	protein_coding	neuronal regeneration related protein
ENSG00000178934.5	8.23431	-5.31517	1.3639	-3.89704	9.73767e-05	0.000824721	0	0	0.04	0.44	0.57	0.78	LGALS7B	chr19	protein_coding	galectin 7B
ENSG00000060982.15	3695.45	2.31844	0.37157	6.23957	4.38787e-10	1.25757e-08	16.99	16.06	6.57	2.16	2.67	3.1	BCAT1	chr12	protein_coding	branched chain amino acid transaminase 1
ENSG00000130956.14	861.034	1.3222	0.220169	6.00539	1.90871e-09	4.8596e-08	6.42	6.41	9.46	2.83	3.02	2.96	HABP4	chr9	protein_coding	hyaluronan binding protein 4
ENSG00000248019.3	27.6612	1.21681	0.442686	2.7487	0.00598328	0.0253023	0.12	0.09	0.09	0.05	0.05	0.03	FAM13A-AS1	chr4	lncRNA	FAM13A antisense RNA 1
ENSG00000205060.11	934.553	1.13962	0.238435	4.77958	1.75666e-06	2.40598e-05	5.09	5.02	3.44	2.26	1.95	1.91	SLC35B4	chr7	protein_coding	solute carrier family 35 member B4
ENSG00000166352.18	321.788	2.29523	0.291129	7.88389	3.17339e-15	1.95976e-13	1.68	1.2	0.92	0.22	0.26	0.29	IFTAP	chr11	protein_coding	intraflagellar transport associated protein
ENSG00000139793.19	1431.83	1.86907	0.268934	6.94993	3.65466e-12	1.45555e-10	15.17	10.47	8.23	2.72	3.32	3.15	MBNL2	chr13	protein_coding	muscleblind like splicing regulator 2
ENSG00000124107.5	3764.3	-1.59394	0.350337	-4.54975	5.37099e-06	6.59065e-05	43.05	71.31	118.1	210.38	233.21	251.52	SLPI	chr20	protein_coding	secretory leukocyte peptidase inhibitor
ENSG00000143365.19	44.1739	-3.03835	0.807122	-3.76442	0.000166934	0.00132108	0.02	0	0.09	0.18	0.34	0.36	RORC	chr1	protein_coding	RAR related orphan receptor C
ENSG00000179399.15	5.67031	-3.157	1.14195	-2.76457	0.00569977	0.0243355	0.02	0.01	0	0.06	0.09	0.06	GPC5	chr13	protein_coding	glypican 5
ENSG00000186081.12	22551.6	-2.6099	0.345019	-7.5645	3.89352e-14	2.05052e-12	20.41	37.64	55.37	214.76	240.04	232.13	KRT5	chr12	protein_coding	keratin 5
ENSG00000197208.6	241.014	-1.908	0.329425	-5.79193	6.95829e-09	1.58839e-07	0.53	1.1	1.12	3.02	3.7	3.53	SLC22A4	chr5	protein_coding	solute carrier family 22 member 4
ENSG00000196562.14	2149.84	-3.49245	0.331612	-10.5317	6.16795e-26	1.29278e-23	1.77	1.4	0.72	13.05	15.69	14.71	SULF2	chr20	protein_coding	sulfatase 2
ENSG00000169403.12	200.97	-1.49797	0.417261	-3.59001	0.000330664	0.00235702	0.48	0.3	1.07	1.61	1.85	1.72	PTAFR	chr1	protein_coding	platelet activating factor receptor
ENSG00000233117.4	265.381	3.22188	0.394496	8.16708	3.15945e-16	2.19259e-14	0.68	0.66	1.54	0.08	0.1	0.13	LINC00702	chr10	lncRNA	long intergenic non-protein coding RNA 702
ENSG00000106123.12	207.571	-2.30335	0.421043	-5.47058	4.48567e-08	8.63429e-07	0.14	0.28	0.54	1.51	1.69	1.55	EPHB6	chr7	protein_coding	EPH receptor B6
ENSG00000112182.15	61.1513	-3.30831	0.42443	-7.7947	6.45597e-15	3.84947e-13	0.02	0.02	0.05	0.26	0.28	0.29	BACH2	chr6	protein_coding	BTB domain and CNC homolog 2
ENSG00000223802.9	27.8612	-1.20672	0.448733	-2.68918	0.00716287	0.0291488	0.16	0.1	0.08	0.23	0.28	0.25	CERS1	chr19	protein_coding	ceramide synthase 1
ENSG00000180914.11	38.8903	-3.5838	0.485956	-7.37475	1.64656e-13	7.83629e-12	0.03	0.04	0.03	0.37	0.42	0.37	OXTR	chr3	protein_coding	oxytocin receptor
ENSG00000197093.11	12.1967	-2.0089	0.716016	-2.80567	0.00502124	0.0219765	0.02	0.04	0.04	0.08	0.18	0.18	GAL3ST4	chr7	protein_coding	galactose-3-O-sulfotransferase 4
ENSG00000100036.13	339.598	-1.37411	0.480259	-2.86118	0.0042207	0.019068	0.34	0.64	1.62	2.14	2.21	2.3	SLC35E4	chr22	protein_coding	solute carrier family 35 member E4
ENSG00000175322.12	169.851	1.75146	0.348486	5.02591	5.01046e-07	7.68418e-06	0.54	0.44	0.25	0.14	0.12	0.1	ZNF519	chr18	protein_coding	zinc finger protein 519
ENSG00000177508.12	632.501	-1.13554	0.282132	-4.02484	5.70129e-05	0.000519779	4.09	3.66	2.19	7.79	7.44	6.45	IRX3	chr16	protein_coding	iroquois homeobox 3
ENSG00000254979.5	16620	1.1046	0.438208	2.52072	0.0117116	0.0432796	126.34	161.47	465.38	113.32	112.79	118.63	RP11-872D17.8	chr11	protein_coding	--
ENSG00000016391.11	55.9465	1.77241	0.314845	5.62946	1.80771e-08	3.78888e-07	0.28	0.29	0.26	0.08	0.08	0.08	CHDH	chr3	protein_coding	choline dehydrogenase
ENSG00000171658.8	66.5925	1.60606	0.431022	3.72617	0.000194415	0.00150078	1.44	0.51	0.9	0.27	0.26	0.38	NMRAL2P	chr3	transcribed_unprocessed_pseudogene	NmrA like redox sensor 2, pseudogene
ENSG00000250697.2	7.63076	2.71485	0.91015	2.98286	0.00285572	0.0139262	0.08	0.1	0.12	0.01	0.03	0.01	CTD-2066L21.3	chr5	lncRNA	--
ENSG00000235106.10	408.201	1.06386	0.273214	3.89386	9.86616e-05	0.000834922	2.51	2.72	1.59	1.04	1.05	1.15	BRD3OS	chr9	protein_coding	BRD3 opposite strand
ENSG00000159423.17	318.606	-1.31355	0.294326	-4.46292	8.08507e-06	9.44624e-05	1.02	0.91	1.79	3.36	2.93	2.89	ALDH4A1	chr1	protein_coding	aldehyde dehydrogenase 4 family member A1
ENSG00000145703.16	42.5211	-3.58561	0.521671	-6.8733	6.2732e-12	2.4195e-10	0.03	0.03	0.01	0.21	0.25	0.27	IQGAP2	chr5	protein_coding	IQ motif containing GTPase activating protein 2
ENSG00000226124.8	66.883	1.62869	0.324399	5.02064	5.14991e-07	7.87478e-06	1.07	0.64	0.98	0.28	0.31	0.28	FTCDNL1	chr2	protein_coding	formiminotransferase cyclodeaminase N-terminal like
ENSG00000197646.8	179.281	2.0767	0.362002	5.73671	9.65344e-09	2.13549e-07	1.65	3.34	3.78	0.61	0.68	0.77	PDCD1LG2	chr9	protein_coding	programmed cell death 1 ligand 2
ENSG00000225345.3	35.6091	1.02647	0.409885	2.50427	0.0122703	0.0449045	0.61	0.67	0.52	0.2	0.38	0.3	SNX18P3	chr9	transcribed_unprocessed_pseudogene	sorting nexin 18 pseudogene 3
ENSG00000185900.11	3950.46	1.16471	0.261335	4.45676	8.32069e-06	9.69968e-05	12.06	12.64	7.51	5.17	4.76	4.38	POMK	chr8	protein_coding	protein O-mannose kinase
ENSG00000120314.19	2015.96	-1.03629	0.250752	-4.13274	3.58469e-05	0.000350034	3.61	3.49	5.99	8.91	8.79	8.84	WDR55	chr5	protein_coding	WD repeat domain 55
ENSG00000039068.20	10902.8	-1.36687	0.339461	-4.0266	5.65902e-05	0.000516606	16.97	18.61	38.86	51.44	68.78	69.23	CDH1	chr16	protein_coding	cadherin 1
ENSG00000196511.14	66.2075	1.23651	0.331083	3.73473	0.000187913	0.00145819	0.31	0.21	0.3	0.12	0.14	0.09	TPK1	chr7	protein_coding	thiamin pyrophosphokinase 1
ENSG00000165996.14	603.822	1.99911	0.17426	11.472	1.82408e-30	6.00788e-28	6.24	6.37	5.89	1.46	1.61	1.53	HACD1	chr10	protein_coding	3-hydroxyacyl-CoA dehydratase 1
ENSG00000182103.5	28.5842	3.79424	0.684496	5.54311	2.97138e-08	5.99185e-07	0.29	0.52	0.18	0.04	0.01	0.02	FAM181B	chr11	protein_coding	family with sequence similarity 181 member B
ENSG00000167549.19	115.661	1.20359	0.286647	4.19886	2.68263e-05	0.000271933	0.73	0.85	1.19	0.41	0.41	0.37	CORO6	chr17	protein_coding	coronin 6
ENSG00000286519.1	107.63	-1.94134	0.379269	-5.11864	3.07742e-07	4.94628e-06	1.38	0.65	0.56	3.7	2.9	3.27	RP11-421J10.1	chr2	lncRNA	--
ENSG00000139874.6	82.4752	6.80201	0.772138	8.80932	1.25902e-18	1.15086e-16	0.7	1.36	0.67	0.02	0	0	SSTR1	chr14	protein_coding	somatostatin receptor 1
ENSG00000166407.14	25.566	-3.40741	0.607069	-5.61289	1.9898e-08	4.1083e-07	0.02	0.06	0.11	0.67	0.69	0.64	LMO1	chr11	protein_coding	LIM domain only 1
ENSG00000184956.16	19.5392	-7.55148	1.30079	-5.80528	6.42582e-09	1.48151e-07	0	0	0	0.07	0.14	0.13	MUC6	chr11	protein_coding	mucin 6, oligomeric mucus/gel-forming
ENSG00000100170.10	27.3308	-4.12618	0.655242	-6.29719	3.03087e-10	8.99722e-09	0.01	0.01	0.02	0.2	0.24	0.31	SLC5A1	chr22	protein_coding	solute carrier family 5 member 1
ENSG00000133083.15	568.834	-2.13976	0.601519	-3.55726	0.000374746	0.0026185	0.08	0.27	0.73	1.14	1.76	1.8	DCLK1	chr13	protein_coding	doublecortin like kinase 1
ENSG00000178776.5	23.7627	-1.90381	0.508873	-3.74123	0.000183122	0.00142474	0.26	0.17	0.18	1	0.61	0.64	C5orf46	chr5	protein_coding	chromosome 5 open reading frame 46
ENSG00000132026.15	29.4611	-3.54796	0.616251	-5.75733	8.54534e-09	1.90457e-07	0.03	0.01	0.08	0.37	0.62	0.5	RTBDN	chr19	protein_coding	retbindin
ENSG00000138311.18	1148.01	-1.36433	0.442156	-3.08563	0.00203119	0.0105897	1.29	2.82	5.47	7.42	8.41	8.59	ZNF365	chr10	protein_coding	zinc finger protein 365
ENSG00000272540.1	65.5422	2.23157	0.605147	3.68764	0.000226339	0.00171407	4.44	4.81	0.98	1.08	0.62	0.48	XXbac-BPG252P9.9	chr6	lncRNA	--
ENSG00000242147.3	142.717	3.43255	0.438156	7.83408	4.72275e-15	2.89077e-13	2.01	0.83	0.82	0.13	0.08	0.12	LASTR	chr10	lncRNA	lncRNA associated with SART3 regulation of splicing
ENSG00000234678.2	113.745	-1.62254	0.584441	-2.77622	0.00549948	0.0236163	0.2	0.06	0.49	0.59	0.79	0.88	ELF3-AS1	chr1	lncRNA	ELF3 antisense RNA 1
ENSG00000101544.9	1919.14	1.33674	0.197232	6.7775	1.22274e-11	4.52261e-10	14.03	11.9	9.96	4.76	4.75	4.59	ADNP2	chr18	protein_coding	ADNP homeobox 2
ENSG00000102753.10	3112.86	1.02396	0.316856	3.23163	0.00123088	0.00703168	29.32	29.16	14.17	13.25	11.15	11.2	KPNA3	chr13	protein_coding	karyopherin subunit alpha 3
ENSG00000260630.7	40.2906	1.96752	0.62219	3.16226	0.0015655	0.00860735	0.18	0.09	0.52	0.06	0.07	0.07	SNAI3-AS1	chr16	lncRNA	SNAI3 antisense RNA 1
ENSG00000174032.17	464.052	1.60569	0.250357	6.41361	1.42117e-10	4.41467e-09	2.76	2.88	1.93	0.75	0.92	0.81	SLC25A30	chr13	protein_coding	solute carrier family 25 member 30
ENSG00000135899.19	205.571	-1.41935	0.273899	-5.18203	2.1949e-07	3.66995e-06	0.37	0.2	0.37	0.79	0.87	0.82	SP110	chr2	protein_coding	SP110 nuclear body protein
ENSG00000237399.7	42.8867	1.21958	0.35948	3.39262	0.000692267	0.00435289	0.29	0.31	0.41	0.13	0.13	0.17	PITRM1-AS1	chr10	lncRNA	PITRM1 antisense RNA 1
ENSG00000163083.6	42.0647	-4.96845	0.63573	-7.81535	5.48117e-15	3.32556e-13	0.02	0.02	0.02	0.58	0.67	0.62	INHBB	chr2	protein_coding	inhibin subunit beta B
ENSG00000163071.11	19.1869	1.90301	0.518535	3.66997	0.000242581	0.0018152	0.12	0.13	0.2	0.04	0.04	0.04	SPATA18	chr4	protein_coding	spermatogenesis associated 18
ENSG00000166845.15	612.183	2.12555	0.406981	5.22272	1.76318e-07	2.9915e-06	6.17	3.92	1.81	1	0.91	0.8	C18orf54	chr18	protein_coding	chromosome 18 open reading frame 54
ENSG00000180257.14	135.935	1.53477	0.258054	5.94746	2.72341e-09	6.66401e-08	1.86	1.34	1.32	0.52	0.49	0.53	ZNF816	chr19	protein_coding	zinc finger protein 816
ENSG00000123405.14	77.3232	-1.40251	0.560863	-2.50063	0.0123973	0.0452605	0.2	0.2	0.93	1.18	1.21	1.09	NFE2	chr12	protein_coding	nuclear factor, erythroid 2
ENSG00000102243.13	4.36639	-5.38762	1.49421	-3.60566	0.000311362	0.00223788	0	0	0	0.15	0.14	0.14	VGLL1	chrX	protein_coding	vestigial like family member 1
ENSG00000073711.11	1623.41	1.54971	0.306537	5.05554	4.29169e-07	6.68562e-06	9.1	9.17	4.58	2.65	2.67	2.46	PPP2R3A	chr3	protein_coding	protein phosphatase 2 regulatory subunit B''alpha
ENSG00000185187.13	415.75	-1.26633	0.316665	-3.99896	6.36203e-05	0.000571976	1.25	1.31	2.61	3.93	3.93	4.45	SIGIRR	chr11	protein_coding	single Ig and TIR domain containing
ENSG00000181359.5	12.9196	1.94869	0.759791	2.56477	0.0103243	0.0391572	0.9	0.65	0.22	0.24	0.12	0.1	HSP90AA6P	chr4	transcribed_processed_pseudogene	heat shock protein 90 alpha family class A member 6, pseudogene
ENSG00000065325.13	147.639	-2.92531	0.314052	-9.31472	1.22273e-20	1.40953e-18	0.11	0.13	0.21	1.07	1.04	1.25	GLP2R	chr17	protein_coding	glucagon like peptide 2 receptor
ENSG00000163216.7	10.2304	-4.18996	1.13109	-3.70437	0.000211916	0.00161902	0	0	0.07	0.26	0.41	0.69	SPRR2D	chr1	protein_coding	small proline rich protein 2D
ENSG00000105246.6	6.79785	-4.1726	1.30926	-3.18698	0.00143765	0.00800607	0	0	0.04	0.18	0.2	0.38	EBI3	chr19	protein_coding	Epstein-Barr virus induced 3
ENSG00000109929.10	1923.58	2.83736	0.247227	11.4767	1.72694e-30	5.77968e-28	10.84	6.22	7.86	1.28	1.15	1.01	SC5D	chr11	protein_coding	sterol-C5-desaturase
ENSG00000285820.1	24.6646	-2.78931	0.547233	-5.09711	3.4488e-07	5.45862e-06	0.04	0.07	0.11	0.46	0.52	0.55	RP11-305F14.1	chr9	lncRNA	--
ENSG00000141510.18	5231.28	-1.08122	0.166975	-6.47535	9.45928e-11	2.99207e-09	13.02	15.33	15.28	30.07	31.55	30.07	TP53	chr17	protein_coding	tumor protein p53
ENSG00000074370.18	203.231	-3.68828	0.386278	-9.54826	1.31888e-21	1.67894e-19	0.05	0.08	0.17	1.19	1.34	1.47	ATP2A3	chr17	protein_coding	ATPase sarcoplasmic/endoplasmic reticulum Ca2+ transporting 3
ENSG00000196872.12	99.1994	-2.10104	0.379871	-5.53093	3.18531e-08	6.37368e-07	0.12	0.3	0.17	0.92	0.76	0.82	CRACDL	chr2	protein_coding	CRACD like
ENSG00000179909.16	53.7553	1.09197	0.332742	3.28172	0.00103176	0.00607866	0.27	0.3	0.22	0.1	0.13	0.13	ZNF154	chr19	protein_coding	zinc finger protein 154
ENSG00000109911.19	1282	1.28926	0.231771	5.56263	2.65736e-08	5.43789e-07	2.15	1.43	1.36	0.7	0.65	0.65	ELP4	chr11	protein_coding	elongator acetyltransferase complex subunit 4
ENSG00000156136.10	2156.71	2.29939	0.381905	6.02084	1.73511e-09	4.44488e-08	37.33	34.13	13.43	6.76	5.45	4.98	DCK	chr4	protein_coding	deoxycytidine kinase
ENSG00000001630.17	9637.35	1.62592	0.211516	7.68698	1.50654e-14	8.42607e-13	96.57	80.3	129.13	32.89	32.87	32.16	CYP51A1	chr7	protein_coding	cytochrome P450 family 51 subfamily A member 1
ENSG00000119632.4	257.059	-1.17445	0.338546	-3.46911	0.000522187	0.00344308	1.79	1.7	3.81	5.36	5.27	5.68	IFI27L2	chr14	protein_coding	interferon alpha inducible protein 27 like 2
ENSG00000287263.1	33.5813	1.04303	0.385109	2.70841	0.00676072	0.0278454	0.26	0.2	0.29	0.11	0.11	0.14	CTD-2201E18.8	chr5	lncRNA	--
ENSG00000243649.9	36.65	-1.53047	0.438543	-3.48989	0.00048321	0.00322918	0.06	0.08	0.15	0.28	0.26	0.3	CFB	chr6	protein_coding	complement factor B
ENSG00000136161.13	332.328	-1.13393	0.19514	-5.81085	6.2157e-09	1.44107e-07	1.49	1.44	1.41	2.81	3.46	3.17	RCBTB2	chr13	protein_coding	RCC1 and BTB domain containing protein 2
ENSG00000077458.13	507.444	1.09523	0.324908	3.37091	0.00074921	0.00465452	3.59	3.21	1.64	1.43	1.26	1.24	FAM76B	chr11	protein_coding	family with sequence similarity 76 member B
ENSG00000143320.9	82.5069	-2.90697	0.406925	-7.14375	9.08175e-13	3.97566e-11	0.32	0.29	0.7	4.06	2.96	2.86	CRABP2	chr1	protein_coding	cellular retinoic acid binding protein 2
ENSG00000198171.13	1213.69	-1.76595	0.222353	-7.94211	1.98776e-15	1.26135e-13	5.69	8.02	8.49	24.83	24.47	25.7	DDRGK1	chr20	protein_coding	DDRGK domain containing 1
ENSG00000127507.18	390.608	-1.70806	0.296183	-5.7669	8.07442e-09	1.80543e-07	0.41	0.42	0.74	1.39	1.74	1.94	ADGRE2	chr19	protein_coding	adhesion G protein-coupled receptor E2
ENSG00000111775.3	4882.93	-1.12957	0.257968	-4.37871	1.19385e-05	0.000132686	48.83	42.58	78.4	118.67	117.62	130.41	COX6A1	chr12	protein_coding	cytochrome c oxidase subunit 6A1
ENSG00000244300.3	176.605	-1.80143	0.277925	-6.48171	9.069e-11	2.8774e-09	0.87	0.44	0.7	2.32	2.43	2.18	GATA2-AS1	chr3	lncRNA	GATA2 antisense RNA 1
ENSG00000232656.9	17.5287	1.48791	0.578157	2.57353	0.0100666	0.0383761	0.26	0.09	0.22	0.07	0.06	0.08	IDI2-AS1	chr10	lncRNA	IDI2 antisense RNA 1
ENSG00000161921.17	1561.63	-1.28593	0.1976	-6.50775	7.62859e-11	2.4428e-09	6.58	8.58	8.83	19.2	19.26	19.62	CXCL16	chr17	protein_coding	C-X-C motif chemokine ligand 16
ENSG00000121743.4	22.6606	-2.28764	0.66438	-3.44327	0.000574724	0.00374075	0.01	0.04	0.06	0.15	0.22	0.16	GJA3	chr13	protein_coding	gap junction protein alpha 3
ENSG00000139154.16	2732.5	1.08588	0.31818	3.41279	0.000643025	0.00410294	16	16.49	7.83	6.74	6.5	5.7	AEBP2	chr12	protein_coding	AE binding protein 2
ENSG00000137814.12	3059.46	1.0198	0.257535	3.95985	7.49982e-05	0.000658854	27.69	25.74	16.69	13.01	10.87	10.51	HAUS2	chr15	protein_coding	HAUS augmin like complex subunit 2
ENSG00000162194.12	317.904	1.0801	0.284791	3.79262	0.000149067	0.00119797	3.75	1.97	3.84	1.53	1.44	1.49	LBHD1	chr11	protein_coding	LBH domain containing 1
ENSG00000236296.8	7.27898	6.48415	1.5968	4.06072	4.89209e-05	0.000456229	0.15	0.35	0.04	0	0	0	GUSBP5	chr4	transcribed_processed_pseudogene	GUSB pseudogene 5
ENSG00000166922.8	851.795	2.14417	0.487266	4.40042	1.08044e-05	0.000121909	5.25	13.93	27.64	3.22	3.44	3.83	SCG5	chr15	protein_coding	secretogranin V
ENSG00000181143.15	378.495	-6.31791	0.401911	-15.7197	1.10862e-55	1.76953e-52	0.01	0.01	0	0.32	0.42	0.51	MUC16	chr19	protein_coding	mucin 16, cell surface associated
ENSG00000197275.14	1214.06	1.65282	0.443623	3.72573	0.000194753	0.00150284	13.95	8.04	3.61	3.48	2.46	2.12	RAD54B	chr8	protein_coding	RAD54 homolog B
ENSG00000248871.1	631.64	-1.87864	0.230387	-8.15427	3.51304e-16	2.42985e-14	2.94	3.45	4.59	12.25	14.13	13.69	TNFSF12-TNFSF13	chr17	protein_coding	TNFSF12-TNFSF13 readthrough
ENSG00000231205.11	221.228	2.69835	0.369681	7.29912	2.89656e-13	1.32387e-11	2.41	1.36	0.95	0.25	0.23	0.24	ZNF826P	chr19	transcribed_unprocessed_pseudogene	zinc finger protein 826, pseudogene
ENSG00000057657.17	119.356	-1.9746	0.418449	-4.71887	2.37162e-06	3.15861e-05	0.09	0.19	0.25	0.49	0.74	0.83	PRDM1	chr6	protein_coding	PR/SET domain 1
ENSG00000101935.11	2247.82	1.12814	0.30149	3.7419	0.000182637	0.00142162	14.71	12.22	6.93	5.55	5.02	4.83	AMMECR1	chrX	protein_coding	AMMECR nuclear protein 1
ENSG00000011132.12	237.123	-1.05566	0.290796	-3.63024	0.000283154	0.00206882	0.6	0.48	0.96	1.39	1.28	1.53	APBA3	chr19	protein_coding	amyloid beta precursor protein binding family A member 3
ENSG00000122863.6	3149.95	-1.16929	0.327794	-3.56716	0.000360877	0.00253838	3.99	6.64	10.04	15.29	15.73	15.05	CHST3	chr10	protein_coding	carbohydrate sulfotransferase 3
ENSG00000226145.7	15.7846	-4.81606	1.01333	-4.75269	2.00724e-06	2.72224e-05	0	0	0.04	0.44	0.46	0.28	KRT16P6	chr17	transcribed_unprocessed_pseudogene	keratin 16 pseudogene 6
ENSG00000162551.14	5.99457	-3.79136	1.30346	-2.90869	0.00362952	0.0169014	0	0.02	0	0.08	0.07	0.12	ALPL	chr1	protein_coding	alkaline phosphatase, biomineralization associated
ENSG00000166881.10	2895.05	1.09354	0.25318	4.31921	1.56588e-05	0.000168265	21.6	16.89	12.31	8.65	7.64	7.33	NEMP1	chr12	protein_coding	nuclear envelope integral membrane protein 1
ENSG00000111846.19	167.488	1.92666	0.432592	4.45377	8.43774e-06	9.81408e-05	1.23	0.48	0.42	0.19	0.21	0.15	GCNT2	chr6	protein_coding	glucosaminyl (N-acetyl) transferase 2 (I blood group)
ENSG00000159784.18	45.2073	-3.17247	0.451212	-7.031	2.05056e-12	8.49283e-11	0.03	0.02	0.05	0.28	0.31	0.34	FAM131B	chr7	protein_coding	family with sequence similarity 131 member B
ENSG00000240622.1	5.00379	3.39471	1.35813	2.49954	0.0124355	0.0453652	0.75	0.14	0.07	0.03	0.03	0.03	RPL7P15	chr3	processed_pseudogene	ribosomal protein L7 pseudogene 15
ENSG00000150628.7	28.5337	1.57725	0.460437	3.42555	0.000613554	0.003944	0.29	0.56	0.43	0.14	0.15	0.14	SPATA4	chr4	protein_coding	spermatogenesis associated 4
ENSG00000261729.2	3.78397	5.55626	1.61642	3.43738	0.000587362	0.00380867	0.22	0.13	0.07	0	0	0	GS1-204I12.4	chr1	lncRNA	--
ENSG00000134516.18	33.453	-1.33304	0.401956	-3.31639	0.000911889	0.00547103	0.03	0.04	0.03	0.09	0.1	0.08	DOCK2	chr5	protein_coding	dedicator of cytokinesis 2
ENSG00000107372.13	4261.35	1.55204	0.238289	6.51324	7.35447e-11	2.36231e-09	26.75	23.38	16.19	7.41	7.62	7.44	ZFAND5	chr9	protein_coding	zinc finger AN1-type containing 5
ENSG00000108309.14	39.8735	-1.50302	0.412441	-3.6442	0.000268223	0.00197643	0.07	0.09	0.15	0.26	0.32	0.31	RUNDC3A	chr17	protein_coding	RUN domain containing 3A
ENSG00000140057.9	343.69	3.5367	0.509242	6.94503	3.78389e-12	1.50413e-10	2.11	1.24	6.15	0.26	0.25	0.29	AK7	chr14	protein_coding	adenylate kinase 7
ENSG00000149970.16	243.006	2.03054	0.464732	4.36927	1.24665e-05	0.000137815	0.39	0.4	0.11	0.09	0.07	0.07	CNKSR2	chrX	protein_coding	connector enhancer of kinase suppressor of Ras 2
ENSG00000185920.17	510.85	1.28558	0.267441	4.80699	1.53223e-06	2.11535e-05	1.1	1.24	0.76	0.48	0.4	0.38	PTCH1	chr9	protein_coding	patched 1
ENSG00000260196.1	123.363	1.52392	0.293291	5.19592	2.03708e-07	3.41433e-06	1.22	1.43	2.04	0.57	0.52	0.53	RP1-239B22.5	chr11	lncRNA	--
ENSG00000064300.9	159.434	-5.41386	1.98669	-2.72507	0.00642886	0.0267869	0	0	0.13	1.43	2.07	2.02	NGFR	chr17	protein_coding	nerve growth factor receptor
ENSG00000178429.9	86.7294	1.40333	0.520184	2.69775	0.00698101	0.0285655	6.99	2.85	1.53	1.35	1.32	1.58	RPS3AP5	chr10	processed_pseudogene	RPS3A pseudogene 5
ENSG00000060749.16	11330.2	1.73369	0.348778	4.97075	6.6693e-07	9.9274e-06	52.7	44.56	20.28	12.74	11.49	10.94	QSER1	chr11	protein_coding	glutamine and serine rich 1
ENSG00000183242.12	177.394	1.42433	0.225021	6.32979	2.45494e-10	7.38262e-09	1.31	1.01	1.12	0.46	0.39	0.42	WT1-AS	chr11	lncRNA	WT1 antisense RNA
ENSG00000226549.3	42.5836	1.8722	0.563987	3.31957	0.000901558	0.00542241	0.81	0.89	2.9	0.46	0.42	0.36	SCDP1	chr17	processed_pseudogene	stearoyl-CoA desaturase pseudogene 1
ENSG00000170442.12	5803.72	-1.32313	0.409781	-3.22887	0.00124279	0.00707486	18.09	23.62	59.92	77.6	85.49	87.55	KRT86	chr12	protein_coding	keratin 86
ENSG00000144810.16	1928.58	-1.16282	0.195676	-5.94256	2.80605e-09	6.842e-08	2.91	3.58	2.83	6.53	7.13	7.09	COL8A1	chr3	protein_coding	collagen type VIII alpha 1 chain
ENSG00000134215.16	158.53	1.61995	0.402848	4.02125	5.78896e-05	0.000526153	0.88	1.12	0.4	0.27	0.24	0.27	VAV3	chr1	protein_coding	vav guanine nucleotide exchange factor 3
ENSG00000064763.11	231.192	1.15728	0.368036	3.14447	0.00166388	0.00904993	2.12	1.46	0.78	0.61	0.68	0.65	FAR2	chr12	protein_coding	fatty acyl-CoA reductase 2
ENSG00000244558.6	9.51351	-2.46712	0.788921	-3.12721	0.00176477	0.00950153	0.07	0.02	0.05	0.21	0.33	0.25	KCNK15-AS1	chr20	lncRNA	KCNK15 and WISP2 antisense RNA 1
ENSG00000178038.17	473.917	-1.27214	0.42598	-2.98639	0.00282294	0.0138086	0.38	0.57	1.33	1.51	1.95	1.96	ALS2CL	chr3	protein_coding	ALS2 C-terminal like
ENSG00000011347.10	156.53	-2.89329	0.273919	-10.5626	4.44373e-26	9.40892e-24	0.14	0.11	0.11	0.77	1.01	0.89	SYT7	chr11	protein_coding	synaptotagmin 7
ENSG00000205236.6	49.8661	-1.20947	0.462238	-2.61656	0.00888206	0.0347122	0.16	0.11	0.36	0.47	0.44	0.53	RP11-514P8.6	chr7	protein_coding	--
ENSG00000257704.4	82.6941	-1.08666	0.340214	-3.19405	0.00140291	0.00785492	1.39	1.03	2.24	3.09	3.17	3.59	INAFM1	chr19	protein_coding	InaF motif containing 1
ENSG00000170917.14	154.765	1.74526	0.306998	5.68491	1.30884e-08	2.81435e-07	1.17	0.64	0.88	0.23	0.24	0.32	NUDT6	chr4	protein_coding	nudix hydrolase 6
ENSG00000242060.1	12.2957	2.74119	0.796502	3.44153	0.000578427	0.00375967	1.08	0.65	0.27	0.09	0.08	0.13	RPS3AP49	chr18	processed_pseudogene	RPS3A pseudogene 49
ENSG00000114405.11	607.434	1.33648	0.432426	3.09065	0.00199717	0.010465	7.44	5.25	1.93	2.12	1.88	1.76	C3orf14	chr3	protein_coding	chromosome 3 open reading frame 14
ENSG00000135218.19	17.7761	-2.10274	0.579392	-3.62922	0.00028428	0.00207413	0.01	0.02	0.02	0.04	0.08	0.07	CD36	chr7	protein_coding	CD36 molecule
ENSG00000081277.13	5349.56	-1.14947	0.190696	-6.02777	1.66239e-09	4.29038e-08	11.27	14.42	13.75	26.88	29.57	30.53	PKP1	chr1	protein_coding	plakophilin 1
ENSG00000125901.6	786.411	-1.21702	0.189902	-6.40867	1.46795e-10	4.54625e-09	10.94	9.75	13.76	26.44	26.31	26.58	MRPS26	chr20	protein_coding	mitochondrial ribosomal protein S26
ENSG00000117228.11	702.348	-2.82804	0.455185	-6.21294	5.20015e-10	1.47007e-08	0.25	0.67	1.18	4.52	5.1	5.15	GBP1	chr1	protein_coding	guanylate binding protein 1
ENSG00000138180.16	4931.98	1.4202	0.365571	3.88488	0.000102379	0.000862164	81.69	51.34	28.2	22.83	18.88	18.02	CEP55	chr10	protein_coding	centrosomal protein 55
ENSG00000105339.11	1581.4	-2.29146	0.477612	-4.79774	1.60463e-06	2.20943e-05	0.36	0.64	1.71	3.94	4.73	4.42	DENND3	chr8	protein_coding	DENN domain containing 3
ENSG00000109762.16	1643.14	1.47203	0.220493	6.67611	2.45364e-11	8.49967e-10	14.52	11.37	9.31	4.29	4.17	4.13	SNX25	chr4	protein_coding	sorting nexin 25
ENSG00000120784.17	474.892	1.33441	0.324479	4.11246	3.91472e-05	0.000377816	2.82	2.41	1.27	0.94	0.8	0.82	ZFP30	chr19	protein_coding	ZFP30 zinc finger protein
ENSG00000272677.1	13.4638	1.85883	0.679165	2.73694	0.00620142	0.0260116	0.85	0.46	0.42	0.17	0.23	0.07	HNRNPD-DT	chr4	lncRNA	HNRNPD divergent transcript
ENSG00000183044.12	90.8514	-3.00052	0.41987	-7.1463	8.91476e-13	3.91081e-11	0.04	0.02	0.09	0.45	0.37	0.4	ABAT	chr16	protein_coding	4-aminobutyrate aminotransferase
ENSG00000160179.19	115.437	-5.53091	0.57099	-9.68653	3.44005e-22	4.7092e-20	0.01	0.03	0.02	0.5	1.02	1.18	ABCG1	chr21	protein_coding	ATP binding cassette subfamily G member 1
ENSG00000237977.1	42.8147	-1.68468	0.383996	-4.38722	1.14808e-05	0.000128424	0.71	0.86	1.1	2.32	2.99	3.19	EIF4HP2	chr22	processed_pseudogene	eukaryotic translation initiation factor 4H pseudogene 2
ENSG00000183929.7	22.7292	1.66735	0.52677	3.16524	0.00154956	0.00852646	0.79	0.94	0.5	0.3	0.15	0.25	DUSP5P1	chr1	processed_pseudogene	dual specificity phosphatase 5 pseudogene 1
ENSG00000159164.10	109.889	5.4414	0.809012	6.72598	1.74414e-11	6.18649e-10	0.49	0.22	2.66	0.03	0.03	0.02	SV2A	chr1	protein_coding	synaptic vesicle glycoprotein 2A
ENSG00000128298.18	27.7961	-1.15089	0.428997	-2.68274	0.00730209	0.029605	0.06	0.06	0.09	0.17	0.14	0.17	BAIAP2L2	chr22	protein_coding	BAR/IMD domain containing adaptor protein 2 like 2
ENSG00000243836.5	78.6532	-5.03626	0.573248	-8.78548	1.55705e-18	1.39864e-16	0.02	0.03	0.19	2.3	2.81	3.17	WDR86-AS1	chr7	lncRNA	WDR86 antisense RNA 1
ENSG00000164221.13	242.768	1.71415	0.396804	4.31991	1.56095e-05	0.000167917	4.05	3.25	1.4	0.79	0.82	1.02	CCDC112	chr5	protein_coding	coiled-coil domain containing 112
ENSG00000164219.10	531.921	1.33269	0.281129	4.74048	2.13212e-06	2.86539e-05	2.04	2.26	1.25	0.74	0.75	0.71	PGGT1B	chr5	protein_coding	protein geranylgeranyltransferase type I subunit beta
ENSG00000026025.16	25153.1	5.29114	0.179003	29.559	5.03486e-192	1.04473e-187	259.17	211.33	230.62	5.13	6.59	6.02	VIM	chr10	protein_coding	vimentin
ENSG00000257329.1	2.74625	5.1146	1.78202	2.87012	0.00410319	0.0186508	0.22	0.19	0.73	0	0	0	RP11-290L1.5	chr12	lncRNA	--
ENSG00000132470.14	2526.6	-1.00147	0.208006	-4.8146	1.47498e-06	2.04584e-05	5.94	6.96	5.43	10.59	12.56	13.36	ITGB4	chr17	protein_coding	integrin subunit beta 4
ENSG00000135636.15	93.1989	1.17705	0.282182	4.17123	3.0296e-05	0.000303253	0.34	0.33	0.45	0.16	0.18	0.14	DYSF	chr2	protein_coding	dysferlin
ENSG00000227666.1	7.81272	2.32833	0.921394	2.52697	0.0115051	0.0427023	0.34	0.98	1.73	0.14	0.26	0.2	CYCSP24	chr9	processed_pseudogene	CYCS pseudogene 24
ENSG00000205639.12	495.756	-1.076	0.266118	-4.04332	5.26999e-05	0.000485579	1.46	1.34	2.42	3.5	3.81	3.59	MFSD2B	chr2	protein_coding	major facilitator superfamily domain containing 2B
ENSG00000104833.12	14.5311	-3.84346	0.808967	-4.75107	2.02344e-06	2.73705e-05	0.02	0.02	0.01	0.22	0.19	0.21	TUBB4A	chr19	protein_coding	tubulin beta 4A class IVa
ENSG00000214389.2	283.173	1.7284	0.487334	3.54665	0.000390163	0.00269773	25.37	10.45	5.37	4.02	3.95	4.29	RPS3AP26	chr7	processed_pseudogene	RPS3A pseudogene 26
ENSG00000188282.12	5.14334	-4.62099	1.54656	-2.98793	0.00280878	0.013762	0	0	0.01	0.02	0.09	0.07	RUFY4	chr2	protein_coding	RUN and FYVE domain containing 4
ENSG00000196437.12	137.134	2.54604	0.394515	6.4536	1.09223e-10	3.43913e-09	1.56	1.24	0.64	0.24	0.17	0.17	ZNF569	chr19	protein_coding	zinc finger protein 569
ENSG00000011465.18	1540.26	-2.33533	0.418396	-5.58164	2.38264e-08	4.89018e-07	0.52	1.63	0.72	4.12	5.34	5.09	DCN	chr12	protein_coding	decorin
ENSG00000250657.1	176.583	-1.12329	0.263326	-4.26577	1.99213e-05	0.00020856	4.69	2.78	4.61	8.9	9.37	7.82	RP11-1E6.1	chr4	lncRNA	--
ENSG00000287670.1	27.0945	3.7443	0.657067	5.6985	1.20863e-08	2.61965e-07	1.65	0.8	0.65	0.06	0.12	0.05	RP11-1378G18.2	chr2	lncRNA	--
ENSG00000136122.18	833.278	1.31307	0.316367	4.15048	3.31786e-05	0.000327992	12.77	9.12	5.62	4	3.66	3.33	BORA	chr13	protein_coding	BORA aurora kinase A activator
ENSG00000127418.15	5681.19	-1.00107	0.370721	-2.70033	0.00692716	0.0283956	10.3	22.95	31.02	40.99	43.9	42.94	FGFRL1	chr4	protein_coding	fibroblast growth factor receptor like 1
ENSG00000175600.16	75.0658	-1.41435	0.385832	-3.66572	0.000246646	0.00184296	0.23	0.3	0.54	0.79	1.09	0.96	SUGCT	chr7	protein_coding	succinyl-CoA:glutarate-CoA transferase
ENSG00000054219.11	16.6429	-7.31917	1.28139	-5.71191	1.11717e-08	2.44637e-07	0	0	0	0.08	0.09	0.11	LY75	chr2	protein_coding	lymphocyte antigen 75
ENSG00000168116.14	634.389	1.24186	0.372238	3.3362	0.000849322	0.00516362	8.96	8.68	3.43	3.18	2.97	2.73	KIAA1586	chr6	protein_coding	KIAA1586
ENSG00000127241.18	3.82819	-5.20135	1.77374	-2.93243	0.00336322	0.0159004	0	0	0	0	0.02	0.02	MASP1	chr3	protein_coding	MBL associated serine protease 1
ENSG00000149554.14	2242.66	1.31497	0.278721	4.71787	2.38332e-06	3.17216e-05	18.54	14.01	9.63	6.35	5.37	5.1	CHEK1	chr11	protein_coding	checkpoint kinase 1
ENSG00000157992.12	701.197	-1.32053	0.358313	-3.6854	0.000228344	0.00172862	4.72	4.88	11.62	17.17	16.96	18.18	KRTCAP3	chr2	protein_coding	keratinocyte associated protein 3
ENSG00000170291.15	996.641	-1.08765	0.237525	-4.5791	4.6697e-06	5.80913e-05	4.75	4.8	7.51	12.74	11.62	11.53	ELP5	chr17	protein_coding	elongator acetyltransferase complex subunit 5
ENSG00000259863.1	4.73902	-5.50845	1.51117	-3.64517	0.000267218	0.00196972	0	0	0	0.08	0.16	0.19	SH3RF3-AS1	chr2	lncRNA	SH3RF3 antisense RNA 1
ENSG00000135074.16	4891.69	2.9869	0.189375	15.7724	4.82032e-56	8.33514e-53	26.61	26.04	30.71	3.01	3.37	4.04	ADAM19	chr5	protein_coding	ADAM metallopeptidase domain 19
ENSG00000110330.9	2205.92	1.00098	0.259731	3.85393	0.000116236	0.000963219	18.87	17.94	10.97	7.81	7.88	8.06	BIRC2	chr11	protein_coding	baculoviral IAP repeat containing 2
ENSG00000103254.10	249.193	-1.4119	0.224345	-6.29344	3.10515e-10	9.16404e-09	1.89	1.33	2.04	4.7	4.45	4.75	ANTKMT	chr16	protein_coding	adenine nucleotide translocase lysine methyltransferase
ENSG00000136943.12	4690.21	-3.11361	0.345543	-9.01076	2.04628e-19	1.96576e-17	2.4	2.25	5.2	22.63	32.3	29.13	CTSV	chr9	protein_coding	cathepsin V
ENSG00000154839.10	1461.65	1.69499	0.283838	5.97169	2.34805e-09	5.83496e-08	24.58	19.18	13.08	6.89	5.34	5.19	SKA1	chr18	protein_coding	spindle and kinetochore associated complex subunit 1
ENSG00000133256.13	8.13049	-6.28507	1.36079	-4.61871	3.86139e-06	4.87074e-05	0	0	0	0.08	0.09	0.07	PDE6B	chr4	protein_coding	phosphodiesterase 6B
ENSG00000076344.16	40.4073	-1.55408	0.424961	-3.65699	0.000255192	0.00189793	0.14	0.06	0.12	0.27	0.39	0.27	RGS11	chr16	protein_coding	regulator of G protein signaling 11
ENSG00000243859.3	41.1546	3.19555	0.827666	3.86091	0.000112964	0.000939478	4.43	1.61	0.24	0.18	0.21	0.28	RPL5P17	chr5	processed_pseudogene	ribosomal protein L5 pseudogene 17
ENSG00000257956.1	29.486	-7.1695	1.23795	-5.79144	6.97853e-09	1.59126e-07	0	0.09	0	3.86	3.67	3.59	NOP56P3	chr12	processed_pseudogene	NOP56 ribonucleoprotein pseudogene 3
ENSG00000042980.13	30.1534	-2.84788	0.566673	-5.02561	5.01822e-07	7.6904e-06	0.01	0.03	0.02	0.12	0.11	0.18	ADAM28	chr8	protein_coding	ADAM metallopeptidase domain 28
ENSG00000066735.15	39.199	-8.55382	1.232	-6.94305	3.83716e-12	1.52239e-10	0	0	0	0.3	0.29	0.24	KIF26A	chr14	protein_coding	kinesin family member 26A
ENSG00000180263.14	2114.93	1.378	0.152337	9.04575	1.48634e-19	1.4412e-17	7.78	7.51	7.15	2.71	2.89	2.97	FGD6	chr12	protein_coding	FYVE, RhoGEF and PH domain containing 6
ENSG00000136108.15	4516.41	1.88079	0.407964	4.61019	4.02305e-06	5.06851e-05	62.71	34.44	18.45	12.74	9.51	8.82	CKAP2	chr13	protein_coding	cytoskeleton associated protein 2
ENSG00000111186.13	7.03639	2.53061	0.906569	2.79142	0.00524774	0.0227709	0.06	0.11	0.04	0.02	0.01	0.01	WNT5B	chr12	protein_coding	Wnt family member 5B
ENSG00000166326.7	12514.5	1.10837	0.229693	4.82544	1.39694e-06	1.94671e-05	29.33	39.77	26.68	14.53	14.96	14.84	TRIM44	chr11	protein_coding	tripartite motif containing 44
ENSG00000144218.21	5.10291	-3.68968	1.36122	-2.71057	0.00671668	0.0277025	0	0	0	0.01	0.01	0.02	AFF3	chr2	protein_coding	AF4/FMR2 family member 3
ENSG00000117322.18	79.6988	-1.28057	0.422089	-3.03387	0.00241435	0.0121952	0.2	0.37	0.13	0.54	0.57	0.57	CR2	chr1	protein_coding	complement C3d receptor 2
ENSG00000171467.16	2068.47	1.23683	0.200997	6.15347	7.58068e-10	2.08343e-08	8.89	6.39	6.82	3.46	2.97	2.86	ZNF318	chr6	protein_coding	zinc finger protein 318
ENSG00000163736.4	13.0762	2.57003	0.950961	2.70256	0.00688067	0.0282553	0.98	0.21	0.09	0.07	0.1	0.05	PPBP	chr4	protein_coding	pro-platelet basic protein
ENSG00000182158.15	1317.89	-1.08093	0.317797	-3.40132	0.000670605	0.00423981	1.55	2.01	3.56	4.57	5.11	5.21	CREB3L2	chr7	protein_coding	cAMP responsive element binding protein 3 like 2
ENSG00000163297.18	1376.5	2.77425	0.273843	10.1308	4.03229e-24	7.09068e-22	4.12	6.73	6.56	0.72	0.84	0.98	ANTXR2	chr4	protein_coding	ANTXR cell adhesion molecule 2
ENSG00000204610.14	36.6197	-4.40662	0.59442	-7.41331	1.23188e-13	5.95837e-12	0.03	0.01	0.05	0.71	0.69	0.65	TRIM15	chr6	protein_coding	tripartite motif containing 15
ENSG00000185442.13	50.3979	-1.50516	0.452086	-3.32937	0.000870433	0.00526421	0.1	0.09	0.24	0.38	0.48	0.37	FAM174B	chr15	protein_coding	family with sequence similarity 174 member B
ENSG00000121440.15	46.8324	4.81254	0.686314	7.01216	2.34674e-12	9.58562e-11	0.4	0.53	0.15	0.01	0.02	0.01	PDZRN3	chr3	protein_coding	PDZ domain containing ring finger 3
ENSG00000157404.16	18.288	-5.57038	1.13413	-4.91157	9.0348e-07	1.31099e-05	0	0.01	0	0.11	0.19	0.17	KIT	chr4	protein_coding	KIT proto-oncogene, receptor tyrosine kinase
ENSG00000137501.17	181.082	-1.70541	0.405881	-4.20175	2.64857e-05	0.000269137	0.15	0.09	0.32	0.57	0.64	0.59	SYTL2	chr11	protein_coding	synaptotagmin like 2
ENSG00000178882.15	332.585	1.41678	0.437636	3.23736	0.00120643	0.00691279	4.05	5.19	1.45	1.49	1.33	1.19	RFLNA	chr12	protein_coding	refilin A
ENSG00000240583.14	106.675	-1.62263	0.541175	-2.99835	0.00271443	0.0133978	0.11	0.33	0.74	1.19	1.18	1.25	AQP1	chr7	protein_coding	aquaporin 1 (Colton blood group)
ENSG00000052126.15	2072.86	1.39465	0.253926	5.49235	3.96612e-08	7.72741e-07	7.45	5.99	4.18	2.28	2.2	2.17	PLEKHA5	chr12	protein_coding	pleckstrin homology domain containing A5
ENSG00000167600.14	11.3741	-5.78473	1.30595	-4.42953	9.44367e-06	0.000108323	0.01	0	0	0.21	0.19	0.21	CYP2S1	chr19	protein_coding	cytochrome P450 family 2 subfamily S member 1
ENSG00000243802.2	11.1616	2.4303	0.828473	2.93347	0.00335201	0.0158618	2.35	1.05	0.46	0.25	0.23	0.23	RP11-390K5.1	chr11	processed_pseudogene	--
ENSG00000106526.11	45.6608	-1.22479	0.348166	-3.51785	0.000435064	0.00295221	0.09	0.11	0.11	0.27	0.21	0.25	ACTR3C	chr7	protein_coding	actin related protein 3C
ENSG00000180071.20	110.158	1.3435	0.298354	4.50302	6.69934e-06	8.00295e-05	0.87	0.78	0.58	0.29	0.24	0.34	ANKRD18A	chr9	protein_coding	ankyrin repeat domain 18A
ENSG00000233009.1	10.807	2.53732	0.749457	3.38554	0.000710383	0.00444525	0.12	0.11	0.25	0.03	0.03	0.02	NALCN-AS1	chr13	lncRNA	NALCN antisense RNA 1
ENSG00000165949.12	831.711	-2.4261	0.284313	-8.5332	1.4235e-17	1.15834e-15	1.53	1.04	2.1	6.97	8.15	9.66	IFI27	chr14	protein_coding	interferon alpha inducible protein 27
ENSG00000129625.13	3074.99	1.03219	0.239067	4.31755	1.5777e-05	0.00016936	28.63	29.13	18.73	12.6	12.54	12.08	REEP5	chr5	protein_coding	receptor accessory protein 5
ENSG00000233608.4	290.672	-2.00449	0.208939	-9.59368	8.50011e-22	1.11631e-19	1.41	1.42	1.76	5.66	6.4	6.19	TWIST2	chr2	protein_coding	twist family bHLH transcription factor 2
ENSG00000113368.12	4333.3	1.07138	0.380015	2.81931	0.00481267	0.0212158	55.57	42.72	20.83	25.06	16.21	15.06	LMNB1	chr5	protein_coding	lamin B1
ENSG00000240065.8	365.187	-1.36102	0.324168	-4.19849	2.68699e-05	0.000271992	1.04	1.2	2.3	3.73	3.63	4.19	PSMB9	chr6	protein_coding	proteasome 20S subunit beta 9
ENSG00000182621.18	113.063	-1.37301	0.373879	-3.67233	0.000240348	0.00180117	0.14	0.06	0.06	0.21	0.25	0.23	PLCB1	chr20	protein_coding	phospholipase C beta 1
ENSG00000149256.16	81.6035	3.1302	0.374686	8.35421	6.58739e-17	4.98863e-15	0.26	0.15	0.26	0.02	0.03	0.03	TENM4	chr11	protein_coding	teneurin transmembrane protein 4
ENSG00000204021.5	24.7492	-3.99735	0.664893	-6.01202	1.83223e-09	4.67635e-08	0.04	0.03	0.09	0.83	1.04	0.76	LIPK	chr10	protein_coding	lipase family member K
ENSG00000224511.2	36.6169	3.18697	0.734045	4.34165	1.41418e-05	0.00015376	0.26	0.12	0.92	0.05	0.04	0.05	LINC00365	chr13	lncRNA	long intergenic non-protein coding RNA 365
ENSG00000176692.8	72.0789	-4.2581	0.550647	-7.73291	1.05116e-14	6.04199e-13	0.02	0.04	0.12	0.84	1.26	1.37	FOXC2	chr16	protein_coding	forkhead box C2
ENSG00000255046.1	10.8975	2.24186	0.784911	2.85619	0.00428753	0.0193027	0.32	0.32	0.59	0.14	0.02	0.09	RP11-297N6.4	chr8	lncRNA	--
ENSG00000144730.19	179.82	1.41796	0.267247	5.30582	1.12169e-07	1.99272e-06	0.89	0.55	0.59	0.26	0.26	0.24	IL17RD	chr3	protein_coding	interleukin 17 receptor D
ENSG00000138834.14	1463.76	-1.31089	0.282084	-4.64716	3.36542e-06	4.30003e-05	1.34	1.94	2.73	4.69	5.24	4.85	MAPK8IP3	chr16	protein_coding	mitogen-activated protein kinase 8 interacting protein 3
ENSG00000075089.10	3090.77	1.77998	0.301914	5.89567	3.73174e-09	8.9312e-08	46.62	22.76	23.86	9.47	8.5	8.82	ACTR6	chr12	protein_coding	actin related protein 6
ENSG00000106723.17	6202.82	1.55483	0.25578	6.07876	1.21113e-09	3.20547e-08	56.56	49.81	32.75	17.17	15.34	14.56	SPIN1	chr9	protein_coding	spindlin 1
ENSG00000272831.1	381.389	-1.03075	0.224261	-4.59622	4.30225e-06	5.3843e-05	10.41	8.9	14	21.53	23.17	22.72	RP11-792A8.4	chr7	lncRNA	--
ENSG00000187187.14	36.1991	1.08136	0.411501	2.62785	0.00859274	0.033788	0.18	0.13	0.1	0.06	0.07	0.06	ZNF546	chr19	protein_coding	zinc finger protein 546
ENSG00000113805.8	476.375	1.20476	0.201015	5.99336	2.05552e-09	5.1825e-08	3.49	3.29	2.82	1.24	1.39	1.5	CNTN3	chr3	protein_coding	contactin 3
ENSG00000137075.18	476.4	1.82513	0.278958	6.54266	6.04359e-11	1.96867e-09	3.62	3.26	2.04	0.79	0.92	0.79	RNF38	chr9	protein_coding	ring finger protein 38
ENSG00000170290.4	2.77502	-4.73297	1.67758	-2.82131	0.00478281	0.0211291	0	0	0	0.17	0.18	0.09	SLN	chr11	protein_coding	sarcolipin
ENSG00000196323.14	1305.72	1.03206	0.197392	5.22847	1.70919e-07	2.90703e-06	4.54	3.94	3.26	1.91	1.93	1.86	ZBTB44	chr11	protein_coding	zinc finger and BTB domain containing 44
ENSG00000108679.13	976.111	-3.89197	0.395235	-9.84723	7.04583e-23	1.03689e-20	0.42	0.77	1.47	12.68	13.85	12.64	LGALS3BP	chr17	protein_coding	galectin 3 binding protein
ENSG00000126773.13	1978.58	1.0867	0.261283	4.15911	3.19491e-05	0.000317654	3.62	3.31	2.06	1.47	1.38	1.36	PCNX4	chr14	protein_coding	pecanex 4
ENSG00000165556.10	61.3835	1.43753	0.330878	4.34461	1.39525e-05	0.000152055	0.54	0.54	0.81	0.25	0.22	0.22	CDX2	chr13	protein_coding	caudal type homeobox 2
ENSG00000139515.6	45.7192	-1.46372	0.491695	-2.9769	0.00291181	0.0141433	0.23	0.36	0.1	0.78	0.58	0.52	PDX1	chr13	protein_coding	pancreatic and duodenal homeobox 1
ENSG00000165480.16	1493.44	1.17296	0.353581	3.31739	0.000908639	0.0054574	23.5	18.15	9.22	9.01	7.07	6.34	SKA3	chr13	protein_coding	spindle and kinetochore associated complex subunit 3
ENSG00000122870.12	1040.05	1.51142	0.555436	2.72114	0.00650565	0.0270255	7.43	7.79	1.26	2.53	1.62	1.63	BICC1	chr10	protein_coding	BicC family RNA binding protein 1
ENSG00000138678.11	915.662	-1.43882	0.248982	-5.77883	7.52239e-09	1.69418e-07	2.47	4.04	3.51	8.41	9.41	9.22	GPAT3	chr4	protein_coding	glycerol-3-phosphate acyltransferase 3
ENSG00000248710.1	1120.95	1.12183	0.35811	3.13263	0.00173246	0.00936646	17.65	9.88	6.31	5.4	5.05	4.93	RP11-432B6.3	chr3	protein_coding	--
ENSG00000262304.2	1095.33	-1.06001	0.218078	-4.86068	1.16986e-06	1.65358e-05	2.87	4	4.15	7.36	7.61	7.84	RP11-235E17.2	chr17	protein_coding	--
ENSG00000135917.16	17.3407	-2.18117	0.627869	-3.47393	0.000512894	0.00339474	0.02	0.03	0.01	0.09	0.09	0.09	SLC19A3	chr2	protein_coding	solute carrier family 19 member 3
ENSG00000163064.7	931.547	-1.03013	0.236495	-4.35581	1.32576e-05	0.000145169	3.95	5.75	6.11	11.07	11.11	9.89	EN1	chr2	protein_coding	engrailed homeobox 1
ENSG00000204616.11	4.29549	-3.41845	1.38615	-2.46615	0.0136574	0.0488632	0.02	0	0	0.06	0.06	0.04	TRIM31	chr6	protein_coding	tripartite motif containing 31
ENSG00000228695.10	64.2892	-9.26884	1.23423	-7.5098	5.92185e-14	3.01912e-12	0	0	0	0.71	1.01	1.23	CES1P1	chr16	transcribed_unprocessed_pseudogene	carboxylesterase 1 pseudogene 1
ENSG00000227467.3	14.1117	4.20218	0.907404	4.631	3.63912e-06	4.62128e-05	0.22	0.17	0.43	0.03	0	0.02	LINC01537	chr11	lncRNA	long intergenic non-protein coding RNA 1537
ENSG00000186377.8	1013.29	-2.29194	0.194877	-11.7609	6.20334e-32	2.57438e-29	3.11	3.8	3.46	15.09	17.91	17.37	CYP4X1	chr1	protein_coding	cytochrome P450 family 4 subfamily X member 1
ENSG00000186907.8	853.01	2.77129	0.529829	5.23053	1.69024e-07	2.87715e-06	7.08	7.15	31.96	1.91	2.43	2.29	RTN4RL2	chr11	protein_coding	reticulon 4 receptor like 2
ENSG00000107099.17	11.0501	-3.73378	0.958999	-3.89342	9.88426e-05	0.000836027	0	0	0	0.02	0.03	0.03	DOCK8	chr9	protein_coding	dedicator of cytokinesis 8
ENSG00000175065.12	12.3682	-3.08241	0.874774	-3.52366	0.000425625	0.0029004	0.03	0.01	0	0.12	0.1	0.12	DSG4	chr18	protein_coding	desmoglein 4
ENSG00000029534.21	104.723	1.53492	0.404615	3.79354	0.000148514	0.00119444	0.48	0.38	0.21	0.16	0.09	0.11	ANK1	chr8	protein_coding	ankyrin 1
ENSG00000204514.10	364.149	1.71924	0.179753	9.56445	1.12803e-21	1.45382e-19	1.01	0.98	1.09	0.33	0.3	0.3	ZNF814	chr19	protein_coding	zinc finger protein 814
ENSG00000178726.7	53.0598	-1.71145	0.434606	-3.93795	8.21818e-05	0.000711717	0.09	0.16	0.21	0.35	0.53	0.59	THBD	chr20	protein_coding	thrombomodulin
ENSG00000115286.20	1206.41	-1.15337	0.370799	-3.11048	0.00186781	0.00992247	1.75	1.54	4.18	5.05	5.61	5.7	NDUFS7	chr19	protein_coding	NADH:ubiquinone oxidoreductase core subunit S7
ENSG00000164659.15	70.8654	-1.74059	0.331506	-5.25054	1.51658e-07	2.61588e-06	0.11	0.12	0.08	0.28	0.34	0.37	ELAPOR2	chr7	protein_coding	endosome-lysosome associated apoptosis and autophagy regulator family member 2
ENSG00000215018.10	6.53356	-4.96955	1.38895	-3.57793	0.000346322	0.0024498	0	0	0	0.04	0.05	0.05	COL28A1	chr7	protein_coding	collagen type XXVIII alpha 1 chain
ENSG00000261857.7	46.0925	3.32175	0.566156	5.8672	4.43213e-09	1.05225e-07	1.4	0.86	3.14	0.17	0.2	0.16	MIA	chr19	protein_coding	MIA SH3 domain containing
ENSG00000065833.9	2614.96	1.05774	0.256222	4.12822	3.65578e-05	0.000355711	22.92	19.55	36.11	11.92	12.74	12.59	ME1	chr6	protein_coding	malic enzyme 1
ENSG00000078124.13	1853.97	1.08729	0.41796	2.60142	0.00928383	0.0359737	3.68	3.27	1.07	1.38	1.21	1.17	ACER3	chr11	protein_coding	alkaline ceramidase 3
ENSG00000286502.1	7.09856	5.48917	1.78503	3.07511	0.00210422	0.0108857	0.01	0.02	0.21	0	0	0	RP13-129E14.1	chr9	lncRNA	--
ENSG00000105852.11	60.7545	1.28243	0.376166	3.40922	0.000651484	0.00414672	0.38	0.61	0.55	0.18	0.17	0.28	PON3	chr7	protein_coding	paraoxonase 3
ENSG00000198125.13	68.2217	-2.78173	0.380827	-7.30445	2.78412e-13	1.27529e-11	0.12	0.19	0.28	1.39	1.19	1.51	MB	chr22	protein_coding	myoglobin
ENSG00000155893.13	1027.11	1.28137	0.374391	3.42255	0.000620358	0.00397911	4.49	1.53	2.11	1.16	1.14	0.99	PXYLP1	chr3	protein_coding	2-phosphoxylose phosphatase 1
ENSG00000187210.14	1573.15	1.78729	0.258863	6.9044	5.04165e-12	1.96643e-10	8.54	6.15	4.81	2.05	1.86	1.69	GCNT1	chr9	protein_coding	glucosaminyl (N-acetyl) transferase 1
ENSG00000139144.11	15.119	1.5366	0.610244	2.518	0.0118023	0.0435297	0.1	0.08	0.09	0.01	0.03	0.05	PIK3C2G	chr12	protein_coding	phosphatidylinositol-4-phosphate 3-kinase catalytic subunit type 2 gamma
ENSG00000133106.15	31.9254	-1.87086	0.409676	-4.56669	4.95487e-06	6.11985e-05	0.07	0.06	0.07	0.23	0.27	0.25	EPSTI1	chr13	protein_coding	epithelial stromal interaction 1
ENSG00000188211.9	967.991	1.24324	0.290827	4.27485	1.9127e-05	0.00020126	3.43	5.23	7.13	2.26	2.17	2.19	NCR3LG1	chr11	protein_coding	natural killer cell cytotoxicity receptor 3 ligand 1
ENSG00000267157.1	67.7698	-1.1632	0.328676	-3.53904	0.000401586	0.00276657	1.65	1.24	2.41	3.8	4.15	3.91	CTB-54O9.9	chr19	protein_coding	--
ENSG00000267254.7	33.9153	2.44464	0.441506	5.53705	3.07607e-08	6.18078e-07	0.14	0.21	0.19	0.04	0.03	0.03	ZNF790-AS1	chr19	lncRNA	ZNF790 antisense RNA 1
ENSG00000016082.15	68.6428	1.76474	0.476817	3.70108	0.000214688	0.00163658	1.02	1.31	0.43	0.26	0.34	0.21	ISL1	chr5	protein_coding	ISL LIM homeobox 1
ENSG00000176105.14	9471.97	1.21885	0.221438	5.50424	3.70754e-08	7.25769e-07	69.33	72.58	49.31	27.25	28.07	26.45	YES1	chr18	protein_coding	YES proto-oncogene 1, Src family tyrosine kinase
ENSG00000196091.15	6.83135	-4.15197	1.24679	-3.33012	0.000868073	0.00525452	0	0	0	0.03	0.04	0.05	MYBPC1	chr12	protein_coding	myosin binding protein C1
ENSG00000007968.7	391.677	1.30437	0.454123	2.87228	0.00407526	0.0185442	3.32	3.22	0.94	1.26	0.94	0.83	E2F2	chr1	protein_coding	E2F transcription factor 2
ENSG00000106479.11	126.33	1.24088	0.320578	3.87075	0.000108503	0.000906372	0.53	0.33	0.71	0.23	0.23	0.2	ZNF862	chr7	protein_coding	zinc finger protein 862
ENSG00000165259.14	72.9993	5.47778	0.571249	9.58912	8.8843e-22	1.15943e-19	0.64	0.47	0.33	0.01	0.01	0.01	HDX	chrX	protein_coding	highly divergent homeobox
ENSG00000172175.15	3329.01	1.33302	0.278934	4.77898	1.76184e-06	2.4107e-05	13.14	10.81	6.75	4.34	3.99	3.77	MALT1	chr18	protein_coding	MALT1 paracaspase
ENSG00000135045.7	1234.46	2.2767	0.233471	9.75156	1.81658e-22	2.56422e-20	27.55	19.35	17.5	4.76	4.12	4.29	C9orf40	chr9	protein_coding	chromosome 9 open reading frame 40
ENSG00000280219.1	52.0572	3.25237	0.653809	4.9745	6.54171e-07	9.75148e-06	0.07	0.34	0.44	0.03	0.02	0.04	RP11-752L20.3	chr4	TEC	--
ENSG00000132522.16	1754.22	-1.16087	0.151193	-7.67803	1.61551e-14	8.96308e-13	8.32	8.88	8.7	18.92	19.02	19.54	GPS2	chr17	protein_coding	G protein pathway suppressor 2
ENSG00000234797.5	65.9801	1.66813	0.569955	2.92677	0.00342498	0.0161299	6.05	2.16	1.17	0.88	0.91	1.12	RPS3AP6	chr15	processed_pseudogene	RPS3A pseudogene 6
ENSG00000176092.17	234.468	-1.03403	0.389934	-2.6518	0.00800636	0.0319485	0.4	0.33	0.93	0.96	1.18	1.22	CRYBG2	chr1	protein_coding	crystallin beta-gamma domain containing 2
ENSG00000165572.8	535.355	1.04429	0.360802	2.89435	0.00379948	0.0175588	4.91	3.45	1.81	1.81	1.65	1.44	KBTBD6	chr13	protein_coding	kelch repeat and BTB domain containing 6
ENSG00000233822.5	100.197	1.41387	0.352788	4.0077	6.13129e-05	0.00055363	0.92	0.63	0.43	0.25	0.27	0.22	H2BC15	chr6	protein_coding	H2B clustered histone 15
ENSG00000282048.1	11.9517	2.43173	0.768507	3.16422	0.00155498	0.00855405	0.15	0.26	0.29	0.01	0.08	0.04	RP4-590F24.2	chr1	lncRNA	--
ENSG00000272620.2	30.7718	2.18162	0.497586	4.3844	1.16304e-05	0.000129678	0.14	0.07	0.09	0.03	0.02	0.02	AFAP1-AS1	chr4	lncRNA	AFAP1 antisense RNA 1
ENSG00000171903.17	507.693	-3.1687	0.615935	-5.14454	2.68183e-07	4.37829e-06	0.19	0.31	1.53	4.74	6.53	6.71	CYP4F11	chr19	protein_coding	cytochrome P450 family 4 subfamily F member 11
ENSG00000160716.6	14.5271	2.37309	0.644678	3.68104	0.000232286	0.00175143	0.07	0.11	0.12	0.03	0.01	0.01	CHRNB2	chr1	protein_coding	cholinergic receptor nicotinic beta 2 subunit
ENSG00000107614.22	255.274	2.62569	0.434045	6.04935	1.4543e-09	3.79581e-08	1.01	0.79	0.29	0.11	0.13	0.1	TRDMT1	chr10	protein_coding	tRNA aspartic acid methyltransferase 1
ENSG00000157470.12	108.63	1.13083	0.365955	3.09008	0.00200104	0.01048	0.9	0.67	0.4	0.3	0.35	0.25	FAM81A	chr15	protein_coding	family with sequence similarity 81 member A
ENSG00000130813.18	355.852	-1.07438	0.235138	-4.56916	4.8969e-06	6.05908e-05	1.47	0.92	1.52	2.64	2.74	2.77	SHFL	chr19	protein_coding	shiftless antiviral inhibitor of ribosomal frameshifting
ENSG00000137266.15	212.923	-2.32493	0.263104	-8.83657	9.87023e-19	9.06227e-17	0.15	0.25	0.19	0.95	1.01	0.95	SLC22A23	chr6	protein_coding	solute carrier family 22 member 23
ENSG00000101003.10	2680.23	1.01694	0.262686	3.87131	0.000108251	0.000905732	24.5	23.59	15.89	12.77	9.75	8.92	GINS1	chr20	protein_coding	GINS complex subunit 1
ENSG00000143416.21	25.5287	-6.96615	1.26386	-5.51182	3.55147e-08	7.01171e-07	0	0	0.01	0.25	0.44	0.37	SELENBP1	chr1	protein_coding	selenium binding protein 1
ENSG00000156510.13	174.412	1.94822	0.251277	7.75328	8.95475e-15	5.20479e-13	1.59	1.3	1.96	0.45	0.38	0.41	HKDC1	chr10	protein_coding	hexokinase domain containing 1
ENSG00000063241.8	1218.06	-1.24616	0.348051	-3.58038	0.000343092	0.00243457	2.38	3.4	6.36	9.52	9.58	9.39	ISOC2	chr19	protein_coding	isochorismatase domain containing 2
ENSG00000272398.6	4721.02	-1.02179	0.223714	-4.56739	4.93832e-06	6.10305e-05	24.78	28.93	20.32	43.89	54.49	51.29	CD24	chr6	protein_coding	CD24 molecule
ENSG00000250312.8	319.492	1.02184	0.308251	3.31497	0.000916538	0.00549658	2.58	2.33	1.3	1.11	0.98	0.96	ZNF718	chr4	protein_coding	zinc finger protein 718
ENSG00000186889.10	148.619	1.05457	0.291651	3.61586	0.000299351	0.00216807	2	1.8	1.16	0.77	0.82	0.77	TMEM17	chr2	protein_coding	transmembrane protein 17
ENSG00000264577.1	30.2666	1.72915	0.621415	2.7826	0.00539248	0.0232773	1.86	1.57	0.37	0.4	0.37	0.37	AC010761.8	chr17	lncRNA	--
ENSG00000241794.2	5.91899	-5.82822	1.44116	-4.04412	5.25206e-05	0.000484787	0	0	0	0.33	0.37	0.58	SPRR2A	chr1	protein_coding	small proline rich protein 2A
ENSG00000167768.4	5.27657	-4.64972	1.44347	-3.22121	0.0012765	0.00724095	0.01	0	0	0.11	0.13	0.07	KRT1	chr12	protein_coding	keratin 1
ENSG00000170525.21	1662.77	1.78465	0.223977	7.96798	1.61293e-15	1.03939e-13	8.11	10.7	12.29	3.19	3.02	2.75	PFKFB3	chr10	protein_coding	6-phosphofructo-2-kinase/fructose-2,6-biphosphatase 3
ENSG00000173988.13	29.3454	2.90109	0.517148	5.60978	2.02579e-08	4.17843e-07	0.25	0.12	0.15	0.02	0.03	0.03	LRRC63	chr13	protein_coding	leucine rich repeat containing 63
ENSG00000027847.14	525.049	-1.18781	0.315256	-3.76777	0.000164715	0.00130701	1.01	1.51	2.33	3.75	3.42	3.79	B4GALT7	chr5	protein_coding	beta-1,4-galactosyltransferase 7
ENSG00000211772.11	4.1246	-4.2587	1.52371	-2.79496	0.00519064	0.0225609	0	0.05	0	0.15	0.38	0.22	TRBC2	chr7	TR_C_gene	T cell receptor beta constant 2
ENSG00000168843.14	9.98793	-2.65753	0.861653	-3.08422	0.00204089	0.010619	0	0.03	0.01	0.07	0.09	0.08	FSTL5	chr4	protein_coding	follistatin like 5
ENSG00000129355.7	430.558	1.82577	0.296376	6.16032	7.25986e-10	2.00856e-08	12.75	6.75	13.73	3.2	2.68	3.35	CDKN2D	chr19	protein_coding	cyclin dependent kinase inhibitor 2D
ENSG00000197467.17	30.1514	2.94301	0.560449	5.25116	1.51141e-07	2.60912e-06	0.17	0.1	0.08	0.01	0.02	0.01	COL13A1	chr10	protein_coding	collagen type XIII alpha 1 chain
ENSG00000274290.3	41.2989	1.33007	0.481297	2.76352	0.0057182	0.0244041	0.7	0.65	0.33	0.29	0.25	0.13	H2BC6	chr6	protein_coding	H2B clustered histone 6
ENSG00000188171.16	329.964	1.99352	0.292844	6.80744	9.93524e-12	3.73471e-10	2.56	1.83	1.31	0.46	0.47	0.49	ZNF626	chr19	protein_coding	zinc finger protein 626
ENSG00000249082.2	8.52999	-2.50823	0.874237	-2.86905	0.00411701	0.0186932	0.09	0.04	0.08	0.45	0.59	0.22	C5orf66-AS1	chr5	lncRNA	--
ENSG00000196684.12	230.372	-1.89052	0.574139	-3.29279	0.00099197	0.00587425	0.24	0.37	1.53	2.08	2.73	3.02	HSH2D	chr19	protein_coding	hematopoietic SH2 domain containing
ENSG00000163577.8	1108.95	1.25031	0.372501	3.35652	0.000789302	0.00486572	7.29	9.83	3.49	3.11	2.79	2.78	EIF5A2	chr3	protein_coding	eukaryotic translation initiation factor 5A2
ENSG00000128872.10	223.508	1.6074	0.324117	4.95932	7.0742e-07	1.04625e-05	0.97	0.72	0.46	0.2	0.25	0.24	TMOD2	chr15	protein_coding	tropomodulin 2
ENSG00000042317.17	27.7414	1.65808	0.662389	2.50318	0.0123083	0.0450276	0.27	0.13	0.06	0.04	0.08	0.02	SPATA7	chr14	protein_coding	spermatogenesis associated 7
ENSG00000165115.15	326.061	1.50197	0.292345	5.13766	2.78176e-07	4.51302e-06	2.15	1.36	1.11	0.55	0.55	0.51	KIF27	chr9	protein_coding	kinesin family member 27
ENSG00000083290.20	511.864	1.17339	0.193477	6.06474	1.32171e-09	3.4672e-08	1.66	1.73	1.91	0.83	0.84	0.67	ULK2	chr17	protein_coding	unc-51 like autophagy activating kinase 2
ENSG00000217314.2	3.91622	-5.2314	1.53221	-3.41427	0.00063952	0.0040856	0	0	0	0.47	0.43	0.59	UQCRFS1P3	chr6	processed_pseudogene	ubiquinol-cytochrome c reductase, Rieske iron-sulfur polypeptide 1 pseudogene 3
ENSG00000136167.15	1086.36	3.22928	0.520323	6.20629	5.42494e-10	1.52531e-08	4.08	5.69	19.05	0.68	1.16	1.18	LCP1	chr13	protein_coding	lymphocyte cytosolic protein 1
ENSG00000006047.13	16.782	-6.35462	1.28115	-4.96009	7.04615e-07	1.04285e-05	0.01	0	0	0.14	0.18	0.21	YBX2	chr17	protein_coding	Y-box binding protein 2
ENSG00000149639.15	4008.41	1.13816	0.244603	4.65307	3.27031e-06	4.194e-05	10.5	9.48	7.16	4.9	3.97	3.38	SOGA1	chr20	protein_coding	suppressor of glucose, autophagy associated 1
ENSG00000182359.15	78.588	1.04419	0.411723	2.53615	0.0112079	0.0418433	0.79	0.42	0.3	0.22	0.23	0.27	KBTBD3	chr11	protein_coding	kelch repeat and BTB domain containing 3
ENSG00000159640.17	249.545	-3.42883	0.337227	-10.1677	2.76268e-24	4.97818e-22	0.11	0.07	0.19	1.17	1.53	1.3	ACE	chr17	protein_coding	angiotensin I converting enzyme
ENSG00000118960.13	476.252	1.08572	0.266302	4.07704	4.56132e-05	0.000430412	0.99	0.81	1.48	0.45	0.53	0.55	HS1BP3	chr2	protein_coding	HCLS1 binding protein 3
ENSG00000198546.15	1582.74	-1.11674	0.172354	-6.4793	9.21498e-11	2.91925e-09	9.71	10.6	11.92	23.11	21.77	24.45	ZNF511	chr10	protein_coding	zinc finger protein 511
ENSG00000129534.14	4330.69	1.50614	0.438992	3.4309	0.000601581	0.0038849	40.65	25.19	9.82	10.21	8.4	7.82	MIS18BP1	chr14	protein_coding	MIS18 binding protein 1
ENSG00000231864.2	7.04307	2.11209	0.829237	2.54703	0.0108644	0.0408769	0.43	0.41	0.29	0.12	0.06	0.08	RP11-229P13.23	chr9	lncRNA	--
ENSG00000116574.6	108.981	1.63133	0.611406	2.66816	0.00762684	0.0306403	1.84	1.02	0.22	0.32	0.38	0.29	RHOU	chr1	protein_coding	ras homolog family member U
ENSG00000149269.10	1396.65	1.22591	0.14639	8.37426	5.55722e-17	4.2239e-15	7.95	7.58	8.49	3.46	3.43	3.28	PAK1	chr11	protein_coding	p21 (RAC1) activated kinase 1
ENSG00000161217.12	3904.67	1.02207	0.237535	4.30284	1.68621e-05	0.000179615	13.42	13.53	21.71	7.85	8.03	7.81	PCYT1A	chr3	protein_coding	phosphate cytidylyltransferase 1A, choline
ENSG00000255811.1	23.5208	-2.50262	0.832315	-3.00682	0.00263997	0.0131145	0.05	0.06	0.81	1.49	1.78	1.99	RP1-34M23.5	chr1	lncRNA	--
ENSG00000156509.14	114.834	3.52346	0.614347	5.73529	9.73476e-09	2.15118e-07	2.66	0.9	0.39	0.13	0.11	0.1	FBXO43	chr8	protein_coding	F-box protein 43
ENSG00000167861.16	137.405	-2.56868	0.279356	-9.19502	3.74923e-20	4.01014e-18	0.14	0.13	0.2	0.9	0.84	1.04	HID1	chr17	protein_coding	HID1 domain containing
ENSG00000257576.1	42.4831	1.97599	0.670813	2.94567	0.00322257	0.0153756	1.78	0.95	0.21	0.28	0.22	0.24	HSPD1P4	chr12	processed_pseudogene	heat shock protein family D (Hsp60) member 1 pseudogene 4
ENSG00000260908.1	8.2093	3.71705	0.962826	3.86056	0.000113126	0.000940191	0.21	0.16	0.15	0.01	0.01	0.02	CTB-134H23.3	chr16	transcribed_unprocessed_pseudogene	--
ENSG00000177465.5	80.216	1.09681	0.294496	3.72437	0.000195804	0.00151038	2	1.46	2.08	0.72	0.84	1	ACOT4	chr14	protein_coding	acyl-CoA thioesterase 4
ENSG00000104219.13	2432.18	1.34777	0.348956	3.8623	0.000112324	0.000934909	18.01	15.85	7.02	5.53	5.17	5.3	ZDHHC2	chr8	protein_coding	zinc finger DHHC-type palmitoyltransferase 2
ENSG00000149308.17	1308.92	1.00552	0.325504	3.08913	0.00200742	0.0105053	7.43	6.42	3.24	3.06	2.82	2.59	NPAT	chr11	protein_coding	nuclear protein, coactivator of histone transcription
ENSG00000164684.13	420.898	1.92079	0.25333	7.58218	3.39806e-14	1.79872e-12	1.17	1.26	0.83	0.32	0.26	0.28	ZNF704	chr8	protein_coding	zinc finger protein 704
ENSG00000255750.6	143.631	-1.0005	0.357325	-2.79997	0.00511078	0.0222919	0.62	0.8	1.53	1.94	2.02	1.89	RP11-283G6.5	chr12	lncRNA	--
ENSG00000109265.15	35.5159	2.64086	0.497153	5.31197	1.08445e-07	1.93153e-06	0.26	0.11	0.15	0.02	0.02	0.04	CRACD	chr4	protein_coding	capping protein inhibiting regulator of actin dynamics
ENSG00000165105.10	1633.77	1.84522	0.28207	6.54172	6.08161e-11	1.97795e-09	9.88	11.79	6.57	2.96	2.63	2.26	RASEF	chr9	protein_coding	RAS and EF-hand domain containing
ENSG00000147117.8	11.8245	3.19157	0.75165	4.24608	2.17543e-05	0.000225766	0.22	0.21	0.2	0.03	0.03	0.01	ZNF157	chrX	protein_coding	zinc finger protein 157
ENSG00000138764.15	1609.26	2.91644	0.233253	12.5033	7.15936e-36	4.6424e-33	12.12	8.39	7.85	1.11	1.32	1.29	CCNG2	chr4	protein_coding	cyclin G2
ENSG00000185340.15	946.821	1.1848	0.214433	5.52526	3.28991e-08	6.564e-07	7.29	7.73	6.62	3.78	2.95	2.72	GAS2L1	chr22	protein_coding	growth arrest specific 2 like 1
ENSG00000163220.11	120.373	-5.24897	0.456307	-11.5032	1.27181e-30	4.39834e-28	0.23	0.06	0.46	9.05	9.87	11.13	S100A9	chr1	protein_coding	S100 calcium binding protein A9
ENSG00000175147.13	18.4034	-1.41587	0.531388	-2.66447	0.00771087	0.0309299	0.02	0.01	0.03	0.05	0.05	0.06	TMEM51-AS1	chr1	lncRNA	TMEM51 antisense RNA 1
ENSG00000205213.14	2370.5	2.21715	0.416141	5.32788	9.93645e-08	1.78358e-06	23.57	14.92	6.85	4.06	3.02	2.59	LGR4	chr11	protein_coding	leucine rich repeat containing G protein-coupled receptor 4
ENSG00000104154.7	338.456	1.41973	0.240125	5.91246	3.37034e-09	8.10366e-08	1.79	1.57	1.17	0.57	0.57	0.54	SLC30A4	chr15	protein_coding	solute carrier family 30 member 4
ENSG00000176749.9	276.067	1.61672	0.258153	6.26262	3.78565e-10	1.10171e-08	1.99	2.55	3.26	0.79	0.85	0.88	CDK5R1	chr17	protein_coding	cyclin dependent kinase 5 regulatory subunit 1
ENSG00000243680.1	8.52364	2.88516	1.04427	2.76286	0.00572972	0.0244262	2.53	0.94	0.32	0.15	0.28	0.07	RPL37P23	chr19	processed_pseudogene	ribosomal protein L37 pseudogene 23
ENSG00000196743.9	1528.4	1.09146	0.224158	4.86916	1.12073e-06	1.59281e-05	9.92	11.22	15.62	5.5	5.82	5.77	GM2A	chr5	protein_coding	GM2 ganglioside activator
ENSG00000056736.10	49.8455	2.84254	0.383639	7.4094	1.26876e-13	6.12253e-12	0.87	0.6	0.66	0.1	0.09	0.1	IL17RB	chr3	protein_coding	interleukin 17 receptor B
ENSG00000197860.10	777.577	1.78049	0.340109	5.23506	1.64933e-07	2.81445e-06	6.86	5.8	2.82	1.59	1.4	1.5	SGTB	chr5	protein_coding	small glutamine rich tetratricopeptide repeat co-chaperone beta
ENSG00000286138.1	24.6181	-1.25553	0.443759	-2.82931	0.00466491	0.0206831	0.37	0.22	0.4	0.8	0.77	0.81	CTD-3193O13.16	chr19	lncRNA	--
ENSG00000226964.1	26.099	2.05175	0.623497	3.29072	0.000999312	0.0059093	2.7	1.84	0.63	0.3	0.45	0.48	RHEBP2	chr10	processed_pseudogene	RHEB pseudogene 2
ENSG00000163703.20	59.8455	-1.23945	0.386977	-3.20291	0.00136047	0.00765446	0.08	0.06	0.15	0.21	0.22	0.24	CRELD1	chr3	protein_coding	cysteine rich with EGF like domains 1
ENSG00000154229.12	151.678	-1.36197	0.235343	-5.78716	7.15854e-09	1.62516e-07	0.2	0.2	0.17	0.51	0.49	0.43	PRKCA	chr17	protein_coding	protein kinase C alpha
ENSG00000112319.20	43.6561	-3.41185	0.477244	-7.14907	8.73694e-13	3.84504e-11	0.02	0.01	0.01	0.14	0.12	0.14	EYA4	chr6	protein_coding	EYA transcriptional coactivator and phosphatase 4
ENSG00000179542.16	179.023	1.74709	0.240006	7.27934	3.35462e-13	1.51983e-11	0.74	0.82	0.64	0.22	0.2	0.23	SLITRK4	chrX	protein_coding	SLIT and NTRK like family member 4
ENSG00000143630.10	132.473	1.07502	0.319354	3.36623	0.000762023	0.00472281	1.27	0.67	1.21	0.57	0.4	0.5	HCN3	chr1	protein_coding	hyperpolarization activated cyclic nucleotide gated potassium channel 3
ENSG00000132434.10	1449.48	-1.06164	0.159991	-6.63565	3.23085e-11	1.09364e-09	4.06	4.39	4.53	9.38	8.97	8.53	LANCL2	chr7	protein_coding	LanC like 2
ENSG00000165071.15	33.1719	3.7353	0.601595	6.20899	5.33261e-10	1.50138e-08	0.65	0.44	0.28	0.02	0.06	0.02	TMEM71	chr8	protein_coding	transmembrane protein 71
ENSG00000165521.15	275.677	1.56517	0.211402	7.40377	1.32372e-13	6.37292e-12	1	0.95	0.81	0.33	0.31	0.29	EML5	chr14	protein_coding	EMAP like 5
ENSG00000066279.19	9807.88	2.20003	0.537225	4.09517	4.21852e-05	0.000401533	59.39	31.19	8.69	9.04	6.41	5.97	ASPM	chr1	protein_coding	assembly factor for spindle microtubules
ENSG00000102384.14	855.903	1.53168	0.372859	4.10792	3.99233e-05	0.000383822	6.94	3.97	2.57	1.92	1.44	1.25	CENPI	chrX	protein_coding	centromere protein I
ENSG00000224717.1	3.67694	-4.11295	1.53613	-2.67748	0.00741785	0.0299483	0	0	0.01	0.08	0.06	0.04	LEMD1-DT	chr1	lncRNA	LEMD1 divergent transcript
ENSG00000279415.1	2.5829	-4.63307	1.72982	-2.67836	0.00739831	0.0299075	0	0	0	0.07	0.19	0.13	RP11-1102P22.1	chr16	TEC	--
ENSG00000164542.13	83.905	1.67506	0.444159	3.77131	0.000162394	0.00129148	0.7	0.46	0.23	0.17	0.15	0.12	KIAA0895	chr7	protein_coding	KIAA0895
ENSG00000188883.5	95.4214	-3.62307	0.3637	-9.96171	2.24172e-23	3.47131e-21	0.25	0.1	0.14	1.92	1.96	2.11	KLRG2	chr7	protein_coding	killer cell lectin like receptor G2
ENSG00000203995.10	540.177	1.05015	0.269262	3.90013	9.61416e-05	0.000815925	4.23	4.41	2.78	2.15	1.7	1.65	ZYG11A	chr1	protein_coding	zyg-11 family member A, cell cycle regulator
ENSG00000169169.15	65.8556	1.58566	0.305285	5.19403	2.05788e-07	3.44641e-06	0.4	0.38	0.47	0.16	0.13	0.12	CPT1C	chr19	protein_coding	carnitine palmitoyltransferase 1C
ENSG00000094841.14	166.068	2.63466	0.252241	10.445	1.54467e-25	3.2052e-23	1.79	1.88	2.05	0.25	0.36	0.3	UPRT	chrX	protein_coding	uracil phosphoribosyltransferase homolog
ENSG00000186017.15	223.515	1.23035	0.357692	3.43969	0.000582375	0.00378106	1.66	1.25	0.66	0.48	0.49	0.54	ZNF566	chr19	protein_coding	zinc finger protein 566
ENSG00000148824.19	301.983	-1.39894	0.190038	-7.36139	1.82008e-13	8.56385e-12	0.8	0.67	0.84	2.07	1.99	1.99	MTG1	chr10	protein_coding	mitochondrial ribosome associated GTPase 1
ENSG00000047188.16	1222.89	1.37404	0.308593	4.45259	8.48403e-06	9.84745e-05	4.9	4.68	2.43	1.71	1.5	1.41	YTHDC2	chr5	protein_coding	YTH domain containing 2
ENSG00000210100.1	368.572	4.33991	0.447985	9.68762	3.40373e-22	4.7085e-20	294.77	347.11	103.01	13.39	11.45	11.97	MT-TI	chrM	Mt_tRNA	mitochondrially encoded tRNA-Ile (AUU/C)
ENSG00000281883.1	27.3043	-2.9991	0.574827	-5.2174	1.81454e-07	3.0686e-06	0.04	0.04	0.16	0.65	0.66	0.68	RP11-65B7.2	chr13	protein_coding	--
ENSG00000213793.5	302.585	1.63171	0.33909	4.81203	1.49402e-06	2.06948e-05	3.69	2.39	1.54	0.75	0.82	0.86	ZNF888	chr19	protein_coding	zinc finger protein 888
ENSG00000174792.11	11.8839	2.38697	0.900649	2.65027	0.00804266	0.0320625	0.07	0.27	0.38	0.07	0.06	0.01	ODAPH	chr4	protein_coding	odontogenesis associated phosphoprotein
ENSG00000137491.15	112.733	-7.6418	0.877383	-8.70977	3.04497e-18	2.68865e-16	0	0.01	0	0.44	0.58	0.57	SLCO2B1	chr11	protein_coding	solute carrier organic anion transporter family member 2B1
ENSG00000158406.6	102.147	1.35783	0.341275	3.97871	6.929e-05	0.000615376	2.03	1.88	1.1	0.76	0.58	0.6	H4C8	chr6	protein_coding	H4 clustered histone 8
ENSG00000100379.17	262.038	-1.02613	0.218384	-4.69873	2.61784e-06	3.43364e-05	1.35	1.74	1.48	3.06	2.93	3.24	KCTD17	chr22	protein_coding	potassium channel tetramerization domain containing 17
ENSG00000172167.8	541.85	1.13363	0.424773	2.66879	0.0076126	0.0306068	3.68	1.93	1	1.16	0.92	0.9	MTBP	chr8	protein_coding	MDM2 binding protein
ENSG00000025039.15	167.063	2.6761	0.318177	8.41072	4.07485e-17	3.17869e-15	1.37	1.13	1.7	0.14	0.26	0.25	RRAGD	chr6	protein_coding	Ras related GTP binding D
ENSG00000141524.17	286.497	-1.54444	0.418664	-3.68898	0.000225157	0.00170636	0.18	0.21	0.54	0.75	0.94	0.98	TMC6	chr17	protein_coding	transmembrane channel like 6
ENSG00000171236.10	57.5924	-5.66057	0.666682	-8.49066	2.05468e-17	1.65251e-15	0.01	0.03	0.03	0.88	1.05	1.12	LRG1	chr19	protein_coding	leucine rich alpha-2-glycoprotein 1
ENSG00000130635.16	203.976	-5.78588	0.430281	-13.4468	3.21631e-41	2.90167e-38	0.02	0.03	0	0.84	0.95	0.83	COL5A1	chr9	protein_coding	collagen type V alpha 1 chain
ENSG00000089127.15	79.1371	-6.40696	0.711663	-9.0028	2.20029e-19	2.10397e-17	0.01	0	0	0.25	0.31	0.32	OAS1	chr12	protein_coding	2'-5'-oligoadenylate synthetase 1
ENSG00000075340.23	2680.54	3.18359	0.181599	17.5309	8.3235e-69	2.46732e-65	10.93	8.91	8.32	1.04	1.02	1.01	ADD2	chr2	protein_coding	adducin 2
ENSG00000160229.13	71.725	1.49049	0.299436	4.97766	6.4359e-07	9.62833e-06	0.44	0.47	0.46	0.13	0.19	0.17	ZNF66	chr19	protein_coding	zinc finger protein 66
ENSG00000116031.9	4.22774	-3.33671	1.35628	-2.46019	0.0138862	0.0495255	0	0.02	0.01	0.14	0.09	0.07	CD207	chr2	protein_coding	CD207 molecule
ENSG00000106078.19	1599.82	-1.49254	0.371473	-4.01791	5.8717e-05	0.000532973	0.73	1.36	2.23	3.81	4.15	4.1	COBL	chr7	protein_coding	cordon-bleu WH2 repeat protein
ENSG00000174842.17	652.087	1.09108	0.347636	3.13857	0.00169775	0.00921245	10.1	8.36	4	3.66	3.62	3.2	GLMN	chr1	protein_coding	glomulin, FKBP associated protein
ENSG00000255517.6	138.332	-1.30906	0.318401	-4.11137	3.93315e-05	0.000379135	0.76	0.72	1.38	2.05	2.37	2.61	CTD-3074O7.5	chr11	lncRNA	--
ENSG00000079308.20	806.362	-1.67712	0.32796	-5.11379	3.15763e-07	5.06343e-06	0.38	0.47	0.89	2	1.86	1.66	TNS1	chr2	protein_coding	tensin 1
ENSG00000152256.14	2200.19	1.05876	0.17236	6.14272	8.11211e-10	2.21774e-08	5.23	5.17	4.37	2.3	2.33	2.41	PDK1	chr2	protein_coding	pyruvate dehydrogenase kinase 1
ENSG00000115904.14	2246.08	1.01157	0.267662	3.77927	0.000157286	0.00125526	10.51	6.97	5.54	3.97	3.69	3.65	SOS1	chr2	protein_coding	SOS Ras/Rac guanine nucleotide exchange factor 1
ENSG00000026297.17	314.146	-1.73218	0.246806	-7.01839	2.24442e-12	9.2221e-11	0.15	0.16	0.24	0.61	0.6	0.61	RNASET2	chr6	protein_coding	ribonuclease T2
ENSG00000145569.6	280.017	1.54369	0.508308	3.03693	0.00239004	0.0121078	2.44	1.46	0.48	0.64	0.42	0.42	OTULINL	chr5	protein_coding	OTU deubiquitinase with linear linkage specificity like
ENSG00000144445.17	102.471	1.31881	0.317258	4.1569	3.22588e-05	0.000320427	0.58	0.37	0.33	0.16	0.19	0.16	KANSL1L	chr2	protein_coding	KAT8 regulatory NSL complex subunit 1 like
ENSG00000172728.16	360.804	1.09866	0.269988	4.0693	4.71555e-05	0.000442149	2.84	2.3	1.66	1.15	0.91	1.09	FUT10	chr8	protein_coding	fucosyltransferase 10
ENSG00000224790.3	50.7657	-1.20995	0.380197	-3.18243	0.00146043	0.00810481	0.14	0.12	0.25	0.39	0.35	0.44	AP000704.5	chr21	lncRNA	--
ENSG00000165632.8	537.491	1.04272	0.195071	5.34534	9.02457e-08	1.63403e-06	3.58	3.19	4.21	1.95	1.73	1.61	TAF3	chr10	protein_coding	TATA-box binding protein associated factor 3
ENSG00000122787.15	14.788	-2.38634	0.656253	-3.63631	0.000276573	0.00202788	0.02	0.03	0.06	0.15	0.2	0.18	AKR1D1	chr7	protein_coding	aldo-keto reductase family 1 member D1
ENSG00000118898.16	5390.54	-2.42203	0.229042	-10.5746	3.90951e-26	8.36314e-24	4.18	5.44	6.64	26.01	30.38	30.06	PPL	chr16	protein_coding	periplakin
ENSG00000197142.11	347.919	-3.66527	0.376834	-9.72647	2.32526e-22	3.26008e-20	0.17	0.48	0.25	3.18	4.1	4.13	ACSL5	chr10	protein_coding	acyl-CoA synthetase long chain family member 5
ENSG00000135506.16	4335.11	-1.33429	0.247856	-5.38331	7.31271e-08	1.34879e-06	8.73	11.07	15.4	27.58	29.93	30.48	OS9	chr12	protein_coding	OS9 endoplasmic reticulum lectin
ENSG00000135835.12	13.7207	1.57088	0.610344	2.57376	0.0100599	0.0383577	0.06	0.03	0.06	0.02	0.01	0.02	KIAA1614	chr1	protein_coding	KIAA1614
ENSG00000154040.21	135.511	2.17695	0.325867	6.6805	2.38129e-11	8.29058e-10	2.2	1.06	1.48	0.36	0.34	0.33	CABYR	chr18	protein_coding	calcium binding tyrosine phosphorylation regulated
ENSG00000197345.13	2009.74	-1.04734	0.173884	-6.02322	1.70984e-09	4.39642e-08	10.55	10.42	13.35	22.99	23.01	24.25	MRPL21	chr11	protein_coding	mitochondrial ribosomal protein L21
ENSG00000137812.20	3907.44	2.12092	0.474913	4.46591	7.97298e-06	9.34157e-05	27.29	12.79	5.85	4.36	3.31	2.76	KNL1	chr15	protein_coding	kinetochore scaffold 1
ENSG00000106541.12	247.027	-5.07588	0.507755	-9.99671	1.5754e-23	2.47649e-21	0.03	0.09	0.26	3.99	4.2	4.54	AGR2	chr7	protein_coding	anterior gradient 2, protein disulphide isomerase family member
ENSG00000173218.15	3005.76	1.43252	0.247722	5.78277	7.34805e-09	1.66273e-07	14.23	12.77	8.74	4.89	4.32	3.95	VANGL1	chr1	protein_coding	VANGL planar cell polarity protein 1
ENSG00000166377.20	532.745	1.58109	0.191094	8.27387	1.29678e-16	9.47474e-15	1.49	1.26	1.2	0.4	0.44	0.47	ATP9B	chr18	protein_coding	ATPase phospholipid transporting 9B (putative)
ENSG00000144785.8	1623.16	-1.00503	0.165329	-6.07898	1.2095e-09	3.20525e-08	24.16	22.88	28.78	50.52	48.35	51.89	RP11-977G19.10	chr12	protein_coding	--
ENSG00000134258.17	15.0697	-2.27215	0.701876	-3.23726	0.00120685	0.00691279	0.02	0.05	0.06	0.11	0.23	0.26	VTCN1	chr1	protein_coding	V-set domain containing T cell activation inhibitor 1
ENSG00000175556.17	41.1766	-3.41152	0.471248	-7.23933	4.50918e-13	2.02085e-11	0.05	0.04	0.04	0.38	0.54	0.44	LONRF3	chrX	protein_coding	LON peptidase N-terminal domain and ring finger 3
ENSG00000107863.19	4658.55	1.14266	0.196191	5.8242	5.73875e-09	1.33647e-07	11.62	14.89	15.88	6.5	6.43	6.14	ARHGAP21	chr10	protein_coding	Rho GTPase activating protein 21
ENSG00000133863.9	50.2469	-2.08239	0.526888	-3.95225	7.74205e-05	0.000676126	0.06	0.05	0.01	0.21	0.16	0.14	TEX15	chr8	protein_coding	testis expressed 15, meiosis and synapsis associated
ENSG00000104826.15	5.61202	-3.29434	1.31817	-2.49918	0.0124481	0.0453951	0	0	0.11	0.14	0.59	0.46	LHB	chr19	protein_coding	luteinizing hormone subunit beta
ENSG00000174912.7	25.6893	2.54008	0.575676	4.41235	1.02253e-05	0.00011626	1.37	1.02	0.71	0.13	0.3	0.1	METTL15P1	chr3	processed_pseudogene	methyltransferase like 15 pseudogene 1
ENSG00000076944.16	905.063	-1.02951	0.271203	-3.79609	0.000146997	0.00118408	1.8	2.11	3.39	4.73	5.09	4.94	STXBP2	chr19	protein_coding	syntaxin binding protein 2
ENSG00000166147.15	655.872	1.10217	0.343501	3.20863	0.00133369	0.00752421	0.7	1.16	1.7	0.45	0.56	0.65	FBN1	chr15	protein_coding	fibrillin 1
ENSG00000204860.5	134.551	1.85549	0.280998	6.60322	4.02333e-11	1.34869e-09	1.73	1.16	1.17	0.33	0.42	0.36	FAM201A	chr9	lncRNA	family with sequence similarity 201 member A
ENSG00000137460.10	571.659	1.68954	0.303859	5.56028	2.69349e-08	5.47403e-07	2.36	3.36	4.03	1.32	0.91	0.78	FHDC1	chr4	protein_coding	FH2 domain containing 1
ENSG00000253958.2	78.4653	-1.76521	0.313148	-5.63699	1.73048e-08	3.63804e-07	0.41	0.3	0.51	1.18	1.48	1.46	CLDN23	chr8	protein_coding	claudin 23
ENSG00000280239.1	38.2425	1.20591	0.392928	3.06903	0.00214754	0.0110684	0.63	0.81	0.49	0.29	0.26	0.29	CTB-50L17.8	chr19	TEC	--
ENSG00000214944.10	710.338	1.4326	0.227316	6.30223	2.93384e-10	8.73418e-09	1.59	1.95	1.34	0.61	0.58	0.61	ARHGEF28	chr5	protein_coding	Rho guanine nucleotide exchange factor 28
ENSG00000180611.7	419.484	1.10328	0.394098	2.79951	0.00511808	0.0223156	5.23	5.86	2.62	3.08	1.6	1.69	MB21D2	chr3	protein_coding	Mab-21 domain containing 2
ENSG00000279770.1	15.3359	-2.39913	0.854552	-2.80747	0.00499329	0.0218773	0	0.03	0.11	0.26	0.27	0.2	LINC00552	chr13	TEC	long intergenic non-protein coding RNA 552
ENSG00000267056.2	29.7962	-2.92057	0.86301	-3.38417	0.000713935	0.00446344	0.04	0	0.36	0.65	1.05	1.41	AC005336.4	chr19	processed_pseudogene	--
ENSG00000272764.1	13.3969	1.94486	0.68562	2.83665	0.00455897	0.0203054	2.41	1	2.33	0.73	0.23	0.52	RP11-318E3.9	chr10	lncRNA	--
ENSG00000126709.16	170.624	-3.03194	0.412001	-7.35904	1.85233e-13	8.69592e-12	0.4	1.03	1.5	7.25	8.02	8.54	IFI6	chr1	protein_coding	interferon alpha inducible protein 6
ENSG00000157601.15	20.9677	-1.4968	0.604828	-2.47476	0.0133326	0.0479548	0	0.02	0.03	0.04	0.04	0.04	MX1	chr21	protein_coding	MX dynamin like GTPase 1
ENSG00000267481.1	10.26	1.7753	0.682818	2.59996	0.00932356	0.036094	0.61	0.34	0.34	0.12	0.14	0.11	CTC-559E9.5	chr19	lncRNA	--
ENSG00000112742.10	2620.34	1.87436	0.497881	3.76468	0.000166762	0.00132022	39.58	19.95	7	6.82	5.85	5.3	TTK	chr6	protein_coding	TTK protein kinase
ENSG00000168140.5	147.041	-2.2824	0.412334	-5.53531	3.10679e-08	6.2286e-07	0.26	0.28	0.77	2.19	2.17	1.99	VASN	chr16	protein_coding	vasorin
ENSG00000163029.16	2847.96	1.09125	0.369943	2.94977	0.00318008	0.0152113	13.18	11.16	4.69	5.05	4.4	4.11	SMC6	chr2	protein_coding	structural maintenance of chromosomes 6
ENSG00000077984.6	25.8834	3.35886	0.676544	4.96474	6.87947e-07	1.02109e-05	0.69	0.93	2.32	0.08	0.14	0.16	CST7	chr20	protein_coding	cystatin F
ENSG00000223764.2	40.7797	-2.96104	0.451607	-6.55667	5.50208e-11	1.80076e-09	0.04	0.06	0.07	0.34	0.47	0.46	LINC02593	chr1	lncRNA	long intergenic non-protein coding RNA 2593
ENSG00000112972.15	12151.6	4.20562	0.379479	11.0826	1.52355e-28	4.10568e-26	87.39	42.59	129.79	5.91	4.09	3.8	HMGCS1	chr5	protein_coding	3-hydroxy-3-methylglutaryl-CoA synthase 1
ENSG00000128602.11	88.9047	-2.97383	0.330014	-9.01122	2.03771e-19	1.96576e-17	0.12	0.07	0.12	0.87	0.83	0.74	SMO	chr7	protein_coding	smoothened, frizzled class receptor
ENSG00000196460.14	22.1567	2.16453	0.579953	3.73225	0.000189774	0.00147153	0.29	0.13	0.41	0.07	0.05	0.06	RFX8	chr2	protein_coding	regulatory factor X8
ENSG00000156453.14	721.5	-2.39706	0.383633	-6.24831	4.1493e-10	1.19747e-08	0.79	0.53	1.58	3.85	5.6	5.56	PCDH1	chr5	protein_coding	protocadherin 1
ENSG00000188610.12	478.861	1.34028	0.327605	4.09114	4.29265e-05	0.000407936	8.54	3.61	4.69	2.3	2.26	1.99	FAM72B	chr1	protein_coding	family with sequence similarity 72 member B
ENSG00000267110.1	59.0016	-1.14053	0.347154	-3.28536	0.00101851	0.0060091	0.82	0.67	1.29	2.15	2.11	1.86	CTD-2587H24.4	chr19	protein_coding	--
ENSG00000157510.14	210.665	-2.69767	0.458798	-5.87986	4.10611e-09	9.78207e-08	0.28	0.29	0.07	1.38	1.39	1.3	AFAP1L1	chr5	protein_coding	actin filament associated protein 1 like 1
ENSG00000135049.16	1266.75	1.47924	0.292382	5.05926	4.20878e-07	6.57341e-06	10.97	10.96	5.83	3.18	3.41	3.33	AGTPBP1	chr9	protein_coding	ATP/GTP binding carboxypeptidase 1
ENSG00000196420.7	19.2849	1.97064	0.775985	2.53954	0.0110999	0.0415745	0.58	0.35	2	0.32	0.32	0.11	S100A5	chr1	protein_coding	S100 calcium binding protein A5
ENSG00000196405.13	117.574	-1.12608	0.288778	-3.89946	9.64071e-05	0.000817845	0.23	0.16	0.14	0.34	0.43	0.36	EVL	chr14	protein_coding	Enah/Vasp-like
ENSG00000273340.1	5.47398	2.40274	0.936364	2.56603	0.0102871	0.0390589	0.18	0.18	0.23	0.04	0.04	0.04	MICE	chr6	transcribed_unprocessed_pseudogene	MHC class I polypeptide-related sequence E (pseudogene)
ENSG00000165626.18	111.17	-1.61683	0.277031	-5.83628	5.3379e-09	1.25154e-07	0.12	0.16	0.12	0.39	0.45	0.38	BEND7	chr10	protein_coding	BEN domain containing 7
ENSG00000148516.23	50.7814	2.29684	0.382508	6.00468	1.91706e-09	4.87488e-08	0.18	0.25	0.28	0.05	0.06	0.04	ZEB1	chr10	protein_coding	zinc finger E-box binding homeobox 1
ENSG00000102003.11	44.5623	-1.11537	0.342156	-3.25982	0.00111482	0.00646884	0.14	0.14	0.12	0.26	0.31	0.3	SYP	chrX	protein_coding	synaptophysin
ENSG00000103381.12	102.7	-8.10632	1.05738	-7.66642	1.76867e-14	9.73471e-13	0.01	0	0	0.76	0.89	0.72	CPPED1	chr16	protein_coding	calcineurin like phosphoesterase domain containing 1
ENSG00000261487.1	127.558	1.22733	0.38964	3.1499	0.00163325	0.00891137	2.85	1.33	4	1.06	1.16	1.22	AC135048.13	chr16	lncRNA	--
ENSG00000230387.4	12.6392	-4.48685	1.09333	-4.10384	4.06348e-05	0.000388738	0.01	0	0.01	0.05	0.12	0.17	RP4-737E23.7	chr20	lncRNA	--
ENSG00000273117.1	75.3592	1.43196	0.362064	3.95498	7.65395e-05	0.000670011	2.16	0.97	1.9	0.58	0.59	0.67	INSIG1-DT	chr7	lncRNA	INSIG1 divergent transcript
ENSG00000127863.16	142.72	1.33879	0.337984	3.9611	7.46042e-05	0.000656226	0.67	1.35	0.92	0.36	0.37	0.42	TNFRSF19	chr13	protein_coding	TNF receptor superfamily member 19
ENSG00000163535.18	1352.19	2.2621	0.585102	3.86617	0.000110557	0.000921681	17.48	6.66	2.07	2.28	1.71	1.4	SGO2	chr2	protein_coding	shugoshin 2
ENSG00000213639.10	10070.8	1.01662	0.321672	3.16042	0.00157543	0.00864822	71.11	68.66	32.22	28.43	28.35	27.94	PPP1CB	chr2	protein_coding	protein phosphatase 1 catalytic subunit beta
ENSG00000128591.16	66.7022	-2.96838	0.656232	-4.52337	6.08622e-06	7.34239e-05	0.01	0.02	0.09	0.26	0.31	0.37	FLNC	chr7	protein_coding	filamin C
ENSG00000145386.11	5369.36	2.30862	0.364168	6.33943	2.30613e-10	6.95525e-09	119.07	77.4	43.72	19.85	14.7	13.53	CCNA2	chr4	protein_coding	cyclin A2
ENSG00000225614.4	256.013	-2.57538	0.521465	-4.93874	7.8631e-07	1.15225e-05	0.05	0.08	0.26	0.57	0.85	0.91	ZNF469	chr16	protein_coding	zinc finger protein 469
ENSG00000145945.7	212.425	2.87235	0.313371	9.16598	4.91e-20	5.09412e-18	3.77	4.12	6.32	0.78	0.49	0.66	FAM50B	chr6	protein_coding	family with sequence similarity 50 member B
ENSG00000171346.16	989.357	-2.27017	0.454696	-4.99272	5.95361e-07	8.95198e-06	0.84	0.72	2.68	5.82	7.37	6.94	KRT15	chr17	protein_coding	keratin 15
ENSG00000177732.9	436.932	1.03864	0.228256	4.55031	5.35662e-06	6.57691e-05	3.15	2.62	3.55	1.78	1.48	1.23	SOX12	chr20	protein_coding	SRY-box transcription factor 12
ENSG00000125249.7	1479.44	1.74529	0.28926	6.03364	1.60311e-09	4.15806e-08	12.64	10.89	6.33	2.99	2.82	3.04	RAP2A	chr13	protein_coding	RAP2A, member of RAS oncogene family
ENSG00000009780.16	362.997	1.30787	0.345437	3.78613	0.00015301	0.00122585	4.36	3.28	1.78	1.41	1.15	1.21	FAM76A	chr1	protein_coding	family with sequence similarity 76 member A
ENSG00000214860.5	31.2717	-3.14781	0.583029	-5.39906	6.69921e-08	1.24337e-06	0.05	0.02	0.15	0.75	0.64	0.64	EVPLL	chr17	protein_coding	envoplakin like
ENSG00000137699.17	5317.91	-1.16855	0.344878	-3.3883	0.000703272	0.00441139	4.5	7.52	12.1	16.28	18.93	18.5	TRIM29	chr11	protein_coding	tripartite motif containing 29
ENSG00000151725.12	4984.84	1.07373	0.270212	3.97367	7.07736e-05	0.000626515	62.68	48.07	32.48	23.63	21.64	22.27	CENPU	chr4	protein_coding	centromere protein U
ENSG00000124920.14	23.9301	-3.04581	0.555903	-5.47903	4.27663e-08	8.2775e-07	0.01	0.01	0.01	0.1	0.11	0.08	MYRF	chr11	protein_coding	myelin regulatory factor
ENSG00000233384.3	115.515	1.95388	0.290515	6.72556	1.74919e-11	6.19379e-10	1.23	1.02	1.02	0.37	0.25	0.22	CNIH3-AS2	chr1	lncRNA	CNIH3 antisense RNA 2
ENSG00000223969.6	134.958	-1.48174	0.247291	-5.99191	2.07394e-09	5.20996e-08	0.36	0.42	0.41	1.17	0.96	1.14	AC002456.2	chr7	lncRNA	--
ENSG00000204519.11	779.523	1.26992	0.153888	8.25223	1.55467e-16	1.1154e-14	6.13	5.5	5.69	2.4	2.37	2.35	ZNF551	chr19	protein_coding	zinc finger protein 551
ENSG00000174306.22	1503.87	1.39462	0.222968	6.25479	3.98043e-10	1.15033e-08	4.47	5.44	3.8	1.85	1.74	1.61	ZHX3	chr20	protein_coding	zinc fingers and homeoboxes 3
ENSG00000185742.7	26.902	1.49749	0.588728	2.5436	0.0109716	0.0412056	0.19	0.24	0.06	0.06	0.06	0.06	C11orf87	chr11	protein_coding	chromosome 11 open reading frame 87
ENSG00000284610.1	3.82906	-4.17361	1.5197	-2.74633	0.00602657	0.0254428	0	0	0.01	0.08	0.04	0.05	RP11-481A20.11	chr8	transcribed_unprocessed_pseudogene	--
ENSG00000196352.16	18540.3	-1.58267	0.45065	-3.51196	0.000444814	0.00300844	17.04	30.05	72.7	105.52	123.19	125.35	CD55	chr1	protein_coding	CD55 molecule (Cromer blood group)
ENSG00000230699.2	8.27802	-2.18023	0.834841	-2.61155	0.00901321	0.0351369	0.03	0.02	0.02	0.07	0.16	0.09	RP11-54O7.1	chr1	lncRNA	--
ENSG00000286786.1	28.2629	1.31012	0.401708	3.26137	0.00110873	0.00643891	0.14	0.14	0.17	0.06	0.06	0.06	RP11-102L12.3	chr15	lncRNA	--
ENSG00000188582.10	11.0217	-3.13198	0.821961	-3.81038	0.000138754	0.0011251	0	0.01	0	0.04	0.06	0.03	PAQR9	chr3	protein_coding	progestin and adipoQ receptor family member 9
ENSG00000088876.13	367.279	-1.38305	0.205095	-6.74348	1.54637e-11	5.55141e-10	0.92	1.1	1.22	2.67	2.77	2.94	ZNF343	chr20	protein_coding	zinc finger protein 343
ENSG00000144647.6	487.254	-1.11966	0.232138	-4.82325	1.41239e-06	1.96692e-05	2.21	2.76	3.52	5.97	6.24	6.09	POMGNT2	chr3	protein_coding	protein O-linked mannose N-acetylglucosaminyltransferase 2 (beta 1,4-)
ENSG00000245812.3	5.67443	-4.75977	1.41637	-3.36055	0.000777879	0.00480673	0.01	0	0	0.07	0.1	0.08	LINC02202	chr5	lncRNA	long intergenic non-protein coding RNA 2202
ENSG00000167755.15	29.7518	-8.15666	1.24741	-6.53885	6.19928e-11	2.00679e-09	0	0	0	0.7	0.88	0.63	KLK6	chr19	protein_coding	kallikrein related peptidase 6
ENSG00000140983.14	1758.44	-1.02566	0.207545	-4.94187	7.73765e-07	1.13467e-05	5.01	4.65	6.98	11.1	11.57	10.85	RHOT2	chr16	protein_coding	ras homolog family member T2
ENSG00000267270.6	45.9232	1.569	0.428994	3.65739	0.000254793	0.00189564	0.43	0.22	0.21	0.08	0.09	0.11	PARD6G-AS1	chr18	lncRNA	PARD6G antisense RNA 1
ENSG00000114796.16	581.539	2.12696	0.335939	6.33137	2.42989e-10	7.3179e-09	4.15	1.69	2.3	0.54	0.68	0.61	KLHL24	chr3	protein_coding	kelch like family member 24
ENSG00000198797.7	70.2748	1.83938	0.312601	5.88414	4.00136e-09	9.54347e-08	0.61	0.48	0.72	0.17	0.15	0.19	BRINP2	chr1	protein_coding	BMP/retinoic acid inducible neural specific 2
ENSG00000109107.14	579.542	1.41738	0.529253	2.67807	0.00740474	0.0299239	4.12	3.32	16.71	2.85	3.08	2.93	ALDOC	chr17	protein_coding	aldolase, fructose-bisphosphate C
ENSG00000128573.26	18.6367	-2.28938	0.573313	-3.99324	6.51766e-05	0.000583627	0.01	0.01	0.01	0.04	0.06	0.04	FOXP2	chr7	protein_coding	forkhead box P2
ENSG00000154188.10	1814.78	-2.7807	0.460045	-6.04442	1.49952e-09	3.90183e-08	0.91	2.91	0.88	10.85	11.29	10.41	ANGPT1	chr8	protein_coding	angiopoietin 1
ENSG00000149260.18	105.219	-2.30914	0.555864	-4.15414	3.26517e-05	0.000323554	0.09	0.04	0.29	0.53	0.82	0.74	CAPN5	chr11	protein_coding	calpain 5
ENSG00000172738.12	62.7318	-1.92479	0.710432	-2.70932	0.00674217	0.0277855	0.1	0.03	0.45	0.56	0.89	0.73	TMEM217	chr6	protein_coding	transmembrane protein 217
ENSG00000156222.12	5.82901	-4.79934	1.41447	-3.39302	0.000691269	0.00435289	0.01	0	0	0.07	0.1	0.07	SLC28A1	chr15	protein_coding	solute carrier family 28 member 1
ENSG00000204397.9	118.796	-3.89679	0.375176	-10.3866	2.85464e-25	5.69555e-23	0.11	0.27	0.28	2.84	3.69	3.12	CARD16	chr11	transcribed_unprocessed_pseudogene	caspase recruitment domain family member 16
ENSG00000115758.13	12453.7	-1.62036	0.239515	-6.76516	1.33161e-11	4.86461e-10	42.83	64.9	53.22	144.39	164.31	184.57	ODC1	chr2	protein_coding	ornithine decarboxylase 1
ENSG00000141456.16	2523.83	-1.16351	0.213275	-5.45542	4.88571e-08	9.34364e-07	4.78	5.7	7.02	14.34	12.4	12.14	PELP1	chr17	protein_coding	proline, glutamate and leucine rich protein 1
ENSG00000261604.1	6.72877	6.38972	1.46262	4.36868	1.24998e-05	0.00013811	0.21	0.11	0.08	0	0	0	CTD-2636A23.2	chr5	lncRNA	--
ENSG00000153317.15	6678.28	1.05967	0.296727	3.5712	0.00035535	0.00250353	27.54	34.86	17.39	14.13	12.31	11.8	ASAP1	chr8	protein_coding	ArfGAP with SH3 domain, ankyrin repeat and PH domain 1
ENSG00000136099.13	3.12868	4.25042	1.57097	2.70561	0.00681796	0.0280533	0.03	0.03	0.03	0	0	0	PCDH8	chr13	protein_coding	protocadherin 8
ENSG00000187608.10	304.616	-2.76462	0.22373	-12.357	4.46726e-35	2.50529e-32	2.33	1.91	2.41	15.18	13.26	16.46	ISG15	chr1	protein_coding	ISG15 ubiquitin like modifier
ENSG00000067836.13	144.34	-1.09085	0.304827	-3.57858	0.00034546	0.00244652	0.52	0.48	0.89	1.22	1.28	1.49	ROGDI	chr16	protein_coding	rogdi atypical leucine zipper
ENSG00000172243.18	40.0636	-1.69744	0.379093	-4.47764	7.54717e-06	8.89795e-05	0.1	0.11	0.13	0.35	0.32	0.4	CLEC7A	chr12	protein_coding	C-type lectin domain containing 7A
ENSG00000155961.5	11.4156	1.99049	0.780111	2.55155	0.0107246	0.0404536	0.09	0.12	0.18	0.01	0.07	0.02	RAB39B	chrX	protein_coding	RAB39B, member RAS oncogene family
ENSG00000135750.15	4133.74	-1.01168	0.185316	-5.45923	4.78199e-08	9.16216e-07	20.07	20.86	16.33	38.62	37.58	38.57	KCNK1	chr1	protein_coding	potassium two pore domain channel subfamily K member 1
ENSG00000135070.15	1951.99	1.14906	0.22478	5.11193	3.18888e-07	5.10172e-06	21.64	23.45	15.81	9.23	9.34	8.76	ISCA1	chr9	protein_coding	iron-sulfur cluster assembly 1
ENSG00000133739.16	1640.94	1.33258	0.350335	3.80373	0.000142532	0.00115169	16.36	12.21	6.06	4.67	4.31	4.68	LRRCC1	chr8	protein_coding	leucine rich repeat and coiled-coil centrosomal protein 1
ENSG00000240342.3	10148.8	-1.06413	0.258697	-4.11341	3.89865e-05	0.000376791	168.57	131.89	254.6	365.76	380.05	398.54	RPS2P5	chr12	processed_pseudogene	ribosomal protein S2 pseudogene 5
ENSG00000141682.12	1010.83	1.02112	0.210487	4.8512	1.22715e-06	1.72633e-05	17.73	15.71	12.27	7.63	7.44	7.28	PMAIP1	chr18	protein_coding	phorbol-12-myristate-13-acetate-induced protein 1
ENSG00000089250.19	6.73151	-4.9993	1.39728	-3.57788	0.000346396	0.0024498	0	0	0	0.02	0.03	0.02	NOS1	chr12	protein_coding	nitric oxide synthase 1
ENSG00000167754.13	23.2054	-7.7983	1.25362	-6.22063	4.95159e-10	1.40747e-08	0	0	0	0.64	0.67	0.75	KLK5	chr19	protein_coding	kallikrein related peptidase 5
ENSG00000204592.9	3700.48	-1.04554	0.317441	-3.29365	0.000988965	0.005862	15.49	14.38	31.56	38.19	42.96	43.85	HLA-E	chr6	protein_coding	major histocompatibility complex, class I, E
ENSG00000164047.6	3.04355	-4.86788	1.61386	-3.01629	0.00255888	0.0127882	0	0	0	0.18	0.2	0.22	CAMP	chr3	protein_coding	cathelicidin antimicrobial peptide
ENSG00000109321.11	40625.3	1.08032	0.306857	3.52061	0.000430555	0.00292631	575.63	673.83	1241.31	426.72	376.96	360.15	AREG	chr4	protein_coding	amphiregulin
ENSG00000198826.11	8322.74	1.54265	0.394643	3.90897	9.26918e-05	0.000791179	70.75	49.88	22.01	19.39	15.47	13.78	ARHGAP11A	chr15	protein_coding	Rho GTPase activating protein 11A
ENSG00000102854.16	6302.37	-1.37876	0.248797	-5.54173	2.99497e-08	6.03356e-07	24.79	31.7	43.48	78.49	90.9	88.32	MSLN	chr16	protein_coding	mesothelin
ENSG00000072778.20	7496.22	-1.38235	0.264232	-5.23159	1.68059e-07	2.86308e-06	16.79	17.14	30.01	53.12	56.23	55.35	ACADVL	chr17	protein_coding	acyl-CoA dehydrogenase very long chain
ENSG00000006756.16	181.644	4.50204	0.341409	13.1866	1.04752e-39	7.76289e-37	0.99	1.09	1.59	0.04	0.06	0.06	ARSD	chrX	protein_coding	arylsulfatase D
ENSG00000124767.7	12169.5	1.06223	0.336554	3.15619	0.00159842	0.00875356	233.98	187.6	92.99	88.08	79.71	77.26	GLO1	chr6	protein_coding	glyoxalase I
ENSG00000186831.11	199.143	-4.33208	1.04172	-4.15857	3.20241e-05	0.000318247	0.01	0.22	0.41	3.27	4.05	5.64	KRT17P2	chr17	transcribed_unprocessed_pseudogene	keratin 17 pseudogene 2
ENSG00000121068.14	111.622	-1.74397	0.640481	-2.7229	0.0064711	0.0269197	0.05	0.11	0.47	0.75	0.64	0.68	TBX2	chr17	protein_coding	T-box transcription factor 2
ENSG00000204287.14	5.92083	-5.82867	1.42847	-4.08037	4.49648e-05	0.000424873	0	0	0	0.18	0.25	0.27	HLA-DRA	chr6	protein_coding	major histocompatibility complex, class II, DR alpha
ENSG00000163946.14	4595.22	1.12274	0.307165	3.65518	0.000257006	0.00191005	21.13	16.58	9.41	7.41	7.03	7.06	TASOR	chr3	protein_coding	transcription activation suppressor
ENSG00000163331.12	7.84094	-3.21578	1.02334	-3.14244	0.00167546	0.00911052	0	0.05	0.04	0.15	0.31	0.31	DAPL1	chr2	protein_coding	death associated protein like 1
ENSG00000128567.17	8895.71	1.19574	0.295693	4.04385	5.258e-05	0.00048512	30.5	60.77	40.24	18.6	19.23	19.62	PODXL	chr7	protein_coding	podocalyxin like
ENSG00000173041.12	505.441	1.61946	0.523085	3.09599	0.00196158	0.0103149	5.68	3.53	0.91	1.18	1.08	1.01	ZNF680	chr7	protein_coding	zinc finger protein 680
ENSG00000181826.10	271.77	1.33092	0.407544	3.2657	0.00109192	0.00636623	2.58	3.13	1.05	1.04	0.85	0.8	RELL1	chr4	protein_coding	RELT like 1
ENSG00000089057.15	1349.95	-1.19196	0.249491	-4.77758	1.77415e-06	2.42354e-05	2.54	3.4	2.08	6.33	5.89	6.06	SLC23A2	chr20	protein_coding	solute carrier family 23 member 2
ENSG00000080986.13	2708.27	2.26068	0.410291	5.50993	3.58977e-08	7.08059e-07	52.31	24.95	16.23	8.18	5.78	5.31	NDC80	chr18	protein_coding	NDC80 kinetochore complex component
ENSG00000147854.17	2573.32	1.01	0.284213	3.55367	0.000379896	0.00264436	12.31	7.17	6.21	4.36	3.98	4.27	UHRF2	chr9	protein_coding	ubiquitin like with PHD and ring finger domains 2
ENSG00000105894.12	23.692	6.32017	1.1213	5.63649	1.73553e-08	3.64496e-07	0.72	0.87	0.53	0.01	0.01	0	PTN	chr7	protein_coding	pleiotrophin
ENSG00000101265.16	11.7066	-3.87499	0.902842	-4.292	1.77074e-05	0.000188039	0.01	0.01	0	0.11	0.08	0.09	RASSF2	chr20	protein_coding	Ras association domain family member 2
ENSG00000119537.18	5400.8	1.10506	0.181017	6.10471	1.0299e-09	2.76819e-08	21.73	21.28	17.19	9.23	9.43	9.14	KDSR	chr18	protein_coding	3-ketodihydrosphingosine reductase
ENSG00000118432.13	202.389	-1.88278	0.233645	-8.0583	7.73614e-16	5.17822e-14	0.39	0.34	0.28	1.22	1.23	1.23	CNR1	chr6	protein_coding	cannabinoid receptor 1
ENSG00000078043.16	1087.42	1.63132	0.239568	6.80943	9.79867e-12	3.69677e-10	2.42	2.71	1.77	0.8	0.69	0.72	PIAS2	chr18	protein_coding	protein inhibitor of activated STAT 2
ENSG00000139631.19	111.562	-1.30646	0.278485	-4.69131	2.71467e-06	3.54943e-05	0.39	0.26	0.43	0.95	0.91	0.79	CSAD	chr12	protein_coding	cysteine sulfinic acid decarboxylase
ENSG00000131037.15	297.015	-1.0399	0.304051	-3.42015	0.000625863	0.0040107	0.77	0.62	1.31	1.64	1.89	1.96	EPS8L1	chr19	protein_coding	EPS8 like 1
ENSG00000131848.10	87.4574	-1.94266	0.317739	-6.11403	9.71465e-10	2.62131e-08	0.11	0.07	0.15	0.43	0.39	0.44	ZSCAN5A	chr19	protein_coding	zinc finger and SCAN domain containing 5A
ENSG00000023171.19	1373.47	1.70499	0.220726	7.72446	1.1233e-14	6.36846e-13	2.85	3.28	4.26	0.94	1.14	1.08	GRAMD1B	chr11	protein_coding	GRAM domain containing 1B
ENSG00000153208.17	9.95149	-3.32779	0.899852	-3.69815	0.000217176	0.00165402	0.02	0	0.01	0.08	0.12	0.09	MERTK	chr2	protein_coding	MER proto-oncogene, tyrosine kinase
ENSG00000172731.15	136.88	1.89511	0.357538	5.30044	1.15526e-07	2.04536e-06	2.13	0.91	1.39	0.47	0.38	0.32	LRRC20	chr10	protein_coding	leucine rich repeat containing 20
ENSG00000154127.10	2179.07	1.35778	0.369437	3.67526	0.000237607	0.00178636	11.41	10.13	4.17	3.76	3.17	3.06	UBASH3B	chr11	protein_coding	ubiquitin associated and SH3 domain containing B
ENSG00000111731.13	1830.64	1.09079	0.265678	4.1057	4.03087e-05	0.000386509	12.46	8.17	6.64	4.37	4.23	4.08	C2CD5	chr12	protein_coding	C2 calcium dependent domain containing 5
ENSG00000255723.1	30.5288	2.41663	0.519651	4.6505	3.31135e-06	4.23616e-05	5.41	2.66	2.86	0.9	0.71	0.41	RP11-529H2.2	chr4	lncRNA	--
ENSG00000083307.12	1671.99	1.51487	0.238227	6.35894	2.03156e-10	6.15495e-09	11.49	10.98	7.69	3.96	3.37	3.16	GRHL2	chr8	protein_coding	grainyhead like transcription factor 2
ENSG00000170296.10	3857.06	-1.26413	0.235458	-5.36881	7.92561e-08	1.45279e-06	23.49	24.41	38.17	66.22	69.7	68.6	GABARAP	chr17	protein_coding	GABA type A receptor-associated protein
ENSG00000272777.1	13.7704	2.6358	0.852653	3.09129	0.00199287	0.0104451	1.01	0.83	0.16	0.13	0.14	0.05	RP11-571L19.8	chr4	lncRNA	--
ENSG00000170439.7	4.25981	-4.32868	1.47153	-2.94162	0.00326495	0.0155475	0.02	0	0	0.16	0.14	0.14	METTL7B	chr12	protein_coding	methyltransferase like 7B
ENSG00000043093.15	2258.64	1.39034	0.294817	4.71594	2.40601e-06	3.19212e-05	12.26	10.75	5.98	3.74	3.61	3.64	DCUN1D1	chr3	protein_coding	defective in cullin neddylation 1 domain containing 1
ENSG00000162892.16	215.857	-1.27742	0.494008	-2.58584	0.00971427	0.0373142	0.64	1.15	2.93	3.5	3.07	4.76	IL24	chr1	protein_coding	interleukin 24
ENSG00000223573.7	56.1149	-5.40857	0.623476	-8.67487	4.14027e-18	3.59459e-16	0.01	0.01	0.02	0.59	0.61	0.62	TINCR	chr19	protein_coding	TINCR ubiquitin domain containing
ENSG00000250742.4	7.29415	-6.12742	1.38091	-4.43724	9.112e-06	0.000104983	0	0	0	0.09	0.08	0.08	LINC02381	chr12	lncRNA	long intergenic non-protein coding RNA 2381
ENSG00000065717.15	145.536	-4.65965	0.485662	-9.59443	8.43797e-22	1.11521e-19	0.02	0.04	0.13	1.5	1.73	1.72	TLE2	chr19	protein_coding	TLE family member 2, transcriptional corepressor
ENSG00000119866.22	6.55839	-4.01139	1.24199	-3.22982	0.00123868	0.00706421	0	0	0	0.01	0.01	0.01	BCL11A	chr2	protein_coding	BAF chromatin remodeling complex subunit BCL11A
ENSG00000261371.6	49.7835	-2.14124	0.651691	-3.28567	0.00101739	0.00600425	0.01	0.07	0.1	0.24	0.22	0.31	PECAM1	chr17	protein_coding	platelet and endothelial cell adhesion molecule 1
ENSG00000175471.19	1469.68	1.28272	0.189506	6.76876	1.29887e-11	4.7702e-10	4.56	4.05	4.12	1.46	1.76	1.97	MCTP1	chr5	protein_coding	multiple C2 and transmembrane domain containing 1
ENSG00000261652.3	16.5319	1.51416	0.604157	2.50624	0.0122022	0.0447535	0.77	0.44	0.74	0.1	0.34	0.24	C15orf65	chr15	protein_coding	chromosome 15 open reading frame 65
ENSG00000135048.14	2989.98	1.10371	0.339091	3.2549	0.00113433	0.00656733	6.01	11.03	15.51	5.41	5.08	4.55	CEMIP2	chr9	protein_coding	cell migration inducing hyaluronidase 2
ENSG00000128944.13	3898.19	1.16479	0.268991	4.33022	1.48961e-05	0.000161239	48.23	35.53	25.21	17.27	15.41	15.52	KNSTRN	chr15	protein_coding	kinetochore localized astrin (SPAG5) binding protein
ENSG00000110318.15	88.3085	1.41801	0.471075	3.01016	0.00261106	0.0129989	0.51	0.49	0.15	0.15	0.14	0.14	CEP126	chr11	protein_coding	centrosomal protein 126
ENSG00000108352.13	422.677	-1.5436	0.185559	-8.31862	8.89934e-17	6.66648e-15	0.88	0.93	0.97	2.88	2.48	2.68	RAPGEFL1	chr17	protein_coding	Rap guanine nucleotide exchange factor like 1
ENSG00000272141.1	35.2669	-1.39639	0.401519	-3.47776	0.000505626	0.00335521	0.4	0.42	0.63	1.07	1.43	1.3	RP11-465B22.8	chr1	lncRNA	--
ENSG00000107984.10	25473.5	-1.07648	0.260349	-4.13475	3.55341e-05	0.000347307	123.65	197.52	222.48	386.46	381.75	371.65	DKK1	chr10	protein_coding	dickkopf WNT signaling pathway inhibitor 1
ENSG00000117983.17	19.5448	-7.55096	1.26888	-5.95089	2.66694e-09	6.54126e-08	0	0	0	0.04	0.05	0.06	MUC5B	chr11	protein_coding	mucin 5B, oligomeric mucus/gel-forming
ENSG00000248487.9	221.713	-1.29672	0.320054	-4.05157	5.08743e-05	0.000471268	0.94	1.07	1.98	2.99	3.26	3.47	ABHD14A	chr3	protein_coding	abhydrolase domain containing 14A
ENSG00000116793.16	985.249	1.08177	0.235289	4.59761	4.27362e-06	5.35492e-05	5.43	4.66	3.69	2.47	2.16	1.83	PHTF1	chr1	protein_coding	putative homeodomain transcription factor 1
ENSG00000203644.3	283.701	1.22984	0.474139	2.59385	0.00949092	0.0366043	13.82	14.52	3.68	3.72	5	4.92	RP11-332M2.1	chr3	lncRNA	--
ENSG00000168243.11	1566.36	-1.39713	0.185261	-7.54141	4.64905e-14	2.40568e-12	4.46	4.3	3.48	10.86	10.57	10.58	GNG4	chr1	protein_coding	G protein subunit gamma 4
ENSG00000149231.16	885.794	1.08509	0.310714	3.49223	0.000479	0.00320518	1.94	1.28	0.85	0.63	0.63	0.64	CCDC82	chr11	protein_coding	coiled-coil domain containing 82
ENSG00000205426.10	63425.9	-1.10361	0.305321	-3.61459	0.000300824	0.00217423	393.97	372.97	784.51	1054.73	1081.06	1151.62	KRT81	chr12	protein_coding	keratin 81
ENSG00000101574.15	863.232	1.58219	0.259665	6.09321	1.10672e-09	2.96316e-08	7.68	4.39	4.7	1.96	1.8	1.77	METTL4	chr18	protein_coding	methyltransferase 4, N6-adenosine
ENSG00000204644.10	22.6272	-2.44346	0.887231	-2.75403	0.00588658	0.0249635	0.01	0.02	0.22	0.24	0.57	0.54	ZFP57	chr6	protein_coding	ZFP57 zinc finger protein
ENSG00000151065.14	74.5516	4.22083	0.414879	10.1736	2.6e-24	4.73246e-22	0.88	0.69	0.71	0.06	0.02	0.04	DCP1B	chr12	protein_coding	decapping mRNA 1B
ENSG00000165609.13	2775.23	1.30473	0.198604	6.56951	5.04806e-11	1.6653e-09	22.43	20.05	16.25	8.41	7.65	7.53	NUDT5	chr10	protein_coding	nudix hydrolase 5
ENSG00000141506.15	11.0959	-6.73508	1.33624	-5.04033	4.64736e-07	7.19647e-06	0	0	0	0.05	0.07	0.09	PIK3R5	chr17	protein_coding	phosphoinositide-3-kinase regulatory subunit 5
ENSG00000187091.14	652.247	-2.78633	0.428702	-6.49945	8.06161e-11	2.57748e-09	0.58	0.56	1.79	6.04	7.11	6.76	PLCD1	chr3	protein_coding	phospholipase C delta 1
ENSG00000163428.4	7430.95	1.27765	0.354096	3.60822	0.000308309	0.00222132	40.75	40.35	16.47	14.41	13.03	12.7	LRRC58	chr3	protein_coding	leucine rich repeat containing 58
ENSG00000168993.15	152.941	-1.48812	0.260574	-5.71091	1.12373e-08	2.45705e-07	0.66	0.98	0.89	2.2	2.36	2.46	CPLX1	chr4	protein_coding	complexin 1
ENSG00000231826.6	12.5689	-1.97445	0.709347	-2.78347	0.00537807	0.0232344	0.04	0.02	0.03	0.14	0.06	0.15	LINC01819	chr2	lncRNA	long intergenic non-protein coding RNA 1819
ENSG00000097096.9	499.994	1.05433	0.318597	3.3093	0.000935291	0.00559449	3.36	2.78	1.62	1.47	1.2	1.04	SYDE2	chr1	protein_coding	synapse defective Rho GTPase homolog 2
ENSG00000133216.17	357.754	-2.45032	0.224242	-10.9271	8.54957e-28	2.13739e-25	0.26	0.21	0.19	1.07	1.27	1.2	EPHB2	chr1	protein_coding	EPH receptor B2
ENSG00000117152.14	70.5429	2.51798	0.753894	3.33997	0.000837872	0.00511048	0.08	0.42	1.38	0.12	0.1	0.1	RGS4	chr1	protein_coding	regulator of G protein signaling 4
ENSG00000151715.8	11.6506	-3.52654	0.854693	-4.12609	3.6898e-05	0.000358275	0.03	0.01	0.01	0.16	0.15	0.21	TMEM45B	chr11	protein_coding	transmembrane protein 45B
ENSG00000178343.5	20.3892	2.13718	0.63951	3.34191	0.000832041	0.00507939	0.61	0.19	0.27	0.1	0.04	0.1	SHISA3	chr4	protein_coding	shisa family member 3
ENSG00000239305.7	696.051	1.17309	0.157841	7.43206	1.06923e-13	5.24504e-12	3.09	3.06	3.23	1.32	1.44	1.37	RNF103	chr2	protein_coding	ring finger protein 103
ENSG00000188811.14	503.142	1.06446	0.214142	4.97081	6.66731e-07	9.9274e-06	3.24	2.16	2.46	1.18	1.25	1.29	NHLRC3	chr13	protein_coding	NHL repeat containing 3
ENSG00000248323.7	261.378	-1.83092	0.337695	-5.42182	5.89956e-08	1.11373e-06	0.12	0.22	0.18	0.42	0.66	0.73	LUCAT1	chr5	lncRNA	lung cancer associated transcript 1
ENSG00000198189.11	328.944	2.70658	0.334335	8.09541	5.70704e-16	3.89543e-14	8.71	5.39	4.01	0.87	1.08	0.8	HSD17B11	chr4	protein_coding	hydroxysteroid 17-beta dehydrogenase 11
ENSG00000117602.13	1576.03	1.7593	0.303374	5.79909	6.66751e-09	1.53382e-07	9.9	10.08	5.07	2.44	2.47	2.46	RCAN3	chr1	protein_coding	RCAN family member 3
ENSG00000179091.5	8474.8	-1.0049	0.267297	-3.75949	0.000170258	0.00134176	56.71	55.99	100.3	133.23	139	149.94	CYC1	chr8	protein_coding	cytochrome c1
ENSG00000092529.25	12.8473	-2.12382	0.636294	-3.33779	0.000844463	0.00514463	0.01	0.01	0.01	0.04	0.04	0.04	CAPN3	chr15	protein_coding	calpain 3
ENSG00000139173.10	88.142	2.11325	0.436331	4.84323	1.27743e-06	1.78979e-05	1.71	0.76	0.62	0.23	0.26	0.22	TMEM117	chr12	protein_coding	transmembrane protein 117
ENSG00000178538.10	53.9276	-1.76481	0.463072	-3.8111	0.000138348	0.00112225	0.09	0.12	0.03	0.31	0.23	0.25	CA8	chr8	protein_coding	carbonic anhydrase 8
ENSG00000284747.1	20.1163	-1.90159	0.526853	-3.60933	0.000306988	0.00221411	0.03	0.05	0.07	0.21	0.19	0.17	CTA-215D11.6	chr1	lncRNA	--
ENSG00000134070.5	631.664	-1.25503	0.496888	-2.52578	0.011544	0.0427823	0.97	2.18	4.91	4.64	7.27	7.1	IRAK2	chr3	protein_coding	interleukin 1 receptor associated kinase 2
ENSG00000177839.7	21.6366	1.77123	0.548165	3.23119	0.00123274	0.00703696	0.11	0.19	0.26	0.04	0.06	0.07	PCDHB9	chr5	protein_coding	protocadherin beta 9
ENSG00000175182.15	620.72	1.04616	0.23111	4.52668	5.99163e-06	7.24512e-05	2	1.97	2.98	1.12	1.18	1.03	FAM131A	chr3	protein_coding	family with sequence similarity 131 member A
ENSG00000174738.13	735.031	1.22325	0.221811	5.51484	3.49097e-08	6.9252e-07	5.49	3.86	3.8	1.68	1.93	1.96	NR1D2	chr3	protein_coding	nuclear receptor subfamily 1 group D member 2
ENSG00000049449.10	4988.51	1.25523	0.184049	6.82011	9.09712e-12	3.46358e-10	39.27	42.78	33.74	15.54	16.18	16.52	RCN1	chr11	protein_coding	reticulocalbin 1
ENSG00000196730.13	912.447	1.13089	0.235575	4.80056	1.58221e-06	2.18146e-05	4.33	3.41	2.64	1.54	1.58	1.58	DAPK1	chr9	protein_coding	death associated protein kinase 1
ENSG00000225826.2	9.92939	-4.11031	1.02679	-4.00307	6.25254e-05	0.000562864	0.02	0	0.03	0.29	0.28	0.32	LINC00626	chr1	lncRNA	long intergenic non-protein coding RNA 626
ENSG00000196422.11	2615.11	1.24162	0.154705	8.0257	1.00946e-15	6.69211e-14	15.98	16.44	18.76	6.94	7.35	7.17	PPP1R26	chr9	protein_coding	protein phosphatase 1 regulatory subunit 26
ENSG00000197933.13	122.741	1.76091	0.38334	4.5936	4.35661e-06	5.44576e-05	2.66	1.97	1.05	0.58	0.6	0.49	ZNF823	chr19	protein_coding	zinc finger protein 823
ENSG00000248109.3	370.128	-2.58553	0.537651	-4.80893	1.51741e-06	2.09769e-05	0.42	1.01	2.82	8.02	8.78	8.39	MARCOL	chr5	protein_coding	MARCO like
ENSG00000085741.13	148.292	-2.37076	0.319442	-7.42157	1.15741e-13	5.62442e-12	0.41	0.41	0.67	2.03	3.14	2.52	WNT11	chr11	protein_coding	Wnt family member 11
ENSG00000135248.15	67.3005	3.32418	0.358359	9.27611	1.75781e-20	1.98007e-18	1.15	1.06	1.38	0.14	0.12	0.1	FAM71F1	chr7	protein_coding	family with sequence similarity 71 member F1
ENSG00000108846.16	2586.39	-1.48959	0.221191	-6.7344	1.64609e-11	5.8688e-10	2.79	3.46	4.17	8.54	10.01	10.51	ABCC3	chr17	protein_coding	ATP binding cassette subfamily C member 3
ENSG00000153233.13	173.929	2.87799	0.301958	9.53109	1.55643e-21	1.96927e-19	1.96	1.13	1.42	0.24	0.17	0.2	PTPRR	chr12	protein_coding	protein tyrosine phosphatase receptor type R
ENSG00000160352.16	1404.09	1.19486	0.433617	2.75557	0.00585907	0.0248672	7.69	5.03	1.93	2.41	2.01	1.93	ZNF714	chr19	protein_coding	zinc finger protein 714
ENSG00000248092.8	83.7785	1.09681	0.408441	2.68536	0.00724515	0.0294369	0.64	0.3	0.28	0.14	0.19	0.22	NNT-AS1	chr5	lncRNA	NNT antisense RNA 1
ENSG00000271830.1	20.4606	2.16466	0.608524	3.55722	0.000374793	0.0026185	2.78	2.14	2.08	0.19	0.41	0.93	RP11-1C8.7	chr8	lncRNA	--
ENSG00000185551.15	991.933	1.08842	0.366413	2.97047	0.00297346	0.0143814	6.57	6.2	2.54	2.69	2.32	2.16	NR2F2	chr15	protein_coding	nuclear receptor subfamily 2 group F member 2
ENSG00000198740.9	1009.19	1.19392	0.35625	3.35136	0.000804153	0.00494259	4.05	3.21	1.5	1.33	1.28	1.19	ZNF652	chr17	protein_coding	zinc finger protein 652
ENSG00000136098.17	195.977	1.14435	0.261405	4.37768	1.19949e-05	0.000133241	1.37	1.68	1.61	0.54	0.85	0.7	NEK3	chr13	protein_coding	NIMA related kinase 3
ENSG00000151366.13	857.362	1.20447	0.400237	3.00938	0.0026178	0.01302	17.78	14.93	5.49	5.5	5.52	5.49	NDUFC2	chr11	protein_coding	NADH:ubiquinone oxidoreductase subunit C2
ENSG00000121957.15	3998.98	1.67651	0.371119	4.51743	6.25951e-06	7.52956e-05	11.89	7.05	4.07	2.8	2.23	2.11	GPSM2	chr1	protein_coding	G protein signaling modulator 2
ENSG00000176244.7	162.982	2.53105	0.511936	4.94407	7.65067e-07	1.12351e-05	1.26	0.84	3.75	0.39	0.31	0.3	ACBD7	chr10	protein_coding	acyl-CoA binding domain containing 7
ENSG00000135002.12	2330.68	1.73675	0.283685	6.12212	9.23372e-10	2.50299e-08	28.57	25.05	14.66	6.63	6.6	7.15	RFK	chr9	protein_coding	riboflavin kinase
ENSG00000170430.10	661.594	-1.06855	0.222921	-4.79342	1.63962e-06	2.25463e-05	1.41	1.37	2.07	3.26	3.29	3.51	MGMT	chr10	protein_coding	O-6-methylguanine-DNA methyltransferase
ENSG00000108932.12	188.764	-1.7725	0.602826	-2.94031	0.00327883	0.0155936	0.14	0.28	1.14	1.63	1.84	1.81	SLC16A6	chr17	protein_coding	solute carrier family 16 member 6
ENSG00000280079.1	6.7211	6.37801	1.53163	4.16419	3.12457e-05	0.000311706	0.3	0.26	0.06	0	0	0	CTC-260E6.4	chr19	TEC	--
ENSG00000261654.1	51.5594	2.70539	0.551947	4.90155	9.50841e-07	1.373e-05	0.58	0.39	0.14	0.06	0.06	0.05	RP11-96K19.4	chr1	lncRNA	--
ENSG00000260077.1	47.1778	1.16089	0.400295	2.90008	0.00373072	0.0172834	0.79	0.9	1.38	0.37	0.38	0.6	RP11-254F7.2	chr2	lncRNA	--
ENSG00000182585.10	1579.44	-1.30407	0.341768	-3.81565	0.000135826	0.00110395	4.83	10.3	5.03	15.71	16.66	17.53	EPGN	chr4	protein_coding	epithelial mitogen
ENSG00000100906.11	3440.96	-1.09142	0.260214	-4.19431	2.73706e-05	0.000276774	16.27	21.93	30.3	50.11	45.89	48.72	NFKBIA	chr14	protein_coding	NFKB inhibitor alpha
ENSG00000144843.11	65.4468	2.17713	0.332	6.55761	5.46758e-11	1.79274e-09	0.62	0.54	0.55	0.09	0.14	0.15	ADPRH	chr3	protein_coding	ADP-ribosylarginine hydrolase
ENSG00000116815.16	1613.58	1.33958	0.157486	8.50603	1.79992e-17	1.45325e-15	33.32	30.98	31.49	11.47	12.62	13.44	CD58	chr1	protein_coding	CD58 molecule
ENSG00000139350.12	2002.97	1.11353	0.333865	3.33527	0.000852168	0.00517637	21.48	15.29	8.51	7.27	7.11	6.39	NEDD1	chr12	protein_coding	NEDD1 gamma-tubulin ring complex targeting factor
ENSG00000231419.6	57.6374	-2.49331	0.454572	-5.48498	4.13524e-08	8.04182e-07	0.03	0.03	0.08	0.27	0.26	0.26	LINC00689	chr7	lncRNA	long intergenic non-protein coding RNA 689
ENSG00000138802.11	1684.54	1.01735	0.232894	4.36831	1.25211e-05	0.000138187	12.36	11.47	8.01	5.57	5.15	4.91	SEC24B	chr4	protein_coding	SEC24 homolog B, COPII coat complex component
ENSG00000139668.9	922.43	1.15799	0.20026	5.78245	7.36196e-09	1.66406e-07	1.96	2.18	1.66	0.83	0.86	0.89	WDFY2	chr13	protein_coding	WD repeat and FYVE domain containing 2
ENSG00000253161.5	11.9955	-6.84465	1.31998	-5.18541	2.15546e-07	3.60691e-06	0	0	0	0.47	0.38	0.3	LINC01605	chr8	lncRNA	long intergenic non-protein coding RNA 1605
ENSG00000171365.17	133.45	1.17201	0.248135	4.72326	2.32095e-06	3.09593e-05	0.4	0.32	0.47	0.18	0.17	0.18	CLCN5	chrX	protein_coding	chloride voltage-gated channel 5
ENSG00000246090.7	22.7013	1.62698	0.537932	3.02451	0.00249036	0.0125151	0.15	0.09	0.1	0.05	0.04	0.02	RP11-696N14.1	chr4	lncRNA	--
ENSG00000248167.7	866.96	-1.29815	0.268004	-4.84378	1.27391e-06	1.78606e-05	6.12	5.49	10.28	17.2	17.87	18.13	TRIM39-RPP21	chr6	protein_coding	TRIM39-RPP21 readthrough
ENSG00000088325.16	9420.73	1.06517	0.289623	3.67776	0.000235287	0.00177084	121.41	73.85	66.7	50.89	38.43	34.48	TPX2	chr20	protein_coding	TPX2 microtubule nucleation factor
ENSG00000180855.16	38.692	2.54348	0.424011	5.99861	1.99009e-09	5.0482e-08	0.69	0.63	0.51	0.08	0.14	0.09	ZNF443	chr19	protein_coding	zinc finger protein 443
ENSG00000178691.11	3136.06	1.09704	0.343654	3.19229	0.00141147	0.00789223	20.76	18.63	8.6	8.32	7.58	6.44	SUZ12	chr17	protein_coding	SUZ12 polycomb repressive complex 2 subunit
ENSG00000261534.1	232.108	1.44042	0.388436	3.70827	0.000208682	0.00159902	3.07	2.41	1.13	0.92	0.85	0.65	RP11-244O19.1	chr9	lncRNA	--
ENSG00000123815.13	630.302	-1.29092	0.408419	-3.16077	0.00157352	0.00864002	0.37	0.57	1.26	1.66	1.92	1.76	COQ8B	chr19	protein_coding	coenzyme Q8B
ENSG00000197150.13	416.008	-1.16187	0.193804	-5.99509	2.03378e-09	5.13393e-08	0.61	0.65	0.77	1.58	1.5	1.43	ABCB8	chr7	protein_coding	ATP binding cassette subfamily B member 8
ENSG00000173535.15	17.1996	1.92296	0.712588	2.69855	0.00696419	0.0285192	0.28	0.18	0.86	0.1	0.12	0.12	TNFRSF10C	chr8	protein_coding	TNF receptor superfamily member 10c
ENSG00000185736.16	57.3542	2.47922	0.445054	5.5706	2.53858e-08	5.20509e-07	0.18	0.17	0.34	0.05	0.05	0.03	ADARB2	chr10	protein_coding	adenosine deaminase RNA specific B2 (inactive)
ENSG00000213420.8	7.04187	-2.19164	0.859872	-2.5488	0.0108093	0.0406919	0.01	0.01	0.02	0.08	0.06	0.08	GPC2	chr7	protein_coding	glypican 2
ENSG00000260260.1	267.458	-1.75443	0.236315	-7.4241	1.13552e-13	5.54402e-12	9.8	6.34	10.29	31.04	28.2	29.28	SNHG19	chr16	lncRNA	small nucleolar RNA host gene 19
ENSG00000136630.13	76.3972	-2.29304	0.418285	-5.482	4.20549e-08	8.15551e-07	0.06	0.1	0.17	0.42	0.63	0.6	HLX	chr1	protein_coding	H2.0 like homeobox
ENSG00000131831.18	8.51753	-3.83909	1.07778	-3.56202	0.000368007	0.00257978	0	0.01	0.02	0.13	0.11	0.2	RAI2	chrX	protein_coding	retinoic acid induced 2
ENSG00000128713.14	20.3883	1.67819	0.511764	3.27922	0.00104093	0.00612224	0.38	0.42	0.28	0.15	0.09	0.1	HOXD11	chr2	protein_coding	homeobox D11
ENSG00000230798.5	35.5397	-1.47129	0.529444	-2.77893	0.00545382	0.0234689	0.24	0.26	0.65	0.75	0.93	1.5	FOXD3-AS1	chr1	lncRNA	FOXD3 antisense RNA 1
ENSG00000240356.6	39.8193	1.04685	0.393241	2.66211	0.00776526	0.031124	0.84	0.42	0.61	0.26	0.3	0.33	RPL23AP7	chr2	transcribed_processed_pseudogene	ribosomal protein L23a pseudogene 7
ENSG00000116299.17	12.5483	-1.73468	0.637272	-2.72205	0.0064879	0.0269842	0.01	0.01	0.02	0.04	0.06	0.05	ELAPOR1	chr1	protein_coding	endosome-lysosome associated apoptosis and autophagy regulator 1
ENSG00000167280.17	399.195	-1.00373	0.215588	-4.65576	3.22783e-06	4.14464e-05	1.07	0.8	1.26	2.08	2.11	2.03	ENGASE	chr17	protein_coding	endo-beta-N-acetylglucosaminidase
ENSG00000138347.16	900.037	-1.81854	0.347006	-5.24065	1.60009e-07	2.74396e-06	0.87	1.16	2.26	4.66	5.1	5.22	MYPN	chr10	protein_coding	myopalladin
ENSG00000178966.17	1359.19	2.86537	0.485803	5.89822	3.6745e-09	8.80436e-08	26.81	19.15	5.51	2.9	2.21	1.92	RMI1	chr9	protein_coding	RecQ mediated genome instability 1
ENSG00000170965.10	29.8627	-1.86746	0.634184	-2.94467	0.00323297	0.0154216	0.07	0.13	0.3	0.31	0.63	0.87	PLAC1	chrX	protein_coding	placenta enriched 1
ENSG00000144057.15	675.515	6.92831	0.468419	14.7908	1.67855e-49	2.04882e-46	2.83	6.67	3.17	0.03	0.03	0.05	ST6GAL2	chr2	protein_coding	ST6 beta-galactoside alpha-2,6-sialyltransferase 2
ENSG00000185361.9	533.985	1.40567	0.356375	3.94436	8.00144e-05	0.000696434	4.45	2.35	1.82	1.3	1.01	0.9	TNFAIP8L1	chr19	protein_coding	TNF alpha induced protein 8 like 1
ENSG00000198744.5	59.5361	2.09472	0.649198	3.22663	0.00125257	0.00712465	7.1	4.97	0.91	1.32	0.76	0.94	MTCO3P12	chr1	unprocessed_pseudogene	MT-CO3 pseudogene 12
ENSG00000185668.8	11.7666	-2.80983	0.779097	-3.60652	0.000310327	0.00223276	0.01	0.02	0.04	0.17	0.22	0.13	POU3F1	chr1	protein_coding	POU class 3 homeobox 1
ENSG00000118922.18	614.254	2.57356	0.385365	6.67823	2.41844e-11	8.39174e-10	3.07	2.8	1.08	0.41	0.37	0.39	KLF12	chr13	protein_coding	Kruppel like factor 12
ENSG00000203896.10	97.6618	-1.01775	0.292753	-3.47648	0.000508051	0.003367	0.53	0.53	0.81	1.13	1.23	1.4	LIME1	chr20	protein_coding	Lck interacting transmembrane adaptor 1
ENSG00000139508.15	159.778	2.36522	0.451754	5.23564	1.6441e-07	2.81014e-06	3.1	1.23	0.94	0.32	0.31	0.38	SLC46A3	chr13	protein_coding	solute carrier family 46 member 3
ENSG00000178921.14	1929.77	-1.24697	0.171137	-7.28635	3.18463e-13	1.44915e-11	4.43	4.51	4.1	11.29	9.88	9.57	PFAS	chr17	protein_coding	phosphoribosylformylglycinamidine synthase
ENSG00000221947.8	5.47889	3.54286	1.16185	3.04933	0.00229353	0.0116959	0.07	0.04	0.07	0.01	0	0.01	XKR9	chr8	protein_coding	XK related 9
ENSG00000198482.14	397.769	1.27845	0.306116	4.17636	2.96208e-05	0.00029721	3.75	2.76	1.79	1.22	1.16	1.01	ZNF808	chr19	protein_coding	zinc finger protein 808
ENSG00000100987.15	3.39762	-3.98565	1.56904	-2.54019	0.0110791	0.0415343	0.01	0	0	0.06	0.02	0.05	VSX1	chr20	protein_coding	visual system homeobox 1
ENSG00000176102.13	4328.51	1.84925	0.258319	7.15877	8.14064e-13	3.59401e-11	48.05	36.1	26.75	11.3	9.59	9.64	CSTF3	chr11	protein_coding	cleavage stimulation factor subunit 3
ENSG00000154359.13	669.402	1.60741	0.238208	6.74793	1.49973e-11	5.40268e-10	5.11	4.58	3.33	1.49	1.47	1.28	LONRF1	chr8	protein_coding	LON peptidase N-terminal domain and ring finger 1
ENSG00000188015.10	279.047	-1.42443	0.476811	-2.98741	0.00281348	0.0137688	2.15	2.7	8.54	10.13	12.08	13.23	S100A3	chr1	protein_coding	S100 calcium binding protein A3
ENSG00000170759.11	17542.4	1.3539	0.250775	5.39886	6.70675e-08	1.24366e-06	130.65	111.72	74.59	42.42	40.82	39.96	KIF5B	chr10	protein_coding	kinesin family member 5B
ENSG00000138080.14	3.09701	4.24289	1.57571	2.69268	0.00708792	0.0289403	0.03	0.04	0.04	0	0	0.01	EMILIN1	chr2	protein_coding	elastin microfibril interfacer 1
ENSG00000283709.1	20.668	2.24899	0.72716	3.09284	0.00198249	0.0104064	0.29	0.11	0.06	0.02	0.04	0.04	FAM238C	chr10	transcribed_unprocessed_pseudogene	family with sequence similarity 238 member C
ENSG00000185745.10	293.568	-3.8886	0.553434	-7.02631	2.12063e-12	8.76556e-11	0.33	0.23	0.04	2.69	2.73	3.31	IFIT1	chr10	protein_coding	interferon induced protein with tetratricopeptide repeats 1
ENSG00000197776.8	42.4777	1.82479	0.448773	4.06618	4.77906e-05	0.000447296	0.77	0.53	0.33	0.18	0.12	0.15	KLHDC1	chr14	protein_coding	kelch domain containing 1
ENSG00000165548.11	19.4627	-5.07719	0.965273	-5.25984	1.44178e-07	2.49724e-06	0	0.01	0	0.1	0.19	0.14	TMEM63C	chr14	protein_coding	transmembrane protein 63C
ENSG00000246430.7	48.5293	-2.07195	0.717579	-2.88742	0.00388411	0.0178545	0.08	0.31	0.02	0.52	0.59	0.59	LINC00968	chr8	lncRNA	long intergenic non-protein coding RNA 968
ENSG00000259721.1	62.9056	1.12518	0.393119	2.86219	0.00420723	0.01903	0.7	1.33	1.63	0.56	0.56	0.55	RP11-758N13.1	chr15	lncRNA	--
ENSG00000166220.13	12.3998	-4.98899	1.16588	-4.27917	1.87594e-05	0.000197894	0.02	0.02	0	0.26	0.31	0.44	TBATA	chr10	protein_coding	thymus, brain and testes associated
ENSG00000139618.17	1802.6	2.01311	0.454962	4.42479	9.65341e-06	0.000110302	8.28	6.36	2	1.66	1.33	1.12	BRCA2	chr13	protein_coding	BRCA2 DNA repair associated
ENSG00000144893.12	144.04	-1.54069	0.292371	-5.26964	1.36693e-07	2.37947e-06	0.15	0.17	0.1	0.45	0.42	0.36	MED12L	chr3	protein_coding	mediator complex subunit 12L
ENSG00000198435.4	1024.75	1.1433	0.180629	6.32952	2.45927e-10	7.38493e-09	14.79	11.77	12.97	6.43	5.28	6.01	NRARP	chr9	protein_coding	NOTCH regulated ankyrin repeat protein
ENSG00000177932.7	126.721	1.95639	0.317013	6.17133	6.77192e-10	1.88109e-08	1	0.91	0.61	0.18	0.2	0.26	ZNF354C	chr5	protein_coding	zinc finger protein 354C
ENSG00000165617.15	24.3407	-1.41997	0.462775	-3.06838	0.00215224	0.0110844	0.07	0.08	0.06	0.22	0.2	0.15	DACT1	chr14	protein_coding	dishevelled binding antagonist of beta catenin 1
ENSG00000123999.5	80.8787	-2.59505	0.413448	-6.27662	3.46015e-10	1.0141e-08	0.16	0.38	0.49	1.68	2.31	2.22	INHA	chr2	protein_coding	inhibin subunit alpha
ENSG00000213977.8	2758.52	-1.02742	0.159661	-6.43503	1.23447e-10	3.86936e-09	32.44	34.04	30.5	67.44	66.47	62.39	TAX1BP3	chr17	protein_coding	Tax1 binding protein 3
ENSG00000151849.16	1282	1.30405	0.216571	6.02136	1.72962e-09	4.43628e-08	9.4	7.18	6.61	3.5	3.04	2.77	CENPJ	chr13	protein_coding	centromere protein J
ENSG00000123610.5	3248.73	-3.35107	0.52302	-6.40716	1.48258e-10	4.58474e-09	3.69	4.91	18.81	75.15	96.68	103.08	TNFAIP6	chr2	protein_coding	TNF alpha induced protein 6
ENSG00000276600.5	196.954	-2.30993	0.562218	-4.1086	3.98071e-05	0.000382938	0.09	0.65	0.57	2.38	2.22	1.91	RAB7B	chr1	protein_coding	RAB7B, member RAS oncogene family
ENSG00000137177.20	1396.83	1.2655	0.220502	5.73915	9.51525e-09	2.10717e-07	5.02	4.63	3.4	1.87	1.83	1.7	KIF13A	chr6	protein_coding	kinesin family member 13A
ENSG00000269970.1	6.10084	-4.84826	1.41848	-3.41793	0.000630985	0.00403979	0	0.16	0	1.63	1.41	0.84	RP11-498E2.9	chr9	lncRNA	--
ENSG00000186832.9	6265.21	-2.6936	0.873148	-3.08493	0.002036	0.0106042	3.14	10.43	36.85	86.1	110.78	124.1	KRT16	chr17	protein_coding	keratin 16
ENSG00000186204.15	112.554	-3.33322	0.481724	-6.91935	4.5371e-12	1.78305e-10	0.06	0.05	0.19	0.75	1.06	1.15	CYP4F12	chr19	protein_coding	cytochrome P450 family 4 subfamily F member 12
ENSG00000138207.14	32.6706	-3.89605	0.576043	-6.76347	1.34727e-11	4.89643e-10	0.09	0.07	0.05	0.93	1.25	0.89	RBP4	chr10	protein_coding	retinol binding protein 4
ENSG00000172461.11	41.8542	2.0168	0.78173	2.57992	0.00988245	0.0378341	0.23	0.11	0.02	0.01	0.04	0.04	FUT9	chr6	protein_coding	fucosyltransferase 9
ENSG00000166780.11	93.1575	1.01079	0.341961	2.95587	0.00311792	0.0149761	0.74	0.64	1.26	0.37	0.47	0.45	BMERB1	chr16	protein_coding	bMERB domain containing 1
ENSG00000151773.13	126.511	1.09495	0.309564	3.53706	0.000404606	0.00278553	0.98	0.83	0.54	0.37	0.33	0.39	CCDC122	chr13	protein_coding	coiled-coil domain containing 122
ENSG00000069431.13	1180.15	2.06393	0.225029	9.17185	4.64977e-20	4.84838e-18	2.16	3.18	2.67	0.63	0.63	0.64	ABCC9	chr12	protein_coding	ATP binding cassette subfamily C member 9
ENSG00000164107.9	77.6921	2.83834	0.463401	6.12502	9.06728e-10	2.46264e-08	1.07	1.2	0.5	0.16	0.14	0.08	HAND2	chr4	protein_coding	heart and neural crest derivatives expressed 2
ENSG00000233128.2	17.9128	-5.58883	1.1488	-4.86493	1.14496e-06	1.62317e-05	0	0	0.06	0.81	1.3	1.19	LINC01794	chr2	lncRNA	long intergenic non-protein coding RNA 1794
ENSG00000203724.11	118.431	-1.33967	0.237266	-5.64631	1.63932e-08	3.4534e-07	2.71	2.58	2.61	6.6	6.29	6.9	C1orf53	chr1	protein_coding	chromosome 1 open reading frame 53
ENSG00000119782.14	22.6449	-1.22028	0.48291	-2.52693	0.0115064	0.0427023	0.22	0.16	0.21	0.35	0.43	0.6	FKBP1B	chr2	protein_coding	FKBP prolyl isomerase 1B
ENSG00000186026.7	3.94819	4.6147	1.58196	2.91708	0.0035333	0.0165126	0.08	0.02	0.03	0	0	0	ZNF284	chr19	protein_coding	zinc finger protein 284
ENSG00000163961.4	2901.67	1.82325	0.217081	8.39893	4.50575e-17	3.48859e-15	26.54	17.9	18.23	6.15	6	5.37	RNF168	chr3	protein_coding	ring finger protein 168
ENSG00000137198.10	257.913	-1.73135	0.235636	-7.34757	2.01848e-13	9.41202e-12	1.12	1.16	1.68	4.39	4.33	4.34	GMPR	chr6	protein_coding	guanosine monophosphate reductase
ENSG00000172889.16	95.0831	-1.37007	0.274178	-4.997	5.82278e-07	8.76798e-06	0.56	0.43	0.54	1.34	1.45	1.13	EGFL7	chr9	protein_coding	EGF like domain multiple 7
ENSG00000184613.11	112.694	-1.20192	0.27995	-4.29334	1.76008e-05	0.000187003	0.29	0.28	0.22	0.67	0.64	0.49	NELL2	chr12	protein_coding	neural EGFL like 2
ENSG00000112246.10	37.4119	1.78437	0.556377	3.20712	0.00134072	0.00755975	0.25	0.15	0.06	0.04	0.04	0.05	SIM1	chr6	protein_coding	SIM bHLH transcription factor 1
ENSG00000109819.9	36.7882	-2.24592	0.439919	-5.10531	3.30245e-07	5.27024e-06	0.02	0.03	0.03	0.1	0.16	0.14	PPARGC1A	chr4	protein_coding	PPARG coactivator 1 alpha
ENSG00000111335.14	18.2385	-7.45122	1.272	-5.85788	4.68807e-09	1.11047e-07	0	0	0	0.07	0.09	0.08	OAS2	chr12	protein_coding	2'-5'-oligoadenylate synthetase 2
ENSG00000157388.20	6.24451	-2.79971	1.04777	-2.67207	0.00753854	0.030356	0	0	0	0.02	0.01	0.01	CACNA1D	chr3	protein_coding	calcium voltage-gated channel subunit alpha1 D
ENSG00000253775.2	129.482	2.42785	0.368635	6.58605	4.51686e-11	1.50683e-09	2.23	2.12	3.9	0.33	0.56	0.62	AC100802.3	chr8	lncRNA	--
ENSG00000120868.14	807.733	1.07299	0.329222	3.25916	0.00111741	0.00648023	5.16	3.04	2.25	1.89	1.64	1.38	APAF1	chr12	protein_coding	apoptotic peptidase activating factor 1
ENSG00000273492.6	8.21326	2.43002	0.886432	2.74135	0.00611866	0.0257321	0.06	0.06	0.12	0.01	0.03	0.01	APP-DT	chr21	lncRNA	APP divergent transcript
ENSG00000173597.9	255.132	-1.8934	0.378931	-4.99668	5.83255e-07	8.77631e-06	0.41	0.16	0.54	1.27	1.35	1.45	SULT1B1	chr4	protein_coding	sulfotransferase family 1B member 1
ENSG00000177565.18	7083.04	1.30819	0.440547	2.96947	0.00298316	0.0144156	32.72	23.02	7.86	9.57	8.13	7.84	TBL1XR1	chr3	protein_coding	TBL1X receptor 1
ENSG00000227959.1	63.8524	-1.10266	0.345729	-3.18939	0.00142573	0.0079548	0.79	0.99	1.53	2.17	2.41	2.49	RP11-276H7.2	chr1	lncRNA	--
ENSG00000222047.9	40.4928	1.02982	0.367037	2.80578	0.00501956	0.0219765	0.54	0.52	0.54	0.21	0.23	0.34	C10orf55	chr10	lncRNA	chromosome 10 putative open reading frame 55
ENSG00000152464.15	756.28	1.35606	0.188828	7.18146	6.89715e-13	3.06458e-11	12.45	13	16.21	5.41	5.62	5.1	RPP38	chr10	protein_coding	ribonuclease P/MRP subunit p38
ENSG00000147852.17	25.8069	3.79108	0.654698	5.79059	7.01416e-09	1.59763e-07	0.1	0.06	0.06	0	0	0.01	VLDLR	chr9	protein_coding	very low density lipoprotein receptor
ENSG00000110422.12	7641.49	1.04598	0.16251	6.43641	1.22331e-10	3.84019e-09	31.39	33.13	28.45	14.7	15.01	15.02	HIPK3	chr11	protein_coding	homeodomain interacting protein kinase 3
ENSG00000229162.1	7.32331	2.92267	0.999034	2.92549	0.00343912	0.0161818	0.39	0.13	0.67	0.03	0.05	0.08	RUNX3-AS1	chr1	lncRNA	RUNX3 antisense RNA 1
ENSG00000226592.1	8.38303	-6.33002	1.38408	-4.57344	4.79786e-06	5.94717e-05	0	0	0	0.39	0.36	0.66	AC004911.2	chr7	processed_pseudogene	--
ENSG00000137941.17	114.49	2.54279	0.359701	7.06918	1.55855e-12	6.6e-11	0.58	0.5	0.29	0.08	0.08	0.07	TTLL7	chr1	protein_coding	tubulin tyrosine ligase like 7
ENSG00000168283.14	1451.02	1.91887	0.379893	5.05109	4.39301e-07	6.82297e-06	15.34	16.94	5.99	3.3	3.57	3.25	BMI1	chr10	protein_coding	BMI1 proto-oncogene, polycomb ring finger
ENSG00000223705.9	235.807	-1.28974	0.216097	-5.96836	2.39644e-09	5.94809e-08	0.71	0.59	0.79	1.79	1.78	1.52	NSUN5P1	chr7	transcribed_unprocessed_pseudogene	NSUN5 pseudogene 1
ENSG00000101115.13	35.922	-2.86952	0.458423	-6.25955	3.86088e-10	1.11734e-08	0.04	0.04	0.03	0.22	0.29	0.29	SALL4	chr20	protein_coding	spalt like transcription factor 4
ENSG00000007372.24	176.167	5.35888	0.439526	12.1924	3.41152e-34	1.72656e-31	0.57	0.38	0.29	0.01	0.01	0.01	PAX6	chr11	protein_coding	paired box 6
ENSG00000152942.19	1037.86	1.19582	0.290151	4.12136	3.76641e-05	0.00036486	11.08	9.06	5.48	3.52	3.7	3.89	RAD17	chr5	protein_coding	RAD17 checkpoint clamp loader component
ENSG00000107295.10	636.137	1.79652	0.190389	9.43606	3.87065e-21	4.75243e-19	8.02	8.94	10.12	2.74	2.42	2.58	SH3GL2	chr9	protein_coding	SH3 domain containing GRB2 like 2, endophilin A1
ENSG00000198382.9	637.023	1.28691	0.293691	4.38185	1.17676e-05	0.000130996	4.22	2.79	2.09	1.38	1.15	1.16	UVRAG	chr11	protein_coding	UV radiation resistance associated
ENSG00000214510.10	122.347	-2.47455	0.631737	-3.91705	8.96375e-05	0.000768268	0.18	0.41	1.76	4.43	4.47	4.04	SPINK13	chr5	protein_coding	serine peptidase inhibitor Kazal type 13
ENSG00000162650.17	353.117	-1.03274	0.284987	-3.6238	0.000290311	0.00211219	0.76	0.93	1.47	2.01	2.12	2.29	ATXN7L2	chr1	protein_coding	ataxin 7 like 2
ENSG00000260125.2	6.94186	-2.48244	0.938296	-2.64569	0.00815241	0.0324128	0.02	0	0.04	0.12	0.14	0.1	AGBL1-AS1	chr15	lncRNA	AGBL1 antisense RNA 1
ENSG00000229261.1	26.0519	1.49525	0.424253	3.52442	0.000424404	0.00289303	0.58	0.43	0.47	0.17	0.17	0.17	RP11-227H15.4	chr10	lncRNA	--
ENSG00000230834.1	8.20886	-3.7184	1.05598	-3.52129	0.000429455	0.0029217	0	0.2	0.07	1.13	1.11	1.04	AC068580.7	chr11	lncRNA	--
ENSG00000101654.18	3556.21	1.29077	0.140447	9.19044	3.91238e-20	4.16317e-18	18.33	17.65	17.43	7.4	7.21	7.04	RNMT	chr18	protein_coding	RNA guanine-7 methyltransferase
ENSG00000097046.13	1234.49	1.30019	0.372786	3.48778	0.000487056	0.00325174	17.21	12.67	6.1	5.84	4.37	4.31	CDC7	chr1	protein_coding	cell division cycle 7
ENSG00000134463.15	841.449	1.66034	0.160246	10.3612	3.72395e-25	7.28981e-23	14.59	14.17	14.45	4.47	4.26	4.83	ECHDC3	chr10	protein_coding	enoyl-CoA hydratase domain containing 3
ENSG00000130005.13	311.007	-1.57957	0.194062	-8.13955	3.96744e-16	2.71698e-14	1.49	1.52	1.78	4.96	4.58	4.67	GAMT	chr19	protein_coding	guanidinoacetate N-methyltransferase
ENSG00000130513.6	24.3075	-2.79556	0.792453	-3.52773	0.000419143	0.0028651	0.01	0.02	0.18	0.39	0.52	0.59	GDF15	chr19	protein_coding	growth differentiation factor 15
ENSG00000284762.1	273.362	1.09037	0.299977	3.63485	0.000278147	0.00203725	3.58	2.64	1.86	1.09	1.24	1.43	CTC-337B15.3	chr5	protein_coding	--
ENSG00000279453.1	79.9066	1.09398	0.408969	2.67496	0.00747372	0.0301418	1.03	1.61	0.63	0.46	0.55	0.51	RP3-425C14.4	chr6	TEC	--
ENSG00000226674.11	32.6933	-1.4882	0.578779	-2.57128	0.0101324	0.0385776	0.02	0	0.03	0.03	0.06	0.04	TEX41	chr2	lncRNA	testis expressed 41
ENSG00000197565.16	372.939	-1.45306	0.331128	-4.38821	1.1429e-05	0.000127982	0.33	0.46	0.79	1.32	1.56	1.44	COL4A6	chrX	protein_coding	collagen type IV alpha 6 chain
ENSG00000251022.6	1757.74	2.02285	0.199897	10.1195	4.52935e-24	7.76728e-22	16.57	17.38	13.31	3.81	3.64	4.11	THAP9-AS1	chr4	lncRNA	THAP9 antisense RNA 1
ENSG00000138758.12	5422.03	1.54748	0.249461	6.20329	5.52938e-10	1.55257e-08	24.08	22.61	14.4	7.1	6.94	6.75	SEPTIN11	chr4	protein_coding	septin 11
ENSG00000258088.1	6.50161	2.72978	1.00092	2.72728	0.00638583	0.0266773	0.36	0.23	0.54	0	0.08	0.08	RP11-114H23.2	chr12	lncRNA	--
ENSG00000158246.8	1067.09	-1.40778	0.447162	-3.14825	0.00164249	0.00895705	2.53	4.84	10.81	14.97	16.11	16.6	TENT5B	chr1	protein_coding	terminal nucleotidyltransferase 5B
ENSG00000002079.14	52.1703	2.41161	0.398988	6.0443	1.50056e-09	3.90183e-08	0.42	0.24	0.38	0.06	0.08	0.05	MYH16	chr7	transcribed_unitary_pseudogene	myosin heavy chain 16 pseudogene
ENSG00000120519.15	104.442	1.7386	0.326179	5.33019	9.81104e-08	1.76412e-06	0.8	0.48	0.5	0.22	0.15	0.16	SLC10A7	chr4	protein_coding	solute carrier family 10 member 7
ENSG00000164099.3	2457.13	1.18844	0.18581	6.396	1.59502e-10	4.91048e-09	13.5	12.95	17.71	6.19	6.52	6.47	PRSS12	chr4	protein_coding	serine protease 12
ENSG00000177150.13	2335.11	1.80898	0.16225	11.1494	7.21145e-29	1.96891e-26	17.64	18.34	21.37	5.29	5.59	5.34	FAM210A	chr18	protein_coding	family with sequence similarity 210 member A
ENSG00000165118.15	934.116	1.95308	0.180956	10.7931	3.70885e-27	8.74531e-25	14.31	10.97	14.67	3.51	3.35	3.34	C9orf64	chr9	protein_coding	chromosome 9 open reading frame 64
ENSG00000116668.13	110.329	1.41989	0.457788	3.10164	0.00192455	0.0101692	1.75	0.5	0.7	0.35	0.34	0.39	SWT1	chr1	protein_coding	SWT1 RNA endoribonuclease homolog
ENSG00000226084.5	105.159	1.85403	0.571798	3.24246	0.00118502	0.0068152	13.84	6.01	2.14	1.91	1.83	2.27	RP4-706A16.3	chr1	processed_pseudogene	--
ENSG00000206262.9	2.91361	-4.80381	1.6648	-2.88552	0.00390773	0.0179472	0	0	0	0.03	0.02	0.04	FOXL2NB	chr3	protein_coding	FOXL2 neighbor
ENSG00000161939.19	1198.88	-1.20294	0.367749	-3.2711	0.00107129	0.00626995	5.93	6.43	15.35	18.67	22.13	22.11	RNASEK-C17orf49	chr17	protein_coding	RNASEK-C17orf49 readthrough
ENSG00000133328.4	11.4019	-2.85815	0.839539	-3.40443	0.000663015	0.00420206	0.07	0.19	0.03	0.4	0.87	0.7	PLAAT2	chr11	protein_coding	phospholipase A and acyltransferase 2
ENSG00000047056.16	858.797	1.52074	0.20924	7.26791	3.65082e-13	1.65042e-11	4.43	4.33	6.21	1.72	1.77	1.67	WDR37	chr10	protein_coding	WD repeat domain 37
ENSG00000165323.16	18.9708	3.14975	0.837791	3.75959	0.000170193	0.00134176	0.06	0.05	0.01	0.01	0	0.01	FAT3	chr11	protein_coding	FAT atypical cadherin 3
ENSG00000184937.16	428.787	1.77653	0.226469	7.84449	4.34728e-15	2.66882e-13	2.31	2.08	1.63	0.63	0.54	0.58	WT1	chr11	protein_coding	WT1 transcription factor
ENSG00000198887.9	2584.01	1.02846	0.238874	4.30546	1.66641e-05	0.000177779	15.38	13.76	9.56	6.66	6.39	5.8	SMC5	chr9	protein_coding	structural maintenance of chromosomes 5
ENSG00000126878.13	2505.85	-1.57021	0.224054	-7.00815	2.41484e-12	9.84438e-11	4.99	5.25	7.39	15.15	17.59	19.09	AIF1L	chr9	protein_coding	allograft inflammatory factor 1 like
ENSG00000130150.12	876.926	1.31854	0.235192	5.60621	2.06799e-08	4.26126e-07	6.56	5.57	4.15	2.33	2.05	2.1	MOSPD2	chrX	protein_coding	motile sperm domain containing 2
ENSG00000184828.10	8.95903	-4.49658	1.19277	-3.76988	0.000163327	0.00129699	0	0	0	0.05	0.05	0.07	ZBTB7C	chr18	protein_coding	zinc finger and BTB domain containing 7C
ENSG00000272870.3	140.566	1.31028	0.333656	3.92703	8.60011e-05	0.000741697	0.75	0.32	0.57	0.21	0.23	0.22	SAP30-DT	chr4	lncRNA	SAP30 divergent transcript
ENSG00000023608.5	958.958	1.2712	0.28263	4.49777	6.86713e-06	8.18455e-05	16.47	13.58	8.52	5.76	5.01	5.1	SNAPC1	chr14	protein_coding	small nuclear RNA activating complex polypeptide 1
ENSG00000100911.16	3785.92	-1.24996	0.204175	-6.12201	9.23996e-10	2.50299e-08	12.86	14.51	18.89	37.97	36.04	35.01	PSME2	chr14	protein_coding	proteasome activator subunit 2
ENSG00000108641.19	251.521	-1.17103	0.240037	-4.87855	1.06869e-06	1.52723e-05	0.36	0.51	0.47	0.92	1.11	0.98	B9D1	chr17	protein_coding	B9 domain containing 1
ENSG00000214223.4	50.1708	1.54507	0.555915	2.77933	0.00544711	0.0234497	3.29	1.79	0.67	0.66	0.67	0.62	HNRNPA1P10	chr19	processed_pseudogene	heterogeneous nuclear ribonucleoprotein A1 pseudogene 10
ENSG00000189337.17	148.071	-7.29135	0.686925	-10.6145	2.55225e-26	5.63395e-24	0	0.01	0	0.51	0.53	0.51	KAZN	chr1	protein_coding	kazrin, periplakin interacting protein
ENSG00000107159.13	1497.59	1.20099	0.237495	5.0569	4.26127e-07	6.64323e-06	25.69	37.56	32.2	15.87	13.17	12.31	CA9	chr9	protein_coding	carbonic anhydrase 9
ENSG00000163286.9	79.693	-2.69551	0.399965	-6.73937	1.59078e-11	5.68136e-10	0.15	0.32	0.17	1.69	1.25	1.1	ALPG	chr2	protein_coding	alkaline phosphatase, germ cell
ENSG00000118193.12	3710.39	1.28214	0.40609	3.15728	0.0015925	0.00872573	29.88	14.8	8.74	8.44	6.8	6.47	KIF14	chr1	protein_coding	kinesin family member 14
ENSG00000189334.9	9568.53	-1.00188	0.4021	-2.49162	0.0127162	0.04617	71.46	81.25	218.62	230.85	246.63	254.73	S100A14	chr1	protein_coding	S100 calcium binding protein A14
ENSG00000179715.13	233.478	1.08937	0.344331	3.16373	0.00155759	0.00856612	4.39	2.79	1.8	1.45	1.36	1.37	PCED1B	chr12	protein_coding	PC-esterase domain containing 1B
ENSG00000113810.16	14456.7	1.10256	0.359278	3.06882	0.00214906	0.0110707	87.32	59.1	31.96	32.66	26.59	23.17	SMC4	chr3	protein_coding	structural maintenance of chromosomes 4
ENSG00000104497.14	745.401	1.2191	0.296987	4.10491	4.04478e-05	0.000387306	7.49	5.65	3.56	2.37	2.47	2.28	SNX16	chr8	protein_coding	sorting nexin 16
ENSG00000166900.17	1860.6	1.03566	0.202503	5.11427	3.14958e-07	5.05444e-06	7.47	7.38	10.49	3.93	4.13	4.17	STX3	chr11	protein_coding	syntaxin 3
ENSG00000116745.7	31.6438	-2.26324	0.896838	-2.52357	0.0116169	0.0429605	0	0.05	0.26	0.36	0.69	0.43	RPE65	chr1	protein_coding	retinoid isomerohydrolase RPE65
ENSG00000114737.16	57.3011	-1.27843	0.318959	-4.00814	6.11995e-05	0.000552847	0.19	0.13	0.17	0.44	0.37	0.37	CISH	chr3	protein_coding	cytokine inducible SH2 containing protein
ENSG00000164935.6	5.96538	-3.27918	1.12846	-2.9059	0.00366201	0.0170374	0	0.01	0.02	0.11	0.1	0.07	DCSTAMP	chr8	protein_coding	dendrocyte expressed seven transmembrane protein
ENSG00000115085.14	82.4645	1.84204	0.299321	6.15406	7.55259e-10	2.07846e-08	0.57	0.64	0.66	0.15	0.15	0.21	ZAP70	chr2	protein_coding	zeta chain of T cell receptor associated protein kinase 70
ENSG00000214357.9	316.091	2.40128	0.401945	5.97414	2.31304e-09	5.75485e-08	3.45	1.49	1.2	0.39	0.42	0.33	NEURL1B	chr5	protein_coding	neuralized E3 ubiquitin protein ligase 1B
ENSG00000151881.15	340.581	1.11507	0.261011	4.27211	1.93629e-05	0.000203433	4.47	3.78	2.63	1.73	1.65	1.61	TMEM267	chr5	protein_coding	transmembrane protein 267
ENSG00000059804.16	121.624	2.76401	0.333804	8.28036	1.22805e-16	9.00426e-15	0.72	0.73	1.14	0.1	0.16	0.12	SLC2A3	chr12	protein_coding	solute carrier family 2 member 3
ENSG00000146197.9	11.2802	-3.06142	0.886818	-3.45214	0.000556165	0.00363592	0.01	0.02	0	0.05	0.07	0.07	SCUBE3	chr6	protein_coding	signal peptide, CUB domain and EGF like domain containing 3
ENSG00000246334.2	41.2228	-1.69858	0.477039	-3.56067	0.000369916	0.00259229	0.14	0.22	0.48	0.83	0.99	0.9	PRR7-AS1	chr5	lncRNA	PRR7 antisense RNA 1
ENSG00000250131.2	33.8016	1.42058	0.504236	2.81729	0.00484312	0.0213274	0.17	0.11	0.33	0.06	0.08	0.09	RP11-130F10.1	chr4	lncRNA	--
ENSG00000186446.12	146.587	1.6081	0.258193	6.22829	4.71549e-10	1.3422e-08	1.64	1.4	1.13	0.44	0.44	0.47	ZNF501	chr3	protein_coding	zinc finger protein 501
ENSG00000101210.13	7112.56	-3.21757	0.163695	-19.6558	5.15272e-86	2.13838e-82	6.47	6.61	8.06	64.96	65.3	64.71	EEF1A2	chr20	protein_coding	eukaryotic translation elongation factor 1 alpha 2
ENSG00000170365.10	465.209	1.25707	0.251136	5.00554	5.57049e-07	8.4309e-06	2.42	2.66	1.72	1.04	0.9	0.9	SMAD1	chr4	protein_coding	SMAD family member 1
ENSG00000138698.15	1324.57	1.41428	0.243839	5.80006	6.62924e-09	1.52671e-07	11.02	8.75	6.46	3.18	3.33	3.25	RAP1GDS1	chr4	protein_coding	Rap1 GTPase-GDP dissociation stimulator 1
ENSG00000227070.1	20.1468	1.75365	0.584809	2.99866	0.00271166	0.0133873	1.62	0.8	2.45	0.47	0.61	0.35	EPS15-AS1	chr1	lncRNA	EPS15 antisense RNA 1
ENSG00000196628.20	639.752	1.56048	0.30139	5.17763	2.24726e-07	3.73647e-06	1.04	0.87	0.5	0.27	0.29	0.25	TCF4	chr18	protein_coding	transcription factor 4
ENSG00000172007.7	364.357	1.2294	0.245023	5.0175	5.23487e-07	7.99879e-06	2.99	2.97	2.02	1.12	1.18	1.08	RAB33B	chr4	protein_coding	RAB33B, member RAS oncogene family
ENSG00000229419.1	24.652	1.42344	0.448661	3.17263	0.00151066	0.00834563	0.18	0.13	0.11	0.05	0.05	0.05	RALGAPA1P1	chr9	processed_pseudogene	RALGAPA1 pseudogene 1
ENSG00000258964.1	519.086	2.04099	0.446564	4.57043	4.86721e-06	6.02593e-05	40.95	33.79	10.53	7.64	6.29	6.71	RP11-618G20.1	chr14	lncRNA	--
ENSG00000043355.12	9.49581	-4.04435	1.04045	-3.8871	0.000101449	0.000855714	0.01	0	0.01	0.13	0.16	0.11	ZIC2	chr13	protein_coding	Zic family member 2
ENSG00000237686.7	29.9996	1.40011	0.412622	3.39321	0.000690785	0.00435281	0.46	0.29	0.37	0.13	0.13	0.16	SCIRT	chr6	lncRNA	stem cell inhibitory RNA transcript
ENSG00000049192.15	846.24	2.33216	0.496178	4.70026	2.59833e-06	3.41236e-05	1.39	3.27	7.56	0.8	0.76	0.83	ADAMTS6	chr5	protein_coding	ADAM metallopeptidase with thrombospondin type 1 motif 6
ENSG00000114120.14	3525.9	1.59859	0.362633	4.4083	1.04184e-05	0.000118068	18.81	12.62	6.41	4.18	4.21	4.02	SLC25A36	chr3	protein_coding	solute carrier family 25 member 36
ENSG00000260233.3	36.1599	-1.03873	0.422388	-2.45919	0.013925	0.0496296	0.4	0.16	0.34	0.52	0.68	0.64	ZNRD2-AS1	chr11	lncRNA	--
ENSG00000119547.6	784.126	1.05228	0.196789	5.34727	8.92919e-08	1.61959e-06	1.43	1.41	1.9	0.71	0.79	0.76	ONECUT2	chr18	protein_coding	one cut homeobox 2
ENSG00000151470.13	454.773	1.06028	0.207726	5.10422	3.32169e-07	5.29379e-06	2.11	1.94	2.43	0.87	1.04	1.17	C4orf33	chr4	protein_coding	chromosome 4 open reading frame 33
ENSG00000182866.17	26.9009	1.38239	0.544269	2.5399	0.0110885	0.0415617	0.31	0.12	0.43	0.09	0.11	0.14	LCK	chr1	protein_coding	LCK proto-oncogene, Src family tyrosine kinase
ENSG00000130584.12	59.6008	-1.86211	0.48261	-3.85842	0.000114123	0.000947597	0.04	0.07	0.16	0.34	0.36	0.27	ZBTB46	chr20	protein_coding	zinc finger and BTB domain containing 46
ENSG00000048140.18	2751.12	-1.12067	0.147628	-7.59118	3.17008e-14	1.69098e-12	7.82	7.91	8.83	17.14	17.94	17.86	TSPAN17	chr5	protein_coding	tetraspanin 17
ENSG00000198853.12	343.483	1.0997	0.335897	3.27391	0.00106071	0.00622274	1.24	1.89	2.95	1.04	0.93	0.84	RUSC2	chr9	protein_coding	RUN and SH3 domain containing 2
ENSG00000198453.13	83.381	2.10569	0.285588	7.37316	1.6663e-13	7.91204e-12	0.32	0.36	0.39	0.09	0.08	0.08	ZNF568	chr19	protein_coding	zinc finger protein 568
ENSG00000180011.7	2371.45	1.41944	0.268875	5.27918	1.29761e-07	2.26835e-06	13.74	11	7.32	4.28	3.76	3.87	ZADH2	chr18	protein_coding	zinc binding alcohol dehydrogenase domain containing 2
ENSG00000230836.1	19.1883	3.18808	0.775521	4.11088	3.94146e-05	0.000379691	1.22	0.54	0.26	0.09	0.1	0.03	LINC01293	chr2	lncRNA	long intergenic non-protein coding RNA 1293
ENSG00000287423.1	4.11297	-4.28163	1.49218	-2.86937	0.00411286	0.0186784	0	0	0.01	0.12	0.09	0.07	RP11-528D17.1	chr1	lncRNA	--
ENSG00000168298.7	41.5911	1.93783	0.637233	3.04101	0.00235787	0.011974	1.52	3.63	0.94	0.86	0.48	0.26	H1-4	chr6	protein_coding	H1.4 linker histone, cluster member
ENSG00000134461.16	225.49	1.27912	0.254293	5.0301	4.90236e-07	7.54628e-06	2.03	2.65	3.01	0.94	1.03	1.19	ANKRD16	chr10	protein_coding	ankyrin repeat domain 16
ENSG00000165507.9	43.9331	-2.32308	0.685206	-3.39034	0.00069807	0.00438559	0.02	0.1	0.24	0.37	0.82	0.62	DEPP1	chr10	protein_coding	DEPP1 autophagy regulator
ENSG00000162607.13	5456.66	1.0127	0.337809	2.99784	0.00271902	0.0134141	60.04	53.7	24.99	25.21	22.31	20.94	USP1	chr1	protein_coding	ubiquitin specific peptidase 1
ENSG00000153339.15	2254.48	1.06095	0.301192	3.52251	0.000427484	0.0029102	11.24	8.09	5.13	3.85	4.14	3.64	TRAPPC8	chr18	protein_coding	trafficking protein particle complex subunit 8
ENSG00000285906.2	51.9731	-1.0501	0.403369	-2.60331	0.00923288	0.0358232	0.74	0.52	1.24	1.56	1.5	2.11	RP11-622I12.1	chr3	lncRNA	--
ENSG00000151233.11	1533.14	1.19314	0.322306	3.70187	0.000214012	0.00163203	8.94	7.98	4.03	3.36	3.02	2.74	GXYLT1	chr12	protein_coding	glucoside xylosyltransferase 1
ENSG00000119314.16	16637	1.05358	0.296456	3.55393	0.000379525	0.00264266	84.93	74.94	40.86	31.65	32.81	31.76	PTBP3	chr9	protein_coding	polypyrimidine tract binding protein 3
ENSG00000078114.19	903.129	1.66697	0.379215	4.39584	1.10344e-05	0.000124234	2.39	2.33	0.95	0.45	0.64	0.69	NEBL	chr10	protein_coding	nebulette
ENSG00000204685.7	111.091	-1.14914	0.291694	-3.93956	8.16323e-05	0.000707844	0.45	0.37	0.34	0.84	0.67	1.03	STARD7-AS1	chr2	lncRNA	STARD7 antisense RNA 1
ENSG00000134259.6	17.9561	-1.59778	0.555928	-2.87407	0.00405217	0.0184553	0.03	0.08	0.05	0.16	0.16	0.16	NGF	chr1	protein_coding	nerve growth factor
ENSG00000063761.16	161.873	-1.00505	0.312155	-3.21973	0.0012831	0.00727548	0.49	0.32	0.7	0.87	1.05	1.08	ADCK1	chr14	protein_coding	aarF domain containing kinase 1
ENSG00000203727.4	459.336	-1.66518	0.418872	-3.9754	7.02617e-05	0.000622515	0.75	1.3	0.4	2.03	2.8	2.97	SAMD5	chr6	protein_coding	sterile alpha motif domain containing 5
ENSG00000249139.2	6.86185	-2.54828	0.998563	-2.55195	0.0107121	0.040414	0.03	0.06	0	0.13	0.17	0.19	EPPIN-WFDC6	chr20	protein_coding	EPPIN-WFDC6 readthrough
ENSG00000226181.1	9.31348	4.95913	1.29348	3.83395	0.000126099	0.00103503	0.6	1.12	2.62	0.07	0.07	0	RP1-92C8.3	chr6	lncRNA	--
ENSG00000186891.14	179.76	-2.50057	0.679438	-3.68035	0.000232912	0.00175551	0.23	0.41	2.52	5.36	6.21	6.06	TNFRSF18	chr1	protein_coding	TNF receptor superfamily member 18
ENSG00000128394.17	311.568	1.67066	0.269742	6.19354	5.88287e-10	1.64514e-08	2.73	1.54	2.49	0.6	0.76	0.73	APOBEC3F	chr22	protein_coding	apolipoprotein B mRNA editing enzyme catalytic subunit 3F
ENSG00000215105.4	69.0202	1.04382	0.413533	2.52414	0.011598	0.0429154	0.42	0.5	0.2	0.16	0.19	0.19	TTC3P1	chrX	processed_pseudogene	tetratricopeptide repeat domain 3 pseudogene 1
ENSG00000075303.13	1778.28	1.16671	0.23962	4.869	1.12163e-06	1.59301e-05	14.88	11.98	8.87	5.29	5.44	5.06	SLC25A40	chr7	protein_coding	solute carrier family 25 member 40
ENSG00000164743.5	40.4196	2.24742	0.471463	4.7669	1.87079e-06	2.55051e-05	1.25	1.48	0.72	0.27	0.29	0.16	C8orf48	chr8	protein_coding	chromosome 8 open reading frame 48
ENSG00000244363.3	67.1695	1.61568	0.626401	2.57931	0.00989989	0.0378799	6.41	2.81	0.83	1.33	1	0.91	RPL7P23	chr5	processed_pseudogene	ribosomal protein L7 pseudogene 23
ENSG00000256128.6	11.7567	-1.63096	0.658174	-2.478	0.013212	0.047612	0.01	0.04	0.03	0.07	0.08	0.09	LINC00944	chr12	lncRNA	long intergenic non-protein coding RNA 944
ENSG00000132164.10	392.92	-9.45541	0.858043	-11.0197	3.0696e-28	7.86347e-26	0.01	0.01	0	2.97	2.89	2.74	SLC6A11	chr3	protein_coding	solute carrier family 6 member 11
ENSG00000124813.23	532.332	1.84791	0.35264	5.24022	1.60385e-07	2.74812e-06	3.53	2.63	1.34	0.73	0.68	0.67	RUNX2	chr6	protein_coding	RUNX family transcription factor 2
ENSG00000130592.17	6.0754	-5.86551	1.41858	-4.13476	3.55322e-05	0.000347307	0	0	0	0.04	0.05	0.05	LSP1	chr11	protein_coding	lymphocyte specific protein 1
ENSG00000182492.16	728.492	-4.75903	0.515259	-9.23619	2.55422e-20	2.78948e-18	0.19	0.33	1.08	11.33	16.14	15.37	BGN	chrX	protein_coding	biglycan
ENSG00000105767.3	62.9273	-1.48281	0.325991	-4.54861	5.40015e-06	6.62253e-05	0.27	0.43	0.39	1.02	1.05	0.93	CADM4	chr19	protein_coding	cell adhesion molecule 4
ENSG00000196172.9	400.968	1.50269	0.385178	3.90129	9.56796e-05	0.000813335	3.44	2.17	1.13	0.85	0.75	0.76	ZNF681	chr19	protein_coding	zinc finger protein 681
ENSG00000137648.19	8.19052	-3.39481	1.01315	-3.35075	0.000805924	0.00495015	0	0	0.01	0.03	0.05	0.03	TMPRSS4	chr11	protein_coding	transmembrane serine protease 4
ENSG00000154646.9	5.6211	-3.77185	1.26967	-2.97073	0.00297096	0.0143734	0.01	0.01	0	0.05	0.06	0.07	TMPRSS15	chr21	protein_coding	transmembrane serine protease 15
ENSG00000241741.1	52.7844	1.29915	0.42361	3.06686	0.00216318	0.0111297	3.44	2.16	1.37	0.88	1.02	0.91	RPL7AP30	chr4	processed_pseudogene	ribosomal protein L7a pseudogene 30
ENSG00000224631.4	261.284	1.25664	0.487234	2.57914	0.0099046	0.0378909	28.04	14.17	5.96	6.45	5.51	7.99	RPS27AP16	chr16	transcribed_processed_pseudogene	RPS27A pseudogene 16
ENSG00000102755.12	139.009	-4.15323	1.09008	-3.81002	0.000138954	0.00112629	0.01	0.01	0.08	0.42	0.59	0.53	FLT1	chr13	protein_coding	fms related receptor tyrosine kinase 1
ENSG00000204390.10	70.3246	1.27931	0.471867	2.71116	0.00670473	0.0276642	1.54	0.44	0.71	0.32	0.43	0.34	HSPA1L	chr6	protein_coding	heat shock protein family A (Hsp70) member 1 like
ENSG00000166415.15	2.63276	-4.65668	1.6787	-2.77398	0.00553754	0.0237552	0	0	0	0.02	0.01	0.01	WDR72	chr15	protein_coding	WD repeat domain 72
ENSG00000118507.18	315.111	1.11339	0.305887	3.63989	0.000272759	0.00200487	3.09	2.36	1.48	1.01	1.09	1.08	AKAP7	chr6	protein_coding	A-kinase anchoring protein 7
ENSG00000267325.2	10.7258	3.24835	0.790844	4.10744	4.00068e-05	0.000384325	0.13	0.12	0.08	0.01	0.01	0.01	LINC01415	chr18	lncRNA	long intergenic non-protein coding RNA 1415
ENSG00000196550.11	198.261	1.54946	0.422115	3.67072	0.00024187	0.00181053	3.25	1.47	1.11	0.83	0.56	0.57	FAM72A	chr1	protein_coding	family with sequence similarity 72 member A
ENSG00000239470.3	20.6593	2.02471	0.811536	2.49491	0.0125987	0.0458156	3.8	0.93	0.39	0.47	0.43	0.34	RP11-16F15.2	chr11	processed_pseudogene	--
ENSG00000154864.13	15.4692	-5.32018	1.13416	-4.69085	2.72072e-06	3.55428e-05	0	0	0	0.06	0.04	0.04	PIEZO2	chr18	protein_coding	piezo type mechanosensitive ion channel component 2
ENSG00000163393.13	294.269	1.46747	0.325571	4.50737	6.56359e-06	7.86343e-05	1.62	1.47	2.99	0.65	0.65	0.87	SLC22A15	chr1	protein_coding	solute carrier family 22 member 15
ENSG00000092068.20	2146.21	2.78137	0.494069	5.62952	1.80709e-08	3.78888e-07	6.17	12.37	27.84	3.18	1.89	1.6	SLC7A8	chr14	protein_coding	solute carrier family 7 member 8
ENSG00000224976.2	14.2859	2.37176	0.771329	3.07491	0.00210568	0.0108906	0.3	0.17	0.07	0.02	0.06	0.02	PARP4P2	chr13	unprocessed_pseudogene	poly(ADP-ribose) polymerase family member 4 pseudogene 2
ENSG00000158458.21	11.3292	-6.76361	1.31639	-5.13801	2.77657e-07	4.50812e-06	0	0	0	0.12	0.14	0.11	NRG2	chr5	protein_coding	neuregulin 2
ENSG00000271461.1	8.32008	-2.2645	0.830336	-2.72721	0.00638725	0.0266778	0.02	0.02	0.05	0.12	0.2	0.14	CKAP2LP1	chr20	processed_pseudogene	CKAP2L pseudogene 1
ENSG00000167969.13	1568.89	-1.35439	0.363172	-3.72934	0.000191984	0.00148478	4.95	4.26	11.27	15.18	17.57	18.83	ECI1	chr16	protein_coding	enoyl-CoA delta isomerase 1
ENSG00000112238.12	276.72	1.3688	0.210659	6.49769	8.15604e-11	2.60366e-09	3.01	3.12	2.98	1.19	1	1.31	PRDM13	chr6	protein_coding	PR/SET domain 13
ENSG00000130158.14	1813.4	-1.10657	0.312316	-3.54312	0.00039542	0.00272953	1.63	1.76	3.45	4.38	5.27	4.89	DOCK6	chr19	protein_coding	dedicator of cytokinesis 6
ENSG00000106003.13	254.003	-1.67685	0.418981	-4.00221	6.2753e-05	0.000564668	0.4	0.85	1.32	3.41	2.57	2.15	LFNG	chr7	protein_coding	LFNG O-fucosylpeptide 3-beta-N-acetylglucosaminyltransferase
ENSG00000242082.2	28.5772	-2.90577	0.502958	-5.77735	7.58853e-09	1.70413e-07	0.03	0.03	0.02	0.16	0.18	0.21	SLC5A4-AS1	chr22	lncRNA	SLC5A4 antisense RNA 1
ENSG00000251600.8	3.25228	4.29814	1.61121	2.66765	0.00763846	0.0306751	0.01	0.01	0	0	0	0	RP11-673E1.1	chr4	lncRNA	--
ENSG00000169129.15	46.9236	-2.18323	0.384003	-5.68545	1.30469e-08	2.81124e-07	0.09	0.05	0.07	0.38	0.28	0.31	AFAP1L2	chr10	protein_coding	actin filament associated protein 1 like 2
ENSG00000142065.14	65.013	1.38079	0.558907	2.47052	0.0134916	0.0483925	0.54	0.26	0.1	0.12	0.11	0.11	ZFP14	chr19	protein_coding	ZFP14 zinc finger protein
ENSG00000100979.15	653.094	-1.02323	0.257314	-3.97659	6.99109e-05	0.000620201	3.11	3.93	5.49	7.72	8.57	8.95	PLTP	chr20	protein_coding	phospholipid transfer protein
ENSG00000151465.14	3796.09	1.71533	0.21334	8.04032	8.96043e-16	5.95926e-14	68.31	68.66	49.56	19.99	18.77	17.74	CDC123	chr10	protein_coding	cell division cycle 123
ENSG00000285188.1	13.759	-2.91736	0.774742	-3.76559	0.000166155	0.00131693	0.01	0.01	0.02	0.06	0.14	0.1	LLNLR-225F10.1	chr19	protein_coding	--
ENSG00000204899.6	2410.31	1.26825	0.309567	4.09684	4.18828e-05	0.000398838	52.53	37.28	22.92	16.04	14.9	15.48	MZT1	chr13	protein_coding	mitotic spindle organizing protein 1
ENSG00000145241.11	952.996	1.35521	0.373113	3.63217	0.000281045	0.00205609	5.69	4.27	1.93	1.56	1.59	1.47	CENPC	chr4	protein_coding	centromere protein C
ENSG00000154274.15	23.5532	3.91754	0.756291	5.17993	2.21964e-07	3.70237e-06	0.39	0.25	0.09	0.02	0.01	0.01	C4orf19	chr4	protein_coding	chromosome 4 open reading frame 19
ENSG00000055163.20	186.627	-6.04355	0.439576	-13.7486	5.19222e-43	5.38693e-40	0.02	0.01	0.01	0.81	0.91	0.84	CYFIP2	chr5	protein_coding	cytoplasmic FMR1 interacting protein 2
ENSG00000113140.11	18.2169	-3.44757	0.693935	-4.96814	6.75969e-07	1.00547e-05	0.01	0.03	0.02	0.18	0.19	0.15	SPARC	chr5	protein_coding	secreted protein acidic and cysteine rich
ENSG00000173157.17	5.82853	2.79655	1.0723	2.608	0.00910721	0.035415	0.01	0.03	0.05	0.01	0	0	ADAMTS20	chr12	protein_coding	ADAM metallopeptidase with thrombospondin type 1 motif 20
ENSG00000158457.6	19.0116	-2.45006	0.625866	-3.91468	9.05251e-05	0.000775236	0.05	0.07	0.01	0.2	0.21	0.26	TSPAN33	chr7	protein_coding	tetraspanin 33
ENSG00000084731.15	473.897	2.77475	0.251157	11.0479	2.24503e-28	5.88642e-26	3.48	2.24	3.87	0.47	0.45	0.46	KIF3C	chr2	protein_coding	kinesin family member 3C
ENSG00000137948.19	15.865	5.17173	1.37073	3.77296	0.000161319	0.00128449	0.1	0.01	0.39	0	0.01	0	BRDT	chr1	protein_coding	bromodomain testis associated
ENSG00000130305.17	1226.97	-1.12621	0.200069	-5.62913	1.81117e-08	3.7908e-07	5.37	4.65	6.9	12.72	11.53	12.3	NSUN5	chr7	protein_coding	NOP2/Sun RNA methyltransferase 5
ENSG00000071575.12	444.684	-1.9039	0.240195	-7.92646	2.25476e-15	1.42207e-13	0.78	1.15	1.1	3.43	4.15	3.66	TRIB2	chr2	protein_coding	tribbles pseudokinase 2
ENSG00000163283.7	1039.32	-2.74849	0.312161	-8.80471	1.31191e-18	1.19395e-16	2.5	2.9	1.5	19.13	13.78	13.27	ALPP	chr2	protein_coding	alkaline phosphatase, placental
ENSG00000170454.6	26.6725	-2.55884	0.644393	-3.97094	7.15905e-05	0.000632136	0.02	0.05	0.19	0.48	0.57	0.49	KRT75	chr12	protein_coding	keratin 75
ENSG00000225077.3	25.2093	1.39529	0.514526	2.71179	0.00669205	0.0276325	0.43	0.19	0.53	0.17	0.14	0.12	LINC00337	chr1	lncRNA	long intergenic non-protein coding RNA 337
ENSG00000205133.12	1480.91	1.96854	0.263298	7.4765	7.63308e-14	3.82576e-12	11.58	6.89	7.57	1.77	2.46	2.34	TRIQK	chr8	protein_coding	triple QxxK/R motif containing
ENSG00000172922.11	851.634	-1.08004	0.189005	-5.71437	1.10109e-08	2.41518e-07	2.66	2.35	3.12	6.31	5.4	5.33	RNASEH2C	chr11	protein_coding	ribonuclease H2 subunit C
ENSG00000167165.19	37.3884	-2.27433	0.467652	-4.8633	1.15446e-06	1.63516e-05	0.03	0.08	0.08	0.28	0.29	0.31	UGT1A6	chr2	protein_coding	UDP glucuronosyltransferase family 1 member A6
ENSG00000034053.15	200.244	1.09179	0.205661	5.30867	1.10425e-07	1.96343e-06	0.99	0.95	0.99	0.5	0.41	0.45	APBA2	chr15	protein_coding	amyloid beta precursor protein binding family A member 2
ENSG00000177409.12	22.9063	-5.90408	1.11903	-5.27606	1.31989e-07	2.30149e-06	0	0	0	0.11	0.16	0.19	SAMD9L	chr7	protein_coding	sterile alpha motif domain containing 9 like
ENSG00000196268.12	71.7863	2.69452	0.420795	6.4034	1.51956e-10	4.68512e-09	0.41	0.25	0.17	0.04	0.04	0.04	ZNF493	chr19	protein_coding	zinc finger protein 493
ENSG00000141458.13	10770	1.70699	0.446153	3.82601	0.000130235	0.00106519	24.97	21.98	79.85	12.3	12.86	12.97	NPC1	chr18	protein_coding	NPC intracellular cholesterol transporter 1
ENSG00000129596.5	5.69366	2.80825	1.05691	2.65705	0.00788284	0.0315344	0.11	0.09	0.19	0	0.03	0.02	CDO1	chr5	protein_coding	cysteine dioxygenase type 1
ENSG00000151692.15	508.436	3.11515	0.310206	10.0422	9.94158e-24	1.62431e-21	4.15	4.08	2.17	0.39	0.42	0.39	RNF144A	chr2	protein_coding	ring finger protein 144A
ENSG00000166473.17	17.0646	1.97347	0.6424	3.07203	0.00212606	0.0109795	0.05	0.02	0.04	0.01	0.01	0	PKD1L2	chr16	polymorphic_pseudogene	polycystin 1 like 2 (gene/pseudogene)
ENSG00000198589.14	5033.68	1.15839	0.151048	7.66902	1.73314e-14	9.56456e-13	11.04	10.04	9.57	4.44	4.47	4.7	LRBA	chr4	protein_coding	LPS responsive beige-like anchor protein
ENSG00000135549.15	530.05	1.82437	0.284332	6.41634	1.3959e-10	4.3491e-09	5.99	7.3	4.41	1.31	1.82	1.84	PKIB	chr6	protein_coding	cAMP-dependent protein kinase inhibitor beta
ENSG00000171401.15	16.8163	-3.62622	0.876555	-4.1369	3.52032e-05	0.000344723	0.01	0.01	0.04	0.47	0.15	0.16	KRT13	chr17	protein_coding	keratin 13
ENSG00000049089.15	34.6405	-1.22562	0.449276	-2.72799	0.00637208	0.0266359	0.11	0.1	0.16	0.18	0.36	0.3	COL9A2	chr1	protein_coding	collagen type IX alpha 2 chain
ENSG00000104432.14	49.7535	1.4969	0.480262	3.11683	0.00182805	0.00976875	0.85	0.48	0.28	0.15	0.19	0.23	IL7	chr8	protein_coding	interleukin 7
ENSG00000171954.13	55.8719	-9.06507	1.22577	-7.39543	1.40956e-13	6.75482e-12	0	0	0	1.18	1.11	0.85	CYP4F22	chr19	protein_coding	cytochrome P450 family 4 subfamily F member 22
ENSG00000198521.12	136.232	7.5441	0.800071	9.42928	4.12907e-21	5.03989e-19	1.03	0.95	0.33	0	0	0	ZNF43	chr19	protein_coding	zinc finger protein 43
ENSG00000085276.19	217.899	2.57355	0.276155	9.31924	1.17181e-20	1.36602e-18	1.26	0.82	0.9	0.19	0.17	0.13	MECOM	chr3	protein_coding	MDS1 and EVI1 complex locus
ENSG00000164967.10	503.302	-1.23273	0.370817	-3.32437	0.000886197	0.00534242	5.23	3.94	11.3	15.98	14.81	16.62	RPP25L	chr9	protein_coding	ribonuclease P/MRP subunit p25 like
ENSG00000228451.4	42.347	1.21767	0.366107	3.32599	0.000881052	0.00531758	0.47	0.29	0.33	0.14	0.16	0.17	SDAD1P1	chr8	transcribed_processed_pseudogene	SDA1 domain containing 1 pseudogene 1
ENSG00000248161.5	45.7815	1.29687	0.369578	3.50905	0.00044971	0.0030366	1.66	1.21	1.99	0.5	0.71	0.75	RP11-499E18.1	chr4	lncRNA	--
ENSG00000112851.15	9422.79	1.1248	0.246919	4.55536	5.2296e-06	6.43238e-05	36.57	34.58	22.77	15.78	14.02	13.03	ERBIN	chr5	protein_coding	erbb2 interacting protein
ENSG00000186847.6	904.693	-3.56222	0.349329	-10.1973	2.03806e-24	3.74245e-22	0.85	1.43	2.34	16.52	17.7	19.98	KRT14	chr17	protein_coding	keratin 14
ENSG00000146038.12	6.1798	2.92236	0.993613	2.94115	0.00327001	0.0155661	0.06	0.03	0.07	0.01	0.01	0	DCDC2	chr6	protein_coding	doublecortin domain containing 2
ENSG00000287249.1	3.25781	-3.92096	1.55686	-2.51851	0.0117852	0.0434744	0.03	0	0	0.24	0.14	0.14	AC004800.1	chr7	lncRNA	--
ENSG00000110723.12	740.785	1.73479	0.459056	3.77904	0.000157436	0.00125598	4.61	2.04	1.06	0.85	0.76	0.68	EXPH5	chr11	protein_coding	exophilin 5
ENSG00000228044.3	27.7644	1.06973	0.411775	2.59784	0.00938117	0.0362764	0.45	0.32	0.37	0.15	0.19	0.2	RP4-781K5.4	chr1	lncRNA	--
ENSG00000267655.1	19.008	1.43065	0.548358	2.60898	0.0090813	0.0353408	0.63	1.16	1.07	0.47	0.23	0.35	CTD-2286N8.2	chr18	lncRNA	--
ENSG00000174607.11	1559.24	1.28365	0.275333	4.66216	3.12906e-06	4.0257e-05	14.3	14.33	8.46	5.78	4.8	4.59	UGT8	chr4	protein_coding	UDP glycosyltransferase 8
ENSG00000259207.9	70.7762	-4.55477	0.488828	-9.31772	1.18863e-20	1.37788e-18	0.02	0.01	0.04	0.51	0.56	0.51	ITGB3	chr17	protein_coding	integrin subunit beta 3
ENSG00000083814.13	87.703	1.08312	0.273512	3.96003	7.49406e-05	0.000658627	0.78	0.75	0.97	0.37	0.44	0.36	ZNF671	chr19	protein_coding	zinc finger protein 671
ENSG00000124939.6	2.32362	-4.47803	1.73985	-2.5738	0.0100588	0.0383577	0	0	0	0.22	0.16	0.28	SCGB2A1	chr11	protein_coding	secretoglobin family 2A member 1
ENSG00000244122.3	47.2488	-4.93435	0.613238	-8.04639	8.52721e-16	5.68938e-14	0.03	0.02	0.01	0.57	0.56	0.47	UGT1A7	chr2	protein_coding	UDP glucuronosyltransferase family 1 member A7
ENSG00000267598.1	28.1505	1.29198	0.509743	2.53457	0.0112587	0.0419581	0.98	0.98	1.16	0.5	0.18	0.59	CTC-250I14.6	chr19	lncRNA	--
[truncated: 1,306 more rows]
