# Supplementary material for: Genome-wide identification and analysis of epithelial-mesenchymal transition-related RNA-binding proteins and alternative splicing in a human breast cancer cell line
Source: Sci Rep. 2024 May 23;14:11753. doi: 10.1038/s41598-024-62681-0 (PMC11116388; doi:10.1038/s41598-024-62681-0)
Supplement: Supplementary file 5 — Supplementary Data S1. [file 41598_2024_62681_MOESM5_ESM.zip › EM1_vs_E_DESeq/EM1_vs_E_Up_DEG.xlsx]

## Sheet: EM1_vs_E_Up_DEG
Gene	baseMean	log2FoldChange	lfcSE	stat	pvalue	padj	EM1_1	EM1_2	EM1_3	E_1	E_2	E_3	Symbol	Chr	GeneType	Description
ENSG00000102362.15	50.0583	1.45952	0.400856	3.641	0.00027158	0.00199833	0.35	0.21	0.17	0.08	0.1	0.08	SYTL4	chrX	protein_coding	synaptotagmin like 4
ENSG00000244509.4	2782.54	1.51181	0.17991	8.40312	4.34761e-17	3.37876e-15	41.03	31.57	42.9	14.36	12.69	12.98	APOBEC3C	chr22	protein_coding	apolipoprotein B mRNA editing enzyme catalytic subunit 3C
ENSG00000198157.11	278.36	2.02494	0.219119	9.24129	2.43551e-20	2.67391e-18	4.46	4.81	4.53	0.93	1.25	1.18	HMGN5	chrX	protein_coding	high mobility group nucleosome binding domain 5
ENSG00000269082.1	5.97861	4.3023	1.45052	2.96605	0.00301655	0.01456	0.19	0.19	1.16	0.04	0	0.04	CTD-2620I22.1	chr19	lncRNA	--
ENSG00000137561.5	11.8474	3.92535	0.891591	4.40264	1.06943e-05	0.00012093	0.28	0.22	0.12	0.02	0.01	0.02	TTPA	chr8	protein_coding	alpha tocopherol transfer protein
ENSG00000144815.16	646.61	1.1217	0.170487	6.57939	4.72383e-11	1.56581e-09	2.55	2.01	2.37	1.07	1.07	1.01	NXPE3	chr3	protein_coding	neurexophilin and PC-esterase domain family member 3
ENSG00000265107.3	145.72	1.60299	0.268134	5.9783	2.25474e-09	5.63006e-08	1.45	1.95	1.51	0.6	0.49	0.51	GJA5	chr1	protein_coding	gap junction protein alpha 5
ENSG00000152455.16	1185.69	1.88951	0.228703	8.26185	1.43427e-16	1.03697e-14	14.42	14.21	9.96	3.72	3.32	3.31	SUV39H2	chr10	protein_coding	suppressor of variegation 3-9 homolog 2
ENSG00000138346.15	929.863	1.22266	0.393482	3.10728	0.00188814	0.0100125	9.19	7.09	3.2	3.6	2.4	2.3	DNA2	chr10	protein_coding	DNA replication helicase/nuclease 2
ENSG00000092607.15	64.8177	1.44046	0.341026	4.22389	2.40121e-05	0.000247026	0.47	0.44	0.7	0.16	0.22	0.22	TBX15	chr1	protein_coding	T-box transcription factor 15
ENSG00000167711.14	9.15132	2.41885	0.77744	3.1113	0.00186264	0.00990005	0.15	0.12	0.22	0.03	0.04	0.02	SERPINF2	chr17	protein_coding	serpin family F member 2
ENSG00000204291.11	53.8998	3.04511	0.690732	4.40853	1.04077e-05	0.00011801	0.1	0.28	0.7	0.05	0.02	0.06	COL15A1	chr9	protein_coding	collagen type XV alpha 1 chain
ENSG00000197837.3	44.2358	1.36719	0.490632	2.7866	0.0053265	0.0230452	0.59	0.91	0.31	0.29	0.23	0.18	H4-16	chr12	protein_coding	H4 histone 16
ENSG00000159884.12	288.434	1.20667	0.330345	3.65276	0.000259434	0.00192466	4.59	5.71	10.13	2.84	2.65	3.27	CCDC107	chr9	protein_coding	coiled-coil domain containing 107
ENSG00000164197.12	98.2629	1.47269	0.284433	5.17763	2.24728e-07	3.73647e-06	0.8	0.61	0.56	0.24	0.26	0.21	RNF180	chr5	protein_coding	ring finger protein 180
ENSG00000067992.16	1845.15	1.44572	0.188307	7.67747	1.62262e-14	8.97847e-13	5.12	4.1	5.59	1.85	1.93	1.59	PDK3	chrX	protein_coding	pyruvate dehydrogenase kinase 3
ENSG00000198331.11	867.273	1.6049	0.345773	4.64149	3.45907e-06	4.41424e-05	18.69	13.66	7.98	5.49	4.18	3.49	HYLS1	chr11	protein_coding	HYLS1 centriolar and ciliogenesis associated
ENSG00000117569.19	541.336	1.13816	0.400498	2.84186	0.00448506	0.020014	1.63	1.55	0.54	0.57	0.55	0.57	PTBP2	chr1	protein_coding	polypyrimidine tract binding protein 2
ENSG00000144158.4	62.1472	1.77441	0.329376	5.38719	7.15673e-08	1.32237e-06	3.08	3.45	2.69	1.09	0.78	0.81	SNRPA1P1	chr2	processed_pseudogene	SNRPA1 pseudogene 1
ENSG00000105137.13	316.388	1.44113	0.265867	5.42048	5.94392e-08	1.12022e-06	2.19	2.72	3.72	1.13	1.08	0.94	SYDE1	chr19	protein_coding	synapse defective Rho GTPase homolog 1
ENSG00000277224.2	38.6149	2.14085	0.60862	3.51755	0.000435547	0.00295443	1.67	1.7	0.5	0.26	0.45	0.16	H2BC7	chr6	protein_coding	H2B clustered histone 7
ENSG00000164938.14	32.7062	1.34189	0.426311	3.14767	0.00164576	0.00897257	0.21	0.23	0.17	0.1	0.08	0.05	TP53INP1	chr8	protein_coding	tumor protein p53 inducible nuclear protein 1
ENSG00000153814.13	203.496	1.27305	0.480845	2.64754	0.00810808	0.0322737	1.77	2.58	0.59	0.69	0.7	0.65	JAZF1	chr7	protein_coding	JAZF zinc finger 1
ENSG00000168491.10	50.1863	3.52819	0.867645	4.06639	4.77464e-05	0.000447084	1.56	0.26	0.13	0.02	0.06	0.09	CCDC110	chr4	protein_coding	coiled-coil domain containing 110
ENSG00000180777.14	5.06497	4.04128	1.55683	2.59583	0.00943616	0.0364348	0	0.02	0.09	0	0	0	ANKRD30B	chr18	protein_coding	ankyrin repeat domain 30B
ENSG00000154065.17	340.064	1.06661	0.267022	3.99448	6.48353e-05	0.00058164	2.32	1.37	1.63	0.75	0.77	0.99	ANKRD29	chr18	protein_coding	ankyrin repeat domain 29
ENSG00000165322.18	1287.46	1.37316	0.307048	4.47214	7.7442e-06	9.11987e-05	10.52	7.82	4.72	3.04	3.01	2.79	ARHGAP12	chr10	protein_coding	Rho GTPase activating protein 12
ENSG00000263753.8	630.017	1.43661	0.21521	6.67538	2.46593e-11	8.52799e-10	1.98	2	2.77	0.75	0.86	0.86	LINC00667	chr18	lncRNA	long intergenic non-protein coding RNA 667
ENSG00000163006.12	539.043	1.31561	0.377018	3.48951	0.000483902	0.00323276	4.15	4.02	1.58	1.46	1.22	1.22	CCDC138	chr2	protein_coding	coiled-coil domain containing 138
ENSG00000152822.14	8.81458	2.19037	0.867961	2.52359	0.0116164	0.0429605	0.03	0.02	0.09	0.01	0.01	0.01	GRM1	chr6	protein_coding	glutamate metabotropic receptor 1
ENSG00000269825.2	573.319	2.78347	0.309518	8.99293	2.40736e-19	2.29141e-17	7.05	6.68	3.57	0.84	0.78	0.88	CTD-3099C6.13	chr19	protein_coding	--
ENSG00000165891.16	1316.33	1.57659	0.375516	4.19848	2.68715e-05	0.000271992	8.36	10.45	4.14	3.32	2.3	2.07	E2F7	chr12	protein_coding	E2F transcription factor 7
ENSG00000134802.18	10390.4	1.12194	0.409167	2.74202	0.00610626	0.0256904	43.7	51.4	139.42	35.67	34.36	36.07	SLC43A3	chr11	protein_coding	solute carrier family 43 member 3
ENSG00000102401.20	249.958	5.25643	0.325568	16.1454	1.22374e-58	2.53927e-55	2.82	2.31	3.39	0.06	0.09	0.07	ARMCX3	chrX	protein_coding	armadillo repeat containing X-linked 3
ENSG00000168795.5	688.017	1.08581	0.208144	5.21662	1.82215e-07	3.07896e-06	6.02	4.5	4.23	2.36	2.31	2.21	ZBTB5	chr9	protein_coding	zinc finger and BTB domain containing 5
ENSG00000078098.14	1183.28	1.41253	0.35043	4.03083	5.55796e-05	0.000509398	8.7	6.26	3.25	2.38	2.38	2.04	FAP	chr2	protein_coding	fibroblast activation protein alpha
ENSG00000139163.16	2777.91	1.0417	0.345325	3.0166	0.00255631	0.0127785	10.25	6.72	3.8	3.5	3.38	3.13	ETNK1	chr12	protein_coding	ethanolamine kinase 1
ENSG00000158089.15	399.745	1.61079	0.19141	8.41538	3.91636e-17	3.06659e-15	3.48	2.93	3.86	1.12	1.16	1.05	GALNT14	chr2	protein_coding	polypeptide N-acetylgalactosaminyltransferase 14
ENSG00000169710.9	71001.9	1.56183	0.554734	2.81545	0.00487089	0.0214269	131.99	107.28	612.84	103.03	96.12	83.23	FASN	chr17	protein_coding	fatty acid synthase
ENSG00000025156.13	504.33	1.00592	0.383005	2.62638	0.00862979	0.0338952	9.58	5.78	3.09	3.18	2.93	2.99	HSF2	chr6	protein_coding	heat shock transcription factor 2
ENSG00000109805.10	4954.39	1.3386	0.385833	3.46937	0.000521675	0.0034408	54.05	35.56	18.57	18.22	12.97	11.24	NCAPG	chr4	protein_coding	non-SMC condensin I complex subunit G
ENSG00000113360.17	2196.65	1.13023	0.195585	5.7787	7.52788e-09	1.69418e-07	10.55	9.86	8.17	4.8	4.17	3.99	DROSHA	chr5	protein_coding	drosha ribonuclease III
ENSG00000131378.14	159.959	4.62199	0.386231	11.9669	5.29723e-33	2.38951e-30	2.12	1.55	1.09	0.06	0.07	0.06	RFTN1	chr3	protein_coding	raftlin, lipid raft linker 1
ENSG00000086289.12	47.1932	4.09984	0.54597	7.50929	5.94508e-14	3.02354e-12	1.06	0.73	0.58	0.02	0.03	0.08	EPDR1	chr7	protein_coding	ependymin related 1
ENSG00000149548.15	299.857	1.12974	0.281216	4.01734	5.88597e-05	0.000534035	2.41	2.36	1.51	1.1	0.81	0.95	CCDC15	chr11	protein_coding	coiled-coil domain containing 15
ENSG00000177738.4	68.3372	1.30262	0.400672	3.25108	0.00114966	0.00663575	0.74	0.31	0.63	0.17	0.27	0.23	CTD-2201E18.3	chr5	lncRNA	--
ENSG00000141380.14	3793.19	1.26287	0.294514	4.28796	1.80318e-05	0.000190898	27.8	22.73	13.72	10.07	8.66	7.87	SS18	chr18	protein_coding	SS18 subunit of BAF chromatin remodeling complex
ENSG00000230615.7	70.3614	1.00672	0.319095	3.15493	0.00160539	0.0087871	0.23	0.19	0.24	0.09	0.1	0.14	RP5-1198O20.4	chr1	lncRNA	--
ENSG00000065809.14	2207.07	2.26467	0.20199	11.2118	3.56912e-29	1.0008e-26	12.95	12.53	12.97	2.09	2.97	2.87	FAM107B	chr10	protein_coding	family with sequence similarity 107 member B
ENSG00000120437.9	4895.94	2.24329	0.320396	7.00161	2.53034e-12	1.02548e-10	71.44	45.18	111.61	18.16	14.99	14.25	ACAT2	chr6	protein_coding	acetyl-CoA acetyltransferase 2
ENSG00000164932.13	119.178	1.56307	0.296239	5.27639	1.31751e-07	2.29927e-06	1.87	2.56	3.09	0.9	0.87	0.76	CTHRC1	chr8	protein_coding	collagen triple helix repeat containing 1
ENSG00000051825.15	1215.97	1.12326	0.258721	4.34158	1.41459e-05	0.00015376	5.4	3.47	3.11	1.98	1.81	1.65	MPHOSPH9	chr12	protein_coding	M-phase phosphoprotein 9
ENSG00000128340.15	1111.94	1.52329	0.269699	5.64812	1.62213e-08	3.42412e-07	13.96	12.29	22.28	4.8	6.18	5.7	RAC2	chr22	protein_coding	Rac family small GTPase 2
ENSG00000171714.13	23.7897	3.78986	0.612814	6.18436	6.23568e-10	1.73678e-08	0.06	0.06	0.04	0	0	0.01	ANO5	chr11	protein_coding	anoctamin 5
ENSG00000138639.18	199.408	1.27969	0.27661	4.62634	3.72191e-06	4.70912e-05	1.03	0.63	1	0.43	0.35	0.3	ARHGAP24	chr4	protein_coding	Rho GTPase activating protein 24
ENSG00000164136.17	77.7438	1.02428	0.28296	3.61987	0.000294752	0.00213775	0.29	0.31	0.37	0.14	0.17	0.17	IL15	chr4	protein_coding	interleukin 15
ENSG00000196081.10	730.795	1.50299	0.470798	3.19243	0.00141079	0.00789053	11.7	9.58	2.59	3.05	2.67	2.67	ZNF724	chr19	protein_coding	zinc finger protein 724
ENSG00000164983.8	1405.49	1.60095	0.298684	5.36	8.32206e-08	1.51876e-06	7.15	6.53	3.53	1.95	1.85	1.85	TMEM65	chr8	protein_coding	transmembrane protein 65
ENSG00000133703.13	3960.94	1.00766	0.28836	3.49447	0.000475007	0.00318359	23.7	21.23	11.97	9.67	9.63	8.86	KRAS	chr12	protein_coding	KRAS proto-oncogene, GTPase
ENSG00000115163.15	1033.43	1.5091	0.366909	4.113	3.90547e-05	0.000377274	30	16.54	11.57	8.57	5.74	5.89	CENPA	chr2	protein_coding	centromere protein A
ENSG00000197299.13	1713.71	1.57138	0.335295	4.68655	2.77854e-06	3.61811e-05	10.45	8.71	4.83	3.41	2.48	2.14	BLM	chr15	protein_coding	BLM RecQ like helicase
ENSG00000047936.11	3376.12	1.35323	0.338887	3.99316	6.51975e-05	0.000583627	9.51	9.49	21.57	4.74	5.53	5.39	ROS1	chr6	protein_coding	ROS proto-oncogene 1, receptor tyrosine kinase
ENSG00000273983.1	111.334	1.47679	0.508526	2.90406	0.00368358	0.0171032	3.01	1.33	0.7	0.77	0.48	0.54	H3C8	chr6	protein_coding	H3 clustered histone 8
ENSG00000139289.14	8774.97	1.22731	0.23509	5.2206	1.78348e-07	3.01892e-06	43.86	41.75	68.58	20.78	22.08	22.21	PHLDA1	chr12	protein_coding	pleckstrin homology like domain family A member 1
ENSG00000178445.10	322.121	2.63275	0.226562	11.6204	3.245e-31	1.24692e-28	1.61	1.51	1.49	0.2	0.24	0.3	GLDC	chr9	protein_coding	glycine decarboxylase
ENSG00000197056.11	1620.71	1.61917	0.501462	3.22889	0.00124271	0.00707486	19.47	11.85	3.34	3.97	3.63	3.6	ZMYM1	chr1	protein_coding	zinc finger MYM-type containing 1
ENSG00000287769.1	63.9026	1.40145	0.378575	3.70191	0.000213984	0.00163203	0.93	0.56	0.57	0.25	0.19	0.33	RP11-317B17.5	chr9	lncRNA	--
ENSG00000164134.13	5798.82	1.26545	0.300629	4.20934	2.56119e-05	0.000261539	25.85	23.85	12.66	9.26	8.52	8.04	NAA15	chr4	protein_coding	N-alpha-acetyltransferase 15, NatA auxiliary subunit
ENSG00000162929.14	662.93	1.1666	0.297723	3.91842	8.9131e-05	0.000764875	3.78	2.82	1.88	1.43	1.23	1.09	KIAA1841	chr2	protein_coding	--
ENSG00000204969.7	10.7063	2.65145	0.850847	3.11625	0.00183168	0.00977309	0.11	0.09	0.02	0.01	0.01	0.01	PCDHA2	chr5	protein_coding	protocadherin alpha 2
ENSG00000267041.6	173.778	1.81547	0.417953	4.34372	1.40088e-05	0.000152509	1.41	0.69	0.45	0.23	0.22	0.27	ZNF850	chr19	protein_coding	zinc finger protein 850
ENSG00000174672.16	197.8	2.46504	0.24492	10.0647	7.91435e-24	1.32438e-21	1.09	1.33	1.15	0.24	0.19	0.22	BRSK2	chr11	protein_coding	BR serine/threonine kinase 2
ENSG00000225675.2	8.86402	2.35365	0.82797	2.84267	0.00447372	0.019972	1.08	0.36	0.5	0.16	0.15	0.07	LINC01771	chr1	lncRNA	long intergenic non-protein coding RNA 1771
ENSG00000279089.1	42.4127	1.04702	0.392298	2.66894	0.00760916	0.0305988	0.55	0.47	0.3	0.2	0.23	0.2	RP11-481C4.2	chr17	TEC	--
ENSG00000196248.6	5.06596	2.96028	1.20197	2.46285	0.0137838	0.0492278	0.05	0.18	0.36	0.02	0.02	0.04	OR10S1	chr11	protein_coding	olfactory receptor family 10 subfamily S member 1
ENSG00000204682.8	159.771	3.36942	0.49929	6.74841	1.4947e-11	5.39599e-10	2.81	2.07	0.77	0.26	0.12	0.17	MIR1915HG	chr10	lncRNA	MIR1915 host gene
ENSG00000237991.3	23.7095	2.8358	0.813509	3.48589	0.000490503	0.00327055	5.82	1.95	0.58	0.43	0.45	0.28	RPL35P1	chr1	processed_pseudogene	ribosomal protein L35 pseudogene 1
ENSG00000188613.7	221.198	2.22863	0.524482	4.2492	2.14533e-05	0.000223136	3.51	2.53	0.65	0.57	0.42	0.42	NANOS1	chr10	protein_coding	nanos C2HC-type zinc finger 1
ENSG00000165983.15	621.461	1.30332	0.331597	3.93044	8.47906e-05	0.00073217	7.92	5.11	3.3	1.93	2.3	2.33	PTER	chr10	protein_coding	phosphotriesterase related
ENSG00000124795.17	17434.8	1.32122	0.367506	3.59509	0.000324286	0.00231553	115.28	96.9	40.56	35.82	33.35	31.54	DEK	chr6	protein_coding	DEK proto-oncogene
ENSG00000185621.11	324.222	1.30482	0.246619	5.29085	1.21747e-07	2.13907e-06	1.56	1.36	0.99	0.54	0.52	0.51	LMLN	chr3	protein_coding	leishmanolysin like peptidase
ENSG00000137573.14	17.4611	1.75438	0.707252	2.48056	0.0131174	0.0473451	0.08	0.1	0.03	0.03	0.01	0.02	SULF1	chr8	protein_coding	sulfatase 1
ENSG00000135040.16	3047.72	1.35629	0.204344	6.63729	3.19513e-11	1.08332e-09	17.04	17.54	12.86	6.26	5.99	6.17	NAA35	chr9	protein_coding	N-alpha-acetyltransferase 35, NatC auxiliary subunit
ENSG00000174599.5	39.8193	1.54195	0.548715	2.81011	0.00495245	0.0217443	0.96	0.87	0.33	0.21	0.37	0.15	TRAM1L1	chr4	protein_coding	translocation associated membrane protein 1 like 1
ENSG00000134775.15	2355.05	2.10386	0.185719	11.3282	9.51479e-30	2.82046e-27	12.7	12.56	10.1	2.79	2.73	2.65	FHOD3	chr18	protein_coding	formin homology 2 domain containing 3
ENSG00000006468.14	280.685	1.94373	0.473902	4.10155	4.10386e-05	0.000392058	2.19	0.67	0.6	0.31	0.3	0.27	ETV1	chr7	protein_coding	ETS variant transcription factor 1
ENSG00000144320.14	2041.87	1.24455	0.290368	4.2861	1.81834e-05	0.000192306	10.06	8.34	4.91	3.36	3.28	3.13	LNPK	chr2	protein_coding	lunapark, ER junction formation factor
ENSG00000144868.14	17.9608	1.69293	0.567632	2.98244	0.00285962	0.0139387	0.11	0.07	0.06	0.03	0.02	0.02	TMEM108	chr3	protein_coding	transmembrane protein 108
ENSG00000118816.11	8418.37	1.37887	0.160273	8.60327	7.7478e-18	6.50878e-16	79.4	73.94	68.43	26.18	29.67	28.77	CCNI	chr4	protein_coding	cyclin I
ENSG00000214784.4	41.8455	1.6992	0.617178	2.75317	0.00590207	0.025019	3.58	1.56	0.67	0.52	0.43	0.81	RPS3AP21	chr5	processed_pseudogene	RPS3A pseudogene 21
ENSG00000180964.17	755.398	1.93546	0.242712	7.97432	1.53227e-15	9.93579e-14	30.96	22.42	19.77	5.53	6.35	7.06	TCEAL8	chrX	protein_coding	transcription elongation factor A like 8
ENSG00000175548.9	745.523	1.6589	0.28713	5.77753	7.58054e-09	1.70413e-07	2.96	2.84	1.6	0.81	0.73	0.79	ALG10B	chr12	protein_coding	ALG10 alpha-1,2-glucosyltransferase B
ENSG00000106733.21	320.978	1.52222	0.324025	4.69784	2.62926e-06	3.44465e-05	3.19	1.83	4.16	0.86	1.08	1.21	NMRK1	chr9	protein_coding	nicotinamide riboside kinase 1
ENSG00000164488.12	167.774	1.30801	0.328252	3.98478	6.75435e-05	0.000601772	0.95	1.22	2	0.59	0.53	0.55	DACT2	chr6	protein_coding	dishevelled binding antagonist of beta catenin 2
ENSG00000171295.13	113.297	2.63706	0.26128	10.0929	5.94105e-24	1.01047e-21	0.8	0.71	0.73	0.12	0.13	0.12	ZNF440	chr19	protein_coding	zinc finger protein 440
ENSG00000114853.15	315.47	1.27232	0.217438	5.85143	4.87359e-09	1.15179e-07	1.62	2.1	2.06	0.8	0.75	0.82	ZBTB47	chr3	protein_coding	zinc finger and BTB domain containing 47
ENSG00000003096.14	24.1882	2.0506	0.653052	3.14003	0.0016893	0.00917135	0.25	0.1	0.07	0.05	0.02	0.02	KLHL13	chrX	protein_coding	kelch like family member 13
ENSG00000111912.20	1552.6	1.11863	0.19155	5.83988	5.22393e-09	1.22899e-07	8.02	5.45	7.15	3.09	3.22	3.07	NCOA7	chr6	protein_coding	nuclear receptor coactivator 7
ENSG00000229692.3	29.8782	1.19379	0.42083	2.83674	0.00455769	0.0203054	0.74	0.96	0.74	0.41	0.38	0.26	SOS1-IT1	chr2	lncRNA	SOS1 intronic transcript 1
ENSG00000104343.21	1631.43	1.16867	0.32895	3.55273	0.00038125	0.002652	7.61	7.26	3.39	2.63	2.87	2.59	UBE2W	chr8	protein_coding	ubiquitin conjugating enzyme E2 W
ENSG00000217241.1	14.0148	2.55507	0.965953	2.64513	0.00816606	0.0324521	1.93	1.18	0.09	0.16	0.23	0.15	CBX3P9	chr6	processed_pseudogene	chromobox 3 pseudogene 9
ENSG00000214922.9	75.017	2.13913	0.328332	6.51515	7.26169e-11	2.33975e-09	0.87	0.51	0.79	0.15	0.17	0.17	HLA-F-AS1	chr6	lncRNA	HLA-F antisense RNA 1
ENSG00000107890.17	1193.24	2.14994	0.36641	5.86757	4.42223e-09	1.0511e-07	4.68	4.15	1.73	0.84	0.76	0.77	ANKRD26	chr10	protein_coding	ankyrin repeat domain 26
ENSG00000226742.4	577.047	1.03619	0.166079	6.23917	4.39897e-10	1.25902e-08	10.03	8.83	9.32	4.23	4.7	4.69	HSBP1L1	chr18	protein_coding	heat shock factor binding protein 1 like 1
ENSG00000167562.13	278.291	1.09855	0.294984	3.72409	0.000196023	0.00151101	1.72	1.3	0.87	0.61	0.63	0.56	ZNF701	chr19	protein_coding	zinc finger protein 701
ENSG00000165244.7	1752.71	1.49944	0.470772	3.18507	0.00144719	0.00804641	23.52	22.35	5.62	7.22	5.81	5.16	ZNF367	chr9	protein_coding	zinc finger protein 367
ENSG00000047634.15	876.431	1.44176	0.242807	5.93789	2.88712e-09	7.01497e-08	5.01	4.75	7.52	2.3	2.16	1.83	SCML1	chrX	protein_coding	Scm polycomb group protein like 1
ENSG00000242282.6	95.6739	1.21765	0.272539	4.46779	7.90313e-06	9.27545e-05	2.48	1.71	2.28	1.02	0.84	0.9	AC108488.4	chr2	lncRNA	--
ENSG00000004777.18	77.7162	1.32877	0.374131	3.55162	0.000382867	0.00265848	0.42	0.39	0.75	0.25	0.16	0.21	ARHGAP33	chr19	protein_coding	Rho GTPase activating protein 33
ENSG00000267699.2	736.005	1.021	0.237661	4.29603	1.73885e-05	0.000184842	23.37	17.67	14.81	9.81	9.4	8.07	RP11-729L2.2	chr18	protein_coding	--
ENSG00000103642.12	335.407	1.2107	0.261043	4.63794	3.51893e-06	4.48237e-05	3.44	3.2	2.12	1.17	1.3	1.29	LACTB	chr15	protein_coding	lactamase beta
ENSG00000083223.18	2236.55	1.02144	0.151965	6.72157	1.79773e-11	6.32252e-10	10.81	10.07	12.17	5.23	5.54	5.35	TUT7	chr9	protein_coding	terminal uridylyl transferase 7
ENSG00000005379.17	208.448	1.2815	0.335789	3.81638	0.000135422	0.00110153	0.46	0.51	0.96	0.23	0.28	0.27	TSPOAP1	chr17	protein_coding	TSPO associated protein 1
ENSG00000134955.12	59.5338	2.32919	0.336444	6.92296	4.42312e-12	1.74486e-10	0.36	0.42	0.37	0.06	0.08	0.09	SLC37A2	chr11	protein_coding	solute carrier family 37 member 2
ENSG00000188906.17	96.3554	1.7764	0.378828	4.68919	2.74283e-06	3.57723e-05	0.25	0.26	0.14	0.05	0.08	0.05	LRRK2	chr12	protein_coding	leucine rich repeat kinase 2
ENSG00000079459.13	15266.3	2.48093	0.489576	5.06751	4.03056e-07	6.33112e-06	80.74	48.16	244.08	22.74	21.22	21.42	FDFT1	chr8	protein_coding	farnesyl-diphosphate farnesyltransferase 1
ENSG00000136235.17	194.11	2.47345	0.423239	5.8441	5.093e-09	1.19954e-07	0.65	1.51	1.94	0.19	0.29	0.26	GPNMB	chr7	protein_coding	glycoprotein nmb
ENSG00000206417.8	32.7201	1.58835	0.469435	3.38354	0.000715577	0.00447235	0.53	0.27	0.26	0.14	0.09	0.11	H1-10-AS1	chr3	lncRNA	H1-10 antisense RNA 1
ENSG00000163624.6	1239.98	1.69387	0.217253	7.79677	6.35116e-15	3.79788e-13	12.41	11.46	8.55	3.15	3.42	3.38	CDS1	chr4	protein_coding	CDP-diacylglycerol synthase 1
ENSG00000154310.17	298.224	1.30922	0.328323	3.98759	6.67474e-05	0.000596216	1.36	0.72	0.67	0.42	0.38	0.3	TNIK	chr3	protein_coding	TRAF2 and NCK interacting kinase
ENSG00000126860.12	69.8573	3.72095	0.450346	8.26243	1.4274e-16	1.03562e-14	1.53	0.68	0.92	0.07	0.09	0.07	EVI2A	chr17	protein_coding	ecotropic viral integration site 2A
ENSG00000132639.13	15.7982	2.15191	0.791566	2.71854	0.00655701	0.0271844	0.4	0.09	0.08	0.05	0.02	0.06	SNAP25	chr20	protein_coding	synaptosome associated protein 25
ENSG00000164306.11	1245.68	1.51318	0.277576	5.4514	4.99753e-08	9.5399e-07	22.6	14.72	11.62	5.92	5.77	5.29	PRIMPOL	chr4	protein_coding	primase and DNA directed polymerase
ENSG00000153561.13	4311.65	1.33475	0.239988	5.56174	2.67093e-08	5.45161e-07	26.95	24.5	16.61	9.27	9.15	8.4	RMND5A	chr2	protein_coding	required for meiotic nuclear division 5 homolog A
ENSG00000134996.12	1536.33	1.06939	0.142152	7.52289	5.35804e-14	2.73841e-12	39.35	35.84	38.92	18.39	18.05	17.45	OSTF1	chr9	protein_coding	osteoclast stimulating factor 1
ENSG00000100321.15	75.4162	2.01713	0.297966	6.76966	1.29084e-11	4.75752e-10	0.4	0.38	0.51	0.11	0.1	0.11	SYNGR1	chr22	protein_coding	synaptogyrin 1
ENSG00000164118.13	1365.39	1.32032	0.325667	4.0542	5.03054e-05	0.000467042	10.58	5.09	4.78	2.87	2.64	2.57	CEP44	chr4	protein_coding	centrosomal protein 44
ENSG00000237596.7	19.7103	1.97057	0.612877	3.21527	0.00130321	0.00737029	0.07	0.06	0.16	0.01	0.03	0.03	RP13-143G15.4	chr6	lncRNA	--
ENSG00000095015.6	1010.46	1.01654	0.287823	3.53182	0.000412717	0.00282916	5.16	4.93	2.77	2.29	2.08	1.96	MAP3K1	chr5	protein_coding	mitogen-activated protein kinase kinase kinase 1
ENSG00000266088.6	270.964	1.44345	0.284911	5.0663	4.05618e-07	6.36655e-06	9.32	4.81	8	2.49	2.53	3.01	RP5-1028K7.2	chr17	lncRNA	--
ENSG00000033178.13	4537.28	1.54174	0.30474	5.0592	4.21015e-07	6.57341e-06	19.89	14.92	8.87	5.11	4.81	4.97	UBA6	chr4	protein_coding	ubiquitin like modifier activating enzyme 6
ENSG00000225720.6	26.886	2.99098	0.639854	4.67447	2.94719e-06	3.8126e-05	1.33	1.08	3.16	0.11	0.26	0.32	RP4-742C19.12	chr22	transcribed_unprocessed_pseudogene	--
ENSG00000101695.9	469.549	1.88659	0.204877	9.20842	3.30967e-20	3.55832e-18	3.5	2.91	2.6	0.84	0.79	0.79	RNF125	chr18	protein_coding	ring finger protein 125
ENSG00000261716.2	149.753	1.23648	0.374599	3.30082	0.000964035	0.00573176	1.28	0.55	0.6	0.4	0.32	0.3	H2BC20P	chr1	transcribed_unprocessed_pseudogene	H2B clustered histone 20, pseudogene
ENSG00000169933.16	9.93965	2.53613	0.788709	3.21555	0.00130194	0.00736712	0.06	0.03	0.03	0.01	0	0.01	FRMPD4	chrX	protein_coding	FERM and PDZ domain containing 4
ENSG00000138738.11	308.599	1.18808	0.331373	3.58532	0.000336668	0.00239406	1.59	1.06	0.68	0.47	0.53	0.45	PRDM5	chr4	protein_coding	PR/SET domain 5
ENSG00000173275.13	152.062	2.22281	0.425331	5.22607	1.73153e-07	2.9426e-06	1.62	1.16	0.52	0.21	0.27	0.23	ZNF449	chrX	protein_coding	zinc finger protein 449
ENSG00000181827.16	631.526	1.03531	0.344501	3.00525	0.00265363	0.0131666	2.54	1.91	0.99	0.87	0.93	0.84	RFX7	chr15	protein_coding	regulatory factor X7
ENSG00000113460.13	3011.08	1.05962	0.246028	4.3069	1.65558e-05	0.000176987	24.49	23.56	15.58	11.28	9.35	9.72	BRIX1	chr5	protein_coding	biogenesis of ribosomes BRX1
ENSG00000177494.6	121.802	2.89645	0.567103	5.10746	3.26524e-07	5.21583e-06	1.91	4.34	0.78	0.32	0.28	0.35	ZBED2	chr3	protein_coding	zinc finger BED-type containing 2
ENSG00000156171.15	1789.87	1.04751	0.214982	4.87253	1.10179e-06	1.56874e-05	17.62	14.9	21.74	7.35	8.84	9.76	DRAM2	chr1	protein_coding	DNA damage regulated autophagy modulator 2
ENSG00000148481.14	656.656	1.42129	0.214202	6.6353	3.23842e-11	1.09442e-09	6.61	5.94	4.75	1.94	2.19	2.27	MINDY3	chr10	protein_coding	MINDY lysine 48 deubiquitinase 3
ENSG00000172869.15	847.277	1.13116	0.220795	5.12314	3.0049e-07	4.83346e-06	2.33	2.19	1.63	0.85	0.98	0.96	DMXL1	chr5	protein_coding	Dmx like 1
ENSG00000164116.17	230.74	2.36112	0.317121	7.44549	9.65878e-14	4.75587e-12	0.88	1.2	0.63	0.18	0.16	0.18	GUCY1A1	chr4	protein_coding	guanylate cyclase 1 soluble subunit alpha 1
ENSG00000151657.12	540.57	1.46284	0.167208	8.74864	2.15931e-18	1.93128e-16	2.88	2.89	2.78	1.06	1.02	0.99	KIN	chr10	protein_coding	Kin17 DNA and RNA binding protein
ENSG00000112902.12	19.4313	3.07276	0.743857	4.13084	3.61437e-05	0.00035227	0.08	0.1	0.03	0.01	0.01	0	SEMA5A	chr5	protein_coding	semaphorin 5A
ENSG00000259952.1	28.7202	1.11252	0.429658	2.58932	0.00961653	0.0369935	1.85	2.14	1.3	0.87	0.84	0.72	AC009133.15	chr16	lncRNA	--
ENSG00000152253.9	1311.33	1.02737	0.287062	3.57892	0.000345022	0.00244508	32.21	22.33	16.56	13.48	10.37	10.71	SPC25	chr2	protein_coding	SPC25 component of NDC80 kinetochore complex
ENSG00000173930.9	61.6782	1.47449	0.501135	2.94229	0.00325791	0.0155192	0.42	0.18	0.74	0.15	0.14	0.19	SLCO4C1	chr5	protein_coding	solute carrier organic anion transporter family member 4C1
ENSG00000286835.1	11.7929	2.04459	0.799491	2.55737	0.0105468	0.0398935	0.94	0.84	0.36	0.03	0.19	0.28	RP11-172F4.7	chr9	lncRNA	--
ENSG00000064225.12	251.851	2.17364	0.219674	9.89484	4.38295e-23	6.5429e-21	1.48	1.58	1.78	0.38	0.31	0.38	ST3GAL6	chr3	protein_coding	ST3 beta-galactoside alpha-2,3-sialyltransferase 6
ENSG00000189195.15	153.879	1.37434	0.444192	3.09401	0.00197471	0.0103682	1.17	0.41	0.4	0.28	0.21	0.26	BTBD8	chr1	protein_coding	BTB domain containing 8
ENSG00000186197.15	127.967	1.73534	0.362811	4.78303	1.72674e-06	2.36657e-05	0.76	1.13	1.75	0.33	0.34	0.41	EDARADD	chr1	protein_coding	EDAR associated death domain
ENSG00000154655.16	24.5072	5.78597	0.930826	6.21595	5.10153e-10	1.44416e-08	0.15	0.15	0.15	0	0	0.01	L3MBTL4	chr18	protein_coding	L3MBTL histone methyl-lysine binding protein 4
ENSG00000112144.16	881.171	1.43306	0.219559	6.52697	6.71125e-11	2.16576e-09	5.27	3.78	6.1	1.79	1.96	1.79	CILK1	chr6	protein_coding	ciliogenesis associated kinase 1
ENSG00000109674.4	1562.53	2.06133	0.410094	5.02648	4.9957e-07	7.6729e-06	32.36	21.84	9.63	6.3	4.6	4.29	NEIL3	chr4	protein_coding	nei like DNA glycosylase 3
ENSG00000124731.13	125.647	2.86142	0.499194	5.73208	9.92075e-09	2.18763e-07	0.53	1.58	0.61	0.09	0.12	0.17	TREM1	chr6	protein_coding	triggering receptor expressed on myeloid cells 1
ENSG00000224594.2	57.8508	1.51021	0.388716	3.88511	0.000102282	0.000862164	3.99	3.07	6.77	1.57	1.58	1.66	RPL29P19	chr8	processed_pseudogene	ribosomal protein L29 pseudogene 19
ENSG00000145780.8	786.919	2.09579	0.288402	7.2669	3.6784e-13	1.65928e-11	6.64	6.28	3.56	1.33	1.31	1.2	FEM1C	chr5	protein_coding	fem-1 homolog C
ENSG00000229124.7	243.8	3.89603	0.317815	12.2588	1.50679e-34	8.01691e-32	6.53	6.12	4.12	0.28	0.39	0.44	VIM-AS1	chr10	lncRNA	VIM antisense RNA 1
ENSG00000123737.13	1306.45	1.24351	0.264192	4.70684	2.51585e-06	3.32933e-05	10.98	10.96	6.76	4.49	3.99	3.58	EXOSC9	chr4	protein_coding	exosome component 9
ENSG00000105750.15	294.28	4.49317	0.391763	11.4691	1.88596e-30	6.11464e-28	4.14	3.14	1.62	0.14	0.12	0.14	ZNF85	chr19	protein_coding	zinc finger protein 85
ENSG00000112208.11	1438.63	1.48134	0.312054	4.74708	2.06372e-06	2.78066e-05	11.42	7.05	5.09	3.08	2.58	2.69	BAG2	chr6	protein_coding	BAG cochaperone 2
ENSG00000122741.16	749.04	1.27649	0.20074	6.35891	2.03188e-10	6.15495e-09	3.71	2.66	3.11	1.15	1.41	1.31	DCAF10	chr9	protein_coding	DDB1 and CUL4 associated factor 10
ENSG00000138640.15	449.138	1.51324	0.267788	5.65087	1.59641e-08	3.38015e-07	1.59	1.24	0.89	0.46	0.41	0.42	FAM13A	chr4	protein_coding	family with sequence similarity 13 member A
ENSG00000166349.10	40.8414	2.17159	0.504267	4.30643	1.65913e-05	0.000177205	0.35	0.15	0.13	0.05	0.03	0.05	RAG1	chr11	protein_coding	recombination activating 1
ENSG00000150510.17	40.3254	1.64581	0.443368	3.71206	0.000205581	0.00157818	0.23	0.3	0.14	0.06	0.07	0.09	FAM124A	chr13	protein_coding	family with sequence similarity 124 member A
ENSG00000164031.17	1303.62	1.67231	0.430956	3.88046	0.000104258	0.00087621	5.42	4.4	1.43	1.23	1.15	1.13	DNAJB14	chr4	protein_coding	DnaJ heat shock protein family (Hsp40) member B14
ENSG00000144366.16	739.216	1.99775	0.220336	9.06683	1.2253e-19	1.21605e-17	2.76	2.4	2.14	0.5	0.6	0.71	GULP1	chr2	protein_coding	GULP PTB domain containing engulfment adaptor 1
ENSG00000150051.14	114.338	1.08363	0.243746	4.44575	8.75858e-06	0.000101361	0.88	0.88	1.04	0.39	0.46	0.46	MKX	chr10	protein_coding	mohawk homeobox
ENSG00000143190.23	1775.1	1.22271	0.482292	2.53521	0.0112381	0.0419107	6.28	3.95	1.2	1.78	1.58	1.51	POU2F1	chr1	protein_coding	POU class 2 homeobox 1
ENSG00000076043.11	1467.26	1.07252	0.163298	6.56785	5.10482e-11	1.68135e-09	15.02	12.85	12.39	6.37	6.38	6.23	REXO2	chr11	protein_coding	RNA exonuclease 2
ENSG00000115548.17	1777.12	1.09969	0.314174	3.50025	0.00046483	0.00311941	6.63	3.97	2.88	2.11	2.18	1.95	KDM3A	chr2	protein_coding	lysine demethylase 3A
ENSG00000113328.19	2602.06	1.6408	0.337993	4.85455	1.2066e-06	1.69972e-05	49.32	25.4	19.64	9.97	10.02	9.92	CCNG1	chr5	protein_coding	cyclin G1
ENSG00000104899.8	48.869	1.48167	0.444416	3.33397	0.000856151	0.00519449	0.48	0.48	1.1	0.25	0.22	0.26	AMH	chr19	protein_coding	anti-Mullerian hormone
ENSG00000116954.8	1621.13	1.47784	0.225829	6.54408	5.98643e-11	1.95312e-09	13.03	12.56	8.75	4.16	4.05	4.05	RRAGC	chr1	protein_coding	Ras related GTP binding C
ENSG00000113456.19	1281.98	1.24035	0.249304	4.97527	6.51558e-07	9.7335e-06	8.4	6.43	4.82	2.88	2.69	2.69	RAD1	chr5	protein_coding	RAD1 checkpoint DNA exonuclease
ENSG00000196110.8	356.779	1.56206	0.264007	5.91675	3.28362e-09	7.91402e-08	2.46	1.88	1.48	0.61	0.59	0.75	ZNF699	chr19	protein_coding	zinc finger protein 699
ENSG00000168502.17	471.288	1.51382	0.374141	4.04613	5.20724e-05	0.000481222	1.54	1.79	0.71	0.56	0.46	0.39	MTCL1	chr18	protein_coding	microtubule crosslinking factor 1
ENSG00000146263.12	1763.27	1.079	0.361638	2.98365	0.00284829	0.0138998	3.85	2.85	1.4	1.48	1.21	1.12	MMS22L	chr6	protein_coding	MMS22 like, DNA repair protein
ENSG00000164187.7	505.706	1.20548	0.302364	3.98684	6.69591e-05	0.000597592	2.78	2.14	1.31	0.87	0.93	0.88	LMBRD2	chr5	protein_coding	LMBR1 domain containing 2
ENSG00000076554.16	4249.79	1.63717	0.432582	3.78464	0.000153934	0.00123136	25.41	25.52	7.19	6.29	6.28	6.1	TPD52	chr8	protein_coding	tumor protein D52
ENSG00000070882.13	1726.88	1.14245	0.185363	6.16333	7.12326e-10	1.9734e-08	8.01	7.31	6.37	3.51	3.27	2.97	OSBPL3	chr7	protein_coding	oxysterol binding protein like 3
ENSG00000236901.6	87.7809	1.34631	0.403284	3.33837	0.000842726	0.00513591	0.68	0.57	0.3	0.26	0.16	0.19	MIR600HG	chr9	lncRNA	MIR600 host gene
ENSG00000198618.5	68.4145	1.67971	0.574317	2.92471	0.00344782	0.0162117	9.61	4.28	1.62	1.58	1.5	1.7	PPIAP22	chr21	processed_pseudogene	peptidylprolyl isomerase A pseudogene 22
ENSG00000284968.1	52.7085	1.37821	0.330682	4.16779	3.07566e-05	0.000307566	0.76	0.54	0.71	0.27	0.22	0.29	RP11-397E7.5	chr4	lncRNA	--
ENSG00000141391.14	151.782	1.14768	0.237554	4.83126	1.35671e-06	1.89446e-05	1.85	1.87	2.12	0.74	1.01	0.87	PRELID3A	chr18	protein_coding	PRELI domain containing 3A
ENSG00000152495.11	1164.33	1.41756	0.423642	3.34612	0.000819496	0.00502053	3.34	4.43	1.33	1.43	1.01	0.97	CAMK4	chr5	protein_coding	calcium/calmodulin dependent protein kinase IV
ENSG00000255443.1	8.49284	2.42777	0.871615	2.78538	0.00534658	0.023108	0.72	0.82	0.24	0.15	0.07	0.11	CD44-AS1	chr11	lncRNA	CD44 antisense RNA 1
ENSG00000108861.9	1706.37	1.04352	0.213215	4.89423	9.86915e-07	1.41927e-05	11.11	13.3	9.41	5.37	5.55	5.41	DUSP3	chr17	protein_coding	dual specificity phosphatase 3
ENSG00000238113.7	58.1352	1.01237	0.385402	2.62678	0.0086196	0.0338744	0.7	0.35	0.35	0.21	0.24	0.23	LINC01410	chr9	lncRNA	long intergenic non-protein coding RNA 1410
ENSG00000149050.10	21.9155	1.59494	0.610676	2.61177	0.00900756	0.0351263	0.21	0.19	0.06	0.07	0.04	0.04	ZNF214	chr11	protein_coding	zinc finger protein 214
ENSG00000213160.10	1643.71	1.31343	0.314199	4.18024	2.91199e-05	0.000292467	14.34	10.71	6.33	4.64	4.06	3.84	KLHL23	chr2	protein_coding	kelch like family member 23
ENSG00000137502.10	153.521	1.21254	0.291196	4.16401	3.12713e-05	0.000311811	0.62	0.34	0.39	0.19	0.19	0.19	RAB30	chr11	protein_coding	RAB30, member RAS oncogene family
ENSG00000219642.2	16.2019	1.91601	0.755197	2.53711	0.0111773	0.0417515	0.53	0.54	0.1	0.14	0.1	0.06	BMPR1AP1	chr6	processed_pseudogene	bone morphogenetic protein receptor type 1A pseudogene 1
ENSG00000102038.16	600.236	2.39073	0.222873	10.7269	7.61467e-27	1.73631e-24	6.95	5.33	4.81	0.98	1.11	1.14	SMARCA1	chrX	protein_coding	SWI/SNF related, matrix associated, actin dependent regulator of chromatin, subfamily a, member 1
ENSG00000151702.17	57.4198	4.7543	0.532431	8.92941	4.28302e-19	4.00328e-17	0.36	0.4	0.26	0.02	0.01	0.01	FLI1	chr11	protein_coding	Fli-1 proto-oncogene, ETS transcription factor
ENSG00000115526.11	184.279	2.05304	0.287182	7.14892	8.74631e-13	3.84504e-11	1.16	1.77	1.94	0.4	0.38	0.39	CHST10	chr2	protein_coding	carbohydrate sulfotransferase 10
ENSG00000156970.13	4611.19	1.54674	0.396118	3.90474	9.43282e-05	0.000803164	62.21	32.08	19.75	15.84	11.94	10.83	BUB1B	chr15	protein_coding	BUB1 mitotic checkpoint serine/threonine kinase B
ENSG00000185158.12	91.6739	1.48228	0.278748	5.31763	1.05128e-07	1.8789e-06	0.59	0.56	0.44	0.18	0.19	0.19	LRRC37B	chr17	protein_coding	leucine rich repeat containing 37B
ENSG00000145782.13	1399.97	1.18289	0.184463	6.41261	1.43053e-10	4.43699e-09	5.94	5.6	4.63	2.39	2.35	2.33	ATG12	chr5	protein_coding	autophagy related 12
ENSG00000205269.6	302.36	2.32016	0.406202	5.71183	1.11767e-08	2.44637e-07	1.97	1.57	0.64	0.3	0.28	0.25	TMEM170B	chr6	protein_coding	transmembrane protein 170B
ENSG00000185862.7	366.476	2.90017	0.289419	10.0207	1.23662e-23	1.98914e-21	10.67	6.38	6.19	1.17	0.94	0.97	EVI2B	chr17	protein_coding	ecotropic viral integration site 2B
ENSG00000187566.6	27.618	1.26026	0.460411	2.73725	0.0061955	0.0260026	0.51	0.42	0.36	0.16	0.25	0.12	NHLRC1	chr6	protein_coding	NHL repeat containing E3 ubiquitin protein ligase 1
ENSG00000248964.7	26.9757	1.63061	0.589641	2.76543	0.00568471	0.0242861	0.23	0.19	0.58	0.07	0.1	0.15	RP11-94H18.1	chr8	lncRNA	--
ENSG00000133619.17	131.491	1.05143	0.306988	3.42498	0.000614848	0.00394988	0.56	0.86	1.03	0.41	0.38	0.38	KRBA1	chr7	protein_coding	KRAB-A domain containing 1
ENSG00000172752.14	2.67873	5.05438	1.7287	2.92381	0.00345779	0.0162385	0.02	0.01	0.01	0	0	0	COL6A5	chr3	protein_coding	collagen type VI alpha 5 chain
ENSG00000101938.15	286.594	5.17535	0.322948	16.0253	8.50173e-58	1.60374e-54	3.3	3.74	3.44	0.11	0.05	0.13	CHRDL1	chrX	protein_coding	chordin like 1
ENSG00000174004.6	58.2108	2.16581	0.319441	6.78001	1.20171e-11	4.46072e-10	0.84	0.72	0.86	0.19	0.18	0.16	NRROS	chr3	protein_coding	negative regulator of reactive oxygen species
ENSG00000092969.12	8032.15	1.26736	0.252852	5.01227	5.37918e-07	8.19515e-06	33.8	48.87	55.65	22	18.19	16.9	TGFB2	chr1	protein_coding	transforming growth factor beta 2
ENSG00000103160.12	1092.35	1.04613	0.267006	3.91802	8.92797e-05	0.000765688	9	9.39	5.61	4.23	3.89	3.46	HSDL1	chr16	protein_coding	hydroxysteroid dehydrogenase like 1
ENSG00000163888.4	238.982	1.14778	0.233013	4.92584	8.39976e-07	1.22398e-05	4.54	5.76	6.43	2.55	2.59	2.36	CAMK2N2	chr3	protein_coding	calcium/calmodulin dependent protein kinase II inhibitor 2
ENSG00000139734.19	2215.43	1.30654	0.290762	4.49351	7.006e-06	8.3357e-05	14.08	10.17	7.31	4.92	4.31	3.43	DIAPH3	chr13	protein_coding	diaphanous related formin 3
ENSG00000082074.19	222.413	2.95051	0.546218	5.4017	6.60113e-08	1.22956e-06	2.23	0.54	0.57	0.09	0.17	0.16	FYB1	chr5	protein_coding	FYN binding protein 1
ENSG00000125430.9	189.843	1.81647	0.273418	6.64358	3.06147e-11	1.0414e-09	1.06	1.45	1.54	0.37	0.33	0.45	HS3ST3B1	chr17	protein_coding	heparan sulfate-glucosamine 3-sulfotransferase 3B1
ENSG00000072133.11	156.841	2.77292	0.394311	7.03231	2.03136e-12	8.43014e-11	1.02	0.86	0.41	0.13	0.11	0.09	RPS6KA6	chrX	protein_coding	ribosomal protein S6 kinase A6
ENSG00000123240.17	1552.83	1.98105	0.222227	8.91455	4.89782e-19	4.55739e-17	9.99	11.06	14.61	2.58	3.14	3.23	OPTN	chr10	protein_coding	optineurin
ENSG00000197857.15	23.8046	2.41602	0.593172	4.07305	4.64006e-05	0.000436121	0.28	0.1	0.11	0.03	0.04	0.03	ZNF44	chr19	protein_coding	zinc finger protein 44
ENSG00000236444.5	6.9948	2.54665	0.87437	2.91255	0.00358488	0.0167386	0.1	0.08	0.08	0.02	0.01	0.02	UBE2L5	chr13	protein_coding	ubiquitin conjugating enzyme E2 L5
ENSG00000229962.2	10.438	2.9746	0.91876	3.23762	0.00120531	0.00690887	0.39	0.46	0.1	0.05	0.06	0.01	AP000221.1	chr21	lncRNA	--
ENSG00000148468.17	910.716	3.52163	0.261815	13.4508	3.04427e-41	2.8713e-38	11.53	10.75	7.24	0.98	0.8	0.79	FAM171A1	chr10	protein_coding	family with sequence similarity 171 member A1
ENSG00000286223.1	10.6785	2.62828	1.01094	2.59983	0.00932689	0.0361002	0.62	0.52	0.06	0.12	0.02	0.06	RP11-686O6.3	chr2	lncRNA	--
ENSG00000164093.17	42.9522	2.62559	0.523592	5.01458	5.31501e-07	8.1093e-06	0.38	0.42	0.14	0.05	0.06	0.04	PITX2	chr4	protein_coding	paired like homeodomain 2
ENSG00000285897.1	382.592	1.96662	0.228798	8.59546	8.29334e-18	6.91111e-16	2.95	2.56	2.21	0.76	0.63	0.57	RP5-1171I10.8	chr17	protein_coding	--
ENSG00000275764.1	149.984	1.65026	0.503422	3.27807	0.00104518	0.00613853	4.27	3.74	0.97	0.81	1.13	0.91	RP11-582E3.6	chr12	lncRNA	--
ENSG00000254416.6	7.62163	3.25889	1.04486	3.11898	0.00181478	0.00971153	0.08	0.19	0.16	0	0.01	0.04	LINC02732	chr11	lncRNA	long intergenic non-protein coding RNA 2732
ENSG00000091129.21	784.484	3.35149	0.251166	13.3437	1.28813e-40	1.02803e-37	3.87	5.19	3.7	0.36	0.41	0.48	NRCAM	chr7	protein_coding	neuronal cell adhesion molecule
ENSG00000204442.4	57.4204	1.75949	0.405288	4.34132	1.41627e-05	0.000153861	0.24	0.31	0.16	0.06	0.09	0.06	FAM155A	chr13	protein_coding	--
ENSG00000152620.13	733.062	1.77643	0.326492	5.44095	5.29969e-08	1.00704e-06	6.9	6.56	3.18	1.73	1.55	1.55	NADK2	chr5	protein_coding	NAD kinase 2, mitochondrial
ENSG00000155621.15	499.074	1.86403	0.331719	5.61929	1.91744e-08	3.97472e-07	5.19	4.19	2.22	1.1	1	1.06	C9orf85	chr9	protein_coding	chromosome 9 open reading frame 85
ENSG00000134245.18	142.684	1.40687	0.324525	4.33515	1.45658e-05	0.000158158	0.43	0.25	0.56	0.15	0.15	0.17	WNT2B	chr1	protein_coding	Wnt family member 2B
ENSG00000167232.14	1236.07	1.10375	0.328829	3.35661	0.000789056	0.00486572	5.54	4.25	2.27	1.78	1.91	1.89	ZNF91	chr19	protein_coding	zinc finger protein 91
ENSG00000115604.12	36.4536	1.30484	0.495429	2.63375	0.0084447	0.0333322	0.44	0.27	0.15	0.13	0.12	0.09	IL18R1	chr2	protein_coding	interleukin 18 receptor 1
ENSG00000178177.16	424.231	1.39805	0.353107	3.95927	7.5178e-05	0.000659767	1.24	0.95	0.49	0.38	0.35	0.29	LCORL	chr4	protein_coding	ligand dependent nuclear receptor corepressor like
ENSG00000265817.4	226.865	1.90774	0.39098	4.87936	1.06429e-06	1.52199e-05	1.32	1.62	0.6	0.35	0.32	0.27	FSBP	chr8	protein_coding	fibrinogen silencer binding protein
ENSG00000158560.14	50.8894	2.46831	0.469213	5.26054	1.4363e-07	2.48983e-06	0.39	0.27	0.74	0.07	0.1	0.08	DYNC1I1	chr7	protein_coding	dynein cytoplasmic 1 intermediate chain 1
ENSG00000184678.10	164.712	1.38802	0.301955	4.59679	4.29059e-06	5.37295e-05	2.36	2.05	3.64	0.87	1.21	0.96	H2BC21	chr1	protein_coding	H2B clustered histone 21
ENSG00000218283.2	25.8137	1.71396	0.602091	2.84668	0.00441777	0.019769	1.59	0.96	0.47	0.44	0.28	0.19	MORF4L1P1	chr1	processed_pseudogene	mortality factor 4 like 1 pseudogene 1
ENSG00000107537.14	807.997	1.1945	0.224467	5.32147	1.0293e-07	1.84279e-06	6.61	8.2	9.78	3.15	3.74	3.77	PHYH	chr10	protein_coding	phytanoyl-CoA 2-hydroxylase
ENSG00000115616.3	115.043	2.56558	0.746725	3.43577	0.000590867	0.00382662	0.15	0.32	1.92	0.16	0.11	0.13	SLC9A2	chr2	protein_coding	solute carrier family 9 member A2
ENSG00000011523.14	631.021	1.07601	0.407607	2.63983	0.00829486	0.0328777	3.53	2.73	1.04	1.14	1.07	1.23	CEP68	chr2	protein_coding	centrosomal protein 68
ENSG00000227344.2	15.7705	2.31929	0.769586	3.01368	0.00258096	0.0128676	0.65	0.49	0.11	0.09	0.09	0.07	HAUS6P1	chr7	processed_pseudogene	HAUS augmin like complex subunit 6 pseudogene 1
ENSG00000241073.1	37.5381	2.70085	0.806889	3.34723	0.000816222	0.00500296	5.89	6	0.5	0.88	0.7	0.32	RP4-714D9.2	chr1	lncRNA	--
ENSG00000213047.13	733.862	1.30506	0.319	4.09108	4.29364e-05	0.000407936	2.68	2	1.16	0.8	0.76	0.79	DENND1B	chr1	protein_coding	DENN domain containing 1B
ENSG00000233673.7	22.4742	1.47771	0.55628	2.65642	0.00789756	0.031575	0.45	0.32	0.19	0.08	0.16	0.1	ANAPC1P1	chr2	transcribed_unprocessed_pseudogene	ANAPC1 pseudogene 1
ENSG00000196267.13	73.9132	3.67315	0.366049	10.0346	1.07431e-23	1.74156e-21	0.85	0.62	0.68	0.06	0.06	0.05	ZNF836	chr19	protein_coding	zinc finger protein 836
ENSG00000232838.4	172.643	1.36205	0.335206	4.06331	4.83809e-05	0.000452005	7.58	4.96	3.43	2.19	2.08	1.88	PET117	chr20	protein_coding	PET117 cytochrome c oxidase chaperone
ENSG00000185915.5	41.4099	1.84095	0.368067	5.00168	5.68336e-07	8.58295e-06	0.43	0.46	0.42	0.12	0.14	0.1	KLHL34	chrX	protein_coding	kelch like family member 34
ENSG00000163689.20	239.384	1.16042	0.264208	4.39206	1.12281e-05	0.000125937	1.06	0.7	0.84	0.31	0.47	0.37	CFAP20DC	chr3	protein_coding	CFAP20 domain containing
ENSG00000268049.1	20.8428	1.41359	0.500273	2.82564	0.00471867	0.0208856	0.62	0.54	0.78	0.33	0.16	0.23	CTD-2619J13.9	chr19	lncRNA	--
ENSG00000105649.10	183.528	1.93383	0.236545	8.17532	2.95084e-16	2.06858e-14	4.05	4.03	3.95	0.83	1.12	1.17	RAB3A	chr19	protein_coding	RAB3A, member RAS oncogene family
ENSG00000164164.17	3296.83	1.30724	0.161995	8.06964	7.05061e-16	4.75001e-14	12.17	12.94	11.27	4.94	4.84	4.83	OTUD4	chr4	protein_coding	OTU deubiquitinase 4
ENSG00000151466.12	949.67	1.56313	0.341672	4.57493	4.7638e-06	5.91423e-05	5.98	3.36	2.36	1.43	1.23	1.25	SCLT1	chr4	protein_coding	sodium channel and clathrin linker 1
ENSG00000148082.10	214.712	3.37187	0.318563	10.5846	3.51137e-26	7.58968e-24	0.81	0.81	1.28	0.07	0.11	0.1	SHC3	chr9	protein_coding	SHC adaptor protein 3
ENSG00000165629.20	10064.7	1.15193	0.160881	7.1601	8.06161e-13	3.5667e-11	164.05	145.6	134.55	66.81	63.7	67.77	ATP5F1C	chr10	protein_coding	ATP synthase F1 subunit gamma
ENSG00000088305.18	239.503	1.42	0.292107	4.86125	1.1665e-06	1.64995e-05	2.47	1.65	1.45	0.76	0.75	0.55	DNMT3B	chr20	protein_coding	DNA methyltransferase 3 beta
ENSG00000123552.18	631.446	1.07587	0.329628	3.2639	0.00109891	0.00639787	3.51	2.81	1.48	1.22	1.19	1.27	USP45	chr6	protein_coding	ubiquitin specific peptidase 45
ENSG00000163104.18	1539.84	1.3979	0.304214	4.59512	4.32502e-06	5.40953e-05	11.59	9.2	5.29	3.22	3.32	3.29	SMARCAD1	chr4	protein_coding	SWI/SNF-related, matrix-associated actin-dependent regulator of chromatin, subfamily a, containing DEAD/H box 1
ENSG00000138772.13	5533.5	1.37559	0.216274	6.36042	2.01206e-10	6.11276e-09	49.94	37.28	33.45	14.5	14.59	16.99	ANXA3	chr4	protein_coding	annexin A3
ENSG00000287051.1	4.88169	2.53364	1.02722	2.4665	0.013644	0.0488378	0.1	0.1	0.17	0.01	0.03	0.03	RP11-259K21.6	chr12	lncRNA	--
ENSG00000061918.14	21.0684	5.13999	0.878711	5.84947	4.93142e-09	1.16281e-07	0.2	0.22	0.36	0.01	0	0.01	GUCY1B1	chr4	protein_coding	guanylate cyclase 1 soluble subunit beta 1
ENSG00000151240.17	21.7957	2.26507	0.517046	4.3808	1.18245e-05	0.000131559	0.12	0.09	0.1	0.02	0.02	0.03	DIP2C	chr10	protein_coding	disco interacting protein 2 homolog C
ENSG00000224541.1	9.95122	2.58075	0.989865	2.60718	0.00912922	0.035494	1.97	0.44	0.85	0.06	0.05	0.42	AP001439.2	chr21	lncRNA	--
ENSG00000104177.18	384.393	2.23352	0.393492	5.67615	1.37762e-08	2.94393e-07	1.67	1.16	0.54	0.25	0.23	0.23	MYEF2	chr15	protein_coding	myelin expression factor 2
ENSG00000087586.18	5800.23	1.10207	0.333223	3.3073	0.000942013	0.00562659	101.01	51.65	47.87	38.82	28.25	25.16	AURKA	chr20	protein_coding	aurora kinase A
ENSG00000134824.14	10987.5	2.13989	0.419539	5.10058	3.38617e-07	5.38002e-06	24.91	24.9	76.66	9.59	9.73	8.88	FADS2	chr11	protein_coding	fatty acid desaturase 2
ENSG00000123870.10	71.2347	2.16139	0.427745	5.05298	4.34967e-07	6.7658e-06	1.98	1.31	0.96	0.24	0.24	0.46	ZNF137P	chr19	transcribed_unprocessed_pseudogene	zinc finger protein 137, pseudogene
ENSG00000205268.11	422.309	1.00625	0.303279	3.31789	0.000907006	0.00545044	1.62	1.48	0.82	0.7	0.63	0.61	PDE7A	chr8	protein_coding	phosphodiesterase 7A
ENSG00000197128.12	315.19	1.0882	0.245799	4.42718	9.54744e-06	0.000109392	1.94	1.9	1.35	0.9	0.75	0.77	ZNF772	chr19	protein_coding	zinc finger protein 772
ENSG00000142173.16	2321.19	2.29256	0.306068	7.49036	6.86836e-14	3.4676e-12	11.21	22.36	19.48	3.04	3.95	3.81	COL6A2	chr21	protein_coding	collagen type VI alpha 2 chain
ENSG00000122644.13	1143.74	1.36927	0.31979	4.28178	1.85402e-05	0.00019578	13.31	13.73	6.76	5.04	4.21	3.79	ARL4A	chr7	protein_coding	ADP ribosylation factor like GTPase 4A
ENSG00000198707.17	1249.23	1.36456	0.32367	4.21591	2.48775e-05	0.000254853	2.32	1.96	1	0.68	0.67	0.69	CEP290	chr12	protein_coding	centrosomal protein 290
ENSG00000108100.18	3881.62	1.05796	0.174261	6.0711	1.27036e-09	3.34517e-08	21.87	22.75	18.66	10.15	10.12	9.93	CCNY	chr10	protein_coding	cyclin Y
ENSG00000172000.7	193.647	2.74419	0.252684	10.8602	1.78447e-27	4.30554e-25	1.33	1.38	1.07	0.17	0.18	0.2	ZNF556	chr19	protein_coding	zinc finger protein 556
ENSG00000181007.9	334.906	1.3932	0.233741	5.96045	2.51546e-09	6.21379e-08	1.51	1.34	1.03	0.52	0.46	0.49	ZFP82	chr19	protein_coding	ZFP82 zinc finger protein
ENSG00000068615.19	32.0503	1.18708	0.467788	2.53763	0.0111605	0.0417339	0.27	0.18	0.11	0.09	0.08	0.07	REEP1	chr2	protein_coding	receptor accessory protein 1
ENSG00000111110.12	192.752	1.77011	0.397322	4.45512	8.38473e-06	9.76337e-05	1.6	0.84	0.65	0.4	0.24	0.25	PPM1H	chr12	protein_coding	protein phosphatase, Mg2+/Mn2+ dependent 1H
ENSG00000185869.15	160.473	2.56598	0.279721	9.17334	4.58569e-20	4.80571e-18	0.9	0.97	0.74	0.11	0.16	0.17	ZNF829	chr19	protein_coding	zinc finger protein 829
ENSG00000140937.14	569.486	1.77714	0.599359	2.96506	0.00302623	0.0145965	1.19	3.21	0.39	0.58	0.4	0.43	CDH11	chr16	protein_coding	cadherin 11
ENSG00000114346.14	9706.83	1.11069	0.324474	3.42305	0.000619235	0.00397365	84.8	58.52	34.86	30.17	26.27	25.41	ECT2	chr3	protein_coding	epithelial cell transforming 2
ENSG00000196967.11	140.823	1.01895	0.286538	3.55606	0.000376453	0.00262745	0.49	0.49	0.31	0.2	0.2	0.23	ZNF585A	chr19	protein_coding	zinc finger protein 585A
ENSG00000270179.1	22.9018	1.73692	0.531123	3.27028	0.00107443	0.00628011	1.83	1.34	0.89	0.56	0.29	0.35	RP11-159N11.4	chr11	lncRNA	--
ENSG00000150712.11	1356.84	1.00756	0.203335	4.9552	7.22543e-07	1.06483e-05	8.9	8.71	6.58	4.01	4.02	3.92	MTMR12	chr5	protein_coding	myotubularin related protein 12
ENSG00000078403.17	1463.58	2.78365	0.2838	9.80849	1.03508e-22	1.51253e-20	8.85	7.16	4.64	1.11	0.88	0.99	MLLT10	chr10	protein_coding	MLLT10 histone lysine methyltransferase DOT1L cofactor
ENSG00000187522.16	1696.64	1.91642	0.246597	7.77145	7.75929e-15	4.56105e-13	30.53	28.75	19.71	7.95	6.45	6.41	HSPA14	chr10	protein_coding	heat shock protein family A (Hsp70) member 14
ENSG00000114450.11	3187.11	2.86542	0.358111	8.00148	1.22929e-15	8.07206e-14	20.01	22.68	8.83	2.61	2.27	2.18	GNB4	chr3	protein_coding	G protein subunit beta 4
ENSG00000050344.9	741.652	1.2114	0.437762	2.76726	0.00565303	0.0241707	9.38	6.09	2.29	2.54	2.58	2.49	NFE2L3	chr7	protein_coding	nuclear factor, erythroid 2 like 3
ENSG00000172795.17	1171.37	1.94987	0.310101	6.28785	3.21898e-10	9.46088e-09	5.51	4.09	2.48	1.13	1.01	0.97	DCP2	chr5	protein_coding	decapping mRNA 2
ENSG00000024526.17	2628.44	1.97094	0.516206	3.81813	0.000134467	0.00109678	31.71	15.27	5.54	5.83	4.01	3.42	DEPDC1	chr1	protein_coding	DEP domain containing 1
ENSG00000122705.17	3632.23	1.17119	0.141414	8.282	1.21123e-16	8.91245e-15	49.08	46.15	52.64	21.28	21.27	22.51	CLTA	chr9	protein_coding	clathrin light chain A
ENSG00000213020.10	393.04	1.34489	0.178672	7.5271	5.18794e-14	2.6646e-12	2.06	1.9	1.88	0.71	0.76	0.81	ZNF611	chr19	protein_coding	zinc finger protein 611
ENSG00000198252.12	2115.99	1.18593	0.340311	3.48483	0.000492447	0.00328129	17.3	18.25	7.75	6.59	6.43	5.97	STYX	chr14	protein_coding	serine/threonine/tyrosine interacting protein
ENSG00000171130.19	452.445	1.18346	0.222727	5.31352	1.07529e-07	1.91686e-06	1.84	2.49	2.54	1.06	0.97	0.98	ATP6V0E2	chr7	protein_coding	ATPase H+ transporting V0 subunit e2
ENSG00000253250.3	272.502	3.5721	0.365566	9.77141	1.49363e-22	2.15228e-20	16.96	11.74	6.96	1.1	0.96	0.91	C8orf88	chr8	protein_coding	chromosome 8 open reading frame 88
ENSG00000080561.14	96.1058	1.37968	0.319589	4.31706	1.58124e-05	0.000169653	0.34	0.42	0.59	0.16	0.2	0.15	MID2	chrX	protein_coding	midline 2
ENSG00000261351.2	47.2322	1.04502	0.34413	3.03671	0.00239172	0.0121113	0.85	0.73	0.59	0.33	0.32	0.39	CTD-3185P2.1	chr15	lncRNA	--
ENSG00000196787.3	106.589	1.41112	0.430409	3.27856	0.0010434	0.00613504	2.77	1.41	0.93	0.68	0.71	0.5	H2AC11	chr6	protein_coding	H2A clustered histone 11
ENSG00000100100.13	60.8828	1.73536	0.41748	4.15675	3.22802e-05	0.000320485	0.59	0.45	0.78	0.1	0.26	0.18	PIK3IP1	chr22	protein_coding	phosphoinositide-3-kinase interacting protein 1
ENSG00000169131.13	544.764	1.31531	0.360684	3.64672	0.000265607	0.00195924	8.82	7.08	3.28	2.4	2.59	2.67	ZNF354A	chr5	protein_coding	zinc finger protein 354A
ENSG00000254389.3	66.5472	1.03083	0.364823	2.82557	0.00471963	0.0208856	1.59	1.02	0.83	0.62	0.6	0.45	RHPN1-AS1	chr8	lncRNA	RHPN1 antisense RNA 1 (head to head)
ENSG00000112276.14	177.581	1.20764	0.300463	4.01925	5.83829e-05	0.000530173	1.4	1.02	0.75	0.4	0.51	0.45	BVES	chr6	protein_coding	blood vessel epicardial substance
ENSG00000171388.12	31.2547	3.73739	0.533634	7.00366	2.49367e-12	1.01458e-10	0.41	0.38	0.54	0.04	0.04	0.02	APLN	chrX	protein_coding	apelin
ENSG00000159921.20	1947.42	3.35184	0.279189	12.0056	3.31985e-33	1.53082e-30	19.68	9.49	15.92	1.58	1.35	1.42	GNE	chr9	protein_coding	glucosamine (UDP-N-acetyl)-2-epimerase/N-acetylmannosamine kinase
ENSG00000227375.6	13.996	2.33412	0.709958	3.28768	0.00101015	0.00596319	0.37	0.23	0.21	0.04	0.1	0.02	DLG1-AS1	chr3	lncRNA	DLG1 antisense RNA 1
ENSG00000055732.13	612.457	1.84596	0.263156	7.01468	2.30479e-12	9.45148e-11	3.87	4.22	2.55	0.96	1.05	0.94	MCOLN3	chr1	protein_coding	mucolipin TRP cation channel 3
ENSG00000153558.16	117.995	1.28153	0.255057	5.0245	5.04745e-07	7.72379e-06	0.61	0.51	0.49	0.24	0.19	0.23	FBXL2	chr3	protein_coding	F-box and leucine rich repeat protein 2
ENSG00000262413.1	49.6614	1.18438	0.421655	2.80888	0.00497148	0.0218228	2.72	2.57	1.37	1.01	0.71	1.19	RP11-498C9.3	chr17	lncRNA	--
ENSG00000174740.8	6.20399	6.25576	1.47676	4.23614	2.27398e-05	0.000235454	0.08	0.13	0.05	0	0	0	PABPC5	chrX	protein_coding	poly(A) binding protein cytoplasmic 5
ENSG00000148483.9	5.40133	3.51035	1.18141	2.97133	0.00296512	0.0143518	0.03	0.04	0.06	0	0.01	0	TMEM236	chr10	protein_coding	transmembrane protein 236
ENSG00000185985.11	15.5924	7.5901	1.35121	5.61728	1.93983e-08	4.01711e-07	0.07	0.09	0.03	0	0	0	SLITRK2	chrX	protein_coding	SLIT and NTRK like family member 2
ENSG00000138468.16	437.27	1.82679	0.416875	4.38212	1.17531e-05	0.000130962	4.65	1.8	1.48	0.73	0.78	0.69	SENP7	chr3	protein_coding	SUMO specific peptidase 7
ENSG00000033327.13	360.785	1.067	0.257028	4.1513	3.30591e-05	0.000326966	1.41	1.79	2.12	0.78	0.73	1.01	GAB2	chr11	protein_coding	GRB2 associated binding protein 2
ENSG00000161298.18	77.0559	1.67107	0.389424	4.29112	1.77775e-05	0.000188494	0.37	0.24	0.16	0.07	0.08	0.09	ZNF382	chr19	protein_coding	zinc finger protein 382
ENSG00000065615.14	1684.81	1.01459	0.350551	2.89426	0.00380054	0.0175598	8.29	5.95	3.04	2.95	2.79	2.76	CYB5R4	chr6	protein_coding	cytochrome b5 reductase 4
ENSG00000254535.4	196.797	1.58638	0.464199	3.41746	0.000632081	0.0040443	1.99	1.82	0.54	0.53	0.52	0.4	PABPC4L	chr4	protein_coding	poly(A) binding protein cytoplasmic 4 like
ENSG00000144749.14	1369.73	1.45142	0.316937	4.57953	4.66026e-06	5.80087e-05	6.49	9.78	4.56	2.71	2.58	2.34	LRIG1	chr3	protein_coding	leucine rich repeats and immunoglobulin like domains 1
ENSG00000118058.23	4531.16	1.13963	0.279346	4.07965	4.51044e-05	0.000425997	6.43	5.05	3.23	2.4	2.16	2.06	KMT2A	chr11	protein_coding	lysine methyltransferase 2A
ENSG00000096968.14	199.157	1.39173	0.256953	5.41628	6.08528e-08	1.14375e-06	0.97	1.01	0.7	0.36	0.35	0.31	JAK2	chr9	protein_coding	Janus kinase 2
ENSG00000138061.12	4734.86	2.33156	0.456234	5.11045	3.214e-07	5.13794e-06	55.54	30.13	11.92	6.6	6.11	6.5	CYP1B1	chr2	protein_coding	cytochrome P450 family 1 subfamily B member 1
ENSG00000143494.16	32.6419	4.15521	0.751663	5.52802	3.23863e-08	6.47414e-07	0.13	0.06	0.33	0.01	0.01	0.01	VASH2	chr1	protein_coding	vasohibin 2
ENSG00000112406.5	769.26	1.27949	0.308739	4.14426	3.40916e-05	0.00033542	6.78	4.38	3.12	2.04	2.08	1.71	HECA	chr6	protein_coding	hdc homolog, cell cycle regulator
ENSG00000243414.6	170.966	2.38933	0.265899	8.98585	2.56735e-19	2.42148e-17	2.39	2.17	1.68	0.42	0.4	0.35	TICAM2	chr5	protein_coding	toll like receptor adaptor molecule 2
ENSG00000273196.1	4.22332	3.14594	1.22507	2.56797	0.0102296	0.0389047	2.91	1.89	2.93	0	0.57	0.28	RP11-717A5.2	chr2	lncRNA	--
ENSG00000213693.4	62.0212	1.07641	0.351599	3.06146	0.00220257	0.0113015	0.65	1.14	1.06	0.43	0.44	0.46	SEC14L1P1	chr11	processed_pseudogene	SEC14 like 1 pseudogene 1
ENSG00000039523.20	1473.2	1.06043	0.191203	5.54608	2.92153e-08	5.91431e-07	7.61	7.52	6.7	4	3.26	3.13	RIPOR1	chr16	protein_coding	RHO family interacting cell polarization regulator 1
ENSG00000287023.1	100.413	3.07012	0.338221	9.07727	1.11335e-19	1.11067e-17	4.6	2.71	3.99	0.34	0.51	0.47	RP11-396D16.1	chr10	lncRNA	--
ENSG00000116774.12	334.771	5.36177	0.451088	11.8863	1.39437e-32	6.15597e-30	3.69	3.84	9.71	0.1	0.15	0.16	OLFML3	chr1	protein_coding	olfactomedin like 3
ENSG00000160285.15	3695.09	1.52208	0.415699	3.66149	0.000250748	0.00186865	12.13	10.4	33.95	6.49	6.73	6.1	LSS	chr21	protein_coding	lanosterol synthase
ENSG00000145332.14	975.146	1.59001	0.217482	7.31101	2.6515e-13	1.21722e-11	5.81	4.96	3.93	1.72	1.58	1.55	KLHL8	chr4	protein_coding	kelch like family member 8
ENSG00000224531.6	1355.2	1.05652	0.191503	5.51698	3.4488e-08	6.85823e-07	10.01	9.82	7.78	4.51	4.38	4.31	SMIM13	chr6	protein_coding	small integral membrane protein 13
ENSG00000103319.12	672.72	1.00596	0.255785	3.93285	8.3943e-05	0.000725456	3.35	2.88	2.02	1.53	1.27	1.28	EEF2K	chr16	protein_coding	eukaryotic elongation factor 2 kinase
ENSG00000168092.14	7376.21	1.05477	0.21089	5.00153	5.68769e-07	8.58324e-06	40.59	35.85	27.25	16.64	16.43	16.51	PAFAH1B2	chr11	protein_coding	platelet activating factor acetylhydrolase 1b catalytic subunit 2
ENSG00000109458.8	285.551	1.81569	0.227187	7.99204	1.32728e-15	8.66072e-14	1.16	1.18	0.9	0.31	0.3	0.31	GAB1	chr4	protein_coding	GRB2 associated binding protein 1
ENSG00000180884.10	36.7962	2.05418	0.392343	5.23569	1.6437e-07	2.81014e-06	0.33	0.36	0.31	0.08	0.09	0.07	ZNF792	chr19	protein_coding	zinc finger protein 792
ENSG00000185261.15	25.0544	1.3256	0.5051	2.62444	0.00867923	0.0340314	0.08	0.09	0.04	0.02	0.03	0.03	KIAA0825	chr5	protein_coding	KIAA0825
ENSG00000164105.4	1474.9	1.13704	0.204459	5.56121	2.67906e-08	5.4554e-07	47.06	30.81	36.97	18.05	16.56	17	SAP30	chr4	protein_coding	Sin3A associated protein 30
ENSG00000166479.10	5738.59	1.12517	0.223679	5.03029	4.89749e-07	7.54439e-06	29.86	28.25	19.75	11.68	12.11	11.7	TMX3	chr18	protein_coding	thioredoxin related transmembrane protein 3
ENSG00000183137.15	378.163	1.20159	0.381967	3.14581	0.00165629	0.00901543	1.28	0.58	0.46	0.31	0.34	0.34	CEP57L1	chr6	protein_coding	centrosomal protein 57 like 1
ENSG00000112964.14	15.5998	2.55663	0.95008	2.69096	0.00712464	0.0290606	0.04	0.06	0.19	0	0.03	0.02	GHR	chr5	protein_coding	growth hormone receptor
ENSG00000138759.20	1106.86	1.4506	0.177542	8.17043	3.07281e-16	2.14674e-14	1.95	1.76	2.19	0.63	0.76	0.75	FRAS1	chr4	protein_coding	Fraser extracellular matrix complex subunit 1
ENSG00000106392.11	713.598	1.47297	0.336624	4.3757	1.21043e-05	0.000134312	4.58	3.52	1.85	1.23	1.17	1.16	C1GALT1	chr7	protein_coding	core 1 synthase, glycoprotein-N-acetylgalactosamine 3-beta-galactosyltransferase 1
ENSG00000188428.20	651.154	1.00683	0.277503	3.62819	0.000285413	0.0020802	8.07	7.02	4.34	3.3	3.28	3.02	BLOC1S5	chr6	protein_coding	biogenesis of lysosomal organelles complex 1 subunit 5
ENSG00000213347.10	133.831	1.31379	0.345063	3.80738	0.000140448	0.00113662	1.34	0.59	0.83	0.4	0.31	0.38	MXD3	chr5	protein_coding	MAX dimerization protein 3
ENSG00000286940.1	8.20762	2.60699	0.944284	2.76081	0.0057658	0.0245393	0.32	0.12	0.07	0.02	0.04	0.02	MICB-DT	chr6	lncRNA	MICB divergent transcript
ENSG00000273080.1	23.8209	1.85351	0.510536	3.63052	0.000282854	0.00206736	2.25	1.2	2.58	0.39	0.63	0.63	RP11-301O19.1	chr2	lncRNA	--
ENSG00000136169.16	283.166	1.11632	0.307326	3.63235	0.000280854	0.00205564	2.05	1.22	1.04	0.66	0.58	0.72	SETDB2	chr13	protein_coding	SET domain bifurcated histone lysine methyltransferase 2
ENSG00000158427.15	50.8691	1.51381	0.433594	3.4913	0.000480675	0.00321328	0.2	0.32	0.49	0.11	0.14	0.1	TMSB15B	chrX	protein_coding	thymosin beta 15B
ENSG00000268573.1	46.8951	1.58845	0.511907	3.10301	0.00191562	0.0101323	0.56	0.46	0.16	0.15	0.13	0.11	RP11-158H5.7	chr18	lncRNA	--
ENSG00000165434.8	782.809	1.05662	0.244065	4.32928	1.496e-05	0.000161593	3.96	2.52	2.43	1.39	1.41	1.44	PGM2L1	chr11	protein_coding	phosphoglucomutase 2 like 1
ENSG00000189180.16	1303.12	1.57122	0.309342	5.07925	3.78933e-07	5.97937e-06	8.25	6.97	3.81	2.28	2	2.08	ZNF33A	chr10	protein_coding	zinc finger protein 33A
ENSG00000187908.20	5847.64	1.79715	0.412913	4.35237	1.34671e-05	0.000147386	12.31	17.29	42.37	7.16	6.75	6.51	DMBT1	chr10	protein_coding	deleted in malignant brain tumors 1
ENSG00000078177.14	1010.91	1.26875	0.36692	3.45784	0.000544517	0.00357505	4.67	4.29	1.75	1.57	1.46	1.4	N4BP2	chr4	protein_coding	NEDD4 binding protein 2
ENSG00000197372.10	971.934	1.26873	0.342162	3.70797	0.000208926	0.0016003	6.94	5.27	2.71	2.18	1.98	2	ZNF675	chr19	protein_coding	zinc finger protein 675
ENSG00000151718.16	3654.2	1.2771	0.232285	5.49798	3.84158e-08	7.49885e-07	14.49	13.77	9.85	5.94	4.97	4.73	WWC2	chr4	protein_coding	WW and C2 domain containing 2
ENSG00000145545.12	918.258	1.5503	0.169922	9.1236	7.26664e-20	7.46449e-18	4.28	4.68	4.27	1.45	1.57	1.47	SRD5A1	chr5	protein_coding	steroid 5 alpha-reductase 1
ENSG00000248664.1	2.63391	5.0508	1.85603	2.72129	0.00650277	0.0270189	0.28	0.04	0.1	0	0	0	CTC-498J12.3	chr5	lncRNA	--
ENSG00000159885.14	22.158	1.64224	0.462731	3.54902	0.000386671	0.00267715	0.45	0.36	0.43	0.15	0.1	0.14	ZNF222	chr19	protein_coding	zinc finger protein 222
ENSG00000250038.7	12.773	2.26706	0.647605	3.50068	0.000464079	0.00311785	0.23	0.32	0.3	0.07	0.07	0.03	RP11-180C1.1	chr4	lncRNA	--
ENSG00000269416.6	281.196	1.48319	0.31989	4.63656	3.5426e-06	4.50975e-05	3.7	2.17	1.82	1.03	0.93	0.77	LINC01224	chr19	lncRNA	long intergenic non-protein coding RNA 1224
ENSG00000255346.10	1444.17	2.57694	0.311591	8.27026	1.33664e-16	9.73164e-15	6.66	2.82	5.24	0.91	0.73	0.78	NOX5	chr15	protein_coding	NADPH oxidase 5
ENSG00000005238.20	196.068	1.0606	0.254932	4.16031	3.17811e-05	0.000316287	1.06	0.87	1.14	0.39	0.47	0.6	FAM214B	chr9	protein_coding	family with sequence similarity 214 member B
ENSG00000131620.17	293.168	2.70495	0.280757	9.63449	5.71736e-22	7.70358e-20	1.52	2.09	2.62	0.28	0.33	0.34	ANO1	chr11	protein_coding	anoctamin 1
ENSG00000188647.13	1907.71	1.55556	0.298256	5.2155	1.83322e-07	3.09514e-06	7.61	5.95	3.57	2.06	1.89	1.84	PTAR1	chr9	protein_coding	protein prenyltransferase alpha subunit repeat containing 1
ENSG00000178295.15	1174.43	1.02568	0.38693	2.65081	0.0080298	0.0320235	4.73	3.53	1.55	1.87	1.5	1.42	GEN1	chr2	protein_coding	GEN1 Holliday junction 5' flap endonuclease
ENSG00000223784.2	196.224	2.01571	0.306161	6.58384	4.58465e-11	1.52454e-09	1.52	1.5	2.64	0.4	0.49	0.5	LINP1	chr10	lncRNA	lncRNA in non-homologous end joining pathway 1
ENSG00000189410.12	202.985	1.57459	0.219651	7.1686	7.57694e-13	3.35943e-11	1.76	1.66	1.58	0.48	0.61	0.58	SH2D5	chr1	protein_coding	SH2 domain containing 5
ENSG00000255521.2	144.195	2.0574	0.677349	3.03743	0.00238609	0.0120936	0.51	0.97	4.71	0.35	0.5	0.62	RP4-607I7.1	chr11	lncRNA	--
ENSG00000110367.13	8477.3	1.11165	0.256668	4.33106	1.4839e-05	0.000160705	29.35	27.86	17.23	11.92	11.54	10.81	DDX6	chr11	protein_coding	DEAD-box helicase 6
ENSG00000106799.13	3738.99	1.41744	0.240049	5.90478	3.53109e-09	8.48034e-08	20.59	23.4	14.63	7.47	7.32	7.08	TGFBR1	chr9	protein_coding	transforming growth factor beta receptor 1
ENSG00000214146.3	9.46708	1.88744	0.767641	2.45876	0.0139418	0.0496723	0.19	0.11	0.08	0.02	0.04	0.04	LINC02026	chr3	lncRNA	long intergenic non-protein coding RNA 2026
ENSG00000040608.14	248.289	1.91873	0.2964	6.47344	9.57946e-11	3.02548e-09	2.48	2.81	4	1.05	0.7	0.69	RTN4R	chr22	protein_coding	reticulon 4 receptor
ENSG00000175445.17	1543.71	4.80747	0.177047	27.1536	2.29386e-162	2.37988e-158	17.75	17.64	17.89	0.65	0.57	0.66	LPL	chr8	protein_coding	lipoprotein lipase
ENSG00000172244.9	250.208	1.64054	0.423368	3.87496	0.000106642	0.000893705	4.99	2.84	1.49	1.16	1	0.8	C5orf34	chr5	protein_coding	chromosome 5 open reading frame 34
ENSG00000071246.11	32.024	1.54646	0.420362	3.67887	0.000234267	0.0017638	0.17	0.14	0.18	0.07	0.06	0.04	VASH1	chr14	protein_coding	vasohibin 1
ENSG00000138660.12	1448.22	1.39176	0.232899	5.97583	2.28915e-09	5.70226e-08	8.3	9.27	6.15	2.77	3.07	3.16	AP1AR	chr4	protein_coding	adaptor related protein complex 1 associated regulatory protein
ENSG00000196757.8	319.507	1.64565	0.369976	4.448	8.66731e-06	0.000100529	5.71	3.01	2.09	1.18	1.11	1.13	ZNF700	chr19	protein_coding	zinc finger protein 700
ENSG00000272121.1	22.5543	1.62169	0.480527	3.37482	0.000738649	0.00459985	0.85	0.71	0.8	0.3	0.16	0.31	RP4-555D20.4	chr3	lncRNA	--
ENSG00000273149.1	210.202	1.25139	0.448756	2.78858	0.00529392	0.0229329	20.8	11.12	5.34	5.1	4.63	5.76	RP11-290D2.6	chr13	lncRNA	--
ENSG00000172159.16	1310.5	4.54044	0.395547	11.4789	1.68434e-30	5.72951e-28	13.18	10.92	4.4	0.47	0.39	0.36	FRMD3	chr9	protein_coding	FERM domain containing 3
ENSG00000188517.16	4.79917	5.90176	1.72785	3.41566	0.000636274	0.00406612	0	0.03	0.05	0	0	0	COL25A1	chr4	protein_coding	collagen type XXV alpha 1 chain
ENSG00000176406.23	366.307	1.04463	0.375997	2.77831	0.00546426	0.0234991	1.18	1	0.43	0.43	0.44	0.39	RIMS2	chr8	protein_coding	regulating synaptic membrane exocytosis 2
ENSG00000163644.15	102.818	1.46667	0.328508	4.46464	8.02043e-06	9.39166e-05	0.47	0.24	0.28	0.12	0.11	0.11	PPM1K	chr4	protein_coding	protein phosphatase, Mg2+/Mn2+ dependent 1K
ENSG00000245970.2	38.7985	1.81778	0.602101	3.01906	0.00253558	0.0127116	1.32	0.67	0.25	0.2	0.18	0.25	KB-1208A12.3	chr8	lncRNA	--
ENSG00000142920.17	38.7047	1.69623	0.672023	2.52407	0.0116004	0.0429154	0.09	0.04	0.33	0.05	0.04	0.05	AZIN2	chr1	protein_coding	antizyme inhibitor 2
ENSG00000143469.20	5977.22	2.63095	0.386453	6.80794	9.90063e-12	3.72846e-10	26.46	19.58	8.22	2.77	2.94	3	SYT14	chr1	protein_coding	synaptotagmin 14
ENSG00000109654.16	959.28	2.20761	0.189038	11.6781	1.64849e-31	6.57812e-29	2.77	2.2	2.23	0.46	0.54	0.54	TRIM2	chr4	protein_coding	tripartite motif containing 2
ENSG00000228014.1	7.29552	3.93584	1.25717	3.13072	0.00174379	0.00941545	0.38	0.21	0.1	0.05	0	0	ZNF680P1	chr7	processed_pseudogene	ZNF680 pseudogene 1
ENSG00000153404.14	16.6734	3.549	0.928041	3.82419	0.000131204	0.00107227	0.05	0.01	0.11	0.01	0	0	PLEKHG4B	chr5	protein_coding	pleckstrin homology and RhoGEF domain containing G4B
ENSG00000178184.16	67.0669	2.07281	0.402558	5.14908	2.61762e-07	4.28694e-06	0.72	0.78	0.4	0.17	0.16	0.11	PARD6G	chr18	protein_coding	par-6 family cell polarity regulator gamma
ENSG00000138735.16	105.307	2.02161	0.374949	5.3917	6.9794e-08	1.2919e-06	0.65	0.29	0.37	0.12	0.11	0.08	PDE5A	chr4	protein_coding	phosphodiesterase 5A
ENSG00000123983.15	14182.9	1.21889	0.346804	3.51464	0.000440343	0.00298209	23.83	22.97	55.42	14.38	15.05	13.84	ACSL3	chr2	protein_coding	acyl-CoA synthetase long chain family member 3
ENSG00000038210.14	1671.18	1.1645	0.368981	3.156	0.00159949	0.00875709	19.96	18.71	7.4	7.25	6.76	6.48	PI4K2B	chr4	protein_coding	phosphatidylinositol 4-kinase type 2 beta
ENSG00000136111.14	1501.25	1.37054	0.322932	4.24404	2.19527e-05	0.000227645	9.5	6.38	4.04	2.9	2.37	2.37	TBC1D4	chr13	protein_coding	TBC1 domain family member 4
ENSG00000155099.8	209.793	1.49188	0.21065	7.08229	1.41788e-12	6.04126e-11	2.84	2.64	2.49	0.87	1.03	0.91	PIP4P2	chr8	protein_coding	phosphatidylinositol-4,5-bisphosphate 4-phosphatase 2
ENSG00000123496.8	280.383	3.33223	0.31083	10.7204	8.16093e-27	1.84064e-24	5.51	7.53	10.13	0.62	0.87	0.79	IL13RA2	chrX	protein_coding	interleukin 13 receptor subunit alpha 2
ENSG00000134758.14	2280.6	1.57674	0.380149	4.14768	3.35865e-05	0.000331078	26.26	29.66	10.36	7.93	7.07	7.21	RNF138	chr18	protein_coding	ring finger protein 138
ENSG00000151461.20	2646.39	1.67151	0.194172	8.60839	7.40932e-18	6.24973e-16	19.5	16.81	14.26	5.58	5.23	4.93	UPF2	chr10	protein_coding	UPF2 regulator of nonsense mediated mRNA decay
ENSG00000153395.10	3750.03	1.02436	0.153494	6.67365	2.49516e-11	8.61472e-10	19.66	18.64	19.05	10.15	9.2	8.62	LPCAT1	chr5	protein_coding	lysophosphatidylcholine acyltransferase 1
ENSG00000176055.10	782.056	1.10912	0.414892	2.67328	0.00751144	0.0302646	6.02	5.92	1.88	2.18	2.16	2.06	MBLAC2	chr5	protein_coding	metallo-beta-lactamase domain containing 2
ENSG00000162105.20	63.2026	1.2548	0.319056	3.93285	8.39431e-05	0.000725456	0.1	0.1	0.14	0.04	0.05	0.05	SHANK2	chr11	protein_coding	SH3 and multiple ankyrin repeat domains 2
ENSG00000161888.11	1601.96	1.29133	0.30367	4.25241	2.1148e-05	0.000220402	27.14	16.61	15.61	10.47	7.2	6.31	SPC24	chr19	protein_coding	SPC24 component of NDC80 kinetochore complex
ENSG00000164651.17	573.621	1.97671	0.282827	6.98912	2.76621e-12	1.11454e-10	4.09	6.79	7.22	1.64	1.35	1.59	SP8	chr7	protein_coding	Sp8 transcription factor
ENSG00000169607.13	1583.01	1.5049	0.342303	4.39641	1.10058e-05	0.000123979	15.44	10.1	6.12	4.19	3.76	3.11	CKAP2L	chr2	protein_coding	cytoskeleton associated protein 2 like
ENSG00000247556.6	8350.39	1.26463	0.23369	5.4116	6.2465e-08	1.17087e-06	29.05	22.31	17.37	9.66	9.18	9.52	OIP5-AS1	chr15	lncRNA	OIP5 antisense RNA 1
ENSG00000143970.18	2489.37	1.15117	0.33466	3.43983	0.000582081	0.00378034	8.87	6.69	3.57	3.18	2.78	2.59	ASXL2	chr2	protein_coding	ASXL transcriptional regulator 2
ENSG00000171940.14	4265.43	1.08325	0.373319	2.90167	0.00371185	0.0172152	31.06	26.93	11.03	12.29	10.36	9.8	ZNF217	chr20	protein_coding	zinc finger protein 217
ENSG00000242419.6	26.6048	1.88688	0.472445	3.99385	6.50092e-05	0.000582496	0.21	0.17	0.24	0.06	0.07	0.03	PCDHGC4	chr5	protein_coding	protocadherin gamma subfamily C, 4
ENSG00000198914.5	17.3715	3.80952	0.702139	5.4256	5.77611e-08	1.09356e-06	0.14	0.14	0.21	0.01	0.02	0.01	POU3F3	chr2	protein_coding	POU class 3 homeobox 3
ENSG00000095794.19	842.061	1.02033	0.218494	4.66984	3.01428e-06	3.89454e-05	6.1	3.79	4.79	2.31	2.34	2.5	CREM	chr10	protein_coding	cAMP responsive element modulator
ENSG00000169994.19	889.231	2.42362	0.225348	10.755	5.61286e-27	1.30862e-24	4.73	4.22	3.63	0.94	0.72	0.67	MYO7B	chr2	protein_coding	myosin VIIB
ENSG00000100852.13	3674.88	1.0459	0.290442	3.60106	0.000316927	0.00227158	14.5	12	7.02	5.48	5.43	5.23	ARHGAP5	chr14	protein_coding	Rho GTPase activating protein 5
ENSG00000248538.8	114.554	1.40587	0.27138	5.18047	2.21329e-07	3.69476e-06	0.21	0.21	0.28	0.08	0.09	0.1	RP11-115J16.1	chr8	lncRNA	--
ENSG00000144935.16	321.838	1.0665	0.232609	4.58493	4.54132e-06	5.65621e-05	2.8	2.04	1.86	1.1	1.05	1.02	TRPC1	chr3	protein_coding	transient receptor potential cation channel subfamily C member 1
ENSG00000171877.21	46.9907	1.50844	0.491203	3.07092	0.00213403	0.0110124	0.41	0.23	0.12	0.09	0.08	0.1	FRMD5	chr15	protein_coding	FERM domain containing 5
ENSG00000233836.7	133.192	1.03291	0.28538	3.61942	0.000295266	0.00214073	1.8	1.19	1.09	0.65	0.7	0.62	ZNF726P1	chr19	transcribed_unprocessed_pseudogene	zinc finger protein 726 pseudogene 1
ENSG00000124610.5	14.0424	2.78606	0.797988	3.49135	0.000480584	0.00321328	0.81	1.18	0.38	0.18	0.14	0.03	H1-1	chr6	protein_coding	H1.1 linker histone, cluster member
ENSG00000152078.10	2011.58	1.58325	0.278577	5.68336	1.3207e-08	2.83105e-07	13.3	10.1	6.76	3.48	3.44	3.07	TLCD4	chr1	protein_coding	TLC domain containing 4
ENSG00000266521.1	5.8422	2.4902	1.00457	2.47886	0.0131804	0.0475144	0.86	0.56	0.27	0.16	0.05	0.1	RP11-650P15.1	chr18	lncRNA	--
ENSG00000151611.17	98.8452	1.78558	0.317459	5.6246	1.85938e-08	3.8737e-07	0.49	0.52	0.34	0.15	0.14	0.1	MMAA	chr4	protein_coding	metabolism of cobalamin associated A
ENSG00000125703.15	304.347	1.07045	0.418243	2.55939	0.0104855	0.0396887	5.38	2.85	1.57	1.66	1.65	1.31	ATG4C	chr1	protein_coding	autophagy related 4C cysteine peptidase
ENSG00000133789.15	1733.3	1.32288	0.279466	4.73361	2.20558e-06	2.95644e-05	10.8	8.91	5.68	3.74	3.31	3.03	SWAP70	chr11	protein_coding	switching B cell complex subunit SWAP70
ENSG00000169499.15	3464.24	1.24903	0.364061	3.43083	0.000601738	0.0038849	28.39	18.64	9.88	9.01	7.6	7.14	PLEKHA2	chr8	protein_coding	pleckstrin homology domain containing A2
ENSG00000112837.17	1194.47	1.11166	0.368264	3.01865	0.00253905	0.0127228	6.29	5.27	2.32	2.48	2.07	1.85	TBX18	chr6	protein_coding	T-box transcription factor 18
ENSG00000182287.15	523.052	1.72945	0.335495	5.15493	2.53728e-07	4.17184e-06	5.14	3.7	2.09	1.08	1.14	1.06	AP1S2	chrX	protein_coding	adaptor related protein complex 1 subunit sigma 2
ENSG00000167550.11	55.9746	1.50937	0.34831	4.3334	1.46824e-05	0.000159258	2.01	1.43	1.28	0.57	0.61	0.46	RHEBL1	chr12	protein_coding	RHEB like 1
ENSG00000151553.15	687.028	1.00748	0.336617	2.99294	0.002763	0.0135859	5.31	3.45	2.15	2.01	1.76	1.61	FAM160B1	chr10	protein_coding	--
ENSG00000134278.15	1273.03	1.48581	0.174648	8.50746	1.77787e-17	1.44105e-15	6.96	7.6	6.61	2.35	2.61	2.56	SPIRE1	chr18	protein_coding	spire type actin nucleation factor 1
ENSG00000152784.16	187.188	1.60943	0.439292	3.66369	0.000248603	0.00185491	0.78	1.12	2.66	0.45	0.53	0.49	PRDM8	chr4	protein_coding	PR/SET domain 8
ENSG00000107371.14	986.615	1.16081	0.230591	5.03409	4.80125e-07	7.41817e-06	5.31	4.45	3.37	1.97	1.83	2.02	EXOSC3	chr9	protein_coding	exosome component 3
ENSG00000228253.1	15605.2	1.8832	0.499836	3.76764	0.000164795	0.00130715	3084.01	4674.41	877.49	942.41	697.98	714.91	MT-ATP8	chrM	protein_coding	mitochondrially encoded ATP synthase membrane subunit 8
ENSG00000170629.14	148.647	1.10087	0.396352	2.77749	0.00547799	0.0235387	1.17	1.02	0.49	0.55	0.36	0.33	DPY19L2P2	chr7	transcribed_unprocessed_pseudogene	DPY19L2 pseudogene 2
ENSG00000127152.18	740.524	1.17102	0.212454	5.51185	3.55077e-08	7.01171e-07	2.67	3.45	2.72	1.4	1.28	1.23	BCL11B	chr14	protein_coding	BAF chromatin remodeling complex subunit BCL11B
ENSG00000170456.16	962.998	1.12308	0.267074	4.20512	2.60949e-05	0.000265556	3.7	2.71	2.19	1.5	1.36	1.06	DENND5B	chr12	protein_coding	DENN domain containing 5B
ENSG00000134508.13	1068.16	2.14613	0.254818	8.42221	3.6944e-17	2.90374e-15	5.43	7.86	5.32	1.59	1.32	1.29	CABLES1	chr18	protein_coding	Cdk5 and Abl enzyme substrate 1
ENSG00000049246.15	297.664	1.06812	0.240733	4.43694	9.12464e-06	0.00010507	1.33	1.31	1.01	0.67	0.56	0.5	PER3	chr1	protein_coding	period circadian regulator 3
ENSG00000174804.4	383.386	1.28084	0.170918	7.49389	6.68602e-14	3.39205e-12	1.84	1.74	1.85	0.71	0.77	0.74	FZD4	chr11	protein_coding	frizzled class receptor 4
ENSG00000267279.2	49.1848	2.44001	0.451005	5.41016	6.29685e-08	1.17818e-06	1.61	1.09	1.64	0.22	0.15	0.42	RP11-879F14.2	chr18	lncRNA	--
ENSG00000135821.19	1751.08	3.18478	0.264293	12.0502	1.93534e-33	9.33916e-31	5.01	4.93	8.58	0.65	0.65	0.71	GLUL	chr1	protein_coding	glutamate-ammonia ligase
ENSG00000278540.5	6512.5	1.13477	0.31786	3.57002	0.000356954	0.00251248	13.54	11.5	26.07	8.53	7.41	6.98	ACACA	chr17	protein_coding	acetyl-CoA carboxylase alpha
ENSG00000172893.17	10446.3	1.10285	0.444608	2.48049	0.0131201	0.0473463	29.82	27.76	97.63	24.12	23.36	23.48	DHCR7	chr11	protein_coding	7-dehydrocholesterol reductase
ENSG00000189367.15	89.5615	1.66107	0.289325	5.74118	9.40167e-09	2.08647e-07	0.43	0.37	0.3	0.11	0.12	0.12	KIAA0408	chr6	protein_coding	KIAA0408
ENSG00000170113.16	1572.37	1.32928	0.296825	4.47832	7.52312e-06	8.88474e-05	7.05	7.83	4.14	2.92	2.22	2.41	NIPA1	chr15	protein_coding	NIPA magnesium transporter 1
ENSG00000273703.2	20.0521	3.64927	0.931419	3.91797	8.92996e-05	0.000765688	1.53	3.6	0.61	0.24	0.22	0	H2BC14	chr6	protein_coding	H2B clustered histone 14
ENSG00000157514.17	364.785	2.04222	0.580738	3.51659	0.000437124	0.00296416	2.45	0.69	6.11	0.67	0.75	0.78	TSC22D3	chrX	protein_coding	TSC22 domain family member 3
ENSG00000263513.6	53.3197	2.99464	0.666854	4.4907	7.09897e-06	8.43181e-05	2	0.65	0.3	0.11	0.1	0.16	FAM72C	chr1	protein_coding	family with sequence similarity 72 member C
ENSG00000253819.2	102.033	1.36654	0.444756	3.07256	0.00212228	0.0109627	0.15	0.41	0.47	0.14	0.12	0.14	LINC01151	chr8	lncRNA	long intergenic non-protein coding RNA 1151
ENSG00000166923.12	18304.8	1.5271	0.506712	3.01375	0.00258043	0.0128676	11.89	64.16	58.38	15.85	15.05	15.83	GREM1	chr15	protein_coding	gremlin 1, DAN family BMP antagonist
ENSG00000215784.6	127.151	1.85142	0.482006	3.84108	0.000122493	0.00101103	3.52	1.62	0.95	0.66	0.39	0.61	FAM72D	chr1	protein_coding	family with sequence similarity 72 member D
ENSG00000237939.1	16.4787	5.80319	1.13077	5.13207	2.86579e-07	4.63486e-06	1.14	1.21	1.31	0	0.03	0.03	IDI1P1	chr2	processed_pseudogene	IDI1 pseudogene 1
ENSG00000122376.12	1307.74	1.03063	0.346206	2.97693	0.0029115	0.0141433	13.62	11.53	5.34	5.19	4.8	4.86	SHLD2	chr10	protein_coding	shieldin complex subunit 2
ENSG00000120063.10	2265.54	1.41293	0.334961	4.21819	2.46268e-05	0.000252598	16.67	14.09	6.95	5.16	4.75	4.18	GNA13	chr17	protein_coding	G protein subunit alpha 13
ENSG00000155111.15	961.359	1.09282	0.273106	4.00146	6.29534e-05	0.000566226	5.9	3.58	3.21	2.05	2.04	1.79	CDK19	chr6	protein_coding	cyclin dependent kinase 19
ENSG00000132463.14	7655.4	1.16435	0.226069	5.15042	2.59905e-07	4.2599e-06	38.93	36.48	25.43	15.41	14.89	14.43	GRSF1	chr4	protein_coding	G-rich RNA sequence binding factor 1
ENSG00000134242.16	295.3	1.79179	0.257627	6.95499	3.52585e-12	1.40695e-10	1.95	2.97	2.57	0.65	0.75	0.76	PTPN22	chr1	protein_coding	protein tyrosine phosphatase non-receptor type 22
ENSG00000164323.14	9905.88	1.18448	0.333388	3.55285	0.000381086	0.00265175	58.2	57.01	25.34	20.46	21.15	20.05	CFAP97	chr4	protein_coding	cilia and flagella associated protein 97
ENSG00000121864.10	1907.3	1.08489	0.334284	3.24542	0.00117277	0.00674847	12.38	10.52	5.09	4.17	4.54	4.41	ZNF639	chr3	protein_coding	zinc finger protein 639
ENSG00000176971.4	95.3353	1.05934	0.396807	2.66967	0.00759249	0.0305496	0.67	0.91	1.62	0.42	0.64	0.47	FIBIN	chr11	protein_coding	fin bud initiation factor homolog
ENSG00000140465.14	394.282	6.09781	1.58819	3.83946	0.000123304	0.00101611	0.83	0.11	16.52	0.09	0.07	0.09	CYP1A1	chr15	protein_coding	cytochrome P450 family 1 subfamily A member 1
ENSG00000219891.2	76.143	3.27112	0.414815	7.88572	3.12717e-15	1.93698e-13	2.37	1.31	2.51	0.3	0.15	0.19	ZSCAN12P1	chr6	transcribed_unprocessed_pseudogene	zinc finger and SCAN domain containing 12 pseudogene 1
ENSG00000164070.12	1211.36	1.12669	0.259141	4.34778	1.37523e-05	0.000150269	3.79	4.21	2.68	1.91	1.44	1.53	HSPA4L	chr4	protein_coding	heat shock protein family A (Hsp70) member 4 like
ENSG00000256229.8	160.932	7.52871	0.756347	9.95404	2.42138e-23	3.72176e-21	2.78	1.88	0.86	0	0.02	0.01	ZNF486	chr19	protein_coding	zinc finger protein 486
ENSG00000196867.8	202.022	1.31977	0.225584	5.85045	4.90233e-09	1.15726e-07	0.97	0.89	1.2	0.37	0.41	0.44	ZFP28	chr19	protein_coding	ZFP28 zinc finger protein
ENSG00000160062.15	355.453	1.23564	0.335805	3.67964	0.000233566	0.00175981	2.13	2.06	0.99	0.67	0.82	0.7	ZBTB8A	chr1	protein_coding	zinc finger and BTB domain containing 8A
ENSG00000164742.16	1171.52	4.92885	0.195656	25.1914	4.9751e-140	2.58083e-136	4.2	4.06	3.73	0.14	0.14	0.12	ADCY1	chr7	protein_coding	adenylate cyclase 1
ENSG00000241155.1	19.5045	1.68227	0.575562	2.92283	0.00346866	0.0162728	0.72	0.94	1.87	0.4	0.3	0.4	ARHGAP31-AS1	chr3	lncRNA	ARHGAP31 antisense RNA 1
ENSG00000162402.14	5691.88	1.21711	0.219543	5.54385	2.95892e-08	5.97834e-07	19.88	16.28	12.71	7.17	6.95	6.74	USP24	chr1	protein_coding	ubiquitin specific peptidase 24
ENSG00000152749.8	1160.7	1.25084	0.29046	4.3064	1.65936e-05	0.000177205	5.3	5.3	2.93	2.13	1.81	1.72	GPR180	chr13	protein_coding	G protein-coupled receptor 180
ENSG00000101076.18	24.6417	2.00874	0.544068	3.69208	0.000222429	0.00169	0.05	0.07	0.13	0.02	0.02	0.02	HNF4A	chr20	protein_coding	hepatocyte nuclear factor 4 alpha
ENSG00000271894.1	112.285	1.68013	0.631335	2.66124	0.00778535	0.0311986	2.45	2.69	0.32	0.62	0.63	0.46	RP11-482H16.1	chr2	lncRNA	--
ENSG00000257027.1	162.099	1.14699	0.229394	5.0001	5.72995e-07	8.63446e-06	2.1	2.4	2.07	0.91	0.98	1.05	RP11-705C15.3	chr12	lncRNA	--
ENSG00000152270.9	394.991	1.444	0.263713	5.47565	4.35917e-08	8.42204e-07	1.55	1.18	0.94	0.52	0.41	0.4	PDE3B	chr11	protein_coding	phosphodiesterase 3B
ENSG00000184564.11	415.264	1.53163	0.505095	3.03235	0.00242658	0.012242	2.99	5.97	1.19	1.21	1.34	0.98	SLITRK6	chr13	protein_coding	SLIT and NTRK like family member 6
ENSG00000271601.4	107.284	2.67679	0.336002	7.9666	1.63099e-15	1.04778e-13	1.54	0.78	1.13	0.19	0.17	0.18	LIX1L	chr1	protein_coding	limb and CNS expressed 1 like
ENSG00000286451.1	78.0967	2.32727	0.382654	6.08191	1.18757e-09	3.15521e-08	3.2	2.84	1.56	0.52	0.51	0.47	RP11-158H18.2	chr9	lncRNA	--
ENSG00000235453.11	45.2225	1.22291	0.492295	2.48411	0.0129877	0.0469667	0.32	0.21	0.68	0.16	0.14	0.21	SMIM27	chr9	protein_coding	small integral membrane protein 27
ENSG00000260851.7	188.532	1.3708	0.209589	6.54041	6.13521e-11	1.98915e-09	5.1	5.01	4.88	1.8	2.1	1.85	RP11-403P17.5	chr16	protein_coding	--
ENSG00000255561.7	94.8385	1.37852	0.25531	5.39941	6.68603e-08	1.24203e-06	0.96	0.98	0.91	0.36	0.39	0.34	FDXACB1	chr11	protein_coding	ferredoxin-fold anticodon binding domain containing 1
ENSG00000169618.7	5.19977	5.99515	1.69069	3.54598	0.000391152	0.00270276	0.04	0.12	0.01	0	0	0	PROKR1	chr2	protein_coding	prokineticin receptor 1
ENSG00000198105.16	257.556	1.3619	0.255614	5.32794	9.93311e-08	1.78358e-06	1.58	1.21	0.97	0.45	0.48	0.51	ZNF248	chr10	protein_coding	zinc finger protein 248
ENSG00000196466.10	40.3717	2.56619	0.449974	5.70298	1.17734e-08	2.55809e-07	0.45	0.33	0.23	0.06	0.05	0.06	ZNF799	chr19	protein_coding	zinc finger protein 799
ENSG00000114739.14	593.579	1.43315	0.211956	6.76155	1.36526e-11	4.95264e-10	1.62	1.29	1.17	0.51	0.54	0.45	ACVR2B	chr3	protein_coding	activin A receptor type 2B
ENSG00000163737.4	211.747	1.73812	0.244689	7.10339	1.21733e-12	5.22974e-11	9.22	10.68	11.19	3.41	3.39	2.46	PF4	chr4	protein_coding	platelet factor 4
ENSG00000113231.14	96.9158	2.02041	0.523167	3.86189	0.000112514	0.000936112	1.05	0.76	0.23	0.2	0.17	0.13	PDE8B	chr5	protein_coding	phosphodiesterase 8B
ENSG00000275110.1	8.29306	2.79555	1.04617	2.67216	0.00753638	0.0303532	8.14	11.94	1.46	1.84	0.85	0.42	ENSG00000275110	chrX	miRNA	--
ENSG00000112200.17	2549.1	1.01215	0.281329	3.59775	0.000320981	0.00229746	6.44	5.55	3.31	2.65	2.46	2.43	ZNF451	chr6	protein_coding	zinc finger protein 451
ENSG00000197969.14	3597.77	2.13847	0.276432	7.73596	1.02623e-14	5.91505e-13	9.59	7.14	4.81	1.62	1.63	1.6	VPS13A	chr9	protein_coding	vacuolar protein sorting 13 homolog A
ENSG00000251322.9	58.9263	1.00615	0.296467	3.39381	0.000689277	0.00434692	0.22	0.21	0.21	0.09	0.12	0.1	SHANK3	chr22	protein_coding	SH3 and multiple ankyrin repeat domains 3
ENSG00000111450.14	558.549	3.20585	0.298305	10.7469	6.13107e-27	1.41355e-24	7.12	7.93	4.85	0.91	0.64	0.6	STX2	chr12	protein_coding	syntaxin 2
ENSG00000169519.21	817.846	1.4633	0.266946	5.48162	4.21449e-08	8.16533e-07	5.04	3.62	2.75	1.49	1.33	1.28	METTL15	chr11	protein_coding	methyltransferase like 15
ENSG00000137807.16	4132.58	1.3257	0.313652	4.22666	2.37187e-05	0.000244492	30.17	22.13	14.03	10.63	8.14	7.49	KIF23	chr15	protein_coding	kinesin family member 23
ENSG00000240476.1	989.424	2.57306	0.306878	8.38464	5.08793e-17	3.91017e-15	40.54	29.62	60.79	5.62	7.35	8.71	LINC00973	chr3	lncRNA	long intergenic non-protein coding RNA 973
ENSG00000168769.14	776.9	1.16447	0.269503	4.32079	1.55469e-05	0.000167409	1.94	1.77	1.1	0.77	0.7	0.67	TET2	chr4	protein_coding	tet methylcytosine dioxygenase 2
ENSG00000134698.11	619.713	1.52146	0.232971	6.53069	6.54661e-11	2.11592e-09	3.67	2.62	2.88	0.84	1.16	1.16	AGO4	chr1	protein_coding	argonaute RISC component 4
ENSG00000170579.17	16.7895	3.75216	0.74569	5.03179	4.85922e-07	7.491e-06	0.08	0.07	0.04	0	0.01	0	DLGAP1	chr18	protein_coding	DLG associated protein 1
ENSG00000114805.18	40.1115	1.15349	0.428766	2.69025	0.00713989	0.0290907	0.27	0.16	0.14	0.07	0.11	0.08	PLCH1	chr3	protein_coding	phospholipase C eta 1
ENSG00000214407.3	55.7643	1.72934	0.570177	3.03299	0.00242144	0.0122197	0.61	0.5	2.01	0.21	0.34	0.37	LINC02085	chr3	lncRNA	long intergenic non-protein coding RNA 2085
ENSG00000135387.21	28888	1.27195	0.238294	5.33773	9.41198e-08	1.69825e-06	137.01	112.83	81.62	47.79	45.16	43.32	CAPRIN1	chr11	protein_coding	cell cycle associated protein 1
ENSG00000222014.6	10.9054	1.89749	0.760923	2.49366	0.0126432	0.0459452	0.23	0.11	0.07	0.02	0.05	0.04	RAB6C	chr2	protein_coding	RAB6C, member RAS oncogene family
ENSG00000185070.12	304.497	1.45106	0.397532	3.65018	0.000262055	0.00193725	0.19	0.45	0.21	0.13	0.1	0.09	FLRT2	chr14	protein_coding	fibronectin leucine rich transmembrane protein 2
ENSG00000278318.5	97.62	1.93357	0.284875	6.78744	1.14141e-11	4.25976e-10	0.62	0.63	0.83	0.15	0.2	0.19	ZNF229	chr19	protein_coding	zinc finger protein 229
ENSG00000145012.14	2141.91	1.1497	0.244672	4.69896	2.61487e-06	3.43191e-05	3.34	3.1	2.05	1.19	1.32	1.3	LPP	chr3	protein_coding	LIM domain containing preferred translocation partner in lipoma
ENSG00000165410.15	701.905	1.46116	0.419243	3.48524	0.000491695	0.00327744	7.44	5.77	2.13	2.13	1.78	1.63	CFL2	chr14	protein_coding	cofilin 2
ENSG00000119125.17	7559.98	2.13409	0.214755	9.93735	2.86335e-23	4.33683e-21	34.09	45.68	34.75	9.41	8.43	8.16	GDA	chr9	protein_coding	guanine deaminase
ENSG00000048052.23	558.525	1.48169	0.248771	5.95605	2.58404e-09	6.36048e-08	1.04	0.94	1.55	0.37	0.44	0.44	HDAC9	chr7	protein_coding	histone deacetylase 9
ENSG00000156103.16	92.7101	2.31699	0.397173	5.8337	5.42124e-09	1.26536e-07	0.33	0.42	0.18	0.07	0.06	0.06	MMP16	chr8	protein_coding	matrix metallopeptidase 16
ENSG00000272625.1	6.29869	2.38886	0.915716	2.60873	0.00908779	0.0353594	0.41	0.19	0.5	0.09	0.06	0.06	RP11-737O24.5	chr18	lncRNA	--
ENSG00000279800.2	8.68547	2.67211	1.06179	2.5166	0.0118492	0.0436715	0.28	0.13	0.02	0.03	0.02	0.02	BCLAF1P2	chr16	processed_pseudogene	BCL2 associated transcription factor 1 pseudogene 2
ENSG00000257453.1	16.3245	1.81524	0.541537	3.35202	0.000802244	0.00493231	0.98	1.03	1.3	0.24	0.33	0.36	RP11-290L1.3	chr12	lncRNA	--
ENSG00000273284.1	48.8434	2.40398	0.642034	3.74431	0.000180889	0.00141054	3.07	2.4	0.55	0.47	0.21	0.45	RP11-888D10.4	chr18	lncRNA	--
ENSG00000270504.1	267.387	1.90647	0.205372	9.28298	1.64797e-20	1.8686e-18	3.76	3.45	4.1	1.07	1.05	0.87	RP11-420L9.5	chr6	lncRNA	--
ENSG00000162782.16	63.6726	1.25047	0.399933	3.12669	0.00176785	0.0095132	0.81	0.43	0.39	0.28	0.19	0.21	TDRD5	chr1	protein_coding	tudor domain containing 5
ENSG00000231822.1	41.509	1.54599	0.55243	2.79852	0.00513368	0.0223649	2.97	2.48	0.74	0.55	0.76	0.79	SMC3P1	chr2	processed_pseudogene	SMC3 pseudogene 1
ENSG00000182240.16	1206.21	4.53725	0.175302	25.8825	1.0493e-147	7.25767e-144	6.29	5.46	6.01	0.24	0.26	0.25	BACE2	chr21	protein_coding	beta-secretase 2
ENSG00000165121.11	57.5142	1.69252	0.337772	5.01083	5.41963e-07	8.23259e-06	1.31	0.85	0.99	0.27	0.34	0.35	RP11-213G2.3	chr9	transcribed_unprocessed_pseudogene	--
ENSG00000169570.10	378.603	1.56636	0.331531	4.72463	2.30539e-06	3.08029e-05	2.83	2.87	1.39	0.89	0.79	0.7	DTWD2	chr5	protein_coding	DTW domain containing 2
ENSG00000138814.17	3575.45	1.25655	0.29289	4.29019	1.78523e-05	0.000189191	28.1	28.23	14.75	10.12	9.93	9.59	PPP3CA	chr4	protein_coding	protein phosphatase 3 catalytic subunit alpha
ENSG00000093183.14	1726.58	1.28524	0.167037	7.69433	1.42236e-14	7.99839e-13	8.5	6.57	7.15	2.98	3.08	2.96	SEC22C	chr3	protein_coding	SEC22 homolog C, vesicle trafficking protein
ENSG00000106701.13	446.637	1.48773	0.245201	6.0674	1.29996e-09	3.41878e-08	1.7	1.9	1.31	0.67	0.52	0.55	FSD1L	chr9	protein_coding	fibronectin type III and SPRY domain containing 1 like
ENSG00000242516.2	47.2551	1.63063	0.425025	3.83655	0.000124773	0.00102496	0.38	0.22	0.21	0.06	0.11	0.09	LINC00960	chr3	lncRNA	long intergenic non-protein coding RNA 960
ENSG00000172493.23	1032.14	1.46172	0.253425	5.76785	8.0291e-09	1.79724e-07	4.54	3.11	2.58	1.22	1.26	1.2	AFF1	chr4	protein_coding	AF4/FMR2 family member 1
ENSG00000145934.16	255.758	1.69461	0.50024	3.38758	0.000705109	0.00441891	0.71	1.53	0.33	0.31	0.26	0.23	TENM2	chr5	protein_coding	teneurin transmembrane protein 2
ENSG00000145107.16	145.717	4.4979	0.596949	7.53481	4.89032e-14	2.52423e-12	2.41	1.47	7.12	0.08	0.22	0.17	TM4SF19	chr3	protein_coding	transmembrane 4 L six family member 19
ENSG00000246223.9	219.237	1.72001	0.244117	7.04584	1.8434e-12	7.77452e-11	1.44	0.96	1.2	0.39	0.31	0.38	LINC01550	chr14	lncRNA	long intergenic non-protein coding RNA 1550
ENSG00000171033.13	87.0313	2.61969	0.662941	3.95162	7.76245e-05	0.000677622	1.56	1.03	0.15	0.13	0.15	0.16	PKIA	chr8	protein_coding	cAMP-dependent protein kinase inhibitor alpha
ENSG00000110002.16	88.7685	4.12883	0.356437	11.5836	4.98956e-31	1.81637e-28	0.64	0.67	0.64	0.04	0.04	0.03	VWA5A	chr11	protein_coding	von Willebrand factor A domain containing 5A
ENSG00000184867.14	3.37928	5.3852	1.8073	2.9797	0.00288534	0.0140377	0.07	0.06	0.01	0	0	0	ARMCX2	chrX	protein_coding	armadillo repeat containing X-linked 2
ENSG00000272335.1	53.5463	1.42459	0.395804	3.59924	0.000319151	0.00228516	0.79	0.96	0.53	0.35	0.21	0.28	RP11-53O19.3	chr5	lncRNA	--
ENSG00000108960.9	946.304	1.66069	0.359941	4.61377	3.95429e-06	4.98491e-05	14.13	13.29	5.67	3.99	3.18	3.27	MMD	chr17	protein_coding	monocyte to macrophage differentiation associated
ENSG00000241316.8	1488.88	1.46343	0.347126	4.21585	2.48835e-05	0.000254853	5.68	6.19	2.55	1.85	1.74	1.63	SUCLG2-AS1	chr3	lncRNA	SUCLG2 antisense RNA 1 (head to head)
ENSG00000148057.16	194.771	1.60466	0.269259	5.95955	2.52931e-09	6.24057e-08	4.59	4.08	3.26	1.03	1.54	1.32	IDNK	chr9	protein_coding	IDNK gluconokinase
ENSG00000162636.16	939.884	2.23896	0.320611	6.98343	2.88064e-12	1.15616e-10	6.05	3.57	2.66	0.96	0.81	0.8	FAM102B	chr1	protein_coding	family with sequence similarity 102 member B
ENSG00000263745.7	11.7061	2.00945	0.637935	3.14994	0.00163306	0.00891137	0.08	0.07	0.06	0.02	0.02	0.02	RP11-161I6.2	chr18	lncRNA	--
ENSG00000261505.1	8.95205	2.02423	0.795939	2.5432	0.0109843	0.0412457	0.11	0.09	0.04	0.03	0.01	0.02	LA16c-358B7.3	chr16	lncRNA	--
ENSG00000175768.13	943.305	1.41195	0.289784	4.87244	1.10227e-06	1.56874e-05	12.22	9.78	6.04	3.69	3.37	3.41	TOMM5	chr9	protein_coding	translocase of outer mitochondrial membrane 5
ENSG00000280433.1	37.3896	1.55853	0.561267	2.77682	0.00548941	0.023578	0.42	0.25	0.1	0.09	0.07	0.09	CH507-9B2.9	chr21	protein_coding	--
ENSG00000073756.13	3123.24	1.91604	0.298151	6.42643	1.30637e-10	4.08857e-09	14.05	28.7	23.28	5.53	6.04	5.91	PTGS2	chr1	protein_coding	prostaglandin-endoperoxide synthase 2
ENSG00000165113.13	162.489	2.00814	0.265608	7.56055	4.01377e-14	2.10317e-12	2.34	1.54	1.8	0.46	0.41	0.53	GKAP1	chr9	protein_coding	G kinase anchoring protein 1
ENSG00000177173.5	34.1603	1.45744	0.590502	2.46814	0.0135818	0.0486432	0.55	0.59	2.08	0.41	0.41	0.34	NAP1L4P1	chr1	processed_pseudogene	nucleosome assembly protein 1 like 4 pseudogene 1
ENSG00000148484.18	2213.66	1.18053	0.136901	8.62327	6.50706e-18	5.53366e-16	18.71	17.68	18.62	8.11	8.02	7.94	RSU1	chr10	protein_coding	Ras suppressor protein 1
ENSG00000165997.5	1666.14	2.54606	0.195651	13.0133	1.02828e-38	7.35755e-36	11.22	9.85	8.22	1.62	1.63	1.72	ARL5B	chr10	protein_coding	ADP ribosylation factor like GTPase 5B
ENSG00000163637.13	50.0286	1.21972	0.447477	2.72578	0.00641504	0.0267524	0.1	0.17	0.08	0.04	0.06	0.04	PRICKLE2	chr3	protein_coding	prickle planar cell polarity protein 2
ENSG00000205302.7	1743.28	1.06486	0.179239	5.94103	2.83231e-09	6.89793e-08	7.19	7.11	5.91	3.09	3.16	3.35	SNX2	chr5	protein_coding	sorting nexin 2
ENSG00000198108.4	61.3425	1.31723	0.326607	4.03308	5.50511e-05	0.000504777	0.57	0.61	0.45	0.26	0.19	0.2	CHSY3	chr5	protein_coding	chondroitin sulfate synthase 3
ENSG00000122643.23	1248.38	1.09764	0.365673	3.0017	0.00268479	0.0132831	15.52	16.79	6.42	6.5	6.05	5.52	NT5C3A	chr7	protein_coding	5'-nucleotidase, cytosolic IIIA
ENSG00000064652.11	427.289	1.42604	0.276533	5.15685	2.51132e-07	4.13243e-06	5.01	5.17	3.01	1.61	1.66	1.61	SNX24	chr5	protein_coding	sorting nexin 24
ENSG00000171320.15	981.429	1.22199	0.463261	2.63781	0.00834441	0.0330117	7	4.4	1.59	2.31	1.66	1.56	ESCO2	chr8	protein_coding	establishment of sister chromatid cohesion N-acetyltransferase 2
ENSG00000254721.1	8.51474	2.09816	0.846112	2.47977	0.0131467	0.0474178	0.29	0.54	0.16	0.04	0.1	0.08	RP11-805J14.5	chr11	lncRNA	--
ENSG00000152219.5	1759.79	1.16348	0.275968	4.21599	2.48684e-05	0.000254853	14.18	11.64	7.35	4.74	4.81	5.16	ARL14EP	chr11	protein_coding	ADP ribosylation factor like GTPase 14 effector protein
ENSG00000227543.5	13.6516	1.62436	0.601888	2.69877	0.00695953	0.0285114	0.14	0.15	0.11	0.03	0.06	0.04	SPAG5-AS1	chr17	lncRNA	SPAG5 antisense RNA 1
ENSG00000083720.13	2596.04	1.31883	0.226466	5.82351	5.76231e-09	1.34045e-07	23.86	25.29	17.38	9.59	8.85	8.1	OXCT1	chr5	protein_coding	3-oxoacid CoA-transferase 1
ENSG00000138778.13	4608.62	2.39032	0.465552	5.13438	2.83072e-07	4.58529e-06	32.48	18.26	6.87	4.3	3.41	3.19	CENPE	chr4	protein_coding	centromere protein E
ENSG00000101751.11	593.732	2.20204	0.331424	6.64419	3.04896e-11	1.03885e-09	3.72	2.44	1.55	0.51	0.59	0.57	POLI	chr18	protein_coding	DNA polymerase iota
ENSG00000283429.1	21.5894	3.16668	1.02926	3.07665	0.00209341	0.0108487	23.15	10.12	0.56	0.8	0.73	2.19	MIR1244-3	chr12	miRNA	microRNA 1244-3
ENSG00000267904.1	21.7096	1.39828	0.542933	2.57542	0.0100118	0.0382375	1.41	1.95	0.87	0.37	0.53	0.68	CTC-429P9.5	chr19	lncRNA	--
ENSG00000242265.6	15554.3	1.84211	0.249967	7.36938	1.71417e-13	8.12079e-12	72.85	88.04	107.67	30.61	23.77	19.92	PEG10	chr7	protein_coding	paternally expressed 10
ENSG00000123473.17	2982.49	1.26359	0.304014	4.15635	3.23377e-05	0.000320903	18.39	12.54	8.86	6.52	5.28	4.63	STIL	chr1	protein_coding	STIL centriolar assembly protein
ENSG00000198346.11	143.794	5.93251	0.479885	12.3624	4.17749e-35	2.40786e-32	1.35	1.15	0.84	0.01	0.02	0.03	ZNF813	chr19	protein_coding	zinc finger protein 813
ENSG00000132744.8	8.51443	4.22628	1.41449	2.98785	0.00280949	0.0137622	0.04	0.05	0.8	0.02	0.02	0.02	ACY3	chr11	protein_coding	aminoacylase 3
ENSG00000135976.20	125.253	1.03911	0.25096	4.14052	3.46514e-05	0.000340283	0.44	0.3	0.36	0.17	0.18	0.18	ANKRD36	chr2	protein_coding	ankyrin repeat domain 36
ENSG00000186867.11	384.89	1.05555	0.173672	6.07786	1.21797e-09	3.21947e-08	4.47	4.41	4.68	2.29	2.06	2.12	QRFPR	chr4	protein_coding	pyroglutamylated RFamide peptide receptor
ENSG00000164741.15	862.717	2.33659	0.312235	7.48342	7.24131e-14	3.64702e-12	3.68	2.94	1.68	0.58	0.52	0.53	DLC1	chr8	protein_coding	DLC1 Rho GTPase activating protein
ENSG00000226363.3	2.99345	5.21997	1.64789	3.16767	0.00153665	0.00846892	0.17	0.12	0.11	0	0	0	HAGLROS	chr2	lncRNA	HAGLR opposite strand lncRNA
ENSG00000167081.18	676.709	1.39344	0.210891	6.60737	3.91213e-11	1.31354e-09	5.95	4.51	4.32	2.01	1.89	1.67	PBX3	chr9	protein_coding	PBX homeobox 3
ENSG00000153037.15	367.757	1.17988	0.214269	5.50651	3.66008e-08	7.19192e-07	1.32	1.26	1	0.56	0.5	0.51	SRP19	chr5	protein_coding	signal recognition particle 19
ENSG00000112796.10	102.316	1.14801	0.418119	2.74566	0.00603899	0.0254693	1.26	0.75	0.43	0.42	0.32	0.36	ENPP5	chr6	protein_coding	ectonucleotide pyrophosphatase/phosphodiesterase family member 5
ENSG00000276966.2	57.2651	2.079	0.503793	4.12669	3.68025e-05	0.000357683	1.84	2.08	0.64	0.38	0.41	0.29	H4C5	chr6	protein_coding	H4 clustered histone 5
ENSG00000257167.2	305.848	1.13175	0.28494	3.97189	7.13037e-05	0.00063067	4.28	2.58	2.4	1.52	1.41	1.25	TMPO-AS1	chr12	lncRNA	TMPO antisense RNA 1
ENSG00000167552.15	216.154	2.24805	0.288033	7.80483	5.95816e-15	3.59395e-13	1.98	1.82	3.13	0.48	0.53	0.43	TUBA1A	chr12	protein_coding	tubulin alpha 1a
ENSG00000169621.10	137.02	1.00943	0.291922	3.45785	0.000544497	0.00357505	0.59	0.8	0.5	0.31	0.29	0.33	APLF	chr2	protein_coding	aprataxin and PNKP like factor
ENSG00000198721.13	1235.04	1.20673	0.154443	7.81344	5.56486e-15	3.3665e-13	9.69	8.41	9.76	3.96	4.21	3.79	ECI2	chr6	protein_coding	enoyl-CoA delta isomerase 2
ENSG00000237440.9	56.6219	4.64361	0.580471	7.99972	1.24703e-15	8.16273e-14	0.45	0.29	0.16	0.01	0.01	0.01	ZNF737	chr19	protein_coding	zinc finger protein 737
ENSG00000282390.1	4.9253	4.9425	1.68022	2.94159	0.00326535	0.0155475	0.01	0.07	0.16	0	0	0.01	RP11-29A19.2	chr10	lncRNA	--
ENSG00000122966.17	1930.02	1.4271	0.269399	5.29733	1.17511e-07	2.07519e-06	3.35	2.03	1.91	1	0.9	0.78	CIT	chr12	protein_coding	citron rho-interacting serine/threonine kinase
ENSG00000261324.2	42.6901	1.21407	0.46746	2.59716	0.00939973	0.0363348	0.35	0.33	0.13	0.12	0.12	0.11	RP11-174G6.5	chr12	lncRNA	--
ENSG00000180346.4	539.27	1.86136	0.276086	6.74197	1.56255e-11	5.59015e-10	6.98	7.94	4.58	1.8	1.92	1.63	TIGD2	chr4	protein_coding	tigger transposable element derived 2
ENSG00000230832.3	13.4315	1.65341	0.61656	2.68167	0.00732558	0.0296886	0.45	0.42	0.34	0.2	0.1	0.08	SSBL4P	chr1	processed_pseudogene	small RNA binding exonuclease protection factor La like 4, pseudogene
ENSG00000272583.1	121.518	1.17266	0.260837	4.49574	6.93272e-06	8.25324e-05	9.74	8.38	8.71	3.3	3.67	4.81	RP11-344P13.6	chr1	lncRNA	--
ENSG00000197930.13	7678.43	1.20936	0.317033	3.81464	0.000136384	0.00110762	46.11	38.45	20.03	15.48	15.08	14.42	ERO1A	chr14	protein_coding	endoplasmic reticulum oxidoreductase 1 alpha
ENSG00000159231.6	233.293	1.06423	0.301207	3.53322	0.000410531	0.0028179	10.66	7.14	5.6	4.02	3.91	3.14	CBR3	chr21	protein_coding	carbonyl reductase 3
ENSG00000172803.18	38.7302	1.74084	0.56839	3.06275	0.00219312	0.0112642	0.58	0.45	0.14	0.13	0.09	0.13	SNX32	chr11	protein_coding	sorting nexin 32
ENSG00000030419.17	200.833	1.2282	0.356303	3.44706	0.000566714	0.00369325	0.52	0.79	0.37	0.19	0.24	0.29	IKZF2	chr2	protein_coding	IKAROS family zinc finger 2
ENSG00000122417.15	1028.78	1.35975	0.335806	4.04922	5.13885e-05	0.000475395	4.58	3.59	1.84	1.26	1.28	1.33	ODF2L	chr1	protein_coding	outer dense fiber of sperm tails 2 like
ENSG00000261211.1	32.2703	1.07955	0.419122	2.57573	0.0100028	0.0382172	0.39	0.35	0.23	0.16	0.17	0.13	RP1-80N2.3	chr6	lncRNA	--
ENSG00000119979.18	635.161	1.08865	0.164399	6.62198	3.54429e-11	1.19584e-09	3.63	3.1	3.43	1.54	1.67	1.52	DENND10	chr10	protein_coding	DENN domain containing 10
ENSG00000124635.9	140.319	1.39679	0.339187	4.11805	3.82089e-05	0.000369792	7.09	3.65	3.68	2.07	1.71	1.64	H2BC11	chr6	protein_coding	H2B clustered histone 11
ENSG00000186280.7	53.077	1.0089	0.357829	2.81949	0.00481005	0.0212088	0.77	0.54	0.48	0.31	0.33	0.23	KDM4D	chr11	protein_coding	lysine demethylase 4D
ENSG00000015171.20	2686.47	1.99242	0.298913	6.66557	2.63639e-11	9.04216e-10	23.44	23.73	12.09	4.88	5.02	4.95	ZMYND11	chr10	protein_coding	zinc finger MYND-type containing 11
ENSG00000164162.14	246.159	1.54017	0.209611	7.34778	2.01531e-13	9.41202e-12	2.29	1.89	1.81	0.7	0.68	0.65	ANAPC10	chr4	protein_coding	anaphase promoting complex subunit 10
ENSG00000128791.12	1728.81	1.54142	0.213333	7.22544	4.99473e-13	2.22883e-11	15.53	15.61	11.61	5.16	5.06	4.38	TWSG1	chr18	protein_coding	twisted gastrulation BMP signaling modulator 1
ENSG00000134986.14	208.922	1.37724	0.231025	5.96144	2.50022e-09	6.18351e-08	0.73	0.71	0.95	0.34	0.3	0.28	NREP	chr5	protein_coding	neuronal regeneration related protein
ENSG00000060982.15	3695.45	2.31844	0.37157	6.23957	4.38787e-10	1.25757e-08	16.99	16.06	6.57	2.16	2.67	3.1	BCAT1	chr12	protein_coding	branched chain amino acid transaminase 1
ENSG00000130956.14	861.034	1.3222	0.220169	6.00539	1.90871e-09	4.8596e-08	6.42	6.41	9.46	2.83	3.02	2.96	HABP4	chr9	protein_coding	hyaluronan binding protein 4
ENSG00000248019.3	27.6612	1.21681	0.442686	2.7487	0.00598328	0.0253023	0.12	0.09	0.09	0.05	0.05	0.03	FAM13A-AS1	chr4	lncRNA	FAM13A antisense RNA 1
ENSG00000205060.11	934.553	1.13962	0.238435	4.77958	1.75666e-06	2.40598e-05	5.09	5.02	3.44	2.26	1.95	1.91	SLC35B4	chr7	protein_coding	solute carrier family 35 member B4
ENSG00000166352.18	321.788	2.29523	0.291129	7.88389	3.17339e-15	1.95976e-13	1.68	1.2	0.92	0.22	0.26	0.29	IFTAP	chr11	protein_coding	intraflagellar transport associated protein
ENSG00000139793.19	1431.83	1.86907	0.268934	6.94993	3.65466e-12	1.45555e-10	15.17	10.47	8.23	2.72	3.32	3.15	MBNL2	chr13	protein_coding	muscleblind like splicing regulator 2
ENSG00000233117.4	265.381	3.22188	0.394496	8.16708	3.15945e-16	2.19259e-14	0.68	0.66	1.54	0.08	0.1	0.13	LINC00702	chr10	lncRNA	long intergenic non-protein coding RNA 702
ENSG00000175322.12	169.851	1.75146	0.348486	5.02591	5.01046e-07	7.68418e-06	0.54	0.44	0.25	0.14	0.12	0.1	ZNF519	chr18	protein_coding	zinc finger protein 519
ENSG00000254979.5	16620	1.1046	0.438208	2.52072	0.0117116	0.0432796	126.34	161.47	465.38	113.32	112.79	118.63	RP11-872D17.8	chr11	protein_coding	--
ENSG00000016391.11	55.9465	1.77241	0.314845	5.62946	1.80771e-08	3.78888e-07	0.28	0.29	0.26	0.08	0.08	0.08	CHDH	chr3	protein_coding	choline dehydrogenase
ENSG00000171658.8	66.5925	1.60606	0.431022	3.72617	0.000194415	0.00150078	1.44	0.51	0.9	0.27	0.26	0.38	NMRAL2P	chr3	transcribed_unprocessed_pseudogene	NmrA like redox sensor 2, pseudogene
ENSG00000250697.2	7.63076	2.71485	0.91015	2.98286	0.00285572	0.0139262	0.08	0.1	0.12	0.01	0.03	0.01	CTD-2066L21.3	chr5	lncRNA	--
ENSG00000235106.10	408.201	1.06386	0.273214	3.89386	9.86616e-05	0.000834922	2.51	2.72	1.59	1.04	1.05	1.15	BRD3OS	chr9	protein_coding	BRD3 opposite strand
ENSG00000226124.8	66.883	1.62869	0.324399	5.02064	5.14991e-07	7.87478e-06	1.07	0.64	0.98	0.28	0.31	0.28	FTCDNL1	chr2	protein_coding	formiminotransferase cyclodeaminase N-terminal like
ENSG00000197646.8	179.281	2.0767	0.362002	5.73671	9.65344e-09	2.13549e-07	1.65	3.34	3.78	0.61	0.68	0.77	PDCD1LG2	chr9	protein_coding	programmed cell death 1 ligand 2
ENSG00000225345.3	35.6091	1.02647	0.409885	2.50427	0.0122703	0.0449045	0.61	0.67	0.52	0.2	0.38	0.3	SNX18P3	chr9	transcribed_unprocessed_pseudogene	sorting nexin 18 pseudogene 3
ENSG00000185900.11	3950.46	1.16471	0.261335	4.45676	8.32069e-06	9.69968e-05	12.06	12.64	7.51	5.17	4.76	4.38	POMK	chr8	protein_coding	protein O-mannose kinase
ENSG00000196511.14	66.2075	1.23651	0.331083	3.73473	0.000187913	0.00145819	0.31	0.21	0.3	0.12	0.14	0.09	TPK1	chr7	protein_coding	thiamin pyrophosphokinase 1
ENSG00000165996.14	603.822	1.99911	0.17426	11.472	1.82408e-30	6.00788e-28	6.24	6.37	5.89	1.46	1.61	1.53	HACD1	chr10	protein_coding	3-hydroxyacyl-CoA dehydratase 1
ENSG00000182103.5	28.5842	3.79424	0.684496	5.54311	2.97138e-08	5.99185e-07	0.29	0.52	0.18	0.04	0.01	0.02	FAM181B	chr11	protein_coding	family with sequence similarity 181 member B
ENSG00000167549.19	115.661	1.20359	0.286647	4.19886	2.68263e-05	0.000271933	0.73	0.85	1.19	0.41	0.41	0.37	CORO6	chr17	protein_coding	coronin 6
ENSG00000139874.6	82.4752	6.80201	0.772138	8.80932	1.25902e-18	1.15086e-16	0.7	1.36	0.67	0.02	0	0	SSTR1	chr14	protein_coding	somatostatin receptor 1
ENSG00000272540.1	65.5422	2.23157	0.605147	3.68764	0.000226339	0.00171407	4.44	4.81	0.98	1.08	0.62	0.48	XXbac-BPG252P9.9	chr6	lncRNA	--
ENSG00000242147.3	142.717	3.43255	0.438156	7.83408	4.72275e-15	2.89077e-13	2.01	0.83	0.82	0.13	0.08	0.12	LASTR	chr10	lncRNA	lncRNA associated with SART3 regulation of splicing
ENSG00000101544.9	1919.14	1.33674	0.197232	6.7775	1.22274e-11	4.52261e-10	14.03	11.9	9.96	4.76	4.75	4.59	ADNP2	chr18	protein_coding	ADNP homeobox 2
ENSG00000102753.10	3112.86	1.02396	0.316856	3.23163	0.00123088	0.00703168	29.32	29.16	14.17	13.25	11.15	11.2	KPNA3	chr13	protein_coding	karyopherin subunit alpha 3
ENSG00000260630.7	40.2906	1.96752	0.62219	3.16226	0.0015655	0.00860735	0.18	0.09	0.52	0.06	0.07	0.07	SNAI3-AS1	chr16	lncRNA	SNAI3 antisense RNA 1
ENSG00000174032.17	464.052	1.60569	0.250357	6.41361	1.42117e-10	4.41467e-09	2.76	2.88	1.93	0.75	0.92	0.81	SLC25A30	chr13	protein_coding	solute carrier family 25 member 30
ENSG00000237399.7	42.8867	1.21958	0.35948	3.39262	0.000692267	0.00435289	0.29	0.31	0.41	0.13	0.13	0.17	PITRM1-AS1	chr10	lncRNA	PITRM1 antisense RNA 1
ENSG00000163071.11	19.1869	1.90301	0.518535	3.66997	0.000242581	0.0018152	0.12	0.13	0.2	0.04	0.04	0.04	SPATA18	chr4	protein_coding	spermatogenesis associated 18
ENSG00000166845.15	612.183	2.12555	0.406981	5.22272	1.76318e-07	2.9915e-06	6.17	3.92	1.81	1	0.91	0.8	C18orf54	chr18	protein_coding	chromosome 18 open reading frame 54
ENSG00000180257.14	135.935	1.53477	0.258054	5.94746	2.72341e-09	6.66401e-08	1.86	1.34	1.32	0.52	0.49	0.53	ZNF816	chr19	protein_coding	zinc finger protein 816
ENSG00000073711.11	1623.41	1.54971	0.306537	5.05554	4.29169e-07	6.68562e-06	9.1	9.17	4.58	2.65	2.67	2.46	PPP2R3A	chr3	protein_coding	protein phosphatase 2 regulatory subunit B''alpha
ENSG00000181359.5	12.9196	1.94869	0.759791	2.56477	0.0103243	0.0391572	0.9	0.65	0.22	0.24	0.12	0.1	HSP90AA6P	chr4	transcribed_processed_pseudogene	heat shock protein 90 alpha family class A member 6, pseudogene
ENSG00000109929.10	1923.58	2.83736	0.247227	11.4767	1.72694e-30	5.77968e-28	10.84	6.22	7.86	1.28	1.15	1.01	SC5D	chr11	protein_coding	sterol-C5-desaturase
ENSG00000179909.16	53.7553	1.09197	0.332742	3.28172	0.00103176	0.00607866	0.27	0.3	0.22	0.1	0.13	0.13	ZNF154	chr19	protein_coding	zinc finger protein 154
ENSG00000109911.19	1282	1.28926	0.231771	5.56263	2.65736e-08	5.43789e-07	2.15	1.43	1.36	0.7	0.65	0.65	ELP4	chr11	protein_coding	elongator acetyltransferase complex subunit 4
ENSG00000156136.10	2156.71	2.29939	0.381905	6.02084	1.73511e-09	4.44488e-08	37.33	34.13	13.43	6.76	5.45	4.98	DCK	chr4	protein_coding	deoxycytidine kinase
ENSG00000001630.17	9637.35	1.62592	0.211516	7.68698	1.50654e-14	8.42607e-13	96.57	80.3	129.13	32.89	32.87	32.16	CYP51A1	chr7	protein_coding	cytochrome P450 family 51 subfamily A member 1
ENSG00000287263.1	33.5813	1.04303	0.385109	2.70841	0.00676072	0.0278454	0.26	0.2	0.29	0.11	0.11	0.14	CTD-2201E18.8	chr5	lncRNA	--
ENSG00000077458.13	507.444	1.09523	0.324908	3.37091	0.00074921	0.00465452	3.59	3.21	1.64	1.43	1.26	1.24	FAM76B	chr11	protein_coding	family with sequence similarity 76 member B
ENSG00000232656.9	17.5287	1.48791	0.578157	2.57353	0.0100666	0.0383761	0.26	0.09	0.22	0.07	0.06	0.08	IDI2-AS1	chr10	lncRNA	IDI2 antisense RNA 1
ENSG00000139154.16	2732.5	1.08588	0.31818	3.41279	0.000643025	0.00410294	16	16.49	7.83	6.74	6.5	5.7	AEBP2	chr12	protein_coding	AE binding protein 2
ENSG00000137814.12	3059.46	1.0198	0.257535	3.95985	7.49982e-05	0.000658854	27.69	25.74	16.69	13.01	10.87	10.51	HAUS2	chr15	protein_coding	HAUS augmin like complex subunit 2
ENSG00000162194.12	317.904	1.0801	0.284791	3.79262	0.000149067	0.00119797	3.75	1.97	3.84	1.53	1.44	1.49	LBHD1	chr11	protein_coding	LBH domain containing 1
ENSG00000236296.8	7.27898	6.48415	1.5968	4.06072	4.89209e-05	0.000456229	0.15	0.35	0.04	0	0	0	GUSBP5	chr4	transcribed_processed_pseudogene	GUSB pseudogene 5
ENSG00000166922.8	851.795	2.14417	0.487266	4.40042	1.08044e-05	0.000121909	5.25	13.93	27.64	3.22	3.44	3.83	SCG5	chr15	protein_coding	secretogranin V
ENSG00000197275.14	1214.06	1.65282	0.443623	3.72573	0.000194753	0.00150284	13.95	8.04	3.61	3.48	2.46	2.12	RAD54B	chr8	protein_coding	RAD54 homolog B
ENSG00000231205.11	221.228	2.69835	0.369681	7.29912	2.89656e-13	1.32387e-11	2.41	1.36	0.95	0.25	0.23	0.24	ZNF826P	chr19	transcribed_unprocessed_pseudogene	zinc finger protein 826, pseudogene
ENSG00000101935.11	2247.82	1.12814	0.30149	3.7419	0.000182637	0.00142162	14.71	12.22	6.93	5.55	5.02	4.83	AMMECR1	chrX	protein_coding	AMMECR nuclear protein 1
ENSG00000166881.10	2895.05	1.09354	0.25318	4.31921	1.56588e-05	0.000168265	21.6	16.89	12.31	8.65	7.64	7.33	NEMP1	chr12	protein_coding	nuclear envelope integral membrane protein 1
ENSG00000111846.19	167.488	1.92666	0.432592	4.45377	8.43774e-06	9.81408e-05	1.23	0.48	0.42	0.19	0.21	0.15	GCNT2	chr6	protein_coding	glucosaminyl (N-acetyl) transferase 2 (I blood group)
ENSG00000240622.1	5.00379	3.39471	1.35813	2.49954	0.0124355	0.0453652	0.75	0.14	0.07	0.03	0.03	0.03	RPL7P15	chr3	processed_pseudogene	ribosomal protein L7 pseudogene 15
ENSG00000150628.7	28.5337	1.57725	0.460437	3.42555	0.000613554	0.003944	0.29	0.56	0.43	0.14	0.15	0.14	SPATA4	chr4	protein_coding	spermatogenesis associated 4
ENSG00000261729.2	3.78397	5.55626	1.61642	3.43738	0.000587362	0.00380867	0.22	0.13	0.07	0	0	0	GS1-204I12.4	chr1	lncRNA	--
ENSG00000107372.13	4261.35	1.55204	0.238289	6.51324	7.35447e-11	2.36231e-09	26.75	23.38	16.19	7.41	7.62	7.44	ZFAND5	chr9	protein_coding	zinc finger AN1-type containing 5
ENSG00000140057.9	343.69	3.5367	0.509242	6.94503	3.78389e-12	1.50413e-10	2.11	1.24	6.15	0.26	0.25	0.29	AK7	chr14	protein_coding	adenylate kinase 7
ENSG00000149970.16	243.006	2.03054	0.464732	4.36927	1.24665e-05	0.000137815	0.39	0.4	0.11	0.09	0.07	0.07	CNKSR2	chrX	protein_coding	connector enhancer of kinase suppressor of Ras 2
ENSG00000185920.17	510.85	1.28558	0.267441	4.80699	1.53223e-06	2.11535e-05	1.1	1.24	0.76	0.48	0.4	0.38	PTCH1	chr9	protein_coding	patched 1
ENSG00000260196.1	123.363	1.52392	0.293291	5.19592	2.03708e-07	3.41433e-06	1.22	1.43	2.04	0.57	0.52	0.53	RP1-239B22.5	chr11	lncRNA	--
ENSG00000178429.9	86.7294	1.40333	0.520184	2.69775	0.00698101	0.0285655	6.99	2.85	1.53	1.35	1.32	1.58	RPS3AP5	chr10	processed_pseudogene	RPS3A pseudogene 5
ENSG00000060749.16	11330.2	1.73369	0.348778	4.97075	6.6693e-07	9.9274e-06	52.7	44.56	20.28	12.74	11.49	10.94	QSER1	chr11	protein_coding	glutamine and serine rich 1
ENSG00000183242.12	177.394	1.42433	0.225021	6.32979	2.45494e-10	7.38262e-09	1.31	1.01	1.12	0.46	0.39	0.42	WT1-AS	chr11	lncRNA	WT1 antisense RNA
ENSG00000226549.3	42.5836	1.8722	0.563987	3.31957	0.000901558	0.00542241	0.81	0.89	2.9	0.46	0.42	0.36	SCDP1	chr17	processed_pseudogene	stearoyl-CoA desaturase pseudogene 1
ENSG00000134215.16	158.53	1.61995	0.402848	4.02125	5.78896e-05	0.000526153	0.88	1.12	0.4	0.27	0.24	0.27	VAV3	chr1	protein_coding	vav guanine nucleotide exchange factor 3
ENSG00000064763.11	231.192	1.15728	0.368036	3.14447	0.00166388	0.00904993	2.12	1.46	0.78	0.61	0.68	0.65	FAR2	chr12	protein_coding	fatty acyl-CoA reductase 2
ENSG00000170917.14	154.765	1.74526	0.306998	5.68491	1.30884e-08	2.81435e-07	1.17	0.64	0.88	0.23	0.24	0.32	NUDT6	chr4	protein_coding	nudix hydrolase 6
ENSG00000242060.1	12.2957	2.74119	0.796502	3.44153	0.000578427	0.00375967	1.08	0.65	0.27	0.09	0.08	0.13	RPS3AP49	chr18	processed_pseudogene	RPS3A pseudogene 49
ENSG00000114405.11	607.434	1.33648	0.432426	3.09065	0.00199717	0.010465	7.44	5.25	1.93	2.12	1.88	1.76	C3orf14	chr3	protein_coding	chromosome 3 open reading frame 14
ENSG00000138180.16	4931.98	1.4202	0.365571	3.88488	0.000102379	0.000862164	81.69	51.34	28.2	22.83	18.88	18.02	CEP55	chr10	protein_coding	centrosomal protein 55
ENSG00000109762.16	1643.14	1.47203	0.220493	6.67611	2.45364e-11	8.49967e-10	14.52	11.37	9.31	4.29	4.17	4.13	SNX25	chr4	protein_coding	sorting nexin 25
ENSG00000120784.17	474.892	1.33441	0.324479	4.11246	3.91472e-05	0.000377816	2.82	2.41	1.27	0.94	0.8	0.82	ZFP30	chr19	protein_coding	ZFP30 zinc finger protein
ENSG00000272677.1	13.4638	1.85883	0.679165	2.73694	0.00620142	0.0260116	0.85	0.46	0.42	0.17	0.23	0.07	HNRNPD-DT	chr4	lncRNA	HNRNPD divergent transcript
ENSG00000183929.7	22.7292	1.66735	0.52677	3.16524	0.00154956	0.00852646	0.79	0.94	0.5	0.3	0.15	0.25	DUSP5P1	chr1	processed_pseudogene	dual specificity phosphatase 5 pseudogene 1
ENSG00000159164.10	109.889	5.4414	0.809012	6.72598	1.74414e-11	6.18649e-10	0.49	0.22	2.66	0.03	0.03	0.02	SV2A	chr1	protein_coding	synaptic vesicle glycoprotein 2A
ENSG00000164221.13	242.768	1.71415	0.396804	4.31991	1.56095e-05	0.000167917	4.05	3.25	1.4	0.79	0.82	1.02	CCDC112	chr5	protein_coding	coiled-coil domain containing 112
ENSG00000164219.10	531.921	1.33269	0.281129	4.74048	2.13212e-06	2.86539e-05	2.04	2.26	1.25	0.74	0.75	0.71	PGGT1B	chr5	protein_coding	protein geranylgeranyltransferase type I subunit beta
ENSG00000026025.16	25153.1	5.29114	0.179003	29.559	5.03486e-192	1.04473e-187	259.17	211.33	230.62	5.13	6.59	6.02	VIM	chr10	protein_coding	vimentin
ENSG00000257329.1	2.74625	5.1146	1.78202	2.87012	0.00410319	0.0186508	0.22	0.19	0.73	0	0	0	RP11-290L1.5	chr12	lncRNA	--
ENSG00000135636.15	93.1989	1.17705	0.282182	4.17123	3.0296e-05	0.000303253	0.34	0.33	0.45	0.16	0.18	0.14	DYSF	chr2	protein_coding	dysferlin
ENSG00000227666.1	7.81272	2.32833	0.921394	2.52697	0.0115051	0.0427023	0.34	0.98	1.73	0.14	0.26	0.2	CYCSP24	chr9	processed_pseudogene	CYCS pseudogene 24
ENSG00000214389.2	283.173	1.7284	0.487334	3.54665	0.000390163	0.00269773	25.37	10.45	5.37	4.02	3.95	4.29	RPS3AP26	chr7	processed_pseudogene	RPS3A pseudogene 26
ENSG00000196437.12	137.134	2.54604	0.394515	6.4536	1.09223e-10	3.43913e-09	1.56	1.24	0.64	0.24	0.17	0.17	ZNF569	chr19	protein_coding	zinc finger protein 569
ENSG00000287670.1	27.0945	3.7443	0.657067	5.6985	1.20863e-08	2.61965e-07	1.65	0.8	0.65	0.06	0.12	0.05	RP11-1378G18.2	chr2	lncRNA	--
ENSG00000136122.18	833.278	1.31307	0.316367	4.15048	3.31786e-05	0.000327992	12.77	9.12	5.62	4	3.66	3.33	BORA	chr13	protein_coding	BORA aurora kinase A activator
ENSG00000168116.14	634.389	1.24186	0.372238	3.3362	0.000849322	0.00516362	8.96	8.68	3.43	3.18	2.97	2.73	KIAA1586	chr6	protein_coding	KIAA1586
ENSG00000149554.14	2242.66	1.31497	0.278721	4.71787	2.38332e-06	3.17216e-05	18.54	14.01	9.63	6.35	5.37	5.1	CHEK1	chr11	protein_coding	checkpoint kinase 1
ENSG00000135074.16	4891.69	2.9869	0.189375	15.7724	4.82032e-56	8.33514e-53	26.61	26.04	30.71	3.01	3.37	4.04	ADAM19	chr5	protein_coding	ADAM metallopeptidase domain 19
ENSG00000110330.9	2205.92	1.00098	0.259731	3.85393	0.000116236	0.000963219	18.87	17.94	10.97	7.81	7.88	8.06	BIRC2	chr11	protein_coding	baculoviral IAP repeat containing 2
ENSG00000154839.10	1461.65	1.69499	0.283838	5.97169	2.34805e-09	5.83496e-08	24.58	19.18	13.08	6.89	5.34	5.19	SKA1	chr18	protein_coding	spindle and kinetochore associated complex subunit 1
ENSG00000243859.3	41.1546	3.19555	0.827666	3.86091	0.000112964	0.000939478	4.43	1.61	0.24	0.18	0.21	0.28	RPL5P17	chr5	processed_pseudogene	ribosomal protein L5 pseudogene 17
ENSG00000180263.14	2114.93	1.378	0.152337	9.04575	1.48634e-19	1.4412e-17	7.78	7.51	7.15	2.71	2.89	2.97	FGD6	chr12	protein_coding	FYVE, RhoGEF and PH domain containing 6
ENSG00000136108.15	4516.41	1.88079	0.407964	4.61019	4.02305e-06	5.06851e-05	62.71	34.44	18.45	12.74	9.51	8.82	CKAP2	chr13	protein_coding	cytoskeleton associated protein 2
ENSG00000111186.13	7.03639	2.53061	0.906569	2.79142	0.00524774	0.0227709	0.06	0.11	0.04	0.02	0.01	0.01	WNT5B	chr12	protein_coding	Wnt family member 5B
ENSG00000166326.7	12514.5	1.10837	0.229693	4.82544	1.39694e-06	1.94671e-05	29.33	39.77	26.68	14.53	14.96	14.84	TRIM44	chr11	protein_coding	tripartite motif containing 44
ENSG00000171467.16	2068.47	1.23683	0.200997	6.15347	7.58068e-10	2.08343e-08	8.89	6.39	6.82	3.46	2.97	2.86	ZNF318	chr6	protein_coding	zinc finger protein 318
ENSG00000163736.4	13.0762	2.57003	0.950961	2.70256	0.00688067	0.0282553	0.98	0.21	0.09	0.07	0.1	0.05	PPBP	chr4	protein_coding	pro-platelet basic protein
ENSG00000163297.18	1376.5	2.77425	0.273843	10.1308	4.03229e-24	7.09068e-22	4.12	6.73	6.56	0.72	0.84	0.98	ANTXR2	chr4	protein_coding	ANTXR cell adhesion molecule 2
ENSG00000121440.15	46.8324	4.81254	0.686314	7.01216	2.34674e-12	9.58562e-11	0.4	0.53	0.15	0.01	0.02	0.01	PDZRN3	chr3	protein_coding	PDZ domain containing ring finger 3
ENSG00000178882.15	332.585	1.41678	0.437636	3.23736	0.00120643	0.00691279	4.05	5.19	1.45	1.49	1.33	1.19	RFLNA	chr12	protein_coding	refilin A
ENSG00000052126.15	2072.86	1.39465	0.253926	5.49235	3.96612e-08	7.72741e-07	7.45	5.99	4.18	2.28	2.2	2.17	PLEKHA5	chr12	protein_coding	pleckstrin homology domain containing A5
ENSG00000243802.2	11.1616	2.4303	0.828473	2.93347	0.00335201	0.0158618	2.35	1.05	0.46	0.25	0.23	0.23	RP11-390K5.1	chr11	processed_pseudogene	--
ENSG00000180071.20	110.158	1.3435	0.298354	4.50302	6.69934e-06	8.00295e-05	0.87	0.78	0.58	0.29	0.24	0.34	ANKRD18A	chr9	protein_coding	ankyrin repeat domain 18A
ENSG00000233009.1	10.807	2.53732	0.749457	3.38554	0.000710383	0.00444525	0.12	0.11	0.25	0.03	0.03	0.02	NALCN-AS1	chr13	lncRNA	NALCN antisense RNA 1
ENSG00000129625.13	3074.99	1.03219	0.239067	4.31755	1.5777e-05	0.00016936	28.63	29.13	18.73	12.6	12.54	12.08	REEP5	chr5	protein_coding	receptor accessory protein 5
ENSG00000113368.12	4333.3	1.07138	0.380015	2.81931	0.00481267	0.0212158	55.57	42.72	20.83	25.06	16.21	15.06	LMNB1	chr5	protein_coding	lamin B1
ENSG00000149256.16	81.6035	3.1302	0.374686	8.35421	6.58739e-17	4.98863e-15	0.26	0.15	0.26	0.02	0.03	0.03	TENM4	chr11	protein_coding	teneurin transmembrane protein 4
ENSG00000224511.2	36.6169	3.18697	0.734045	4.34165	1.41418e-05	0.00015376	0.26	0.12	0.92	0.05	0.04	0.05	LINC00365	chr13	lncRNA	long intergenic non-protein coding RNA 365
ENSG00000255046.1	10.8975	2.24186	0.784911	2.85619	0.00428753	0.0193027	0.32	0.32	0.59	0.14	0.02	0.09	RP11-297N6.4	chr8	lncRNA	--
ENSG00000144730.19	179.82	1.41796	0.267247	5.30582	1.12169e-07	1.99272e-06	0.89	0.55	0.59	0.26	0.26	0.24	IL17RD	chr3	protein_coding	interleukin 17 receptor D
ENSG00000075089.10	3090.77	1.77998	0.301914	5.89567	3.73174e-09	8.9312e-08	46.62	22.76	23.86	9.47	8.5	8.82	ACTR6	chr12	protein_coding	actin related protein 6
ENSG00000106723.17	6202.82	1.55483	0.25578	6.07876	1.21113e-09	3.20547e-08	56.56	49.81	32.75	17.17	15.34	14.56	SPIN1	chr9	protein_coding	spindlin 1
ENSG00000187187.14	36.1991	1.08136	0.411501	2.62785	0.00859274	0.033788	0.18	0.13	0.1	0.06	0.07	0.06	ZNF546	chr19	protein_coding	zinc finger protein 546
ENSG00000113805.8	476.375	1.20476	0.201015	5.99336	2.05552e-09	5.1825e-08	3.49	3.29	2.82	1.24	1.39	1.5	CNTN3	chr3	protein_coding	contactin 3
ENSG00000137075.18	476.4	1.82513	0.278958	6.54266	6.04359e-11	1.96867e-09	3.62	3.26	2.04	0.79	0.92	0.79	RNF38	chr9	protein_coding	ring finger protein 38
ENSG00000196323.14	1305.72	1.03206	0.197392	5.22847	1.70919e-07	2.90703e-06	4.54	3.94	3.26	1.91	1.93	1.86	ZBTB44	chr11	protein_coding	zinc finger and BTB domain containing 44
ENSG00000126773.13	1978.58	1.0867	0.261283	4.15911	3.19491e-05	0.000317654	3.62	3.31	2.06	1.47	1.38	1.36	PCNX4	chr14	protein_coding	pecanex 4
ENSG00000165556.10	61.3835	1.43753	0.330878	4.34461	1.39525e-05	0.000152055	0.54	0.54	0.81	0.25	0.22	0.22	CDX2	chr13	protein_coding	caudal type homeobox 2
ENSG00000165480.16	1493.44	1.17296	0.353581	3.31739	0.000908639	0.0054574	23.5	18.15	9.22	9.01	7.07	6.34	SKA3	chr13	protein_coding	spindle and kinetochore associated complex subunit 3
ENSG00000122870.12	1040.05	1.51142	0.555436	2.72114	0.00650565	0.0270255	7.43	7.79	1.26	2.53	1.62	1.63	BICC1	chr10	protein_coding	BicC family RNA binding protein 1
ENSG00000248710.1	1120.95	1.12183	0.35811	3.13263	0.00173246	0.00936646	17.65	9.88	6.31	5.4	5.05	4.93	RP11-432B6.3	chr3	protein_coding	--
ENSG00000227467.3	14.1117	4.20218	0.907404	4.631	3.63912e-06	4.62128e-05	0.22	0.17	0.43	0.03	0	0.02	LINC01537	chr11	lncRNA	long intergenic non-protein coding RNA 1537
ENSG00000186907.8	853.01	2.77129	0.529829	5.23053	1.69024e-07	2.87715e-06	7.08	7.15	31.96	1.91	2.43	2.29	RTN4RL2	chr11	protein_coding	reticulon 4 receptor like 2
ENSG00000029534.21	104.723	1.53492	0.404615	3.79354	0.000148514	0.00119444	0.48	0.38	0.21	0.16	0.09	0.11	ANK1	chr8	protein_coding	ankyrin 1
ENSG00000204514.10	364.149	1.71924	0.179753	9.56445	1.12803e-21	1.45382e-19	1.01	0.98	1.09	0.33	0.3	0.3	ZNF814	chr19	protein_coding	zinc finger protein 814
ENSG00000261857.7	46.0925	3.32175	0.566156	5.8672	4.43213e-09	1.05225e-07	1.4	0.86	3.14	0.17	0.2	0.16	MIA	chr19	protein_coding	MIA SH3 domain containing
ENSG00000065833.9	2614.96	1.05774	0.256222	4.12822	3.65578e-05	0.000355711	22.92	19.55	36.11	11.92	12.74	12.59	ME1	chr6	protein_coding	malic enzyme 1
ENSG00000078124.13	1853.97	1.08729	0.41796	2.60142	0.00928383	0.0359737	3.68	3.27	1.07	1.38	1.21	1.17	ACER3	chr11	protein_coding	alkaline ceramidase 3
ENSG00000286502.1	7.09856	5.48917	1.78503	3.07511	0.00210422	0.0108857	0.01	0.02	0.21	0	0	0	RP13-129E14.1	chr9	lncRNA	--
ENSG00000105852.11	60.7545	1.28243	0.376166	3.40922	0.000651484	0.00414672	0.38	0.61	0.55	0.18	0.17	0.28	PON3	chr7	protein_coding	paraoxonase 3
ENSG00000155893.13	1027.11	1.28137	0.374391	3.42255	0.000620358	0.00397911	4.49	1.53	2.11	1.16	1.14	0.99	PXYLP1	chr3	protein_coding	2-phosphoxylose phosphatase 1
ENSG00000187210.14	1573.15	1.78729	0.258863	6.9044	5.04165e-12	1.96643e-10	8.54	6.15	4.81	2.05	1.86	1.69	GCNT1	chr9	protein_coding	glucosaminyl (N-acetyl) transferase 1
ENSG00000139144.11	15.119	1.5366	0.610244	2.518	0.0118023	0.0435297	0.1	0.08	0.09	0.01	0.03	0.05	PIK3C2G	chr12	protein_coding	phosphatidylinositol-4-phosphate 3-kinase catalytic subunit type 2 gamma
ENSG00000188211.9	967.991	1.24324	0.290827	4.27485	1.9127e-05	0.00020126	3.43	5.23	7.13	2.26	2.17	2.19	NCR3LG1	chr11	protein_coding	natural killer cell cytotoxicity receptor 3 ligand 1
ENSG00000267254.7	33.9153	2.44464	0.441506	5.53705	3.07607e-08	6.18078e-07	0.14	0.21	0.19	0.04	0.03	0.03	ZNF790-AS1	chr19	lncRNA	ZNF790 antisense RNA 1
ENSG00000016082.15	68.6428	1.76474	0.476817	3.70108	0.000214688	0.00163658	1.02	1.31	0.43	0.26	0.34	0.21	ISL1	chr5	protein_coding	ISL LIM homeobox 1
ENSG00000176105.14	9471.97	1.21885	0.221438	5.50424	3.70754e-08	7.25769e-07	69.33	72.58	49.31	27.25	28.07	26.45	YES1	chr18	protein_coding	YES proto-oncogene 1, Src family tyrosine kinase
ENSG00000007968.7	391.677	1.30437	0.454123	2.87228	0.00407526	0.0185442	3.32	3.22	0.94	1.26	0.94	0.83	E2F2	chr1	protein_coding	E2F transcription factor 2
ENSG00000106479.11	126.33	1.24088	0.320578	3.87075	0.000108503	0.000906372	0.53	0.33	0.71	0.23	0.23	0.2	ZNF862	chr7	protein_coding	zinc finger protein 862
ENSG00000165259.14	72.9993	5.47778	0.571249	9.58912	8.8843e-22	1.15943e-19	0.64	0.47	0.33	0.01	0.01	0.01	HDX	chrX	protein_coding	highly divergent homeobox
ENSG00000172175.15	3329.01	1.33302	0.278934	4.77898	1.76184e-06	2.4107e-05	13.14	10.81	6.75	4.34	3.99	3.77	MALT1	chr18	protein_coding	MALT1 paracaspase
ENSG00000135045.7	1234.46	2.2767	0.233471	9.75156	1.81658e-22	2.56422e-20	27.55	19.35	17.5	4.76	4.12	4.29	C9orf40	chr9	protein_coding	chromosome 9 open reading frame 40
ENSG00000280219.1	52.0572	3.25237	0.653809	4.9745	6.54171e-07	9.75148e-06	0.07	0.34	0.44	0.03	0.02	0.04	RP11-752L20.3	chr4	TEC	--
ENSG00000234797.5	65.9801	1.66813	0.569955	2.92677	0.00342498	0.0161299	6.05	2.16	1.17	0.88	0.91	1.12	RPS3AP6	chr15	processed_pseudogene	RPS3A pseudogene 6
ENSG00000165572.8	535.355	1.04429	0.360802	2.89435	0.00379948	0.0175588	4.91	3.45	1.81	1.81	1.65	1.44	KBTBD6	chr13	protein_coding	kelch repeat and BTB domain containing 6
ENSG00000233822.5	100.197	1.41387	0.352788	4.0077	6.13129e-05	0.00055363	0.92	0.63	0.43	0.25	0.27	0.22	H2BC15	chr6	protein_coding	H2B clustered histone 15
ENSG00000282048.1	11.9517	2.43173	0.768507	3.16422	0.00155498	0.00855405	0.15	0.26	0.29	0.01	0.08	0.04	RP4-590F24.2	chr1	lncRNA	--
ENSG00000272620.2	30.7718	2.18162	0.497586	4.3844	1.16304e-05	0.000129678	0.14	0.07	0.09	0.03	0.02	0.02	AFAP1-AS1	chr4	lncRNA	AFAP1 antisense RNA 1
ENSG00000160716.6	14.5271	2.37309	0.644678	3.68104	0.000232286	0.00175143	0.07	0.11	0.12	0.03	0.01	0.01	CHRNB2	chr1	protein_coding	cholinergic receptor nicotinic beta 2 subunit
ENSG00000107614.22	255.274	2.62569	0.434045	6.04935	1.4543e-09	3.79581e-08	1.01	0.79	0.29	0.11	0.13	0.1	TRDMT1	chr10	protein_coding	tRNA aspartic acid methyltransferase 1
ENSG00000157470.12	108.63	1.13083	0.365955	3.09008	0.00200104	0.01048	0.9	0.67	0.4	0.3	0.35	0.25	FAM81A	chr15	protein_coding	family with sequence similarity 81 member A
ENSG00000101003.10	2680.23	1.01694	0.262686	3.87131	0.000108251	0.000905732	24.5	23.59	15.89	12.77	9.75	8.92	GINS1	chr20	protein_coding	GINS complex subunit 1
ENSG00000156510.13	174.412	1.94822	0.251277	7.75328	8.95475e-15	5.20479e-13	1.59	1.3	1.96	0.45	0.38	0.41	HKDC1	chr10	protein_coding	hexokinase domain containing 1
ENSG00000250312.8	319.492	1.02184	0.308251	3.31497	0.000916538	0.00549658	2.58	2.33	1.3	1.11	0.98	0.96	ZNF718	chr4	protein_coding	zinc finger protein 718
ENSG00000186889.10	148.619	1.05457	0.291651	3.61586	0.000299351	0.00216807	2	1.8	1.16	0.77	0.82	0.77	TMEM17	chr2	protein_coding	transmembrane protein 17
ENSG00000264577.1	30.2666	1.72915	0.621415	2.7826	0.00539248	0.0232773	1.86	1.57	0.37	0.4	0.37	0.37	AC010761.8	chr17	lncRNA	--
ENSG00000170525.21	1662.77	1.78465	0.223977	7.96798	1.61293e-15	1.03939e-13	8.11	10.7	12.29	3.19	3.02	2.75	PFKFB3	chr10	protein_coding	6-phosphofructo-2-kinase/fructose-2,6-biphosphatase 3
ENSG00000173988.13	29.3454	2.90109	0.517148	5.60978	2.02579e-08	4.17843e-07	0.25	0.12	0.15	0.02	0.03	0.03	LRRC63	chr13	protein_coding	leucine rich repeat containing 63
ENSG00000129355.7	430.558	1.82577	0.296376	6.16032	7.25986e-10	2.00856e-08	12.75	6.75	13.73	3.2	2.68	3.35	CDKN2D	chr19	protein_coding	cyclin dependent kinase inhibitor 2D
ENSG00000197467.17	30.1514	2.94301	0.560449	5.25116	1.51141e-07	2.60912e-06	0.17	0.1	0.08	0.01	0.02	0.01	COL13A1	chr10	protein_coding	collagen type XIII alpha 1 chain
ENSG00000274290.3	41.2989	1.33007	0.481297	2.76352	0.0057182	0.0244041	0.7	0.65	0.33	0.29	0.25	0.13	H2BC6	chr6	protein_coding	H2B clustered histone 6
ENSG00000188171.16	329.964	1.99352	0.292844	6.80744	9.93524e-12	3.73471e-10	2.56	1.83	1.31	0.46	0.47	0.49	ZNF626	chr19	protein_coding	zinc finger protein 626
ENSG00000163577.8	1108.95	1.25031	0.372501	3.35652	0.000789302	0.00486572	7.29	9.83	3.49	3.11	2.79	2.78	EIF5A2	chr3	protein_coding	eukaryotic translation initiation factor 5A2
ENSG00000128872.10	223.508	1.6074	0.324117	4.95932	7.0742e-07	1.04625e-05	0.97	0.72	0.46	0.2	0.25	0.24	TMOD2	chr15	protein_coding	tropomodulin 2
ENSG00000042317.17	27.7414	1.65808	0.662389	2.50318	0.0123083	0.0450276	0.27	0.13	0.06	0.04	0.08	0.02	SPATA7	chr14	protein_coding	spermatogenesis associated 7
ENSG00000165115.15	326.061	1.50197	0.292345	5.13766	2.78176e-07	4.51302e-06	2.15	1.36	1.11	0.55	0.55	0.51	KIF27	chr9	protein_coding	kinesin family member 27
ENSG00000083290.20	511.864	1.17339	0.193477	6.06474	1.32171e-09	3.4672e-08	1.66	1.73	1.91	0.83	0.84	0.67	ULK2	chr17	protein_coding	unc-51 like autophagy activating kinase 2
ENSG00000136167.15	1086.36	3.22928	0.520323	6.20629	5.42494e-10	1.52531e-08	4.08	5.69	19.05	0.68	1.16	1.18	LCP1	chr13	protein_coding	lymphocyte cytosolic protein 1
ENSG00000149639.15	4008.41	1.13816	0.244603	4.65307	3.27031e-06	4.194e-05	10.5	9.48	7.16	4.9	3.97	3.38	SOGA1	chr20	protein_coding	suppressor of glucose, autophagy associated 1
ENSG00000182359.15	78.588	1.04419	0.411723	2.53615	0.0112079	0.0418433	0.79	0.42	0.3	0.22	0.23	0.27	KBTBD3	chr11	protein_coding	kelch repeat and BTB domain containing 3
ENSG00000118960.13	476.252	1.08572	0.266302	4.07704	4.56132e-05	0.000430412	0.99	0.81	1.48	0.45	0.53	0.55	HS1BP3	chr2	protein_coding	HCLS1 binding protein 3
ENSG00000129534.14	4330.69	1.50614	0.438992	3.4309	0.000601581	0.0038849	40.65	25.19	9.82	10.21	8.4	7.82	MIS18BP1	chr14	protein_coding	MIS18 binding protein 1
ENSG00000231864.2	7.04307	2.11209	0.829237	2.54703	0.0108644	0.0408769	0.43	0.41	0.29	0.12	0.06	0.08	RP11-229P13.23	chr9	lncRNA	--
ENSG00000116574.6	108.981	1.63133	0.611406	2.66816	0.00762684	0.0306403	1.84	1.02	0.22	0.32	0.38	0.29	RHOU	chr1	protein_coding	ras homolog family member U
ENSG00000149269.10	1396.65	1.22591	0.14639	8.37426	5.55722e-17	4.2239e-15	7.95	7.58	8.49	3.46	3.43	3.28	PAK1	chr11	protein_coding	p21 (RAC1) activated kinase 1
ENSG00000161217.12	3904.67	1.02207	0.237535	4.30284	1.68621e-05	0.000179615	13.42	13.53	21.71	7.85	8.03	7.81	PCYT1A	chr3	protein_coding	phosphate cytidylyltransferase 1A, choline
ENSG00000156509.14	114.834	3.52346	0.614347	5.73529	9.73476e-09	2.15118e-07	2.66	0.9	0.39	0.13	0.11	0.1	FBXO43	chr8	protein_coding	F-box protein 43
ENSG00000257576.1	42.4831	1.97599	0.670813	2.94567	0.00322257	0.0153756	1.78	0.95	0.21	0.28	0.22	0.24	HSPD1P4	chr12	processed_pseudogene	heat shock protein family D (Hsp60) member 1 pseudogene 4
ENSG00000260908.1	8.2093	3.71705	0.962826	3.86056	0.000113126	0.000940191	0.21	0.16	0.15	0.01	0.01	0.02	CTB-134H23.3	chr16	transcribed_unprocessed_pseudogene	--
ENSG00000177465.5	80.216	1.09681	0.294496	3.72437	0.000195804	0.00151038	2	1.46	2.08	0.72	0.84	1	ACOT4	chr14	protein_coding	acyl-CoA thioesterase 4
ENSG00000104219.13	2432.18	1.34777	0.348956	3.8623	0.000112324	0.000934909	18.01	15.85	7.02	5.53	5.17	5.3	ZDHHC2	chr8	protein_coding	zinc finger DHHC-type palmitoyltransferase 2
ENSG00000149308.17	1308.92	1.00552	0.325504	3.08913	0.00200742	0.0105053	7.43	6.42	3.24	3.06	2.82	2.59	NPAT	chr11	protein_coding	nuclear protein, coactivator of histone transcription
ENSG00000164684.13	420.898	1.92079	0.25333	7.58218	3.39806e-14	1.79872e-12	1.17	1.26	0.83	0.32	0.26	0.28	ZNF704	chr8	protein_coding	zinc finger protein 704
ENSG00000109265.15	35.5159	2.64086	0.497153	5.31197	1.08445e-07	1.93153e-06	0.26	0.11	0.15	0.02	0.02	0.04	CRACD	chr4	protein_coding	capping protein inhibiting regulator of actin dynamics
ENSG00000165105.10	1633.77	1.84522	0.28207	6.54172	6.08161e-11	1.97795e-09	9.88	11.79	6.57	2.96	2.63	2.26	RASEF	chr9	protein_coding	RAS and EF-hand domain containing
ENSG00000147117.8	11.8245	3.19157	0.75165	4.24608	2.17543e-05	0.000225766	0.22	0.21	0.2	0.03	0.03	0.01	ZNF157	chrX	protein_coding	zinc finger protein 157
ENSG00000138764.15	1609.26	2.91644	0.233253	12.5033	7.15936e-36	4.6424e-33	12.12	8.39	7.85	1.11	1.32	1.29	CCNG2	chr4	protein_coding	cyclin G2
ENSG00000185340.15	946.821	1.1848	0.214433	5.52526	3.28991e-08	6.564e-07	7.29	7.73	6.62	3.78	2.95	2.72	GAS2L1	chr22	protein_coding	growth arrest specific 2 like 1
ENSG00000205213.14	2370.5	2.21715	0.416141	5.32788	9.93645e-08	1.78358e-06	23.57	14.92	6.85	4.06	3.02	2.59	LGR4	chr11	protein_coding	leucine rich repeat containing G protein-coupled receptor 4
ENSG00000104154.7	338.456	1.41973	0.240125	5.91246	3.37034e-09	8.10366e-08	1.79	1.57	1.17	0.57	0.57	0.54	SLC30A4	chr15	protein_coding	solute carrier family 30 member 4
ENSG00000176749.9	276.067	1.61672	0.258153	6.26262	3.78565e-10	1.10171e-08	1.99	2.55	3.26	0.79	0.85	0.88	CDK5R1	chr17	protein_coding	cyclin dependent kinase 5 regulatory subunit 1
ENSG00000243680.1	8.52364	2.88516	1.04427	2.76286	0.00572972	0.0244262	2.53	0.94	0.32	0.15	0.28	0.07	RPL37P23	chr19	processed_pseudogene	ribosomal protein L37 pseudogene 23
ENSG00000196743.9	1528.4	1.09146	0.224158	4.86916	1.12073e-06	1.59281e-05	9.92	11.22	15.62	5.5	5.82	5.77	GM2A	chr5	protein_coding	GM2 ganglioside activator
ENSG00000056736.10	49.8455	2.84254	0.383639	7.4094	1.26876e-13	6.12253e-12	0.87	0.6	0.66	0.1	0.09	0.1	IL17RB	chr3	protein_coding	interleukin 17 receptor B
ENSG00000197860.10	777.577	1.78049	0.340109	5.23506	1.64933e-07	2.81445e-06	6.86	5.8	2.82	1.59	1.4	1.5	SGTB	chr5	protein_coding	small glutamine rich tetratricopeptide repeat co-chaperone beta
ENSG00000226964.1	26.099	2.05175	0.623497	3.29072	0.000999312	0.0059093	2.7	1.84	0.63	0.3	0.45	0.48	RHEBP2	chr10	processed_pseudogene	RHEB pseudogene 2
ENSG00000179542.16	179.023	1.74709	0.240006	7.27934	3.35462e-13	1.51983e-11	0.74	0.82	0.64	0.22	0.2	0.23	SLITRK4	chrX	protein_coding	SLIT and NTRK like family member 4
ENSG00000143630.10	132.473	1.07502	0.319354	3.36623	0.000762023	0.00472281	1.27	0.67	1.21	0.57	0.4	0.5	HCN3	chr1	protein_coding	hyperpolarization activated cyclic nucleotide gated potassium channel 3
ENSG00000165071.15	33.1719	3.7353	0.601595	6.20899	5.33261e-10	1.50138e-08	0.65	0.44	0.28	0.02	0.06	0.02	TMEM71	chr8	protein_coding	transmembrane protein 71
ENSG00000165521.15	275.677	1.56517	0.211402	7.40377	1.32372e-13	6.37292e-12	1	0.95	0.81	0.33	0.31	0.29	EML5	chr14	protein_coding	EMAP like 5
ENSG00000066279.19	9807.88	2.20003	0.537225	4.09517	4.21852e-05	0.000401533	59.39	31.19	8.69	9.04	6.41	5.97	ASPM	chr1	protein_coding	assembly factor for spindle microtubules
ENSG00000102384.14	855.903	1.53168	0.372859	4.10792	3.99233e-05	0.000383822	6.94	3.97	2.57	1.92	1.44	1.25	CENPI	chrX	protein_coding	centromere protein I
ENSG00000164542.13	83.905	1.67506	0.444159	3.77131	0.000162394	0.00129148	0.7	0.46	0.23	0.17	0.15	0.12	KIAA0895	chr7	protein_coding	KIAA0895
ENSG00000203995.10	540.177	1.05015	0.269262	3.90013	9.61416e-05	0.000815925	4.23	4.41	2.78	2.15	1.7	1.65	ZYG11A	chr1	protein_coding	zyg-11 family member A, cell cycle regulator
ENSG00000169169.15	65.8556	1.58566	0.305285	5.19403	2.05788e-07	3.44641e-06	0.4	0.38	0.47	0.16	0.13	0.12	CPT1C	chr19	protein_coding	carnitine palmitoyltransferase 1C
ENSG00000094841.14	166.068	2.63466	0.252241	10.445	1.54467e-25	3.2052e-23	1.79	1.88	2.05	0.25	0.36	0.3	UPRT	chrX	protein_coding	uracil phosphoribosyltransferase homolog
ENSG00000186017.15	223.515	1.23035	0.357692	3.43969	0.000582375	0.00378106	1.66	1.25	0.66	0.48	0.49	0.54	ZNF566	chr19	protein_coding	zinc finger protein 566
ENSG00000047188.16	1222.89	1.37404	0.308593	4.45259	8.48403e-06	9.84745e-05	4.9	4.68	2.43	1.71	1.5	1.41	YTHDC2	chr5	protein_coding	YTH domain containing 2
ENSG00000210100.1	368.572	4.33991	0.447985	9.68762	3.40373e-22	4.7085e-20	294.77	347.11	103.01	13.39	11.45	11.97	MT-TI	chrM	Mt_tRNA	mitochondrially encoded tRNA-Ile (AUU/C)
ENSG00000213793.5	302.585	1.63171	0.33909	4.81203	1.49402e-06	2.06948e-05	3.69	2.39	1.54	0.75	0.82	0.86	ZNF888	chr19	protein_coding	zinc finger protein 888
ENSG00000174792.11	11.8839	2.38697	0.900649	2.65027	0.00804266	0.0320625	0.07	0.27	0.38	0.07	0.06	0.01	ODAPH	chr4	protein_coding	odontogenesis associated phosphoprotein
ENSG00000158406.6	102.147	1.35783	0.341275	3.97871	6.929e-05	0.000615376	2.03	1.88	1.1	0.76	0.58	0.6	H4C8	chr6	protein_coding	H4 clustered histone 8
ENSG00000172167.8	541.85	1.13363	0.424773	2.66879	0.0076126	0.0306068	3.68	1.93	1	1.16	0.92	0.9	MTBP	chr8	protein_coding	MDM2 binding protein
ENSG00000025039.15	167.063	2.6761	0.318177	8.41072	4.07485e-17	3.17869e-15	1.37	1.13	1.7	0.14	0.26	0.25	RRAGD	chr6	protein_coding	Ras related GTP binding D
ENSG00000075340.23	2680.54	3.18359	0.181599	17.5309	8.3235e-69	2.46732e-65	10.93	8.91	8.32	1.04	1.02	1.01	ADD2	chr2	protein_coding	adducin 2
ENSG00000160229.13	71.725	1.49049	0.299436	4.97766	6.4359e-07	9.62833e-06	0.44	0.47	0.46	0.13	0.19	0.17	ZNF66	chr19	protein_coding	zinc finger protein 66
ENSG00000174842.17	652.087	1.09108	0.347636	3.13857	0.00169775	0.00921245	10.1	8.36	4	3.66	3.62	3.2	GLMN	chr1	protein_coding	glomulin, FKBP associated protein
ENSG00000152256.14	2200.19	1.05876	0.17236	6.14272	8.11211e-10	2.21774e-08	5.23	5.17	4.37	2.3	2.33	2.41	PDK1	chr2	protein_coding	pyruvate dehydrogenase kinase 1
ENSG00000115904.14	2246.08	1.01157	0.267662	3.77927	0.000157286	0.00125526	10.51	6.97	5.54	3.97	3.69	3.65	SOS1	chr2	protein_coding	SOS Ras/Rac guanine nucleotide exchange factor 1
ENSG00000145569.6	280.017	1.54369	0.508308	3.03693	0.00239004	0.0121078	2.44	1.46	0.48	0.64	0.42	0.42	OTULINL	chr5	protein_coding	OTU deubiquitinase with linear linkage specificity like
ENSG00000144445.17	102.471	1.31881	0.317258	4.1569	3.22588e-05	0.000320427	0.58	0.37	0.33	0.16	0.19	0.16	KANSL1L	chr2	protein_coding	KAT8 regulatory NSL complex subunit 1 like
ENSG00000172728.16	360.804	1.09866	0.269988	4.0693	4.71555e-05	0.000442149	2.84	2.3	1.66	1.15	0.91	1.09	FUT10	chr8	protein_coding	fucosyltransferase 10
ENSG00000165632.8	537.491	1.04272	0.195071	5.34534	9.02457e-08	1.63403e-06	3.58	3.19	4.21	1.95	1.73	1.61	TAF3	chr10	protein_coding	TATA-box binding protein associated factor 3
ENSG00000135835.12	13.7207	1.57088	0.610344	2.57376	0.0100599	0.0383577	0.06	0.03	0.06	0.02	0.01	0.02	KIAA1614	chr1	protein_coding	KIAA1614
ENSG00000154040.21	135.511	2.17695	0.325867	6.6805	2.38129e-11	8.29058e-10	2.2	1.06	1.48	0.36	0.34	0.33	CABYR	chr18	protein_coding	calcium binding tyrosine phosphorylation regulated
ENSG00000137812.20	3907.44	2.12092	0.474913	4.46591	7.97298e-06	9.34157e-05	27.29	12.79	5.85	4.36	3.31	2.76	KNL1	chr15	protein_coding	kinetochore scaffold 1
ENSG00000173218.15	3005.76	1.43252	0.247722	5.78277	7.34805e-09	1.66273e-07	14.23	12.77	8.74	4.89	4.32	3.95	VANGL1	chr1	protein_coding	VANGL planar cell polarity protein 1
ENSG00000166377.20	532.745	1.58109	0.191094	8.27387	1.29678e-16	9.47474e-15	1.49	1.26	1.2	0.4	0.44	0.47	ATP9B	chr18	protein_coding	ATPase phospholipid transporting 9B (putative)
ENSG00000107863.19	4658.55	1.14266	0.196191	5.8242	5.73875e-09	1.33647e-07	11.62	14.89	15.88	6.5	6.43	6.14	ARHGAP21	chr10	protein_coding	Rho GTPase activating protein 21
ENSG00000174912.7	25.6893	2.54008	0.575676	4.41235	1.02253e-05	0.00011626	1.37	1.02	0.71	0.13	0.3	0.1	METTL15P1	chr3	processed_pseudogene	methyltransferase like 15 pseudogene 1
ENSG00000166147.15	655.872	1.10217	0.343501	3.20863	0.00133369	0.00752421	0.7	1.16	1.7	0.45	0.56	0.65	FBN1	chr15	protein_coding	fibrillin 1
ENSG00000204860.5	134.551	1.85549	0.280998	6.60322	4.02333e-11	1.34869e-09	1.73	1.16	1.17	0.33	0.42	0.36	FAM201A	chr9	lncRNA	family with sequence similarity 201 member A
ENSG00000137460.10	571.659	1.68954	0.303859	5.56028	2.69349e-08	5.47403e-07	2.36	3.36	4.03	1.32	0.91	0.78	FHDC1	chr4	protein_coding	FH2 domain containing 1
ENSG00000280239.1	38.2425	1.20591	0.392928	3.06903	0.00214754	0.0110684	0.63	0.81	0.49	0.29	0.26	0.29	CTB-50L17.8	chr19	TEC	--
ENSG00000214944.10	710.338	1.4326	0.227316	6.30223	2.93384e-10	8.73418e-09	1.59	1.95	1.34	0.61	0.58	0.61	ARHGEF28	chr5	protein_coding	Rho guanine nucleotide exchange factor 28
ENSG00000180611.7	419.484	1.10328	0.394098	2.79951	0.00511808	0.0223156	5.23	5.86	2.62	3.08	1.6	1.69	MB21D2	chr3	protein_coding	Mab-21 domain containing 2
ENSG00000272764.1	13.3969	1.94486	0.68562	2.83665	0.00455897	0.0203054	2.41	1	2.33	0.73	0.23	0.52	RP11-318E3.9	chr10	lncRNA	--
ENSG00000267481.1	10.26	1.7753	0.682818	2.59996	0.00932356	0.036094	0.61	0.34	0.34	0.12	0.14	0.11	CTC-559E9.5	chr19	lncRNA	--
ENSG00000112742.10	2620.34	1.87436	0.497881	3.76468	0.000166762	0.00132022	39.58	19.95	7	6.82	5.85	5.3	TTK	chr6	protein_coding	TTK protein kinase
ENSG00000163029.16	2847.96	1.09125	0.369943	2.94977	0.00318008	0.0152113	13.18	11.16	4.69	5.05	4.4	4.11	SMC6	chr2	protein_coding	structural maintenance of chromosomes 6
ENSG00000077984.6	25.8834	3.35886	0.676544	4.96474	6.87947e-07	1.02109e-05	0.69	0.93	2.32	0.08	0.14	0.16	CST7	chr20	protein_coding	cystatin F
ENSG00000112972.15	12151.6	4.20562	0.379479	11.0826	1.52355e-28	4.10568e-26	87.39	42.59	129.79	5.91	4.09	3.8	HMGCS1	chr5	protein_coding	3-hydroxy-3-methylglutaryl-CoA synthase 1
ENSG00000196460.14	22.1567	2.16453	0.579953	3.73225	0.000189774	0.00147153	0.29	0.13	0.41	0.07	0.05	0.06	RFX8	chr2	protein_coding	regulatory factor X8
ENSG00000188610.12	478.861	1.34028	0.327605	4.09114	4.29265e-05	0.000407936	8.54	3.61	4.69	2.3	2.26	1.99	FAM72B	chr1	protein_coding	family with sequence similarity 72 member B
ENSG00000135049.16	1266.75	1.47924	0.292382	5.05926	4.20878e-07	6.57341e-06	10.97	10.96	5.83	3.18	3.41	3.33	AGTPBP1	chr9	protein_coding	ATP/GTP binding carboxypeptidase 1
ENSG00000196420.7	19.2849	1.97064	0.775985	2.53954	0.0110999	0.0415745	0.58	0.35	2	0.32	0.32	0.11	S100A5	chr1	protein_coding	S100 calcium binding protein A5
ENSG00000273340.1	5.47398	2.40274	0.936364	2.56603	0.0102871	0.0390589	0.18	0.18	0.23	0.04	0.04	0.04	MICE	chr6	transcribed_unprocessed_pseudogene	MHC class I polypeptide-related sequence E (pseudogene)
ENSG00000148516.23	50.7814	2.29684	0.382508	6.00468	1.91706e-09	4.87488e-08	0.18	0.25	0.28	0.05	0.06	0.04	ZEB1	chr10	protein_coding	zinc finger E-box binding homeobox 1
ENSG00000261487.1	127.558	1.22733	0.38964	3.1499	0.00163325	0.00891137	2.85	1.33	4	1.06	1.16	1.22	AC135048.13	chr16	lncRNA	--
ENSG00000273117.1	75.3592	1.43196	0.362064	3.95498	7.65395e-05	0.000670011	2.16	0.97	1.9	0.58	0.59	0.67	INSIG1-DT	chr7	lncRNA	INSIG1 divergent transcript
ENSG00000127863.16	142.72	1.33879	0.337984	3.9611	7.46042e-05	0.000656226	0.67	1.35	0.92	0.36	0.37	0.42	TNFRSF19	chr13	protein_coding	TNF receptor superfamily member 19
ENSG00000163535.18	1352.19	2.2621	0.585102	3.86617	0.000110557	0.000921681	17.48	6.66	2.07	2.28	1.71	1.4	SGO2	chr2	protein_coding	shugoshin 2
ENSG00000213639.10	10070.8	1.01662	0.321672	3.16042	0.00157543	0.00864822	71.11	68.66	32.22	28.43	28.35	27.94	PPP1CB	chr2	protein_coding	protein phosphatase 1 catalytic subunit beta
ENSG00000145386.11	5369.36	2.30862	0.364168	6.33943	2.30613e-10	6.95525e-09	119.07	77.4	43.72	19.85	14.7	13.53	CCNA2	chr4	protein_coding	cyclin A2
ENSG00000145945.7	212.425	2.87235	0.313371	9.16598	4.91e-20	5.09412e-18	3.77	4.12	6.32	0.78	0.49	0.66	FAM50B	chr6	protein_coding	family with sequence similarity 50 member B
ENSG00000177732.9	436.932	1.03864	0.228256	4.55031	5.35662e-06	6.57691e-05	3.15	2.62	3.55	1.78	1.48	1.23	SOX12	chr20	protein_coding	SRY-box transcription factor 12
ENSG00000125249.7	1479.44	1.74529	0.28926	6.03364	1.60311e-09	4.15806e-08	12.64	10.89	6.33	2.99	2.82	3.04	RAP2A	chr13	protein_coding	RAP2A, member of RAS oncogene family
ENSG00000009780.16	362.997	1.30787	0.345437	3.78613	0.00015301	0.00122585	4.36	3.28	1.78	1.41	1.15	1.21	FAM76A	chr1	protein_coding	family with sequence similarity 76 member A
ENSG00000151725.12	4984.84	1.07373	0.270212	3.97367	7.07736e-05	0.000626515	62.68	48.07	32.48	23.63	21.64	22.27	CENPU	chr4	protein_coding	centromere protein U
ENSG00000233384.3	115.515	1.95388	0.290515	6.72556	1.74919e-11	6.19379e-10	1.23	1.02	1.02	0.37	0.25	0.22	CNIH3-AS2	chr1	lncRNA	CNIH3 antisense RNA 2
ENSG00000204519.11	779.523	1.26992	0.153888	8.25223	1.55467e-16	1.1154e-14	6.13	5.5	5.69	2.4	2.37	2.35	ZNF551	chr19	protein_coding	zinc finger protein 551
ENSG00000174306.22	1503.87	1.39462	0.222968	6.25479	3.98043e-10	1.15033e-08	4.47	5.44	3.8	1.85	1.74	1.61	ZHX3	chr20	protein_coding	zinc fingers and homeoboxes 3
ENSG00000185742.7	26.902	1.49749	0.588728	2.5436	0.0109716	0.0412056	0.19	0.24	0.06	0.06	0.06	0.06	C11orf87	chr11	protein_coding	chromosome 11 open reading frame 87
ENSG00000286786.1	28.2629	1.31012	0.401708	3.26137	0.00110873	0.00643891	0.14	0.14	0.17	0.06	0.06	0.06	RP11-102L12.3	chr15	lncRNA	--
ENSG00000267270.6	45.9232	1.569	0.428994	3.65739	0.000254793	0.00189564	0.43	0.22	0.21	0.08	0.09	0.11	PARD6G-AS1	chr18	lncRNA	PARD6G antisense RNA 1
ENSG00000114796.16	581.539	2.12696	0.335939	6.33137	2.42989e-10	7.3179e-09	4.15	1.69	2.3	0.54	0.68	0.61	KLHL24	chr3	protein_coding	kelch like family member 24
ENSG00000198797.7	70.2748	1.83938	0.312601	5.88414	4.00136e-09	9.54347e-08	0.61	0.48	0.72	0.17	0.15	0.19	BRINP2	chr1	protein_coding	BMP/retinoic acid inducible neural specific 2
ENSG00000109107.14	579.542	1.41738	0.529253	2.67807	0.00740474	0.0299239	4.12	3.32	16.71	2.85	3.08	2.93	ALDOC	chr17	protein_coding	aldolase, fructose-bisphosphate C
ENSG00000261604.1	6.72877	6.38972	1.46262	4.36868	1.24998e-05	0.00013811	0.21	0.11	0.08	0	0	0	CTD-2636A23.2	chr5	lncRNA	--
ENSG00000153317.15	6678.28	1.05967	0.296727	3.5712	0.00035535	0.00250353	27.54	34.86	17.39	14.13	12.31	11.8	ASAP1	chr8	protein_coding	ArfGAP with SH3 domain, ankyrin repeat and PH domain 1
ENSG00000136099.13	3.12868	4.25042	1.57097	2.70561	0.00681796	0.0280533	0.03	0.03	0.03	0	0	0	PCDH8	chr13	protein_coding	protocadherin 8
ENSG00000155961.5	11.4156	1.99049	0.780111	2.55155	0.0107246	0.0404536	0.09	0.12	0.18	0.01	0.07	0.02	RAB39B	chrX	protein_coding	RAB39B, member RAS oncogene family
ENSG00000135070.15	1951.99	1.14906	0.22478	5.11193	3.18888e-07	5.10172e-06	21.64	23.45	15.81	9.23	9.34	8.76	ISCA1	chr9	protein_coding	iron-sulfur cluster assembly 1
ENSG00000133739.16	1640.94	1.33258	0.350335	3.80373	0.000142532	0.00115169	16.36	12.21	6.06	4.67	4.31	4.68	LRRCC1	chr8	protein_coding	leucine rich repeat and coiled-coil centrosomal protein 1
ENSG00000141682.12	1010.83	1.02112	0.210487	4.8512	1.22715e-06	1.72633e-05	17.73	15.71	12.27	7.63	7.44	7.28	PMAIP1	chr18	protein_coding	phorbol-12-myristate-13-acetate-induced protein 1
ENSG00000109321.11	40625.3	1.08032	0.306857	3.52061	0.000430555	0.00292631	575.63	673.83	1241.31	426.72	376.96	360.15	AREG	chr4	protein_coding	amphiregulin
ENSG00000198826.11	8322.74	1.54265	0.394643	3.90897	9.26918e-05	0.000791179	70.75	49.88	22.01	19.39	15.47	13.78	ARHGAP11A	chr15	protein_coding	Rho GTPase activating protein 11A
ENSG00000006756.16	181.644	4.50204	0.341409	13.1866	1.04752e-39	7.76289e-37	0.99	1.09	1.59	0.04	0.06	0.06	ARSD	chrX	protein_coding	arylsulfatase D
ENSG00000124767.7	12169.5	1.06223	0.336554	3.15619	0.00159842	0.00875356	233.98	187.6	92.99	88.08	79.71	77.26	GLO1	chr6	protein_coding	glyoxalase I
ENSG00000163946.14	4595.22	1.12274	0.307165	3.65518	0.000257006	0.00191005	21.13	16.58	9.41	7.41	7.03	7.06	TASOR	chr3	protein_coding	transcription activation suppressor
ENSG00000128567.17	8895.71	1.19574	0.295693	4.04385	5.258e-05	0.00048512	30.5	60.77	40.24	18.6	19.23	19.62	PODXL	chr7	protein_coding	podocalyxin like
ENSG00000173041.12	505.441	1.61946	0.523085	3.09599	0.00196158	0.0103149	5.68	3.53	0.91	1.18	1.08	1.01	ZNF680	chr7	protein_coding	zinc finger protein 680
ENSG00000181826.10	271.77	1.33092	0.407544	3.2657	0.00109192	0.00636623	2.58	3.13	1.05	1.04	0.85	0.8	RELL1	chr4	protein_coding	RELT like 1
ENSG00000080986.13	2708.27	2.26068	0.410291	5.50993	3.58977e-08	7.08059e-07	52.31	24.95	16.23	8.18	5.78	5.31	NDC80	chr18	protein_coding	NDC80 kinetochore complex component
ENSG00000147854.17	2573.32	1.01	0.284213	3.55367	0.000379896	0.00264436	12.31	7.17	6.21	4.36	3.98	4.27	UHRF2	chr9	protein_coding	ubiquitin like with PHD and ring finger domains 2
ENSG00000105894.12	23.692	6.32017	1.1213	5.63649	1.73553e-08	3.64496e-07	0.72	0.87	0.53	0.01	0.01	0	PTN	chr7	protein_coding	pleiotrophin
ENSG00000119537.18	5400.8	1.10506	0.181017	6.10471	1.0299e-09	2.76819e-08	21.73	21.28	17.19	9.23	9.43	9.14	KDSR	chr18	protein_coding	3-ketodihydrosphingosine reductase
ENSG00000078043.16	1087.42	1.63132	0.239568	6.80943	9.79867e-12	3.69677e-10	2.42	2.71	1.77	0.8	0.69	0.72	PIAS2	chr18	protein_coding	protein inhibitor of activated STAT 2
ENSG00000023171.19	1373.47	1.70499	0.220726	7.72446	1.1233e-14	6.36846e-13	2.85	3.28	4.26	0.94	1.14	1.08	GRAMD1B	chr11	protein_coding	GRAM domain containing 1B
ENSG00000172731.15	136.88	1.89511	0.357538	5.30044	1.15526e-07	2.04536e-06	2.13	0.91	1.39	0.47	0.38	0.32	LRRC20	chr10	protein_coding	leucine rich repeat containing 20
ENSG00000154127.10	2179.07	1.35778	0.369437	3.67526	0.000237607	0.00178636	11.41	10.13	4.17	3.76	3.17	3.06	UBASH3B	chr11	protein_coding	ubiquitin associated and SH3 domain containing B
ENSG00000111731.13	1830.64	1.09079	0.265678	4.1057	4.03087e-05	0.000386509	12.46	8.17	6.64	4.37	4.23	4.08	C2CD5	chr12	protein_coding	C2 calcium dependent domain containing 5
ENSG00000255723.1	30.5288	2.41663	0.519651	4.6505	3.31135e-06	4.23616e-05	5.41	2.66	2.86	0.9	0.71	0.41	RP11-529H2.2	chr4	lncRNA	--
ENSG00000083307.12	1671.99	1.51487	0.238227	6.35894	2.03156e-10	6.15495e-09	11.49	10.98	7.69	3.96	3.37	3.16	GRHL2	chr8	protein_coding	grainyhead like transcription factor 2
ENSG00000272777.1	13.7704	2.6358	0.852653	3.09129	0.00199287	0.0104451	1.01	0.83	0.16	0.13	0.14	0.05	RP11-571L19.8	chr4	lncRNA	--
ENSG00000043093.15	2258.64	1.39034	0.294817	4.71594	2.40601e-06	3.19212e-05	12.26	10.75	5.98	3.74	3.61	3.64	DCUN1D1	chr3	protein_coding	defective in cullin neddylation 1 domain containing 1
ENSG00000175471.19	1469.68	1.28272	0.189506	6.76876	1.29887e-11	4.7702e-10	4.56	4.05	4.12	1.46	1.76	1.97	MCTP1	chr5	protein_coding	multiple C2 and transmembrane domain containing 1
ENSG00000261652.3	16.5319	1.51416	0.604157	2.50624	0.0122022	0.0447535	0.77	0.44	0.74	0.1	0.34	0.24	C15orf65	chr15	protein_coding	chromosome 15 open reading frame 65
ENSG00000135048.14	2989.98	1.10371	0.339091	3.2549	0.00113433	0.00656733	6.01	11.03	15.51	5.41	5.08	4.55	CEMIP2	chr9	protein_coding	cell migration inducing hyaluronidase 2
ENSG00000128944.13	3898.19	1.16479	0.268991	4.33022	1.48961e-05	0.000161239	48.23	35.53	25.21	17.27	15.41	15.52	KNSTRN	chr15	protein_coding	kinetochore localized astrin (SPAG5) binding protein
ENSG00000110318.15	88.3085	1.41801	0.471075	3.01016	0.00261106	0.0129989	0.51	0.49	0.15	0.15	0.14	0.14	CEP126	chr11	protein_coding	centrosomal protein 126
ENSG00000116793.16	985.249	1.08177	0.235289	4.59761	4.27362e-06	5.35492e-05	5.43	4.66	3.69	2.47	2.16	1.83	PHTF1	chr1	protein_coding	putative homeodomain transcription factor 1
ENSG00000203644.3	283.701	1.22984	0.474139	2.59385	0.00949092	0.0366043	13.82	14.52	3.68	3.72	5	4.92	RP11-332M2.1	chr3	lncRNA	--
ENSG00000149231.16	885.794	1.08509	0.310714	3.49223	0.000479	0.00320518	1.94	1.28	0.85	0.63	0.63	0.64	CCDC82	chr11	protein_coding	coiled-coil domain containing 82
ENSG00000101574.15	863.232	1.58219	0.259665	6.09321	1.10672e-09	2.96316e-08	7.68	4.39	4.7	1.96	1.8	1.77	METTL4	chr18	protein_coding	methyltransferase 4, N6-adenosine
ENSG00000151065.14	74.5516	4.22083	0.414879	10.1736	2.6e-24	4.73246e-22	0.88	0.69	0.71	0.06	0.02	0.04	DCP1B	chr12	protein_coding	decapping mRNA 1B
ENSG00000165609.13	2775.23	1.30473	0.198604	6.56951	5.04806e-11	1.6653e-09	22.43	20.05	16.25	8.41	7.65	7.53	NUDT5	chr10	protein_coding	nudix hydrolase 5
ENSG00000163428.4	7430.95	1.27765	0.354096	3.60822	0.000308309	0.00222132	40.75	40.35	16.47	14.41	13.03	12.7	LRRC58	chr3	protein_coding	leucine rich repeat containing 58
ENSG00000097096.9	499.994	1.05433	0.318597	3.3093	0.000935291	0.00559449	3.36	2.78	1.62	1.47	1.2	1.04	SYDE2	chr1	protein_coding	synapse defective Rho GTPase homolog 2
ENSG00000117152.14	70.5429	2.51798	0.753894	3.33997	0.000837872	0.00511048	0.08	0.42	1.38	0.12	0.1	0.1	RGS4	chr1	protein_coding	regulator of G protein signaling 4
ENSG00000178343.5	20.3892	2.13718	0.63951	3.34191	0.000832041	0.00507939	0.61	0.19	0.27	0.1	0.04	0.1	SHISA3	chr4	protein_coding	shisa family member 3
ENSG00000239305.7	696.051	1.17309	0.157841	7.43206	1.06923e-13	5.24504e-12	3.09	3.06	3.23	1.32	1.44	1.37	RNF103	chr2	protein_coding	ring finger protein 103
ENSG00000188811.14	503.142	1.06446	0.214142	4.97081	6.66731e-07	9.9274e-06	3.24	2.16	2.46	1.18	1.25	1.29	NHLRC3	chr13	protein_coding	NHL repeat containing 3
ENSG00000198189.11	328.944	2.70658	0.334335	8.09541	5.70704e-16	3.89543e-14	8.71	5.39	4.01	0.87	1.08	0.8	HSD17B11	chr4	protein_coding	hydroxysteroid 17-beta dehydrogenase 11
ENSG00000117602.13	1576.03	1.7593	0.303374	5.79909	6.66751e-09	1.53382e-07	9.9	10.08	5.07	2.44	2.47	2.46	RCAN3	chr1	protein_coding	RCAN family member 3
ENSG00000139173.10	88.142	2.11325	0.436331	4.84323	1.27743e-06	1.78979e-05	1.71	0.76	0.62	0.23	0.26	0.22	TMEM117	chr12	protein_coding	transmembrane protein 117
ENSG00000177839.7	21.6366	1.77123	0.548165	3.23119	0.00123274	0.00703696	0.11	0.19	0.26	0.04	0.06	0.07	PCDHB9	chr5	protein_coding	protocadherin beta 9
ENSG00000175182.15	620.72	1.04616	0.23111	4.52668	5.99163e-06	7.24512e-05	2	1.97	2.98	1.12	1.18	1.03	FAM131A	chr3	protein_coding	family with sequence similarity 131 member A
ENSG00000174738.13	735.031	1.22325	0.221811	5.51484	3.49097e-08	6.9252e-07	5.49	3.86	3.8	1.68	1.93	1.96	NR1D2	chr3	protein_coding	nuclear receptor subfamily 1 group D member 2
ENSG00000049449.10	4988.51	1.25523	0.184049	6.82011	9.09712e-12	3.46358e-10	39.27	42.78	33.74	15.54	16.18	16.52	RCN1	chr11	protein_coding	reticulocalbin 1
ENSG00000196730.13	912.447	1.13089	0.235575	4.80056	1.58221e-06	2.18146e-05	4.33	3.41	2.64	1.54	1.58	1.58	DAPK1	chr9	protein_coding	death associated protein kinase 1
ENSG00000196422.11	2615.11	1.24162	0.154705	8.0257	1.00946e-15	6.69211e-14	15.98	16.44	18.76	6.94	7.35	7.17	PPP1R26	chr9	protein_coding	protein phosphatase 1 regulatory subunit 26
ENSG00000197933.13	122.741	1.76091	0.38334	4.5936	4.35661e-06	5.44576e-05	2.66	1.97	1.05	0.58	0.6	0.49	ZNF823	chr19	protein_coding	zinc finger protein 823
ENSG00000135248.15	67.3005	3.32418	0.358359	9.27611	1.75781e-20	1.98007e-18	1.15	1.06	1.38	0.14	0.12	0.1	FAM71F1	chr7	protein_coding	family with sequence similarity 71 member F1
ENSG00000153233.13	173.929	2.87799	0.301958	9.53109	1.55643e-21	1.96927e-19	1.96	1.13	1.42	0.24	0.17	0.2	PTPRR	chr12	protein_coding	protein tyrosine phosphatase receptor type R
ENSG00000160352.16	1404.09	1.19486	0.433617	2.75557	0.00585907	0.0248672	7.69	5.03	1.93	2.41	2.01	1.93	ZNF714	chr19	protein_coding	zinc finger protein 714
ENSG00000248092.8	83.7785	1.09681	0.408441	2.68536	0.00724515	0.0294369	0.64	0.3	0.28	0.14	0.19	0.22	NNT-AS1	chr5	lncRNA	NNT antisense RNA 1
ENSG00000271830.1	20.4606	2.16466	0.608524	3.55722	0.000374793	0.0026185	2.78	2.14	2.08	0.19	0.41	0.93	RP11-1C8.7	chr8	lncRNA	--
ENSG00000185551.15	991.933	1.08842	0.366413	2.97047	0.00297346	0.0143814	6.57	6.2	2.54	2.69	2.32	2.16	NR2F2	chr15	protein_coding	nuclear receptor subfamily 2 group F member 2
ENSG00000198740.9	1009.19	1.19392	0.35625	3.35136	0.000804153	0.00494259	4.05	3.21	1.5	1.33	1.28	1.19	ZNF652	chr17	protein_coding	zinc finger protein 652
ENSG00000136098.17	195.977	1.14435	0.261405	4.37768	1.19949e-05	0.000133241	1.37	1.68	1.61	0.54	0.85	0.7	NEK3	chr13	protein_coding	NIMA related kinase 3
ENSG00000151366.13	857.362	1.20447	0.400237	3.00938	0.0026178	0.01302	17.78	14.93	5.49	5.5	5.52	5.49	NDUFC2	chr11	protein_coding	NADH:ubiquinone oxidoreductase subunit C2
ENSG00000121957.15	3998.98	1.67651	0.371119	4.51743	6.25951e-06	7.52956e-05	11.89	7.05	4.07	2.8	2.23	2.11	GPSM2	chr1	protein_coding	G protein signaling modulator 2
ENSG00000176244.7	162.982	2.53105	0.511936	4.94407	7.65067e-07	1.12351e-05	1.26	0.84	3.75	0.39	0.31	0.3	ACBD7	chr10	protein_coding	acyl-CoA binding domain containing 7
ENSG00000135002.12	2330.68	1.73675	0.283685	6.12212	9.23372e-10	2.50299e-08	28.57	25.05	14.66	6.63	6.6	7.15	RFK	chr9	protein_coding	riboflavin kinase
ENSG00000280079.1	6.7211	6.37801	1.53163	4.16419	3.12457e-05	0.000311706	0.3	0.26	0.06	0	0	0	CTC-260E6.4	chr19	TEC	--
ENSG00000261654.1	51.5594	2.70539	0.551947	4.90155	9.50841e-07	1.373e-05	0.58	0.39	0.14	0.06	0.06	0.05	RP11-96K19.4	chr1	lncRNA	--
ENSG00000260077.1	47.1778	1.16089	0.400295	2.90008	0.00373072	0.0172834	0.79	0.9	1.38	0.37	0.38	0.6	RP11-254F7.2	chr2	lncRNA	--
ENSG00000144843.11	65.4468	2.17713	0.332	6.55761	5.46758e-11	1.79274e-09	0.62	0.54	0.55	0.09	0.14	0.15	ADPRH	chr3	protein_coding	ADP-ribosylarginine hydrolase
ENSG00000116815.16	1613.58	1.33958	0.157486	8.50603	1.79992e-17	1.45325e-15	33.32	30.98	31.49	11.47	12.62	13.44	CD58	chr1	protein_coding	CD58 molecule
ENSG00000139350.12	2002.97	1.11353	0.333865	3.33527	0.000852168	0.00517637	21.48	15.29	8.51	7.27	7.11	6.39	NEDD1	chr12	protein_coding	NEDD1 gamma-tubulin ring complex targeting factor
ENSG00000138802.11	1684.54	1.01735	0.232894	4.36831	1.25211e-05	0.000138187	12.36	11.47	8.01	5.57	5.15	4.91	SEC24B	chr4	protein_coding	SEC24 homolog B, COPII coat complex component
ENSG00000139668.9	922.43	1.15799	0.20026	5.78245	7.36196e-09	1.66406e-07	1.96	2.18	1.66	0.83	0.86	0.89	WDFY2	chr13	protein_coding	WD repeat and FYVE domain containing 2
ENSG00000171365.17	133.45	1.17201	0.248135	4.72326	2.32095e-06	3.09593e-05	0.4	0.32	0.47	0.18	0.17	0.18	CLCN5	chrX	protein_coding	chloride voltage-gated channel 5
ENSG00000246090.7	22.7013	1.62698	0.537932	3.02451	0.00249036	0.0125151	0.15	0.09	0.1	0.05	0.04	0.02	RP11-696N14.1	chr4	lncRNA	--
ENSG00000088325.16	9420.73	1.06517	0.289623	3.67776	0.000235287	0.00177084	121.41	73.85	66.7	50.89	38.43	34.48	TPX2	chr20	protein_coding	TPX2 microtubule nucleation factor
ENSG00000180855.16	38.692	2.54348	0.424011	5.99861	1.99009e-09	5.0482e-08	0.69	0.63	0.51	0.08	0.14	0.09	ZNF443	chr19	protein_coding	zinc finger protein 443
ENSG00000178691.11	3136.06	1.09704	0.343654	3.19229	0.00141147	0.00789223	20.76	18.63	8.6	8.32	7.58	6.44	SUZ12	chr17	protein_coding	SUZ12 polycomb repressive complex 2 subunit
ENSG00000261534.1	232.108	1.44042	0.388436	3.70827	0.000208682	0.00159902	3.07	2.41	1.13	0.92	0.85	0.65	RP11-244O19.1	chr9	lncRNA	--
ENSG00000173535.15	17.1996	1.92296	0.712588	2.69855	0.00696419	0.0285192	0.28	0.18	0.86	0.1	0.12	0.12	TNFRSF10C	chr8	protein_coding	TNF receptor superfamily member 10c
ENSG00000185736.16	57.3542	2.47922	0.445054	5.5706	2.53858e-08	5.20509e-07	0.18	0.17	0.34	0.05	0.05	0.03	ADARB2	chr10	protein_coding	adenosine deaminase RNA specific B2 (inactive)
ENSG00000128713.14	20.3883	1.67819	0.511764	3.27922	0.00104093	0.00612224	0.38	0.42	0.28	0.15	0.09	0.1	HOXD11	chr2	protein_coding	homeobox D11
ENSG00000240356.6	39.8193	1.04685	0.393241	2.66211	0.00776526	0.031124	0.84	0.42	0.61	0.26	0.3	0.33	RPL23AP7	chr2	transcribed_processed_pseudogene	ribosomal protein L23a pseudogene 7
ENSG00000178966.17	1359.19	2.86537	0.485803	5.89822	3.6745e-09	8.80436e-08	26.81	19.15	5.51	2.9	2.21	1.92	RMI1	chr9	protein_coding	RecQ mediated genome instability 1
ENSG00000144057.15	675.515	6.92831	0.468419	14.7908	1.67855e-49	2.04882e-46	2.83	6.67	3.17	0.03	0.03	0.05	ST6GAL2	chr2	protein_coding	ST6 beta-galactoside alpha-2,6-sialyltransferase 2
ENSG00000185361.9	533.985	1.40567	0.356375	3.94436	8.00144e-05	0.000696434	4.45	2.35	1.82	1.3	1.01	0.9	TNFAIP8L1	chr19	protein_coding	TNF alpha induced protein 8 like 1
ENSG00000198744.5	59.5361	2.09472	0.649198	3.22663	0.00125257	0.00712465	7.1	4.97	0.91	1.32	0.76	0.94	MTCO3P12	chr1	unprocessed_pseudogene	MT-CO3 pseudogene 12
ENSG00000118922.18	614.254	2.57356	0.385365	6.67823	2.41844e-11	8.39174e-10	3.07	2.8	1.08	0.41	0.37	0.39	KLF12	chr13	protein_coding	Kruppel like factor 12
ENSG00000139508.15	159.778	2.36522	0.451754	5.23564	1.6441e-07	2.81014e-06	3.1	1.23	0.94	0.32	0.31	0.38	SLC46A3	chr13	protein_coding	solute carrier family 46 member 3
ENSG00000221947.8	5.47889	3.54286	1.16185	3.04933	0.00229353	0.0116959	0.07	0.04	0.07	0.01	0	0.01	XKR9	chr8	protein_coding	XK related 9
ENSG00000198482.14	397.769	1.27845	0.306116	4.17636	2.96208e-05	0.00029721	3.75	2.76	1.79	1.22	1.16	1.01	ZNF808	chr19	protein_coding	zinc finger protein 808
ENSG00000176102.13	4328.51	1.84925	0.258319	7.15877	8.14064e-13	3.59401e-11	48.05	36.1	26.75	11.3	9.59	9.64	CSTF3	chr11	protein_coding	cleavage stimulation factor subunit 3
ENSG00000154359.13	669.402	1.60741	0.238208	6.74793	1.49973e-11	5.40268e-10	5.11	4.58	3.33	1.49	1.47	1.28	LONRF1	chr8	protein_coding	LON peptidase N-terminal domain and ring finger 1
ENSG00000170759.11	17542.4	1.3539	0.250775	5.39886	6.70675e-08	1.24366e-06	130.65	111.72	74.59	42.42	40.82	39.96	KIF5B	chr10	protein_coding	kinesin family member 5B
ENSG00000138080.14	3.09701	4.24289	1.57571	2.69268	0.00708792	0.0289403	0.03	0.04	0.04	0	0	0.01	EMILIN1	chr2	protein_coding	elastin microfibril interfacer 1
ENSG00000283709.1	20.668	2.24899	0.72716	3.09284	0.00198249	0.0104064	0.29	0.11	0.06	0.02	0.04	0.04	FAM238C	chr10	transcribed_unprocessed_pseudogene	family with sequence similarity 238 member C
ENSG00000197776.8	42.4777	1.82479	0.448773	4.06618	4.77906e-05	0.000447296	0.77	0.53	0.33	0.18	0.12	0.15	KLHDC1	chr14	protein_coding	kelch domain containing 1
ENSG00000259721.1	62.9056	1.12518	0.393119	2.86219	0.00420723	0.01903	0.7	1.33	1.63	0.56	0.56	0.55	RP11-758N13.1	chr15	lncRNA	--
ENSG00000139618.17	1802.6	2.01311	0.454962	4.42479	9.65341e-06	0.000110302	8.28	6.36	2	1.66	1.33	1.12	BRCA2	chr13	protein_coding	BRCA2 DNA repair associated
ENSG00000198435.4	1024.75	1.1433	0.180629	6.32952	2.45927e-10	7.38493e-09	14.79	11.77	12.97	6.43	5.28	6.01	NRARP	chr9	protein_coding	NOTCH regulated ankyrin repeat protein
ENSG00000177932.7	126.721	1.95639	0.317013	6.17133	6.77192e-10	1.88109e-08	1	0.91	0.61	0.18	0.2	0.26	ZNF354C	chr5	protein_coding	zinc finger protein 354C
ENSG00000151849.16	1282	1.30405	0.216571	6.02136	1.72962e-09	4.43628e-08	9.4	7.18	6.61	3.5	3.04	2.77	CENPJ	chr13	protein_coding	centromere protein J
ENSG00000137177.20	1396.83	1.2655	0.220502	5.73915	9.51525e-09	2.10717e-07	5.02	4.63	3.4	1.87	1.83	1.7	KIF13A	chr6	protein_coding	kinesin family member 13A
ENSG00000172461.11	41.8542	2.0168	0.78173	2.57992	0.00988245	0.0378341	0.23	0.11	0.02	0.01	0.04	0.04	FUT9	chr6	protein_coding	fucosyltransferase 9
ENSG00000166780.11	93.1575	1.01079	0.341961	2.95587	0.00311792	0.0149761	0.74	0.64	1.26	0.37	0.47	0.45	BMERB1	chr16	protein_coding	bMERB domain containing 1
ENSG00000151773.13	126.511	1.09495	0.309564	3.53706	0.000404606	0.00278553	0.98	0.83	0.54	0.37	0.33	0.39	CCDC122	chr13	protein_coding	coiled-coil domain containing 122
ENSG00000069431.13	1180.15	2.06393	0.225029	9.17185	4.64977e-20	4.84838e-18	2.16	3.18	2.67	0.63	0.63	0.64	ABCC9	chr12	protein_coding	ATP binding cassette subfamily C member 9
ENSG00000164107.9	77.6921	2.83834	0.463401	6.12502	9.06728e-10	2.46264e-08	1.07	1.2	0.5	0.16	0.14	0.08	HAND2	chr4	protein_coding	heart and neural crest derivatives expressed 2
ENSG00000186026.7	3.94819	4.6147	1.58196	2.91708	0.0035333	0.0165126	0.08	0.02	0.03	0	0	0	ZNF284	chr19	protein_coding	zinc finger protein 284
ENSG00000163961.4	2901.67	1.82325	0.217081	8.39893	4.50575e-17	3.48859e-15	26.54	17.9	18.23	6.15	6	5.37	RNF168	chr3	protein_coding	ring finger protein 168
ENSG00000112246.10	37.4119	1.78437	0.556377	3.20712	0.00134072	0.00755975	0.25	0.15	0.06	0.04	0.04	0.05	SIM1	chr6	protein_coding	SIM bHLH transcription factor 1
ENSG00000253775.2	129.482	2.42785	0.368635	6.58605	4.51686e-11	1.50683e-09	2.23	2.12	3.9	0.33	0.56	0.62	AC100802.3	chr8	lncRNA	--
ENSG00000120868.14	807.733	1.07299	0.329222	3.25916	0.00111741	0.00648023	5.16	3.04	2.25	1.89	1.64	1.38	APAF1	chr12	protein_coding	apoptotic peptidase activating factor 1
ENSG00000273492.6	8.21326	2.43002	0.886432	2.74135	0.00611866	0.0257321	0.06	0.06	0.12	0.01	0.03	0.01	APP-DT	chr21	lncRNA	APP divergent transcript
ENSG00000177565.18	7083.04	1.30819	0.440547	2.96947	0.00298316	0.0144156	32.72	23.02	7.86	9.57	8.13	7.84	TBL1XR1	chr3	protein_coding	TBL1X receptor 1
ENSG00000222047.9	40.4928	1.02982	0.367037	2.80578	0.00501956	0.0219765	0.54	0.52	0.54	0.21	0.23	0.34	C10orf55	chr10	lncRNA	chromosome 10 putative open reading frame 55
ENSG00000152464.15	756.28	1.35606	0.188828	7.18146	6.89715e-13	3.06458e-11	12.45	13	16.21	5.41	5.62	5.1	RPP38	chr10	protein_coding	ribonuclease P/MRP subunit p38
ENSG00000147852.17	25.8069	3.79108	0.654698	5.79059	7.01416e-09	1.59763e-07	0.1	0.06	0.06	0	0	0.01	VLDLR	chr9	protein_coding	very low density lipoprotein receptor
ENSG00000110422.12	7641.49	1.04598	0.16251	6.43641	1.22331e-10	3.84019e-09	31.39	33.13	28.45	14.7	15.01	15.02	HIPK3	chr11	protein_coding	homeodomain interacting protein kinase 3
ENSG00000229162.1	7.32331	2.92267	0.999034	2.92549	0.00343912	0.0161818	0.39	0.13	0.67	0.03	0.05	0.08	RUNX3-AS1	chr1	lncRNA	RUNX3 antisense RNA 1
ENSG00000137941.17	114.49	2.54279	0.359701	7.06918	1.55855e-12	6.6e-11	0.58	0.5	0.29	0.08	0.08	0.07	TTLL7	chr1	protein_coding	tubulin tyrosine ligase like 7
ENSG00000168283.14	1451.02	1.91887	0.379893	5.05109	4.39301e-07	6.82297e-06	15.34	16.94	5.99	3.3	3.57	3.25	BMI1	chr10	protein_coding	BMI1 proto-oncogene, polycomb ring finger
ENSG00000007372.24	176.167	5.35888	0.439526	12.1924	3.41152e-34	1.72656e-31	0.57	0.38	0.29	0.01	0.01	0.01	PAX6	chr11	protein_coding	paired box 6
ENSG00000152942.19	1037.86	1.19582	0.290151	4.12136	3.76641e-05	0.00036486	11.08	9.06	5.48	3.52	3.7	3.89	RAD17	chr5	protein_coding	RAD17 checkpoint clamp loader component
ENSG00000107295.10	636.137	1.79652	0.190389	9.43606	3.87065e-21	4.75243e-19	8.02	8.94	10.12	2.74	2.42	2.58	SH3GL2	chr9	protein_coding	SH3 domain containing GRB2 like 2, endophilin A1
ENSG00000198382.9	637.023	1.28691	0.293691	4.38185	1.17676e-05	0.000130996	4.22	2.79	2.09	1.38	1.15	1.16	UVRAG	chr11	protein_coding	UV radiation resistance associated
ENSG00000229261.1	26.0519	1.49525	0.424253	3.52442	0.000424404	0.00289303	0.58	0.43	0.47	0.17	0.17	0.17	RP11-227H15.4	chr10	lncRNA	--
ENSG00000101654.18	3556.21	1.29077	0.140447	9.19044	3.91238e-20	4.16317e-18	18.33	17.65	17.43	7.4	7.21	7.04	RNMT	chr18	protein_coding	RNA guanine-7 methyltransferase
ENSG00000097046.13	1234.49	1.30019	0.372786	3.48778	0.000487056	0.00325174	17.21	12.67	6.1	5.84	4.37	4.31	CDC7	chr1	protein_coding	cell division cycle 7
ENSG00000134463.15	841.449	1.66034	0.160246	10.3612	3.72395e-25	7.28981e-23	14.59	14.17	14.45	4.47	4.26	4.83	ECHDC3	chr10	protein_coding	enoyl-CoA hydratase domain containing 3
ENSG00000284762.1	273.362	1.09037	0.299977	3.63485	0.000278147	0.00203725	3.58	2.64	1.86	1.09	1.24	1.43	CTC-337B15.3	chr5	protein_coding	--
ENSG00000279453.1	79.9066	1.09398	0.408969	2.67496	0.00747372	0.0301418	1.03	1.61	0.63	0.46	0.55	0.51	RP3-425C14.4	chr6	TEC	--
ENSG00000251022.6	1757.74	2.02285	0.199897	10.1195	4.52935e-24	7.76728e-22	16.57	17.38	13.31	3.81	3.64	4.11	THAP9-AS1	chr4	lncRNA	THAP9 antisense RNA 1
ENSG00000138758.12	5422.03	1.54748	0.249461	6.20329	5.52938e-10	1.55257e-08	24.08	22.61	14.4	7.1	6.94	6.75	SEPTIN11	chr4	protein_coding	septin 11
ENSG00000258088.1	6.50161	2.72978	1.00092	2.72728	0.00638583	0.0266773	0.36	0.23	0.54	0	0.08	0.08	RP11-114H23.2	chr12	lncRNA	--
ENSG00000002079.14	52.1703	2.41161	0.398988	6.0443	1.50056e-09	3.90183e-08	0.42	0.24	0.38	0.06	0.08	0.05	MYH16	chr7	transcribed_unitary_pseudogene	myosin heavy chain 16 pseudogene
ENSG00000120519.15	104.442	1.7386	0.326179	5.33019	9.81104e-08	1.76412e-06	0.8	0.48	0.5	0.22	0.15	0.16	SLC10A7	chr4	protein_coding	solute carrier family 10 member 7
ENSG00000164099.3	2457.13	1.18844	0.18581	6.396	1.59502e-10	4.91048e-09	13.5	12.95	17.71	6.19	6.52	6.47	PRSS12	chr4	protein_coding	serine protease 12
ENSG00000177150.13	2335.11	1.80898	0.16225	11.1494	7.21145e-29	1.96891e-26	17.64	18.34	21.37	5.29	5.59	5.34	FAM210A	chr18	protein_coding	family with sequence similarity 210 member A
ENSG00000165118.15	934.116	1.95308	0.180956	10.7931	3.70885e-27	8.74531e-25	14.31	10.97	14.67	3.51	3.35	3.34	C9orf64	chr9	protein_coding	chromosome 9 open reading frame 64
ENSG00000116668.13	110.329	1.41989	0.457788	3.10164	0.00192455	0.0101692	1.75	0.5	0.7	0.35	0.34	0.39	SWT1	chr1	protein_coding	SWT1 RNA endoribonuclease homolog
ENSG00000226084.5	105.159	1.85403	0.571798	3.24246	0.00118502	0.0068152	13.84	6.01	2.14	1.91	1.83	2.27	RP4-706A16.3	chr1	processed_pseudogene	--
ENSG00000047056.16	858.797	1.52074	0.20924	7.26791	3.65082e-13	1.65042e-11	4.43	4.33	6.21	1.72	1.77	1.67	WDR37	chr10	protein_coding	WD repeat domain 37
ENSG00000165323.16	18.9708	3.14975	0.837791	3.75959	0.000170193	0.00134176	0.06	0.05	0.01	0.01	0	0.01	FAT3	chr11	protein_coding	FAT atypical cadherin 3
ENSG00000184937.16	428.787	1.77653	0.226469	7.84449	4.34728e-15	2.66882e-13	2.31	2.08	1.63	0.63	0.54	0.58	WT1	chr11	protein_coding	WT1 transcription factor
ENSG00000198887.9	2584.01	1.02846	0.238874	4.30546	1.66641e-05	0.000177779	15.38	13.76	9.56	6.66	6.39	5.8	SMC5	chr9	protein_coding	structural maintenance of chromosomes 5
ENSG00000130150.12	876.926	1.31854	0.235192	5.60621	2.06799e-08	4.26126e-07	6.56	5.57	4.15	2.33	2.05	2.1	MOSPD2	chrX	protein_coding	motile sperm domain containing 2
ENSG00000272870.3	140.566	1.31028	0.333656	3.92703	8.60011e-05	0.000741697	0.75	0.32	0.57	0.21	0.23	0.22	SAP30-DT	chr4	lncRNA	SAP30 divergent transcript
ENSG00000023608.5	958.958	1.2712	0.28263	4.49777	6.86713e-06	8.18455e-05	16.47	13.58	8.52	5.76	5.01	5.1	SNAPC1	chr14	protein_coding	small nuclear RNA activating complex polypeptide 1
ENSG00000214223.4	50.1708	1.54507	0.555915	2.77933	0.00544711	0.0234497	3.29	1.79	0.67	0.66	0.67	0.62	HNRNPA1P10	chr19	processed_pseudogene	heterogeneous nuclear ribonucleoprotein A1 pseudogene 10
ENSG00000107159.13	1497.59	1.20099	0.237495	5.0569	4.26127e-07	6.64323e-06	25.69	37.56	32.2	15.87	13.17	12.31	CA9	chr9	protein_coding	carbonic anhydrase 9
ENSG00000118193.12	3710.39	1.28214	0.40609	3.15728	0.0015925	0.00872573	29.88	14.8	8.74	8.44	6.8	6.47	KIF14	chr1	protein_coding	kinesin family member 14
ENSG00000179715.13	233.478	1.08937	0.344331	3.16373	0.00155759	0.00856612	4.39	2.79	1.8	1.45	1.36	1.37	PCED1B	chr12	protein_coding	PC-esterase domain containing 1B
ENSG00000113810.16	14456.7	1.10256	0.359278	3.06882	0.00214906	0.0110707	87.32	59.1	31.96	32.66	26.59	23.17	SMC4	chr3	protein_coding	structural maintenance of chromosomes 4
ENSG00000104497.14	745.401	1.2191	0.296987	4.10491	4.04478e-05	0.000387306	7.49	5.65	3.56	2.37	2.47	2.28	SNX16	chr8	protein_coding	sorting nexin 16
ENSG00000166900.17	1860.6	1.03566	0.202503	5.11427	3.14958e-07	5.05444e-06	7.47	7.38	10.49	3.93	4.13	4.17	STX3	chr11	protein_coding	syntaxin 3
ENSG00000115085.14	82.4645	1.84204	0.299321	6.15406	7.55259e-10	2.07846e-08	0.57	0.64	0.66	0.15	0.15	0.21	ZAP70	chr2	protein_coding	zeta chain of T cell receptor associated protein kinase 70
ENSG00000214357.9	316.091	2.40128	0.401945	5.97414	2.31304e-09	5.75485e-08	3.45	1.49	1.2	0.39	0.42	0.33	NEURL1B	chr5	protein_coding	neuralized E3 ubiquitin protein ligase 1B
ENSG00000151881.15	340.581	1.11507	0.261011	4.27211	1.93629e-05	0.000203433	4.47	3.78	2.63	1.73	1.65	1.61	TMEM267	chr5	protein_coding	transmembrane protein 267
ENSG00000059804.16	121.624	2.76401	0.333804	8.28036	1.22805e-16	9.00426e-15	0.72	0.73	1.14	0.1	0.16	0.12	SLC2A3	chr12	protein_coding	solute carrier family 2 member 3
ENSG00000250131.2	33.8016	1.42058	0.504236	2.81729	0.00484312	0.0213274	0.17	0.11	0.33	0.06	0.08	0.09	RP11-130F10.1	chr4	lncRNA	--
ENSG00000186446.12	146.587	1.6081	0.258193	6.22829	4.71549e-10	1.3422e-08	1.64	1.4	1.13	0.44	0.44	0.47	ZNF501	chr3	protein_coding	zinc finger protein 501
ENSG00000170365.10	465.209	1.25707	0.251136	5.00554	5.57049e-07	8.4309e-06	2.42	2.66	1.72	1.04	0.9	0.9	SMAD1	chr4	protein_coding	SMAD family member 1
ENSG00000138698.15	1324.57	1.41428	0.243839	5.80006	6.62924e-09	1.52671e-07	11.02	8.75	6.46	3.18	3.33	3.25	RAP1GDS1	chr4	protein_coding	Rap1 GTPase-GDP dissociation stimulator 1
ENSG00000227070.1	20.1468	1.75365	0.584809	2.99866	0.00271166	0.0133873	1.62	0.8	2.45	0.47	0.61	0.35	EPS15-AS1	chr1	lncRNA	EPS15 antisense RNA 1
ENSG00000196628.20	639.752	1.56048	0.30139	5.17763	2.24726e-07	3.73647e-06	1.04	0.87	0.5	0.27	0.29	0.25	TCF4	chr18	protein_coding	transcription factor 4
ENSG00000172007.7	364.357	1.2294	0.245023	5.0175	5.23487e-07	7.99879e-06	2.99	2.97	2.02	1.12	1.18	1.08	RAB33B	chr4	protein_coding	RAB33B, member RAS oncogene family
ENSG00000229419.1	24.652	1.42344	0.448661	3.17263	0.00151066	0.00834563	0.18	0.13	0.11	0.05	0.05	0.05	RALGAPA1P1	chr9	processed_pseudogene	RALGAPA1 pseudogene 1
ENSG00000258964.1	519.086	2.04099	0.446564	4.57043	4.86721e-06	6.02593e-05	40.95	33.79	10.53	7.64	6.29	6.71	RP11-618G20.1	chr14	lncRNA	--
ENSG00000237686.7	29.9996	1.40011	0.412622	3.39321	0.000690785	0.00435281	0.46	0.29	0.37	0.13	0.13	0.16	SCIRT	chr6	lncRNA	stem cell inhibitory RNA transcript
ENSG00000049192.15	846.24	2.33216	0.496178	4.70026	2.59833e-06	3.41236e-05	1.39	3.27	7.56	0.8	0.76	0.83	ADAMTS6	chr5	protein_coding	ADAM metallopeptidase with thrombospondin type 1 motif 6
ENSG00000114120.14	3525.9	1.59859	0.362633	4.4083	1.04184e-05	0.000118068	18.81	12.62	6.41	4.18	4.21	4.02	SLC25A36	chr3	protein_coding	solute carrier family 25 member 36
ENSG00000119547.6	784.126	1.05228	0.196789	5.34727	8.92919e-08	1.61959e-06	1.43	1.41	1.9	0.71	0.79	0.76	ONECUT2	chr18	protein_coding	one cut homeobox 2
ENSG00000151470.13	454.773	1.06028	0.207726	5.10422	3.32169e-07	5.29379e-06	2.11	1.94	2.43	0.87	1.04	1.17	C4orf33	chr4	protein_coding	chromosome 4 open reading frame 33
ENSG00000182866.17	26.9009	1.38239	0.544269	2.5399	0.0110885	0.0415617	0.31	0.12	0.43	0.09	0.11	0.14	LCK	chr1	protein_coding	LCK proto-oncogene, Src family tyrosine kinase
ENSG00000198853.12	343.483	1.0997	0.335897	3.27391	0.00106071	0.00622274	1.24	1.89	2.95	1.04	0.93	0.84	RUSC2	chr9	protein_coding	RUN and SH3 domain containing 2
ENSG00000198453.13	83.381	2.10569	0.285588	7.37316	1.6663e-13	7.91204e-12	0.32	0.36	0.39	0.09	0.08	0.08	ZNF568	chr19	protein_coding	zinc finger protein 568
ENSG00000180011.7	2371.45	1.41944	0.268875	5.27918	1.29761e-07	2.26835e-06	13.74	11	7.32	4.28	3.76	3.87	ZADH2	chr18	protein_coding	zinc binding alcohol dehydrogenase domain containing 2
ENSG00000230836.1	19.1883	3.18808	0.775521	4.11088	3.94146e-05	0.000379691	1.22	0.54	0.26	0.09	0.1	0.03	LINC01293	chr2	lncRNA	long intergenic non-protein coding RNA 1293
ENSG00000168298.7	41.5911	1.93783	0.637233	3.04101	0.00235787	0.011974	1.52	3.63	0.94	0.86	0.48	0.26	H1-4	chr6	protein_coding	H1.4 linker histone, cluster member
ENSG00000134461.16	225.49	1.27912	0.254293	5.0301	4.90236e-07	7.54628e-06	2.03	2.65	3.01	0.94	1.03	1.19	ANKRD16	chr10	protein_coding	ankyrin repeat domain 16
ENSG00000162607.13	5456.66	1.0127	0.337809	2.99784	0.00271902	0.0134141	60.04	53.7	24.99	25.21	22.31	20.94	USP1	chr1	protein_coding	ubiquitin specific peptidase 1
ENSG00000153339.15	2254.48	1.06095	0.301192	3.52251	0.000427484	0.0029102	11.24	8.09	5.13	3.85	4.14	3.64	TRAPPC8	chr18	protein_coding	trafficking protein particle complex subunit 8
ENSG00000151233.11	1533.14	1.19314	0.322306	3.70187	0.000214012	0.00163203	8.94	7.98	4.03	3.36	3.02	2.74	GXYLT1	chr12	protein_coding	glucoside xylosyltransferase 1
ENSG00000119314.16	16637	1.05358	0.296456	3.55393	0.000379525	0.00264266	84.93	74.94	40.86	31.65	32.81	31.76	PTBP3	chr9	protein_coding	polypyrimidine tract binding protein 3
ENSG00000078114.19	903.129	1.66697	0.379215	4.39584	1.10344e-05	0.000124234	2.39	2.33	0.95	0.45	0.64	0.69	NEBL	chr10	protein_coding	nebulette
ENSG00000226181.1	9.31348	4.95913	1.29348	3.83395	0.000126099	0.00103503	0.6	1.12	2.62	0.07	0.07	0	RP1-92C8.3	chr6	lncRNA	--
ENSG00000128394.17	311.568	1.67066	0.269742	6.19354	5.88287e-10	1.64514e-08	2.73	1.54	2.49	0.6	0.76	0.73	APOBEC3F	chr22	protein_coding	apolipoprotein B mRNA editing enzyme catalytic subunit 3F
ENSG00000215105.4	69.0202	1.04382	0.413533	2.52414	0.011598	0.0429154	0.42	0.5	0.2	0.16	0.19	0.19	TTC3P1	chrX	processed_pseudogene	tetratricopeptide repeat domain 3 pseudogene 1
ENSG00000075303.13	1778.28	1.16671	0.23962	4.869	1.12163e-06	1.59301e-05	14.88	11.98	8.87	5.29	5.44	5.06	SLC25A40	chr7	protein_coding	solute carrier family 25 member 40
ENSG00000164743.5	40.4196	2.24742	0.471463	4.7669	1.87079e-06	2.55051e-05	1.25	1.48	0.72	0.27	0.29	0.16	C8orf48	chr8	protein_coding	chromosome 8 open reading frame 48
ENSG00000244363.3	67.1695	1.61568	0.626401	2.57931	0.00989989	0.0378799	6.41	2.81	0.83	1.33	1	0.91	RPL7P23	chr5	processed_pseudogene	ribosomal protein L7 pseudogene 23
ENSG00000124813.23	532.332	1.84791	0.35264	5.24022	1.60385e-07	2.74812e-06	3.53	2.63	1.34	0.73	0.68	0.67	RUNX2	chr6	protein_coding	RUNX family transcription factor 2
ENSG00000196172.9	400.968	1.50269	0.385178	3.90129	9.56796e-05	0.000813335	3.44	2.17	1.13	0.85	0.75	0.76	ZNF681	chr19	protein_coding	zinc finger protein 681
ENSG00000241741.1	52.7844	1.29915	0.42361	3.06686	0.00216318	0.0111297	3.44	2.16	1.37	0.88	1.02	0.91	RPL7AP30	chr4	processed_pseudogene	ribosomal protein L7a pseudogene 30
ENSG00000224631.4	261.284	1.25664	0.487234	2.57914	0.0099046	0.0378909	28.04	14.17	5.96	6.45	5.51	7.99	RPS27AP16	chr16	transcribed_processed_pseudogene	RPS27A pseudogene 16
ENSG00000204390.10	70.3246	1.27931	0.471867	2.71116	0.00670473	0.0276642	1.54	0.44	0.71	0.32	0.43	0.34	HSPA1L	chr6	protein_coding	heat shock protein family A (Hsp70) member 1 like
ENSG00000118507.18	315.111	1.11339	0.305887	3.63989	0.000272759	0.00200487	3.09	2.36	1.48	1.01	1.09	1.08	AKAP7	chr6	protein_coding	A-kinase anchoring protein 7
ENSG00000267325.2	10.7258	3.24835	0.790844	4.10744	4.00068e-05	0.000384325	0.13	0.12	0.08	0.01	0.01	0.01	LINC01415	chr18	lncRNA	long intergenic non-protein coding RNA 1415
ENSG00000196550.11	198.261	1.54946	0.422115	3.67072	0.00024187	0.00181053	3.25	1.47	1.11	0.83	0.56	0.57	FAM72A	chr1	protein_coding	family with sequence similarity 72 member A
ENSG00000239470.3	20.6593	2.02471	0.811536	2.49491	0.0125987	0.0458156	3.8	0.93	0.39	0.47	0.43	0.34	RP11-16F15.2	chr11	processed_pseudogene	--
ENSG00000163393.13	294.269	1.46747	0.325571	4.50737	6.56359e-06	7.86343e-05	1.62	1.47	2.99	0.65	0.65	0.87	SLC22A15	chr1	protein_coding	solute carrier family 22 member 15
ENSG00000092068.20	2146.21	2.78137	0.494069	5.62952	1.80709e-08	3.78888e-07	6.17	12.37	27.84	3.18	1.89	1.6	SLC7A8	chr14	protein_coding	solute carrier family 7 member 8
ENSG00000224976.2	14.2859	2.37176	0.771329	3.07491	0.00210568	0.0108906	0.3	0.17	0.07	0.02	0.06	0.02	PARP4P2	chr13	unprocessed_pseudogene	poly(ADP-ribose) polymerase family member 4 pseudogene 2
ENSG00000112238.12	276.72	1.3688	0.210659	6.49769	8.15604e-11	2.60366e-09	3.01	3.12	2.98	1.19	1	1.31	PRDM13	chr6	protein_coding	PR/SET domain 13
ENSG00000251600.8	3.25228	4.29814	1.61121	2.66765	0.00763846	0.0306751	0.01	0.01	0	0	0	0	RP11-673E1.1	chr4	lncRNA	--
ENSG00000142065.14	65.013	1.38079	0.558907	2.47052	0.0134916	0.0483925	0.54	0.26	0.1	0.12	0.11	0.11	ZFP14	chr19	protein_coding	ZFP14 zinc finger protein
ENSG00000151465.14	3796.09	1.71533	0.21334	8.04032	8.96043e-16	5.95926e-14	68.31	68.66	49.56	19.99	18.77	17.74	CDC123	chr10	protein_coding	cell division cycle 123
ENSG00000204899.6	2410.31	1.26825	0.309567	4.09684	4.18828e-05	0.000398838	52.53	37.28	22.92	16.04	14.9	15.48	MZT1	chr13	protein_coding	mitotic spindle organizing protein 1
ENSG00000145241.11	952.996	1.35521	0.373113	3.63217	0.000281045	0.00205609	5.69	4.27	1.93	1.56	1.59	1.47	CENPC	chr4	protein_coding	centromere protein C
ENSG00000154274.15	23.5532	3.91754	0.756291	5.17993	2.21964e-07	3.70237e-06	0.39	0.25	0.09	0.02	0.01	0.01	C4orf19	chr4	protein_coding	chromosome 4 open reading frame 19
ENSG00000173157.17	5.82853	2.79655	1.0723	2.608	0.00910721	0.035415	0.01	0.03	0.05	0.01	0	0	ADAMTS20	chr12	protein_coding	ADAM metallopeptidase with thrombospondin type 1 motif 20
ENSG00000084731.15	473.897	2.77475	0.251157	11.0479	2.24503e-28	5.88642e-26	3.48	2.24	3.87	0.47	0.45	0.46	KIF3C	chr2	protein_coding	kinesin family member 3C
ENSG00000137948.19	15.865	5.17173	1.37073	3.77296	0.000161319	0.00128449	0.1	0.01	0.39	0	0.01	0	BRDT	chr1	protein_coding	bromodomain testis associated
ENSG00000225077.3	25.2093	1.39529	0.514526	2.71179	0.00669205	0.0276325	0.43	0.19	0.53	0.17	0.14	0.12	LINC00337	chr1	lncRNA	long intergenic non-protein coding RNA 337
ENSG00000205133.12	1480.91	1.96854	0.263298	7.4765	7.63308e-14	3.82576e-12	11.58	6.89	7.57	1.77	2.46	2.34	TRIQK	chr8	protein_coding	triple QxxK/R motif containing
ENSG00000034053.15	200.244	1.09179	0.205661	5.30867	1.10425e-07	1.96343e-06	0.99	0.95	0.99	0.5	0.41	0.45	APBA2	chr15	protein_coding	amyloid beta precursor protein binding family A member 2
ENSG00000196268.12	71.7863	2.69452	0.420795	6.4034	1.51956e-10	4.68512e-09	0.41	0.25	0.17	0.04	0.04	0.04	ZNF493	chr19	protein_coding	zinc finger protein 493
ENSG00000141458.13	10770	1.70699	0.446153	3.82601	0.000130235	0.00106519	24.97	21.98	79.85	12.3	12.86	12.97	NPC1	chr18	protein_coding	NPC intracellular cholesterol transporter 1
ENSG00000129596.5	5.69366	2.80825	1.05691	2.65705	0.00788284	0.0315344	0.11	0.09	0.19	0	0.03	0.02	CDO1	chr5	protein_coding	cysteine dioxygenase type 1
ENSG00000151692.15	508.436	3.11515	0.310206	10.0422	9.94158e-24	1.62431e-21	4.15	4.08	2.17	0.39	0.42	0.39	RNF144A	chr2	protein_coding	ring finger protein 144A
ENSG00000166473.17	17.0646	1.97347	0.6424	3.07203	0.00212606	0.0109795	0.05	0.02	0.04	0.01	0.01	0	PKD1L2	chr16	polymorphic_pseudogene	polycystin 1 like 2 (gene/pseudogene)
ENSG00000198589.14	5033.68	1.15839	0.151048	7.66902	1.73314e-14	9.56456e-13	11.04	10.04	9.57	4.44	4.47	4.7	LRBA	chr4	protein_coding	LPS responsive beige-like anchor protein
ENSG00000135549.15	530.05	1.82437	0.284332	6.41634	1.3959e-10	4.3491e-09	5.99	7.3	4.41	1.31	1.82	1.84	PKIB	chr6	protein_coding	cAMP-dependent protein kinase inhibitor beta
ENSG00000104432.14	49.7535	1.4969	0.480262	3.11683	0.00182805	0.00976875	0.85	0.48	0.28	0.15	0.19	0.23	IL7	chr8	protein_coding	interleukin 7
ENSG00000198521.12	136.232	7.5441	0.800071	9.42928	4.12907e-21	5.03989e-19	1.03	0.95	0.33	0	0	0	ZNF43	chr19	protein_coding	zinc finger protein 43
ENSG00000085276.19	217.899	2.57355	0.276155	9.31924	1.17181e-20	1.36602e-18	1.26	0.82	0.9	0.19	0.17	0.13	MECOM	chr3	protein_coding	MDS1 and EVI1 complex locus
ENSG00000228451.4	42.347	1.21767	0.366107	3.32599	0.000881052	0.00531758	0.47	0.29	0.33	0.14	0.16	0.17	SDAD1P1	chr8	transcribed_processed_pseudogene	SDA1 domain containing 1 pseudogene 1
ENSG00000248161.5	45.7815	1.29687	0.369578	3.50905	0.00044971	0.0030366	1.66	1.21	1.99	0.5	0.71	0.75	RP11-499E18.1	chr4	lncRNA	--
ENSG00000112851.15	9422.79	1.1248	0.246919	4.55536	5.2296e-06	6.43238e-05	36.57	34.58	22.77	15.78	14.02	13.03	ERBIN	chr5	protein_coding	erbb2 interacting protein
ENSG00000146038.12	6.1798	2.92236	0.993613	2.94115	0.00327001	0.0155661	0.06	0.03	0.07	0.01	0.01	0	DCDC2	chr6	protein_coding	doublecortin domain containing 2
ENSG00000110723.12	740.785	1.73479	0.459056	3.77904	0.000157436	0.00125598	4.61	2.04	1.06	0.85	0.76	0.68	EXPH5	chr11	protein_coding	exophilin 5
ENSG00000228044.3	27.7644	1.06973	0.411775	2.59784	0.00938117	0.0362764	0.45	0.32	0.37	0.15	0.19	0.2	RP4-781K5.4	chr1	lncRNA	--
ENSG00000267655.1	19.008	1.43065	0.548358	2.60898	0.0090813	0.0353408	0.63	1.16	1.07	0.47	0.23	0.35	CTD-2286N8.2	chr18	lncRNA	--
ENSG00000174607.11	1559.24	1.28365	0.275333	4.66216	3.12906e-06	4.0257e-05	14.3	14.33	8.46	5.78	4.8	4.59	UGT8	chr4	protein_coding	UDP glycosyltransferase 8
ENSG00000083814.13	87.703	1.08312	0.273512	3.96003	7.49406e-05	0.000658627	0.78	0.75	0.97	0.37	0.44	0.36	ZNF671	chr19	protein_coding	zinc finger protein 671
ENSG00000267598.1	28.1505	1.29198	0.509743	2.53457	0.0112587	0.0419581	0.98	0.98	1.16	0.5	0.18	0.59	CTC-250I14.6	chr19	lncRNA	--
ENSG00000225269.3	8.10441	2.80303	0.955568	2.93336	0.00335313	0.0158635	0.04	0.09	0.2	0.02	0.01	0.01	LINC00705	chr10	lncRNA	long intergenic non-protein coding RNA 705
ENSG00000137970.7	133.566	1.68589	0.589694	2.85892	0.00425089	0.0191627	13.17	5.34	1.72	2.05	1.95	2.21	RPL7P9	chr1	processed_pseudogene	ribosomal protein L7 pseudogene 9
ENSG00000180340.7	138.976	1.48037	0.37698	3.92691	8.6045e-05	0.000741767	2.01	1.18	0.82	0.57	0.45	0.41	FZD2	chr17	protein_coding	frizzled class receptor 2
ENSG00000156052.11	2787.9	2.40766	0.28992	8.30458	1.00169e-16	7.43054e-15	20.2	18.91	10.41	3.24	3.09	2.96	GNAQ	chr9	protein_coding	G protein subunit alpha q
ENSG00000124613.9	323.569	1.19435	0.293764	4.06567	4.78949e-05	0.000447868	3.13	2.19	1.63	1.01	0.88	1.11	ZNF391	chr6	protein_coding	zinc finger protein 391
ENSG00000142619.4	10.4597	2.49901	0.940181	2.65801	0.00786043	0.031469	0.04	0.08	0.3	0.01	0.03	0.03	PADI3	chr1	protein_coding	peptidyl arginine deiminase 3
ENSG00000278637.2	20.7577	1.53608	0.624201	2.46088	0.0138598	0.0494396	1.79	3	0.83	0.84	0.57	0.51	H4C1	chr6	protein_coding	H4 clustered histone 1
ENSG00000166803.14	413.556	1.05349	0.340785	3.09137	0.00199235	0.010445	4.9	4.11	2.18	2.12	1.76	1.47	PCLAF	chr15	protein_coding	PCNA clamp associated factor
ENSG00000163322.14	628.531	1.8343	0.357674	5.12843	2.92175e-07	4.71434e-06	4.95	2.63	1.87	0.82	0.83	0.97	ABRAXAS1	chr4	protein_coding	abraxas 1, BRCA1 A complex subunit
ENSG00000130856.17	772.265	1.22356	0.178802	6.84311	7.74923e-12	2.95582e-10	2.24	2.2	2.73	1.08	0.98	0.98	ZNF236	chr18	protein_coding	zinc finger protein 236
ENSG00000182179.13	43.8307	1.63095	0.565916	2.88197	0.00395196	0.0180983	0.16	0.23	0.68	0.11	0.12	0.11	UBA7	chr3	protein_coding	ubiquitin like modifier activating enzyme 7
ENSG00000108375.13	131.872	1.49185	0.253075	5.8949	3.74906e-09	8.96233e-08	0.79	0.7	0.79	0.32	0.22	0.25	RNF43	chr17	protein_coding	ring finger protein 43
ENSG00000232341.2	10.2398	3.16318	0.976956	3.2378	0.00120457	0.00690841	0.58	0.4	0.07	0.05	0.03	0.03	RPL4P2	chr1	processed_pseudogene	ribosomal protein L4 pseudogene 2
ENSG00000058056.10	1233.38	1.10271	0.308122	3.5788	0.000345169	0.00244529	3.53	2.94	1.64	1.31	1.3	1.14	USP13	chr3	protein_coding	ubiquitin specific peptidase 13
ENSG00000133943.21	121.764	1.2572	0.352512	3.5664	0.000361922	0.002544	0.45	0.47	0.84	0.19	0.31	0.24	DGLUCY	chr14	protein_coding	D-glutamate cyclase
ENSG00000274349.5	65.0181	2.00046	0.355909	5.62071	1.90172e-08	3.94608e-07	0.68	0.51	0.41	0.16	0.12	0.11	ZNF658	chr9	protein_coding	zinc finger protein 658
ENSG00000107929.15	4311.78	1.8239	0.189811	9.60903	7.32374e-22	9.74151e-20	14.81	15.6	12.26	4.17	4.09	3.72	LARP4B	chr10	protein_coding	La ribonucleoprotein 4B
ENSG00000112137.18	24.0599	4.51095	0.743551	6.06676	1.30512e-09	3.42801e-08	0.1	0.09	0.11	0	0	0.01	PHACTR1	chr6	protein_coding	phosphatase and actin regulator 1
ENSG00000080819.9	877.13	1.1476	0.34513	3.32512	0.00088379	0.005331	13.58	9.37	5.32	4.86	3.94	3.85	CPOX	chr3	protein_coding	coproporphyrinogen oxidase
ENSG00000011021.23	705.164	1.11783	0.355932	3.14056	0.00168626	0.00915968	2.85	1.51	4.45	1.25	1.42	1.31	CLCN6	chr1	protein_coding	chloride voltage-gated channel 6
ENSG00000111911.7	1178.9	1.41148	0.214707	6.57397	4.89926e-11	1.61879e-09	15.91	11.44	10.78	4.85	4.88	4.46	HINT3	chr6	protein_coding	histidine triad nucleotide binding protein 3
ENSG00000173258.13	880.516	1.04711	0.301474	3.4733	0.000514095	0.00340043	2.19	1.96	1.08	0.92	0.8	0.8	ZNF483	chr9	protein_coding	zinc finger protein 483
ENSG00000284024.4	1449.23	1.67457	0.167178	10.0167	1.28741e-23	2.0549e-21	10.61	11.94	11.62	3.74	3.39	3.5	RP11-398C13.8	chr10	protein_coding	--
ENSG00000280798.1	679.021	1.17595	0.271419	4.33262	1.47343e-05	0.000159737	7.42	8.46	5.04	3.52	2.97	2.74	LINC00294	chr11	lncRNA	long intergenic non-protein coding RNA 294
ENSG00000198146.4	6465.16	1.00091	0.34231	2.92399	0.00345581	0.0162345	52.24	44.02	20.42	19.22	19.65	19.15	ZNF770	chr15	protein_coding	zinc finger protein 770
ENSG00000183621.15	226.851	1.30386	0.246365	5.29237	1.20739e-07	2.12496e-06	2.3	1.76	1.54	0.68	0.77	0.79	ZNF438	chr10	protein_coding	zinc finger protein 438
ENSG00000101752.12	5345.1	1.94506	0.161501	12.0436	2.09589e-33	9.88404e-31	22.23	16.96	20.34	5.11	5.23	4.95	MIB1	chr18	protein_coding	MIB E3 ubiquitin protein ligase 1
ENSG00000281649.2	1715.43	1.13647	0.160086	7.09916	1.25515e-12	5.36998e-11	6.21	4.93	5.49	2.41	2.56	2.52	EBLN3P	chr9	lncRNA	endogenous Bornavirus like nucleoprotein 3, pseudogene
ENSG00000006634.8	2614.36	1.13275	0.325109	3.48421	0.000493592	0.00328587	26.08	20.39	11.15	9.94	8.21	7.95	DBF4	chr7	protein_coding	DBF4 zinc finger
ENSG00000167508.12	2362.6	2.52733	0.480405	5.26083	1.4341e-07	2.4881e-06	13.56	8.97	41.32	4.03	3.45	3.37	MVD	chr16	protein_coding	mevalonate diphosphate decarboxylase
ENSG00000075711.21	3915.89	1.19104	0.208427	5.71442	1.10078e-08	2.41518e-07	10.09	7.4	6.85	3.71	3.51	3.34	DLG1	chr3	protein_coding	discs large MAGUK scaffold protein 1
ENSG00000206228.4	20.4336	3.06525	0.870858	3.5198	0.00043187	0.00293332	1.93	1.46	0.16	0.12	0.11	0.19	HNRNPA1P4	chr8	processed_pseudogene	heterogeneous nuclear ribonucleoprotein A1 pseudogene 4
ENSG00000137766.18	16.3055	2.77607	0.771675	3.59746	0.000321344	0.00229769	0.1	0.08	0.04	0.02	0	0.01	UNC13C	chr15	protein_coding	unc-13 homolog C
ENSG00000177432.8	103.2	1.21598	0.296072	4.10706	4.00725e-05	0.000384777	1.64	2.19	1.71	0.96	0.7	0.7	NAP1L5	chr4	protein_coding	nucleosome assembly protein 1 like 5
ENSG00000133111.4	118.357	1.57277	0.385018	4.08493	4.40895e-05	0.000417552	2.65	1.98	1.03	0.59	0.68	0.62	RFXAP	chr13	protein_coding	regulatory factor X associated protein
ENSG00000165511.6	59.1782	1.19753	0.330031	3.62855	0.000285019	0.00207805	0.58	0.72	0.68	0.33	0.22	0.31	ZNF22-AS1	chr10	lncRNA	ZNF22 antisense RNA 1
ENSG00000242779.7	45.6263	4.24104	0.69195	6.1291	8.8375e-10	2.40338e-08	0.26	0.13	0.59	0.01	0.02	0.03	ZNF702P	chr19	transcribed_processed_pseudogene	zinc finger protein 702, pseudogene
ENSG00000163625.16	1428.73	1.2093	0.159399	7.58659	3.28427e-14	1.7474e-12	3.15	2.77	2.67	1.2	1.24	1.24	WDFY3	chr4	protein_coding	WD repeat and FYVE domain containing 3
ENSG00000131711.15	1544.75	2.10958	0.208447	10.1205	4.48217e-24	7.75503e-22	4.24	5.04	5.49	0.96	1.18	1.25	MAP1B	chr5	protein_coding	microtubule associated protein 1B
ENSG00000269570.2	27.7925	1.73853	0.560084	3.10405	0.00190888	0.0101041	1.03	0.7	0.34	0.21	0.14	0.27	CMB9-55A18.1	chr11	lncRNA	--
ENSG00000273669.1	9.65497	3.32259	0.834576	3.98116	6.85785e-05	0.000610208	0.72	0.73	0.5	0.07	0.06	0.06	RP11-405M12.4	chr18	lncRNA	--
ENSG00000170006.12	3902.16	1.36279	0.259473	5.25215	1.50334e-07	2.59736e-06	11.05	8.83	16.62	4.2	4.96	4.84	TMEM154	chr4	protein_coding	transmembrane protein 154
ENSG00000214367.9	1157.3	1.01303	0.323308	3.13333	0.00172837	0.00934925	4.67	4.29	2.09	1.87	1.84	1.74	HAUS3	chr4	protein_coding	HAUS augmin like complex subunit 3
ENSG00000110852.5	65.0043	2.24588	0.429758	5.22592	1.73296e-07	2.94263e-06	0.95	1.46	0.74	0.16	0.19	0.31	CLEC2B	chr12	protein_coding	C-type lectin domain family 2 member B
ENSG00000048740.18	138.65	4.49886	0.565245	7.95913	1.73247e-15	1.10612e-13	0.72	0.84	0.2	0.04	0.02	0.02	CELF2	chr10	protein_coding	CUGBP Elav-like family member 2
ENSG00000144959.11	1577.01	1.00045	0.240232	4.16452	3.12012e-05	0.000311412	10.24	13.31	8.58	5.68	5.22	5.11	NCEH1	chr3	protein_coding	neutral cholesterol ester hydrolase 1
ENSG00000145365.11	493.833	1.49495	0.314649	4.75115	2.02263e-06	2.73705e-05	5.49	4.52	2.61	1.71	1.35	1.4	TIFA	chr4	protein_coding	TRAF interacting protein with forkhead associated domain
ENSG00000261468.1	22.6259	1.76661	0.716265	2.46643	0.0136469	0.0488397	0.53	0.68	0.12	0.15	0.07	0.17	RP11-1024P17.1	chr3	lncRNA	--
ENSG00000164125.16	8.58697	3.43707	1.02854	3.3417	0.000832673	0.00508176	0.08	0.05	0.02	0	0.01	0.01	GASK1B	chr4	protein_coding	golgi associated kinase 1B
ENSG00000156968.9	584.671	1.70395	0.310236	5.49245	3.96405e-08	7.72741e-07	3.73	4.84	2.33	1.17	1.09	1.09	MPV17L	chr16	protein_coding	MPV17 mitochondrial inner membrane protein like
ENSG00000107282.8	5.54695	4.17354	1.45136	2.8756	0.00403261	0.0183905	0.03	0.03	0.01	0	0	0	APBA1	chr9	protein_coding	amyloid beta precursor protein binding family A member 1
ENSG00000172469.17	763.1	1.01668	0.28694	3.54317	0.000395342	0.00272953	3.29	2.19	1.65	1.2	1.23	1.05	MANEA	chr6	protein_coding	mannosidase endo-alpha
ENSG00000117598.13	30.8826	3.25175	0.940815	3.45631	0.000547623	0.0035883	0.65	0.21	0.02	0.04	0.03	0.02	PLPPR5	chr1	protein_coding	phospholipid phosphatase related 5
ENSG00000110435.13	3811.32	1.29826	0.177202	7.32643	2.36358e-13	1.09474e-11	41.53	34.41	31.7	15	14.15	14.24	PDHX	chr11	protein_coding	pyruvate dehydrogenase complex component X
ENSG00000183023.18	758.754	1.40683	0.459715	3.06022	0.00221173	0.0113401	1.45	1.76	0.46	0.61	0.4	0.38	SLC8A1	chr2	protein_coding	solute carrier family 8 member A1
ENSG00000169418.10	379.818	4.02469	0.603627	6.66751	2.60175e-11	8.93814e-10	1.29	1.59	7.93	0.18	0.26	0.21	NPR1	chr1	protein_coding	natriuretic peptide receptor 1
ENSG00000275993.3	169.532	1.00687	0.224754	4.47986	7.46921e-06	8.83112e-05	1.35	1.01	1.09	0.56	0.59	0.55	SIK1B	chr21	protein_coding	salt inducible kinase 1B (putative)
ENSG00000179362.14	35.3534	1.58375	0.562314	2.81648	0.00485526	0.0213673	0.58	0.5	0.18	0.1	0.2	0.11	HMGN2P46	chr15	transcribed_processed_pseudogene	high mobility group nucleosomal binding domain 2 pseudogene 46
ENSG00000264301.1	64.5754	4.41742	0.576597	7.66119	1.84214e-14	1.01123e-12	1.99	1.13	3.77	0.08	0.16	0.08	LINC01444	chr18	lncRNA	long intergenic non-protein coding RNA 1444
ENSG00000065665.21	185.909	1.36632	0.246425	5.54457	2.9467e-08	5.95945e-07	1.71	1.91	1.42	0.71	0.65	0.59	SEC61A2	chr10	protein_coding	SEC61 translocon subunit alpha 2
ENSG00000157657.14	926.49	1.30091	0.292172	4.45256	8.48542e-06	9.84745e-05	4.28	2.98	2.12	1.36	1.32	1.09	ZNF618	chr9	protein_coding	zinc finger protein 618
ENSG00000182963.11	2535.22	1.45938	0.269048	5.42422	5.82069e-08	1.101e-06	11.02	12.85	7.47	4.33	3.57	3.46	GJC1	chr17	protein_coding	gap junction protein gamma 1
ENSG00000262655.4	52.103	3.26574	0.482851	6.76345	1.3474e-11	4.89643e-10	0.27	0.42	0.62	0.03	0.05	0.05	SPON1	chr11	protein_coding	spondin 1
ENSG00000232677.9	988.396	2.22618	0.228994	9.72156	2.4401e-22	3.39813e-20	2.57	3.34	3.97	0.67	0.67	0.75	LINC00665	chr19	lncRNA	long intergenic non-protein coding RNA 665
ENSG00000181751.10	733.217	1.06219	0.252579	4.20539	2.60627e-05	0.000265359	8.3	7.4	5.14	3.61	3.41	2.89	MACIR	chr5	protein_coding	macrophage immunometabolism regulator
ENSG00000147488.11	11.9087	1.70573	0.682006	2.50105	0.0123824	0.045248	0.02	0.04	0.03	0.01	0.01	0.01	ST18	chr8	protein_coding	ST18 C2H2C-type zinc finger transcription factor
ENSG00000141446.11	1827.86	1.41618	0.292335	4.84439	1.26999e-06	1.78176e-05	16.32	12.96	7.82	4.61	4.73	4.47	ESCO1	chr18	protein_coding	establishment of sister chromatid cohesion N-acetyltransferase 1
ENSG00000183484.12	6.56537	2.70803	1.10234	2.45661	0.0140254	0.0499018	0.02	0.04	0.14	0.02	0	0.01	GPR132	chr14	protein_coding	G protein-coupled receptor 132
ENSG00000241058.4	332.152	1.09067	0.248183	4.39464	1.10956e-05	0.000124653	4.05	3.1	2.49	1.43	1.52	1.54	NSUN6	chr10	protein_coding	NOP2/Sun RNA methyltransferase 6
ENSG00000129128.13	12253.3	1.26781	0.355907	3.56219	0.000367774	0.00257978	74.1	80.46	31.38	27.41	25.36	24.36	SPCS3	chr4	protein_coding	signal peptidase complex subunit 3
ENSG00000166510.14	529.856	2.3433	0.374344	6.25974	3.85624e-10	1.11734e-08	3.2	6.64	2.74	0.87	0.8	0.82	CCDC68	chr18	protein_coding	coiled-coil domain containing 68
ENSG00000109944.11	155.323	2.0165	0.298523	6.75492	1.42914e-11	5.17532e-10	0.97	0.6	0.58	0.17	0.16	0.19	JHY	chr11	protein_coding	junctional cadherin complex regulator
ENSG00000135018.14	12307.4	1.28359	0.198453	6.46798	9.93184e-11	3.132e-09	71.34	65.21	50.84	25.58	25.94	24.94	UBQLN1	chr9	protein_coding	ubiquilin 1
ENSG00000154319.16	186.932	1.15399	0.266702	4.32689	1.5123e-05	0.000163269	1.05	1.23	1.49	0.45	0.58	0.65	FAM167A	chr8	protein_coding	family with sequence similarity 167 member A
ENSG00000196890.4	33.4335	1.01555	0.389844	2.60501	0.00918724	0.0356794	0.54	0.44	0.42	0.25	0.18	0.26	H2BU1	chr1	protein_coding	H2B.U histone 1
ENSG00000175395.16	202.996	2.05685	0.343265	5.99201	2.07261e-09	5.20996e-08	2.36	2.19	1.11	0.47	0.46	0.42	ZNF25	chr10	protein_coding	zinc finger protein 25
ENSG00000234155.1	55.5183	1.36161	0.389774	3.49333	0.00047704	0.00319412	0.69	0.55	1.13	0.24	0.35	0.32	LINC02535	chr6	lncRNA	long intergenic non-protein coding RNA 2535
ENSG00000143341.12	148.818	1.18087	0.306725	3.84991	0.00011816	0.000977602	0.23	0.32	0.26	0.09	0.15	0.12	HMCN1	chr1	protein_coding	hemicentin 1
ENSG00000031691.7	1182.46	1.23009	0.314442	3.91198	9.15422e-05	0.000782654	32.09	23.56	14.65	11.65	8.91	9.18	CENPQ	chr6	protein_coding	centromere protein Q
ENSG00000166801.17	2642.1	1.32534	0.269955	4.9095	9.1309e-07	1.32309e-05	17.21	12.11	9.34	5.83	4.88	4.58	FAM111A	chr11	protein_coding	FAM111 trypsin like peptidase A
ENSG00000165084.16	8.09902	2.35667	0.925046	2.54762	0.010846	0.0408188	0.04	0.04	0.01	0.01	0.01	0	C8orf34	chr8	protein_coding	chromosome 8 open reading frame 34
ENSG00000081320.11	815.932	1.27646	0.414302	3.08099	0.00206317	0.0107188	6.37	4.75	1.84	2.06	1.65	1.62	STK17B	chr2	protein_coding	serine/threonine kinase 17b
ENSG00000197251.3	5.60308	2.77649	1.05307	2.63657	0.00837489	0.0331008	0.09	0.1	0.16	0	0.02	0.03	LINC00336	chr6	lncRNA	long intergenic non-protein coding RNA 336
ENSG00000121486.12	918.575	1.13888	0.371887	3.06243	0.00219551	0.0112736	10.2	5.31	3.54	3.17	2.61	2.77	TRMT1L	chr1	protein_coding	tRNA methyltransferase 1 like
ENSG00000120910.15	552.872	1.18559	0.172303	6.88088	5.94854e-12	2.29855e-10	6.7	5.88	7.02	2.89	2.64	3.01	PPP3CC	chr8	protein_coding	protein phosphatase 3 catalytic subunit gamma
ENSG00000230383.1	88.3677	1.62159	0.636211	2.54882	0.0108089	0.0406919	7.22	3.43	0.8	0.94	1.45	1.29	AC009245.3	chr7	processed_pseudogene	--
ENSG00000171451.15	1017.62	1.07556	0.39049	2.75438	0.00588032	0.0249472	2.29	5.93	2.62	1.96	1.62	1.6	DSEL	chr18	protein_coding	dermatan sulfate epimerase like
ENSG00000170745.12	556.959	1.65009	0.169044	9.76131	1.65016e-22	2.34526e-20	7.18	6.12	6.67	2.13	2.19	1.99	KCNS3	chr2	protein_coding	potassium voltage-gated channel modifier subfamily S member 3
ENSG00000196781.16	1648.98	1.20317	0.170853	7.04217	1.89271e-12	7.93003e-11	11.37	11.17	9.73	4.9	4.49	4.52	TLE1	chr9	protein_coding	TLE family member 1, transcriptional corepressor
ENSG00000107779.14	776.673	1.08919	0.354986	3.06825	0.00215317	0.0110864	3.53	3.21	1.42	1.44	1.19	1.18	BMPR1A	chr10	protein_coding	bone morphogenetic protein receptor type 1A
ENSG00000151458.12	1215.8	1.55932	0.264323	5.89929	3.6506e-09	8.75723e-08	6.26	5.45	3.5	1.8	1.66	1.67	ANKRD50	chr4	protein_coding	ankyrin repeat domain 50
ENSG00000253785.1	26.1262	1.93402	0.702554	2.75284	0.00590813	0.0250396	1.63	1.63	0.25	0.34	0.29	0.29	CTC-308K20.3	chr5	processed_pseudogene	--
ENSG00000164109.14	4701.64	1.78702	0.355632	5.02491	5.03681e-07	7.71319e-06	47.5	32.47	17.59	11.09	8.57	8.39	MAD2L1	chr4	protein_coding	mitotic arrest deficient 2 like 1
ENSG00000153976.3	460.226	1.25884	0.249801	5.03936	4.67084e-07	7.22744e-06	3.45	4.55	3.13	1.64	1.34	1.65	HS3ST3A1	chr17	protein_coding	heparan sulfate-glucosamine 3-sulfotransferase 3A1
ENSG00000249867.6	96.7254	2.26401	0.293091	7.7246	1.12202e-14	6.36846e-13	1.31	1.42	1.44	0.37	0.25	0.25	LINC02742	chr11	lncRNA	long intergenic non-protein coding RNA 2742
ENSG00000254165.1	17.3424	1.76819	0.604814	2.92353	0.00346089	0.0162474	1.2	1.12	0.47	0.22	0.26	0.32	RP11-503E24.2	chr8	lncRNA	--
ENSG00000255330.9	68.4705	1.05915	0.278519	3.80278	0.000143082	0.00115549	0.19	0.19	0.22	0.09	0.09	0.1	RP3-403A15.5	chr6	protein_coding	--
ENSG00000197847.12	14.7015	1.59303	0.625773	2.5457	0.010906	0.0410112	0.07	0.17	0.16	0.05	0.03	0.05	SLC22A20P	chr11	transcribed_unitary_pseudogene	solute carrier family 22 member 20, pseudogene
ENSG00000163378.14	656.16	1.31196	0.299115	4.38614	1.1538e-05	0.000128994	4.9	5.21	2.7	1.79	1.75	1.59	EOGT	chr3	protein_coding	EGF domain specific O-linked N-acetylglucosamine transferase
ENSG00000270011.8	59.2448	1.42771	0.359064	3.97621	7.00231e-05	0.000620932	0.61	0.46	0.4	0.14	0.17	0.23	ZNF559-ZNF177	chr19	protein_coding	ZNF559-ZNF177 readthrough
ENSG00000234558.1	28.1453	1.41541	0.47987	2.94956	0.00318223	0.0152181	0.95	0.62	0.44	0.19	0.29	0.26	API5P1	chrX	processed_pseudogene	apoptosis inhibitor 5 pseudogene 1
ENSG00000163918.12	1783.53	1.30739	0.194347	6.72711	1.73066e-11	6.14919e-10	23.66	19.92	19.06	9.54	8.2	7.34	RFC4	chr3	protein_coding	replication factor C subunit 4
ENSG00000166130.15	1247.43	1.63021	0.275337	5.92077	3.20433e-09	7.74038e-08	13.85	11.9	7.64	4.03	3.52	3.16	IKBIP	chr12	protein_coding	IKBKB interacting protein
ENSG00000240036.4	60.0914	1.59514	0.550222	2.89908	0.00374254	0.0173304	10.61	5.03	2.15	1.8	1.82	2.2	RP11-587D21.1	chr11	processed_pseudogene	--
ENSG00000163449.11	65.5611	2.98625	0.673341	4.43498	9.20827e-06	0.000105857	0.32	0.32	1.76	0.07	0.13	0.1	TMEM169	chr2	protein_coding	transmembrane protein 169
ENSG00000185697.17	623.997	2.3412	0.37905	6.17648	6.55446e-10	1.82312e-08	4.3	4.36	1.91	0.93	0.56	0.6	MYBL1	chr8	protein_coding	MYB proto-oncogene like 1
ENSG00000278588.2	13.3028	1.62429	0.647651	2.50797	0.0121426	0.0445787	0.94	1.43	0.69	0.47	0.3	0.21	H2BC10	chr6	protein_coding	H2B clustered histone 10
ENSG00000156017.13	2297.4	1.65984	0.326032	5.09104	3.56105e-07	5.62343e-06	19.16	23.4	10.29	6.09	5.36	5.26	CARNMT1	chr9	protein_coding	carnosine N-methyltransferase 1
ENSG00000177879.17	1514.25	1.59132	0.22787	6.98345	2.88018e-12	1.15616e-10	22.86	19.78	14.63	6.04	6.28	6.55	AP3S1	chr5	protein_coding	adaptor related protein complex 3 subunit sigma 1
ENSG00000133401.16	1321.09	1.64344	0.243691	6.74397	1.54118e-11	5.54237e-10	3.45	2.16	3.73	1.08	0.98	0.89	PDZD2	chr5	protein_coding	PDZ domain containing 2
ENSG00000184661.14	2135.27	1.1583	0.347861	3.32979	0.000869119	0.00525779	29.27	18.52	11.17	10.11	8.39	7.68	CDCA2	chr8	protein_coding	cell division cycle associated 2
ENSG00000143452.16	182.213	1.30613	0.423431	3.08463	0.00203807	0.0106096	3.35	3.41	1.13	1.01	1.12	1.05	HORMAD1	chr1	protein_coding	HORMA domain containing 1
ENSG00000148154.10	2999	1.13063	0.332295	3.4025	0.000667735	0.00422553	29.75	24.5	12.14	10.35	9.57	10.24	UGCG	chr9	protein_coding	UDP-glucose ceramide glucosyltransferase
ENSG00000174963.18	46.0924	2.31091	0.441233	5.23739	1.62866e-07	2.78835e-06	0.29	0.23	0.15	0.05	0.05	0.03	ZIC4	chr3	protein_coding	Zic family member 4
ENSG00000241061.3	23.5672	1.38056	0.536816	2.57176	0.0101184	0.0385382	1.43	0.89	0.51	0.33	0.37	0.37	RPL5P1	chr15	processed_pseudogene	ribosomal protein L5 pseudogene 1
ENSG00000153071.15	292.166	3.07441	0.397262	7.73899	1.00213e-14	5.79224e-13	1.17	1.14	2.72	0.14	0.23	0.21	DAB2	chr5	protein_coding	DAB adaptor protein 2
ENSG00000163626.17	1003.16	1.05951	0.182792	5.79624	6.78194e-09	1.5567e-07	5.45	4.71	4.2	2.31	2.2	2.32	COX18	chr4	protein_coding	cytochrome c oxidase assembly factor COX18
ENSG00000189420.9	106.176	2.14826	0.354999	6.05147	1.43527e-09	3.7556e-08	0.49	0.54	0.97	0.14	0.17	0.15	ZFP92	chrX	protein_coding	ZFP92 zinc finger protein
ENSG00000236530.2	2.85352	4.12629	1.60796	2.56617	0.0102829	0.0390502	0.08	0.06	0.1	0	0	0.01	KPNA2P1	chr4	processed_pseudogene	karyopherin subunit alpha 2 pseudogene 1
ENSG00000234352.9	3.34181	5.36724	1.66559	3.22242	0.00127112	0.00721632	0.03	0.03	0.01	0	0	0	AC009264.1	chr7	lncRNA	--
ENSG00000112210.12	1402.93	1.27502	0.171799	7.4216	1.15715e-13	5.62442e-12	8.96	10.16	10.66	4.32	3.96	3.94	RAB23	chr6	protein_coding	RAB23, member RAS oncogene family
ENSG00000263731.1	258.87	1.34218	0.461273	2.90973	0.00361742	0.0168638	3.16	5.54	1.37	1.34	1.36	1.29	RP11-498C9.15	chr17	lncRNA	--
ENSG00000174749.6	501.85	1.01753	0.281513	3.61449	0.000300935	0.00217423	1.87	2.37	1.34	0.82	0.91	1.01	FAM241A	chr4	protein_coding	family with sequence similarity 241 member A
ENSG00000085831.16	72.8188	1.5525	0.600291	2.58625	0.00970258	0.0372831	0.1	0.22	0.53	0.05	0.13	0.1	TTC39A	chr1	protein_coding	tetratricopeptide repeat domain 39A
ENSG00000272010.1	5.24349	5.01432	1.84836	2.71284	0.00667092	0.0275662	0.47	0.72	0	0	0	0.03	CTD-3025N20.3	chr8	lncRNA	--
ENSG00000264215.1	18.7613	1.63158	0.603845	2.70198	0.00689282	0.0282939	0.51	0.27	0.61	0.09	0.11	0.25	RP11-283C24.1	chr17	lncRNA	--
ENSG00000288637.1	1204.04	1.99041	0.346736	5.74041	9.44454e-09	2.09374e-07	12.61	6.63	4.99	2.27	1.9	1.85	RP11-559F19.4	chr4	protein_coding	--
ENSG00000233994.2	9.65212	2.34001	0.872039	2.68337	0.00728834	0.0295666	1.01	0.68	0.27	0.07	0.07	0.24	GDI2P2	chr1	processed_pseudogene	GDP dissociation inhibitor 2 pseudogene 2
ENSG00000130270.16	82.4226	1.35584	0.447788	3.02787	0.00246286	0.0123949	0.47	0.17	0.62	0.16	0.18	0.15	ATP8B3	chr19	protein_coding	ATPase phospholipid transporting 8B3
ENSG00000186480.13	7761.44	3.10066	0.384743	8.05904	7.68961e-16	5.16374e-14	90.67	43.54	150.43	11.79	10.47	10.26	INSIG1	chr7	protein_coding	insulin induced gene 1
ENSG00000104549.12	8302.96	3.05131	0.280606	10.874	1.5329e-27	3.74208e-25	95.1	52.34	108.89	11.26	9.78	9.38	SQLE	chr8	protein_coding	squalene epoxidase
ENSG00000151835.17	2310.59	1.63167	0.312453	5.22213	1.76876e-07	2.99851e-06	3.84	3.81	1.89	1.13	0.96	0.98	SACS	chr13	protein_coding	sacsin molecular chaperone
ENSG00000250486.5	158.601	1.76974	0.380513	4.65094	3.30423e-06	4.22966e-05	3.8	3.02	1.49	0.83	0.89	0.7	FAM218A	chr4	lncRNA	family with sequence similarity 218 member A
ENSG00000198960.11	34.2444	6.8771	1.10173	6.24212	4.31676e-10	1.23891e-08	0.63	0.53	0.87	0	0	0.02	ARMCX6	chrX	protein_coding	armadillo repeat containing X-linked 6
ENSG00000249898.8	107.679	1.61169	0.547425	2.94413	0.00323869	0.0154383	0.19	0.18	0.75	0.1	0.13	0.13	MCPH1-AS1	chr8	lncRNA	MCPH1 antisense RNA 1
ENSG00000020633.19	1865.68	1.26959	0.299539	4.23848	2.25043e-05	0.000233249	10.72	9.31	19.79	5.17	5.56	5.56	RUNX3	chr1	protein_coding	RUNX family transcription factor 3
ENSG00000138160.7	5242.62	1.36856	0.40326	3.39375	0.000689432	0.00434692	54.12	34.49	16.25	16.51	12.55	11.22	KIF11	chr10	protein_coding	kinesin family member 11
ENSG00000269900.3	108.04	1.96753	0.414357	4.7484	2.05032e-06	2.7662e-05	18.35	20.67	8.07	3.95	4.65	3.39	RMRP	chr9	lncRNA	RNA component of mitochondrial RNA processing endoribonuclease
ENSG00000108582.12	3934.77	1.03681	0.224297	4.62251	3.79126e-06	4.78812e-05	8.79	9.04	13.49	4.73	5.39	4.98	CPD	chr17	protein_coding	carboxypeptidase D
ENSG00000285458.1	28.5513	1.713	0.436438	3.92496	8.67424e-05	0.000746539	0.42	0.47	0.41	0.1	0.12	0.17	RP11-397E7.6	chr4	protein_coding	--
ENSG00000170571.12	2095.08	1.30785	0.392658	3.33076	0.000866096	0.00524715	19.29	16.44	6.15	5.98	5.61	5.26	EMB	chr5	protein_coding	embigin
ENSG00000196693.15	664.224	1.0098	0.323411	3.12234	0.00179422	0.00963142	3.2	3.14	1.51	1.3	1.22	1.37	ZNF33B	chr10	protein_coding	zinc finger protein 33B
ENSG00000141425.18	3057.19	1.09483	0.234699	4.66484	3.08855e-06	3.98059e-05	15.15	12.11	9.16	5.36	5.73	5.83	RPRD1A	chr18	protein_coding	regulation of nuclear pre-mRNA domain containing 1A
ENSG00000141622.14	316.397	1.18684	0.299927	3.95711	7.58627e-05	0.00066476	1.15	1.08	0.61	0.39	0.42	0.43	RNF165	chr18	protein_coding	ring finger protein 165
ENSG00000108055.10	5347.81	1.10377	0.347081	3.18014	0.00147203	0.00816484	42.53	35.34	16.69	16.47	14.28	13.03	SMC3	chr10	protein_coding	structural maintenance of chromosomes 3
ENSG00000175886.10	19.2079	1.76998	0.682832	2.59212	0.00953867	0.0367417	1.36	1.07	0.3	0.2	0.23	0.36	RPL7AP66	chr18	processed_pseudogene	ribosomal protein L7a pseudogene 66
ENSG00000138246.17	1810.99	1.06545	0.290991	3.66144	0.000250805	0.00186865	8.58	6.12	4.1	3.16	2.95	2.8	DNAJC13	chr3	protein_coding	DnaJ heat shock protein family (Hsp40) member C13
ENSG00000197894.12	5166.51	1.1515	0.148133	7.77342	7.63924e-15	4.50324e-13	38.96	34.02	35.26	17.09	15.52	15.68	ADH5	chr4	protein_coding	alcohol dehydrogenase 5 (class III), chi polypeptide
ENSG00000102359.9	358.201	1.2984	0.318744	4.07348	4.63156e-05	0.000436041	2.33	0.98	1.61	0.6	0.66	0.72	SRPX2	chrX	protein_coding	sushi repeat containing protein X-linked 2
ENSG00000205765.9	1382.6	1.42319	0.269512	5.28062	1.2875e-07	2.25638e-06	11.23	9.35	6.04	3.09	3.44	3.34	C5orf51	chr5	protein_coding	chromosome 5 open reading frame 51
ENSG00000280758.1	10.98	1.57156	0.629848	2.49514	0.0125908	0.0458131	0.65	0.72	0.74	0.24	0.18	0.29	RP11-216B9.9	chr9	lncRNA	--
ENSG00000213186.8	780.265	1.87254	0.556176	3.36681	0.000760436	0.00471563	6.99	3.67	0.92	1.23	0.98	0.92	TRIM59	chr3	protein_coding	tripartite motif containing 59
ENSG00000101680.15	452.415	2.31584	0.405608	5.70954	1.13279e-08	2.46905e-07	0.58	1.77	1.12	0.21	0.23	0.27	LAMA1	chr18	protein_coding	laminin subunit alpha 1
ENSG00000160326.14	155.097	1.46147	0.284356	5.13956	2.75378e-07	4.47462e-06	1.33	1.33	2.11	0.64	0.54	0.54	SLC2A6	chr9	protein_coding	solute carrier family 2 member 6
ENSG00000128656.15	3063.95	1.21833	0.153003	7.96276	1.68239e-15	1.07746e-13	11.25	11.33	11.06	5.09	4.81	4.45	CHN1	chr2	protein_coding	chimerin 1
ENSG00000254837.2	212.783	1.71104	0.338644	5.05261	4.35813e-07	6.77388e-06	4.7	2.88	2.09	0.93	0.91	1.09	AP001372.2	chr11	lncRNA	--
ENSG00000251493.5	417.983	1.2593	0.255779	4.92338	8.50602e-07	1.2386e-05	3.76	5.28	6.15	2.33	1.98	1.99	FOXD1	chr5	protein_coding	forkhead box D1
ENSG00000197599.12	5.74791	2.46779	1.00332	2.45964	0.0139077	0.0495799	0.09	0.09	0.09	0.02	0	0.02	CCDC154	chr16	protein_coding	coiled-coil domain containing 154
ENSG00000249307.7	9.1186	1.7938	0.730293	2.45627	0.0140388	0.0499323	0.02	0.04	0.04	0.01	0.01	0.01	LINC01088	chr4	lncRNA	long intergenic non-protein coding RNA 1088
ENSG00000155962.13	16.1318	2.28148	0.609429	3.74364	0.000181374	0.00141379	0.34	0.19	0.17	0.04	0.06	0.04	CLIC2	chrX	protein_coding	chloride intracellular channel 2
ENSG00000137076.21	7421.46	1.32097	0.156531	8.43904	3.19952e-17	2.52433e-15	25.04	24.53	29.8	10.59	10.8	10.09	TLN1	chr9	protein_coding	talin 1
ENSG00000138668.19	10990.5	1.20665	0.286554	4.21091	2.5434e-05	0.000259978	61.77	65.16	34.48	24.83	23.07	21.82	HNRNPD	chr4	protein_coding	heterogeneous nuclear ribonucleoprotein D
ENSG00000108094.16	3659.32	1.1754	0.25936	4.53195	5.84427e-06	7.07105e-05	28.85	25.77	16.31	10.82	10.02	10.38	CUL2	chr10	protein_coding	cullin 2
ENSG00000198780.12	631.547	1.52599	0.407387	3.74581	0.000179815	0.00140428	4.87	3.73	1.44	1.23	1.1	1.14	FAM169A	chr5	protein_coding	family with sequence similarity 169 member A
ENSG00000204934.10	25.7409	2.22031	0.520431	4.2663	1.98741e-05	0.000208172	0.24	0.32	0.38	0.1	0.04	0.06	ATP6V0E2-AS1	chr7	lncRNA	ATP6V0E2 antisense RNA 1
ENSG00000182836.10	1085.12	1.42878	0.4497	3.17718	0.00148713	0.00823096	6.17	7.02	1.77	1.95	1.8	1.81	PLCXD3	chr5	protein_coding	phosphatidylinositol specific phospholipase C X domain containing 3
ENSG00000108395.14	1463.77	1.01954	0.289381	3.52318	0.000426405	0.00290381	11.34	9.37	5.65	4.68	4.08	4.16	TRIM37	chr17	protein_coding	tripartite motif containing 37
ENSG00000177707.11	1666.68	1.75518	0.239658	7.3237	2.41223e-13	1.11478e-11	8.1	10.03	6.35	2.39	2.44	2.4	NECTIN3	chr3	protein_coding	nectin cell adhesion molecule 3
ENSG00000117724.13	14246.3	1.41643	0.425254	3.33079	0.000866005	0.00524715	73.32	38.11	20.03	20.29	15.12	13.32	CENPF	chr1	protein_coding	centromere protein F
ENSG00000107518.18	108.878	4.06798	0.343088	11.857	1.97996e-32	8.55921e-30	0.56	0.5	0.47	0.04	0.02	0.03	ATRNL1	chr10	protein_coding	attractin like 1
ENSG00000135454.14	439.807	1.95619	0.226341	8.64267	5.4913e-18	4.70845e-16	2.43	2.2	1.91	0.66	0.54	0.47	B4GALNT1	chr12	protein_coding	beta-1,4-N-acetyl-galactosaminyltransferase 1
ENSG00000260710.1	3.86651	5.60951	1.71034	3.27977	0.00103893	0.00611398	0.33	0.22	1.26	0	0	0	RP11-616M22.7	chr16	lncRNA	--
ENSG00000184635.16	397.587	2.27828	0.297411	7.66035	1.85425e-14	1.01519e-12	3.8	3	1.92	0.57	0.6	0.62	ZNF93	chr19	protein_coding	zinc finger protein 93
ENSG00000067064.12	10570.6	4.33689	0.292505	14.8267	9.84583e-50	1.27688e-46	150.34	69.47	129.67	6.45	5.34	5.22	IDI1	chr10	protein_coding	isopentenyl-diphosphate delta isomerase 1
ENSG00000261126.7	8.95699	2.5752	0.963203	2.67358	0.00750464	0.030243	0.07	0.02	0.09	0.01	0.02	0	RBFADN	chr18	lncRNA	RBFA downstream neighbor
ENSG00000271092.5	356.004	1.11763	0.389279	2.87103	0.00409138	0.0186053	9.02	6.41	2.91	2.74	2.82	2.83	TLCD4-RWDD3	chr1	protein_coding	TLCD4-RWDD3 readthrough
ENSG00000139211.7	10539.3	1.60499	0.207763	7.72507	1.11791e-14	6.36846e-13	100.07	110.88	83.63	36.19	29.65	30.53	AMIGO2	chr12	protein_coding	adhesion molecule with Ig like domain 2
ENSG00000197903.8	281.446	1.07979	0.303548	3.55724	0.000374778	0.0026185	24.6	18.63	13.78	10.34	9.66	6.76	H2BC12	chr6	protein_coding	H2B clustered histone 12
ENSG00000269927.1	77.1766	3.03478	0.481987	6.2964	3.04634e-10	9.03023e-09	1.25	0.86	2.71	0.19	0.17	0.22	RP6-91H8.3	chr14	lncRNA	--
ENSG00000100311.17	196.488	1.05739	0.371676	2.84493	0.00444217	0.019861	0.98	1.36	2.58	0.8	0.73	0.81	PDGFB	chr22	protein_coding	platelet derived growth factor subunit B
ENSG00000225383.8	225.205	3.06238	0.253836	12.0644	1.62848e-33	8.04549e-31	3.55	3.05	2.73	0.44	0.35	0.32	SFTA1P	chr10	lncRNA	surfactant associated 1, lncRNA
ENSG00000267552.6	41.2181	1.01566	0.340376	2.98394	0.00284566	0.0138998	1.86	1.67	1.67	0.78	0.82	0.95	CTD-2528L19.4	chr19	protein_coding	--
ENSG00000104205.16	101.097	1.33687	0.306118	4.36716	1.25874e-05	0.000138635	0.84	0.53	0.52	0.27	0.24	0.23	SGK3	chr8	protein_coding	serum/glucocorticoid regulated kinase family member 3
ENSG00000138111.14	357.378	1.01346	0.307284	3.29811	0.000973363	0.00578222	2.75	2.36	4.96	1.69	1.56	1.67	MFSD13A	chr10	protein_coding	major facilitator superfamily domain containing 13A
ENSG00000171827.11	120.493	1.09741	0.246126	4.45871	8.24544e-06	9.62277e-05	0.6	0.59	0.75	0.32	0.27	0.31	ZNF570	chr19	protein_coding	zinc finger protein 570
ENSG00000122696.14	418.832	1.56232	0.195949	7.97311	1.54727e-15	1.00018e-13	4.02	4.43	5.16	1.53	1.56	1.48	SLC25A51	chr9	protein_coding	solute carrier family 25 member 51
ENSG00000139117.14	478.735	1.12354	0.208924	5.37773	7.54327e-08	1.38884e-06	3.86	2.77	2.86	1.36	1.48	1.47	CPNE8	chr12	protein_coding	copine 8
ENSG00000204147.11	156.195	1.37488	0.308329	4.45912	8.2295e-06	9.60957e-05	0.99	0.96	0.61	0.35	0.37	0.26	ASAH2B	chr10	protein_coding	N-acylsphingosine amidohydrolase 2B
ENSG00000269374.1	46.8284	1.31091	0.409883	3.19824	0.00138268	0.00776469	3.08	2.8	1.82	1.16	1.24	0.68	CTB-50E14.5	chr19	processed_pseudogene	--
ENSG00000142731.11	1823.36	1.89921	0.40558	4.68271	2.83107e-06	3.67844e-05	24.14	16.22	7.01	4.85	4.06	3.7	PLK4	chr4	protein_coding	polo like kinase 4
ENSG00000149177.13	883.363	1.0224	0.40735	2.50987	0.0120774	0.0443787	4.65	3.07	1.36	1.75	1.35	1.34	PTPRJ	chr11	protein_coding	protein tyrosine phosphatase receptor type J
ENSG00000143228.13	2325.42	1.53141	0.375944	4.07351	4.631e-05	0.000436041	40.43	22.44	13.2	9.45	8.21	8.39	NUF2	chr1	protein_coding	NUF2 component of NDC80 kinetochore complex
ENSG00000165152.9	4.81809	4.87768	1.68537	2.89414	0.00380204	0.0175629	0.04	0.07	0	0	0	0	PGAP4	chr9	protein_coding	post-GPI attachment to proteins GalNAc transferase 4
ENSG00000129317.15	2401.93	1.77877	0.390411	4.55614	5.2102e-06	6.41232e-05	8.61	7.99	2.89	2.05	1.76	1.86	PUS7L	chr12	protein_coding	pseudouridine synthase 7 like
ENSG00000169764.16	9083.85	1.01602	0.390751	2.60017	0.00931769	0.036078	45.08	64.94	20.7	23.42	20.73	20.68	UGP2	chr2	protein_coding	UDP-glucose pyrophosphorylase 2
ENSG00000173611.18	550.092	1.56854	0.404333	3.87932	0.000104747	0.000879601	2.52	1.4	0.74	0.57	0.5	0.5	SCAI	chr9	protein_coding	suppressor of cancer cell invasion
ENSG00000159433.12	355.001	1.88248	0.260032	7.2394	4.50661e-13	2.02085e-11	0.76	0.74	0.49	0.19	0.17	0.18	STARD9	chr15	protein_coding	StAR related lipid transfer domain containing 9
ENSG00000180592.17	33.3156	2.89507	0.67229	4.30629	1.66018e-05	0.000177205	0.35	0.24	0.06	0.03	0.03	0.02	SKIDA1	chr10	protein_coding	SKI/DACH domain containing 1
ENSG00000082898.19	17739.9	1.51943	0.430422	3.5301	0.000415398	0.00284378	42.64	27.82	10.93	11.25	8.76	8.17	XPO1	chr2	protein_coding	exportin 1
ENSG00000145293.16	2605.78	1.57123	0.238601	6.58517	4.54359e-11	1.51331e-09	52.7	51.4	33.73	15.69	15.05	15.4	ENOPH1	chr4	protein_coding	enolase-phosphatase 1
ENSG00000147082.18	23.5857	1.85989	0.480516	3.87062	0.00010856	0.000906485	0.22	0.14	0.14	0.05	0.05	0.04	CCNB3	chrX	protein_coding	cyclin B3
ENSG00000205542.11	5997.96	1.17226	0.187067	6.26654	3.69169e-10	1.08043e-08	122.34	97.5	141.89	55.51	50.33	52.77	TMSB4X	chrX	protein_coding	thymosin beta 4 X-linked
ENSG00000121621.7	2094.76	2.56341	0.515286	4.97474	6.53364e-07	9.74644e-06	33.98	18.78	5.85	4.28	2.81	2.74	KIF18A	chr11	protein_coding	kinesin family member 18A
ENSG00000139324.12	1240.77	1.07684	0.375413	2.86843	0.00412519	0.0187262	7.32	6.88	2.68	2.95	2.56	2.47	TMTC3	chr12	protein_coding	transmembrane O-mannosyltransferase targeting cadherins 3
ENSG00000137135.18	473.845	2.01616	0.297041	6.7875	1.14096e-11	4.25976e-10	4.09	2.41	2.29	0.86	0.69	0.6	ARHGEF39	chr9	protein_coding	Rho guanine nucleotide exchange factor 39
ENSG00000254154.8	15.4602	2.98437	0.657793	4.53694	5.70757e-06	6.93396e-05	0.07	0.08	0.11	0.01	0.01	0.02	CRYZL2P-SEC16B	chr1	lncRNA	CRYZL2P-SEC16B readthrough
ENSG00000118777.12	171.725	2.73757	0.613352	4.46329	8.07099e-06	9.4351e-05	2.39	1.23	0.32	0.29	0.14	0.15	ABCG2	chr4	protein_coding	ATP binding cassette subfamily G member 2 (Junior blood group)
ENSG00000183674.12	64.2644	1.69857	0.362379	4.68726	2.76886e-06	3.60891e-05	1.28	0.78	1.53	0.31	0.36	0.43	LINC00518	chr6	lncRNA	long intergenic non-protein coding RNA 518
ENSG00000250746.1	7.01878	2.52004	0.952751	2.64501	0.00816878	0.032453	0.16	0.2	0.07	0.04	0.01	0.02	RP11-39C10.1	chr4	processed_pseudogene	--
ENSG00000113638.14	256.941	1.38422	0.353757	3.91292	9.11881e-05	0.000779948	1.47	0.76	0.61	0.33	0.36	0.39	TTC33	chr5	protein_coding	tetratricopeptide repeat domain 33
ENSG00000237036.5	247.779	2.15565	0.363392	5.93201	2.99242e-09	7.24535e-08	3.73	2.57	1.44	0.53	0.59	0.6	ZEB1-AS1	chr10	lncRNA	ZEB1 antisense RNA 1
ENSG00000173542.9	2317.97	1.58555	0.232939	6.80671	9.98572e-12	3.7469e-10	11.58	10.29	7.27	3.24	3.31	3.09	MOB1B	chr4	protein_coding	MOB kinase activator 1B
ENSG00000179387.10	954.747	1.37424	0.333102	4.12558	3.69803e-05	0.000358739	6.77	5.71	2.85	1.93	2.12	1.83	ELMOD2	chr4	protein_coding	ELMO domain containing 2
ENSG00000101596.16	5885.47	1.14544	0.299361	3.82627	0.0001301	0.0010645	20.05	18.17	9.71	7.41	7.33	6.82	SMCHD1	chr18	protein_coding	structural maintenance of chromosomes flexible hinge domain containing 1
ENSG00000137601.17	981.599	1.044	0.202149	5.16453	2.41046e-07	3.99498e-06	4.66	3.53	3.53	1.69	2.08	1.86	NEK1	chr4	protein_coding	NIMA related kinase 1
ENSG00000100578.18	1489.52	1.11882	0.390933	2.86192	0.00421083	0.0190354	4.54	2.56	1.4	1.44	1.3	1.13	KIAA0586	chr14	protein_coding	KIAA0586
ENSG00000178031.18	5.39778	4.12588	1.42016	2.90522	0.00366991	0.0170643	0.04	0.02	0.01	0	0	0	ADAMTSL1	chr9	protein_coding	ADAMTS like 1
ENSG00000119397.18	1677.9	1.07021	0.411368	2.60159	0.00927928	0.035968	10.13	4.65	2.91	3.09	2.68	2.55	CNTRL	chr9	protein_coding	centriolin
ENSG00000176401.6	61.383	1.0745	0.411641	2.61029	0.00904668	0.0352457	1.61	1.05	0.64	0.5	0.48	0.58	EID2B	chr19	protein_coding	EP300 interacting inhibitor of differentiation 2B
ENSG00000164211.13	2209.21	2.21958	0.223156	9.94631	2.61714e-23	3.99307e-21	16.62	12.3	18.56	3.93	3.21	2.93	STARD4	chr5	protein_coding	StAR related lipid transfer domain containing 4
ENSG00000120539.15	2399.99	1.48953	0.307733	4.84034	1.29615e-06	1.81479e-05	25.73	18.41	11.95	7.74	6.25	5.83	MASTL	chr10	protein_coding	microtubule associated serine/threonine kinase like
ENSG00000187398.12	9.85541	4.42981	1.33232	3.32488	0.000884571	0.00533416	0.11	0.05	0	0	0	0	LUZP2	chr11	protein_coding	leucine zipper protein 2
ENSG00000119865.9	135.024	1.7445	0.455766	3.82763	0.000129384	0.00105948	2.39	1.31	0.64	0.46	0.43	0.39	CNRIP1	chr2	protein_coding	cannabinoid receptor interacting protein 1
ENSG00000164073.11	453.597	1.07171	0.243241	4.40595	1.05322e-05	0.000119292	1.93	1.91	1.28	0.79	0.83	0.8	MFSD8	chr4	protein_coding	major facilitator superfamily domain containing 8
ENSG00000147100.11	206.189	1.42476	0.235465	6.05082	1.44109e-09	3.76609e-08	1.75	1.92	1.5	0.6	0.6	0.71	SLC16A2	chrX	protein_coding	solute carrier family 16 member 2
ENSG00000154556.18	130.54	2.18623	0.553386	3.95063	7.79448e-05	0.000680132	0.18	0.12	0.63	0.05	0.07	0.07	SORBS2	chr4	protein_coding	sorbin and SH3 domain containing 2
ENSG00000203814.6	22.1154	2.47446	0.673754	3.67264	0.000240057	0.00180073	0.43	0.33	0.1	0.06	0.05	0.05	H2BC18	chr1	protein_coding	H2B clustered histone 18
ENSG00000135052.16	4968.1	1.3598	0.199453	6.81763	9.25527e-12	3.5045e-10	44.49	45.5	34.44	17.02	16.1	15.09	GOLM1	chr9	protein_coding	golgi membrane protein 1
ENSG00000144229.12	35.4096	2.03696	0.413297	4.92855	8.28406e-07	1.20882e-05	0.19	0.17	0.27	0.05	0.06	0.05	THSD7B	chr2	protein_coding	thrombospondin type 1 domain containing 7B
ENSG00000148950.11	790.007	1.21188	0.218812	5.53845	3.05158e-08	6.14164e-07	8.45	6.84	5.61	3.05	2.87	3.03	IMMP1L	chr11	protein_coding	inner mitochondrial membrane peptidase subunit 1
ENSG00000116711.10	2138.04	1.7175	0.23731	7.23736	4.57511e-13	2.04598e-11	26.87	34.48	22.29	8.72	8.06	8.58	PLA2G4A	chr1	protein_coding	phospholipase A2 group IVA
ENSG00000178462.12	3.32704	5.39521	1.78515	3.02228	0.00250882	0.0125957	0.07	0.02	0.19	0	0	0	TUBAL3	chr10	protein_coding	tubulin alpha like 3
ENSG00000234460.2	17.9328	6.82188	1.34795	5.06095	4.17181e-07	6.52829e-06	1.48	1.5	0.47	0	0	0.03	XXyac-YM21GA2.4	chr9	transcribed_unprocessed_pseudogene	--
ENSG00000175879.9	26.3434	1.51814	0.524	2.89722	0.00376483	0.0174181	0.31	0.5	0.28	0.08	0.11	0.19	HOXD8	chr2	protein_coding	homeobox D8
ENSG00000272695.2	648.116	1.10617	0.357704	3.09242	0.00198534	0.0104188	14.03	12.66	5.72	5.9	4.62	4.46	GAS6-DT	chr13	lncRNA	GAS6 divergent transcript
ENSG00000089775.12	685.056	1.11331	0.238798	4.66214	3.12935e-06	4.0257e-05	2.4	1.8	1.47	0.82	0.9	0.87	ZBTB25	chr14	protein_coding	zinc finger and BTB domain containing 25
ENSG00000066557.6	1549.17	1.17794	0.398732	2.95421	0.00313467	0.0150357	27.32	20.25	8.11	8.53	8.17	7.76	LRRC40	chr1	protein_coding	leucine rich repeat containing 40
ENSG00000180447.7	116.784	2.1899	0.448013	4.88803	1.01852e-06	1.45955e-05	0.88	2.07	1.51	0.43	0.37	0.18	GAS1	chr9	protein_coding	growth arrest specific 1
ENSG00000167766.19	667.442	1.38903	0.198085	7.0123	2.34432e-12	9.58562e-11	3.75	2.71	2.84	1.19	1.15	1.18	ZNF83	chr19	protein_coding	zinc finger protein 83
ENSG00000108021.20	6083.13	1.5158	0.169093	8.96428	3.12301e-19	2.93224e-17	21.85	20.73	18.1	7.35	7.09	6.62	TASOR2	chr10	protein_coding	transcription activation suppressor family member 2
ENSG00000118263.15	2355.52	1.05109	0.15065	6.97702	3.015e-12	1.20775e-10	8.12	8.5	8.7	4	3.88	4.25	KLF7	chr2	protein_coding	Kruppel like factor 7
ENSG00000166920.13	87.3062	1.54409	0.310862	4.96711	6.79591e-07	1.01014e-05	2.9	1.63	2.6	0.8	0.78	0.84	C15orf48	chr15	protein_coding	chromosome 15 open reading frame 48
ENSG00000267383.7	3.58914	5.47953	1.5964	3.43243	0.000598192	0.00386798	0.03	0.02	0.02	0	0	0	CTC-260E6.6	chr19	lncRNA	--
ENSG00000225361.4	290.487	1.75803	0.261485	6.72323	1.77741e-11	6.26166e-10	2.12	2.42	3.39	0.67	0.81	0.84	PPP1R26-AS1	chr9	lncRNA	PPP1R26 antisense RNA 1
ENSG00000237548.1	54.0066	1.34549	0.532768	2.52548	0.011554	0.042804	2.91	1.83	0.7	0.92	0.59	0.61	TTLL11-IT1	chr9	lncRNA	--
ENSG00000150764.14	856.338	2.12066	0.167506	12.6602	9.82457e-37	6.57612e-34	4.03	4.23	3.91	0.9	0.91	0.96	DIXDC1	chr11	protein_coding	DIX domain containing 1
ENSG00000232499.2	19.2084	1.95404	0.770537	2.53595	0.0112142	0.0418441	1.03	1	0.14	0.18	0.14	0.24	RP11-512F24.1	chr1	processed_pseudogene	--
ENSG00000153130.18	3329.1	1.91215	0.374694	5.10324	3.33884e-07	5.31703e-06	28.6	23.22	9.67	5.14	5.4	5.71	SCOC	chr4	protein_coding	short coiled-coil protein
ENSG00000172954.14	821.737	1.19883	0.321605	3.72764	0.000193283	0.00149316	4.14	4.81	2.22	1.79	1.53	1.54	LCLAT1	chr2	protein_coding	lysocardiolipin acyltransferase 1
ENSG00000122483.17	1408.77	1.26638	0.462548	2.73784	0.00618432	0.0259662	13.83	9.23	2.98	4.01	3.36	3.39	CCDC18	chr1	protein_coding	coiled-coil domain containing 18
ENSG00000198868.3	25.8171	7.3583	2.14655	3.42796	0.00060813	0.00391642	7.52	5.1	0.08	0.08	0	0	MTND4LP30	chr5	processed_pseudogene	MT-ND4L pseudogene 30
ENSG00000106780.9	533.1	1.06118	0.340731	3.11442	0.00184307	0.00981617	3.68	3.2	1.54	1.42	1.28	1.31	MEGF9	chr9	protein_coding	multiple EGF like domains 9
ENSG00000228203.7	29.8878	2.37857	0.463486	5.13192	2.86806e-07	4.63491e-06	0.25	0.18	0.2	0.06	0.03	0.03	GRASLND	chr2	lncRNA	glycosaminoglycan regulatory associated long non-coding RNA
ENSG00000039139.11	81.1548	2.6359	0.354853	7.42814	1.10132e-13	5.38969e-12	0.12	0.13	0.16	0.01	0.03	0.02	DNAH5	chr5	protein_coding	dynein axonemal heavy chain 5
ENSG00000255408.4	77.9048	1.76522	0.294789	5.98809	2.12325e-09	5.32094e-08	0.46	0.39	0.34	0.1	0.12	0.12	PCDHA3	chr5	protein_coding	protocadherin alpha 3
ENSG00000131876.17	4327.89	1.07379	0.158276	6.78428	1.1667e-11	4.33855e-10	38.17	40.71	39.11	20.05	17.81	17.79	SNRPA1	chr15	protein_coding	small nuclear ribonucleoprotein polypeptide A'
ENSG00000110921.14	655.508	2.01469	0.345137	5.83738	5.30279e-09	1.24613e-07	3.71	2.29	6.08	1.07	1.03	0.84	MVK	chr12	protein_coding	mevalonate kinase
ENSG00000232807.2	9.90833	5.06676	1.2632	4.01106	6.04472e-05	0.000546527	0.19	0.06	0.12	0	0.01	0	RP11-536K7.3	chr10	lncRNA	--
ENSG00000135373.13	1359.51	1.89767	0.436285	4.3496	1.36388e-05	0.000149107	13.88	6.66	3.46	2.33	2.1	1.93	EHF	chr11	protein_coding	ETS homologous factor
ENSG00000107485.18	683.767	1.24864	0.25677	4.86289	1.15685e-06	1.63742e-05	6.65	8.36	5.82	3.5	2.8	2.43	GATA3	chr10	protein_coding	GATA binding protein 3
ENSG00000248890.2	2.80968	5.10233	1.89073	2.6986	0.0069631	0.0285192	0.05	0.13	0.01	0	0	0	HHIP-AS1	chr4	lncRNA	HHIP antisense RNA 1
ENSG00000170915.9	163.418	1.57468	0.321783	4.89361	9.90041e-07	1.42267e-05	1.53	1.28	0.77	0.36	0.43	0.41	PAQR8	chr6	protein_coding	progestin and adipoQ receptor family member 8
ENSG00000129173.13	673.558	1.1097	0.384941	2.88279	0.00394167	0.0180631	7.54	6.09	2.77	3.15	2.47	1.94	E2F8	chr11	protein_coding	E2F transcription factor 8
ENSG00000234004.4	16.1323	2.57615	0.848875	3.03478	0.00240714	0.0121706	3.75	1.52	0.39	0.25	0.29	0.4	RP11-543B16.1	chr1	processed_pseudogene	--
ENSG00000244405.8	1341.35	1.43082	0.297057	4.81665	1.45987e-06	2.02624e-05	12.38	6.07	6.72	3.28	3.1	2.83	ETV5	chr3	protein_coding	ETS variant transcription factor 5
ENSG00000197579.8	1198.74	1.49629	0.224253	6.67235	2.51736e-11	8.67694e-10	12.67	10.67	8.29	3.99	3.57	3.56	TOPORS	chr9	protein_coding	TOP1 binding arginine/serine rich protein, E3 ubiquitin ligase
ENSG00000242715.8	98.6596	1.64974	0.307989	5.35649	8.48544e-08	1.5445e-06	0.54	0.33	0.38	0.11	0.15	0.14	CCDC169	chr13	protein_coding	coiled-coil domain containing 169
ENSG00000163281.12	714.123	1.38838	0.402458	3.44977	0.000561072	0.00366224	4.96	4.05	1.53	1.44	1.3	1.26	GNPDA2	chr4	protein_coding	glucosamine-6-phosphate deaminase 2
ENSG00000159593.15	4320.95	1.07657	0.400078	2.69091	0.0071258	0.0290606	41.05	36.14	12.73	15.2	13.91	13.4	NAE1	chr16	protein_coding	NEDD8 activating enzyme E1 subunit 1
ENSG00000102230.14	26.0982	7.38414	1.29714	5.69262	1.25106e-08	2.69849e-07	0.32	0.11	0.26	0	0	0	PCYT1B	chrX	protein_coding	phosphate cytidylyltransferase 1B, choline
ENSG00000101255.12	2344.36	2.05232	0.471645	4.35142	1.3526e-05	0.000147952	19.01	11.98	54.88	7.1	6.65	6.53	TRIB3	chr20	protein_coding	tribbles pseudokinase 3
ENSG00000107362.14	675.664	1.75788	0.295159	5.95569	2.58976e-09	6.36701e-08	10.43	8.29	5.16	2.16	2.31	2.54	ABHD17B	chr9	protein_coding	abhydrolase domain containing 17B, depalmitoylase
ENSG00000259917.1	24.2884	1.28227	0.465564	2.75424	0.00588283	0.0249527	0.61	0.35	0.67	0.23	0.25	0.18	HNRNPLP2	chr15	unprocessed_pseudogene	heterogeneous nuclear ribonucleoprotein L pseudogene 2
ENSG00000122729.19	1167.35	1.38622	0.220449	6.28814	3.21284e-10	9.45623e-09	4.97	4.54	7.05	2.04	2.22	2.01	ACO1	chr9	protein_coding	aconitase 1
ENSG00000144619.15	7.66582	5.598	1.3819	4.05093	5.1014e-05	0.000472352	0.05	0.03	0.05	0	0	0	CNTN4	chr3	protein_coding	contactin 4
ENSG00000132196.16	553.685	2.18406	0.453997	4.81073	1.5038e-06	2.08164e-05	3.81	1.94	8.44	1.16	0.99	0.91	HSD17B7	chr1	protein_coding	hydroxysteroid 17-beta dehydrogenase 7
ENSG00000170921.15	1763.85	1.01757	0.180508	5.63726	1.72777e-08	3.63602e-07	2.67	2.73	2.21	1.27	1.24	1.23	TANC2	chr17	protein_coding	tetratricopeptide repeat, ankyrin repeat and coiled-coil containing 2
ENSG00000213070.3	9.92667	2.92079	0.934624	3.1251	0.00177746	0.00955253	1.42	0.52	0.24	0.08	0.1	0.1	HMGB3P6	chr1	processed_pseudogene	high mobility group box 3 pseudogene 6
ENSG00000109534.17	886.621	1.10426	0.269823	4.09253	4.26693e-05	0.000405769	17.08	17.8	10.43	7.25	7.35	6.38	GAR1	chr4	protein_coding	GAR1 ribonucleoprotein
ENSG00000070087.14	7489.04	1.02178	0.247513	4.12817	3.65654e-05	0.000355711	84.51	67.03	48.17	34.12	31.84	31.65	PFN2	chr3	protein_coding	profilin 2
ENSG00000173890.17	140.282	1.36424	0.421297	3.23818	0.00120296	0.00690111	1.76	1.1	0.55	0.49	0.4	0.41	GPR160	chr3	protein_coding	G protein-coupled receptor 160
ENSG00000134030.14	471.749	1.02299	0.317507	3.22196	0.00127319	0.00722611	1.32	1.66	2.79	0.78	1.03	1	CTIF	chr18	protein_coding	cap binding complex dependent translation initiation factor
ENSG00000283930.1	14.487	1.66608	0.632132	2.63565	0.00839765	0.0331717	0.22	0.1	0.1	0.04	0.04	0.05	PLD5P1	chr10	protein_coding	PLD5 pseudogene 1
ENSG00000101745.17	1786.88	1.41774	0.32631	4.34477	1.39421e-05	0.000152022	6.94	5.77	2.93	1.95	1.99	1.88	ANKRD12	chr18	protein_coding	ankyrin repeat domain 12
ENSG00000204311.15	58.765	1.22713	0.321442	3.81759	0.000134764	0.0010979	0.53	0.45	0.38	0.18	0.18	0.22	PJVK	chr2	protein_coding	pejvakin
ENSG00000186481.16	15.1676	3.07588	0.749299	4.10502	4.04287e-05	0.000387302	0.08	0.17	0.06	0.01	0.01	0.02	ANKRD20A5P	chr18	transcribed_unprocessed_pseudogene	ankyrin repeat domain 20 family member A5, pseudogene
ENSG00000198182.13	264.529	1.59764	0.256485	6.22898	4.69482e-10	1.33815e-08	2.62	1.98	1.64	0.74	0.68	0.62	ZNF607	chr19	protein_coding	zinc finger protein 607
ENSG00000005059.16	996.787	1.42635	0.241146	5.91489	3.32089e-09	7.99403e-08	12.11	10.47	7.56	4.06	3.46	3.62	MCUB	chr4	protein_coding	mitochondrial calcium uniporter dominant negative subunit beta
ENSG00000282246.1	31.7579	1.45902	0.389886	3.74216	0.000182445	0.00142107	0.5	0.55	0.52	0.22	0.17	0.18	RP11-295P9.13	chr10	protein_coding	--
ENSG00000134490.14	613.714	1.0355	0.198627	5.21331	1.85502e-07	3.12178e-06	3.53	4.37	3.8	1.78	2.03	1.87	TMEM241	chr18	protein_coding	transmembrane protein 241
ENSG00000148426.13	2308.83	2.08605	0.211076	9.88291	4.93763e-23	7.31827e-21	20.38	24.47	30.51	5.94	5.64	6.02	PROSER2	chr10	protein_coding	proline and serine rich 2
ENSG00000273489.1	6.54712	2.69248	0.983012	2.73901	0.00616241	0.0258794	0.04	0.07	0.11	0.02	0.01	0.01	RP11-180C16.1	chr7	lncRNA	--
ENSG00000038382.20	2759.27	1.02493	0.227325	4.50865	6.52417e-06	7.82976e-05	3.94	5.04	6.32	2.62	2.46	2.37	TRIO	chr5	protein_coding	trio Rho guanine nucleotide exchange factor
ENSG00000242193.11	160.414	2.74978	0.295265	9.31293	1.24356e-20	1.42563e-18	1.27	1.48	0.99	0.16	0.2	0.2	CRYZL2P	chr1	transcribed_unitary_pseudogene	crystallin zeta like 2, pseudogene
ENSG00000133935.7	2115.8	1.21279	0.265455	4.56874	4.90676e-06	6.06766e-05	29.8	22.07	42.83	15.02	12.59	12.67	ERG28	chr14	protein_coding	ergosterol biosynthesis 28 homolog
ENSG00000026508.20	62024.8	1.44053	0.231881	6.21234	5.2201e-10	1.4737e-08	169.21	223.23	277.35	75.98	85.3	83.58	CD44	chr11	protein_coding	CD44 molecule (Indian blood group)
ENSG00000134874.18	286.286	1.88836	0.249682	7.56306	3.93696e-14	2.06815e-12	1.61	1.26	1.05	0.38	0.36	0.31	DZIP1	chr13	protein_coding	DAZ interacting zinc finger protein 1
ENSG00000181192.12	3929.31	1.58696	0.153886	10.3126	6.18099e-25	1.17666e-22	30.59	25.15	26.61	9.4	8.97	8.79	DHTKD1	chr10	protein_coding	dehydrogenase E1 and transketolase domain containing 1
ENSG00000253966.1	10.534	2.80111	0.815391	3.43529	0.000591911	0.00383099	0.32	0.26	0.44	0.1	0.02	0.03	CTC-455F18.3	chr5	processed_pseudogene	--
ENSG00000149474.14	1472.95	1.07466	0.23261	4.62001	3.83726e-06	4.84326e-05	12.14	9.75	7.49	4.86	4.44	4.54	KAT14	chr20	protein_coding	lysine acetyltransferase 14
ENSG00000213430.6	52.5799	1.62609	0.556914	2.91982	0.00350233	0.0163937	1.83	1.18	0.39	0.43	0.29	0.37	HSPD1P1	chr5	processed_pseudogene	heat shock protein family D (Hsp60) member 1 pseudogene 1
ENSG00000113387.12	5902.95	1.01543	0.237587	4.27392	1.92064e-05	0.000201994	25.14	22.29	15.41	10.48	9.77	10.64	SUB1	chr5	protein_coding	SUB1 regulator of transcription
ENSG00000229647.2	915.813	1.96456	0.290305	6.76723	1.31272e-11	4.80405e-10	8.37	9.23	16.42	2.94	2.79	2.89	MYOSLID	chr2	lncRNA	myocardin-induced smooth muscle lncRNA, inducer of differentiation
ENSG00000204792.2	11.7971	6.21972	1.39177	4.46894	7.86094e-06	9.24161e-05	0.24	0.12	0.06	0	0	0	LINC01291	chr2	lncRNA	long intergenic non-protein coding RNA 1291
ENSG00000107937.19	6190.14	1.43569	0.166582	8.61851	6.78296e-18	5.74475e-16	36.13	39.21	33.48	13.76	13.07	13.16	GTPBP4	chr10	protein_coding	GTP binding protein 4
ENSG00000165512.5	932.948	1.18971	0.356477	3.3374	0.000845669	0.00514593	22.38	15.14	8.03	6.3	6.68	6.82	ZNF22	chr10	protein_coding	zinc finger protein 22
ENSG00000115902.11	1381.39	1.34196	0.272383	4.92676	8.3604e-07	1.2191e-05	5.78	6.01	9.36	2.16	2.82	3.27	SLC1A4	chr2	protein_coding	solute carrier family 1 member 4
ENSG00000183287.14	373.233	1.83752	0.456753	4.02301	5.74581e-05	0.000523149	2.81	2.76	0.76	0.67	0.54	0.56	CCBE1	chr18	protein_coding	collagen and calcium binding EGF domains 1
ENSG00000102409.10	16.193	4.1466	0.780341	5.31383	1.07345e-07	1.91522e-06	0.63	0.37	0.74	0.03	0.03	0.03	BEX4	chrX	protein_coding	brain expressed X-linked 4
ENSG00000287042.1	10.013	1.941	0.775004	2.50451	0.0122622	0.0448906	0.68	0.57	0.24	0.2	0.08	0.11	RP11-255O19.2	chr3	lncRNA	--
ENSG00000072274.13	23208.2	2.17519	0.235361	9.24193	2.42086e-20	2.67197e-18	125.94	136.98	95.86	31.12	24.49	23.47	TFRC	chr3	protein_coding	transferrin receptor
ENSG00000272142.4	98.6724	1.25931	0.277842	4.53246	5.82999e-06	7.05789e-05	0.82	0.71	0.68	0.24	0.35	0.33	LYRM4-AS1	chr6	lncRNA	LYRM4 antisense RNA 1
ENSG00000176597.12	6470.86	1.09396	0.198583	5.50882	3.61246e-08	7.11182e-07	32.66	24.63	22.92	11.75	12.91	12.56	B3GNT5	chr3	protein_coding	UDP-GlcNAc:betaGal beta-1,3-N-acetylglucosaminyltransferase 5
ENSG00000100354.21	1612.48	1.10363	0.312849	3.52766	0.000419246	0.0028651	3.86	2.56	1.71	1.4	1.22	1.13	TNRC6B	chr22	protein_coding	trinucleotide repeat containing adaptor 6B
ENSG00000286134.2	51.6137	1.10354	0.443548	2.48799	0.0128467	0.046538	0.39	0.8	0.35	0.24	0.21	0.26	CTD-2015B23.3	chr5	lncRNA	--
ENSG00000268223.6	16.7191	1.72917	0.620567	2.78644	0.00532901	0.0230513	0.35	0.18	0.47	0.08	0.07	0.15	ARL14EPL	chr5	protein_coding	ADP ribosylation factor like GTPase 14 effector protein like
ENSG00000164749.13	29.9037	1.52317	0.452498	3.36613	0.000762295	0.00472309	0.28	0.25	0.15	0.07	0.08	0.09	HNF4G	chr8	protein_coding	hepatocyte nuclear factor 4 gamma
ENSG00000164169.13	198.29	2.45682	0.299482	8.20356	2.3338e-16	1.65278e-14	2.65	2.15	1.46	0.38	0.37	0.38	PRMT9	chr4	protein_coding	protein arginine methyltransferase 9
ENSG00000170946.15	1068.29	1.79326	0.356615	5.02855	4.94195e-07	7.59595e-06	7.12	4.61	2.55	1.33	1.31	1.44	DNAJC24	chr11	protein_coding	DnaJ heat shock protein family (Hsp40) member C24
ENSG00000113569.16	4490.36	1.19938	0.269367	4.45259	8.48402e-06	9.84745e-05	20.21	18.57	11.53	8.24	7	6.56	NUP155	chr5	protein_coding	nucleoporin 155
ENSG00000128536.16	32.8938	1.49462	0.480056	3.11343	0.00184926	0.00984153	0.18	0.12	0.07	0.05	0.04	0.04	CDHR3	chr7	protein_coding	cadherin related family member 3
ENSG00000123080.12	473.808	1.77463	0.257834	6.88286	5.86611e-12	2.27093e-10	7.56	5.15	5.28	2.14	1.56	1.5	CDKN2C	chr1	protein_coding	cyclin dependent kinase inhibitor 2C
ENSG00000018236.15	3760.41	1.90521	0.174838	10.897	1.19101e-27	2.94208e-25	19.89	16.36	22.46	5.28	5.32	4.89	CNTN1	chr12	protein_coding	contactin 1
ENSG00000117280.13	874.549	1.35313	0.212204	6.37655	1.81118e-10	5.5349e-09	9.45	7.84	6.48	3.2	2.93	3.1	RAB29	chr1	protein_coding	RAB29, member RAS oncogene family
ENSG00000250041.3	94.7976	1.64469	0.27982	5.87767	4.16089e-09	9.90119e-08	1.73	1.33	1.72	0.41	0.51	0.58	CTD-2003C8.2	chr11	lncRNA	--
ENSG00000074590.14	419.534	1.99514	0.304998	6.54147	6.09184e-11	1.97818e-09	2.44	3.76	2.09	0.8	0.61	0.67	NUAK1	chr12	protein_coding	NUAK family kinase 1
ENSG00000107130.10	1874.03	1.01178	0.189976	5.32579	1.00513e-07	1.80263e-06	12.08	11.76	9.99	6.25	5.22	5.19	NCS1	chr9	protein_coding	neuronal calcium sensor 1
ENSG00000165060.15	488.759	1.17996	0.232709	5.07052	3.96738e-07	6.24606e-06	2.08	2.79	2	1.03	1.02	0.96	FXN	chr9	protein_coding	frataxin
ENSG00000151617.17	366.817	3.52681	0.550505	6.4065	1.48903e-10	4.59782e-09	1.13	3.61	7.04	0.25	0.32	0.44	EDNRA	chr4	protein_coding	endothelin receptor type A
ENSG00000158079.16	752.841	1.31318	0.220818	5.94687	2.73311e-09	6.67201e-08	5.21	3.45	3.83	1.82	1.62	1.53	PTPDC1	chr9	protein_coding	protein tyrosine phosphatase domain containing 1
ENSG00000164683.18	196.796	2.58399	0.250639	10.3096	6.37642e-25	1.20282e-22	1.66	1.28	1.62	0.3	0.25	0.21	HEY1	chr8	protein_coding	hes related family bHLH transcription factor with YRPW motif 1
ENSG00000087303.18	1077.33	2.91993	0.281877	10.3589	3.814e-25	7.39631e-23	5.47	6.68	9.87	1.14	0.93	0.81	NID2	chr14	protein_coding	nidogen 2
ENSG00000103534.17	176.48	2.07422	0.254606	8.14681	3.73643e-16	2.56725e-14	1.32	1.14	0.93	0.26	0.25	0.29	TMC5	chr16	protein_coding	transmembrane channel like 5
ENSG00000047597.7	185.596	1.3136	0.382191	3.43702	0.000588159	0.00381146	1.69	1.44	0.64	0.55	0.49	0.47	XK	chrX	protein_coding	X-linked Kx blood group
ENSG00000244716.3	89.0709	1.57658	0.556443	2.83331	0.00460682	0.0204737	11.02	4.71	2.1	1.42	2.43	2.05	RP11-20O24.4	chr1	processed_pseudogene	--
ENSG00000232177.1	52.9825	1.64245	0.635221	2.58563	0.00972003	0.0373294	5.96	7.71	1.08	1.65	1.78	1.3	MTND4P24	chrX	processed_pseudogene	MT-ND4 pseudogene 24
ENSG00000138658.16	436.719	1.74934	0.374096	4.67618	2.92275e-06	3.78571e-05	2.77	1.71	0.98	0.62	0.5	0.49	ZGRF1	chr4	protein_coding	zinc finger GRF-type containing 1
ENSG00000253892.1	4.39084	5.76674	1.51753	3.80009	0.000144646	0.00116695	0.4	0.41	0.28	0	0	0	RP11-770E5.2	chr8	lncRNA	--
ENSG00000083642.19	1784.83	1.11384	0.424332	2.62492	0.00866706	0.0339901	6.77	5.01	1.85	2.5	1.91	1.85	PDS5B	chr13	protein_coding	PDS5 cohesin associated factor B
ENSG00000175895.4	716.652	1.0168	0.323051	3.14751	0.00164669	0.00897527	8.8	9.12	4.4	4.09	3.69	3.22	PLEKHF2	chr8	protein_coding	pleckstrin homology and FYVE domain containing 2
ENSG00000240344.9	372.21	1.04858	0.215848	4.85796	1.18604e-06	1.67303e-05	5.1	3.41	4.25	2.17	1.9	2.03	PPIL3	chr2	protein_coding	peptidylprolyl isomerase like 3
ENSG00000225573.4	19.8176	2.28445	0.740092	3.08671	0.00202384	0.0105594	3.88	2.05	0.64	0.61	0.45	0.28	RPL35P5	chr7	processed_pseudogene	ribosomal protein L35 pseudogene 5
ENSG00000255964.1	8.40494	2.41898	0.96951	2.49506	0.0125936	0.0458131	0.65	0.23	0.11	0.11	0.04	0.04	HSPD1P12	chr12	processed_pseudogene	heat shock protein family D (Hsp60) member 1 pseudogene 12
ENSG00000170390.16	34.5474	1.61512	0.445362	3.62652	0.000287261	0.0020922	0.2	0.4	0.27	0.1	0.09	0.09	DCLK2	chr4	protein_coding	doublecortin like kinase 2
ENSG00000164418.22	323.512	1.51513	0.350768	4.31946	1.56413e-05	0.000168164	0.29	0.36	0.68	0.13	0.16	0.17	GRIK2	chr6	protein_coding	glutamate ionotropic receptor kainate type subunit 2
ENSG00000270225.1	10.6321	2.32044	0.901092	2.57514	0.01002	0.038255	1.02	0.76	0.14	0.2	0.09	0.09	MTCO2P22	chr5	processed_pseudogene	MT-CO2 pseudogene 22
ENSG00000163254.5	22.5704	1.66046	0.559	2.97041	0.002974	0.0143814	1.36	0.99	1.71	0.68	0.4	0.2	CRYGC	chr2	protein_coding	crystallin gamma C
ENSG00000251432.7	75.3338	2.9487	0.616232	4.78505	1.70949e-06	2.34602e-05	0.58	0.14	1	0.05	0.09	0.07	LINC02615	chr4	lncRNA	long intergenic non-protein coding RNA 2615
ENSG00000175104.15	1034.94	1.16443	0.206076	5.65049	1.59987e-08	3.38403e-07	4.89	4.57	3.53	1.87	1.99	1.9	TRAF6	chr11	protein_coding	TNF receptor associated factor 6
ENSG00000049130.16	561.091	1.90869	0.499915	3.81802	0.000134525	0.00109681	4.51	4.87	1.07	1.16	0.89	0.74	KITLG	chr12	protein_coding	KIT ligand
ENSG00000143786.8	199.245	1.55303	0.401593	3.86717	0.000110106	0.000918291	1.17	1.66	0.58	0.42	0.4	0.34	CNIH3	chr1	protein_coding	cornichon family AMPA receptor auxiliary protein 3
ENSG00000175938.7	109.179	1.48697	0.328622	4.52484	6.044e-06	7.29994e-05	1.63	0.94	1.96	0.56	0.48	0.56	ORAI3	chr16	protein_coding	ORAI calcium release-activated calcium modulator 3
ENSG00000116990.11	23.2318	1.84943	0.469434	3.93969	8.15871e-05	0.000707748	0.2	0.14	0.2	0.04	0.06	0.05	MYCL	chr1	protein_coding	MYCL proto-oncogene, bHLH transcription factor
ENSG00000272853.1	43.49	1.23166	0.412178	2.98817	0.00280653	0.0137575	1.22	1.07	2.24	0.59	0.69	0.64	SUV39H2-DT	chr10	lncRNA	SUV39H2 divergent transcript
ENSG00000148143.13	2021.07	1.0023	0.341288	2.9368	0.00331614	0.0157351	5.45	7.57	3.16	3.09	2.55	2.44	ZNF462	chr9	protein_coding	zinc finger protein 462
ENSG00000168785.8	727.824	1.01634	0.180957	5.6165	1.94868e-08	4.0274e-07	2.93	3.1	3.68	1.66	1.58	1.52	TSPAN5	chr4	protein_coding	tetraspanin 5
ENSG00000109084.14	2191.02	1.14385	0.201451	5.67807	1.36223e-08	2.91406e-07	25.92	25.71	24.39	13.77	10.03	10.33	TMEM97	chr17	protein_coding	transmembrane protein 97
ENSG00000140450.9	663.893	1.00505	0.379583	2.64777	0.00810235	0.0322579	5.15	7.99	2.79	2.62	2.5	2.84	ARRDC4	chr15	protein_coding	arrestin domain containing 4
ENSG00000126821.8	532.712	1.82788	0.3318	5.50897	3.60933e-08	7.11182e-07	7.67	7.2	3.45	1.73	1.73	1.68	SGPP1	chr14	protein_coding	sphingosine-1-phosphate phosphatase 1
ENSG00000149295.14	124.261	2.95951	0.594776	4.97584	6.49639e-07	9.71182e-06	0.41	0.89	2.68	0.14	0.17	0.2	DRD2	chr11	protein_coding	dopamine receptor D2
ENSG00000106415.13	86.9823	1.27072	0.288113	4.41047	1.03145e-05	0.000117146	0.37	0.45	0.49	0.19	0.2	0.15	GLCCI1	chr7	protein_coding	glucocorticoid induced 1
ENSG00000126001.16	1627.25	1.33143	0.252669	5.26949	1.36805e-07	2.37947e-06	4.55	3.33	2.74	1.6	1.38	1.21	CEP250	chr20	protein_coding	centrosomal protein 250
ENSG00000198909.8	745.784	1.03581	0.192983	5.36736	7.98977e-08	1.46326e-06	3.96	3.68	4.49	2.25	1.87	1.74	MAP3K3	chr17	protein_coding	mitogen-activated protein kinase kinase kinase 3
ENSG00000067057.18	8685.9	1.50827	0.150134	10.0462	9.5505e-24	1.5728e-21	38.22	41.43	43.1	14.62	14.33	13.88	PFKP	chr10	protein_coding	phosphofructokinase, platelet
ENSG00000236876.3	3.33063	5.37022	2.0993	2.5581	0.0105246	0.0398223	2.36	1.27	0	0	0	0	TMSB4XP1	chr1	processed_pseudogene	TMSB4X pseudogene 1
ENSG00000073150.14	69.3999	1.84006	0.357871	5.14169	2.72278e-07	4.43467e-06	1.18	0.75	0.65	0.27	0.21	0.23	PANX2	chr22	protein_coding	pannexin 2
ENSG00000041353.10	2793.43	1.9227	0.199391	9.64283	5.27138e-22	7.1491e-20	14.61	16.72	14.19	3.38	4.35	4.21	RAB27B	chr18	protein_coding	RAB27B, member RAS oncogene family
ENSG00000185222.10	696.35	1.60939	0.187224	8.59611	8.24637e-18	6.89968e-16	15.17	12.32	11.79	4.09	4.26	4.4	TCEAL9	chrX	protein_coding	transcription elongation factor A like 9
ENSG00000070367.16	4930.41	1.28444	0.322681	3.98051	6.87672e-05	0.000611624	17.55	15.93	7.74	5.91	5.63	5.32	EXOC5	chr14	protein_coding	exocyst complex component 5
ENSG00000197020.11	289.489	1.50124	0.380545	3.94497	7.98099e-05	0.000695237	2.12	1.88	0.79	0.51	0.61	0.58	ZNF100	chr19	protein_coding	zinc finger protein 100
ENSG00000174977.8	27.6049	1.31646	0.463083	2.84283	0.00447156	0.0199666	0.89	0.79	0.48	0.33	0.23	0.29	AC026271.5	chr17	processed_pseudogene	--
ENSG00000156381.9	562.954	1.00157	0.291007	3.44173	0.000578015	0.00375864	2.21	1.84	3.69	1.35	1.33	1.13	ANKRD9	chr14	protein_coding	ankyrin repeat domain 9
ENSG00000176890.16	5044.9	1.03136	0.246041	4.19182	2.76729e-05	0.000279422	80.21	69.54	56.79	41.83	30.94	27.52	TYMS	chr18	protein_coding	thymidylate synthetase
ENSG00000170522.10	1977.06	1.5079	0.283927	5.31086	1.09109e-07	1.94168e-06	11.93	6.24	11.77	4.05	3.36	2.95	ELOVL6	chr4	protein_coding	ELOVL fatty acid elongase 6
ENSG00000171791.14	122.74	2.46811	0.272227	9.06635	1.23071e-19	1.21605e-17	0.41	0.41	0.4	0.08	0.06	0.08	BCL2	chr18	protein_coding	BCL2 apoptosis regulator
ENSG00000165194.15	51.8419	2.4712	0.521433	4.73925	2.14511e-06	2.88098e-05	0.29	0.28	0.1	0.05	0.03	0.04	PCDH19	chrX	protein_coding	protocadherin 19
ENSG00000144821.10	105.639	2.25316	0.304916	7.38944	1.47443e-13	7.04943e-12	0.53	0.62	0.52	0.15	0.1	0.09	MYH15	chr3	protein_coding	myosin heavy chain 15
ENSG00000164163.11	8575.11	1.71996	0.315193	5.45685	4.84669e-08	9.27756e-07	61.76	62.91	29.86	16.48	15.35	14.95	ABCE1	chr4	protein_coding	ATP binding cassette subfamily E member 1
ENSG00000132535.22	257.998	1.74198	0.474476	3.67137	0.000241254	0.00180694	0.51	0.54	1.83	0.26	0.29	0.3	DLG4	chr17	protein_coding	discs large MAGUK scaffold protein 4
ENSG00000012660.14	7524.77	1.61313	0.247811	6.50953	7.53841e-11	2.41765e-09	66.07	54.91	99.87	24.72	23.64	22.87	ELOVL5	chr6	protein_coding	ELOVL fatty acid elongase 5
ENSG00000182986.15	941.586	2.01561	0.231206	8.71782	2.8362e-18	2.5258e-16	4.15	3.12	2.61	0.77	0.84	0.81	ZNF320	chr19	protein_coding	zinc finger protein 320
ENSG00000091831.24	96.4272	2.36441	0.305911	7.72907	1.08334e-14	6.20977e-13	0.31	0.23	0.33	0.06	0.04	0.06	ESR1	chr6	protein_coding	estrogen receptor 1
ENSG00000149084.13	10536.7	1.61986	0.175589	9.22531	2.82734e-20	3.07159e-18	47.66	44.98	59.88	15.51	16.59	17.02	HSD17B12	chr11	protein_coding	hydroxysteroid 17-beta dehydrogenase 12
ENSG00000134452.20	2543.52	1.53959	0.16463	9.35181	8.61619e-21	1.02163e-18	13.57	12.38	16.01	4.87	4.64	4.78	FBH1	chr10	protein_coding	F-box DNA helicase 1
ENSG00000171016.13	95.35	2.35239	0.382921	6.14329	8.08289e-10	2.21267e-08	0.49	0.55	0.26	0.09	0.09	0.08	PYGO1	chr15	protein_coding	pygopus family PHD finger 1
ENSG00000248383.5	97.3849	1.47079	0.413482	3.55709	0.000374984	0.00261896	0.32	0.69	0.48	0.15	0.13	0.25	PCDHAC1	chr5	protein_coding	protocadherin alpha subfamily C, 1
ENSG00000057608.17	14928.2	1.65861	0.180801	9.1737	4.57057e-20	4.80571e-18	162.61	142.79	121.81	45.33	44.46	44.5	GDI2	chr10	protein_coding	GDP dissociation inhibitor 2
ENSG00000235162.9	3087.06	1.13244	0.185888	6.09206	1.11469e-09	2.97681e-08	44.03	38.77	33.43	18.81	16.82	16.98	C12orf75	chr12	protein_coding	chromosome 12 open reading frame 75
ENSG00000162437.14	963.142	1.18419	0.236481	5.00756	5.51236e-07	8.34901e-06	6.29	5.83	4.12	2.48	2.49	2.14	RAVER2	chr1	protein_coding	ribonucleoprotein, PTB binding 2
ENSG00000204516.10	1074.75	1.90157	0.270875	7.0201	2.21717e-12	9.14639e-11	16.72	12.62	15.55	5.43	3.33	3.13	MICB	chr6	protein_coding	MHC class I polypeptide-related sequence B
ENSG00000169174.11	12436	1.86392	0.510638	3.65017	0.000262066	0.00193725	47.42	34.1	174.16	22.19	23.6	22.98	PCSK9	chr1	protein_coding	proprotein convertase subtilisin/kexin type 9
ENSG00000231304.2	14.112	2.70878	0.746996	3.62624	0.000287581	0.00209379	0.06	0.06	0.16	0.01	0.01	0.02	SGO1-AS1	chr3	lncRNA	SGO1 antisense RNA 1
ENSG00000176222.9	10.7324	2.5303	0.707464	3.57657	0.000348133	0.00245957	0.19	0.15	0.2	0.02	0.03	0.04	ZNF404	chr19	protein_coding	zinc finger protein 404
ENSG00000163312.11	316.76	1.29108	0.222332	5.80699	6.36041e-09	1.46969e-07	3.35	3.11	2.47	1.12	1.28	1.23	HELQ	chr4	protein_coding	helicase, POLQ like
ENSG00000152795.18	9186.9	1.27268	0.268847	4.73384	2.20314e-06	2.95509e-05	54.54	74.49	43.35	26.86	22.97	21.43	HNRNPDL	chr4	protein_coding	heterogeneous nuclear ribonucleoprotein D like
ENSG00000134326.12	27.2055	3.99813	0.690952	5.7864	7.19097e-09	1.63074e-07	0.3	0.42	0.14	0.01	0.02	0.02	CMPK2	chr2	protein_coding	cytidine/uridine monophosphate kinase 2
ENSG00000160752.15	8785.12	1.51191	0.491548	3.07581	0.0020993	0.0108711	52.67	35.87	173.23	32.21	28.69	28.98	FDPS	chr1	protein_coding	farnesyl diphosphate synthase
ENSG00000145439.12	1398.91	1.62198	0.23046	7.03801	1.94999e-12	8.12497e-11	12.62	10.01	7.89	3.1	3.29	3.45	CBR4	chr4	protein_coding	carbonyl reductase 4
ENSG00000099251.14	28.5376	1.93533	0.619015	3.12646	0.00176922	0.00951809	0.97	0.21	1.07	0.19	0.22	0.16	HSD17B7P2	chr10	transcribed_unprocessed_pseudogene	hydroxysteroid 17-beta dehydrogenase 7 pseudogene 2
ENSG00000165630.14	666.765	1.42518	0.19106	7.45936	8.69414e-14	4.29532e-12	13.8	13.72	11.34	4.55	4.78	5.04	PRPF18	chr10	protein_coding	pre-mRNA processing factor 18
ENSG00000125657.5	106.915	1.8867	0.3012	6.26395	3.75344e-10	1.09387e-08	3.35	2.08	2.2	0.63	0.72	0.68	TNFSF9	chr19	protein_coding	TNF superfamily member 9
ENSG00000107897.20	1217.57	1.00213	0.235887	4.24836	2.15346e-05	0.000223869	3.92	3.71	2.52	1.69	1.63	1.72	ACBD5	chr10	protein_coding	acyl-CoA binding domain containing 5
ENSG00000058063.16	4392.3	1.03887	0.189743	5.47515	4.37149e-08	8.43798e-07	17.58	16.62	13.23	7.54	7.88	7.52	ATP11B	chr3	protein_coding	ATPase phospholipid transporting 11B (putative)
ENSG00000118276.12	661.247	1.81711	0.238073	7.63257	2.30122e-14	1.25136e-12	4.47	5.62	4.58	1.65	1.35	1.14	B4GALT6	chr18	protein_coding	beta-1,4-galactosyltransferase 6
ENSG00000136982.6	1666.18	1.02299	0.315233	3.24519	0.0011737	0.00675197	28.63	24.19	13.33	12.62	10	9.74	DSCC1	chr8	protein_coding	DNA replication and sister chromatid cohesion 1
ENSG00000141449.15	926.962	1.2164	0.176105	6.90726	4.94094e-12	1.93078e-10	3.3	2.52	3.26	1.32	1.31	1.24	GREB1L	chr18	protein_coding	GREB1 like retinoic acid receptor coactivator
ENSG00000130818.12	803.868	1.11154	0.197571	5.62604	1.84396e-08	3.84932e-07	4.28	3.38	3.1	1.65	1.69	1.61	ZNF426	chr19	protein_coding	zinc finger protein 426
ENSG00000278768.2	162.902	1.48337	0.303359	4.88982	1.00928e-06	1.44731e-05	1.62	1.27	0.89	0.45	0.5	0.4	BACE1-AS	chr11	lncRNA	BACE1 antisense RNA
ENSG00000271344.1	31.4927	4.37597	0.637543	6.8638	6.70512e-12	2.567e-10	1.26	0.68	1.59	0.07	0.05	0.05	RP11-274B21.9	chr7	lncRNA	--
ENSG00000285804.2	3.02753	4.19402	1.67832	2.49894	0.0124566	0.0454101	0.05	0.03	0.01	0.01	0	0	CTD-2292N2.1	chr5	lncRNA	--
ENSG00000113389.16	204.835	2.20002	0.391321	5.62203	1.8873e-08	3.924e-07	0.46	0.73	1.31	0.18	0.18	0.18	NPR3	chr5	protein_coding	natriuretic peptide receptor 3
ENSG00000163872.16	2721.99	1.01291	0.214298	4.72667	2.28232e-06	3.05142e-05	10.33	9.01	6.9	4.45	4.34	4.12	YEATS2	chr3	protein_coding	YEATS domain containing 2
ENSG00000170396.9	12.6568	3.30428	1.10569	2.98845	0.00280397	0.0137482	0.2	0.17	0.01	0.01	0.01	0.02	ZNF804A	chr2	protein_coding	zinc finger protein 804A
ENSG00000271930.1	12.2036	3.44307	1.00014	3.44257	0.000576205	0.00374804	1.85	1.23	0.19	0.13	0.12	0.04	RP11-44N12.5	chr8	lncRNA	--
ENSG00000230445.4	23.5629	2.37164	0.536192	4.42311	9.72883e-06	0.000111066	0.17	0.23	0.11	0.04	0.04	0.03	LRRC37A6P	chr10	transcribed_processed_pseudogene	leucine rich repeat containing 37 member A6, pseudogene
ENSG00000171847.11	35.2192	1.18398	0.389175	3.04228	0.00234797	0.0119267	0.61	0.43	0.38	0.21	0.2	0.2	FAM90A1	chr12	protein_coding	family with sequence similarity 90 member A1
ENSG00000189308.11	1005.9	1.96327	0.325868	6.02473	1.69389e-09	4.36083e-08	7.34	6.51	3.58	1.76	1.54	1.15	LIN54	chr4	protein_coding	lin-54 DREAM MuvB core complex component
ENSG00000159147.18	1385.71	1.3285	0.274775	4.83487	1.33232e-06	1.86259e-05	16.11	15.44	10.02	6.73	5.08	4.65	DONSON	chr21	protein_coding	DNA replication fork stabilization factor DONSON
ENSG00000283907.1	38.0911	4.39165	0.997935	4.40073	1.07886e-05	0.000121829	5.17	5.43	0.14	0.09	0.21	0.21	LLNLF-96A1.1	chr19	lncRNA	--
ENSG00000158691.15	326.512	1.28367	0.260996	4.91837	8.72672e-07	1.26895e-05	1.18	1.07	0.76	0.47	0.38	0.37	ZSCAN12	chr6	protein_coding	zinc finger and SCAN domain containing 12
ENSG00000273331.1	466.196	3.95116	1.02925	3.83886	0.000123609	0.00101819	7.61	4.75	55.93	1.15	1.32	1.84	TM4SF19-DYNLT2B	chr3	protein_coding	TM4SF19-DYNLT2B readthrough (NMD candidate)
ENSG00000075407.18	756.424	1.00029	0.168518	5.93583	2.92354e-09	7.09514e-08	1.95	1.91	1.78	0.92	1	0.88	ZNF37A	chr10	protein_coding	zinc finger protein 37A
ENSG00000138823.14	14.439	1.34687	0.541939	2.48527	0.0129453	0.0468461	0.09	0.09	0.11	0.04	0.04	0.04	MTTP	chr4	protein_coding	microsomal triglyceride transfer protein
ENSG00000147231.14	151.407	2.29507	0.297902	7.70413	1.31742e-14	7.42837e-13	1.05	1.09	1.7	0.23	0.3	0.25	RADX	chrX	protein_coding	RPA1 related single stranded DNA binding protein, X-linked
ENSG00000136738.15	1740.79	2.61819	0.158513	16.5172	2.75906e-61	6.36117e-58	17.37	16.74	19.48	2.88	3.04	2.73	STAM	chr10	protein_coding	signal transducing adaptor molecule
ENSG00000145388.15	698.487	1.20097	0.332288	3.61425	0.00030122	0.00217554	4.67	3.86	1.96	1.53	1.58	1.43	METTL14	chr4	protein_coding	methyltransferase 14, N6-adenosine-methyltransferase subunit
ENSG00000135643.5	143.319	2.07994	0.292197	7.11828	1.09282e-12	4.71433e-11	0.89	1.14	1.49	0.26	0.27	0.3	KCNMB4	chr12	protein_coding	potassium calcium-activated channel subfamily M regulatory beta subunit 4
ENSG00000113161.17	6260.77	1.92927	0.285228	6.76395	1.34276e-11	4.89643e-10	29.88	14.92	28.13	7.31	6.02	5.51	HMGCR	chr5	protein_coding	3-hydroxy-3-methylglutaryl-CoA reductase
ENSG00000104903.5	7.39237	2.66814	0.917888	2.90682	0.00365118	0.0169908	0.13	0.08	0.1	0.01	0.01	0.03	LYL1	chr19	protein_coding	LYL1 basic helix-loop-helix family member
ENSG00000099194.6	108440	1.49602	0.438453	3.41203	0.000644807	0.00410926	455.09	403	1419.69	253.3	275	264.55	SCD	chr10	protein_coding	stearoyl-CoA desaturase
ENSG00000189057.11	1110.27	2.10481	0.501921	4.1935	2.7468e-05	0.000277624	14.66	16.01	3.43	3.42	2.42	2.09	FAM111B	chr11	protein_coding	FAM111 trypsin like peptidase B
ENSG00000204520.14	1046.84	1.15052	0.298734	3.85131	0.000117488	0.000973204	7.5	6.83	13.5	4.8	3.76	3.82	MICA	chr6	protein_coding	MHC class I polypeptide-related sequence A
ENSG00000269397.1	14.2121	3.93528	0.855559	4.59966	4.23175e-06	5.30567e-05	0.57	0.5	0.24	0.02	0.01	0.06	CTB-92J24.2	chr19	lncRNA	--
ENSG00000198924.8	778.738	1.20464	0.374989	3.21248	0.00131596	0.00743354	8.91	5.66	2.94	2.64	2.49	2.4	DCLRE1A	chr10	protein_coding	DNA cross-link repair 1A
ENSG00000205208.5	1739.32	1.34403	0.377536	3.56	0.000370857	0.00259713	22.5	20.04	8	7.52	6.3	6.02	C4orf46	chr4	protein_coding	chromosome 4 open reading frame 46
ENSG00000158201.10	1405.13	1.30785	0.378262	3.45752	0.000545176	0.00357761	9.09	6.19	19.15	4.78	4.52	4.37	ABHD3	chr18	protein_coding	abhydrolase domain containing 3, phospholipase
ENSG00000206418.5	3129.43	1.14263	0.19052	5.99742	2.00473e-09	5.06676e-08	49.65	42.72	36.02	19.53	19.42	18.75	RAB12	chr18	protein_coding	RAB12, member RAS oncogene family
ENSG00000267022.1	26.9086	2.19367	0.475895	4.60958	4.03489e-06	5.08034e-05	0.35	0.26	0.27	0.09	0.04	0.05	AC084219.2	chr19	protein_coding	--
ENSG00000060140.9	100.354	1.12189	0.282192	3.97564	7.01909e-05	0.000622153	0.85	1.18	0.91	0.42	0.48	0.44	STYK1	chr12	protein_coding	serine/threonine/tyrosine kinase 1
ENSG00000121690.11	472.778	2.48605	0.496334	5.00883	5.47613e-07	8.30019e-06	10.14	5.78	1.96	1.27	0.98	0.92	DEPDC7	chr11	protein_coding	DEP domain containing 7
ENSG00000134897.14	346.334	1.16988	0.311073	3.76079	0.000169381	0.0013379	2.01	1.51	0.93	0.65	0.64	0.66	BIVM	chr13	protein_coding	basic, immunoglobulin-like variable motif containing
ENSG00000148943.12	4116.27	1.49446	0.3166	4.72035	2.35442e-06	3.13772e-05	37.61	36.96	17.65	11.11	10.81	10.71	LIN7C	chr11	protein_coding	lin-7 homolog C, crumbs cell polarity complex component
ENSG00000260032.2	9298.53	1.01594	0.236064	4.30366	1.67998e-05	0.000179043	70.03	57.95	42.02	28.03	28.66	26.77	NORAD	chr20	lncRNA	non-coding RNA activated by DNA damage
ENSG00000213190.4	389.064	1.32417	0.359472	3.68365	0.000229922	0.00173682	8.78	3.89	3.96	2.64	2.03	1.89	MLLT11	chr1	protein_coding	MLLT11 transcription factor 7 cofactor
ENSG00000196653.12	211.191	2.08043	0.236514	8.79625	1.41458e-18	1.28177e-16	2.52	2.77	2.41	0.56	0.53	0.71	ZNF502	chr3	protein_coding	zinc finger protein 502
ENSG00000099246.18	4008.33	1.24608	0.258109	4.82771	1.38109e-06	1.92591e-05	10.69	11.45	6.72	4.06	4.11	3.95	RAB18	chr10	protein_coding	RAB18, member RAS oncogene family
ENSG00000163755.9	1736.69	1.02219	0.180969	5.64844	1.61911e-08	3.42125e-07	10.14	7.73	9.93	4.87	4.57	4.1	HPS3	chr3	protein_coding	HPS3 biogenesis of lysosomal organelles complex 2 subunit 1
ENSG00000266405.3	42.3731	2.00784	0.371805	5.40026	6.65439e-08	1.23727e-06	1.32	1.2	0.98	0.27	0.28	0.32	CBX3P2	chr18	transcribed_processed_pseudogene	chromobox 3 pseudogene 2
ENSG00000124802.12	766.152	1.17294	0.366527	3.20015	0.00137356	0.00772394	17.46	13.76	6.23	5.21	5.37	5.92	EEF1E1	chr6	protein_coding	eukaryotic translation elongation factor 1 epsilon 1
ENSG00000157045.9	792.642	1.02646	0.19083	5.37893	7.49317e-08	1.38085e-06	8.59	6.93	6.68	3.81	3.71	3.28	NTAN1	chr16	protein_coding	N-terminal asparagine amidase
ENSG00000162599.17	212.229	2.27238	0.392225	5.79356	6.89086e-09	1.5782e-07	0.23	0.15	0.09	0.04	0.03	0.02	NFIA	chr1	protein_coding	nuclear factor I A
ENSG00000173848.19	2989.45	1.78419	0.170907	10.4396	1.63559e-25	3.36025e-23	25.17	25.28	21.29	6.81	6.86	7.02	NET1	chr10	protein_coding	neuroepithelial cell transforming 1
ENSG00000105227.16	38.4498	1.27966	0.491369	2.60428	0.00920669	0.0357349	0.11	0.13	0.3	0.09	0.07	0.06	PRX	chr19	protein_coding	periaxin
ENSG00000136144.12	423.178	1.02185	0.326351	3.13114	0.00174127	0.00940433	4.41	2.97	1.91	1.66	1.53	1.35	RCBTB1	chr13	protein_coding	RCC1 and BTB domain containing protein 1
ENSG00000197381.17	528.072	1.25395	0.263448	4.75976	1.93828e-06	2.63215e-05	1.48	1.49	2.52	0.76	0.77	0.74	ADARB1	chr21	protein_coding	adenosine deaminase RNA specific B1
ENSG00000121210.16	456.135	1.43689	0.23226	6.18657	6.14872e-10	1.71487e-08	2.72	2.66	2.3	1.16	0.84	0.82	TMEM131L	chr4	protein_coding	transmembrane 131 like
ENSG00000134453.16	3009.17	1.69146	0.206647	8.18528	2.71672e-16	1.912e-14	19.82	18.97	14.37	5.77	5.49	5.1	RBM17	chr10	protein_coding	RNA binding motif protein 17
ENSG00000113356.13	1982.07	1.26649	0.407259	3.10979	0.00187222	0.00993825	24.18	19.87	7.13	7.67	6.61	6.91	POLR3G	chr5	protein_coding	RNA polymerase III subunit G
ENSG00000165304.8	3398.76	2.112	0.277027	7.6238	2.46319e-14	1.32778e-12	58.82	41.31	32.06	12.08	9.28	8.95	MELK	chr9	protein_coding	maternal embryonic leucine zipper kinase
ENSG00000164074.16	425.139	1.02087	0.215073	4.74662	2.06842e-06	2.78518e-05	2.55	1.82	1.88	1.1	0.98	0.97	ABHD18	chr4	protein_coding	abhydrolase domain containing 18
ENSG00000133124.12	7.53502	2.22814	0.88849	2.50778	0.0121491	0.0445868	0.03	0.02	0.01	0.01	0	0	IRS4	chrX	protein_coding	insulin receptor substrate 4
ENSG00000231298.7	130.702	4.94501	0.717754	6.88957	5.59619e-12	2.17112e-10	4.57	1.54	0.54	0.1	0.08	0.03	MANCR	chr10	lncRNA	mitotically associated long non coding RNA
ENSG00000134852.15	2165.46	1.06073	0.278688	3.80616	0.000141142	0.0011409	7.95	6.68	4.09	3.09	2.87	2.95	CLOCK	chr4	protein_coding	clock circadian regulator
ENSG00000166483.12	1049.73	1.32345	0.420649	3.1462	0.00165407	0.00900649	6.28	3.99	1.7	1.8	1.57	1.37	WEE1	chr11	protein_coding	WEE1 G2 checkpoint kinase
ENSG00000115540.15	1328.2	1.04565	0.376112	2.78016	0.00543328	0.0234099	13.3	13.81	5.05	5.31	5.21	5.03	MOB4	chr2	protein_coding	MOB family member 4, phocein
ENSG00000196372.13	794.71	2.21542	0.187228	11.8327	2.64488e-32	1.12003e-29	10.65	11.34	10.12	2.06	2.28	2.52	ASB13	chr10	protein_coding	ankyrin repeat and SOCS box containing 13
ENSG00000266709.1	75.4035	1.80706	0.416121	4.34263	1.40788e-05	0.000153191	1.46	2.6	1.12	0.45	0.47	0.56	RP11-214O1.2	chr17	lncRNA	--
ENSG00000169288.18	1185.52	1.5096	0.391514	3.85581	0.000115348	0.00095662	35.62	31.83	11.75	9.59	8.62	9.51	MRPL1	chr4	protein_coding	mitochondrial ribosomal protein L1
ENSG00000077684.16	732.725	1.78022	0.337211	5.27923	1.29727e-07	2.26835e-06	4.19	3.27	1.79	1.05	0.84	0.78	JADE1	chr4	protein_coding	jade family PHD finger 1
ENSG00000144130.11	23.4199	2.04226	0.812301	2.51416	0.0119316	0.0439304	0.15	0.04	0.48	0.03	0.08	0.05	NT5DC4	chr2	protein_coding	5'-nucleotidase domain containing 4
ENSG00000109436.8	533.001	1.69725	0.170043	9.98134	1.83958e-23	2.87003e-21	3.73	3.25	3.32	1.07	1.07	1.01	TBC1D9	chr4	protein_coding	TBC1 domain family member 9
ENSG00000171681.13	2489.15	2.01215	0.449332	4.47808	7.53165e-06	8.88975e-05	12.78	6.76	2.92	2.09	1.71	1.72	ATF7IP	chr12	protein_coding	activating transcription factor 7 interacting protein
ENSG00000272414.6	394.675	1.06296	0.17437	6.09599	1.08761e-09	2.91576e-08	3.97	3.77	4.44	1.88	1.97	1.92	FAM47E-STBD1	chr4	protein_coding	FAM47E-STBD1 readthrough
ENSG00000126787.13	5295.24	1.60827	0.46766	3.43897	0.000583923	0.00378993	96.17	45.65	22.44	23.6	16.17	13.5	DLGAP5	chr14	protein_coding	DLG associated protein 5
ENSG00000137033.12	3308.62	1.43885	0.269785	5.33332	9.64346e-08	1.73549e-06	50.84	25.45	34.17	12.24	13.48	14.43	IL33	chr9	protein_coding	interleukin 33
ENSG00000253304.2	604.79	1.01231	0.356384	2.84051	0.00450417	0.0200949	9.61	8.99	4.21	4.72	3.32	3.22	TMEM200B	chr1	protein_coding	transmembrane protein 200B
ENSG00000132436.12	765.431	1.10413	0.348423	3.16893	0.00153002	0.00843686	6.67	5.84	2.76	2.75	2.19	2.12	FIGNL1	chr7	protein_coding	fidgetin like 1
ENSG00000205740.2	27.6687	2.72145	0.66194	4.11133	3.93387e-05	0.000379135	0.42	0.18	0.11	0.04	0.05	0.02	RP11-363N22.3	chr10	lncRNA	--
ENSG00000272468.1	22.046	2.51627	0.796912	3.15753	0.00159113	0.00872055	2.73	1.58	0.59	0.6	0.11	0.15	RP1-86C11.7	chr6	lncRNA	--
ENSG00000204767.4	321.206	1.51589	0.561525	2.69959	0.00694253	0.0284474	3	2.66	0.45	0.82	0.61	0.7	INSYN2B	chr5	protein_coding	inhibitory synaptic factor family member 2B
ENSG00000216937.13	69.2225	1.34276	0.323212	4.15441	3.26121e-05	0.000323316	0.33	0.23	0.21	0.09	0.09	0.11	CCDC7	chr10	protein_coding	coiled-coil domain containing 7
ENSG00000196724.13	45.5571	2.07467	0.39378	5.26859	1.37475e-07	2.38911e-06	0.38	0.32	0.51	0.12	0.08	0.08	ZNF418	chr19	protein_coding	zinc finger protein 418
ENSG00000184992.13	3477.07	1.09261	0.227257	4.80782	1.52588e-06	2.10799e-05	19.09	19.26	13.66	9.08	7.96	7.22	BRI3BP	chr12	protein_coding	BRI3 binding protein
ENSG00000185483.12	207.971	2.54568	0.65057	3.91299	9.116e-05	0.000779948	2.08	1.62	0.18	0.23	0.19	0.24	ROR1	chr1	protein_coding	receptor tyrosine kinase like orphan receptor 1
ENSG00000056586.16	7677.66	1.02963	0.248605	4.14162	3.44865e-05	0.000338904	24.46	25.48	15.62	10.81	10.9	10.27	RC3H2	chr9	protein_coding	ring finger and CCCH-type domains 2
ENSG00000174370.11	81.6988	1.77682	0.372537	4.76951	1.84673e-06	2.52103e-05	1.11	0.86	0.51	0.22	0.25	0.25	C11orf45	chr11	protein_coding	chromosome 11 open reading frame 45
ENSG00000065328.17	1536.26	1.92327	0.339913	5.65811	1.5305e-08	3.24564e-07	12.5	13.23	7.01	3.91	2.49	2.21	MCM10	chr10	protein_coding	minichromosome maintenance 10 replication initiation factor
ENSG00000132950.19	419.153	1.00871	0.304094	3.3171	0.000909575	0.00545955	5.11	3.58	2.41	1.71	1.94	1.82	ZMYM5	chr13	protein_coding	zinc finger MYM-type containing 5
ENSG00000165874.13	21.5032	2.15206	0.688458	3.12592	0.00177252	0.00953089	0.42	0.19	0.08	0.07	0.04	0.05	SHLD2P1	chr10	transcribed_unprocessed_pseudogene	shieldin complex subunit 2 pseudogene 1
ENSG00000242852.7	17.0941	3.24975	0.715221	4.5437	5.5275e-06	6.75077e-05	0.16	0.15	0.1	0.03	0.01	0	ZNF709	chr19	protein_coding	zinc finger protein 709
ENSG00000264247.2	380.72	1.1738	0.186502	6.29376	3.09871e-10	9.1593e-09	2.46	2.09	2.67	1.12	1.02	1.02	ZNF407-AS1	chr18	lncRNA	ZNF407 antisense RNA 1
ENSG00000086300.16	689.87	2.94121	0.343374	8.56562	1.07499e-17	8.88683e-16	11.18	9.2	4.56	1.06	1.08	1.09	SNX10	chr7	protein_coding	sorting nexin 10
ENSG00000272750.1	59.5981	1.4956	0.500984	2.98532	0.00283283	0.0138504	1	1.12	0.31	0.28	0.3	0.28	RP11-378J18.8	chr1	lncRNA	--
ENSG00000171056.8	88.5826	4.34996	0.582631	7.46606	8.2633e-14	4.09221e-12	1.15	0.85	1.92	0.01	0.1	0.08	SOX7	chr8	protein_coding	SRY-box transcription factor 7
ENSG00000138336.9	113.582	2.40369	0.485898	4.9469	7.54041e-07	1.10888e-05	0.77	0.5	0.2	0.1	0.07	0.11	TET1	chr10	protein_coding	tet methylcytosine dioxygenase 1
ENSG00000243978.8	28.9055	2.3411	0.476019	4.91807	8.74001e-07	1.26956e-05	0.27	0.14	0.24	0.04	0.03	0.05	RTL9	chrX	protein_coding	retrotransposon Gag like 9
ENSG00000106004.5	38.2248	2.05803	0.604725	3.40326	0.000665875	0.00421633	1.59	0.68	0.39	0.2	0.3	0.13	HOXA5	chr7	protein_coding	homeobox A5
ENSG00000057252.13	2179.96	1.29019	0.225375	5.72463	1.03661e-08	2.27857e-07	13.49	10.68	8.46	4.54	4.44	4.26	SOAT1	chr1	protein_coding	sterol O-acyltransferase 1
ENSG00000254703.2	22.8317	2.10134	0.732786	2.8676	0.00413603	0.0187672	0.2	0.5	1.41	0.12	0.16	0.21	SENCR	chr11	lncRNA	smooth muscle and endothelial cell enriched migration/differentiation-associated lncRNA
ENSG00000151304.6	811.289	1.21144	0.208427	5.81227	6.16297e-09	1.43044e-07	9.71	9.75	7.39	3.83	4.08	3.62	SRFBP1	chr5	protein_coding	serum response factor binding protein 1
ENSG00000105997.23	123.33	2.43123	0.577813	4.20764	2.58055e-05	0.000263257	2.36	0.84	0.39	0.27	0.21	0.18	HOXA3	chr7	protein_coding	homeobox A3
ENSG00000129675.16	4.89756	3.97367	1.46094	2.71994	0.00652941	0.027097	0.05	0.01	0.07	0.01	0	0	ARHGEF6	chrX	protein_coding	Rac/Cdc42 guanine nucleotide exchange factor 6
ENSG00000235552.4	45.3985	1.74668	0.627585	2.78319	0.00538279	0.02325	3.48	1.93	0.52	0.47	0.6	0.69	RPL6P27	chr18	transcribed_processed_pseudogene	ribosomal protein L6 pseudogene 27
ENSG00000267249.1	32.7215	1.26411	0.387309	3.26382	0.00109921	0.00639787	1.66	1.72	1.35	0.63	0.61	0.72	RP11-973H7.3	chr18	lncRNA	--
ENSG00000197044.11	18.0284	7.81147	1.41601	5.51654	3.45737e-08	6.86511e-07	0.36	0.14	0.06	0	0	0	ZNF441	chr19	protein_coding	zinc finger protein 441
ENSG00000144677.15	1784.71	1.22788	0.276278	4.44435	8.81568e-06	0.000101885	12.7	11.62	7.03	4.96	4.33	4.02	CTDSPL	chr3	protein_coding	CTD small phosphatase like
ENSG00000176697.20	505.719	1.79851	0.332474	5.40946	6.3214e-08	1.1817e-06	1.49	2.38	3.63	0.69	0.71	0.74	BDNF	chr11	protein_coding	brain derived neurotrophic factor
ENSG00000164066.13	116.028	1.23623	0.430421	2.87214	0.00407709	0.0185485	0.38	0.24	0.13	0.13	0.09	0.09	INTU	chr4	protein_coding	inturned planar cell polarity protein
ENSG00000141646.14	1951.09	1.16898	0.260156	4.49337	7.0104e-06	8.33615e-05	6.38	5.26	3.54	2.36	2.25	2.1	SMAD4	chr18	protein_coding	SMAD family member 4
ENSG00000166682.13	21.8871	2.1422	0.766864	2.79345	0.00521487	0.022652	0.14	0.15	0.7	0.08	0.04	0.11	TMPRSS5	chr11	protein_coding	transmembrane serine protease 5
ENSG00000285427.1	17.0313	2.57274	0.706808	3.63994	0.000272705	0.00200487	0.4	0.16	0.71	0.08	0.08	0.05	SOD2-OT1	chr6	lncRNA	SOD2 overlapping transcript 1
ENSG00000249855.1	124.221	1.00084	0.399436	2.50563	0.0122233	0.0447771	4.62	2.59	1.67	1.22	1.61	1.55	EEF1A1P19	chr5	processed_pseudogene	eukaryotic translation elongation factor 1 alpha 1 pseudogene 19
ENSG00000074211.14	1041.5	2.68138	0.263733	10.167	2.78298e-24	4.97818e-22	5.74	5.14	3.29	0.74	0.75	0.71	PPP2R2C	chr4	protein_coding	protein phosphatase 2 regulatory subunit Bgamma
ENSG00000186300.12	136.329	1.13764	0.255823	4.44699	8.70806e-06	0.000100945	0.64	0.53	0.45	0.24	0.24	0.25	ZNF555	chr19	protein_coding	zinc finger protein 555
ENSG00000164100.9	21.4133	1.94424	0.527804	3.68364	0.00022993	0.00173682	0.12	0.14	0.1	0.05	0.02	0.03	NDST3	chr4	protein_coding	N-deacetylase and N-sulfotransferase 3
ENSG00000143702.16	1656.39	1.16028	0.25533	4.54424	5.51332e-06	6.73742e-05	6.24	5.57	3.61	2.33	2.34	2.19	CEP170	chr1	protein_coding	centrosomal protein 170
ENSG00000150556.17	400.933	1.13227	0.392969	2.88132	0.00396014	0.0181277	2.4	2.6	6.58	1.59	1.87	1.75	LYPD6B	chr2	protein_coding	LY6/PLAUR domain containing 6B
ENSG00000130208.10	104.87	1.08679	0.344892	3.15111	0.00162652	0.00888163	2.91	1.87	4.22	1.36	1.25	1.58	APOC1	chr19	protein_coding	apolipoprotein C1
ENSG00000116132.12	23.4931	2.9843	0.743162	4.01568	5.92753e-05	0.000537336	0.2	0.14	0.03	0.02	0.02	0.01	PRRX1	chr1	protein_coding	paired related homeobox 1
ENSG00000260589.1	17.4015	2.40277	0.772573	3.11009	0.00187028	0.00993303	0.42	0.34	0.06	0.04	0.06	0.05	STAM-AS1	chr10	lncRNA	--
ENSG00000166250.12	4380.99	1.10271	0.302247	3.64836	0.000263917	0.00194816	26.08	39.79	20.66	11.44	13.73	15.15	CLMP	chr11	protein_coding	CXADR like membrane protein
ENSG00000081665.14	493.885	1.40354	0.248029	5.65877	1.52459e-08	3.23799e-07	2.21	1.92	1.42	0.61	0.71	0.76	ZNF506	chr19	protein_coding	zinc finger protein 506
ENSG00000111879.20	96.3241	2.02875	0.41997	4.8307	1.36052e-06	1.89851e-05	0.72	0.5	0.26	0.13	0.12	0.1	FAM184A	chr6	protein_coding	family with sequence similarity 184 member A
ENSG00000011426.11	9675.23	1.01412	0.37084	2.73466	0.00624446	0.0261604	79.34	50.53	29.62	33.95	23.52	20.79	ANLN	chr7	protein_coding	anillin actin binding protein
ENSG00000264575.1	35.9952	1.58517	0.370662	4.27658	1.89786e-05	0.0001998	0.75	0.61	0.77	0.25	0.22	0.23	LINC00526	chr18	lncRNA	long intergenic non-protein coding RNA 526
ENSG00000270558.1	10.6913	2.46597	0.894405	2.75711	0.00583151	0.0247654	1.16	1.04	0.31	0.3	0.12	0.04	CTD-2124B8.2	chr5	processed_pseudogene	--
ENSG00000152457.18	773.109	1.95573	0.280394	6.97493	3.06031e-12	1.22353e-10	3.94	3.42	2.09	0.81	0.79	0.82	DCLRE1C	chr10	protein_coding	DNA cross-link repair 1C
ENSG00000168152.13	216.052	2.01911	0.32378	6.23606	4.48721e-10	1.2825e-08	2.61	1.99	1.31	0.42	0.45	0.57	THAP9	chr4	protein_coding	THAP domain containing 9
ENSG00000239445.6	76.4878	1.79872	0.298837	6.01907	1.75425e-09	4.48836e-08	0.33	0.3	0.3	0.11	0.07	0.09	ST3GAL6-AS1	chr3	lncRNA	ST3GAL6 antisense RNA 1
ENSG00000102781.14	747.77	3.10038	0.357717	8.66711	4.43231e-18	3.8321e-16	5.62	4.28	2.18	0.54	0.41	0.45	KATNAL1	chr13	protein_coding	katanin catalytic subunit A1 like 1
ENSG00000165275.10	46.2054	9.1694	1.22808	7.46645	8.23857e-14	4.08972e-12	0.71	0.78	0.9	0	0	0	TRMT10B	chr9	protein_coding	tRNA methyltransferase 10B
ENSG00000001460.18	374.316	1.25017	0.27536	4.54014	5.62173e-06	6.84571e-05	2.13	1.17	1.3	0.6	0.65	0.66	STPG1	chr1	protein_coding	sperm tail PG-rich repeat containing 1
ENSG00000103021.9	138.079	1.75974	0.278682	6.31454	2.70971e-10	8.10181e-09	0.82	0.86	0.98	0.19	0.27	0.32	CCDC113	chr16	protein_coding	coiled-coil domain containing 113
ENSG00000137252.10	2.9059	4.12884	1.67521	2.46467	0.013714	0.0490207	0.09	0.09	0.02	0	0	0.01	HCRTR2	chr6	protein_coding	hypocretin receptor 2
ENSG00000226701.1	9.67722	2.50709	0.931602	2.69115	0.00712054	0.0290506	1.17	0.6	0.15	0.07	0.13	0.13	RPL15P14	chr10	processed_pseudogene	ribosomal protein L15 pseudogene 14
ENSG00000259948.2	6.48312	2.98516	1.19852	2.49071	0.0127488	0.0462665	0.31	0.81	0.11	0	0.06	0.09	RP11-326A19.5	chr15	processed_pseudogene	--
ENSG00000139505.12	3571.4	1.51716	0.322723	4.70114	2.58716e-06	3.40416e-05	35.13	25.07	14.39	8.58	8.72	8.57	MTMR6	chr13	protein_coding	myotubularin related protein 6
ENSG00000143971.9	1303.75	1.54484	0.475528	3.24869	0.00115938	0.00668255	9.5	7.59	2	2.37	2.16	1.99	ETAA1	chr2	protein_coding	ETAA1 activator of ATR kinase
ENSG00000134539.17	6.7955	2.7861	0.913012	3.05155	0.00227663	0.0116212	0.02	0.01	0.02	0	0	0	KLRD1	chr12	protein_coding	killer cell lectin like receptor D1
ENSG00000239665.8	108.214	1.66883	0.303207	5.50395	3.71376e-08	7.26301e-07	0.29	0.31	0.2	0.08	0.08	0.1	RP11-295P9.3	chr10	lncRNA	--
ENSG00000238058.2	57.9286	1.23012	0.425418	2.89155	0.00383351	0.0176807	1.43	2.46	3.26	0.73	1.02	1.28	RP11-432J22.2	chr9	lncRNA	--
ENSG00000286176.2	4.40505	4.75617	1.49288	3.18591	0.00144297	0.0080294	0.07	0.12	0.08	0	0.01	0	RP11-1406H17.2	chr4	lncRNA	--
ENSG00000157193.18	2920.39	1.20368	0.188657	6.38026	1.76788e-10	5.41855e-09	5.89	4.59	4.84	2.5	2.07	2.02	LRP8	chr1	protein_coding	LDL receptor related protein 8
ENSG00000067082.15	4504.19	2.16532	0.251935	8.59477	8.34329e-18	6.92493e-16	21.38	30.6	36.53	5.81	6.69	7.09	KLF6	chr10	protein_coding	Kruppel like factor 6
ENSG00000147905.18	558.383	1.27114	0.316512	4.01608	5.91729e-05	0.000536643	6.25	5.54	2.9	2.09	2.03	1.93	ZCCHC7	chr9	protein_coding	zinc finger CCHC-type containing 7
ENSG00000234961.1	50.8524	7.44553	1.1766	6.328	2.48351e-10	7.4362e-09	5.39	3.95	1.21	0	0.03	0.03	RP11-124N14.3	chr10	lncRNA	--
ENSG00000205189.12	225.946	1.65929	0.248227	6.68457	2.31604e-11	8.09055e-10	0.93	0.88	0.67	0.24	0.29	0.24	ZBTB10	chr8	protein_coding	zinc finger and BTB domain containing 10
ENSG00000134769.23	70.4124	1.11477	0.445937	2.49983	0.0124253	0.0453358	0.23	0.19	0.08	0.07	0.07	0.09	DTNA	chr18	protein_coding	dystrobrevin alpha
ENSG00000104237.11	61.7795	2.01208	0.383453	5.24727	1.5437e-07	2.65823e-06	0.19	0.15	0.12	0.02	0.04	0.04	RP1	chr8	protein_coding	RP1 axonemal microtubule associated
ENSG00000141298.19	577.821	1.26864	0.365849	3.46766	0.000525011	0.0034595	2.17	1.76	0.8	0.73	0.6	0.63	SSH2	chr17	protein_coding	slingshot protein phosphatase 2
ENSG00000274173.1	123.312	1.8422	0.289507	6.36325	1.97531e-10	6.00992e-09	5.02	3.52	3.95	0.95	1.05	1.44	RP4-568C11.4	chr20	lncRNA	--
ENSG00000145604.17	1478.15	1.40998	0.284234	4.96061	7.02731e-07	1.0408e-05	3.51	3.55	2.03	1.3	1.09	1.01	SKP2	chr5	protein_coding	S-phase kinase associated protein 2
ENSG00000164362.21	104.319	1.16485	0.292577	3.98136	6.85215e-05	0.000609962	0.68	0.66	0.46	0.26	0.29	0.24	TERT	chr5	protein_coding	telomerase reverse transcriptase
ENSG00000274641.2	15.0566	3.04505	0.790916	3.85003	0.000118104	0.000977523	1.42	2.21	0.56	0.24	0.18	0.09	H2BC17	chr6	protein_coding	H2B clustered histone 17
ENSG00000259994.1	32.9757	1.2776	0.437722	2.91874	0.00351445	0.0164393	0.33	0.47	0.26	0.13	0.13	0.18	RP11-305E6.4	chr10	lncRNA	--
ENSG00000229932.3	32.7408	1.48506	0.541064	2.7447	0.00605654	0.025526	2.13	2.01	0.68	0.58	0.45	0.67	YWHAZP3	chr10	processed_pseudogene	tyrosine 3-monooxygenase/tryptophan 5-monooxygenase activation protein zeta pseudogene 3
ENSG00000248774.1	22.9675	2.15259	0.530499	4.05766	4.9566e-05	0.000461415	2.35	1.78	1.19	0.35	0.52	0.32	RP11-798M19.3	chr4	lncRNA	--
ENSG00000081014.11	1105.23	1.02972	0.307949	3.34379	0.00082641	0.00505692	6.6	5.28	2.99	2.48	2.42	2.33	AP4E1	chr15	protein_coding	adaptor related protein complex 4 subunit epsilon 1
ENSG00000052795.13	752.017	1.47239	0.274363	5.36658	8.02429e-08	1.46829e-06	2.61	2.97	1.81	1	0.93	0.72	FNIP2	chr4	protein_coding	folliculin interacting protein 2
ENSG00000182890.5	14.7702	1.78269	0.657648	2.71071	0.00671391	0.0276965	0.32	0.24	0.12	0.04	0.09	0.07	GLUD2	chrX	protein_coding	glutamate dehydrogenase 2
ENSG00000085365.18	1858.54	1.11806	0.360954	3.09752	0.0019515	0.0102767	12.09	11.04	4.6	3.91	4.53	4.29	SCAMP1	chr5	protein_coding	secretory carrier membrane protein 1
ENSG00000280120.1	28.636	1.95895	0.510568	3.83681	0.000124643	0.00102429	1.54	0.98	0.68	0.36	0.24	0.22	RP11-546D6.3	chr12	TEC	--
ENSG00000265257.5	76.3561	1.02715	0.388766	2.64209	0.00823957	0.0326904	3.22	2.62	1.36	1.05	1.25	1.2	RP11-21J18.1	chr18	lncRNA	--
ENSG00000114331.15	2673	1.03466	0.324202	3.1914	0.00141585	0.00791246	10.89	8.4	4.58	4.2	3.86	3.52	ACAP2	chr3	protein_coding	ArfGAP with coiled-coil, ankyrin repeat and PH domains 2
ENSG00000176788.9	1303.69	1.61753	0.184077	8.78724	1.53274e-18	1.3828e-16	21.37	22.26	24.04	8.4	6.82	6.66	BASP1	chr5	protein_coding	brain abundant membrane attached signal protein 1
ENSG00000179981.11	589.021	1.56861	0.189896	8.26037	1.45222e-16	1.04631e-14	2.76	2.49	2.35	0.77	0.95	0.82	TSHZ1	chr18	protein_coding	teashirt zinc finger homeobox 1
ENSG00000283341.2	3793.08	1.50273	0.218846	6.86662	6.57426e-12	2.52281e-10	34.33	30.71	48.79	12.56	13.67	13.47	RP11-472I20.4	chr11	lncRNA	--
ENSG00000198934.5	43.8764	1.74705	0.44676	3.91049	9.21094e-05	0.000786855	0.61	0.5	0.26	0.14	0.13	0.14	MAGEE1	chrX	protein_coding	MAGE family member E1
ENSG00000187790.11	740.968	1.54335	0.491864	3.13776	0.00170244	0.00922822	5.28	3.29	1.03	1.34	1.01	0.92	FANCM	chr14	protein_coding	FA complementation group M
ENSG00000164124.11	293.891	1.17686	0.290375	4.05288	5.05913e-05	0.000469485	1.31	1.21	0.73	0.43	0.53	0.46	TMEM144	chr4	protein_coding	transmembrane protein 144
ENSG00000188375.5	6.6865	2.47555	0.88791	2.78806	0.00530245	0.0229603	0.33	0.25	0.17	0.04	0.04	0.06	H3-5	chr12	protein_coding	H3.5 histone
ENSG00000174796.12	561.846	1.30772	0.2953	4.42844	9.49161e-06	0.000108813	3.47	3.04	1.76	1.18	1.05	1.1	THAP6	chr4	protein_coding	THAP domain containing 6
ENSG00000102218.6	385.216	1.20616	0.276052	4.36934	1.24624e-05	0.000137815	4.89	2.69	3.2	1.68	1.62	1.32	RP2	chrX	protein_coding	RP2 activator of ARL3 GTPase
ENSG00000256771.4	277.6	1.51458	0.310788	4.87337	1.09712e-06	1.56462e-05	3.41	3.17	1.76	0.88	1	1.02	ZNF253	chr19	protein_coding	zinc finger protein 253
ENSG00000137124.8	1267.01	1.13007	0.24026	4.70354	2.55684e-06	3.37511e-05	10.99	12.28	18.03	6.72	5.95	6.01	ALDH1B1	chr9	protein_coding	aldehyde dehydrogenase 1 family member B1
ENSG00000265118.5	52.5158	3.5043	0.587409	5.96568	2.43611e-09	6.03213e-08	3.21	0.94	1.65	0.27	0.15	0.08	CTD-2370N5.3	chr17	protein_coding	--
ENSG00000267226.2	22.7836	1.54587	0.59882	2.58153	0.00983642	0.0376927	1.19	0.54	0.35	0.24	0.17	0.29	MALT1-AS1	chr18	lncRNA	MALT1 antisense RNA 1
ENSG00000198947.18	359.241	1.15403	0.32292	3.57373	0.000351925	0.00248308	0.29	0.24	0.13	0.1	0.1	0.09	DMD	chrX	protein_coding	dystrophin
ENSG00000135476.12	1313.65	1.20603	0.35341	3.41256	0.000643549	0.00410376	8.13	3.49	3.72	2.63	2.1	1.82	ESPL1	chr12	protein_coding	extra spindle pole bodies like 1, separase
ENSG00000224945.1	40.739	2.42676	0.387539	6.26198	3.80117e-10	1.10468e-08	1.64	1.43	1.83	0.33	0.34	0.24	RP11-82L18.2	chr9	lncRNA	--
ENSG00000175087.10	790.686	1.09213	0.322169	3.38994	0.000699086	0.00438919	7.51	6.53	3.34	2.86	2.68	2.57	PDIK1L	chr1	protein_coding	PDLIM1 interacting kinase 1 like
ENSG00000126091.21	47.4719	1.12595	0.427594	2.63322	0.00845808	0.0333564	0.13	0.05	0.07	0.04	0.03	0.04	ST3GAL3	chr1	protein_coding	ST3 beta-galactoside alpha-2,3-sialyltransferase 3
ENSG00000223519.8	24.0028	1.27696	0.519721	2.457	0.0140101	0.0498645	0.31	0.27	0.13	0.1	0.11	0.08	KIF28P	chr1	transcribed_unitary_pseudogene	kinesin family member 28, pseudogene
ENSG00000052802.13	11755.6	3.50796	0.341408	10.275	9.13595e-25	1.70785e-22	249.98	92.99	222.84	17.82	16.06	14.91	MSMO1	chr4	protein_coding	methylsterol monooxygenase 1
ENSG00000145375.9	866.777	2.40655	0.479828	5.01545	5.29095e-07	8.07852e-06	6.08	4.14	1.32	0.92	0.66	0.58	SPATA5	chr4	protein_coding	spermatogenesis associated 5
ENSG00000163291.14	716.727	1.48738	0.204991	7.25582	3.99229e-13	1.79697e-11	2.13	2.36	1.78	0.72	0.74	0.77	PAQR3	chr4	protein_coding	progestin and adipoQ receptor family member 3
ENSG00000189212.12	184.573	1.24961	0.33127	3.77219	0.000161821	0.00128796	0.84	0.98	0.48	0.33	0.29	0.35	DPY19L2P1	chr7	transcribed_unprocessed_pseudogene	DPY19L2 pseudogene 1
ENSG00000139354.11	960.037	1.66011	0.307297	5.4023	6.57924e-08	1.22659e-06	7.1	4.13	3.31	1.65	1.51	1.39	GAS2L3	chr12	protein_coding	growth arrest specific 2 like 3
ENSG00000228169.3	225.249	1.52432	0.452386	3.36951	0.000753007	0.00467391	26.43	17.14	6.57	6.14	5.28	5.88	PPIAP19	chr10	processed_pseudogene	peptidylprolyl isomerase A pseudogene 19
ENSG00000231527.7	14.2377	1.46439	0.554814	2.63942	0.00830478	0.0329051	0.04	0.03	0.03	0.01	0.01	0.01	FAM27C	chr9	lncRNA	family with sequence similarity 27 member C
ENSG00000196814.15	62.2388	1.67035	0.52761	3.16587	0.00154618	0.00851468	0.42	0.36	0.1	0.1	0.08	0.1	MVB12B	chr9	protein_coding	multivesicular body subunit 12B
ENSG00000120647.10	496.04	1.61896	0.430996	3.75632	0.00017243	0.00135682	8.94	4.03	2.67	2.14	1.54	1.35	CCDC77	chr12	protein_coding	coiled-coil domain containing 77
ENSG00000166548.17	800.265	1.39797	0.154243	9.06342	1.26423e-19	1.24326e-17	2.94	2.59	2.76	1.01	1.05	1.05	TK2	chr16	protein_coding	thymidine kinase 2
ENSG00000287653.1	46.8076	4.17379	0.554303	7.52979	5.0821e-14	2.61671e-12	1.89	1.43	3.38	0.11	0.17	0.08	RP11-358N3.1	chr10	lncRNA	--
ENSG00000095777.17	67.4257	5.66358	0.650926	8.70081	3.29521e-18	2.89727e-16	0.48	0.45	0.23	0	0.01	0	MYO3A	chr10	protein_coding	myosin IIIA
ENSG00000152465.18	1120.04	2.95033	0.344979	8.55221	1.20758e-17	9.90403e-16	10.78	7.52	4.33	1.12	0.97	0.82	NMT2	chr10	protein_coding	N-myristoyltransferase 2
ENSG00000251143.1	49.1876	1.21988	0.435897	2.79855	0.00513319	0.0223649	0.59	0.37	0.25	0.14	0.15	0.21	RP11-849H4.4	chr11	lncRNA	--
ENSG00000130066.17	3319.84	1.09995	0.333888	3.29436	0.00098645	0.00585158	34	31.21	70.4	17.2	21.98	23.17	SAT1	chrX	protein_coding	spermidine/spermine N1-acetyltransferase 1
ENSG00000169925.17	1788.16	1.327	0.267697	4.95711	7.155e-07	1.0552e-05	11.93	9.17	6.32	3.78	3.62	3.44	BRD3	chr9	protein_coding	bromodomain containing 3
ENSG00000079263.19	6.30918	6.29852	1.47417	4.27258	1.93225e-05	0.000203111	0.09	0.04	0.03	0	0	0	SP140	chr2	protein_coding	SP140 nuclear body protein
ENSG00000107771.17	1633.41	1.04871	0.18485	5.6733	1.40075e-08	2.99029e-07	7.54	6.15	5.63	3.14	3	3.12	CCSER2	chr10	protein_coding	coiled-coil serine rich protein 2
ENSG00000168032.10	116.267	2.95507	0.448419	6.58998	4.39889e-11	1.46984e-09	0.93	0.97	2.37	0.23	0.14	0.17	ENTPD3	chr3	protein_coding	ectonucleoside triphosphate diphosphohydrolase 3
ENSG00000103522.16	20.872	3.76116	1.04223	3.60875	0.000307675	0.0022183	0.05	0.03	0.46	0.01	0.01	0.02	IL21R	chr16	protein_coding	interleukin 21 receptor
ENSG00000064933.18	1360.6	1.67608	0.379323	4.41861	9.93396e-06	0.000113134	13.83	9.65	4.55	3.3	2.73	2.68	PMS1	chr2	protein_coding	PMS1 homolog 1, mismatch repair system component
ENSG00000008256.16	1926.18	1.34076	0.215616	6.21824	5.02752e-10	1.42515e-08	10.7	10.03	14.49	5.24	4.21	4.31	CYTH3	chr7	protein_coding	cytohesin 3
ENSG00000197279.5	679.053	2.08555	0.296517	7.03352	2.01394e-12	8.3746e-11	14.78	10.25	7.27	2.82	2.34	2.38	ZNF165	chr6	protein_coding	zinc finger protein 165
ENSG00000082497.12	1208.53	1.78512	0.357981	4.98664	6.14396e-07	9.22483e-06	9.88	10.63	4.62	3.02	2.31	1.94	SERTAD4	chr1	protein_coding	SERTA domain containing 4
ENSG00000253802.2	71.7232	2.96897	0.719643	4.12561	3.69753e-05	0.000358739	0.42	0.68	3.72	0.21	0.22	0.18	SIRLNT	chr8	lncRNA	SIRT1 regulating lncRNA tumor promoter
ENSG00000185813.11	2827.42	1.73959	0.370674	4.69303	2.69182e-06	3.52177e-05	11.48	9.33	26.37	4.91	4.47	4.51	PCYT2	chr17	protein_coding	phosphate cytidylyltransferase 2, ethanolamine
ENSG00000173482.17	3107.06	1.54209	0.229531	6.71845	1.83664e-11	6.43754e-10	9.88	9.74	14.99	3.53	4.12	4.1	PTPRM	chr18	protein_coding	protein tyrosine phosphatase receptor type M
ENSG00000080823.23	237.867	1.83405	0.269321	6.8099	9.76659e-12	3.69138e-10	1.07	0.79	0.64	0.24	0.24	0.21	MOK	chr14	protein_coding	MOK protein kinase
ENSG00000150867.14	935.051	1.51046	0.182248	8.28794	1.15225e-16	8.50858e-15	7.66	6.29	6.08	2.2	2.48	2.29	PIP4K2A	chr10	protein_coding	phosphatidylinositol-5-phosphate 4-kinase type 2 alpha
ENSG00000170542.6	8.52367	6.74522	1.6174	4.17041	3.04051e-05	0.000304197	0.06	0.02	0.24	0	0	0	SERPINB9	chr6	protein_coding	serpin family B member 9
ENSG00000104290.11	1121.83	1.5918	0.301316	5.28281	1.27216e-07	2.23139e-06	4.04	3.1	1.87	1.01	0.95	1.01	FZD3	chr8	protein_coding	frizzled class receptor 3
ENSG00000122042.10	835.824	1.09478	0.190229	5.75506	8.66103e-09	1.92829e-07	6.11	6.9	6.44	2.63	3.13	3.28	UBL3	chr13	protein_coding	ubiquitin like 3
ENSG00000138756.19	1438.88	1.0806	0.22713	4.75764	1.9587e-06	2.65815e-05	4.11	5.87	4.47	2.11	2.3	2.41	BMP2K	chr4	protein_coding	BMP2 inducible kinase
ENSG00000127329.16	267.675	1.48827	0.256132	5.81056	6.22634e-09	1.44193e-07	0.81	0.69	0.5	0.23	0.23	0.25	PTPRB	chr12	protein_coding	protein tyrosine phosphatase receptor type B
ENSG00000086475.15	3203.34	1.57372	0.19825	7.93806	2.05362e-15	1.29916e-13	35.14	30.95	25.03	10.51	10.08	9.8	SEPHS1	chr10	protein_coding	selenophosphate synthetase 1
ENSG00000258376.2	38.4357	1.57037	0.383192	4.09814	4.16482e-05	0.000396786	0.51	0.41	0.48	0.13	0.14	0.2	RP4-647C14.2	chr14	lncRNA	--
ENSG00000241743.4	13.7637	2.5308	0.947363	2.67141	0.00755327	0.0304094	0	0	0	0	0	0	XACT	chrX	lncRNA	X active specific transcript
ENSG00000129028.9	125.763	1.2951	0.380876	3.40031	0.000673089	0.00425422	3.35	1.78	1.34	0.95	0.88	0.78	THAP10	chr15	protein_coding	THAP domain containing 10
ENSG00000187123.15	393.103	1.38781	0.311353	4.45736	8.29771e-06	9.67832e-05	3.47	2.95	2.02	1.42	0.89	0.89	LYPD6	chr2	protein_coding	LY6/PLAUR domain containing 6
ENSG00000263006.6	28.8298	1.4542	0.480855	3.02419	0.00249299	0.0125253	0.54	0.4	0.23	0.13	0.16	0.14	ROCK1P1	chr18	transcribed_unprocessed_pseudogene	Rho associated coiled-coil containing protein kinase 1 pseudogene 1
ENSG00000184898.7	188.364	1.57293	0.576639	2.72775	0.00637671	0.0266499	2.68	1.41	0.34	0.55	0.47	0.46	RBM43	chr2	protein_coding	RNA binding motif protein 43
ENSG00000273007.2	4.91592	3.39157	1.28275	2.64398	0.00819381	0.0325338	0.15	0.04	0.05	0	0.01	0.01	RP11-170N16.3	chr4	lncRNA	--
ENSG00000141429.14	2957.97	1.21943	0.242614	5.02621	5.00258e-07	7.67777e-06	22.15	22.74	14.52	9	8.17	8.23	GALNT1	chr18	protein_coding	polypeptide N-acetylgalactosaminyltransferase 1
ENSG00000146410.12	474.889	1.08588	0.339539	3.1981	0.00138336	0.007765	9.33	6.26	3.87	3.48	3.01	2.6	MTFR2	chr6	protein_coding	mitochondrial fission regulator 2
ENSG00000144583.5	32.474	2.41031	0.544665	4.42531	9.63026e-06	0.000110159	0.37	0.32	0.14	0.07	0.04	0.04	MARCHF4	chr2	protein_coding	membrane associated ring-CH-type finger 4
ENSG00000266397.1	3.58543	5.49043	1.60234	3.42651	0.000611388	0.00393252	0.23	0.24	0.46	0	0	0	RP11-737O24.1	chr18	lncRNA	--
ENSG00000107959.17	3394.64	1.31194	0.145977	8.98731	2.53357e-19	2.40053e-17	9.61	8.52	10.2	3.89	3.73	3.68	PITRM1	chr10	protein_coding	pitrilysin metallopeptidase 1
ENSG00000163633.12	54.7576	1.11305	0.443527	2.50955	0.0120886	0.0444075	0.68	0.54	1.43	0.36	0.36	0.49	C4orf36	chr4	protein_coding	chromosome 4 open reading frame 36
ENSG00000164040.18	1792.37	1.72975	0.245599	7.04296	1.88197e-12	7.90503e-11	17.26	16.02	10.59	4.59	4.33	4.22	PGRMC2	chr4	protein_coding	progesterone receptor membrane component 2
ENSG00000119138.5	1329.86	1.2625	0.278357	4.53553	5.74586e-06	6.97232e-05	12.8	6.75	7.24	3.65	3.85	3.52	KLF9	chr9	protein_coding	Kruppel like factor 9
ENSG00000153391.16	1221.08	1.77848	0.432863	4.10865	3.97985e-05	0.000382938	7.23	4.1	16.54	2.71	2.75	2.5	INO80C	chr18	protein_coding	INO80 complex subunit C
ENSG00000101624.11	908.916	1.10571	0.178723	6.18674	6.14197e-10	1.71487e-08	5.66	4.78	4.44	2.33	2.25	2.27	CEP76	chr18	protein_coding	centrosomal protein 76
ENSG00000274997.2	13.9981	1.55454	0.631501	2.46167	0.0138293	0.049357	0.99	1.58	0.78	0.54	0.27	0.32	H2AC12	chr6	protein_coding	H2A clustered histone 12
ENSG00000197355.11	530.696	1.9596	0.171935	11.3973	4.31126e-30	1.31557e-27	3.75	3.95	4.14	0.99	0.99	1.03	UAP1L1	chr9	protein_coding	UDP-N-acetylglucosamine pyrophosphorylase 1 like 1
ENSG00000152217.20	194.127	1.50389	0.485858	3.09532	0.00196601	0.0103356	0.68	0.63	0.16	0.15	0.2	0.17	SETBP1	chr18	protein_coding	SET binding protein 1
ENSG00000121931.16	1161.4	1.25331	0.24036	5.21431	1.84504e-07	3.10751e-06	15.18	10.02	9.39	4.42	4.93	5.01	LRIF1	chr1	protein_coding	ligand dependent nuclear receptor interacting factor 1
ENSG00000226314.8	30.1873	1.31015	0.438133	2.9903	0.00278706	0.013675	0.52	0.34	0.39	0.14	0.23	0.13	ZNF192P1	chr6	transcribed_unprocessed_pseudogene	--
ENSG00000138380.18	220.101	1.0495	0.32647	3.21469	0.00130587	0.00738334	1.02	0.69	0.46	0.33	0.35	0.37	CARF	chr2	protein_coding	calcium responsive transcription factor
ENSG00000177853.14	856.621	1.36438	0.315141	4.32941	1.49506e-05	0.000161576	3.72	2.98	1.65	1.11	1.07	1.04	ZNF518A	chr10	protein_coding	zinc finger protein 518A
ENSG00000148019.14	2964.82	1.53468	0.215969	7.10603	1.19429e-12	5.14139e-11	8.87	7.66	6.13	2.88	2.54	2.35	CEP78	chr9	protein_coding	centrosomal protein 78
ENSG00000105928.16	328.37	1.14514	0.372057	3.07785	0.00208497	0.0108158	0.99	0.82	2.1	0.47	0.61	0.67	GSDME	chr7	protein_coding	gasdermin E
ENSG00000123570.4	73.1555	1.02741	0.378483	2.71455	0.00663659	0.0274562	0.38	0.68	0.86	0.29	0.34	0.31	RAB9B	chrX	protein_coding	RAB9B, member RAS oncogene family
ENSG00000157827.20	2381.75	1.20455	0.310763	3.87611	0.000106139	0.000890216	16.34	13.53	7.36	5.71	5.2	5.15	FMNL2	chr2	protein_coding	formin like 2
ENSG00000095587.9	2.97774	4.1769	1.6059	2.60097	0.00929606	0.0360082	0.02	0.02	0.01	0	0	0	TLL2	chr10	protein_coding	tolloid like 2
ENSG00000134970.14	2751.92	2.17139	0.397	5.4695	4.51309e-08	8.67902e-07	35.71	33.95	11.88	5.27	6.35	6.44	TMED7	chr5	protein_coding	transmembrane p24 trafficking protein 7
ENSG00000202198.1	156.455	1.62057	0.385166	4.20746	2.58261e-05	0.000263338	22.33	21	9.12	5.45	6.47	5.05	7SK	chr6	misc_RNA	--
ENSG00000072041.18	4572.04	1.23864	0.321069	3.85785	0.000114388	0.00094931	10.04	8.95	4.46	3.02	3.36	3.51	SLC6A15	chr12	protein_coding	solute carrier family 6 member 15
ENSG00000113600.11	6.2657	3.75655	1.15054	3.26502	0.00109455	0.00637797	0.1	0.06	0.13	0.01	0	0.01	C9	chr5	protein_coding	complement C9
ENSG00000187951.11	522.128	1.21191	0.38024	3.18723	0.00143643	0.00800159	5.22	2.53	1.85	1.57	1.3	1.22	RP5-1086D14.6	chr15	lncRNA	--
ENSG00000182263.14	139.298	2.00157	0.573866	3.48786	0.000486896	0.00325172	0.98	0.53	0.15	0.18	0.1	0.13	FIGN	chr2	protein_coding	fidgetin, microtubule severing factor
ENSG00000213967.11	85.2721	2.38757	0.476397	5.01171	5.39478e-07	8.20687e-06	0.76	0.63	0.28	0.15	0.07	0.1	ZNF726	chr19	protein_coding	zinc finger protein 726
ENSG00000019549.13	2223.82	1.8118	0.31729	5.71024	1.12816e-08	2.46156e-07	18.6	19.57	40.16	7.04	7.49	7.48	SNAI2	chr8	protein_coding	snail family transcriptional repressor 2
ENSG00000135316.19	6040.57	1.22428	0.411717	2.9736	0.00294329	0.0142661	24.16	27.01	8.09	8.7	8.73	7.95	SYNCRIP	chr6	protein_coding	synaptotagmin binding cytoplasmic RNA interacting protein
ENSG00000101639.18	2087.49	1.28104	0.318718	4.01933	5.8363e-05	0.000530173	10.15	7.43	4.46	3.45	2.93	2.63	CEP192	chr18	protein_coding	centrosomal protein 192
ENSG00000134049.6	1597.26	2.01473	0.383204	5.25757	1.45968e-07	2.52441e-06	18.4	19.12	6.85	3.35	3.95	3.67	IER3IP1	chr18	protein_coding	immediate early response 3 interacting protein 1
ENSG00000153132.13	279.22	3.1536	0.335575	9.3976	5.58227e-21	6.6955e-19	5.08	5.11	2.9	0.38	0.47	0.61	CLGN	chr4	protein_coding	calmegin
ENSG00000088179.9	723.072	1.07022	0.372198	2.87539	0.00403526	0.0183945	2.53	2.02	0.89	0.95	0.85	0.78	PTPN4	chr2	protein_coding	protein tyrosine phosphatase non-receptor type 4
ENSG00000138767.13	1009.95	1.18262	0.28397	4.16458	3.11923e-05	0.000311412	4.36	4.24	2.42	1.73	1.66	1.44	CNOT6L	chr4	protein_coding	CCR4-NOT transcription complex subunit 6 like
ENSG00000164104.12	16319.5	1.31103	0.305171	4.29606	1.7386e-05	0.000184842	351.17	196.08	170.87	112.3	88.48	85.26	HMGB2	chr4	protein_coding	high mobility group box 2
ENSG00000230453.9	36.2974	2.03087	0.531949	3.8178	0.000134646	0.00109737	0.33	0.29	0.11	0.05	0.08	0.05	ANKRD18B	chr9	protein_coding	ankyrin repeat domain 18B
ENSG00000081138.14	11.4622	1.95119	0.685072	2.84815	0.0043974	0.0196945	0.03	0.05	0.02	0.01	0.01	0.01	CDH7	chr18	protein_coding	cadherin 7
ENSG00000248663.6	2.92222	5.17524	1.69955	3.04506	0.00232634	0.0118429	0.16	0.15	0.06	0	0	0	LINC00992	chr5	lncRNA	long intergenic non-protein coding RNA 992
ENSG00000138688.16	1946.52	1.40205	0.182583	7.67897	1.60374e-14	8.92162e-13	3.94	2.83	3.45	1.2	1.35	1.28	KIAA1109	chr4	protein_coding	KIAA1109
ENSG00000119729.12	1376.05	1.09463	0.34207	3.20001	0.00137422	0.00772556	8.75	8.85	3.82	3.11	3.54	3.36	RHOQ	chr2	protein_coding	ras homolog family member Q
ENSG00000285713.1	217.423	1.27803	0.203985	6.26533	3.72027e-10	1.08726e-08	4.5	3.7	3.85	1.63	1.58	1.7	RP11-1289C17.2	chr4	protein_coding	--
ENSG00000254635.6	736.27	1.06084	0.198404	5.34688	8.94844e-08	1.62166e-06	8.12	7.38	6.2	3.14	3.6	3.57	WAC-AS1	chr10	lncRNA	WAC antisense RNA 1 (head to head)
ENSG00000133169.6	439.679	4.73829	0.308307	15.3687	2.65374e-53	3.93323e-50	25.52	29.95	22.99	0.6	1.07	1.25	BEX1	chrX	protein_coding	brain expressed X-linked 1
ENSG00000196950.14	1946.25	1.14227	0.335778	3.40185	0.000669317	0.00423296	11.77	11.44	5.25	4.88	4.08	3.9	SLC39A10	chr2	protein_coding	solute carrier family 39 member 10
ENSG00000134470.21	42.342	3.69206	0.46612	7.92085	2.3589e-15	1.48325e-13	0.53	0.42	0.66	0.04	0.03	0.05	IL15RA	chr10	protein_coding	interleukin 15 receptor subunit alpha
ENSG00000217128.12	1516.14	1.19565	0.24237	4.93317	8.09058e-07	1.18308e-05	8.21	6.55	4.86	2.74	2.99	2.76	FNIP1	chr5	protein_coding	folliculin interacting protein 1
ENSG00000185924.7	93.122	1.86226	0.507697	3.66805	0.000244403	0.00182752	1.45	1.16	0.36	0.35	0.23	0.23	RTN4RL1	chr17	protein_coding	reticulon 4 receptor like 1
ENSG00000258445.3	31.0116	1.75762	0.560317	3.13682	0.00170788	0.0092529	2.41	2.39	0.88	0.8	0.37	0.5	MAD2L1P1	chr14	processed_pseudogene	mitotic arrest deficient 2 like 1 pseudogene 1
ENSG00000067900.8	4709.76	1.26947	0.216492	5.86382	4.52325e-09	1.07266e-07	16.78	15.98	11.54	6.38	6.08	5.81	ROCK1	chr18	protein_coding	Rho associated coiled-coil containing protein kinase 1
ENSG00000010318.21	325.846	1.07064	0.23692	4.51899	6.21365e-06	7.47872e-05	3.65	2.33	3.76	1.55	1.51	1.52	PHF7	chr3	protein_coding	PHD finger protein 7
ENSG00000120341.18	14.9861	2.80594	0.764286	3.67132	0.000241303	0.00180694	0.05	0.07	0.14	0.01	0.02	0.01	SEC16B	chr1	protein_coding	SEC16 homolog B, endoplasmic reticulum export factor
ENSG00000184922.14	1695.48	1.69037	0.283745	5.95735	2.56357e-09	6.31758e-08	6.25	7.21	12.18	2.4	2.67	2.79	FMNL1	chr17	protein_coding	formin like 1
ENSG00000168078.10	4049.93	1.39455	0.351062	3.97236	7.11637e-05	0.0006297	101.34	63.28	37.31	28.73	24.06	23.32	PBK	chr8	protein_coding	PDZ binding kinase
ENSG00000139291.14	794.46	1.08922	0.376625	2.89206	0.00382719	0.0176594	5.96	4.29	2.02	2.01	2.07	1.66	TMEM19	chr12	protein_coding	transmembrane protein 19
ENSG00000288558.2	3186.55	1.62204	0.369937	4.38464	1.16178e-05	0.000129607	21.21	19.71	7.71	5.27	5.32	5.15	DUS4L-BCAP29	chr7	protein_coding	DUS4L-BCAP29 readthrough
ENSG00000287724.1	5.6727	2.7589	1.10999	2.48552	0.0129364	0.04683	0.42	0.37	0.09	0.03	0.08	0.02	RP11-67L3.7	chr1	lncRNA	--
ENSG00000138439.12	194.057	1.23357	0.325276	3.79238	0.000149208	0.00119864	1.29	1.26	0.67	0.49	0.47	0.4	FAM117B	chr2	protein_coding	family with sequence similarity 117 member B
ENSG00000148429.14	971.072	1.5946	0.174753	9.12486	7.18293e-20	7.41521e-18	2.57	2.64	2.37	0.78	0.9	0.8	USP6NL	chr10	protein_coding	USP6 N-terminal like
ENSG00000080618.17	6.57896	6.35713	1.61004	3.94842	7.86687e-05	0.000686161	0.1	0.04	0.01	0	0	0	CPB2	chr13	protein_coding	carboxypeptidase B2
ENSG00000101557.15	7388.77	1.43029	0.271518	5.26777	1.38094e-07	2.39787e-06	52.97	50.03	29.51	17.63	15.92	15.39	USP14	chr18	protein_coding	ubiquitin specific peptidase 14
ENSG00000180776.16	5074.16	1.14366	0.362699	3.1532	0.0016149	0.00882985	42.76	34.41	15.07	13.96	14.01	13.58	ZDHHC20	chr13	protein_coding	zinc finger DHHC-type palmitoyltransferase 20
ENSG00000197016.12	160.216	1.38353	0.261055	5.29977	1.15951e-07	2.05114e-06	0.49	0.54	0.74	0.22	0.24	0.22	ZNF470	chr19	protein_coding	zinc finger protein 470
