# Supplementary material for: Genome-wide identification and analysis of epithelial-mesenchymal transition-related RNA-binding proteins and alternative splicing in a human breast cancer cell line
Source: Sci Rep. 2024 May 23;14:11753. doi: 10.1038/s41598-024-62681-0 (PMC11116388; doi:10.1038/s41598-024-62681-0)
Supplement: Supplementary file 5 — Supplementary Data S1. [file 41598_2024_62681_MOESM5_ESM.zip › EM2_vs_EM1_DESeq/EM2_vs_EM1_Down_DEG.xlsx]

## Sheet: EM2_vs_EM1_Down_DEG
Gene	baseMean	log2FoldChange	lfcSE	stat	pvalue	padj	EM1_1	EM1_2	EM1_3	EM2_1	EM2_2	EM2_3	Symbol	Chr	GeneType	Description
ENSG00000280734.3	45.745	-1.63418	0.569623	-2.86888	0.00411926	0.0497569	0.32	0.16	0.42	0.07	0.06	0.16	LINC01232	chr13	lncRNA	long intergenic non-protein coding RNA 1232
ENSG00000231312.7	298.013	-1.05609	0.254055	-4.15695	3.22527e-05	0.000994536	0.88	0.87	0.77	0.37	0.44	0.42	MAP4K3-DT	chr2	lncRNA	MAP4K3 divergent transcript
ENSG00000198157.11	241.696	-2.64936	0.298698	-8.86968	7.33542e-19	2.62635e-16	4.46	4.81	4.53	0.77	0.92	0.53	HMGN5	chrX	protein_coding	high mobility group nucleosome binding domain 5
ENSG00000156218.13	9.41149	-6.77279	1.40379	-4.82466	1.40243e-06	6.58123e-05	0.05	0.06	0.03	0	0	0	ADAMTSL3	chr15	protein_coding	ADAMTS like 3
ENSG00000269082.1	5.33009	-5.97456	1.68788	-3.53968	0.00040061	0.00820486	0.19	0.19	1.16	0	0	0	CTD-2620I22.1	chr19	lncRNA	--
ENSG00000215375.6	235.99	-1.18807	0.360893	-3.29202	0.000994701	0.016694	1.85	1.94	2.25	0.97	0.54	1.11	MYL5	chr4	protein_coding	myosin light chain 5
ENSG00000265107.3	113.273	-3.2137	0.363254	-8.84697	8.99299e-19	3.16128e-16	1.45	1.95	1.51	0.18	0.21	0.14	GJA5	chr1	protein_coding	gap junction protein alpha 5
ENSG00000092607.15	48.1697	-3.47337	0.488633	-7.10833	1.17453e-12	1.71526e-10	0.47	0.44	0.7	0.06	0.05	0.04	TBX15	chr1	protein_coding	T-box transcription factor 15
ENSG00000164197.12	92.354	-1.436	0.457116	-3.14144	0.00168117	0.0252947	0.8	0.61	0.56	0.15	0.42	0.17	RNF180	chr5	protein_coding	ring finger protein 180
ENSG00000279289.1	28.9422	-1.61006	0.473855	-3.39779	0.000679329	0.0122749	0.31	0.29	0.27	0.07	0.1	0.12	RP3-331H24.6	chr6	TEC	--
ENSG00000137440.5	3532.43	-3.23808	1.08795	-2.9763	0.00291749	0.0380603	25.82	50.48	300.85	7.27	8.97	22.86	FGFBP1	chr4	protein_coding	fibroblast growth factor binding protein 1
ENSG00000144158.4	62.2675	-1.35834	0.365824	-3.71311	0.000204731	0.00471224	3.08	3.45	2.69	1.09	1.14	1.36	SNRPA1P1	chr2	processed_pseudogene	SNRPA1 pseudogene 1
ENSG00000141655.17	64.0555	-2.2719	0.465233	-4.88335	1.04296e-06	5.06648e-05	0.28	0.37	0.28	0.05	0.11	0.04	TNFRSF11A	chr18	protein_coding	TNF receptor superfamily member 11a
ENSG00000111199.12	14.0873	-4.88191	1.07561	-4.53875	5.65886e-06	0.000223739	0.1	0.14	0.31	0.01	0.01	0.01	TRPV4	chr12	protein_coding	transient receptor potential cation channel subfamily V member 4
ENSG00000154065.17	313.997	-1.11265	0.334981	-3.32153	0.000895247	0.0153039	2.32	1.37	1.63	0.61	1.07	0.78	ANKRD29	chr18	protein_coding	ankyrin repeat domain 29
ENSG00000102401.20	227.737	-9.51636	1.06818	-8.90892	5.15335e-19	1.91606e-16	2.82	2.31	3.39	0	0.01	0	ARMCX3	chrX	protein_coding	armadillo repeat containing X-linked 3
ENSG00000086289.12	42.4678	-5.49484	0.772424	-7.11377	1.12915e-12	1.66649e-10	1.06	0.73	0.58	0.01	0	0.04	EPDR1	chr7	protein_coding	ependymin related 1
ENSG00000120437.9	4519.51	-2.34925	0.366127	-6.4165	1.39442e-10	1.47321e-08	71.44	45.18	111.61	15.45	18.08	11.33	ACAT2	chr6	protein_coding	acetyl-CoA acetyltransferase 2
ENSG00000164932.13	114.539	-1.40523	0.371633	-3.78124	0.000156049	0.00379504	1.87	2.56	3.09	0.93	1.27	0.68	CTHRC1	chr8	protein_coding	collagen triple helix repeat containing 1
ENSG00000171714.13	21.5593	-4.67373	0.917884	-5.09185	3.54591e-07	1.95318e-05	0.06	0.06	0.04	0	0.01	0	ANO5	chr11	protein_coding	anoctamin 5
ENSG00000113396.13	152.937	-1.21299	0.288056	-4.21095	2.54294e-05	0.000818056	1.88	1.68	1.85	0.9	0.82	0.62	SLC27A6	chr5	protein_coding	solute carrier family 27 member 6
ENSG00000110934.13	75.5598	-2.51006	0.564231	-4.44864	8.64167e-06	0.000321923	0.57	0.49	1.51	0.09	0.12	0.23	BIN2	chr12	protein_coding	bridging integrator 2
ENSG00000285825.2	72.3968	-1.13987	0.326481	-3.49139	0.000480522	0.00947035	1.06	0.91	0.94	0.41	0.47	0.44	CCDC15-DT	chr11	lncRNA	CCDC15 divergent transcript
ENSG00000133134.12	42.7428	-7.99938	1.25548	-6.37159	1.87083e-10	1.94466e-08	1.71	1.73	2.51	0	0	0.02	BEX2	chrX	protein_coding	brain expressed X-linked 2
ENSG00000076258.10	51.2502	-1.37303	0.450633	-3.04688	0.00231229	0.0321539	0.7	0.62	0.98	0.17	0.36	0.36	FMO4	chr1	protein_coding	flavin containing dimethylaniline monoxygenase 4
ENSG00000256377.6	98.173	-1.35296	0.389064	-3.47748	0.000506153	0.00986488	3.37	1.81	2.03	0.75	1.26	0.84	RP11-1060J15.4	chr12	lncRNA	--
ENSG00000235092.6	71.8229	-1.42119	0.477461	-2.97656	0.00291507	0.0380553	0.26	0.31	0.6	0.09	0.16	0.18	ID2-AS1	chr2	lncRNA	ID2 antisense RNA 1
ENSG00000241280.1	17.3591	-2.95488	0.888259	-3.32659	0.00087915	0.0150687	0.25	0.11	0.78	0.03	0.03	0.09	RP11-221J22.2	chr3	lncRNA	--
ENSG00000204969.7	8.59432	-6.64275	1.49737	-4.43628	9.15281e-06	0.000338356	0.11	0.09	0.02	0	0	0	PCDHA2	chr5	protein_coding	protocadherin alpha 2
ENSG00000143337.19	2009.97	-1.1978	0.262585	-4.56159	5.07671e-06	0.000205341	13.36	14.66	19.24	6.89	6.42	7.29	TOR1AIP1	chr1	protein_coding	torsin 1A interacting protein 1
ENSG00000174672.16	228.309	-1.11121	0.303739	-3.65843	0.000253769	0.00564687	1.09	1.33	1.15	0.69	0.56	0.42	BRSK2	chr11	protein_coding	BR serine/threonine kinase 2
ENSG00000171224.9	23.1109	-2.66039	0.634304	-4.19419	2.73848e-05	0.000870818	0.71	0.84	0.79	0.23	0.09	0.05	FAM241B	chr10	protein_coding	family with sequence similarity 241 member B
ENSG00000077522.15	12.0729	-2.19426	0.735115	-2.98492	0.00283656	0.0373467	0.02	0.02	0.04	0.01	0.01	0.01	ACTN2	chr1	protein_coding	actinin alpha 2
ENSG00000185621.11	319.02	-1.04836	0.295295	-3.55023	0.000384901	0.00792511	1.56	1.36	0.99	0.67	0.7	0.53	LMLN	chr3	protein_coding	leishmanolysin like peptidase
ENSG00000144868.14	13.6082	-4.00375	0.947146	-4.22717	2.36648e-05	0.000772417	0.11	0.07	0.06	0	0.01	0	TMEM108	chr3	protein_coding	transmembrane protein 108
ENSG00000180964.17	705.222	-1.92495	0.376363	-5.11461	3.14386e-07	1.75168e-05	30.96	22.42	19.77	5.71	9.91	3.91	TCEAL8	chrX	protein_coding	transcription elongation factor A like 8
ENSG00000106733.21	322.98	-1.14671	0.396359	-2.8931	0.00381455	0.0467663	3.19	1.83	4.16	0.89	1.68	1.57	NMRK1	chr9	protein_coding	nicotinamide riboside kinase 1
ENSG00000171295.13	125.813	-1.3902	0.343325	-4.04923	5.13867e-05	0.00147187	0.8	0.71	0.73	0.3	0.38	0.18	ZNF440	chr19	protein_coding	zinc finger protein 440
ENSG00000043591.6	8.64609	-2.58813	0.863224	-2.99822	0.00271565	0.0361849	0.15	0.11	0.13	0.03	0.03	0.01	ADRB1	chr10	protein_coding	adrenoceptor beta 1
ENSG00000184719.12	81.7833	-6.22059	0.658439	-9.44748	3.47084e-21	1.59774e-18	0.93	0.95	0.78	0	0.01	0.02	RNLS	chr10	protein_coding	renalase, FAD dependent amine oxidase
ENSG00000003096.14	18.1209	-7.72749	1.38071	-5.59675	2.1841e-08	1.55248e-06	0.25	0.1	0.07	0	0	0	KLHL13	chrX	protein_coding	kelch like family member 13
ENSG00000261804.2	26.7891	-2.03438	0.491072	-4.14274	3.43178e-05	0.00105317	0.92	0.67	0.87	0.19	0.23	0.18	RP11-44F14.2	chr16	lncRNA	--
ENSG00000129595.14	321.893	-1.9285	0.598339	-3.2231	0.00126813	0.0202295	1.1	1.79	1.8	0.12	0.28	0.81	EPB41L4A	chr5	protein_coding	erythrocyte membrane protein band 4.1 like 4A
ENSG00000154678.18	38.0905	-4.60479	1.00371	-4.58778	4.47986e-06	0.000184677	0.21	0.17	0.03	0	0.02	0	PDE1C	chr7	protein_coding	phosphodiesterase 1C
ENSG00000259527.2	11.2913	-4.5509	1.15646	-3.93518	8.31328e-05	0.00224169	0.41	0.37	0.1	0.02	0.01	0	LINC00052	chr15	lncRNA	long intergenic non-protein coding RNA 52
ENSG00000214922.9	76.1324	-1.58861	0.454015	-3.49901	0.000466985	0.00926971	0.87	0.51	0.79	0.15	0.4	0.19	HLA-F-AS1	chr6	lncRNA	HLA-F antisense RNA 1
ENSG00000124215.17	10.3918	-3.06888	0.892604	-3.43811	0.00058578	0.0110385	0.1	0.05	0.11	0	0.02	0.01	CDH26	chr20	protein_coding	cadherin 26
ENSG00000047634.15	878.03	-1.09573	0.299656	-3.65661	0.000255576	0.00567967	5.01	4.75	7.52	2.52	2.44	3.09	SCML1	chrX	protein_coding	Scm polycomb group protein like 1
ENSG00000116199.12	3751.24	-1.33454	0.307992	-4.33304	1.47066e-05	0.000512319	30.09	23.97	16.33	9.39	10.99	7.71	FAM20B	chr1	protein_coding	FAM20B glycosaminoglycan xylosylkinase
ENSG00000079459.13	14246.4	-2.51681	0.527921	-4.7674	1.86617e-06	8.46959e-05	80.74	48.16	244.08	15.92	24	24.69	FDFT1	chr8	protein_coding	farnesyl-diphosphate farnesyltransferase 1
ENSG00000164627.18	11.4712	-3.74795	0.956307	-3.91919	8.8846e-05	0.00235955	0.06	0.06	0.02	0	0.01	0	KIF6	chr6	protein_coding	kinesin family member 6
ENSG00000136235.17	157.827	-5.20051	0.527502	-9.85876	6.28205e-23	4.67143e-20	0.65	1.51	1.94	0.03	0.04	0.04	GPNMB	chr7	protein_coding	glycoprotein nmb
ENSG00000154310.17	256.815	-1.75309	0.475022	-3.69054	0.000223775	0.00509748	1.36	0.72	0.67	0.13	0.44	0.26	TNIK	chr3	protein_coding	TRAF2 and NCK interacting kinase
ENSG00000172031.7	285.361	-1.21972	0.35688	-3.41775	0.000631421	0.0116266	5.47	5.31	3.25	2.69	1.76	1.59	EPHX4	chr1	protein_coding	epoxide hydrolase 4
ENSG00000154059.11	1878.45	-1.198	0.266943	-4.48784	7.1949e-06	0.000275458	17.28	14.03	11.04	5.95	6.89	5.68	IMPACT	chr18	protein_coding	impact RWD domain protein
ENSG00000135378.4	2354.36	-1.23707	0.371912	-3.32625	0.000880228	0.0150738	18.76	17.14	11.27	5.43	10.29	4.59	PRRG4	chr11	protein_coding	proline rich and Gla domain 4
ENSG00000095015.6	866.095	-1.41315	0.324811	-4.35067	1.35721e-05	0.000475367	5.16	4.93	2.77	1.72	1.75	1.38	MAP3K1	chr5	protein_coding	mitogen-activated protein kinase kinase kinase 1
ENSG00000170837.3	402.651	-6.75763	0.4514	-14.9704	1.14671e-50	5.54261e-47	9.07	9.09	5.7	0.1	0.08	0.04	GPR27	chr3	protein_coding	G protein-coupled receptor 27
ENSG00000101695.9	451.603	-1.68708	0.324258	-5.2029	1.96206e-07	1.11901e-05	3.5	2.91	2.6	0.62	1.16	1.03	RNF125	chr18	protein_coding	ring finger protein 125
ENSG00000164116.17	237.442	-1.6412	0.372239	-4.40901	1.03846e-05	0.00037458	0.88	1.2	0.63	0.37	0.29	0.22	GUCY1A1	chr4	protein_coding	guanylate cyclase 1 soluble subunit alpha 1
ENSG00000130522.6	1993.77	-1.46462	0.489739	-2.99062	0.0027841	0.0368179	21.32	24.78	74.62	10.71	14.21	18.48	JUND	chr19	protein_coding	JunD proto-oncogene, AP-1 transcription factor subunit
ENSG00000112902.12	16.3331	-6.58865	1.38059	-4.77235	1.82091e-06	8.30316e-05	0.08	0.1	0.03	0	0	0	SEMA5A	chr5	protein_coding	semaphorin 5A
ENSG00000174669.12	856.314	-1.13366	0.373404	-3.03602	0.00239723	0.0329879	9.09	7.49	17.84	4.79	4.98	5.82	SLC29A2	chr11	protein_coding	solute carrier family 29 member 2
ENSG00000173930.9	42.5413	-7.99535	1.32144	-6.0505	1.44393e-09	1.26321e-07	0.42	0.18	0.74	0	0.01	0	SLCO4C1	chr5	protein_coding	solute carrier organic anion transporter family member 4C1
ENSG00000064225.12	268.806	-1.33202	0.292827	-4.54882	5.39472e-06	0.000215945	1.48	1.58	1.78	0.61	0.84	0.5	ST3GAL6	chr3	protein_coding	ST3 beta-galactoside alpha-2,3-sialyltransferase 6
ENSG00000154655.16	22.624	-7.07254	1.27811	-5.53359	3.13751e-08	2.15108e-06	0.15	0.15	0.15	0	0	0	L3MBTL4	chr18	protein_coding	L3MBTL histone methyl-lysine binding protein 4
ENSG00000166349.10	39.444	-1.91885	0.638425	-3.00559	0.00265064	0.0355886	0.35	0.15	0.13	0.03	0.11	0.03	RAG1	chr11	protein_coding	recombination activating 1
ENSG00000144366.16	821.008	-1.0307	0.281465	-3.6619	0.000250351	0.00558766	2.76	2.4	2.14	1	1.57	1.03	GULP1	chr2	protein_coding	GULP PTB domain containing engulfment adaptor 1
ENSG00000116954.8	1648.33	-1.04927	0.308432	-3.40197	0.000669028	0.0121455	13.03	12.56	8.75	6	6.82	3.95	RRAGC	chr1	protein_coding	Ras related GTP binding C
ENSG00000003400.15	23.5213	-4.35829	0.827398	-5.26746	1.38323e-07	8.30538e-06	0.11	0.09	0.28	0	0.01	0.01	CASP10	chr2	protein_coding	caspase 10
ENSG00000196110.8	335.93	-1.50588	0.382549	-3.93643	8.27043e-05	0.00223325	2.46	1.88	1.48	0.55	1.07	0.46	ZNF699	chr19	protein_coding	zinc finger protein 699
ENSG00000236901.6	79.3652	-1.49892	0.425734	-3.52078	0.000430275	0.00868365	0.68	0.57	0.3	0.21	0.19	0.15	MIR600HG	chr9	lncRNA	MIR600 host gene
ENSG00000174137.13	65.9661	-1.42587	0.377849	-3.77366	0.000160869	0.0038878	0.6	0.59	0.63	0.18	0.19	0.29	FAM53A	chr4	protein_coding	family with sequence similarity 53 member A
ENSG00000171345.13	3883.48	-2.36111	0.446607	-5.28678	1.24489e-07	7.61668e-06	53.4	52.41	115.4	7.42	19.39	16.27	KRT19	chr17	protein_coding	keratin 19
ENSG00000177058.12	448.589	-1.10046	0.244287	-4.50481	6.64338e-06	0.000258958	1.82	1.92	1.75	0.93	0.91	0.73	SLC38A9	chr5	protein_coding	solute carrier family 38 member 9
ENSG00000213862.4	35.644	-1.62026	0.535456	-3.02595	0.00247857	0.0338902	2.55	1.96	0.87	0.5	0.7	0.56	CTD-2270N23.1	chr15	processed_pseudogene	--
ENSG00000224259.7	63.2409	-2.40212	0.571544	-4.20286	2.63566e-05	0.000842278	0.66	0.52	1.12	0.07	0.1	0.26	LINC01133	chr1	lncRNA	long intergenic non-protein coding RNA 1133
ENSG00000062194.16	2325.73	-1.24253	0.246707	-5.03645	4.74237e-07	2.53986e-05	15.25	13.7	11.05	5.8	6.19	4.99	GPBP1	chr5	protein_coding	GC-rich promoter binding protein 1
ENSG00000136856.18	97.1911	-1.13154	0.318345	-3.55445	0.000378773	0.00784909	0.89	0.76	1.04	0.47	0.39	0.37	SLC2A8	chr9	protein_coding	solute carrier family 2 member 8
ENSG00000120137.7	8668.73	-1.05159	0.272077	-3.86504	0.000111071	0.00284808	35.96	26.78	26.96	11.3	16.88	15.12	PANK3	chr5	protein_coding	pantothenate kinase 3
ENSG00000102038.16	639.543	-1.4706	0.366064	-4.01733	5.88616e-05	0.00166136	6.95	5.33	4.81	1.96	3.08	1.21	SMARCA1	chrX	protein_coding	SWI/SNF related, matrix associated, actin dependent regulator of chromatin, subfamily a, member 1
ENSG00000162706.13	7.03504	-4.35206	1.44812	-3.00532	0.00265298	0.0355953	0.08	0.17	0.02	0	0.02	0	CADM3	chr1	protein_coding	cell adhesion molecule 3
ENSG00000147180.17	331.888	-10.0689	1.06349	-9.4678	2.85797e-21	1.34771e-18	3.14	3.42	3.84	0	0	0.01	ZNF711	chrX	protein_coding	zinc finger protein 711
ENSG00000205269.6	294.179	-1.97146	0.466405	-4.22692	2.36911e-05	0.000772417	1.97	1.57	0.64	0.42	0.45	0.21	TMEM170B	chr6	protein_coding	transmembrane protein 170B
ENSG00000187566.6	21.4841	-2.43673	0.574758	-4.23958	2.23938e-05	0.000738844	0.51	0.42	0.36	0.1	0.05	0.08	NHLRC1	chr6	protein_coding	NHL repeat containing E3 ubiquitin protein ligase 1
ENSG00000094975.14	917.159	-1.39191	0.31365	-4.43778	9.08913e-06	0.000336646	5.31	4.76	3.25	1.92	1.95	1.25	SUCO	chr1	protein_coding	SUN domain containing ossification factor
ENSG00000174004.6	56.4129	-1.88111	0.502047	-3.74689	0.000179041	0.00423693	0.84	0.72	0.86	0.33	0.25	0.08	NRROS	chr3	protein_coding	negative regulator of reactive oxygen species
ENSG00000135127.11	264.185	-1.26345	0.434522	-2.90768	0.00364115	0.0450971	1.23	1.52	2.64	1.01	0.44	0.78	BICDL1	chr12	protein_coding	BICD family like cargo adaptor 1
ENSG00000072133.11	159.054	-2.0052	0.417655	-4.80109	1.57806e-06	7.33418e-05	1.02	0.86	0.41	0.21	0.22	0.14	RPS6KA6	chrX	protein_coding	ribosomal protein S6 kinase A6
ENSG00000153029.16	294.237	-1.97785	0.378481	-5.22575	1.73454e-07	1.01011e-05	1.11	1.1	1.73	0.2	0.44	0.37	MR1	chr1	protein_coding	major histocompatibility complex, class I-related
ENSG00000197857.15	18.8507	-6.81153	1.34546	-5.0626	4.13582e-07	2.25245e-05	0.28	0.1	0.11	0	0	0	ZNF44	chr19	protein_coding	zinc finger protein 44
ENSG00000165238.16	116.784	-3.60653	0.443441	-8.13304	4.18666e-16	9.87132e-14	0.55	0.5	0.24	0.03	0.04	0.03	WNK2	chr9	protein_coding	WNK lysine deficient protein kinase 2
ENSG00000243232.6	25.3428	-6.33513	1.15864	-5.46773	4.55825e-08	3.00782e-06	0.16	0.29	0.19	0	0	0.01	PCDHAC2	chr5	protein_coding	protocadherin alpha subfamily C, 2
ENSG00000078246.17	539.321	-1.03532	0.29396	-3.52196	0.000428363	0.00866314	6.6	5.13	6.37	2.93	3.87	2.11	TULP3	chr12	protein_coding	TUB like protein 3
ENSG00000254416.6	6.44999	-6.2287	1.49717	-4.16033	3.17792e-05	0.0009815	0.08	0.19	0.16	0	0	0	LINC02732	chr11	lncRNA	long intergenic non-protein coding RNA 2732
ENSG00000185567.7	5867.79	-1.29651	0.291188	-4.45247	8.48875e-06	0.00031745	9.03	14.52	11.41	4.29	5.61	4.48	AHNAK2	chr14	protein_coding	AHNAK nucleoprotein 2
ENSG00000091129.21	794.861	-2.36594	0.298645	-7.92225	2.33247e-15	5.01066e-13	3.87	5.19	3.7	0.97	0.69	0.82	NRCAM	chr7	protein_coding	neuronal cell adhesion molecule
ENSG00000170549.4	242.362	-1.77003	0.435846	-4.06113	4.88348e-05	0.00142195	2.71	5.1	6.42	1.34	0.93	1.87	IRX1	chr5	protein_coding	iroquois homeobox 1
ENSG00000125841.13	321.688	-3.40043	0.370116	-9.18749	4.02127e-20	1.63408e-17	3.74	4.38	7.77	0.52	0.57	0.43	NRSN2	chr20	protein_coding	neurensin 2
ENSG00000116701.15	112.316	-3.17864	0.432147	-7.35547	1.90257e-13	3.11731e-11	2.27	1.4	1.83	0.12	0.18	0.3	NCF2	chr1	protein_coding	neutrophil cytosolic factor 2
ENSG00000145476.16	495.804	-1.19741	0.313116	-3.82418	0.000131208	0.00329024	1.94	1.72	1.95	0.73	0.63	1.07	CYP4V2	chr4	protein_coding	cytochrome P450 family 4 subfamily V member 2
ENSG00000158560.14	48.2313	-2.36	0.5938	-3.9744	7.05576e-05	0.00193498	0.39	0.27	0.74	0.04	0.16	0.08	DYNC1I1	chr7	protein_coding	dynein cytoplasmic 1 intermediate chain 1
ENSG00000116016.14	13903	-1.08325	0.288734	-3.75173	0.000175617	0.00417124	56.27	88.1	59.56	30.75	33.6	32.64	EPAS1	chr2	protein_coding	endothelial PAS domain protein 1
ENSG00000120694.20	5590.55	-1.11995	0.308284	-3.63284	0.000280319	0.00613275	30.4	24.05	17.87	12.95	12.26	8.26	HSPH1	chr13	protein_coding	heat shock protein family H (Hsp110) member 1
ENSG00000079215.15	110.126	-1.18255	0.392455	-3.0132	0.00258509	0.0348821	0.19	0.12	0.26	0.07	0.1	0.09	SLC1A3	chr5	protein_coding	solute carrier family 1 member 3
ENSG00000183317.17	31.9575	-2.49939	0.499576	-5.00302	5.64383e-07	2.91759e-05	0.18	0.21	0.14	0.03	0.03	0.04	EPHA10	chr1	protein_coding	EPH receptor A10
ENSG00000196267.13	66.5038	-4.66787	0.534421	-8.73445	2.44839e-18	8.16159e-16	0.85	0.62	0.68	0.02	0.06	0.01	ZNF836	chr19	protein_coding	zinc finger protein 836
ENSG00000185915.5	39.827	-1.64998	0.456903	-3.61123	0.000304753	0.00656866	0.43	0.46	0.42	0.16	0.18	0.08	KLHL34	chrX	protein_coding	kelch like family member 34
ENSG00000163689.20	213.736	-1.37703	0.310027	-4.44164	8.92778e-06	0.000331305	1.06	0.7	0.84	0.32	0.43	0.26	CFAP20DC	chr3	protein_coding	CFAP20 domain containing
ENSG00000105649.10	175.839	-1.759	0.286509	-6.13943	8.282e-10	7.73547e-08	4.05	4.03	3.95	1.18	1.46	0.95	RAB3A	chr19	protein_coding	RAB3A, member RAS oncogene family
ENSG00000172986.13	444.111	-1.00479	0.286279	-3.50984	0.000448372	0.00898324	4.74	4.33	3.68	1.72	2.74	1.94	GXYLT2	chr3	protein_coding	glucoside xylosyltransferase 2
ENSG00000123096.12	864.247	-1.2687	0.381262	-3.32764	0.00087586	0.0150445	5.53	3.43	5.38	1.09	2.61	2.24	SSPN	chr12	protein_coding	sarcospan
ENSG00000148082.10	249.887	-1.45186	0.416384	-3.48684	0.000488768	0.00959376	0.81	0.81	1.28	0.26	0.59	0.23	SHC3	chr9	protein_coding	SHC adaptor protein 3
ENSG00000137642.13	224.002	-2.11826	0.478934	-4.42287	9.74003e-06	0.00035464	0.71	0.57	0.2	0.1	0.16	0.09	SORL1	chr11	protein_coding	sortilin related receptor 1
ENSG00000113205.5	6.46476	-3.63396	1.18139	-3.07599	0.00209804	0.0300471	0.07	0.12	0.09	0	0.02	0.01	PCDHB3	chr5	protein_coding	protocadherin beta 3
ENSG00000240541.3	20.6792	-2.83722	0.95689	-2.96505	0.00302635	0.0391119	0.09	0.13	1.02	0.08	0.03	0.07	TM4SF1-AS1	chr3	lncRNA	TM4SF1 antisense RNA 1
ENSG00000230312.2	6.15302	-6.1609	1.63757	-3.76221	0.00016842	0.00403498	0.06	0.52	0.47	0	0	0	SLC25A53P1	chrX	processed_pseudogene	SLC25A53 pseudogene 1
ENSG00000061918.14	21.718	-2.92178	0.654509	-4.46408	8.04117e-06	0.000303057	0.2	0.22	0.36	0.02	0.06	0.03	GUCY1B1	chr4	protein_coding	guanylate cyclase 1 soluble subunit beta 1
ENSG00000224541.1	8.88604	-3.10721	0.982428	-3.16278	0.00156268	0.0238835	1.97	0.44	0.85	0.11	0.15	0.12	AP001439.2	chr21	lncRNA	--
ENSG00000104177.18	383.61	-1.73575	0.492393	-3.52514	0.000423262	0.00857793	1.67	1.16	0.54	0.39	0.47	0.16	MYEF2	chr15	protein_coding	myelin expression factor 2
ENSG00000134824.14	9264.65	-3.24686	0.479119	-6.77674	1.22916e-11	1.55324e-09	24.91	24.9	76.66	2.91	5.15	5.21	FADS2	chr11	protein_coding	fatty acid desaturase 2
ENSG00000197128.12	274.34	-1.4224	0.376774	-3.77521	0.00015987	0.0038685	1.94	1.9	1.35	0.72	0.89	0.36	ZNF772	chr19	protein_coding	zinc finger protein 772
ENSG00000172000.7	194	-2.09064	0.340112	-6.14691	7.90059e-10	7.48774e-08	1.33	1.38	1.07	0.3	0.4	0.2	ZNF556	chr19	protein_coding	zinc finger protein 556
ENSG00000111110.12	178.114	-1.81997	0.418016	-4.35384	1.33773e-05	0.000471964	1.6	0.84	0.65	0.34	0.33	0.2	PPM1H	chr12	protein_coding	protein phosphatase, Mg2+/Mn2+ dependent 1H
ENSG00000185869.15	187.619	-1.10358	0.367432	-3.00349	0.002669	0.0356808	0.9	0.97	0.74	0.4	0.59	0.25	ZNF829	chr19	protein_coding	zinc finger protein 829
ENSG00000140937.14	412.55	-7.0777	0.717211	-9.86837	5.7085e-23	4.41472e-20	1.19	3.21	0.39	0.01	0.01	0.01	CDH11	chr16	protein_coding	cadherin 11
ENSG00000141447.18	1846.67	-1.09049	0.272871	-3.99637	6.43216e-05	0.00179451	9.34	8.22	7.23	3.01	4.39	4.26	OSBPL1A	chr18	protein_coding	oxysterol binding protein like 1A
ENSG00000196218.13	25.3524	-2.93872	0.66039	-4.44998	8.58797e-06	0.00032054	0.11	0.06	0.05	0.01	0.01	0.02	RYR1	chr19	protein_coding	ryanodine receptor 1
ENSG00000137673.9	427.734	-4.93805	0.624049	-7.91292	2.51417e-15	5.34164e-13	1.74	11.78	14.54	0.32	0.29	0.31	MMP7	chr11	protein_coding	matrix metallopeptidase 7
ENSG00000213020.10	391.627	-1.03334	0.308257	-3.3522	0.000801718	0.0139769	2.06	1.9	1.88	0.89	1.32	0.67	ZNF611	chr19	protein_coding	zinc finger protein 611
ENSG00000080561.14	73.2956	-2.93334	0.410638	-7.14337	9.1072e-13	1.35445e-10	0.34	0.42	0.59	0.06	0.06	0.06	MID2	chrX	protein_coding	midline 2
ENSG00000261130.5	6.96366	-3.75868	1.17262	-3.20536	0.00134893	0.0211863	0.2	0.36	0.41	0	0.06	0.02	RP11-1021N1.1	chr16	protein_coding	--
ENSG00000100100.13	55.2394	-1.93209	0.420525	-4.59447	4.33851e-06	0.000179233	0.59	0.45	0.78	0.12	0.17	0.19	PIK3IP1	chr22	protein_coding	phosphoinositide-3-kinase interacting protein 1
ENSG00000227375.6	13.4692	-2.06672	0.693362	-2.98072	0.0028757	0.0377021	0.37	0.23	0.21	0.06	0.04	0.09	DLG1-AS1	chr3	lncRNA	DLG1 antisense RNA 1
ENSG00000055732.13	637.221	-1.22455	0.299717	-4.0857	4.39444e-05	0.00129713	3.87	4.22	2.55	1.64	1.58	1.36	MCOLN3	chr1	protein_coding	mucolipin TRP cation channel 3
ENSG00000185585.20	145.396	-2.36165	0.458703	-5.14854	2.62524e-07	1.47547e-05	0.6	1.46	0.75	0.22	0.22	0.12	OLFML2A	chr9	protein_coding	olfactomedin like 2A
ENSG00000086189.11	1426.41	-1.09455	0.245644	-4.45586	8.35581e-06	0.000313084	4.53	4.28	5.21	2.02	2.07	2.46	DIMT1	chr5	protein_coding	DIM1 rRNA methyltransferase and ribosome maturation factor
ENSG00000174740.8	5.77245	-6.06209	1.53134	-3.95868	7.53652e-05	0.00204363	0.08	0.13	0.05	0	0	0	PABPC5	chrX	protein_coding	poly(A) binding protein cytoplasmic 5
ENSG00000185985.11	16.2065	-3.13991	0.905239	-3.4686	0.000523176	0.0101455	0.07	0.09	0.03	0	0.02	0	SLITRK2	chrX	protein_coding	SLIT and NTRK like family member 2
ENSG00000033327.13	289.982	-1.87613	0.37079	-5.05982	4.19659e-07	2.26639e-05	1.41	1.79	2.12	0.39	0.37	0.68	GAB2	chr11	protein_coding	GRB2 associated binding protein 2
ENSG00000107954.10	18.7133	-3.05257	0.737953	-4.13653	3.52594e-05	0.00107721	0.2	0.25	0.08	0.03	0.02	0.01	NEURL1	chr10	protein_coding	neuralized E3 ubiquitin protein ligase 1
ENSG00000143494.16	33.7667	-2.60491	0.733413	-3.55176	0.000382663	0.00790427	0.13	0.06	0.33	0.02	0.05	0.01	VASH2	chr1	protein_coding	vasohibin 2
ENSG00000287023.1	103.748	-2.0655	0.451681	-4.57293	4.80954e-06	0.000197008	4.6	2.71	3.99	1.19	1.14	0.39	RP11-396D16.1	chr10	lncRNA	--
ENSG00000167972.14	145.271	-1.21752	0.31402	-3.87722	0.000105655	0.00272326	0.6	0.69	0.77	0.24	0.31	0.34	ABCA3	chr16	protein_coding	ATP binding cassette subfamily A member 3
ENSG00000160285.15	3501.03	-1.45467	0.451059	-3.225	0.00125972	0.0201618	12.13	10.4	33.95	5.76	7.36	7.38	LSS	chr21	protein_coding	lanosterol synthase
ENSG00000135116.9	169.241	-1.9132	0.445222	-4.29717	1.7299e-05	0.000595742	1.55	0.72	0.84	0.16	0.29	0.38	HRK	chr12	protein_coding	harakiri, BCL2 interacting protein
ENSG00000112964.14	13.8696	-3.18314	0.890783	-3.57342	0.000352354	0.00738874	0.04	0.06	0.19	0.01	0.01	0.01	GHR	chr5	protein_coding	growth hormone receptor
ENSG00000137727.13	9.47911	-3.83371	1.13548	-3.37629	0.000734705	0.0130559	0.04	0.03	0.13	0	0	0.01	ARHGAP20	chr11	protein_coding	Rho GTPase activating protein 20
ENSG00000158427.15	35.3371	-7.72279	1.29222	-5.97638	2.28154e-09	1.9605e-07	0.2	0.32	0.49	0	0	0	TMSB15B	chrX	protein_coding	thymosin beta 15B
ENSG00000185404.17	181.899	-1.47986	0.312262	-4.73916	2.14608e-06	9.6047e-05	1.15	1.38	1.22	0.52	0.52	0.32	SP140L	chr2	protein_coding	SP140 nuclear body protein like
ENSG00000123836.15	1391.8	-1.51437	0.305819	-4.95185	7.35122e-07	3.71093e-05	4.77	4.86	6.43	1.83	1.45	2.31	PFKFB2	chr1	protein_coding	6-phosphofructo-2-kinase/fructose-2,6-biphosphatase 2
ENSG00000148303.17	31195.6	-1.14596	0.346488	-3.30735	0.000941821	0.015959	406.52	420.59	696.41	210.13	178.77	293.99	RPL7A	chr9	protein_coding	ribosomal protein L7a
ENSG00000145545.12	920.1	-1.17976	0.266433	-4.42799	9.51149e-06	0.000348286	4.28	4.68	4.27	2.11	2.33	1.46	SRD5A1	chr5	protein_coding	steroid 5 alpha-reductase 1
ENSG00000250038.7	11.2051	-2.84412	0.796704	-3.56986	0.000357169	0.00748158	0.23	0.32	0.3	0.05	0.02	0.05	RP11-180C1.1	chr4	lncRNA	--
ENSG00000131620.17	331.461	-1.33273	0.388768	-3.42809	0.000607835	0.0113655	1.52	2.09	2.62	0.67	0.61	1.17	ANO1	chr11	protein_coding	anoctamin 1
ENSG00000189410.12	192.733	-1.4717	0.379855	-3.87437	0.000106899	0.00274473	1.76	1.66	1.58	0.92	0.51	0.38	SH2D5	chr1	protein_coding	SH2 domain containing 5
ENSG00000234975.6	300.508	-1.33985	0.460385	-2.91027	0.00361115	0.0449279	42.66	28.82	11.42	12.61	11.41	8.84	FTH1P2	chr1	processed_pseudogene	ferritin heavy chain 1 pseudogene 2
ENSG00000171243.8	6.77704	-5.32314	1.45026	-3.67048	0.000242093	0.00543153	0.16	0.08	0.18	0	0	0.01	SOSTDC1	chr7	protein_coding	sclerostin domain containing 1
ENSG00000040608.14	239.741	-1.70009	0.310513	-5.4751	4.37268e-08	2.89525e-06	2.48	2.81	4	0.94	1.1	0.83	RTN4R	chr22	protein_coding	reticulon 4 receptor
ENSG00000172840.7	1170.93	-1.07393	0.261598	-4.10527	4.03838e-05	0.00121076	5.29	4.58	5.46	2.46	2.02	2.77	PDP2	chr16	protein_coding	pyruvate dehyrogenase phosphatase catalytic subunit 2
ENSG00000198722.14	247.928	-1.29739	0.279941	-4.6345	3.57807e-06	0.000150716	0.47	0.5	0.59	0.19	0.21	0.24	UNC13B	chr9	protein_coding	unc-13 homolog B
ENSG00000172159.16	1189.07	-5.8772	0.468827	-12.536	4.7458e-36	1.14694e-32	13.18	10.92	4.4	0.16	0.23	0.1	FRMD3	chr9	protein_coding	FERM domain containing 3
ENSG00000163644.15	96.5484	-1.43192	0.421045	-3.40088	0.000671683	0.0121823	0.47	0.24	0.28	0.08	0.17	0.11	PPM1K	chr4	protein_coding	protein phosphatase, Mg2+/Mn2+ dependent 1K
ENSG00000143469.20	5995.99	-1.98803	0.497042	-3.99972	6.34187e-05	0.00177959	26.46	19.58	8.22	4.56	7.15	2.2	SYT14	chr1	protein_coding	synaptotagmin 14
ENSG00000109654.16	994.052	-1.50754	0.325696	-4.62865	3.68051e-06	0.000154358	2.77	2.2	2.23	0.6	1.23	0.72	TRIM2	chr4	protein_coding	tripartite motif containing 2
ENSG00000174307.7	1067.64	-1.76417	0.458646	-3.84648	0.000119827	0.00302446	8.76	7.54	24.23	3.35	3.73	4.75	PHLDA3	chr1	protein_coding	pleckstrin homology like domain family A member 3
ENSG00000183111.12	215.432	-1.38062	0.457559	-3.01735	0.00254991	0.0345722	0.91	1.52	2.22	0.33	0.64	0.81	ARHGEF37	chr5	protein_coding	Rho guanine nucleotide exchange factor 37
ENSG00000134324.12	1669.33	-1.68546	0.459601	-3.66722	0.000245201	0.00549329	4.5	2.77	9.86	1.26	2.31	1.74	LPIN1	chr2	protein_coding	lipin 1
ENSG00000166535.20	257.218	-3.0663	0.524889	-5.84181	5.16363e-09	4.07484e-07	2.55	1.15	1.43	0.12	0.11	0.36	A2ML1	chr12	protein_coding	alpha-2-macroglobulin like 1
ENSG00000242732.4	5.64558	-5.03874	1.49182	-3.37758	0.000731277	0.0130069	0.04	0.06	0.08	0	0.01	0	RTL5	chrX	protein_coding	retrotransposon Gag like 5
ENSG00000123496.8	250.471	-4.26438	0.453758	-9.39794	5.56436e-21	2.44503e-18	5.51	7.53	10.13	0.43	0.18	0.57	IL13RA2	chrX	protein_coding	interleukin 13 receptor subunit alpha 2
ENSG00000153395.10	3472.38	-1.05564	0.273607	-3.85825	0.0001142	0.00290902	19.66	18.64	19.05	10.35	11.07	6.42	LPCAT1	chr5	protein_coding	lysophosphatidylcholine acyltransferase 1
ENSG00000164181.14	773.597	-1.57	0.367746	-4.26924	1.96142e-05	0.000659514	6.82	7.85	5.82	2	1.56	3.29	ELOVL7	chr5	protein_coding	ELOVL fatty acid elongase 7
ENSG00000164651.17	565.559	-1.62067	0.513664	-3.15511	0.00160436	0.0243858	4.09	6.79	7.22	1.51	0.85	3.44	SP8	chr7	protein_coding	Sp8 transcription factor
ENSG00000151834.16	741.187	-1.6607	0.479994	-3.45984	0.000540488	0.0103669	1.51	2.42	1.31	0.45	0.28	0.91	GABRA2	chr4	protein_coding	gamma-aminobutyric acid type A receptor subunit alpha2
ENSG00000198914.5	15.9738	-4.2637	0.88011	-4.84451	1.26924e-06	6.05913e-05	0.14	0.14	0.21	0	0.02	0.01	POU3F3	chr2	protein_coding	POU class 3 homeobox 3
ENSG00000001561.7	318.008	-1.74681	0.398603	-4.38232	1.1742e-05	0.000418086	3.32	3.44	1.57	0.9	1.04	0.57	ENPP4	chr6	protein_coding	ectonucleotide pyrophosphatase/phosphodiesterase 4
ENSG00000233251.8	139.349	-1.8345	0.448268	-4.09242	4.26897e-05	0.00126784	1.69	1.62	0.62	0.45	0.33	0.33	AC007743.1	chr2	lncRNA	--
ENSG00000248538.8	86.4095	-3.14201	0.396371	-7.92693	2.24632e-15	4.87981e-13	0.21	0.21	0.28	0.02	0.02	0.03	RP11-115J16.1	chr8	lncRNA	--
ENSG00000148346.12	3910.68	-2.14925	0.493062	-4.359	1.30659e-05	0.000462668	91.44	77.28	149.22	16.25	12.31	41.6	LCN2	chr9	protein_coding	lipocalin 2
ENSG00000152078.10	2049.15	-1.1243	0.358978	-3.13195	0.0017365	0.0259857	13.3	10.1	6.76	4.92	6.01	3.04	TLCD4	chr1	protein_coding	TLC domain containing 4
ENSG00000251689.1	7.68295	-6.48156	1.55258	-4.17472	2.98358e-05	0.000930394	2.06	1.55	0.31	0	0	0	RP11-478C6.5	chr4	processed_pseudogene	--
ENSG00000041802.11	2870.44	-1.04033	0.306436	-3.39495	0.000686415	0.0123453	15.88	21.07	26.69	11.15	8.55	11.21	LSG1	chr3	protein_coding	large 60S subunit nuclear export GTPase 1
ENSG00000076706.17	386.648	-1.25028	0.283846	-4.40479	1.05887e-05	0.000379818	2.1	1.72	2	0.67	0.78	0.99	MCAM	chr11	protein_coding	melanoma cell adhesion molecule
ENSG00000267279.2	47.362	-2.17334	0.414437	-5.24408	1.57061e-07	9.28628e-06	1.61	1.09	1.64	0.33	0.31	0.33	RP11-879F14.2	chr18	lncRNA	--
ENSG00000169255.15	207.588	-1.99241	0.423921	-4.69995	2.60227e-06	0.000113829	1.28	1.3	0.77	0.39	0.33	0.14	B3GALNT1	chr3	protein_coding	beta-1,3-N-acetylgalactosaminyltransferase 1 (globoside blood group)
ENSG00000135821.19	1479.26	-8.06696	0.429624	-18.7768	1.16949e-78	2.26109e-74	5.01	4.93	8.58	0.01	0.03	0.02	GLUL	chr1	protein_coding	glutamate-ammonia ligase
ENSG00000172893.17	8166.42	-2.15989	0.488302	-4.42328	9.72156e-06	0.000354635	29.82	27.76	97.63	9.53	10.66	14.21	DHCR7	chr11	protein_coding	7-dehydrocholesterol reductase
ENSG00000163960.12	4601.41	-1.07876	0.290214	-3.71711	0.000201516	0.00466041	18	12.29	13.84	5.29	8.83	6.8	UBXN7	chr3	protein_coding	UBX domain protein 7
ENSG00000237939.1	18.5052	-2.15297	0.574473	-3.74773	0.000178441	0.00422792	1.14	1.21	1.31	0.3	0.31	0.21	IDI1P1	chr2	processed_pseudogene	IDI1 pseudogene 1
ENSG00000152092.16	11.0171	-4.44625	1.16553	-3.81481	0.00013629	0.00339567	0.04	0.04	0.1	0	0.01	0	ASTN1	chr1	protein_coding	astrotactin 1
ENSG00000119899.13	346.123	-1.36062	0.378861	-3.59134	0.000328983	0.00700503	4.05	2.61	4.86	1.28	2.24	1.01	SLC17A5	chr6	protein_coding	solute carrier family 17 member 5
ENSG00000140465.14	378.336	-4.82228	1.57845	-3.05507	0.00225006	0.0315924	0.83	0.11	16.52	0.2	0.25	0.16	CYP1A1	chr15	protein_coding	cytochrome P450 family 1 subfamily A member 1
ENSG00000219891.2	84.0961	-1.71849	0.457558	-3.75578	0.000172801	0.0041179	2.37	1.31	2.51	0.4	1.02	0.49	ZSCAN12P1	chr6	transcribed_unprocessed_pseudogene	zinc finger and SCAN domain containing 12 pseudogene 1
ENSG00000256229.8	149.305	-8.90411	1.1283	-7.89161	2.98304e-15	6.20581e-13	2.78	1.88	0.86	0	0.01	0.01	ZNF486	chr19	protein_coding	zinc finger protein 486
ENSG00000204131.9	31.6682	-1.9683	0.657244	-2.99478	0.0027464	0.0365192	0.06	0.13	0.03	0.02	0.02	0.02	NHSL2	chrX	protein_coding	NHS like 2
ENSG00000196867.8	192.992	-1.20813	0.308138	-3.92075	8.8274e-05	0.00235405	0.97	0.89	1.2	0.37	0.58	0.38	ZFP28	chr19	protein_coding	ZFP28 zinc finger protein
ENSG00000137261.15	58.8223	-1.17509	0.370251	-3.17376	0.0015048	0.0232008	0.28	0.34	0.27	0.13	0.12	0.15	KIAA0319	chr6	protein_coding	KIAA0319
ENSG00000148734.8	13.5733	-2.64677	0.747862	-3.53911	0.000401477	0.00821392	0.08	0.04	0.08	0	0.01	0.02	NPFFR1	chr10	protein_coding	neuropeptide FF receptor 1
ENSG00000273763.2	22.453	-1.95916	0.668061	-2.93261	0.0033613	0.042406	0.43	0.34	0.57	0.06	0.05	0.22	RP11-420C9.1	chr2	transcribed_processed_pseudogene	--
ENSG00000113790.11	246.948	-1.3374	0.433681	-3.08383	0.00204353	0.0293971	2.84	1.52	1.7	0.54	1.34	0.55	EHHADH	chr3	protein_coding	enoyl-CoA hydratase and 3-hydroxyacyl CoA dehydrogenase
ENSG00000164742.16	1420.87	-1.54028	0.250637	-6.14545	7.9738e-10	7.52027e-08	4.2	4.06	3.73	1.53	1.17	1.42	ADCY1	chr7	protein_coding	adenylate cyclase 1
ENSG00000128578.10	1024.99	-1.21306	0.321006	-3.77892	0.000157507	0.00382568	5.66	5.05	8.64	2.11	3.33	2.92	STRIP2	chr7	protein_coding	striatin interacting protein 2
ENSG00000271894.1	94.5414	-2.40685	0.658617	-3.6544	0.00025778	0.00572207	2.45	2.69	0.32	0.34	0.45	0.26	RP11-482H16.1	chr2	lncRNA	--
ENSG00000257027.1	149.232	-1.21214	0.333611	-3.63339	0.000279717	0.00613157	2.1	2.4	2.07	0.9	1.3	0.68	RP11-705C15.3	chr12	lncRNA	--
ENSG00000226835.3	15.835	-1.98181	0.629878	-3.14635	0.00165324	0.0249912	0.13	0.18	0.21	0.05	0.03	0.05	ARHGAP29-AS1	chr1	lncRNA	ARHGAP29 antisense RNA 1
ENSG00000286451.1	73.2911	-2.26456	0.459052	-4.93313	8.09207e-07	4.01159e-05	3.2	2.84	1.56	0.58	0.72	0.31	RP11-158H18.2	chr9	lncRNA	--
ENSG00000103044.11	219.925	-2.05214	0.501046	-4.09571	4.20873e-05	0.0012543	2.24	2.48	0.64	0.54	0.36	0.4	HAS3	chr16	protein_coding	hyaluronan synthase 3
ENSG00000196466.10	41.534	-1.7842	0.518629	-3.44023	0.000581211	0.0109738	0.45	0.33	0.23	0.11	0.14	0.05	ZNF799	chr19	protein_coding	zinc finger protein 799
ENSG00000244067.3	7.50886	-3.95809	1.29608	-3.05389	0.00225892	0.0316938	0.07	0.56	0.27	0.04	0	0.02	GSTA2	chr6	protein_coding	glutathione S-transferase alpha 2
ENSG00000116985.12	73.3334	-1.85426	0.385591	-4.80888	1.51779e-06	7.08814e-05	0.64	0.5	0.75	0.17	0.13	0.22	BMP8B	chr1	protein_coding	bone morphogenetic protein 8b
ENSG00000240476.1	883.928	-3.09521	0.470595	-6.57722	4.79332e-11	5.48367e-09	40.54	29.62	60.79	5.75	2.15	7.14	LINC00973	chr3	lncRNA	long intergenic non-protein coding RNA 973
ENSG00000214407.3	48.2746	-2.29094	0.771862	-2.96807	0.00299677	0.0388856	0.61	0.5	2.01	0.12	0.06	0.44	LINC02085	chr3	lncRNA	long intergenic non-protein coding RNA 2085
ENSG00000154124.5	1166.43	-1.16447	0.2564	-4.54161	5.58251e-06	0.0002219	5.23	5.15	4.2	2.27	2.53	1.75	OTULIN	chr5	protein_coding	OTU deubiquitinase with linear linkage specificity
ENSG00000197959.14	19.4422	-2.09611	0.605009	-3.46459	0.000531046	0.0102467	0.1	0.06	0.07	0.01	0.01	0.02	DNM3	chr1	protein_coding	dynamin 3
ENSG00000242071.3	75.5304	-1.55188	0.375752	-4.13006	3.62661e-05	0.00109901	5.05	3.14	3	1.29	1.2	1.3	RPL7AP6	chr14	processed_pseudogene	ribosomal protein L7a pseudogene 6
ENSG00000278318.5	105.531	-1.12063	0.371214	-3.01882	0.00253757	0.0344775	0.62	0.63	0.83	0.3	0.46	0.21	ZNF229	chr19	protein_coding	zinc finger protein 229
ENSG00000272419.6	4.46943	-4.70371	1.5743	-2.9878	0.00280991	0.0370831	0.02	0.03	0.06	0	0	0	LINC01145	chr1	transcribed_unprocessed_pseudogene	long intergenic non-protein coding RNA 1145
ENSG00000048052.23	479.439	-2.00865	0.476243	-4.21771	2.46799e-05	0.000800606	1.04	0.94	1.55	0.17	0.19	0.51	HDAC9	chr7	protein_coding	histone deacetylase 9
ENSG00000203837.5	2019.5	-1.26441	0.327195	-3.8644	0.000111361	0.00285174	43.4	29.57	22.37	11.72	16.83	11.34	PNLIPRP3	chr10	protein_coding	pancreatic lipase related protein 3
ENSG00000162782.16	41.7401	-8.93089	1.27962	-6.97932	2.96606e-12	4.06708e-10	0.81	0.43	0.39	0	0	0	TDRD5	chr1	protein_coding	tudor domain containing 5
ENSG00000179046.9	234.254	-3.11555	0.615499	-5.06184	4.15236e-07	2.25511e-05	1.49	1.96	7.51	0.31	0.29	0.65	TRIML2	chr4	protein_coding	tripartite motif family like 2
ENSG00000182240.16	1591.06	-1.07356	0.215995	-4.97032	6.68423e-07	3.40984e-05	6.29	5.46	6.01	2.96	3.02	2.49	BACE2	chr21	protein_coding	beta-secretase 2
ENSG00000124279.12	400.229	-1.07216	0.295647	-3.62648	0.000287311	0.00625241	5.09	5.34	4.59	3	2.46	1.73	FASTKD3	chr5	protein_coding	FAST kinase domains 3
ENSG00000106701.13	439.464	-1.20913	0.303151	-3.98852	6.64861e-05	0.00183635	1.7	1.9	1.31	0.75	0.86	0.53	FSD1L	chr9	protein_coding	fibronectin type III and SPRY domain containing 1 like
ENSG00000242516.2	37.7002	-2.90979	0.514927	-5.65089	1.59621e-08	1.15154e-06	0.38	0.22	0.21	0.04	0.03	0.04	LINC00960	chr3	lncRNA	long intergenic non-protein coding RNA 960
ENSG00000145107.16	142.719	-3.45491	0.630257	-5.48175	4.21149e-08	2.81747e-06	2.41	1.47	7.12	0.19	0.62	0.22	TM4SF19	chr3	protein_coding	transmembrane 4 L six family member 19
ENSG00000110002.16	90.686	-2.67567	0.425579	-6.28712	3.23413e-10	3.27376e-08	0.64	0.67	0.64	0.06	0.17	0.09	VWA5A	chr11	protein_coding	von Willebrand factor A domain containing 5A
ENSG00000171766.17	140.935	-4.20769	0.44389	-9.47912	2.56426e-21	1.23944e-18	0.64	0.6	1.06	0.03	0.03	0.06	GATM	chr15	protein_coding	glycine amidinotransferase
ENSG00000165113.13	181.264	-1.02124	0.31104	-3.28329	0.00102604	0.0171159	2.34	1.54	1.8	0.83	1.18	0.8	GKAP1	chr9	protein_coding	G kinase anchoring protein 1
ENSG00000133138.20	40.2264	-3.17262	0.601609	-5.27355	1.33808e-07	8.08449e-06	0.22	0.13	0.25	0.01	0.05	0.01	TBC1D8B	chrX	protein_coding	TBC1 domain family member 8B
ENSG00000064042.18	3126.42	-1.18593	0.297458	-3.98688	6.69475e-05	0.00184224	9.85	12.55	9.15	5.43	3.64	4.82	LIMCH1	chr4	protein_coding	LIM and calponin homology domains 1
ENSG00000248370.2	4.08859	-4.5682	1.57297	-2.90419	0.00368209	0.0454594	0.09	0.14	0.2	0.02	0	0	LINC02434	chr4	lncRNA	long intergenic non-protein coding RNA 2434
ENSG00000121236.21	4.56485	-4.73312	1.6084	-2.94276	0.00325301	0.041296	0.1	0.02	0.06	0	0.01	0	TRIM6	chr11	protein_coding	tripartite motif containing 6
ENSG00000151025.11	61.0587	-2.96248	0.455679	-6.50124	7.96609e-11	8.90268e-09	0.39	0.37	0.32	0.04	0.08	0.03	GPR158	chr10	protein_coding	G protein-coupled receptor 158
ENSG00000130844.19	197.297	-1.06713	0.296692	-3.59678	0.000322179	0.00688288	0.65	0.8	0.99	0.4	0.41	0.36	ZNF331	chr19	protein_coding	zinc finger protein 331
ENSG00000228192.8	59.6124	-1.20007	0.361798	-3.31696	0.000910016	0.0155426	0.66	0.49	0.59	0.22	0.26	0.28	RP11-342M1.3	chr1	lncRNA	--
ENSG00000198346.11	160.689	-2.19516	0.406219	-5.40388	6.52138e-08	4.18885e-06	1.35	1.15	0.84	0.24	0.37	0.14	ZNF813	chr19	protein_coding	zinc finger protein 813
ENSG00000167081.18	678.04	-1.04705	0.290955	-3.59866	0.00031986	0.00684847	5.95	4.51	4.32	2.55	2.92	1.74	PBX3	chr9	protein_coding	PBX homeobox 3
ENSG00000152061.24	538.664	-1.61672	0.249966	-6.46776	9.94648e-11	1.08037e-08	1.31	1.46	1.22	0.41	0.51	0.4	RABGAP1L	chr1	protein_coding	RAB GTPase activating protein 1 like
ENSG00000112796.10	70.7684	-3.68102	0.525411	-7.00597	2.45275e-12	3.41162e-10	1.26	0.75	0.43	0.06	0.08	0.05	ENPP5	chr6	protein_coding	ectonucleotide pyrophosphatase/phosphodiesterase family member 5
ENSG00000145284.12	258.064	-1.31365	0.337846	-3.88832	0.000100941	0.00262492	2	1.93	2.97	0.87	1.26	0.67	SCD5	chr4	protein_coding	stearoyl-CoA desaturase 5
ENSG00000148053.17	31.1103	-2.29673	0.639275	-3.59271	0.000327261	0.00697604	0.03	0.08	0.09	0.02	0.01	0.01	NTRK2	chr9	protein_coding	neurotrophic receptor tyrosine kinase 2
ENSG00000272583.1	115.78	-1.077	0.308272	-3.49366	0.000476455	0.00940939	9.74	8.38	8.71	3.51	4.4	4.8	RP11-344P13.6	chr1	lncRNA	--
ENSG00000155307.19	50.3078	-2.03133	0.616952	-3.29252	0.000992934	0.0166789	0.22	0.67	0.33	0.09	0.05	0.16	SAMSN1	chr21	protein_coding	SAM domain, SH3 domain and nuclear localization signals 1
ENSG00000083817.9	144.062	-1.07118	0.354353	-3.02291	0.00250358	0.0341115	1.63	1.58	2.88	1	0.91	0.98	ZNF416	chr19	protein_coding	zinc finger protein 416
ENSG00000117069.15	458.521	-1.42482	0.278523	-5.11563	3.12693e-07	1.74729e-05	2.68	3.24	2.79	1.32	0.99	0.95	ST6GALNAC5	chr1	protein_coding	ST6 N-acetylgalactosaminide alpha-2,6-sialyltransferase 5
ENSG00000145103.15	77.2551	-1.41044	0.465345	-3.03095	0.00243786	0.0334044	1.62	0.57	0.79	0.3	0.48	0.35	ILDR1	chr3	protein_coding	immunoglobulin like domain containing receptor 1
ENSG00000128791.12	1761.99	-1.09092	0.293428	-3.71785	0.000200929	0.00465241	15.53	15.61	11.61	6.08	8.9	5.31	TWSG1	chr18	protein_coding	twisted gastrulation BMP signaling modulator 1
ENSG00000130956.14	720.277	-1.97457	0.276348	-7.14523	8.98467e-13	1.34659e-10	6.42	6.41	9.46	2.03	1.83	1.81	HABP4	chr9	protein_coding	hyaluronan binding protein 4
ENSG00000134864.11	17.6672	-5.83014	1.17165	-4.976	6.49108e-07	3.32007e-05	0.26	0.29	0.22	0.01	0	0	GGACT	chr13	protein_coding	gamma-glutamylamine cyclotransferase
ENSG00000149809.17	274.275	-1.6991	0.462383	-3.67465	0.000238171	0.00536691	2.36	1.69	5.76	0.85	1.03	1.12	TM7SF2	chr11	protein_coding	transmembrane 7 superfamily member 2
ENSG00000275234.1	76.3089	-1.10521	0.344055	-3.21232	0.00131668	0.020832	3.75	4.05	4.18	1.5	1.91	2.16	CTD-2396E7.11	chr19	lncRNA	--
ENSG00000164951.16	1835.32	-1.03112	0.321272	-3.20951	0.00132964	0.020971	16.1	10.79	8.02	5.24	6.68	5.21	PDP1	chr8	protein_coding	pyruvate dehydrogenase phosphatase catalytic subunit 1
ENSG00000016391.11	52.8801	-1.69448	0.383868	-4.41423	1.0137e-05	0.00036702	0.28	0.29	0.26	0.08	0.11	0.07	CHDH	chr3	protein_coding	choline dehydrogenase
ENSG00000138131.4	171.664	-4.19935	1.40117	-2.99704	0.00272616	0.036275	0.27	1.21	5.72	0.04	0.03	0.3	LOXL4	chr10	protein_coding	lysyl oxidase like 4
ENSG00000247516.8	300.825	-1.40024	0.27026	-5.18108	2.206e-07	1.25076e-05	1.57	1.58	1.63	0.52	0.6	0.7	MIR4458HG	chr5	lncRNA	MIR4458 host gene
ENSG00000182103.5	25.9604	-4.47206	0.849336	-5.26536	1.39918e-07	8.37514e-06	0.29	0.52	0.18	0.01	0.04	0	FAM181B	chr11	protein_coding	family with sequence similarity 181 member B
ENSG00000139874.6	76.236	-8.82996	1.26765	-6.96562	3.26966e-12	4.4518e-10	0.7	1.36	0.67	0.01	0	0	SSTR1	chr14	protein_coding	somatostatin receptor 1
ENSG00000149485.19	13552	-1.49917	0.32629	-4.5946	4.33579e-06	0.000179233	45.06	37.47	73.12	15.02	19.59	20.26	FADS1	chr11	protein_coding	fatty acid desaturase 1
ENSG00000260630.7	37.9803	-1.93095	0.67334	-2.86773	0.00413434	0.0498003	0.18	0.09	0.52	0.04	0.1	0.06	SNAI3-AS1	chr16	lncRNA	SNAI3 antisense RNA 1
ENSG00000163071.11	16.1639	-2.80898	0.682741	-4.11427	3.88411e-05	0.00117153	0.12	0.13	0.2	0.01	0.02	0.03	SPATA18	chr4	protein_coding	spermatogenesis associated 18
ENSG00000180257.14	134.368	-1.23404	0.395271	-3.122	0.00179626	0.0265714	1.86	1.34	1.32	0.54	1.01	0.41	ZNF816	chr19	protein_coding	zinc finger protein 816
ENSG00000283178.1	68.6573	-1.36354	0.388848	-3.50662	0.00045384	0.00906462	1.32	1.42	2.31	0.65	0.64	0.67	AL590763.16	chrX	unprocessed_pseudogene	--
ENSG00000109929.10	1733.5	-3.30087	0.401467	-8.22203	2.00079e-16	4.89662e-14	10.84	6.22	7.86	0.81	1.31	0.44	SC5D	chr11	protein_coding	sterol-C5-desaturase
ENSG00000212724.3	5.07145	-5.88635	1.56736	-3.75557	0.000172946	0.0041179	0.15	0.35	0.41	0	0	0	KRTAP2-3	chr17	protein_coding	keratin associated protein 2-3
ENSG00000001630.17	9066.48	-1.58208	0.272527	-5.8052	6.42893e-09	4.99184e-07	96.57	80.3	129.13	31.26	33.67	36.94	CYP51A1	chr7	protein_coding	cytochrome P450 family 51 subfamily A member 1
ENSG00000212916.6	17.9579	-2.61106	0.710726	-3.67379	0.000238977	0.00537879	0.28	0.18	0.09	0.02	0.05	0.03	MAP10	chr1	protein_coding	microtubule associated protein 10
ENSG00000137474.22	50.0567	-3.13129	0.685226	-4.56971	4.884e-06	0.000199214	0.09	0.11	0.48	0.02	0.03	0.03	MYO7A	chr11	protein_coding	myosin VIIA
ENSG00000231205.11	244.222	-1.44418	0.47386	-3.04769	0.0023061	0.0321458	2.41	1.36	0.95	0.45	0.97	0.34	ZNF826P	chr19	transcribed_unprocessed_pseudogene	zinc finger protein 826, pseudogene
ENSG00000224334.1	13.7853	-3.58394	0.852736	-4.20287	2.63551e-05	0.000842278	0.57	0.47	0.69	0.09	0.05	0	AP000357.4	chr22	processed_pseudogene	--
ENSG00000266094.8	291.657	-1.089	0.343119	-3.17382	0.00150449	0.0232008	1.52	1.08	1.93	0.51	0.8	0.82	RASSF5	chr1	protein_coding	Ras association domain family member 5
ENSG00000140057.9	349.8	-2.47295	0.5505	-4.49219	7.04942e-06	0.000271501	2.11	1.24	6.15	0.36	0.67	0.67	AK7	chr14	protein_coding	adenylate kinase 7
ENSG00000250132.6	40.4465	-1.30902	0.434511	-3.01263	0.00258994	0.034919	0.55	0.38	0.31	0.16	0.19	0.15	RP11-359B12.2	chr12	lncRNA	--
ENSG00000136854.24	1267.17	-1.9812	0.471332	-4.2034	2.6293e-05	0.000842278	3.89	3.22	10.11	1	1.4	1.92	STXBP1	chr9	protein_coding	syntaxin binding protein 1
ENSG00000143867.7	34.3215	-3.89182	0.718402	-5.41733	6.04949e-08	3.89869e-06	0.12	0.28	0.56	0.02	0.02	0.03	OSR1	chr2	protein_coding	odd-skipped related transcription factor 1
ENSG00000174928.16	222.904	-1.22088	0.336199	-3.63143	0.000281854	0.00615053	4.59	4.22	3.16	1.83	2.21	1.16	C3orf33	chr3	protein_coding	chromosome 3 open reading frame 33
ENSG00000146070.17	18.5293	-5.86018	1.29604	-4.5216	6.13748e-06	0.000240694	0.97	0.32	0.13	0	0.01	0.01	PLA2G7	chr6	protein_coding	phospholipase A2 group VII
ENSG00000265933.5	6.1365	-5.16197	1.44957	-3.56104	0.000369387	0.00767929	0.06	0.07	0.06	0	0	0	LINC00668	chr18	lncRNA	long intergenic non-protein coding RNA 668
ENSG00000133657.16	17654.1	-1.39514	0.291414	-4.78747	1.68897e-06	7.75642e-05	55.82	59.19	37.4	22.1	17.49	18.56	ATP13A3	chr3	protein_coding	ATPase 13A3
ENSG00000169067.4	106.193	-2.46717	0.56072	-4.40001	1.08247e-05	0.000387563	0.69	1.35	3.06	0.26	0.24	0.42	ACTBL2	chr5	protein_coding	actin beta like 2
ENSG00000161267.12	533.728	-1.20888	0.321866	-3.75585	0.000172752	0.0041179	1.19	1.65	2.15	0.72	0.64	0.8	BDH1	chr3	protein_coding	3-hydroxybutyrate dehydrogenase 1
ENSG00000287670.1	30.5213	-1.74692	0.557629	-3.13276	0.00173171	0.0259542	1.65	0.8	0.65	0.31	0.41	0.21	RP11-1378G18.2	chr2	lncRNA	--
ENSG00000021645.20	117.541	-2.00539	0.452096	-4.43576	9.17469e-06	0.000338518	0.28	0.23	0.45	0.05	0.07	0.12	NRXN3	chr14	protein_coding	neurexin 3
ENSG00000088538.13	55.1222	-3.6139	0.473204	-7.63708	2.22211e-14	4.1711e-12	0.34	0.33	0.23	0.03	0.03	0.02	DOCK3	chr3	protein_coding	dedicator of cytokinesis 3
ENSG00000073849.16	661.101	-3.26778	0.340121	-9.60768	7.42051e-22	4.08396e-19	2.64	2.36	3.53	0.19	0.39	0.31	ST6GAL1	chr3	protein_coding	ST6 beta-galactoside alpha-2,6-sialyltransferase 1
ENSG00000230937.12	287.976	-1.74304	0.382663	-4.55502	5.23817e-06	0.00021055	3.58	2.54	3.88	0.55	1.27	1.17	MIR205HG	chr1	lncRNA	MIR205 host gene
ENSG00000117322.18	27.3651	-1.98722	0.618366	-3.21366	0.00131056	0.0207692	0.2	0.37	0.13	0.04	0.07	0.08	CR2	chr1	protein_coding	complement C3d receptor 2
ENSG00000008086.13	249.012	-2.04487	0.615466	-3.32247	0.000892239	0.015266	0.26	0.25	1.17	0.07	0.14	0.19	CDKL5	chrX	protein_coding	cyclin dependent kinase like 5
ENSG00000272602.6	318.653	-1.50061	0.44188	-3.39596	0.000683872	0.012311	4.2	3.46	1.82	1.19	1.62	0.6	ZNF595	chr4	protein_coding	zinc finger protein 595
ENSG00000162409.11	287.98	-10.7531	1.2245	-8.78161	1.61146e-18	5.46595e-16	1.9	1.72	1.25	0	0	0	PRKAA2	chr1	protein_coding	protein kinase AMP-activated catalytic subunit alpha 2
ENSG00000121440.15	42.2364	-7.97345	1.31574	-6.06007	1.36064e-09	1.19576e-07	0.4	0.53	0.15	0	0	0	PDZRN3	chr3	protein_coding	PDZ domain containing ring finger 3
ENSG00000288602.1	144.115	-1.2042	0.40762	-2.95421	0.00313469	0.0401897	2.16	1.39	1.83	0.99	0.97	0.39	C8orf44-SGK3	chr8	protein_coding	C8orf44-SGK3 readthrough
ENSG00000094796.5	5.75859	-6.08524	1.71505	-3.54815	0.000387951	0.0079794	0.05	0.06	0.46	0	0	0	KRT31	chr17	protein_coding	keratin 31
ENSG00000165949.12	122.638	-6.8141	0.667414	-10.2097	1.79405e-24	1.73431e-21	1.53	1.04	2.1	0.01	0.01	0.02	IFI27	chr14	protein_coding	interferon alpha inducible protein 27
ENSG00000149256.16	76.7866	-3.04214	0.501573	-6.06521	1.31783e-09	1.16342e-07	0.26	0.15	0.26	0.01	0.05	0.02	TENM4	chr11	protein_coding	teneurin transmembrane protein 4
ENSG00000144730.19	162.797	-1.58274	0.396139	-3.99541	6.45826e-05	0.00179919	0.89	0.55	0.59	0.13	0.31	0.24	IL17RD	chr3	protein_coding	interleukin 17 receptor D
ENSG00000077264.16	75.5585	-1.10811	0.362921	-3.05331	0.00226335	0.0317098	0.27	0.24	0.27	0.11	0.17	0.09	PAK3	chrX	protein_coding	p21 (RAC1) activated kinase 3
ENSG00000153363.13	507.665	-1.44706	0.323562	-4.47228	7.73887e-06	0.000294534	2.88	2.17	3.46	0.77	1.06	1.28	LINC00467	chr1	lncRNA	long intergenic non-protein coding RNA 467
ENSG00000231806.3	49.2266	-2.24495	0.424268	-5.29134	1.21422e-07	7.45263e-06	0.28	0.39	0.41	0.09	0.06	0.08	PCAT7	chr9	lncRNA	prostate cancer associated transcript 7
ENSG00000165556.10	42.3794	-6.10127	0.850579	-7.17308	7.33289e-13	1.13419e-10	0.54	0.54	0.81	0.02	0	0.01	CDX2	chr13	protein_coding	caudal type homeobox 2
ENSG00000111341.10	272.212	-2.11638	0.497642	-4.25282	2.11098e-05	0.00070249	2.06	6.68	3.24	0.91	0.62	1.25	MGP	chr12	protein_coding	matrix Gla protein
ENSG00000196646.12	126.637	-1.37114	0.326092	-4.20476	2.61358e-05	0.000839385	0.88	0.81	0.9	0.32	0.45	0.24	ZNF136	chr19	protein_coding	zinc finger protein 136
ENSG00000186907.8	861.926	-2.08146	0.556579	-3.73974	0.000184211	0.00433804	7.08	7.15	31.96	2.77	4.09	4	RTN4RL2	chr11	protein_coding	reticulon 4 receptor like 2
ENSG00000204514.10	357.079	-1.43353	0.261084	-5.49067	4.00403e-08	2.68799e-06	1.01	0.98	1.09	0.36	0.47	0.32	ZNF814	chr19	protein_coding	zinc finger protein 814
ENSG00000205978.6	44.4174	-3.84591	1.08828	-3.53392	0.000409439	0.00832397	0.06	0.01	0.79	0.01	0.03	0.02	NYNRIN	chr14	protein_coding	NYN domain and retroviral integrase containing
ENSG00000196502.12	60.9743	-1.06591	0.347626	-3.06625	0.0021676	0.0307697	0.2	0.22	0.22	0.1	0.12	0.09	SULT1A1	chr16	protein_coding	sulfotransferase family 1A member 1
ENSG00000162366.8	58.7636	-3.41947	0.861263	-3.9703	7.17822e-05	0.00195746	0.24	1.08	4.65	0.15	0.1	0.29	PDZK1IP1	chr1	protein_coding	PDZK1 interacting protein 1
ENSG00000143862.8	1158.03	-1.0603	0.327864	-3.23396	0.00122086	0.0196701	16.03	20.19	26.5	9.06	8.28	12.6	ARL8A	chr1	protein_coding	ADP ribosylation factor like GTPase 8A
ENSG00000065833.9	2410.67	-1.11745	0.310064	-3.60392	0.000313453	0.00672626	22.92	19.55	36.11	10.36	13.09	12.71	ME1	chr6	protein_coding	malic enzyme 1
ENSG00000240024.5	196.138	-1.08085	0.266831	-4.0507	5.10649e-05	0.001467	3.01	3.17	3.73	1.55	1.62	1.52	LINC00888	chr3	transcribed_unprocessed_pseudogene	long intergenic non-protein coding RNA 888
ENSG00000242445.1	13.1356	-2.02307	0.65963	-3.06698	0.00216234	0.0307176	0.77	0.65	0.68	0.22	0.15	0.15	RPL7AP11	chr3	processed_pseudogene	ribosomal protein L7a pseudogene 11
ENSG00000165259.14	68.2921	-5.26507	0.61095	-8.61784	6.82279e-18	2.19853e-15	0.64	0.47	0.33	0.01	0.02	0.01	HDX	chrX	protein_coding	highly divergent homeobox
ENSG00000135063.20	3.32638	-5.2775	1.71782	-3.07221	0.00212483	0.0302961	0.01	0.02	0.02	0	0	0	FAM189A2	chr9	protein_coding	family with sequence similarity 189 member A2
ENSG00000282048.1	10.7685	-2.7824	0.827197	-3.36365	0.00076918	0.0135523	0.15	0.26	0.29	0.04	0.01	0.04	RP4-590F24.2	chr1	lncRNA	--
ENSG00000156510.13	189.302	-1.11004	0.351875	-3.15464	0.00160696	0.0244061	1.59	1.3	1.96	0.54	1.07	0.66	HKDC1	chr10	protein_coding	hexokinase domain containing 1
ENSG00000272398.6	1997.5	-1.4114	0.270858	-5.21087	1.87962e-07	1.08156e-05	24.78	28.93	20.32	8.95	8.75	10.18	CD24	chr6	protein_coding	CD24 molecule
ENSG00000134755.18	1264.26	-1.38696	0.477356	-2.90551	0.00366658	0.0452969	5.09	4.36	2.11	0.84	2.58	1.08	DSC2	chr18	protein_coding	desmocollin 2
ENSG00000110328.6	184.385	-3.07879	0.386904	-7.9575	1.75557e-15	3.94677e-13	1.89	1.9	3.43	0.22	0.28	0.35	GALNT18	chr11	protein_coding	polypeptide N-acetylgalactosaminyltransferase 18
ENSG00000197415.12	101.484	-1.66191	0.377021	-4.40801	1.04327e-05	0.000375615	0.85	0.57	0.46	0.16	0.21	0.22	VEPH1	chr3	protein_coding	ventricular zone expressed PH domain containing 1
ENSG00000135837.16	2276.15	-1.04514	0.280089	-3.73146	0.000190377	0.00443998	6.75	5.56	4.73	2.26	3.48	2.56	CEP350	chr1	protein_coding	centrosomal protein 350
ENSG00000163577.8	1009.51	-1.35902	0.437003	-3.10986	0.00187175	0.0273326	7.29	9.83	3.49	3.79	2.31	2.02	EIF5A2	chr3	protein_coding	eukaryotic translation initiation factor 5A2
ENSG00000253417.5	9.74333	-3.57151	0.969515	-3.68381	0.000229774	0.00521414	0.22	0.25	0.14	0.03	0	0.02	LINC02159	chr5	lncRNA	long intergenic non-protein coding RNA 2159
ENSG00000161217.12	3356.53	-1.42	0.289071	-4.91227	9.00263e-07	4.44023e-05	13.42	13.53	21.71	6.6	5.78	5.8	PCYT1A	chr3	protein_coding	phosphate cytidylyltransferase 1A, choline
ENSG00000286042.1	71.7322	-2.8163	0.397885	-7.07817	1.4607e-12	2.09194e-10	0.87	0.64	0.7	0.07	0.14	0.11	LCAL1	chr6	lncRNA	lung cancer associated lncRNA 1
ENSG00000152492.15	4114.55	-1.05387	0.264291	-3.98752	6.67674e-05	0.00184148	19.13	15.45	13.36	6.87	9.41	6.93	CCDC50	chr3	protein_coding	coiled-coil domain containing 50
ENSG00000037474.15	4445.16	-1.08783	0.272011	-3.99922	6.35526e-05	0.00178076	28.22	32.84	25.65	15.43	11.26	14.15	NSUN2	chr5	protein_coding	NOP2/Sun RNA methyltransferase 2
ENSG00000165105.10	1480.27	-2.03584	0.365241	-5.57396	2.49013e-08	1.73806e-06	9.88	11.79	6.57	3.13	1.67	2.11	RASEF	chr9	protein_coding	RAS and EF-hand domain containing
ENSG00000265750.1	77.4825	-1.0822	0.337559	-3.20596	0.00134615	0.0211776	4.52	3.51	3.33	2.01	1.75	1.61	RP11-799B12.4	chr18	lncRNA	--
ENSG00000165209.19	1274.29	-1.18198	0.350769	-3.36968	0.000752563	0.0133242	8.18	5.62	3.48	2.57	2.84	2.23	STRBP	chr9	protein_coding	spermatid perinuclear RNA binding protein
ENSG00000056736.10	43.6162	-3.86516	0.538382	-7.17922	7.01123e-13	1.09319e-10	0.87	0.6	0.66	0.05	0.08	0.02	IL17RB	chr3	protein_coding	interleukin 17 receptor B
ENSG00000164379.7	305.448	-1.78857	0.276623	-6.46575	1.00799e-10	1.08874e-08	4.91	4.62	4.58	1.38	1.13	1.55	FOXQ1	chr6	protein_coding	forkhead box Q1
ENSG00000165071.15	37.7398	-1.68697	0.576816	-2.92462	0.0034488	0.0432139	0.65	0.44	0.28	0.11	0.25	0.07	TMEM71	chr8	protein_coding	transmembrane protein 71
ENSG00000173557.15	31.4661	-1.55433	0.455874	-3.40956	0.000650671	0.0119064	0.58	0.49	0.41	0.18	0.15	0.18	FAM166C	chr2	protein_coding	family with sequence similarity 166 member C
ENSG00000210100.1	382.842	-2.53738	0.636455	-3.98675	6.69853e-05	0.00184224	294.77	347.11	103.01	85.53	32.16	12.44	MT-TI	chrM	Mt_tRNA	mitochondrially encoded tRNA-Ile (AUU/C)
ENSG00000116133.13	19089.6	-1.35727	0.292626	-4.63823	3.51398e-06	0.000148339	102.74	91.22	157.08	42.99	44.05	49.49	DHCR24	chr1	protein_coding	24-dehydrocholesterol reductase
ENSG00000025039.15	192.347	-1.23303	0.317878	-3.87893	0.000104916	0.00271183	1.37	1.13	1.7	0.49	0.58	0.71	RRAGD	chr6	protein_coding	Ras related GTP binding D
ENSG00000278291.1	215.026	-1.44486	0.338601	-4.26716	1.97977e-05	0.000664528	1.83	2.17	1.63	0.88	0.5	0.69	RP11-172H24.4	chr13	lncRNA	--
ENSG00000075340.23	2758.19	-2.15018	0.320212	-6.71488	1.88224e-11	2.27445e-09	10.93	8.91	8.32	2.25	2.83	1.33	ADD2	chr2	protein_coding	adducin 2
ENSG00000145569.6	246.959	-1.87216	0.633011	-2.95754	0.00310106	0.0398114	2.44	1.46	0.48	0.39	0.7	0.13	OTULINL	chr5	protein_coding	OTU deubiquitinase with linear linkage specificity like
ENSG00000184788.14	5.33453	-4.96634	1.50391	-3.3023	0.00095896	0.0161503	0.03	0.03	0.06	0	0	0	SATL1	chrX	protein_coding	spermidine/spermine N1-acetyl transferase like 1
ENSG00000285708.1	61.7373	-3.06086	0.464013	-6.59648	4.21028e-11	4.90371e-09	0.68	0.8	1.15	0.09	0.08	0.15	RP11-79P21.2	chr3	protein_coding	--
ENSG00000133962.8	6.19564	-4.24386	1.39627	-3.03943	0.00237027	0.0327101	0.07	0.07	0.03	0	0	0.01	CATSPERB	chr14	protein_coding	cation channel sperm associated auxiliary subunit beta
ENSG00000272808.4	156.602	-1.30431	0.339056	-3.84689	0.000119626	0.00302333	0.77	0.54	0.86	0.23	0.3	0.35	RP11-66B24.7	chr15	lncRNA	--
ENSG00000112972.15	11450.1	-3.99969	0.419045	-9.54478	1.364e-21	7.12745e-19	87.39	42.59	129.79	4.6	7.54	4.13	HMGCS1	chr5	protein_coding	3-hydroxy-3-methylglutaryl-CoA synthase 1
ENSG00000135049.16	1301.67	-1.00129	0.326103	-3.07048	0.00213717	0.0304496	10.97	10.96	5.83	4.86	4.93	4.16	AGTPBP1	chr9	protein_coding	ATP/GTP binding carboxypeptidase 1
ENSG00000165626.18	28.1746	-3.36499	0.60496	-5.56234	2.66179e-08	1.83525e-06	0.12	0.16	0.12	0.01	0.01	0.02	BEND7	chr10	protein_coding	BEN domain containing 7
ENSG00000178075.20	191.07	-1.37836	0.470654	-2.92861	0.00340485	0.0428019	1.09	0.5	1.37	0.24	0.61	0.3	GRAMD1C	chr3	protein_coding	GRAM domain containing 1C
ENSG00000247853.2	24.8405	-1.42166	0.482748	-2.94492	0.00323036	0.0411139	0.46	0.36	0.49	0.17	0.16	0.16	RP5-940J5.6	chr12	lncRNA	--
ENSG00000166681.14	394.193	-10.3229	1.06296	-9.71144	2.69497e-22	1.57893e-19	17.55	19.62	18.86	0.04	0	0	BEX3	chrX	protein_coding	brain expressed X-linked 3
ENSG00000114279.15	18.9697	-2.69399	0.729985	-3.69047	0.000223842	0.00509748	0.11	0.1	0.03	0.01	0.02	0.01	FGF12	chr3	protein_coding	fibroblast growth factor 12
ENSG00000140876.11	44.6695	-1.60299	0.439686	-3.64575	0.000266609	0.00589773	1.4	0.74	1.13	0.28	0.45	0.35	NUDT7	chr16	protein_coding	nudix hydrolase 7
ENSG00000171346.16	192.637	-2.23427	0.559546	-3.99301	6.52396e-05	0.00180967	0.84	0.72	2.68	0.17	0.3	0.42	KRT15	chr17	protein_coding	keratin 15
ENSG00000173281.5	605.726	-1.61785	0.491575	-3.29115	0.00099779	0.0167169	1.93	3.33	7.37	1.04	1.21	1.84	PPP1R3B	chr8	protein_coding	protein phosphatase 1 regulatory subunit 3B
ENSG00000227292.1	6.84099	-6.32939	1.56749	-4.0379	5.39309e-05	0.00153113	0.21	0.39	1.15	0	0	0	AC009229.5	chr2	lncRNA	--
ENSG00000181381.15	642.529	-1.34134	0.358224	-3.74442	0.000180814	0.00426846	2.56	2.04	1.41	0.71	1.13	0.56	DDX60L	chr4	protein_coding	DExD/H-box 60 like
ENSG00000169193.12	81.2025	-1.26694	0.374792	-3.38037	0.000723886	0.0128873	0.92	0.68	0.97	0.24	0.44	0.39	CCDC126	chr7	protein_coding	coiled-coil domain containing 126
ENSG00000114796.16	605.799	-1.42378	0.466515	-3.05195	0.00227358	0.0317866	4.15	1.69	2.3	0.56	1.69	0.8	KLHL24	chr3	protein_coding	kelch like family member 24
ENSG00000198797.7	51.5411	-7.37605	1.09582	-6.7311	1.68389e-11	2.06053e-09	0.61	0.48	0.72	0	0.01	0	BRINP2	chr1	protein_coding	BMP/retinoic acid inducible neural specific 2
ENSG00000109107.14	401.548	-5.92964	0.605961	-9.78551	1.29945e-22	8.10436e-20	4.12	3.32	16.71	0.13	0.13	0.13	ALDOC	chr17	protein_coding	aldolase, fructose-bisphosphate C
ENSG00000157168.20	141.847	-1.17853	0.406427	-2.89973	0.00373484	0.0459932	0.25	0.27	0.21	0.16	0.07	0.09	NRG1	chr8	protein_coding	neuregulin 1
ENSG00000261604.1	6.5805	-4.33798	1.33539	-3.24848	0.00116023	0.0189299	0.21	0.11	0.08	0.01	0.01	0	CTD-2636A23.2	chr5	lncRNA	--
ENSG00000119862.13	259.037	-1.41513	0.354672	-3.98997	6.60811e-05	0.00182777	2.13	2.61	2.84	0.85	0.68	1.29	LGALSL	chr2	protein_coding	galectin like
ENSG00000141682.12	876.911	-1.35993	0.27096	-5.01894	5.1958e-07	2.73721e-05	17.73	15.71	12.27	5.25	6.13	6.44	PMAIP1	chr18	protein_coding	phorbol-12-myristate-13-acetate-induced protein 1
ENSG00000163412.13	343.603	-3.32598	0.296661	-11.2114	3.58498e-29	5.776e-26	1.53	1.6	1.45	0.11	0.19	0.16	EIF4E3	chr3	protein_coding	eukaryotic translation initiation factor 4E family member 3
ENSG00000006756.16	162.448	-10.8911	1.23292	-8.83354	1.0141e-18	3.50119e-16	0.99	1.09	1.59	0	0	0	ARSD	chrX	protein_coding	arylsulfatase D
ENSG00000105894.12	21.7913	-7.98604	1.30018	-6.14225	8.136e-10	7.63599e-08	0.72	0.87	0.53	0	0	0	PTN	chr7	protein_coding	pleiotrophin
ENSG00000180667.11	1317.05	-1.17484	0.32966	-3.5638	0.000365526	0.00761538	9.08	7.98	4.65	3.48	3.59	2.6	YOD1	chr1	protein_coding	YOD1 deubiquitinase
ENSG00000078043.16	1090.89	-1.23624	0.318844	-3.87727	0.000105635	0.00272326	2.42	2.71	1.77	1.1	1.18	0.68	PIAS2	chr18	protein_coding	protein inhibitor of activated STAT 2
ENSG00000235750.10	1019.42	-2.00415	0.642868	-3.11751	0.00182387	0.0268565	4.23	6.97	15.96	1.33	0.83	4.45	KIAA0040	chr1	protein_coding	KIAA0040
ENSG00000174013.8	2842.06	-1.27399	0.312258	-4.07992	4.50506e-05	0.00132776	21.31	19.84	12.05	7.57	8.62	5.99	FBXO45	chr3	protein_coding	F-box protein 45
ENSG00000285650.1	11.3386	-3.53915	1.12746	-3.13904	0.00169503	0.0254834	0.07	0.05	0.39	0.01	0	0.03	RP11-19J3.7	chr9	lncRNA	--
ENSG00000175471.19	1313.07	-1.5069	0.330067	-4.56544	4.98459e-06	0.000202462	4.56	4.05	4.12	1.12	1.25	2.08	MCTP1	chr5	protein_coding	multiple C2 and transmembrane domain containing 1
ENSG00000172667.11	709.268	-1.62401	0.275186	-5.90151	3.60189e-09	2.9508e-07	2.5	2.73	2.26	0.79	1.03	0.63	ZMAT3	chr3	protein_coding	zinc finger matrin-type 3
ENSG00000151065.14	97.6844	-1.05642	0.314867	-3.35513	0.000793276	0.0138547	0.88	0.69	0.71	0.32	0.37	0.39	DCP1B	chr12	protein_coding	decapping mRNA 1B
ENSG00000097096.9	463.353	-1.07559	0.355152	-3.02854	0.00245741	0.0336246	3.36	2.78	1.62	1.35	1.44	0.92	SYDE2	chr1	protein_coding	synapse defective Rho GTPase homolog 2
ENSG00000117152.14	61.3147	-3.47075	0.828403	-4.18968	2.79345e-05	0.000885388	0.08	0.42	1.38	0.08	0.02	0.06	RGS4	chr1	protein_coding	regulator of G protein signaling 4
ENSG00000162981.14	280.537	-1.2577	0.367913	-3.41847	0.000629741	0.0116162	1.6	1.3	0.84	0.46	0.73	0.39	LRATD1	chr2	protein_coding	LRAT domain containing 1
ENSG00000197933.13	121.647	-1.40368	0.433003	-3.24172	0.00118811	0.0193032	2.66	1.97	1.05	0.61	1	0.57	ZNF823	chr19	protein_coding	zinc finger protein 823
ENSG00000248109.3	54.5143	-3.25759	0.901654	-3.61291	0.000302785	0.00654083	0.42	1.01	2.82	0.06	0.02	0.35	MARCOL	chr5	protein_coding	MARCO like
ENSG00000153233.13	163.506	-2.77869	0.412005	-6.74431	1.53752e-11	1.89341e-09	1.96	1.13	1.42	0.18	0.14	0.32	PTPRR	chr12	protein_coding	protein tyrosine phosphatase receptor type R
ENSG00000112379.9	352.17	-2.46344	0.380602	-6.4725	9.63952e-11	1.05892e-08	1.12	1.2	0.85	0.19	0.28	0.11	ARFGEF3	chr6	protein_coding	ARFGEF family member 3
ENSG00000271830.1	18.8346	-2.30563	0.621734	-3.70838	0.000208587	0.00478389	2.78	2.14	2.08	0.31	0.82	0.33	RP11-1C8.7	chr8	lncRNA	--
ENSG00000163964.18	1571.05	-1.00452	0.228046	-4.40492	1.05823e-05	0.000379818	12.95	12.95	11.58	6.88	6.34	5.54	PIGX	chr3	protein_coding	phosphatidylinositol glycan anchor biosynthesis class X
ENSG00000141665.13	15.2666	-2.1796	0.653341	-3.33609	0.000849671	0.0146937	0.15	0.08	0.09	0.02	0.02	0.03	FBXO15	chr18	protein_coding	F-box protein 15
ENSG00000176244.7	165.348	-1.88785	0.589829	-3.20068	0.00137103	0.021481	1.26	0.84	3.75	0.34	0.91	0.35	ACBD7	chr10	protein_coding	acyl-CoA binding domain containing 7
ENSG00000280079.1	6.24888	-6.1816	1.57242	-3.93127	8.44996e-05	0.00227537	0.3	0.26	0.06	0	0	0	CTC-260E6.4	chr19	TEC	--
ENSG00000066027.12	1739.52	-1.08515	0.330127	-3.28707	0.00101236	0.0169317	20.67	14.9	12.02	6.89	10.21	5.52	PPP2R5A	chr1	protein_coding	protein phosphatase 2 regulatory subunit B'alpha
ENSG00000144843.11	68.5316	-1.42936	0.341637	-4.18386	2.86595e-05	0.000900979	0.62	0.54	0.55	0.22	0.19	0.22	ADPRH	chr3	protein_coding	ADP-ribosylarginine hydrolase
ENSG00000139055.7	210.499	-1.60512	0.395074	-4.06284	4.84791e-05	0.00141372	5.74	4.49	3.14	0.92	2.08	1.43	ERP27	chr12	protein_coding	endoplasmic reticulum protein 27
ENSG00000117523.17	10168.1	-1.1763	0.234697	-5.01199	5.38714e-07	2.79986e-05	25.51	29.06	23.9	10.88	11.81	12.15	PRRC2C	chr1	protein_coding	proline rich coiled-coil 2C
ENSG00000076716.9	7.68114	-5.50927	1.4409	-3.8235	0.000131572	0.00329509	0.09	0.04	0.12	0	0	0	GPC4	chrX	protein_coding	glypican 4
ENSG00000260549.2	89.4632	-3.98277	0.564397	-7.05668	1.70523e-12	2.42419e-10	6.27	7.2	19.09	0.96	0.64	0.45	MT1L	chr16	transcribed_unprocessed_pseudogene	metallothionein 1L, pseudogene
ENSG00000128713.14	14.9747	-4.94546	1.02374	-4.83079	1.3599e-06	6.41277e-05	0.38	0.42	0.28	0.01	0.03	0	HOXD11	chr2	protein_coding	homeobox D11
ENSG00000148180.21	1805.29	-1.36545	0.32675	-4.17889	2.92938e-05	0.000917937	4.46	5.33	8.93	2.22	2.65	2.4	GSN	chr9	protein_coding	gelsolin
ENSG00000144057.15	779.883	-1.99784	0.518821	-3.85072	0.000117772	0.00298428	2.83	6.67	3.17	1.3	0.43	1.44	ST6GAL2	chr2	protein_coding	ST6 beta-galactoside alpha-2,6-sialyltransferase 2
ENSG00000172817.4	85.2814	-6.25039	0.738918	-8.45883	2.70063e-17	7.79314e-15	0.51	0.87	0.37	0.01	0.02	0	CYP7B1	chr8	protein_coding	cytochrome P450 family 7 subfamily B member 1
ENSG00000154359.13	691.976	-1.07761	0.275414	-3.9127	9.12712e-05	0.00241679	5.11	4.58	3.33	2.18	2	2	LONRF1	chr8	protein_coding	LON peptidase N-terminal domain and ring finger 1
ENSG00000136895.19	30.7445	-1.92717	0.541979	-3.5558	0.000376834	0.00781729	0.18	0.15	0.07	0.03	0.05	0.03	GARNL3	chr9	protein_coding	GTPase activating Rap/RanGAP domain like 3
ENSG00000198046.12	217.436	-1.32936	0.316714	-4.19734	2.70072e-05	0.000860225	0.74	1.02	1.03	0.38	0.46	0.28	ZNF667	chr19	protein_coding	zinc finger protein 667
ENSG00000186777.12	102.974	-8.37354	1.14057	-7.34154	2.11157e-13	3.4021e-11	3.31	2.61	1	0.01	0.01	0	ZNF732	chr4	protein_coding	zinc finger protein 732
ENSG00000198836.11	8604.91	-2.15581	0.300598	-7.17173	7.40573e-13	1.13637e-10	49.63	44.77	28.59	9.73	10.42	7.64	OPA1	chr3	protein_coding	OPA1 mitochondrial dynamin like GTPase
ENSG00000198435.4	978.892	-1.03471	0.254905	-4.0592	4.92404e-05	0.00142945	14.79	11.77	12.97	7.15	7.24	5	NRARP	chr9	protein_coding	NOTCH regulated ankyrin repeat protein
ENSG00000166780.11	72.8793	-1.97972	0.482077	-4.10664	4.01463e-05	0.00120715	0.74	0.64	1.26	0.13	0.2	0.33	BMERB1	chr16	protein_coding	bMERB domain containing 1
ENSG00000133048.13	73.2768	-3.4546	0.895755	-3.85663	0.000114959	0.00292449	0.34	0.84	1.99	0.02	0.02	0.24	CHI3L1	chr1	protein_coding	chitinase 3 like 1
ENSG00000151773.13	115.93	-1.17399	0.369194	-3.17988	0.00147335	0.0228435	0.98	0.83	0.54	0.29	0.45	0.31	CCDC122	chr13	protein_coding	coiled-coil domain containing 122
ENSG00000069431.13	1092.1	-2.12076	0.349611	-6.06605	1.31094e-09	1.16265e-07	2.16	3.18	2.67	0.55	0.46	0.83	ABCC9	chr12	protein_coding	ATP binding cassette subfamily C member 9
ENSG00000163961.4	2846.11	-1.51689	0.286002	-5.30376	1.13442e-07	7.02979e-06	26.54	17.9	18.23	6.81	9.26	5.94	RNF168	chr3	protein_coding	ring finger protein 168
ENSG00000162769.13	657.018	-1.53718	0.230495	-6.66903	2.57498e-11	3.05428e-09	4.12	3.64	4.3	1.43	1.32	1.4	FLVCR1	chr1	protein_coding	FLVCR heme transporter 1
ENSG00000228526.7	13.7583	-2.4985	0.772088	-3.23603	0.00121205	0.0196099	0.11	0.06	0.04	0.01	0.02	0.01	MIR34AHG	chr1	lncRNA	MIR34A host gene
ENSG00000273492.6	6.79004	-4.39535	1.31537	-3.34153	0.000833187	0.0144344	0.06	0.06	0.12	0.01	0.01	0	APP-DT	chr21	lncRNA	APP divergent transcript
ENSG00000160213.9	3928.6	-1.20103	0.279526	-4.29668	1.73377e-05	0.000595742	33.46	31.21	49.11	16.66	15.09	17.58	CSTB	chr21	protein_coding	cystatin B
ENSG00000007372.24	220.52	-1.41195	0.45918	-3.07494	0.00210544	0.0301084	0.57	0.38	0.29	0.15	0.25	0.07	PAX6	chr11	protein_coding	paired box 6
ENSG00000214510.10	19.3717	-3.11014	1.00845	-3.08407	0.00204187	0.029395	0.18	0.41	1.76	0.02	0.05	0.2	SPINK13	chr5	protein_coding	serine peptidase inhibitor Kazal type 13
ENSG00000101654.18	3497.6	-1.04149	0.220007	-4.73391	2.20231e-06	9.81093e-05	18.33	17.65	17.43	9.09	9.65	7.34	RNMT	chr18	protein_coding	RNA guanine-7 methyltransferase
ENSG00000284762.1	249.703	-1.18342	0.374648	-3.15876	0.00158443	0.0241588	3.58	2.64	1.86	0.92	1.69	0.98	CTC-337B15.3	chr5	protein_coding	--
ENSG00000137628.18	792.439	-1.28555	0.313148	-4.10523	4.03919e-05	0.00121076	1.79	1.93	1.4	0.54	0.96	0.62	DDX60	chr4	protein_coding	DExD/H-box helicase 60
ENSG00000186205.13	1512.8	-1.3104	0.312834	-4.1888	2.80436e-05	0.000885815	6.19	7.49	5	2.37	2.07	3.08	MTARC1	chr1	protein_coding	mitochondrial amidoxime reducing component 1
ENSG00000142623.11	38.2736	-1.91483	0.496884	-3.85368	0.000116358	0.00295619	0.34	0.29	0.35	0.09	0.04	0.12	PADI1	chr1	protein_coding	peptidyl arginine deiminase 1
ENSG00000164099.3	2335.35	-1.10455	0.295383	-3.73939	0.000184464	0.00433871	13.5	12.95	17.71	5.11	7.27	8.11	PRSS12	chr4	protein_coding	serine protease 12
ENSG00000177150.13	2286.66	-1.51834	0.233887	-6.49175	8.48453e-11	9.42758e-09	17.64	18.34	21.37	6.98	7.48	5.67	FAM210A	chr18	protein_coding	family with sequence similarity 210 member A
ENSG00000130150.12	873.709	-1.00598	0.318789	-3.15563	0.00160151	0.0243616	6.56	5.57	4.15	2.37	3.69	2.12	MOSPD2	chrX	protein_coding	motile sperm domain containing 2
ENSG00000133710.16	17.1653	-3.08124	0.759605	-4.05637	4.98419e-05	0.00143827	0.1	0.18	0.27	0.02	0.01	0.03	SPINK5	chr5	protein_coding	serine peptidase inhibitor Kazal type 5
ENSG00000166900.17	1676.23	-1.19799	0.261667	-4.57829	4.68782e-06	0.00019243	7.47	7.38	10.49	3.79	3.45	3.78	STX3	chr11	protein_coding	syntaxin 3
ENSG00000115085.14	67.1461	-3.1347	0.589132	-5.32088	1.03265e-07	6.44039e-06	0.57	0.64	0.66	0.03	0.16	0.03	ZAP70	chr2	protein_coding	zeta chain of T cell receptor associated protein kinase 70
ENSG00000141404.17	126.66	-3.30196	0.387995	-8.51032	1.73457e-17	5.1594e-15	0.8	0.85	0.57	0.05	0.08	0.1	GNAL	chr18	protein_coding	G protein subunit alpha L
ENSG00000227070.1	17.1599	-2.46016	0.723772	-3.39908	0.000676118	0.0122398	1.62	0.8	2.45	0.14	0.31	0.44	EPS15-AS1	chr1	lncRNA	EPS15 antisense RNA 1
ENSG00000237686.7	25.655	-1.93061	0.531479	-3.63252	0.000280664	0.00613275	0.46	0.29	0.37	0.06	0.13	0.1	SCIRT	chr6	lncRNA	stem cell inhibitory RNA transcript
ENSG00000285901.2	249.858	-1.20896	0.373198	-3.23945	0.00119759	0.0194247	2.18	2.72	3.13	1.49	0.71	1.26	RP11-388F6.5	chr12	protein_coding	--
ENSG00000152439.13	143.744	-1.0286	0.287014	-3.58378	0.000338656	0.00714027	0.6	0.55	0.72	0.33	0.33	0.27	ZNF773	chr19	protein_coding	zinc finger protein 773
ENSG00000248698.6	8.42257	-2.9575	1.0224	-2.89269	0.00381954	0.0467979	0.18	0.19	0.08	0.02	0.05	0	LINC01085	chr4	transcribed_processed_pseudogene	long intergenic non-protein coding RNA 1085
ENSG00000164743.5	41.8615	-1.52041	0.516979	-2.94096	0.003272	0.0414826	1.25	1.48	0.72	0.59	0.39	0.23	C8orf48	chr8	protein_coding	chromosome 8 open reading frame 48
ENSG00000241741.1	45.0895	-1.79046	0.504241	-3.55081	0.000384053	0.00791608	3.44	2.16	1.37	0.72	0.88	0.44	RPL7AP30	chr4	processed_pseudogene	ribosomal protein L7a pseudogene 30
ENSG00000119231.11	2357.74	-1.0753	0.230355	-4.66801	3.04134e-06	0.00013038	11.47	11.42	13.13	5.87	5.23	5.97	SENP5	chr3	protein_coding	SUMO specific peptidase 5
ENSG00000267325.2	10.7027	-2.42424	0.767269	-3.15956	0.00158006	0.0241112	0.13	0.12	0.08	0.02	0.01	0.02	LINC01415	chr18	lncRNA	long intergenic non-protein coding RNA 1415
ENSG00000092068.20	1913.56	-3.44831	0.519496	-6.63781	3.18375e-11	3.75333e-09	6.17	12.37	27.84	1.76	0.9	1.56	SLC7A8	chr14	protein_coding	solute carrier family 7 member 8
ENSG00000100979.15	292.011	-1.14297	0.355995	-3.21064	0.00132439	0.0209197	3.11	3.93	5.49	1.85	1.45	2.35	PLTP	chr20	protein_coding	phospholipid transfer protein
ENSG00000169905.13	2255.76	-1.20761	0.246144	-4.90611	9.29014e-07	4.55877e-05	4.82	4.55	3.83	1.77	2.29	1.7	TOR1AIP2	chr1	protein_coding	torsin 1A interacting protein 2
ENSG00000154274.15	23.3729	-2.86982	0.75281	-3.81214	0.000137769	0.00342369	0.39	0.25	0.09	0.04	0.05	0.01	C4orf19	chr4	protein_coding	chromosome 4 open reading frame 19
ENSG00000137948.19	14.8177	-5.53215	1.422	-3.8904	0.000100078	0.0026112	0.1	0.01	0.39	0	0.01	0.01	BRDT	chr1	protein_coding	bromodomain testis associated
ENSG00000135842.17	2394.87	-1.10447	0.315979	-3.4954	0.00047335	0.00935762	11.89	9.59	9.65	3.81	4.09	6.46	NIBAN1	chr1	protein_coding	niban apoptosis regulator 1
ENSG00000204604.13	658.841	-1.24866	0.236449	-5.28087	1.28568e-07	7.84146e-06	4.74	4.34	4.84	1.87	2.32	1.7	ZNF468	chr19	protein_coding	zinc finger protein 468
ENSG00000141458.13	9377.91	-2.21835	0.518836	-4.27563	1.90596e-05	0.000644229	24.97	21.98	79.85	6.85	6.93	13.04	NPC1	chr18	protein_coding	NPC intracellular cholesterol transporter 1
ENSG00000135549.15	443.003	-2.735	0.363094	-7.53249	4.97832e-14	8.75008e-12	5.99	7.3	4.41	0.83	1.28	0.6	PKIB	chr6	protein_coding	cAMP-dependent protein kinase inhibitor beta
ENSG00000198521.12	128.894	-5.51907	0.681225	-8.10168	5.42033e-16	1.24758e-13	1.03	0.95	0.33	0.01	0.04	0.01	ZNF43	chr19	protein_coding	zinc finger protein 43
ENSG00000085276.19	239.443	-1.41127	0.344241	-4.09964	4.13788e-05	0.00123842	1.26	0.82	0.9	0.31	0.54	0.29	MECOM	chr3	protein_coding	MDS1 and EVI1 complex locus
ENSG00000136802.12	3377.44	-1.56213	0.520364	-3.002	0.00268208	0.0358117	13.21	14.12	49.83	7.59	6.61	11.58	LRRC8A	chr9	protein_coding	leucine rich repeat containing 8 VRAC subunit A
ENSG00000274349.5	66.0306	-1.46808	0.393522	-3.73062	0.000191007	0.00444932	0.68	0.51	0.41	0.17	0.25	0.16	ZNF658	chr9	protein_coding	zinc finger protein 658
ENSG00000165929.13	589.584	-4.02618	0.409384	-9.83475	7.97673e-23	5.31801e-20	6.05	5.12	3.12	0.2	0.47	0.23	TC2N	chr14	protein_coding	tandem C2 domains, nuclear
ENSG00000137393.10	304.41	-1.39838	0.456658	-3.06221	0.00219712	0.0310293	1.73	2.99	2	0.8	0.43	1.29	RNF144B	chr6	protein_coding	ring finger protein 144B
ENSG00000224189.8	29.3602	-5.18783	0.795812	-6.51892	7.08171e-11	8.00689e-09	0.32	0.32	0.24	0	0.02	0	HAGLR	chr2	lncRNA	HOXD antisense growth-associated long non-coding RNA
ENSG00000111911.7	1118.58	-1.32038	0.384325	-3.43557	0.000591302	0.0111222	15.91	11.44	10.78	3.64	8.32	3.52	HINT3	chr6	protein_coding	histidine triad nucleotide binding protein 3
ENSG00000173258.13	774.502	-1.31573	0.387194	-3.39812	0.000678509	0.0122716	2.19	1.96	1.08	0.71	0.97	0.44	ZNF483	chr9	protein_coding	zinc finger protein 483
ENSG00000101752.12	5695.25	-1.18797	0.320803	-3.7031	0.000212979	0.00487884	22.23	16.96	20.34	6.93	12.9	6.54	MIB1	chr18	protein_coding	MIB E3 ubiquitin protein ligase 1
ENSG00000167508.12	2151.76	-2.82498	0.507909	-5.56198	2.66734e-08	1.83525e-06	13.56	8.97	41.32	2.53	3.32	3.1	MVD	chr16	protein_coding	mevalonate diphosphate decarboxylase
ENSG00000075711.21	3655.49	-1.18392	0.27656	-4.28089	1.86145e-05	0.0006325	10.09	7.4	6.85	3.39	4.45	2.94	DLG1	chr3	protein_coding	discs large MAGUK scaffold protein 1
ENSG00000242779.7	40.7241	-7.9329	1.33473	-5.94347	2.79045e-09	2.34568e-07	0.26	0.13	0.59	0	0	0	ZNF702P	chr19	transcribed_processed_pseudogene	zinc finger protein 702, pseudogene
ENSG00000116667.15	842.299	-1.22106	0.298172	-4.09516	4.21868e-05	0.00125483	2.29	2.39	3.38	1.07	1.49	0.92	C1orf21	chr1	protein_coding	chromosome 1 open reading frame 21
ENSG00000273669.1	9.73665	-2.39325	0.787689	-3.03831	0.00237906	0.0327734	0.72	0.73	0.5	0.1	0.13	0.14	RP11-405M12.4	chr18	lncRNA	--
ENSG00000170006.12	3684.48	-1.30833	0.373267	-3.50508	0.000456478	0.00909851	11.05	8.83	16.62	3	5.73	5.95	TMEM154	chr4	protein_coding	transmembrane protein 154
ENSG00000110852.5	60.1136	-2.31144	0.54267	-4.25939	2.0499e-05	0.000685688	0.95	1.46	0.74	0.28	0.29	0.07	CLEC2B	chr12	protein_coding	C-type lectin domain family 2 member B
ENSG00000048740.18	124.24	-7.30704	0.845065	-8.64672	5.30025e-18	1.73687e-15	0.72	0.84	0.2	0	0.01	0	CELF2	chr10	protein_coding	CUGBP Elav-like family member 2
ENSG00000067113.17	155.268	-1.02273	0.311981	-3.27817	0.00104481	0.0173831	2.27	2.69	3.56	1.43	1.37	1.39	PLPP1	chr5	protein_coding	phospholipid phosphatase 1
ENSG00000117598.13	28.7864	-3.21072	0.947311	-3.3893	0.000700713	0.0125093	0.65	0.21	0.02	0.03	0.04	0.02	PLPPR5	chr1	protein_coding	phospholipid phosphatase related 5
ENSG00000169418.10	402.855	-2.31558	0.689298	-3.35933	0.000781314	0.0136829	1.29	1.59	7.93	0.47	0.38	1.27	NPR1	chr1	protein_coding	natriuretic peptide receptor 1
ENSG00000210117.1	184.516	-7.17253	0.752896	-9.5266	1.62524e-21	8.13381e-19	140.76	227.73	53.49	0.32	2.15	0.68	MT-TW	chrM	Mt_tRNA	mitochondrially encoded tRNA-Trp (UGA/G)
ENSG00000264301.1	66.6416	-2.69547	0.514809	-5.23587	1.64214e-07	9.67959e-06	1.99	1.13	3.77	0.4	0.39	0.28	LINC01444	chr18	lncRNA	long intergenic non-protein coding RNA 1444
ENSG00000198538.11	634.656	-1.23347	0.262496	-4.69899	2.61448e-06	0.000114066	4.08	4.01	3.7	1.58	2.13	1.35	ZNF28	chr19	protein_coding	zinc finger protein 28
ENSG00000262655.4	47.2087	-3.83199	0.557413	-6.8746	6.21619e-12	8.28854e-10	0.27	0.42	0.62	0.02	0.03	0.03	SPON1	chr11	protein_coding	spondin 1
ENSG00000145632.15	1484.8	-1.65099	0.471234	-3.50355	0.000459102	0.00913198	12.34	17.02	8.79	6.75	1.99	3.44	PLK2	chr5	protein_coding	polo like kinase 2
ENSG00000143322.21	5212.38	-1.86579	0.445907	-4.18426	2.86096e-05	0.000900877	7.78	10.57	20.52	3	2.45	5.09	ABL2	chr1	protein_coding	ABL proto-oncogene 2, non-receptor tyrosine kinase
ENSG00000184203.8	2203.52	-1.44762	0.259332	-5.5821	2.37629e-08	1.66461e-06	18.12	17.35	14.33	5.18	7.48	5.71	PPP1R2	chr3	protein_coding	protein phosphatase 1 regulatory inhibitor subunit 2
ENSG00000143341.12	136.785	-1.25576	0.39553	-3.17488	0.00149897	0.0231664	0.23	0.32	0.26	0.1	0.18	0.07	HMCN1	chr1	protein_coding	hemicentin 1
ENSG00000134827.8	81.2737	-2.87509	0.498114	-5.77195	7.83579e-09	6.01179e-07	1.22	3.3	2.96	0.26	0.47	0.31	TCN1	chr11	protein_coding	transcobalamin 1
ENSG00000260604.2	259.686	-2.66133	0.466839	-5.70074	1.19287e-08	8.73599e-07	0.97	1.63	2.42	0.42	0.19	0.18	RP1-140K8.5	chr6	lncRNA	--
ENSG00000288597.1	3.52915	-5.37033	1.76037	-3.05069	0.00228317	0.0318951	0	0.01	0.03	0	0	0	RP5-1055C14.9	chrX	lncRNA	--
ENSG00000170745.12	488.048	-2.06546	0.271011	-7.6213	2.51125e-14	4.66852e-12	7.18	6.12	6.67	1.73	1.89	1.18	KCNS3	chr2	protein_coding	potassium voltage-gated channel modifier subfamily S member 3
ENSG00000166347.19	1712.83	-1.33562	0.299055	-4.46615	7.96396e-06	0.000300733	5.78	5.95	9.26	2.79	2.43	3.06	CYB5A	chr18	protein_coding	cytochrome b5 type A
ENSG00000204970.10	45.4125	-5.82449	0.791035	-7.36313	1.79653e-13	2.96873e-11	0.5	0.44	0.31	0	0.02	0	PCDHA1	chr5	protein_coding	protocadherin alpha 1
ENSG00000184916.9	226.396	-3.61928	0.373179	-9.69849	3.05991e-22	1.74001e-19	2.09	1.83	1.26	0.14	0.2	0.09	JAG2	chr14	protein_coding	jagged canonical Notch ligand 2
ENSG00000249867.6	83.6069	-3.04121	0.424251	-7.16841	7.58712e-13	1.15503e-10	1.31	1.42	1.44	0.26	0.12	0.11	LINC02742	chr11	lncRNA	long intergenic non-protein coding RNA 2742
ENSG00000143452.16	120.939	-9.49876	1.28382	-7.39883	1.37392e-13	2.30985e-11	3.35	3.41	1.13	0	0.01	0	HORMAD1	chr1	protein_coding	HORMA domain containing 1
ENSG00000156804.7	858.289	-1.65018	0.423637	-3.89526	9.80919e-05	0.00256632	4.09	6.5	3.24	1.89	1.83	0.77	FBXO32	chr8	protein_coding	F-box protein 32
ENSG00000164182.12	982.806	-1.05381	0.276087	-3.81694	0.000135117	0.00337078	5.02	4.46	5.75	2.32	2.06	2.91	NDUFAF2	chr5	protein_coding	NADH:ubiquinone oxidoreductase complex assembly factor 2
ENSG00000153071.15	333.154	-1.45858	0.396172	-3.68168	0.000231701	0.00523942	1.17	1.14	2.72	0.63	0.64	0.56	DAB2	chr5	protein_coding	DAB adaptor protein 2
ENSG00000189420.9	94.4353	-2.57827	0.42308	-6.09403	1.101e-09	1.00409e-07	0.49	0.54	0.97	0.13	0.09	0.12	ZFP92	chrX	protein_coding	ZFP92 zinc finger protein
ENSG00000163864.17	14.5792	-4.12271	0.881576	-4.67652	2.91786e-06	0.000125924	0.06	0.05	0.06	0	0.01	0	NMNAT3	chr3	protein_coding	nicotinamide nucleotide adenylyltransferase 3
ENSG00000266338.6	60.1956	-2.24797	0.475662	-4.72599	2.29e-06	0.000101548	0.41	0.43	0.65	0.16	0.06	0.09	NBPF15	chr1	protein_coding	NBPF member 15
ENSG00000085831.16	57.054	-3.03769	0.697907	-4.35257	1.34549e-05	0.00047212	0.1	0.22	0.53	0.01	0.05	0.05	TTC39A	chr1	protein_coding	tetratricopeptide repeat domain 39A
ENSG00000133131.15	421.666	-1.82158	0.267283	-6.81516	9.41602e-12	1.22181e-09	3.12	2.8	2.74	0.99	0.73	0.72	MORC4	chrX	protein_coding	MORC family CW-type zinc finger 4
ENSG00000173391.9	57.3631	-2.68017	0.889039	-3.01468	0.00257249	0.0347652	0.11	1.09	1.35	0.07	0.03	0.29	OLR1	chr12	protein_coding	oxidized low density lipoprotein receptor 1
ENSG00000264215.1	16.4426	-2.07648	0.672856	-3.08607	0.00202821	0.0292201	0.51	0.27	0.61	0.06	0.17	0.11	RP11-283C24.1	chr17	lncRNA	--
ENSG00000186480.13	7908.73	-2.20735	0.534273	-4.13149	3.60417e-05	0.00109393	90.67	43.54	150.43	10.84	37.95	13.43	INSIG1	chr7	protein_coding	insulin induced gene 1
ENSG00000166974.13	242.543	-1.84826	0.321069	-5.7566	8.58272e-09	6.50739e-07	1.3	1.48	2.13	0.53	0.42	0.41	MAPRE2	chr18	protein_coding	microtubule associated protein RP/EB family member 2
ENSG00000104549.12	7912.26	-2.8016	0.328893	-8.51828	1.61945e-17	4.89225e-15	95.1	52.34	108.89	11.65	15.01	10.12	SQLE	chr8	protein_coding	squalene epoxidase
ENSG00000198960.11	31.7143	-8.53756	1.27314	-6.70592	2.00138e-11	2.39625e-09	0.63	0.53	0.87	0	0	0	ARMCX6	chrX	protein_coding	armadillo repeat containing X-linked 6
ENSG00000249898.8	87.803	-2.68423	0.663906	-4.04308	5.27538e-05	0.00150434	0.19	0.18	0.75	0.03	0.05	0.1	MCPH1-AS1	chr8	lncRNA	MCPH1 antisense RNA 1
ENSG00000218014.1	6.57274	-3.23299	1.06255	-3.04268	0.0023448	0.0324673	0.27	0.32	0.2	0.02	0.05	0.02	KRT19P1	chr6	processed_pseudogene	keratin 19 pseudogene 1
ENSG00000149212.12	54.4999	-6.10038	0.853282	-7.14931	8.72175e-13	1.31739e-10	0.16	0.17	0.48	0	0.01	0	SESN3	chr11	protein_coding	sestrin 3
ENSG00000117477.12	11.6572	-4.60655	1.09247	-4.21662	2.47986e-05	0.00080311	0.21	0.16	0.08	0.01	0	0.01	CCDC181	chr1	protein_coding	coiled-coil domain containing 181
ENSG00000141425.18	2833.3	-1.11909	0.312309	-3.58329	0.000339298	0.00714595	15.15	12.11	9.16	4.35	7.25	5.26	RPRD1A	chr18	protein_coding	regulation of nuclear pre-mRNA domain containing 1A
ENSG00000168672.4	3671.75	-1.12422	0.373268	-3.01182	0.00259682	0.0349874	21.5	14.52	33.92	9.69	8.7	13.35	LRATD2	chr8	protein_coding	LRAT domain containing 2
ENSG00000101680.15	402.587	-2.76775	0.571866	-4.83985	1.2994e-06	6.17263e-05	0.58	1.77	1.12	0.24	0.06	0.21	LAMA1	chr18	protein_coding	laminin subunit alpha 1
ENSG00000160326.14	157.011	-1.06269	0.339615	-3.1291	0.00175345	0.0261382	1.33	1.33	2.11	0.91	0.66	0.71	SLC2A6	chr9	protein_coding	solute carrier family 2 member 6
ENSG00000260302.3	6.90512	-6.33608	1.49763	-4.23074	2.32921e-05	0.000763271	0.26	0.12	0.09	0	0	0	LINC01882	chr18	lncRNA	long intergenic non-protein coding RNA 1882
ENSG00000287879.1	30.9245	-1.76812	0.507791	-3.48198	0.000497727	0.00972025	0.45	0.41	0.56	0.12	0.09	0.2	RP11-248M19.2	chr18	lncRNA	--
ENSG00000286600.1	902.487	-1.2276	0.33096	-3.70919	0.00020792	0.00477426	14.58	20.9	23.51	6.67	7.88	10.61	RP11-27G14.5	chr1	lncRNA	--
ENSG00000155962.13	14.7005	-2.50504	0.735111	-3.40771	0.000655108	0.0119602	0.34	0.19	0.17	0.04	0.07	0.02	CLIC2	chrX	protein_coding	chloride intracellular channel 2
ENSG00000107518.18	97.2194	-6.09525	0.59068	-10.319	5.77956e-25	6.20789e-22	0.56	0.5	0.47	0.01	0.01	0	ATRNL1	chr10	protein_coding	attractin like 1
ENSG00000140600.17	11.0938	-2.4712	0.769217	-3.21262	0.00131531	0.0208273	0.2	0.11	0.13	0.03	0.03	0.01	SH3GL3	chr15	protein_coding	SH3 domain containing GRB2 like 3, endophilin A3
ENSG00000260710.1	3.62368	-5.42025	1.76889	-3.0642	0.00218251	0.0308681	0.33	0.22	1.26	0	0	0	RP11-616M22.7	chr16	lncRNA	--
ENSG00000145016.16	791.605	-1.25471	0.240887	-5.20871	1.90154e-07	1.08771e-05	2.4	2.51	3.03	1.09	1.1	1.15	RUBCN	chr3	protein_coding	rubicon autophagy regulator
ENSG00000141542.11	603.423	-1.25747	0.390085	-3.22358	0.00126601	0.0202122	2.34	3.63	4.94	1.28	1.2	2.05	RAB40B	chr17	protein_coding	RAB40B, member RAS oncogene family
ENSG00000134352.20	3032.75	-1.07128	0.256641	-4.17425	2.98972e-05	0.00093081	9.46	12.51	10.08	5.59	4.8	4.93	IL6ST	chr5	protein_coding	interleukin 6 cytokine family signal transducer
ENSG00000117533.15	248.103	-1.48839	0.359892	-4.13565	3.53959e-05	0.00107941	2.38	1.98	1.45	0.53	1	0.57	VAMP4	chr1	protein_coding	vesicle associated membrane protein 4
ENSG00000067064.12	10948.9	-2.60281	0.412257	-6.31355	2.72711e-10	2.80457e-08	150.34	69.47	129.67	15.24	30.59	12.14	IDI1	chr10	protein_coding	isopentenyl-diphosphate delta isomerase 1
ENSG00000178053.20	646.944	-1.17906	0.23407	-5.03719	4.72409e-07	2.5371e-05	6.33	5.93	6.78	3.08	2.62	2.71	MLF1	chr3	protein_coding	myeloid leukemia factor 1
ENSG00000143207.21	1124.14	-1.16576	0.23019	-5.06435	4.09788e-07	2.24071e-05	10.62	10.02	8.83	4.66	4.61	3.91	COP1	chr1	protein_coding	COP1 E3 ubiquitin ligase
ENSG00000002587.10	91.8902	-2.18266	0.351973	-6.20123	5.60237e-10	5.49829e-08	0.45	0.6	0.56	0.14	0.12	0.1	HS3ST1	chr4	protein_coding	heparan sulfate-glucosamine 3-sulfotransferase 1
ENSG00000225383.8	259.798	-1.37153	0.370805	-3.69878	0.000216636	0.00495087	3.55	3.05	2.73	1.76	1.15	0.72	SFTA1P	chr10	lncRNA	surfactant associated 1, lncRNA
ENSG00000104205.16	90.1418	-1.57807	0.415663	-3.79652	0.000146739	0.00360948	0.84	0.53	0.52	0.22	0.29	0.12	SGK3	chr8	protein_coding	serum/glucocorticoid regulated kinase family member 3
ENSG00000257267.3	976.795	-1.02561	0.253618	-4.04394	5.25605e-05	0.00150104	5.25	4.78	3.9	2.43	2.51	1.93	ZNF271P	chr18	transcribed_unitary_pseudogene	zinc finger protein 271, pseudogene
ENSG00000182674.6	23.3511	-4.36651	0.724078	-6.03045	1.63508e-09	1.4176e-07	0.35	0.25	0.35	0.01	0.02	0.02	KCNB2	chr8	protein_coding	potassium voltage-gated channel subfamily B member 2
ENSG00000058335.16	87.3066	-2.29517	0.38602	-5.94572	2.75239e-09	2.32379e-07	0.26	0.42	0.46	0.08	0.08	0.08	RASGRF1	chr15	protein_coding	Ras protein specific guanine nucleotide releasing factor 1
ENSG00000112299.8	120.847	-1.22021	0.309079	-3.94788	7.88462e-05	0.00213503	1.24	1.23	1.01	0.46	0.48	0.55	VNN1	chr6	protein_coding	vanin 1
ENSG00000140254.13	74.3755	-3.25854	0.480955	-6.77514	1.24282e-11	1.5603e-09	0.82	0.86	1.19	0.08	0.05	0.16	DUOXA1	chr15	protein_coding	dual oxidase maturation factor 1
ENSG00000158258.16	29.4465	-4.66565	0.884301	-5.27609	1.31972e-07	7.9986e-06	0.14	0.14	0.03	0	0.01	0	CLSTN2	chr3	protein_coding	calsyntenin 2
ENSG00000054392.13	286.302	-1.03526	0.351592	-2.9445	0.0032348	0.0411139	1.33	1.06	2.21	0.63	0.83	0.78	HHAT	chr1	protein_coding	hedgehog acyltransferase
ENSG00000198088.10	52.5971	-2.90831	0.430521	-6.75533	1.42508e-11	1.76619e-09	1.3	1.47	1.16	0.15	0.16	0.21	NUP62CL	chrX	protein_coding	nucleoporin 62 C-terminal like
ENSG00000130962.18	647.333	-1.13098	0.330205	-3.42509	0.000614596	0.0114586	4.7	3.9	2.86	1.58	2.4	1.31	PRRG1	chrX	protein_coding	proline rich and Gla domain 1
ENSG00000131737.7	438.386	-4.77082	1.33012	-3.58675	0.000334822	0.00709031	2.26	6	32.98	0.75	0.05	0.67	KRT34	chr17	protein_coding	keratin 34
ENSG00000011638.11	233.734	-1.11456	0.298471	-3.73425	0.000188278	0.00439635	3.5	2.6	3.83	1.24	1.83	1.53	TMEM159	chr16	protein_coding	--
ENSG00000233237.8	485.667	-1.22522	0.338131	-3.6235	0.000290645	0.0062997	0.75	0.95	1	0.4	0.26	0.48	LINC00472	chr6	lncRNA	long intergenic non-protein coding RNA 472
ENSG00000254154.8	15.8688	-2.09656	0.687586	-3.04916	0.00229479	0.0320111	0.07	0.08	0.11	0.02	0.04	0.01	CRYZL2P-SEC16B	chr1	lncRNA	CRYZL2P-SEC16B readthrough
ENSG00000262714.1	27.5104	-3.42822	0.658147	-5.20889	1.89971e-07	1.08771e-05	1.01	0.5	0.37	0.05	0.08	0.04	RP11-44F14.8	chr16	lncRNA	--
ENSG00000196542.8	16.933	-3.00745	0.719661	-4.17898	2.92821e-05	0.000917937	0.27	0.24	0.13	0.03	0.04	0.01	SPTSSB	chr3	protein_coding	serine palmitoyltransferase small subunit B
ENSG00000179833.4	1690.97	-1.38601	0.271829	-5.09883	3.41767e-07	1.89333e-05	9.54	9.97	11.37	3.24	3.81	4.73	SERTAD2	chr2	protein_coding	SERTA domain containing 2
ENSG00000172548.15	18.7871	-5.90955	1.25115	-4.7233	2.32047e-06	0.000102664	0.11	0.18	0.44	0	0	0.01	NIPAL4	chr5	protein_coding	NIPA like domain containing 4
ENSG00000164211.13	1958.67	-2.70077	0.281179	-9.60515	7.60435e-22	4.08396e-19	16.62	12.3	18.56	2.43	3.02	1.89	STARD4	chr5	protein_coding	StAR related lipid transfer domain containing 4
ENSG00000153707.18	9.71996	-3.80951	1.08635	-3.50669	0.000453722	0.00906462	0.06	0.05	0.02	0	0.01	0	PTPRD	chr9	protein_coding	protein tyrosine phosphatase receptor type D
ENSG00000114770.17	974.731	-1.10292	0.315285	-3.49816	0.000468472	0.00928969	3.64	2.12	3.56	1.33	1.87	1.15	ABCC5	chr3	protein_coding	ATP binding cassette subfamily C member 5
ENSG00000214049.8	946.311	-2.36404	0.312121	-7.57412	3.61579e-14	6.53343e-12	10.33	9.31	10.6	1.28	2.5	2.12	UCA1	chr19	lncRNA	urothelial cancer associated 1
ENSG00000144229.12	27.0307	-5.84452	0.960934	-6.08212	1.186e-09	1.07151e-07	0.19	0.17	0.27	0	0	0	THSD7B	chr2	protein_coding	thrombospondin type 1 domain containing 7B
ENSG00000143479.18	534.239	-1.03971	0.301406	-3.44954	0.000561538	0.0106907	1.62	1.53	2.4	0.85	0.81	1.02	DYRK3	chr1	protein_coding	dual specificity tyrosine phosphorylation regulated kinase 3
ENSG00000267827.5	13.1501	-3.28188	0.866801	-3.7862	0.000152971	0.00373428	0.71	0.63	1.83	0.15	0.15	0.04	CTC-471J1.8	chr19	lncRNA	--
ENSG00000123095.6	2671.2	-1.95344	0.386001	-5.0607	4.17724e-07	2.26226e-05	34.29	21.43	31.96	4.62	6.76	10.99	BHLHE41	chr12	protein_coding	basic helix-loop-helix family member e41
ENSG00000105136.21	155.51	-1.30098	0.379186	-3.43098	0.000601408	0.0112671	0.72	0.64	0.83	0.33	0.41	0.16	ZNF419	chr19	protein_coding	zinc finger protein 419
ENSG00000250565.7	426.446	-1.0267	0.266606	-3.85099	0.00011764	0.00298428	3.09	2.65	2.81	1.23	1.31	1.64	ATP6V1E2	chr2	protein_coding	ATPase H+ transporting V1 subunit E2
ENSG00000234460.2	20.7824	-1.94736	0.659669	-2.95203	0.00315689	0.0403939	1.48	1.5	0.47	0.38	0.23	0.28	XXyac-YM21GA2.4	chr9	transcribed_unprocessed_pseudogene	--
ENSG00000175879.9	18.5595	-5.87314	1.17094	-5.01576	5.28233e-07	2.76771e-05	0.31	0.5	0.28	0.01	0.01	0	HOXD8	chr2	protein_coding	homeobox D8
ENSG00000282221.1	34.1464	-2.26697	0.561375	-4.03825	5.38514e-05	0.00153112	1.72	2.97	3.33	0.36	0.42	0.88	RP11-27G14.4	chr1	lncRNA	--
ENSG00000115267.9	261.125	-1.12877	0.340388	-3.31612	0.000912765	0.0155621	1.84	1.47	2.28	0.61	1.17	0.8	IFIH1	chr2	protein_coding	interferon induced with helicase C domain 1
ENSG00000110693.19	15.5073	-2.41653	0.842619	-2.86788	0.00413226	0.0498003	0.04	0.05	0.01	0.01	0.01	0	SOX6	chr11	protein_coding	SRY-box transcription factor 6
ENSG00000166396.13	977.92	-2.24018	0.301705	-7.42506	1.12727e-13	1.92873e-11	13.66	16.09	18.68	3.55	4.41	2.41	SERPINB7	chr18	protein_coding	serpin family B member 7
ENSG00000225361.4	281.605	-1.53418	0.310666	-4.93836	7.87826e-07	3.91564e-05	2.12	2.42	3.39	0.84	0.87	1.03	PPP1R26-AS1	chr9	lncRNA	PPP1R26 antisense RNA 1
ENSG00000256916.1	5.48425	-6.00262	1.6163	-3.71382	0.000204158	0.00470464	0.06	0.22	0.34	0	0	0	RP11-817J15.2	chr11	lncRNA	--
ENSG00000197479.7	6.74546	-3.32706	1.08432	-3.06833	0.00215261	0.0306018	0.04	0.07	0.11	0.01	0.01	0.01	PCDHB11	chr5	protein_coding	protocadherin beta 11
ENSG00000106780.9	462.932	-1.39703	0.442366	-3.15809	0.00158808	0.0241954	3.68	3.2	1.54	1.05	1.6	0.6	MEGF9	chr9	protein_coding	multiple EGF like domains 9
ENSG00000228203.7	25.5383	-3.4711	0.74668	-4.64872	3.34007e-06	0.000141927	0.25	0.18	0.2	0.01	0.05	0	GRASLND	chr2	lncRNA	glycosaminoglycan regulatory associated long non-coding RNA
ENSG00000135423.13	39.7838	-2.15545	0.462331	-4.66214	3.12934e-06	0.000133855	0.37	0.38	0.49	0.06	0.09	0.12	GLS2	chr12	protein_coding	glutaminase 2
ENSG00000039139.11	92.4091	-1.26679	0.321732	-3.93741	8.23666e-05	0.00222724	0.12	0.13	0.16	0.06	0.06	0.06	DNAH5	chr5	protein_coding	dynein axonemal heavy chain 5
ENSG00000255408.4	56.9232	-6.18141	0.747147	-8.27334	1.30255e-16	3.27059e-14	0.46	0.39	0.34	0.01	0.01	0	PCDHA3	chr5	protein_coding	protocadherin alpha 3
ENSG00000110921.14	667.375	-1.48018	0.391848	-3.77742	0.000158459	0.00383914	3.71	2.29	6.08	1.2	1.89	1.25	MVK	chr12	protein_coding	mevalonate kinase
ENSG00000115339.14	5123.64	-1.16117	0.24015	-4.83519	1.33021e-06	6.30352e-05	46.77	39.46	36.05	16.52	21.41	16.97	GALNT3	chr2	protein_coding	polypeptide N-acetylgalactosaminyltransferase 3
ENSG00000135373.13	1057.79	-4.05041	0.471776	-8.58546	9.04718e-18	2.82126e-15	13.88	6.66	3.46	0.46	0.6	0.39	EHF	chr11	protein_coding	ETS homologous factor
ENSG00000119411.11	319.346	-1.07085	0.286564	-3.73687	0.000186329	0.00436664	5.22	4.15	5.32	1.83	2.5	2.66	BSPRY	chr9	protein_coding	B-box and SPRY domain containing
ENSG00000175197.13	570.437	-1.22111	0.341666	-3.57399	0.000351578	0.00738257	12.59	12.56	23.35	7.03	6.08	7.61	DDIT3	chr12	protein_coding	DNA damage inducible transcript 3
ENSG00000066185.13	18.4336	-3.35882	1.06372	-3.15762	0.00159061	0.0242149	0.16	0.09	0.98	0.04	0	0.07	ZMYND12	chr1	protein_coding	zinc finger MYND-type containing 12
ENSG00000112941.14	1755.69	-1.26275	0.215125	-5.86984	4.36227e-09	3.49959e-07	10.35	9.78	10.77	4.35	4.15	4.37	TENT4A	chr5	protein_coding	terminal nucleotidyltransferase 4A
ENSG00000102230.14	26.461	-3.49846	0.862251	-4.05736	4.96302e-05	0.00143517	0.32	0.11	0.26	0	0.06	0	PCYT1B	chrX	protein_coding	phosphate cytidylyltransferase 1B, choline
ENSG00000159166.15	2110.55	-1.16158	0.334145	-3.47627	0.000508445	0.00988962	17.69	24.22	28.81	9.93	8.15	13.39	LAD1	chr1	protein_coding	ladinin 1
ENSG00000121406.9	240.767	-1.21521	0.29	-4.19038	2.78482e-05	0.0008841	0.88	0.95	1.04	0.42	0.52	0.31	ZNF549	chr19	protein_coding	zinc finger protein 549
ENSG00000144619.15	7.54228	-3.85923	1.20986	-3.18981	0.00142369	0.0221623	0.05	0.03	0.05	0	0.01	0	CNTN4	chr3	protein_coding	contactin 4
ENSG00000132196.16	494.14	-2.61489	0.497144	-5.25982	1.44195e-07	8.60453e-06	3.81	1.94	8.44	0.65	1.06	0.62	HSD17B7	chr1	protein_coding	hydroxysteroid 17-beta dehydrogenase 7
ENSG00000139044.12	714.11	-1.57576	0.459598	-3.42856	0.000606802	0.0113571	2.62	3.34	5.67	1.09	0.74	2.01	B4GALNT3	chr12	protein_coding	beta-1,4-N-acetyl-galactosaminyltransferase 3
ENSG00000188725.8	2513.35	-1.45824	0.309953	-4.70472	2.54217e-06	0.00011196	38.35	38.88	23.57	12.11	15.02	9.92	SMIM15	chr5	protein_coding	small integral membrane protein 15
ENSG00000179546.5	141.03	-1.48523	0.36264	-4.09562	4.21039e-05	0.0012543	1.67	1.3	2.01	0.78	0.62	0.38	HTR1D	chr1	protein_coding	5-hydroxytryptamine receptor 1D
ENSG00000173890.17	122.555	-1.72615	0.558671	-3.08974	0.0020033	0.0289043	1.76	1.1	0.55	0.26	0.63	0.16	GPR160	chr3	protein_coding	G protein-coupled receptor 160
ENSG00000186481.16	12.8184	-6.23127	1.3852	-4.49846	6.84481e-06	0.000264147	0.08	0.17	0.06	0	0	0	ANKRD20A5P	chr18	transcribed_unprocessed_pseudogene	ankyrin repeat domain 20 family member A5, pseudogene
ENSG00000134490.14	558.877	-1.14178	0.274019	-4.16679	3.08923e-05	0.000957167	3.53	4.37	3.8	1.91	1.5	1.89	TMEM241	chr18	protein_coding	transmembrane protein 241
ENSG00000038382.20	2175.59	-1.94393	0.399552	-4.86527	1.14303e-06	5.51105e-05	3.94	5.04	6.32	1.21	0.79	1.93	TRIO	chr5	protein_coding	trio Rho guanine nucleotide exchange factor
ENSG00000163032.12	17.3319	-5.75621	1.2064	-4.77138	1.82968e-06	8.32353e-05	0.18	0.15	0.38	0	0.02	0	VSNL1	chr2	protein_coding	visinin like 1
ENSG00000156298.13	19.1982	-2.32263	0.702107	-3.30809	0.000939348	0.015931	0.18	0.22	0.46	0.04	0.03	0.09	TSPAN7	chrX	protein_coding	tetraspanin 7
ENSG00000242193.11	154.211	-2.441	0.36962	-6.60408	4.00001e-11	4.68705e-09	1.27	1.48	0.99	0.18	0.33	0.18	CRYZL2P	chr1	transcribed_unitary_pseudogene	crystallin zeta like 2, pseudogene
ENSG00000133935.7	2017.06	-1.11766	0.312726	-3.57392	0.000351678	0.00738257	29.8	22.07	42.83	12.35	16.61	14.62	ERG28	chr14	protein_coding	ergosterol biosynthesis 28 homolog
ENSG00000162407.9	50.4944	-1.60309	0.422592	-3.79346	0.000148562	0.00364504	0.46	0.41	0.27	0.12	0.12	0.14	PLPP3	chr1	protein_coding	phospholipid phosphatase 3
ENSG00000173545.5	563.228	-1.37126	0.296166	-4.63002	3.65623e-06	0.000153673	10.48	11.11	16.14	4.85	4.31	5.38	ZNF622	chr5	protein_coding	zinc finger protein 622
ENSG00000234076.1	25.9411	-1.66286	0.503501	-3.30259	0.000957946	0.0161473	1.68	1.18	1.64	0.54	0.34	0.53	TPRG1-AS1	chr3	lncRNA	TPRG1 antisense RNA 1
ENSG00000245648.2	9.79299	-2.59026	0.872461	-2.96891	0.0029886	0.0388056	0.07	0.05	0.09	0	0.01	0.02	KLRK1-AS1	chr12	lncRNA	KLRK1 antisense RNA 1
ENSG00000050405.13	1483.42	-1.29659	0.359501	-3.60663	0.000310196	0.00667111	9.23	5.44	11.94	2.81	3.48	4.45	LIMA1	chr12	protein_coding	LIM domain and actin binding 1
ENSG00000102409.10	14.3078	-7.39287	1.3452	-5.49574	3.89066e-08	2.62098e-06	0.63	0.37	0.74	0	0	0	BEX4	chrX	protein_coding	brain expressed X-linked 4
ENSG00000182816.9	48.0742	-3.34856	0.90631	-3.69472	0.000220132	0.00502482	0.33	2.42	5.09	0.1	0.1	0.55	KRTAP13-2	chr21	protein_coding	keratin associated protein 13-2
ENSG00000246228.6	219.778	-1.19004	0.356124	-3.34165	0.000832815	0.0144344	2.89	2.45	5.02	1.55	1.38	1.59	CASC8	chr8	lncRNA	cancer susceptibility 8
ENSG00000072274.13	21216.4	-2.33296	0.411794	-5.66537	1.46709e-08	1.06634e-06	125.94	136.98	95.86	33.27	28.25	10.77	TFRC	chr3	protein_coding	transferrin receptor
ENSG00000269110.1	70.2672	-1.28592	0.431079	-2.98303	0.00285409	0.037538	4.79	3.43	6.97	1.69	1.73	2.75	CTC-513N18.7	chr19	lncRNA	--
ENSG00000286134.2	34.3531	-4.43406	0.715785	-6.19468	5.84023e-10	5.70278e-08	0.39	0.8	0.35	0.04	0.01	0.02	CTD-2015B23.3	chr5	lncRNA	--
ENSG00000006831.10	3080.05	-1.53257	0.324507	-4.72275	2.32676e-06	0.000102707	17.36	15.31	29.72	6.5	7.1	7.89	ADIPOR2	chr12	protein_coding	adiponectin receptor 2
ENSG00000164749.13	26.4016	-1.85287	0.536517	-3.4535	0.000553354	0.0105612	0.28	0.25	0.15	0.07	0.07	0.04	HNF4G	chr8	protein_coding	hepatocyte nuclear factor 4 gamma
ENSG00000131018.25	132.154	-1.11181	0.3268	-3.4021	0.000668697	0.0121455	0.08	0.11	0.11	0.05	0.04	0.05	SYNE1	chr6	protein_coding	spectrin repeat containing nuclear envelope protein 1
ENSG00000122378.14	2717.03	-1.03309	0.325694	-3.17197	0.00151408	0.0233068	12.35	12.14	19.94	6.14	6.47	8.97	PRXL2A	chr10	protein_coding	peroxiredoxin like 2A
ENSG00000134716.11	21.8146	-2.2171	0.570468	-3.88646	0.000101718	0.00263976	0.35	0.38	0.22	0.07	0.06	0.08	CYP2J2	chr1	protein_coding	cytochrome P450 family 2 subfamily J member 2
ENSG00000180370.10	8901.46	-1.05949	0.242755	-4.36443	1.27454e-05	0.000452148	56.5	53.88	41.42	24.99	24.99	23.1	PAK2	chr3	protein_coding	p21 (RAC1) activated kinase 2
ENSG00000120334.16	617.767	-1.08592	0.336578	-3.22634	0.00125384	0.0200873	5.12	4.42	3.34	2.38	2.46	1.28	CENPL	chr1	protein_coding	centromere protein L
ENSG00000261616.1	8.18837	-4.01654	1.24404	-3.22863	0.00124383	0.0199736	0.07	0.08	0.31	0	0.02	0.01	RP11-6O2.3	chr15	lncRNA	--
ENSG00000164683.18	212.76	-1.50498	0.283941	-5.30031	1.15608e-07	7.14112e-06	1.66	1.28	1.62	0.47	0.52	0.6	HEY1	chr8	protein_coding	hes related family bHLH transcription factor with YRPW motif 1
ENSG00000155545.20	914.446	-1.22105	0.271983	-4.48945	7.14069e-06	0.000274469	6.34	6.56	4.65	2.46	2.95	2.18	MIER3	chr5	protein_coding	MIER family member 3
ENSG00000253892.1	4.09051	-5.57339	1.59596	-3.49218	0.000479104	0.00945204	0.4	0.41	0.28	0	0	0	RP11-770E5.2	chr8	lncRNA	--
ENSG00000154153.15	40.4523	-2.0196	0.516691	-3.90872	9.27877e-05	0.00244445	0.14	0.13	0.06	0.02	0.02	0.04	RETREG1	chr5	protein_coding	reticulophagy regulator 1
ENSG00000075391.17	1939.27	-1.32224	0.286058	-4.6223	3.79516e-06	0.000158821	3.97	5.61	4	2.03	1.61	1.81	RASAL2	chr1	protein_coding	RAS protein activator like 2
ENSG00000155966.14	9.72342	-3.47859	0.991551	-3.50823	0.000451097	0.00902848	0.02	0.04	0.04	0	0.01	0	AFF2	chrX	protein_coding	AF4/FMR2 family member 2
ENSG00000175893.12	2061.69	-1.50496	0.44236	-3.40211	0.000668673	0.0121455	11.17	10.76	3.7	3.39	3.67	2.08	ZDHHC21	chr9	protein_coding	zinc finger DHHC-type palmitoyltransferase 21
ENSG00000251432.7	69.4642	-3.16116	0.668826	-4.72643	2.28505e-06	0.000101548	0.58	0.14	1	0.04	0.1	0.06	LINC02615	chr4	lncRNA	long intergenic non-protein coding RNA 2615
ENSG00000166292.12	7.26561	-4.40922	1.51592	-2.90861	0.00363036	0.0450221	0.26	0.11	0.02	0	0.02	0	TMEM100	chr17	protein_coding	transmembrane protein 100
ENSG00000109084.14	2107.39	-1.00424	0.293279	-3.42417	0.000616688	0.0114736	25.92	25.71	24.39	16.92	11.86	9.3	TMEM97	chr17	protein_coding	transmembrane protein 97
ENSG00000126821.8	544.589	-1.29531	0.414108	-3.12795	0.00176029	0.0261998	7.67	7.2	3.45	2.49	3.54	1.56	SGPP1	chr14	protein_coding	sphingosine-1-phosphate phosphatase 1
ENSG00000231728.5	6.70228	-3.76178	1.15844	-3.24729	0.00116511	0.0189935	0.08	0.04	0.1	0	0.01	0.01	TMSB15B-AS1	chrX	lncRNA	TMSB15B antisense RNA 1
ENSG00000149295.14	132.104	-1.83013	0.636587	-2.87491	0.00404137	0.0490495	0.41	0.89	2.68	0.58	0.32	0.22	DRD2	chr11	protein_coding	dopamine receptor D2
ENSG00000104324.16	21.6877	-7.0099	1.28502	-5.45511	4.89438e-08	3.18778e-06	0.29	0.35	0.35	0	0.01	0	CPQ	chr8	protein_coding	carboxypeptidase Q
ENSG00000151414.15	3332.69	-1.09053	0.256425	-4.25281	2.11103e-05	0.00070249	21.28	25.57	18.79	10.1	11.87	9.11	NEK7	chr1	protein_coding	NIMA related kinase 7
ENSG00000166770.11	194.638	-1.06764	0.28095	-3.8001	0.000144636	0.00356682	0.54	0.66	0.51	0.27	0.3	0.26	ZNF667-AS1	chr19	lncRNA	ZNF667 antisense RNA 1 (head to head)
ENSG00000041353.10	2667.59	-1.76377	0.289619	-6.08996	1.12941e-09	1.02516e-07	14.61	16.72	14.19	3.28	5.73	4.49	RAB27B	chr18	protein_coding	RAB27B, member RAS oncogene family
ENSG00000185222.10	489.903	-9.04009	0.656222	-13.776	3.55578e-43	1.14579e-39	15.17	12.32	11.79	0.01	0.03	0.04	TCEAL9	chrX	protein_coding	transcription elongation factor A like 9
ENSG00000067141.17	324.434	-1.46313	0.28415	-5.14915	2.61669e-07	1.47496e-05	1.59	1.56	1.48	0.52	0.48	0.68	NEO1	chr15	protein_coding	neogenin 1
ENSG00000171791.14	141.38	-1.12086	0.298047	-3.7607	0.000169436	0.00404929	0.41	0.41	0.4	0.23	0.16	0.17	BCL2	chr18	protein_coding	BCL2 apoptosis regulator
ENSG00000165194.15	42.2763	-4.86915	0.711943	-6.83925	7.96097e-12	1.04117e-09	0.29	0.28	0.1	0.01	0.01	0.01	PCDH19	chrX	protein_coding	protocadherin 19
ENSG00000182986.15	858.8	-2.18039	0.404652	-5.38832	7.11213e-08	4.53815e-06	4.15	3.12	2.61	0.61	1.19	0.41	ZNF320	chr19	protein_coding	zinc finger protein 320
ENSG00000091831.24	90.2053	-2.35118	0.380882	-6.173	6.70047e-10	6.44512e-08	0.31	0.23	0.33	0.04	0.08	0.05	ESR1	chr6	protein_coding	estrogen receptor 1
ENSG00000149084.13	10719.7	-1.16893	0.24881	-4.69808	2.62612e-06	0.000114098	47.66	44.98	59.88	19.32	25.81	22.81	HSD17B12	chr11	protein_coding	hydroxysteroid 17-beta dehydrogenase 12
ENSG00000248383.5	70.4449	-4.17377	0.525601	-7.94094	2.0065e-15	4.45904e-13	0.32	0.69	0.48	0.03	0.02	0.04	PCDHAC1	chr5	protein_coding	protocadherin alpha subfamily C, 1
ENSG00000231304.2	12.9282	-2.92761	0.847342	-3.45505	0.000550191	0.0105113	0.06	0.06	0.16	0.02	0.01	0.01	SGO1-AS1	chr3	lncRNA	SGO1 antisense RNA 1
ENSG00000164794.9	37.1648	-2.08946	0.582768	-3.5854	0.000336559	0.0071193	0.11	0.26	0.32	0.04	0.04	0.08	KCNV1	chr8	protein_coding	potassium voltage-gated channel modifier subfamily V member 1
ENSG00000259985.1	98.706	-1.13496	0.392057	-2.89488	0.00379306	0.0465915	2.55	3.59	3.03	1.92	0.95	1.29	RP11-549B18.1	chr18	lncRNA	--
ENSG00000134326.12	28.4291	-2.39228	0.694098	-3.4466	0.000567694	0.0107731	0.3	0.42	0.14	0.03	0.11	0.03	CMPK2	chr2	protein_coding	cytidine/uridine monophosphate kinase 2
ENSG00000105357.19	408.657	-2.11296	0.608701	-3.47126	0.00051803	0.0100558	1.05	1.68	2.32	0.18	0.16	0.8	MYH14	chr19	protein_coding	myosin heavy chain 14
ENSG00000160752.15	7790.71	-1.84345	0.517439	-3.56263	0.000367154	0.00764108	52.67	35.87	173.23	23.31	23	25.97	FDPS	chr1	protein_coding	farnesyl diphosphate synthase
ENSG00000147614.4	307.409	-3.5319	0.586619	-6.02077	1.73588e-09	1.49828e-07	2.14	3.44	9.7	0.24	0.75	0.35	ATP6V0D2	chr8	protein_coding	ATPase H+ transporting V0 subunit d2
ENSG00000183960.9	18.8736	-4.85836	0.97631	-4.97625	6.48289e-07	3.32007e-05	0.08	0.14	0.25	0	0.01	0.01	KCNH8	chr3	protein_coding	potassium voltage-gated channel subfamily H member 8
ENSG00000125657.5	95.5848	-2.20026	0.445045	-4.94391	7.65691e-07	3.82529e-05	3.35	2.08	2.2	0.58	0.84	0.27	TNFSF9	chr19	protein_coding	TNF superfamily member 9
ENSG00000058063.16	4127.13	-1.00304	0.278036	-3.60761	0.000309032	0.00665347	17.58	16.62	13.23	6.32	10	7.5	ATP11B	chr3	protein_coding	ATPase phospholipid transporting 11B (putative)
ENSG00000118276.12	636.328	-1.61983	0.294723	-5.49613	3.8822e-08	2.62098e-06	4.47	5.62	4.58	1.83	1.85	1.14	B4GALT6	chr18	protein_coding	beta-1,4-galactosyltransferase 6
ENSG00000141449.15	840.01	-1.36006	0.246615	-5.51489	3.48989e-08	2.36749e-06	3.3	2.52	3.26	1.33	1.13	1.08	GREB1L	chr18	protein_coding	GREB1 like retinoic acid receptor coactivator
ENSG00000057149.16	690.988	-2.53672	0.515799	-4.91805	8.74117e-07	4.3223e-05	18.29	8.33	28.58	1.38	3.93	4.12	SERPINB3	chr18	protein_coding	serpin family B member 3
ENSG00000166402.9	68.3402	-7.19911	0.921613	-7.81143	5.65447e-15	1.11555e-12	0.65	0.47	0.42	0.01	0	0	TUB	chr11	protein_coding	TUB bipartite transcription factor
ENSG00000171847.11	30.4188	-1.57429	0.49093	-3.20676	0.0013424	0.0211524	0.61	0.43	0.38	0.21	0.16	0.11	FAM90A1	chr12	protein_coding	family with sequence similarity 90 member A1
ENSG00000197943.10	48.6394	-2.59576	0.453198	-5.72765	1.01833e-08	7.54343e-07	0.14	0.17	0.19	0.02	0.03	0.03	PLCG2	chr16	protein_coding	phospholipase C gamma 2
ENSG00000158691.15	283.292	-1.674	0.372111	-4.49867	6.83813e-06	0.000264147	1.18	1.07	0.76	0.32	0.45	0.19	ZSCAN12	chr6	protein_coding	zinc finger and SCAN domain containing 12
ENSG00000273331.1	437.227	-3.97326	0.725042	-5.48004	4.25234e-08	2.83499e-06	7.61	4.75	55.93	1.37	1.58	1.37	TM4SF19-DYNLT2B	chr3	protein_coding	TM4SF19-DYNLT2B readthrough (NMD candidate)
ENSG00000206073.11	198.616	-2.46933	0.595576	-4.14613	3.38145e-05	0.00103938	4.82	2.25	6.56	0.21	1.38	0.88	SERPINB4	chr18	protein_coding	serpin family B member 4
ENSG00000147231.14	117.79	-8.56026	1.08568	-7.88467	3.15362e-15	6.4864e-13	1.05	1.09	1.7	0	0.01	0	RADX	chrX	protein_coding	RPA1 related single stranded DNA binding protein, X-linked
ENSG00000198246.9	181.398	-1.03242	0.344882	-2.99355	0.00275756	0.0366172	0.89	1.35	1.29	0.67	0.44	0.61	SLC29A3	chr10	protein_coding	solute carrier family 29 member 3
ENSG00000123643.13	231.082	-1.20508	0.294733	-4.08873	4.33742e-05	0.00128226	1.15	1.25	1.25	0.63	0.42	0.54	SLC36A1	chr5	protein_coding	solute carrier family 36 member 1
ENSG00000113161.17	5762.17	-2.03054	0.344838	-5.88841	3.89935e-09	3.16468e-07	29.88	14.92	28.13	5.57	7.88	4.45	HMGCR	chr5	protein_coding	3-hydroxy-3-methylglutaryl-CoA reductase
ENSG00000104903.5	6.44341	-3.67225	1.17264	-3.1316	0.00173856	0.0259963	0.13	0.08	0.1	0	0.01	0.01	LYL1	chr19	protein_coding	LYL1 basic helix-loop-helix family member
ENSG00000099194.6	100114	-1.57447	0.500695	-3.14457	0.00166333	0.0251241	455.09	403	1419.69	164.7	268.35	325.05	SCD	chr10	protein_coding	stearoyl-CoA desaturase
ENSG00000081760.17	2084.41	-1.77528	0.506309	-3.50631	0.000454361	0.00906566	3	2.54	10.51	1.4	1.56	1.69	AACS	chr12	protein_coding	acetoacetyl-CoA synthetase
ENSG00000204520.14	997.931	-1.05962	0.340322	-3.11359	0.00184828	0.0271746	7.5	6.83	13.5	4.84	5.04	3.51	MICA	chr6	protein_coding	MHC class I polypeptide-related sequence A
ENSG00000205002.4	1005.45	-1.77553	0.286141	-6.20508	5.46684e-10	5.39265e-08	14.42	17.49	19.28	5.33	6.1	3.68	AARD	chr8	protein_coding	alanine and arginine rich domain containing protein
ENSG00000049167.16	604.184	-1.20711	0.388271	-3.10893	0.00187765	0.0273982	1.08	0.97	0.48	0.35	0.49	0.26	ERCC8	chr5	protein_coding	ERCC excision repair 8, CSA ubiquitin ligase complex subunit
ENSG00000254485.5	13.3557	-2.2173	0.74139	-2.99074	0.00278307	0.0368179	0.48	0.19	0.39	0.04	0.12	0.07	RP11-380O24.1	chr3	lncRNA	--
ENSG00000158201.10	1228.57	-1.67925	0.41998	-3.9984	6.37724e-05	0.0017839	9.09	6.19	19.15	3.45	4.4	2.91	ABHD3	chr18	protein_coding	abhydrolase domain containing 3, phospholipase
ENSG00000206418.5	2903.9	-1.16305	0.251828	-4.61842	3.86681e-06	0.000161123	49.65	42.72	36.02	17.89	22.64	17.11	RAB12	chr18	protein_coding	RAB12, member RAS oncogene family
ENSG00000168118.12	613.833	-1.38474	0.231952	-5.96993	2.37348e-09	2.03048e-07	6.96	7.45	6.8	2.79	2.95	2.43	RAB4A	chr1	protein_coding	RAB4A, member RAS oncogene family
ENSG00000186326.4	28.6913	-1.93576	0.534085	-3.62443	0.000289595	0.00628399	0.4	0.51	0.56	0.19	0.13	0.07	RGS9BP	chr19	protein_coding	regulator of G protein signaling 9 binding protein
ENSG00000246082.2	10.8462	-4.42498	1.1138	-3.97288	7.10097e-05	0.00193913	0.31	0.19	0.21	0	0.04	0	NUDT16L2P	chr3	transcribed_unitary_pseudogene	nudix hydrolase 16 like 2, pseudogene
ENSG00000136867.11	633.712	-1.28427	0.350367	-3.66552	0.000246839	0.00552358	7.83	11.3	9.54	4.9	2.57	4.28	SLC31A2	chr9	protein_coding	solute carrier family 31 member 2
ENSG00000181634.8	98.0818	-1.70587	0.41952	-4.06624	4.77774e-05	0.00139769	0.68	0.55	0.3	0.16	0.2	0.11	TNFSF15	chr9	protein_coding	TNF superfamily member 15
ENSG00000288643.1	251.25	-1.1698	0.395802	-2.95552	0.0031214	0.0400459	16.67	12.65	6.98	5.8	6.66	3.82	RP11-95I19.4	chr5	protein_coding	--
ENSG00000123933.17	396.992	-1.30374	0.373706	-3.48867	0.000485428	0.0095573	1.47	1.89	3.15	0.78	1.18	0.7	MXD4	chr4	protein_coding	MAX dimerization protein 4
ENSG00000137364.5	828.502	-1.11141	0.296435	-3.74923	0.000177376	0.00420785	10.96	9.53	7.68	4.31	5.61	3.24	TPMT	chr6	protein_coding	thiopurine S-methyltransferase
ENSG00000039123.16	4139.61	-1.10615	0.342794	-3.22686	0.00125158	0.0200813	28.93	26.59	14.88	12.52	12.4	8.08	MTREX	chr5	protein_coding	Mtr4 exosome RNA helicase
ENSG00000251188.1	14.632	-7.41156	1.51937	-4.87806	1.07137e-06	5.19145e-05	2.08	1.94	0.17	0	0	0	RP11-478C6.6	chr4	processed_pseudogene	--
ENSG00000186310.10	30.9187	-5.64752	0.953527	-5.92277	3.16572e-09	2.63819e-07	0.25	0.7	0.85	0.02	0	0.01	NAP1L3	chrX	protein_coding	nucleosome assembly protein 1 like 3
ENSG00000277215.2	22.6455	-1.59666	0.535826	-2.97981	0.00288431	0.0377814	0.16	0.11	0.1	0.04	0.05	0.03	SPANXA2-OT1	chrX	lncRNA	SPANXA2 overlapping transcript 1
ENSG00000258588.3	46.7791	-1.54647	0.518115	-2.9848	0.00283761	0.0373467	0.69	0.38	0.57	0.15	0.33	0.1	TRIM6-TRIM34	chr11	protein_coding	TRIM6-TRIM34 readthrough
ENSG00000144130.11	17.9739	-5.82184	1.33187	-4.37118	1.23578e-05	0.000439202	0.15	0.04	0.48	0	0.01	0.01	NT5DC4	chr2	protein_coding	5'-nucleotidase domain containing 4
ENSG00000288098.1	19.6261	-3.21592	0.68994	-4.66116	3.14429e-06	0.000134198	0.39	0.37	0.28	0.02	0.08	0.02	RP11-485I9.1	chrX	lncRNA	--
ENSG00000242852.7	15.4507	-3.74101	0.799351	-4.68005	2.868e-06	0.000124049	0.16	0.15	0.1	0.02	0.01	0	ZNF709	chr19	protein_coding	zinc finger protein 709
ENSG00000264247.2	333.863	-1.48767	0.267091	-5.5699	2.5488e-08	1.77261e-06	2.46	2.09	2.67	0.88	1.02	0.69	ZNF407-AS1	chr18	lncRNA	ZNF407 antisense RNA 1
ENSG00000086300.16	727.545	-1.83463	0.440673	-4.16325	3.13754e-05	0.00097058	11.18	9.2	4.56	2.16	3.59	1.36	SNX10	chr7	protein_coding	sorting nexin 10
ENSG00000082805.20	2345.84	-1.21758	0.263491	-4.62096	3.81975e-06	0.000159506	6.65	7.14	5.44	2.57	3.41	2.36	ERC1	chr12	protein_coding	ELKS/RAB6-interacting/CAST family member 1
ENSG00000164764.11	24.7416	-5.67035	0.992496	-5.71323	1.10855e-08	8.18042e-07	0.23	0.36	0.3	0	0.02	0	SBSPON	chr8	protein_coding	somatomedin B and thrombospondin type 1 domain containing
ENSG00000171056.8	107.436	-1.47301	0.408725	-3.60392	0.000313456	0.00672626	1.15	0.85	1.92	0.45	0.39	0.56	SOX7	chr8	protein_coding	SRY-box transcription factor 7
ENSG00000057252.13	1938.99	-1.53576	0.310021	-4.95373	7.28057e-07	3.68488e-05	13.49	10.68	8.46	4.21	4.49	2.64	SOAT1	chr1	protein_coding	sterol O-acyltransferase 1
ENSG00000114503.11	3863	-1.30681	0.215294	-6.06988	1.28005e-09	1.14048e-07	29.61	29.46	26.11	11.63	11.75	11.15	NCBP2	chr3	protein_coding	nuclear cap binding protein subunit 2
ENSG00000197044.11	17.3012	-5.11285	1.17598	-4.34775	1.37544e-05	0.000480882	0.36	0.14	0.06	0	0.02	0	ZNF441	chr19	protein_coding	zinc finger protein 441
ENSG00000176697.20	434.272	-2.4443	0.465881	-5.24663	1.54908e-07	9.18709e-06	1.49	2.38	3.63	0.54	0.23	0.59	BDNF	chr11	protein_coding	brain derived neurotrophic factor
ENSG00000285427.1	16.4351	-2.29441	0.733655	-3.12738	0.00176375	0.026231	0.4	0.16	0.71	0.06	0.1	0.09	SOD2-OT1	chr6	lncRNA	SOD2 overlapping transcript 1
ENSG00000074211.14	846.678	-6.83027	0.433726	-15.7479	7.09957e-56	6.86315e-52	5.74	5.14	3.29	0.04	0.07	0.02	PPP2R2C	chr4	protein_coding	protein phosphatase 2 regulatory subunit Bgamma
ENSG00000196220.16	27.8878	-1.9559	0.677417	-2.8873	0.00388566	0.0474876	0.04	0.04	0.11	0.01	0.01	0.03	SRGAP3	chr3	protein_coding	SLIT-ROBO Rho GTPase activating protein 3
ENSG00000258791.9	27.7937	-5.44318	0.916157	-5.94132	2.82732e-09	2.36638e-07	0.41	0.22	0.61	0	0.02	0.01	LINC00520	chr14	lncRNA	long intergenic non-protein coding RNA 520
ENSG00000134779.15	2608.6	-1.02085	0.250792	-4.07049	4.69143e-05	0.00137639	9.97	8.36	7.88	4.22	5.25	3.53	TPGS2	chr18	protein_coding	tubulin polyglutamylase complex subunit 2
ENSG00000239445.6	76.7357	-1.37553	0.321931	-4.27276	1.93072e-05	0.000650322	0.33	0.3	0.3	0.12	0.13	0.11	ST3GAL6-AS1	chr3	lncRNA	ST3GAL6 antisense RNA 1
ENSG00000122547.11	13.865	-2.22158	0.735036	-3.02241	0.0025077	0.0341436	0.17	0.12	0.09	0.04	0.03	0.01	EEPD1	chr7	protein_coding	endonuclease/exonuclease/phosphatase family domain containing 1
ENSG00000132970.14	665.789	-1.02785	0.245402	-4.18846	2.80855e-05	0.000885815	4.64	4.87	4.12	2.44	2.38	1.9	WASF3	chr13	protein_coding	WASP family member 3
ENSG00000136999.5	247.378	-1.36524	0.392711	-3.47644	0.000508119	0.00988962	2.42	5.17	3.11	1.47	1.11	1.59	CCN3	chr8	protein_coding	cellular communication network factor 3
ENSG00000286176.2	3.97301	-5.52748	1.61448	-3.42369	0.00061777	0.0114736	0.07	0.12	0.08	0	0	0	RP11-1406H17.2	chr4	lncRNA	--
ENSG00000172575.12	23.918	-2.09019	0.711237	-2.93881	0.00329477	0.0416892	0.15	0.29	0.05	0.04	0.05	0.03	RASGRP1	chr15	protein_coding	RAS guanyl releasing protein 1
ENSG00000137965.11	204.982	-1.56603	0.464991	-3.36787	0.000757513	0.0133996	4.34	5.52	1.96	1.05	2.03	0.99	IFI44	chr1	protein_coding	interferon induced protein 44
ENSG00000134769.23	45.5783	-6.13066	0.933033	-6.57068	5.00863e-11	5.69629e-09	0.23	0.19	0.08	0	0.01	0	DTNA	chr18	protein_coding	dystrobrevin alpha
ENSG00000104237.11	55.057	-2.39366	0.497179	-4.81449	1.47579e-06	6.90871e-05	0.19	0.15	0.12	0.02	0.05	0.02	RP1	chr8	protein_coding	RP1 axonemal microtubule associated
ENSG00000164362.21	89.9453	-1.56062	0.40437	-3.85938	0.000113677	0.00290333	0.68	0.66	0.46	0.29	0.15	0.17	TERT	chr5	protein_coding	telomerase reverse transcriptase
ENSG00000100167.20	222.264	-1.91339	0.504142	-3.79533	0.000147447	0.00362229	0.89	1	2.01	0.19	0.27	0.57	SEPTIN3	chr22	protein_coding	septin 3
ENSG00000277342.1	40.5249	-1.46617	0.485845	-3.01777	0.00254645	0.0345496	2.07	4.37	2.44	1.25	1	0.97	RP11-843B15.4	chr12	lncRNA	--
ENSG00000170899.11	198.665	-1.81032	0.580201	-3.12016	0.00180752	0.0267176	2.35	1.52	7.87	0.68	1.36	1.29	GSTA4	chr6	protein_coding	glutathione S-transferase alpha 4
ENSG00000114331.15	2306.84	-1.39811	0.427535	-3.27016	0.00107488	0.0177622	10.89	8.4	4.58	2.46	4.79	1.94	ACAP2	chr3	protein_coding	ArfGAP with coiled-coil, ankyrin repeat and PH domains 2
ENSG00000283341.2	3911.37	-1.01731	0.267252	-3.80656	0.000140913	0.00349282	34.33	30.71	48.79	19.7	19.52	17.06	RP11-472I20.4	chr11	lncRNA	--
ENSG00000164124.11	242.511	-1.85134	0.374401	-4.9448	7.62236e-07	3.81789e-05	1.31	1.21	0.73	0.28	0.42	0.21	TMEM144	chr4	protein_coding	transmembrane protein 144
ENSG00000147036.12	110.247	-1.45793	0.399952	-3.64526	0.000267125	0.0059024	0.46	0.5	0.28	0.16	0.2	0.1	LANCL3	chrX	protein_coding	LanC like 3
ENSG00000224945.1	44.1258	-1.4153	0.429032	-3.29881	0.000970951	0.016338	1.64	1.43	1.83	0.59	0.87	0.4	RP11-82L18.2	chr9	lncRNA	--
ENSG00000052802.13	11510.6	-2.82823	0.441238	-6.40974	1.45764e-10	1.53163e-08	249.98	92.99	222.84	18.98	42.07	18.95	MSMO1	chr4	protein_coding	methylsterol monooxygenase 1
ENSG00000144278.15	1309.7	-1.03359	0.26997	-3.82852	0.000128917	0.00324541	6.92	7.74	6.28	3.82	2.82	3.59	GALNT13	chr2	protein_coding	polypeptide N-acetylgalactosaminyltransferase 13
ENSG00000095777.17	61.9211	-7.61844	1.1199	-6.80277	1.02629e-11	1.30541e-09	0.48	0.45	0.23	0	0.01	0	MYO3A	chr10	protein_coding	myosin IIIA
ENSG00000178172.7	1617.67	-2.35373	0.405246	-5.80815	6.31659e-09	4.92439e-07	98.54	115.39	139.49	20.6	13.06	34.63	SPINK6	chr5	protein_coding	serine peptidase inhibitor Kazal type 6
ENSG00000101333.18	162.433	-5.50718	0.559088	-9.85028	6.835e-23	4.89437e-20	1.53	1.29	0.84	0.02	0	0.05	PLCB4	chr20	protein_coding	phospholipase C beta 4
ENSG00000168032.10	104.427	-3.5626	0.547726	-6.50435	7.8029e-11	8.771e-09	0.93	0.97	2.37	0.08	0.08	0.19	ENTPD3	chr3	protein_coding	ectonucleoside triphosphate diphosphohydrolase 3
ENSG00000103522.16	18.5571	-5.89489	1.46029	-4.03679	5.4188e-05	0.00153618	0.05	0.03	0.46	0	0	0.01	IL21R	chr16	protein_coding	interleukin 21 receptor
ENSG00000066468.24	141.85	-5.49491	0.562693	-9.76537	1.58534e-22	9.57842e-20	0.19	0.56	0.42	0.01	0.01	0.01	FGFR2	chr10	protein_coding	fibroblast growth factor receptor 2
ENSG00000231770.6	192.428	-1.00624	0.294888	-3.41226	0.000644266	0.0118353	4.29	3.69	4.87	1.83	2.06	2.49	TMEM44-AS1	chr3	lncRNA	TMEM44 antisense RNA 1
ENSG00000008256.16	1898.74	-1.0803	0.269756	-4.00471	6.20933e-05	0.00174493	10.7	10.03	14.49	6.36	5.82	4.53	CYTH3	chr7	protein_coding	cytohesin 3
ENSG00000197279.5	653.592	-1.85317	0.414458	-4.47131	7.77412e-06	0.000294715	14.78	10.25	7.27	3.47	4.04	1.54	ZNF165	chr6	protein_coding	zinc finger protein 165
ENSG00000253802.2	72.9999	-2.16454	0.744636	-2.90685	0.00365092	0.0451612	0.42	0.68	3.72	0.19	0.49	0.4	SIRLNT	chr8	lncRNA	SIRT1 regulating lncRNA tumor promoter
ENSG00000185813.11	2732.76	-1.54512	0.407922	-3.78778	0.000152001	0.00371529	11.48	9.33	26.37	5.43	6.28	4.47	PCYT2	chr17	protein_coding	phosphate cytidylyltransferase 2, ethanolamine
ENSG00000173482.17	3156.25	-1.11571	0.326185	-3.42048	0.00062511	0.0115876	9.88	9.74	14.99	4.66	4.37	6.82	PTPRM	chr18	protein_coding	protein tyrosine phosphatase receptor type M
ENSG00000126016.17	62.4559	-4.88492	0.595753	-8.19957	2.41247e-16	5.83033e-14	0.44	0.27	0.42	0.01	0.03	0	AMOT	chrX	protein_coding	angiomotin
ENSG00000122068.13	5307.26	-1.2992	0.238033	-5.45808	4.813e-08	3.15439e-06	24.23	28.68	22.55	10.77	10.56	9.51	FYTTD1	chr3	protein_coding	forty-two-three domain containing 1
ENSG00000141429.14	2727.88	-1.26791	0.33682	-3.76436	0.000166974	0.0040053	22.15	22.74	14.52	9.63	9.99	5.35	GALNT1	chr18	protein_coding	polypeptide N-acetylgalactosaminyltransferase 1
ENSG00000229689.3	66.378	-1.31248	0.387206	-3.38962	0.000699892	0.0125062	0.37	0.53	0.6	0.19	0.18	0.23	AC009237.8	chr2	transcribed_unprocessed_pseudogene	--
ENSG00000173698.18	40.6615	-2.59529	0.497747	-5.21408	1.84737e-07	1.06937e-05	0.14	0.22	0.19	0.04	0.02	0.03	ADGRG2	chrX	protein_coding	adhesion G protein-coupled receptor G2
ENSG00000124429.18	6.30075	-6.18539	1.54987	-3.99091	6.58211e-05	0.00182319	0.04	0.15	0.06	0	0	0	POF1B	chrX	protein_coding	POF1B actin binding protein
ENSG00000169126.16	12.0478	-2.93263	0.936899	-3.13015	0.0017472	0.0260651	0.14	0.11	0.02	0.01	0.01	0.01	ODAD2	chr10	protein_coding	outer dynein arm docking complex subunit 2
ENSG00000221923.9	195.097	-1.34393	0.269961	-4.97824	6.41641e-07	3.30813e-05	2.01	1.73	2.23	0.81	0.86	0.69	ZNF880	chr19	protein_coding	zinc finger protein 880
ENSG00000153391.16	1075.96	-2.21141	0.495682	-4.46135	8.14466e-06	0.000306359	7.23	4.1	16.54	1.62	1.59	2.72	INO80C	chr18	protein_coding	INO80 complex subunit C
ENSG00000130775.16	192.462	-2.40384	0.654797	-3.67113	0.000241484	0.0054289	0.97	0.55	4.08	0.24	0.55	0.28	THEMIS2	chr1	protein_coding	thymocyte selection associated family member 2
ENSG00000197355.11	574.639	-1.12268	0.304604	-3.6857	0.000228078	0.00518174	3.75	3.95	4.14	2.09	2.22	1.18	UAP1L1	chr9	protein_coding	UDP-N-acetylglucosamine pyrophosphorylase 1 like 1
ENSG00000249673.7	627.222	-1.42674	0.477279	-2.98932	0.00279596	0.0369242	1.81	3.35	3.67	1.13	0.5	1.62	NOP14-AS1	chr4	lncRNA	NOP14 antisense RNA 1
ENSG00000204967.12	17.7647	-2.39385	0.63763	-3.75429	0.000173832	0.00413391	0.06	0.05	0.07	0.01	0.02	0.01	PCDHA4	chr5	protein_coding	protocadherin alpha 4
ENSG00000134762.17	3002.83	-1.52925	0.302802	-5.05033	4.41052e-07	2.37529e-05	16.08	16.61	13.11	3.85	5.51	6.5	DSC3	chr18	protein_coding	desmocollin 3
ENSG00000178404.10	5.26226	-4.00023	1.35756	-2.94662	0.00321265	0.0409718	0.07	0.09	0.13	0.01	0.01	0	CEP295NL	chr17	protein_coding	CEP295 N-terminal like
ENSG00000123570.4	47.0595	-5.21644	0.691694	-7.54156	4.64399e-14	8.3136e-12	0.38	0.68	0.86	0.02	0.02	0.02	RAB9B	chrX	protein_coding	RAB9B, member RAS oncogene family
ENSG00000119888.11	10932.2	-1.11873	0.29932	-3.73759	0.000185794	0.0043594	192.83	183.93	110.15	76.29	80.73	68.47	EPCAM	chr2	protein_coding	epithelial cell adhesion molecule
ENSG00000153132.13	319.825	-1.44043	0.378488	-3.80573	0.000141385	0.00350005	5.08	5.11	2.9	1.4	1.26	2.14	CLGN	chr4	protein_coding	calmegin
ENSG00000230453.9	27.6294	-5.86687	1.01239	-5.79508	6.82866e-09	5.28102e-07	0.33	0.29	0.11	0	0	0	ANKRD18B	chr9	protein_coding	ankyrin repeat domain 18B
ENSG00000005187.12	70.3705	-1.56586	0.529213	-2.95884	0.00308799	0.039708	0.29	0.25	0.58	0.07	0.1	0.2	ACSM3	chr16	protein_coding	acyl-CoA synthetase medium chain family member 3
ENSG00000119729.12	1224.85	-1.30667	0.390842	-3.34322	0.000828125	0.0143983	8.75	8.85	3.82	3.14	3.52	2.1	RHOQ	chr2	protein_coding	ras homolog family member Q
ENSG00000133169.6	395.164	-11.2097	1.21791	-9.20406	3.44662e-20	1.44863e-17	25.52	29.95	22.99	0.03	0	0	BEX1	chrX	protein_coding	brain expressed X-linked 1
ENSG00000113657.13	416.716	-1.71783	0.493861	-3.47837	0.000504464	0.00984188	2.9	2.78	1.36	1.1	0.79	0.28	DPYSL3	chr5	protein_coding	dihydropyrimidinase like 3
ENSG00000217128.12	1426.15	-1.15087	0.332387	-3.46245	0.000535279	0.0103078	8.21	6.55	4.86	2.69	4.08	2.16	FNIP1	chr5	protein_coding	folliculin interacting protein 1
ENSG00000173480.11	194.457	-1.05204	0.268825	-3.91346	9.09821e-05	0.00241296	1.31	1.19	1.44	0.58	0.74	0.59	ZNF417	chr19	protein_coding	zinc finger protein 417
ENSG00000127252.7	94.8889	-5.63661	0.570043	-9.88804	4.69107e-23	3.77905e-20	4.26	5.02	3.3	0.09	0.15	0.02	PLAAT1	chr3	protein_coding	phospholipase A and acyltransferase 1
ENSG00000124374.9	162.69	-1.791	0.422063	-4.24345	2.20107e-05	0.000729938	1.48	0.75	0.95	0.21	0.49	0.24	PAIP2B	chr2	protein_coding	poly(A) binding protein interacting protein 2B
ENSG00000233058.2	221.895	-1.42338	0.342563	-4.15508	3.25179e-05	0.00100112	0.91	0.6	1.22	0.29	0.38	0.34	LINC00884	chr3	lncRNA	long intergenic non-protein coding RNA 884
ENSG00000120341.18	14.4603	-2.49052	0.792372	-3.14312	0.00167158	0.0252092	0.05	0.07	0.14	0.01	0.02	0.03	SEC16B	chr1	protein_coding	SEC16 homolog B, endoplasmic reticulum export factor
ENSG00000182253.15	1064.9	-2.04743	0.35903	-5.70266	1.1795e-08	8.67087e-07	6.03	5.08	6.4	1.47	2.05	0.77	SYNM	chr15	protein_coding	synemin
ENSG00000287692.1	42.0227	-2.93456	0.519436	-5.64951	1.60906e-08	1.15649e-06	0.29	0.41	0.6	0.04	0.08	0.05	RP11-804C24.1	chr4	lncRNA	--
ENSG00000080618.17	6.44756	-4.27784	1.44599	-2.95842	0.00309219	0.0397239	0.1	0.04	0.01	0	0	0	CPB2	chr13	protein_coding	carboxypeptidase B2
ENSG00000179674.4	207.935	-1.55971	0.471668	-3.30678	0.00094374	0.0159775	5.18	5.55	8.37	1.57	1.2	3.6	ARL14	chr3	protein_coding	ADP ribosylation factor like GTPase 14
ENSG00000169439.12	118.543	-2.6607	0.43766	-6.07939	1.2064e-09	1.07984e-07	1	1.01	1.97	0.16	0.18	0.28	SDC2	chr8	protein_coding	syndecan 2
