# Supplementary material for: Genome-wide identification and analysis of epithelial-mesenchymal transition-related RNA-binding proteins and alternative splicing in a human breast cancer cell line
Source: Sci Rep. 2024 May 23;14:11753. doi: 10.1038/s41598-024-62681-0 (PMC11116388; doi:10.1038/s41598-024-62681-0)
Supplement: Supplementary file 5 — Supplementary Data S1. [file 41598_2024_62681_MOESM5_ESM.zip › EM2_vs_EM1_DESeq/EM2_vs_EM1_Up_DEG.xlsx]

## Sheet: EM2_vs_EM1_Up_DEG
Gene	baseMean	log2FoldChange	lfcSE	stat	pvalue	padj	EM1_1	EM1_2	EM1_3	EM2_1	EM2_2	EM2_3	Symbol	Chr	GeneType	Description
ENSG00000172985.11	120.08	5.42259	0.692249	7.83329	4.75266e-15	9.47298e-13	0.01	0	0.06	0.53	1.45	1.16	SH3RF3	chr2	protein_coding	SH3 domain containing ring finger 3
ENSG00000213654.10	129.875	2.20394	0.384653	5.72968	1.0062e-08	7.51113e-07	0.62	0.68	0.7	3.06	4.38	1.9	GPSM3	chr6	protein_coding	G protein signaling modulator 3
ENSG00000244486.9	103.079	4.79658	0.489994	9.78905	1.25469e-22	8.08608e-20	0.04	0.04	0.08	1.89	1.24	1.29	SCARF2	chr22	protein_coding	scavenger receptor class F member 2
ENSG00000167771.6	90.5638	1.42457	0.402941	3.53543	0.000407107	0.00830155	0.47	0.34	0.47	1.26	1.54	0.67	RCOR2	chr11	protein_coding	REST corepressor 2
ENSG00000225489.7	129.016	1.21516	0.293364	4.14217	3.44034e-05	0.00105413	0.73	0.57	0.64	1.39	1.51	1.6	RP11-390F4.3	chr9	lncRNA	--
ENSG00000135111.16	1170.85	13.5555	1.64726	8.22911	1.88614e-16	4.67522e-14	0	0	0	8.13	3.21	19.11	TBX3	chr12	protein_coding	T-box transcription factor 3
ENSG00000105137.13	683.368	1.1147	0.364564	3.05764	0.00223087	0.031437	2.19	2.72	3.72	7.87	7.25	3.74	SYDE1	chr19	protein_coding	synapse defective Rho GTPase homolog 1
ENSG00000132635.17	336.285	1.91108	0.400006	4.77764	1.77363e-06	8.1067e-05	1.2	1.25	2.38	4.72	5.13	8.18	PCED1A	chr20	protein_coding	PC-esterase domain containing 1A
ENSG00000115297.11	3.60375	5.20307	1.7836	2.91717	0.00353228	0.0440601	0	0	0	0.05	0.15	0.02	TLX2	chr2	protein_coding	T cell leukemia homeobox 2
ENSG00000154451.14	42.8889	2.22416	0.58877	3.77764	0.000158324	0.00383914	0.02	0.03	0.1	0.2	0.25	0.24	GBP5	chr1	protein_coding	guanylate binding protein 5
ENSG00000134138.20	525.832	1.15156	0.353188	3.26049	0.0011122	0.0182457	0.98	0.82	0.59	1.5	2.58	1.29	MEIS2	chr15	protein_coding	Meis homeobox 2
ENSG00000157613.11	33.3494	3.66085	0.817797	4.47648	7.58839e-06	0.000289948	0.03	0.03	0.04	0.36	0.82	0.07	CREB3L1	chr11	protein_coding	cAMP responsive element binding protein 3 like 1
ENSG00000127129.10	28.9008	2.62934	0.812883	3.23459	0.00121819	0.0196625	0.18	0.06	0.14	0.2	1.81	0.45	EDN2	chr1	protein_coding	endothelin 2
ENSG00000231948.2	5.53582	5.83165	1.49103	3.91116	9.18539e-05	0.0024261	0	0	0	0.51	0.49	0.46	HS1BP3-IT1	chr2	lncRNA	HS1BP3 intronic transcript 1
ENSG00000183072.10	10.2494	4.85513	1.29973	3.73549	0.00018735	0.00438525	0.03	0	0	0.4	0.13	0.24	NKX2-5	chr5	protein_coding	NK2 homeobox 5
ENSG00000115935.18	2119.39	1.00086	0.294626	3.39706	0.000681145	0.0122848	4.75	4.23	3.28	9.05	9.81	5.89	WIPF1	chr2	protein_coding	WAS/WASL interacting protein family member 1
ENSG00000262580.5	15.4044	2.70092	0.723258	3.73437	0.000188182	0.00439635	0.03	0.01	0.02	0.09	0.21	0.13	RP11-334C17.5	chr17	lncRNA	--
ENSG00000263620.1	170.455	1.24954	0.34107	3.6636	0.000248696	0.00555871	5.43	4.26	7.7	13.26	12	15.98	RP11-599B13.6	chr17	protein_coding	--
ENSG00000129951.19	29.7704	2.619	0.724237	3.61621	0.000298944	0.00647233	0.03	0.03	0.18	0.45	0.39	0.65	PLPPR3	chr19	protein_coding	phospholipid phosphatase related 3
ENSG00000183770.7	7.65994	6.30089	1.41796	4.44361	8.84599e-06	0.000328901	0	0	0	0.15	0.13	0.14	FOXL2	chr3	protein_coding	forkhead box L2
ENSG00000109424.4	15.3258	2.73167	0.777789	3.5121	0.000444582	0.00891654	0.1	0.02	0.07	0.38	0.25	0.66	UCP1	chr4	protein_coding	uncoupling protein 1
ENSG00000122971.9	73.2289	1.37947	0.425406	3.24272	0.00118396	0.0192682	0.34	0.28	0.62	1.16	0.86	1.18	ACADS	chr12	protein_coding	acyl-CoA dehydrogenase short chain
ENSG00000140682.19	568.228	1.58945	0.496808	3.19933	0.00137748	0.0215645	0.59	1.2	2.36	3.85	3.01	5.55	TGFB1I1	chr16	protein_coding	transforming growth factor beta 1 induced transcript 1
ENSG00000135905.20	124.042	1.62706	0.48897	3.32753	0.000876185	0.0150445	0.2	0.13	0.1	0.51	0.65	0.18	DOCK10	chr2	protein_coding	dedicator of cytokinesis 10
ENSG00000088888.18	5466.48	1.13441	0.269363	4.21145	2.53739e-05	0.000817633	8.72	7.77	6.53	16.74	21.06	13.15	MAVS	chr20	protein_coding	mitochondrial antiviral signaling protein
ENSG00000168077.14	35.4254	1.93372	0.648758	2.98066	0.00287631	0.0377021	0.09	0.06	0.14	0.45	0.57	0.11	SCARA3	chr8	protein_coding	scavenger receptor class A member 3
ENSG00000270316.1	137.567	4.53593	0.447823	10.1288	4.11525e-24	3.78877e-21	0.05	0.17	0.12	2.14	3.09	2.61	BORCS7-ASMT	chr10	protein_coding	BORCS7-ASMT readthrough (NMD candidate)
ENSG00000143382.16	693.816	1.84127	0.636092	2.89466	0.00379567	0.0465939	0.48	0.63	2.65	3.16	2.64	7.37	ADAMTSL4	chr1	protein_coding	ADAMTS like 4
ENSG00000176402.6	11.495	4.45196	1.36166	3.26951	0.00107735	0.0177751	0.05	0	0.02	0.06	0.23	1.22	GJC3	chr7	protein_coding	gap junction protein gamma 3
ENSG00000111885.7	487.653	1.04491	0.288282	3.62461	0.000289393	0.00628399	1.63	1.78	1.62	3.23	4.59	2.64	MAN1A1	chr6	protein_coding	mannosidase alpha class 1A member 1
ENSG00000258168.6	33.1501	2.46727	0.599623	4.11471	3.87669e-05	0.00117153	0.03	0.08	0.02	0.25	0.28	0.17	RP11-588H23.3	chr12	lncRNA	--
ENSG00000005379.17	499.411	1.38728	0.356691	3.8893	0.000100532	0.00261952	0.46	0.51	0.96	1.47	1.74	1.82	TSPOAP1	chr17	protein_coding	TSPO associated protein 1
ENSG00000134955.12	200.472	1.73646	0.347014	5.004	5.61534e-07	2.91064e-05	0.36	0.42	0.37	1.32	1.75	0.83	SLC37A2	chr11	protein_coding	solute carrier family 37 member 2
ENSG00000077782.22	308.735	1.7179	0.282505	6.08095	1.19475e-09	1.07439e-07	0.22	0.21	0.23	0.69	0.63	0.85	FGFR1	chr8	protein_coding	fibroblast growth factor receptor 1
ENSG00000072163.20	35.7787	1.34469	0.446059	3.01461	0.00257313	0.0347652	0.07	0.04	0.08	0.17	0.17	0.13	LIMS2	chr2	protein_coding	LIM zinc finger domain containing 2
ENSG00000288062.1	215.554	1.06694	0.322958	3.30364	0.000954382	0.0161012	1.01	1.64	1.12	2.67	3.04	2.24	RP11-526D8.12	chr9	lncRNA	--
ENSG00000143258.16	638.406	1.08276	0.22864	4.73567	2.18333e-06	9.74884e-05	2.8	2.71	3.11	5.89	6.84	5.6	USP21	chr1	protein_coding	ubiquitin specific peptidase 21
ENSG00000130054.5	97.7057	5.40771	0.543407	9.95148	2.48448e-23	2.08847e-20	0.03	0.02	0.02	1.14	0.76	1.15	FAM155B	chrX	protein_coding	--
ENSG00000175697.11	19.3144	1.67547	0.561024	2.98644	0.00282247	0.0371981	0.03	0.05	0.04	0.12	0.12	0.13	GPR156	chr3	protein_coding	G protein-coupled receptor 156
ENSG00000023902.14	58.589	2.16489	0.41373	5.23263	1.67116e-07	9.80272e-06	0.1	0.06	0.1	0.45	0.42	0.29	PLEKHO1	chr1	protein_coding	pleckstrin homology domain containing O1
ENSG00000112333.12	14.1193	3.40928	0.79403	4.29364	1.75767e-05	0.000601466	0.01	0.02	0.02	0.24	0.16	0.14	NR2E1	chr6	protein_coding	nuclear receptor subfamily 2 group E member 1
ENSG00000113532.13	753.611	1.85844	0.6089	3.05213	0.00227226	0.0317866	0.95	1.29	1.05	1.51	9.21	1.6	ST8SIA4	chr5	protein_coding	ST8 alpha-N-acetyl-neuraminide alpha-2,8-sialyltransferase 4
ENSG00000172824.16	6.80111	4.18769	1.30017	3.22088	0.00127798	0.020353	0	0.01	0.01	0.05	0.09	0.1	CES4A	chr16	protein_coding	carboxylesterase 4A
ENSG00000124731.13	855.279	2.87611	0.462894	6.21333	5.18734e-10	5.14318e-08	0.53	1.58	0.61	8.34	5.31	6.55	TREM1	chr6	protein_coding	triggering receptor expressed on myeloid cells 1
ENSG00000008277.15	189.897	1.56407	0.271656	5.75753	8.53511e-09	6.49676e-07	0.2	0.17	0.19	0.51	0.56	0.57	ADAM22	chr7	protein_coding	ADAM metallopeptidase domain 22
ENSG00000197948.11	231.842	1.15561	0.370776	3.11673	0.00182866	0.0269067	0.53	0.43	0.91	1.15	1.82	1.23	FCHSD1	chr5	protein_coding	FCH and double SH3 domains 1
ENSG00000134532.19	65.569	3.66895	0.900212	4.07565	4.58856e-05	0.00134826	0	0.05	0.02	0.2	0.06	0.6	SOX5	chr12	protein_coding	SRY-box transcription factor 5
ENSG00000227744.4	12.973	3.84836	1.07383	3.58378	0.000338659	0.00714027	0	0.01	0.03	0.09	0.1	0.35	LINC01940	chr2	lncRNA	long intergenic non-protein coding RNA 1940
ENSG00000178401.16	83.0752	1.64437	0.45167	3.64065	0.000271951	0.00599532	0.2	0.14	0.28	0.69	0.92	0.36	DNAJC22	chr12	protein_coding	DnaJ heat shock protein family (Hsp40) member C22
ENSG00000054356.14	975.516	5.00712	0.682024	7.34155	2.11128e-13	3.4021e-11	0.07	0.08	0.42	4.65	2.68	10.56	PTPRN	chr2	protein_coding	protein tyrosine phosphatase receptor type N
ENSG00000103489.12	5.67876	4.84524	1.47709	3.28027	0.00103709	0.0172855	0	0	0	0.03	0.03	0.02	XYLT1	chr16	protein_coding	xylosyltransferase 1
ENSG00000136732.16	11.7787	4.03154	0.999524	4.03346	5.49612e-05	0.00155581	0.02	0	0.01	0.12	0.15	0.22	GYPC	chr2	protein_coding	glycophorin C (Gerbich blood group)
ENSG00000130762.15	479.991	1.32054	0.262503	5.03057	4.89016e-07	2.59743e-05	1.27	1.17	1.65	3.11	3.58	3.52	ARHGEF16	chr1	protein_coding	Rho guanine nucleotide exchange factor 16
ENSG00000106366.9	280.233	2.91705	0.659465	4.42336	9.71775e-06	0.000354635	0.11	0.47	1.06	6.82	2.47	3.13	SERPINE1	chr7	protein_coding	serpin family E member 1
ENSG00000163482.12	210.198	1.29905	0.27731	4.68445	2.80707e-06	0.000121686	0.53	0.41	0.56	1.36	1.18	1.15	STK36	chr2	protein_coding	serine/threonine kinase 36
ENSG00000088836.14	74.0416	1.73896	0.38094	4.56492	4.99694e-06	0.000202538	0.18	0.2	0.24	0.84	0.53	0.71	SLC4A11	chr20	protein_coding	solute carrier family 4 member 11
ENSG00000280165.1	72.0486	1.7038	0.417708	4.07894	4.52422e-05	0.00133137	0.21	0.2	0.15	0.41	0.62	0.79	PCDH20	chr13	protein_coding	protocadherin 20
ENSG00000151702.17	196.751	1.49844	0.37517	3.99404	6.49583e-05	0.00180705	0.36	0.4	0.26	1.22	1.08	0.59	FLI1	chr11	protein_coding	Fli-1 proto-oncogene, ETS transcription factor
ENSG00000114251.15	2601.96	2.21948	0.566227	3.91978	8.86291e-05	0.00235817	5.24	3.89	1.05	18.13	23.05	7.02	WNT5A	chr3	protein_coding	Wnt family member 5A
ENSG00000178860.9	907.857	2.09624	0.67787	3.0924	0.00198548	0.0286901	1.16	4.12	8.02	14.49	6.91	34.41	MSC	chr8	protein_coding	musculin
ENSG00000109118.14	2369.04	1.68945	0.21841	7.7352	1.03239e-14	2.01618e-12	2.55	2.49	2.22	8.08	8.24	7.19	PHF12	chr17	protein_coding	PHD finger protein 12
ENSG00000156127.8	11.4865	6.88322	1.35921	5.06413	4.10267e-07	2.24071e-05	0	0	0	0.52	0.66	0.77	BATF	chr14	protein_coding	basic leucine zipper ATF-like transcription factor
ENSG00000172296.13	1027.32	1.09378	0.32571	3.35813	0.000784708	0.0137299	2.09	2.53	1.44	3.5	4.47	5	SPTLC3	chr20	protein_coding	serine palmitoyltransferase long chain base subunit 3
ENSG00000143546.10	3.86725	5.31996	1.6449	3.23422	0.00121975	0.0196686	0	0	0	0.35	0.13	0.21	S100A8	chr1	protein_coding	S100 calcium binding protein A8
ENSG00000140859.16	2868.67	1.00323	0.284778	3.52287	0.000426908	0.00864277	5.24	4.95	5.57	13.56	8.21	9.79	KIFC3	chr16	protein_coding	kinesin family member C3
ENSG00000182871.16	296.549	1.11935	0.377195	2.96756	0.00300173	0.0388871	0.43	0.45	0.87	0.97	1.36	1.47	COL18A1	chr21	protein_coding	collagen type XVIII alpha 1 chain
ENSG00000088826.18	4090.72	2.17557	0.518192	4.19838	2.68828e-05	0.000857675	7.27	9.26	23.46	39.98	42.04	95.84	SMOX	chr20	protein_coding	spermine oxidase
ENSG00000120162.10	40.2383	6.82968	1.10931	6.15666	7.42937e-10	7.07583e-08	0	0	0	0.35	0.33	0.21	MOB3B	chr9	protein_coding	MOB kinase activator 3B
ENSG00000112419.14	835.307	1.12596	0.368214	3.05791	0.0022289	0.031437	1.46	1.55	0.68	2.79	2.52	2.77	PHACTR2	chr6	protein_coding	phosphatase and actin regulator 2
ENSG00000008516.18	210.258	2.09299	0.307314	6.81059	9.71974e-12	1.25281e-09	0.5	0.4	0.43	1.6	1.81	2.26	MMP25	chr16	protein_coding	matrix metallopeptidase 25
ENSG00000184371.14	284.538	1.42853	0.319484	4.47138	7.77148e-06	0.000294715	0.66	0.87	0.8	2.16	2.7	1.47	CSF1	chr1	protein_coding	colony stimulating factor 1
ENSG00000204442.4	184.372	1.80102	0.359248	5.01331	5.35007e-07	2.7881e-05	0.24	0.31	0.16	0.94	0.69	0.81	FAM155A	chr13	protein_coding	--
ENSG00000099822.3	15.6163	3.2935	0.879883	3.74311	0.000181758	0.00428551	0.01	0	0.06	0.24	0.16	0.25	HCN2	chr19	protein_coding	hyperpolarization activated cyclic nucleotide gated potassium and sodium channel 2
ENSG00000007944.15	435.303	1.45585	0.311498	4.67372	2.9579e-06	0.000127367	2.36	1.48	2.17	5.36	7.11	4.14	MYLIP	chr6	protein_coding	myosin regulatory light chain interacting protein
ENSG00000167371.21	49.8829	2.51788	0.478917	5.25745	1.46064e-07	8.68926e-06	0.13	0.08	0.09	0.46	0.89	0.46	PRRT2	chr16	protein_coding	proline rich transmembrane protein 2
ENSG00000052850.8	1534.87	1.51584	0.245268	6.18032	6.39728e-10	6.21533e-08	3.4	4.22	3.35	10.59	10.45	10.44	ALX4	chr11	protein_coding	ALX homeobox 4
ENSG00000170801.10	19.6101	5.2159	0.989978	5.2687	1.37393e-07	8.27528e-06	0.02	0	0.01	0.34	0.34	0.24	HTRA3	chr4	protein_coding	HtrA serine peptidase 3
ENSG00000158813.18	5.41371	4.76667	1.53236	3.11068	0.00186655	0.0273186	0	0	0	0.02	0.07	0.03	EDA	chrX	protein_coding	ectodysplasin A
ENSG00000165029.17	574.894	1.91613	0.326425	5.87003	4.35715e-09	3.49959e-07	0.42	0.54	0.72	1.97	1.79	2.56	ABCA1	chr9	protein_coding	ATP binding cassette subfamily A member 1
ENSG00000172171.11	790.279	1.37238	0.277237	4.9502	7.41356e-07	3.73265e-05	5.36	3.62	4.26	11.91	13.62	8.91	TEFM	chr17	protein_coding	transcription elongation factor, mitochondrial
ENSG00000174326.14	5.94208	4.93323	1.54785	3.18714	0.00143685	0.0223313	0	0	0.01	0.05	0.11	0.23	SLC16A11	chr17	protein_coding	solute carrier family 16 member 11
ENSG00000105088.9	46.2134	4.87128	0.68707	7.08992	1.34185e-12	1.93607e-10	0.03	0.01	0.05	0.77	0.69	1.39	OLFM2	chr19	protein_coding	olfactomedin 2
ENSG00000235531.11	556.558	1.23877	0.337071	3.67509	0.000237767	0.00536404	0.53	0.78	0.97	1.46	1.77	2.14	MSC-AS1	chr8	lncRNA	MSC antisense RNA 1
ENSG00000006016.12	11.5918	3.24805	0.953303	3.40715	0.000656441	0.0119732	0.03	0.03	0	0.11	0.17	0.27	CRLF1	chr19	protein_coding	cytokine receptor like factor 1
ENSG00000125843.11	331.028	1.33749	0.24246	5.51634	3.46128e-08	2.36256e-06	0.86	0.87	0.97	2.39	2.38	2.09	AP5S1	chr20	protein_coding	adaptor related protein complex 5 subunit sigma 1
ENSG00000171051.9	26.5328	5.64652	1.05077	5.3737	7.71361e-08	4.87369e-06	0	0.01	0.02	0.41	0.27	0.89	FPR1	chr19	protein_coding	formyl peptide receptor 1
ENSG00000117114.20	1693.51	1.39799	0.393567	3.55211	0.000382152	0.00790427	0.58	1.01	1.66	2.65	2.9	3.04	ADGRL2	chr1	protein_coding	adhesion G protein-coupled receptor L2
ENSG00000157833.13	170.128	1.01051	0.308934	3.27097	0.0010718	0.0177562	0.52	0.47	0.51	1.3	0.91	0.83	GAREM2	chr2	protein_coding	GRB2 associated regulator of MAPK1 subtype 2
ENSG00000157110.16	139.015	1.26125	0.430794	2.92774	0.00341435	0.0428656	0.37	0.14	0.22	0.5	0.85	0.42	RBPMS	chr8	protein_coding	RNA binding protein, mRNA processing factor
ENSG00000116991.11	1034.04	1.15133	0.330496	3.48365	0.000494632	0.00967038	1.42	2.63	1.85	4.7	3.8	4.68	SIPA1L2	chr1	protein_coding	signal induced proliferation associated 1 like 2
ENSG00000149179.14	248.094	1.20004	0.341399	3.51508	0.000439623	0.00884461	0.45	0.5	0.83	1.18	1.37	1.54	C11orf49	chr11	protein_coding	chromosome 11 open reading frame 49
ENSG00000127920.6	280.582	2.51799	0.433432	5.80942	6.26914e-09	4.90719e-07	0.7	1.04	0.45	5.37	4.89	2.39	GNG11	chr7	protein_coding	G protein subunit gamma 11
ENSG00000161653.11	67.7026	7.60815	1.08774	6.99442	2.66358e-12	3.6784e-10	0.01	0	0.01	1.3	1.54	1.06	NAGS	chr17	protein_coding	N-acetylglutamate synthase
ENSG00000101224.18	3207.8	1.57372	0.271847	5.78901	7.0801e-09	5.45365e-07	11.86	9.5	11.44	32.52	41.69	24.14	CDC25B	chr20	protein_coding	cell division cycle 25B
ENSG00000020181.18	43.6182	1.68222	0.493805	3.40665	0.000657655	0.0119841	0.05	0.05	0.12	0.19	0.27	0.28	ADGRA2	chr8	protein_coding	adhesion G protein-coupled receptor A2
ENSG00000056487.16	18.613	3.58506	0.748303	4.79092	1.66019e-06	7.64242e-05	0	0.02	0.01	0.15	0.12	0.17	PHF21B	chr22	protein_coding	PHD finger protein 21B
ENSG00000171357.6	33.6637	1.57148	0.471436	3.3334	0.000857915	0.0147965	0.24	0.22	0.26	0.77	0.93	0.48	LURAP1	chr1	protein_coding	leucine rich adaptor protein 1
ENSG00000162591.16	77.776	1.50692	0.385532	3.90868	9.28015e-05	0.00244445	0.13	0.07	0.16	0.33	0.4	0.29	MEGF6	chr1	protein_coding	multiple EGF like domains 6
ENSG00000120915.14	5.50701	4.79619	1.58573	3.0246	0.00248965	0.0340176	0	0.01	0	0.02	0.08	0.1	EPHX2	chr8	protein_coding	epoxide hydrolase 2
ENSG00000171951.5	917.423	2.90225	0.381509	7.60729	2.7991e-14	5.15408e-12	1.3	3.24	2.06	14.8	19.83	15.34	SCG2	chr2	protein_coding	secretogranin II
ENSG00000165424.7	216.434	1.99872	0.483401	4.1347	3.5542e-05	0.00108216	0.37	0.27	0.72	1.2	3.04	1.28	ZCCHC24	chr10	protein_coding	zinc finger CCHC-type containing 24
ENSG00000006283.18	14.4562	3.075	0.825196	3.72639	0.000194243	0.00451925	0.01	0.01	0.01	0.12	0.05	0.04	CACNA1G	chr17	protein_coding	calcium voltage-gated channel subunit alpha1 G
ENSG00000241399.7	129.726	1.51389	0.466295	3.24664	0.00116774	0.0190203	0.57	0.52	0.21	1.24	1.75	0.78	CD302	chr2	protein_coding	CD302 molecule
ENSG00000261915.6	212.204	1.10558	0.27242	4.05836	4.94195e-05	0.0014325	1.39	1.26	1.51	3.18	2.66	3.08	RP11-542C16.2	chr17	protein_coding	--
ENSG00000224750.6	5.504	4.81792	1.57597	3.05711	0.0022348	0.0314694	0	0	0.01	0.1	0.14	0.02	RP11-94M14.2	chr10	lncRNA	--
ENSG00000108578.15	2854.1	1.0741	0.231448	4.6408	3.47055e-06	0.000147148	8.83	9.88	9.69	22.57	19.56	17.89	BLMH	chr17	protein_coding	bleomycin hydrolase
ENSG00000159167.12	3416.83	1.68642	0.567336	2.97252	0.00295365	0.0384551	6.03	11.3	13.59	15.21	18.1	64.59	STC1	chr8	protein_coding	stanniocalcin 1
ENSG00000089199.10	123.139	7.88162	0.947827	8.31546	9.13975e-17	2.38795e-14	0	0.01	0.01	1.14	1.02	2.15	CHGB	chr20	protein_coding	chromogranin B
ENSG00000130052.14	10.6974	4.97988	1.53584	3.24244	0.00118509	0.0192704	0	0	0.01	0.02	0.02	0.24	STARD8	chrX	protein_coding	StAR related lipid transfer domain containing 8
ENSG00000197766.8	44.076	1.44408	0.497961	2.89999	0.0037317	0.0459839	0.44	0.34	0.76	1.33	0.99	1.88	CFD	chr19	protein_coding	complement factor D
ENSG00000278192.1	13.3341	2.73366	0.798424	3.42382	0.000617481	0.0114736	0.1	0.04	0.01	0.38	0.29	0.29	RP5-1056H1.2	chr20	lncRNA	--
ENSG00000167207.14	116.885	3.19692	0.556816	5.74142	9.38839e-09	7.06285e-07	0.05	0.1	0.12	0.46	0.55	1.38	NOD2	chr16	protein_coding	nucleotide binding oligomerization domain containing 2
ENSG00000125885.13	1397.85	1.19529	0.238391	5.01398	5.33167e-07	2.78601e-05	2.82	3.13	2.78	7.5	6.25	6.31	MCM8	chr20	protein_coding	minichromosome maintenance 8 homologous recombination repair factor
ENSG00000137819.14	7.58162	3.73827	1.13845	3.28366	0.00102469	0.0171084	0	0.01	0	0.04	0.1	0.04	PAQR5	chr15	protein_coding	progestin and adipoQ receptor family member 5
ENSG00000181523.13	184.923	1.95523	0.368205	5.31016	1.0953e-07	6.8092e-06	0.27	0.4	0.24	1.51	1.13	0.87	SGSH	chr17	protein_coding	N-sulfoglucosamine sulfohydrolase
ENSG00000174482.10	6.03843	4.94622	1.53523	3.22181	0.00127382	0.0203033	0.01	0	0	0.03	0.16	0.08	LINGO2	chr9	protein_coding	leucine rich repeat and Ig domain containing 2
ENSG00000120156.22	15.8359	5.39026	1.25096	4.3089	1.64071e-05	0.000567467	0	0.01	0	0.16	0.07	0.27	TEK	chr9	protein_coding	TEK receptor tyrosine kinase
ENSG00000106686.17	73.7066	1.88702	0.376097	5.01736	5.23854e-07	2.75222e-05	0.09	0.07	0.1	0.28	0.29	0.38	SPATA6L	chr9	protein_coding	spermatogenesis associated 6 like
ENSG00000136425.14	22.5733	2.2775	0.598774	3.80361	0.000142604	0.00352572	0.1	0.05	0.13	0.36	0.66	0.39	CIB2	chr15	protein_coding	calcium and integrin binding family member 2
ENSG00000064393.16	4915.75	1.4228	0.273027	5.21122	1.87608e-07	1.08156e-05	3.85	4.82	4.85	9.7	14.98	11.8	HIPK2	chr7	protein_coding	homeodomain interacting protein kinase 2
ENSG00000167644.12	131.148	1.26019	0.364407	3.4582	0.000543796	0.0104097	2.74	2.76	4.51	10.27	7.02	6.76	C19orf33	chr19	protein_coding	chromosome 19 open reading frame 33
ENSG00000134830.6	192.438	7.10528	0.788504	9.0111	2.03998e-19	7.88821e-17	0.01	0.01	0.01	1.13	0.47	2.77	C5AR2	chr19	protein_coding	complement C5a receptor 2
ENSG00000177679.16	34.5384	4.23837	0.62278	6.80556	1.0066e-11	1.28884e-09	0.01	0.02	0.02	0.25	0.3	0.21	SRRM3	chr7	protein_coding	serine/arginine repetitive matrix 3
ENSG00000264538.6	280.887	1.13479	0.39579	2.86715	0.00414187	0.0498003	1.69	1.2	0.8	2.58	3.84	1.77	SUZ12P1	chr17	transcribed_unprocessed_pseudogene	SUZ12 pseudogene 1
ENSG00000003137.9	235.751	1.43623	0.319988	4.4884	7.1761e-06	0.000275283	0.54	0.62	0.92	2.09	1.68	1.86	CYP26B1	chr2	protein_coding	cytochrome P450 family 26 subfamily B member 1
ENSG00000168405.17	231.194	2.07979	0.43724	4.75664	1.96843e-06	8.85059e-05	0.2	0.45	0.17	1.49	1.06	0.95	CMAHP	chr6	transcribed_unitary_pseudogene	cytidine monophospho-N-acetylneuraminic acid hydroxylase, pseudogene
ENSG00000187838.17	1268.04	1.0334	0.252608	4.09094	4.29633e-05	0.00127401	6.54	8.14	8.55	17.26	14.8	15.59	PLSCR3	chr17	protein_coding	phospholipid scramblase 3
ENSG00000163462.18	25.639	2.9091	0.63837	4.55708	5.18689e-06	0.000208924	0.05	0.04	0.02	0.26	0.37	0.16	TRIM46	chr1	protein_coding	tripartite motif containing 46
ENSG00000168421.13	11.4271	3.25236	0.943656	3.44655	0.000567795	0.0107731	0	0.02	0.01	0.04	0.07	0.13	RHOH	chr4	protein_coding	ras homolog family member H
ENSG00000141258.13	1113.48	1.43343	0.27789	5.15828	2.49223e-07	1.40891e-05	1.44	1.32	2.13	4.14	4.67	4.39	SGSM2	chr17	protein_coding	small G protein signaling modulator 2
ENSG00000108821.14	1709.01	2.65693	0.580005	4.58088	4.63028e-06	0.000190472	0.56	0.87	2.69	9.99	12.54	3.83	COL1A1	chr17	protein_coding	collagen type I alpha 1 chain
ENSG00000135318.12	1780.11	1.12864	0.36292	3.10988	0.00187163	0.0273326	4.63	5.61	9.3	12.26	12.06	18.14	NT5E	chr6	protein_coding	5'-nucleotidase ecto
ENSG00000005961.19	53.4033	2.6306	0.45658	5.76154	8.33522e-09	6.36969e-07	0.05	0.07	0.09	0.31	0.55	0.42	ITGA2B	chr17	protein_coding	integrin subunit alpha 2b
ENSG00000166311.10	201.857	1.16947	0.407869	2.86728	0.00414017	0.0498003	0.69	1.02	1.88	2.8	2.46	2.82	SMPD1	chr11	protein_coding	sphingomyelin phosphodiesterase 1
ENSG00000233223.3	121.921	1.43592	0.366122	3.92199	8.78219e-05	0.00234523	1.48	0.8	1.5	2.66	4.19	3.43	AC113189.5	chr17	lncRNA	--
ENSG00000026036.22	55.2162	1.85032	0.471613	3.92338	8.73158e-05	0.00233494	0.09	0.07	0.05	0.31	0.31	0.15	RTEL1-TNFRSF6B	chr20	protein_coding	RTEL1-TNFRSF6B readthrough (NMD candidate)
ENSG00000140323.6	418.732	1.6387	0.277894	5.89686	3.70489e-09	3.02238e-07	0.51	0.37	0.38	1.39	1.52	1.05	DISP2	chr15	protein_coding	dispatched RND transporter family member 2
ENSG00000144476.6	30.0847	4.07005	0.730839	5.56901	2.56188e-08	1.77532e-06	0	0.03	0.09	0.56	0.93	0.69	ACKR3	chr2	protein_coding	atypical chemokine receptor 3
ENSG00000134242.16	643.842	1.00947	0.344097	2.93367	0.00334984	0.042303	1.95	2.97	2.57	3.8	7.25	4.24	PTPN22	chr1	protein_coding	protein tyrosine phosphatase non-receptor type 22
ENSG00000173546.7	432.547	1.58928	0.495765	3.20571	0.00134729	0.0211776	0.33	0.48	1.25	1.69	1.74	2.74	CSPG4	chr15	protein_coding	chondroitin sulfate proteoglycan 4
ENSG00000214706.12	4248.53	1.38429	0.282282	4.90392	9.39432e-07	4.59822e-05	16.03	16.67	18.77	49.05	33.97	50.82	IFRD2	chr3	protein_coding	interferon related developmental regulator 2
ENSG00000215041.10	837.226	1.1355	0.265722	4.27328	1.92617e-05	0.000649922	2.04	2.14	2.54	5.16	4.16	5.41	NEURL4	chr17	protein_coding	neuralized E3 ubiquitin protein ligase 4
ENSG00000256566.1	51.1839	1.36157	0.416619	3.26813	0.0010826	0.0178287	0.78	0.79	1.18	2.14	2.06	2.87	RP4-734P14.4	chr20	protein_coding	--
ENSG00000284695.1	49.8735	1.87454	0.480894	3.89804	9.69731e-05	0.00254048	0.67	0.87	0.83	1.75	2.81	4.05	RP11-736K12.3	chr4	protein_coding	--
ENSG00000244219.7	9.11416	2.49831	0.858931	2.90862	0.00363022	0.0450221	0.02	0.05	0.08	0.28	0.32	0.26	TMEM225B	chr7	protein_coding	transmembrane protein 225B
ENSG00000271601.4	494.025	2.23361	0.451604	4.94594	7.57755e-07	3.80531e-05	1.54	0.78	1.13	3.94	9.48	3.05	LIX1L	chr1	protein_coding	limb and CNS expressed 1 like
ENSG00000047644.19	685.157	1.48421	0.265551	5.58916	2.28164e-08	1.60997e-06	1.44	1.29	1.12	3.51	3.2	4.05	WWC3	chrX	protein_coding	WWC family member 3
ENSG00000130540.14	30.1623	8.27941	1.29335	6.40153	1.53828e-10	1.60762e-08	0	0	0	0.65	0.35	0.67	SULT4A1	chr22	protein_coding	sulfotransferase family 4A member 1
ENSG00000249550.7	11.2604	2.8038	0.882105	3.17853	0.00148023	0.0229317	0.01	0.01	0	0.02	0.06	0.05	LINC01234	chr12	lncRNA	long intergenic non-protein coding RNA 1234
ENSG00000132718.9	15.3222	2.33535	0.766353	3.04736	0.00230863	0.0321539	0.04	0.01	0.03	0.15	0.2	0.05	SYT11	chr1	protein_coding	synaptotagmin 11
ENSG00000181481.14	891.887	1.84623	0.222282	8.30578	9.91636e-17	2.53812e-14	4.57	4.15	4.97	16.82	17.24	15.3	RNF135	chr17	protein_coding	ring finger protein 135
ENSG00000183196.10	56.0644	1.58505	0.524536	3.02182	0.00251262	0.0341865	0.09	0.04	0.13	0.14	0.29	0.34	CHST6	chr16	protein_coding	carbohydrate sulfotransferase 6
ENSG00000235559.1	36.9415	6.0907	0.96872	6.28737	3.22879e-10	3.27376e-08	0.07	0.19	0	7.58	3.92	3.99	NOP56P1	chr6	processed_pseudogene	NOP56 ribonucleoprotein pseudogene 1
ENSG00000157570.12	125.491	6.93872	0.851746	8.14647	3.74692e-16	8.94358e-14	0.02	0	0.01	0.41	0.84	1.99	TSPAN18	chr11	protein_coding	tetraspanin 18
ENSG00000115590.14	49.2051	2.7113	0.633275	4.2814	1.85725e-05	0.000632186	0.15	0.15	0.05	0.88	0.31	1.07	IL1R2	chr2	protein_coding	interleukin 1 receptor type 2
ENSG00000166387.14	29.4969	2.3138	0.53149	4.35343	1.34022e-05	0.000471982	0.02	0.02	0.04	0.11	0.13	0.17	PPFIBP2	chr11	protein_coding	PPFIA binding protein 2
ENSG00000185630.19	173.253	1.47881	0.481124	3.07365	0.00211459	0.0301934	0.08	0.1	0.17	0.15	0.36	0.43	PBX1	chr1	protein_coding	PBX homeobox 1
ENSG00000108262.16	3549.24	1.27689	0.262737	4.85998	1.17399e-06	5.63225e-05	10.55	9.23	9.32	24.41	29.18	17.45	GIT1	chr17	protein_coding	GIT ArfGAP 1
ENSG00000164077.14	503.856	1.26032	0.381424	3.30424	0.000952328	0.0160947	0.79	1.04	1.81	2.92	2.35	3.43	MON1A	chr3	protein_coding	MON1 homolog A, secretory trafficking associated
ENSG00000132031.13	24.4818	2.66114	0.637104	4.17694	2.95462e-05	0.000922854	0.08	0.05	0.03	0.38	0.5	0.2	MATN3	chr2	protein_coding	matrilin 3
ENSG00000100985.7	340.144	4.85276	0.473076	10.2579	1.09066e-24	1.10984e-21	0.13	0.31	0.34	4.48	7.45	10.26	MMP9	chr20	protein_coding	matrix metallopeptidase 9
ENSG00000064692.20	21.3258	3.73495	0.98984	3.77328	0.000161114	0.00388886	0.01	0	0.02	0.02	0.15	0.26	SNCAIP	chr5	protein_coding	synuclein alpha interacting protein
ENSG00000101365.21	2051.09	1.06918	0.264007	4.0498	5.12604e-05	0.00147043	12.11	12.39	16.38	28.24	25.64	31.67	IDH3B	chr20	protein_coding	isocitrate dehydrogenase (NAD(+)) 3 non-catalytic subunit beta
ENSG00000100302.7	11.2034	3.15148	1.02042	3.08841	0.00201228	0.0290122	0.02	0	0.03	0.08	0.08	0.29	RASD2	chr22	protein_coding	RASD family member 2
ENSG00000133067.18	18.0017	3.44496	0.849921	4.05327	5.05058e-05	0.00145309	0.02	0.01	0.03	0.13	0.36	0.08	LGR6	chr1	protein_coding	leucine rich repeat containing G protein-coupled receptor 6
ENSG00000160551.12	9382.37	1.16667	0.338649	3.44506	0.000570923	0.0108218	11.25	9.43	6.1	18.96	27.03	14.78	TAOK1	chr17	protein_coding	TAO kinase 1
ENSG00000184347.15	244.922	2.26558	0.554039	4.08921	4.3285e-05	0.00128158	0.08	0.14	0.25	0.51	0.41	1.29	SLIT3	chr5	protein_coding	slit guidance ligand 3
ENSG00000198053.12	210.789	3.78597	0.454712	8.32609	8.35574e-17	2.24375e-14	0.16	0.08	0.22	1.96	1.4	2.87	SIRPA	chr20	protein_coding	signal regulatory protein alpha
ENSG00000169508.7	9.49085	3.75216	1.25373	2.99279	0.00276437	0.0366573	0.02	0	0.04	0.12	0.68	0.07	GPR183	chr13	protein_coding	G protein-coupled receptor 183
ENSG00000130702.15	3502.31	1.07282	0.333475	3.21709	0.00129499	0.020573	3.93	2.72	5.93	7.55	10.31	8.56	LAMA5	chr20	protein_coding	laminin subunit alpha 5
ENSG00000049323.16	1231.35	1.92391	0.274585	7.00659	2.44194e-12	3.41162e-10	1.78	1.66	2.1	5.54	7.34	8.11	LTBP1	chr2	protein_coding	latent transforming growth factor beta binding protein 1
ENSG00000109193.12	60.1785	1.99934	0.440574	4.53804	5.67803e-06	0.000224039	0.33	0.35	0.24	0.85	1.19	1.6	SULT1E1	chr4	protein_coding	sulfotransferase family 1E member 1
ENSG00000106327.13	33.9469	4.769	0.697315	6.83909	7.97003e-12	1.04117e-09	0.02	0.01	0.01	0.38	0.29	0.36	TFR2	chr7	protein_coding	transferrin receptor 2
ENSG00000171408.14	315.852	1.14551	0.35152	3.25875	0.00111906	0.0183354	0.87	0.92	0.82	1.4	2.94	1.52	PDE7B	chr6	protein_coding	phosphodiesterase 7B
ENSG00000227051.7	41.2439	4.49614	0.794752	5.65728	1.53787e-08	1.1136e-06	0.01	0.01	0.01	0.23	0.52	0.07	C14orf132	chr14	protein_coding	chromosome 14 open reading frame 132
ENSG00000004534.15	2923.75	1.03732	0.245164	4.23111	2.32544e-05	0.000763271	6.35	6.56	7.88	14.08	12.98	15.54	RBM6	chr3	protein_coding	RNA binding motif protein 6
ENSG00000164330.17	14.8126	3.66509	1.00498	3.64694	0.000265383	0.00587734	0	0.02	0.01	0.03	0.19	0.12	EBF1	chr5	protein_coding	EBF transcription factor 1
ENSG00000176485.13	445.04	2.14706	0.383688	5.59586	2.19537e-08	1.55477e-06	1.51	1.87	0.83	7.64	6.63	4.52	PLAAT3	chr11	protein_coding	phospholipase A and acyltransferase 3
ENSG00000179593.16	50.1112	4.90611	0.812158	6.04083	1.53324e-09	1.3353e-07	0.01	0	0.07	0.48	0.65	1.39	ALOX15B	chr17	protein_coding	arachidonate 15-lipoxygenase type B
ENSG00000121753.13	101.723	1.39511	0.368136	3.78967	0.000150847	0.00369643	0.2	0.17	0.2	0.57	0.35	0.58	ADGRB2	chr1	protein_coding	adhesion G protein-coupled receptor B2
ENSG00000185761.11	39.1608	3.4431	0.606066	5.68107	1.33854e-08	9.7658e-07	0.01	0.06	0.07	0.43	0.43	0.7	ADAMTSL5	chr19	protein_coding	ADAMTS like 5
ENSG00000224078.15	2065.28	1.08937	0.316327	3.44381	0.000573584	0.010851	0.34	0.32	0.19	0.57	0.76	0.5	SNHG14	chr15	lncRNA	small nucleolar RNA host gene 14
ENSG00000123342.16	28.8309	2.47879	0.708962	3.49637	0.000471642	0.00933965	0.02	0.1	0.03	0.4	0.28	0.15	MMP19	chr12	protein_coding	matrix metallopeptidase 19
ENSG00000089177.19	209.199	1.32867	0.350972	3.78568	0.000153287	0.00373726	0.5	0.36	0.36	0.93	1.46	0.71	KIF16B	chr20	protein_coding	kinesin family member 16B
ENSG00000196562.14	1529.02	3.06331	0.400995	7.63926	2.18476e-14	4.1412e-12	1.77	1.4	0.72	7.48	11.73	13.24	SULF2	chr20	protein_coding	sulfatase 2
ENSG00000177508.12	661.586	1.37195	0.443587	3.09285	0.00198242	0.0286673	4.09	3.66	2.19	6.41	14.83	4.97	IRX3	chr16	protein_coding	iroquois homeobox 3
ENSG00000146352.13	41.4172	4.07256	0.756769	5.38151	7.38652e-08	4.69773e-06	0.02	0.01	0	0.14	0.34	0.08	CLVS2	chr6	protein_coding	clavesin 2
ENSG00000264456.1	61.6697	1.3641	0.439487	3.10385	0.0019102	0.0277892	0.69	0.56	0.4	1.55	1.88	0.85	RP11-848P1.2	chr17	lncRNA	--
ENSG00000111432.5	4.60888	5.56239	1.62551	3.42193	0.00062179	0.0115371	0	0	0	0.03	0.09	0.11	FZD10	chr12	protein_coding	frizzled class receptor 10
ENSG00000166407.14	13.2883	2.45945	0.855996	2.87321	0.0040633	0.0492538	0.02	0.06	0.11	0.17	0.33	0.54	LMO1	chr11	protein_coding	LIM domain only 1
ENSG00000106333.13	133.034	1.16108	0.390136	2.9761	0.00291939	0.0380603	0.48	0.47	0.99	1.21	1.69	1.47	PCOLCE	chr7	protein_coding	procollagen C-endopeptidase enhancer
ENSG00000168237.18	126.022	1.0025	0.292592	3.42626	0.000611944	0.0114202	0.49	0.44	0.46	0.91	0.86	1	GLYCTK	chr3	protein_coding	glycerate kinase
ENSG00000141510.18	4729.15	1.01429	0.260121	3.89932	9.64642e-05	0.00253496	13.02	15.33	15.28	27.82	26.13	34.07	TP53	chr17	protein_coding	tumor protein p53
ENSG00000165801.10	195.495	2.64484	0.461433	5.73179	9.93765e-09	7.44708e-07	0.12	0.09	0.3	0.97	1.44	0.88	ARHGEF40	chr14	protein_coding	Rho guanine nucleotide exchange factor 40
ENSG00000198171.13	814.515	1.11443	0.301105	3.70113	0.000214641	0.00491108	5.69	8.02	8.49	15.84	13.67	18.49	DDRGK1	chr20	protein_coding	DDRGK domain containing 1
ENSG00000127507.18	378.017	1.77532	0.36314	4.88881	1.01445e-06	4.94042e-05	0.41	0.42	0.74	1.38	1.72	2.25	ADGRE2	chr19	protein_coding	adhesion G protein-coupled receptor E2
ENSG00000157150.5	121.443	1.47196	0.405912	3.62632	0.000287493	0.00625241	1.25	1.21	1.81	3.39	2.81	5.54	TIMP4	chr3	protein_coding	TIMP metallopeptidase inhibitor 4
ENSG00000135218.19	15.8872	2.02722	0.625883	3.23897	0.00119963	0.0194414	0.01	0.02	0.02	0.08	0.05	0.06	CD36	chr7	protein_coding	CD36 molecule
ENSG00000125901.6	720.945	1.1811	0.261141	4.52284	6.10141e-06	0.000239766	10.94	9.75	13.76	29.46	24.28	24.38	MRPS26	chr20	protein_coding	mitochondrial ribosomal protein S26
ENSG00000160179.19	68.1946	4.84406	0.69108	7.0094	2.3934e-12	3.37766e-10	0.01	0.03	0.02	0.42	0.28	0.97	ABCG1	chr21	protein_coding	ATP binding cassette subfamily G member 1
ENSG00000105255.11	231.284	1.98957	0.446222	4.45869	8.24603e-06	0.00030957	1.35	0.64	0.39	3.48	3.37	2.6	FSD1	chr19	protein_coding	fibronectin type III and SPRY domain containing 1
ENSG00000128298.18	61.8521	2.73989	0.46732	5.86299	4.54612e-09	3.63201e-07	0.06	0.06	0.09	0.66	0.51	0.3	BAIAP2L2	chr22	protein_coding	BAR/IMD domain containing adaptor protein 2 like 2
ENSG00000167536.14	316.813	2.31976	0.307703	7.53896	4.73744e-14	8.40308e-12	1.23	0.91	0.7	5.05	4.52	4.6	DHRS13	chr17	protein_coding	dehydrogenase/reductase 13
ENSG00000243836.5	25.2005	3.44429	0.757345	4.54785	5.41969e-06	0.000216497	0.02	0.03	0.19	0.81	0.75	1.13	WDR86-AS1	chr7	lncRNA	WDR86 antisense RNA 1
ENSG00000011465.18	3694.72	3.86586	0.450089	8.58912	8.76375e-18	2.77768e-15	0.52	1.63	0.72	17.78	13.19	11.49	DCN	chr12	protein_coding	decorin
ENSG00000127241.18	4.82118	5.63106	1.6616	3.38894	0.000701631	0.0125142	0	0	0	0.01	0.01	0.04	MASP1	chr3	protein_coding	MBL associated serine protease 1
ENSG00000249406.3	13.5673	2.62503	0.875086	2.99974	0.00270208	0.0360538	0.02	0.04	0.05	0.42	0.22	0.07	RP11-893F2.5	chr17	lncRNA	--
ENSG00000170291.15	1019.62	1.27803	0.309268	4.13243	3.58941e-05	0.00109116	4.75	4.8	7.51	14.67	11.35	15.18	ELP5	chr17	protein_coding	elongator acetyltransferase complex subunit 5
ENSG00000259863.1	4.11874	5.40652	1.58483	3.41141	0.000646269	0.0118548	0	0	0	0.16	0.13	0.12	SH3RF3-AS1	chr2	lncRNA	SH3RF3 antisense RNA 1
ENSG00000243477.6	343.13	1.22747	0.309685	3.96362	7.38222e-05	0.00200461	2.63	2.22	2.6	4.67	8.15	4.8	NAA80	chr3	protein_coding	N-alpha-acetyltransferase 80, NatH catalytic subunit
ENSG00000257956.1	22.6197	6.88819	1.30059	5.2962	1.18237e-07	7.28024e-06	0	0.09	0	3.43	2.05	3.67	NOP56P3	chr12	processed_pseudogene	NOP56 ribonucleoprotein pseudogene 3
ENSG00000066735.15	6.85425	6.14168	1.44791	4.24174	2.21792e-05	0.000734269	0	0	0	0.06	0.04	0.06	KIF26A	chr14	protein_coding	kinesin family member 26A
ENSG00000159842.16	2469.68	1.19635	0.304705	3.92627	8.62747e-05	0.0023103	2.77	3.64	3.04	7.27	5.57	8.78	ABR	chr17	protein_coding	ABR activator of RhoGEF and GTPase
ENSG00000273238.3	4.43804	5.50299	1.67973	3.27611	0.00105249	0.0174668	0	0	0	0.05	0.21	0.04	TMEM271	chr4	protein_coding	transmembrane protein 271
ENSG00000101194.18	96.8592	3.00242	0.548343	5.47545	4.36402e-08	2.89525e-06	0.05	0.07	0.19	0.94	0.52	1.03	SLC17A9	chr20	protein_coding	solute carrier family 17 member 9
ENSG00000196535.17	7003.54	1.55247	0.32169	4.82596	1.3933e-06	6.55428e-05	5.73	5.18	7.88	13.88	25.82	15.82	MYO18A	chr17	protein_coding	myosin XVIIIA
ENSG00000233608.4	354.249	2.47225	0.259537	9.52561	1.64073e-21	8.13381e-19	1.41	1.42	1.76	8.61	8.34	8.51	TWIST2	chr2	protein_coding	twist family bHLH transcription factor 2
ENSG00000176692.8	188.207	5.80868	0.779381	7.45295	9.12779e-14	1.57568e-11	0.02	0.04	0.12	2.27	0.94	6.65	FOXC2	chr16	protein_coding	forkhead box C2
ENSG00000179954.16	42.9844	2.17786	0.647501	3.36348	0.000769653	0.0135523	0.02	0.03	0.12	0.19	0.23	0.34	SSC5D	chr19	protein_coding	scavenger receptor cysteine rich family member with 5 domains
ENSG00000100154.14	140.505	1.05586	0.340316	3.1026	0.00191832	0.0278863	0.23	0.15	0.19	0.37	0.53	0.3	TTC28	chr22	protein_coding	tetratricopeptide repeat domain 28
ENSG00000108679.13	480.672	2.87787	0.437064	6.58455	4.56256e-11	5.25074e-09	0.42	0.77	1.47	6.93	5.9	6.75	LGALS3BP	chr17	protein_coding	galectin 3 binding protein
ENSG00000186377.8	914.344	2.23258	0.3749	5.95515	2.59837e-09	2.20337e-07	3.11	3.8	3.46	12.88	11.4	24.02	CYP4X1	chr1	protein_coding	cytochrome P450 family 4 subfamily X member 1
ENSG00000178726.7	229.042	4.2293	0.460381	9.18654	4.05688e-20	1.63408e-17	0.09	0.16	0.21	2.61	1.86	3.97	THBD	chr20	protein_coding	thrombomodulin
ENSG00000169992.10	1147.45	1.0859	0.348247	3.11819	0.00181964	0.0268147	2.41	2.73	5.06	6.22	8.26	7.2	NLGN2	chr17	protein_coding	neuroligin 2
ENSG00000133106.15	52.1503	2.83765	0.465232	6.09944	1.06443e-09	9.7534e-08	0.07	0.06	0.07	0.55	0.62	0.31	EPSTI1	chr13	protein_coding	epithelial stromal interaction 1
ENSG00000088812.18	2442.59	1.58823	0.228579	6.94829	3.69751e-12	4.99914e-10	3.87	3.92	3.21	10.95	11.49	10.74	ATRN	chr20	protein_coding	attractin
ENSG00000160716.6	55.7778	1.97537	0.465878	4.24011	2.23413e-05	0.000738372	0.07	0.11	0.12	0.53	0.26	0.4	CHRNB2	chr1	protein_coding	cholinergic receptor nicotinic beta 2 subunit
ENSG00000087245.13	725.165	1.68166	0.300961	5.58763	2.30187e-08	1.61834e-06	1.59	2.03	2.18	6.75	7.58	4.44	MMP2	chr16	protein_coding	matrix metallopeptidase 2
ENSG00000022267.19	1127.46	2.43296	0.267911	9.08125	1.07339e-19	4.2353e-17	1.91	1.56	1.29	8.16	8.27	9.26	FHL1	chrX	protein_coding	four and a half LIM domains 1
ENSG00000134909.19	8917.56	1.00503	0.329126	3.05363	0.00226093	0.0316989	9.56	13.5	13.04	19.48	20.65	32.14	ARHGAP32	chr11	protein_coding	Rho GTPase activating protein 32
ENSG00000006047.13	11.937	5.95612	1.42192	4.1888	2.80433e-05	0.000885815	0.01	0	0	0.05	0.13	0.22	YBX2	chr17	protein_coding	Y-box binding protein 2
ENSG00000159640.17	73.5241	1.45489	0.505205	2.87981	0.00397921	0.0484777	0.11	0.07	0.19	0.18	0.47	0.37	ACE	chr17	protein_coding	angiotensin I converting enzyme
ENSG00000163220.11	51.5369	4.11513	0.613699	6.70545	2.00782e-11	2.39625e-09	0.23	0.06	0.46	4.3	3.06	6.03	S100A9	chr1	protein_coding	S100 calcium binding protein A9
ENSG00000101311.16	5165.27	1.61024	0.50893	3.16398	0.0015563	0.0238238	11.65	15.43	14.46	34.05	16.1	74.6	FERMT1	chr20	protein_coding	FERM domain containing kindlin 1
ENSG00000112319.20	24.4693	2.57437	0.649411	3.96417	7.36524e-05	0.00200332	0.02	0.01	0.01	0.05	0.12	0.06	EYA4	chr6	protein_coding	EYA transcriptional coactivator and phosphatase 4
ENSG00000188883.5	56.694	2.91591	0.475294	6.13496	8.51792e-10	7.91757e-08	0.25	0.1	0.14	1.49	0.95	1.24	KLRG2	chr7	protein_coding	killer cell lectin like receptor G2
ENSG00000171236.10	35.9931	5.06382	0.786058	6.44204	1.17877e-10	1.25914e-08	0.01	0.03	0.03	0.46	0.55	1.02	LRG1	chr19	protein_coding	leucine rich alpha-2-glycoprotein 1
ENSG00000130635.16	613.844	7.4451	0.667637	11.1514	7.04719e-29	1.04808e-25	0.02	0.03	0	4.25	3.7	0.85	COL5A1	chr9	protein_coding	collagen type V alpha 1 chain
ENSG00000089127.15	28.4152	5.01612	0.806107	6.22265	4.88833e-10	4.8717e-08	0.01	0	0	0.1	0.11	0.13	OAS1	chr12	protein_coding	2'-5'-oligoadenylate synthetase 1
ENSG00000079308.20	1344.93	2.69873	0.379692	7.1077	1.17994e-12	1.71526e-10	0.38	0.47	0.89	2.89	4.35	4.11	TNS1	chr2	protein_coding	tensin 1
ENSG00000185269.12	10.3653	2.98419	0.895399	3.3328	0.000859767	0.0148153	0.04	0	0.02	0.2	0.2	0.11	NOTUM	chr17	protein_coding	notum, palmitoleoyl-protein carboxylesterase
ENSG00000038427.16	2737.27	3.11621	0.417387	7.46599	8.26771e-14	1.44007e-11	1.18	0.96	0.92	6.63	15.48	4.86	VCAN	chr5	protein_coding	versican
ENSG00000227183.3	112.508	1.17454	0.3708	3.16758	0.00153711	0.0236048	5.59	9.56	6.51	13.37	16.22	19.23	HDGFP1	chrX	processed_pseudogene	heparin binding growth factor pseudogene 1
ENSG00000168140.5	94.8456	1.61297	0.498484	3.23575	0.00121322	0.0196123	0.26	0.28	0.77	1.39	0.95	1.66	VASN	chr16	protein_coding	vasorin
ENSG00000223764.2	24.5304	2.22301	0.551726	4.0292	5.59678e-05	0.00158199	0.04	0.06	0.07	0.3	0.2	0.26	LINC02593	chr1	lncRNA	long intergenic non-protein coding RNA 2593
ENSG00000267110.1	59.3948	1.30065	0.41872	3.10625	0.00189477	0.0276062	0.82	0.67	1.29	2.15	1.95	2.76	CTD-2587H24.4	chr19	protein_coding	--
ENSG00000157510.14	170.795	2.4633	0.514687	4.78602	1.70124e-06	7.79426e-05	0.28	0.29	0.07	1.15	1.57	0.81	AFAP1L1	chr5	protein_coding	actin filament associated protein 1 like 1
ENSG00000196405.13	121.804	1.34354	0.336043	3.99811	6.3849e-05	0.0017839	0.23	0.16	0.14	0.51	0.44	0.37	EVL	chr14	protein_coding	Enah/Vasp-like
ENSG00000103381.12	31.6379	6.50525	1.27644	5.09642	3.46136e-07	1.91206e-05	0.01	0	0	0.32	0.43	0.05	CPPED1	chr16	protein_coding	calcineurin like phosphoesterase domain containing 1
ENSG00000230387.4	12.4937	4.57309	1.14751	3.98521	6.742e-05	0.00185156	0.01	0	0.01	0.04	0.13	0.18	RP4-737E23.7	chr20	lncRNA	--
ENSG00000176390.12	1806.5	1.04736	0.244185	4.28922	1.79304e-05	0.000611403	8.04	7.3	5.92	15.03	16.01	13.09	CRLF3	chr17	protein_coding	cytokine receptor like factor 3
ENSG00000225614.4	245.581	2.61926	0.683472	3.83229	0.000126955	0.0032002	0.05	0.08	0.26	0.63	0.27	1.48	ZNF469	chr16	protein_coding	zinc finger protein 469
ENSG00000127946.17	2536.59	1.03671	0.263754	3.93059	8.47375e-05	0.0022786	4.72	4.33	5.67	8.68	9.69	11.74	HIP1	chr7	protein_coding	huntingtin interacting protein 1
ENSG00000157227.14	1366.23	1.77901	0.363524	4.89379	9.89127e-07	4.82924e-05	2.67	2.5	5.42	10.57	14.96	10.94	MMP14	chr14	protein_coding	matrix metallopeptidase 14
ENSG00000165716.11	79.0067	3.23938	0.427479	7.57786	3.51313e-14	6.40782e-12	0.1	0.07	0.18	1.2	1	1.14	DIPK1B	chr9	protein_coding	divergent protein kinase domain 1B
ENSG00000154188.10	940.318	1.75836	0.50016	3.5156	0.000438754	0.00883633	0.91	2.91	0.88	5.63	6.84	3.8	ANGPT1	chr8	protein_coding	angiopoietin 1
ENSG00000130829.18	298.314	1.52849	0.271035	5.63947	1.70577e-08	1.22146e-06	1.55	1.28	1.57	4.88	4.43	3.43	DUSP9	chrX	protein_coding	dual specificity phosphatase 9
ENSG00000239697.11	36.9619	4.08802	0.620248	6.59094	4.3704e-11	5.05972e-09	0.06	0.04	0.07	0.63	1.19	1.08	TNFSF12	chr17	protein_coding	TNF superfamily member 12
ENSG00000091622.16	1762.4	1.03293	0.244408	4.22626	2.37608e-05	0.000773387	2.88	3.2	2.5	5.57	5.88	6.13	PITPNM3	chr17	protein_coding	PITPNM family member 3
ENSG00000072778.20	6266.75	1.15569	0.347376	3.32692	0.000878105	0.0150641	16.79	17.14	30.01	47.89	36.31	57.19	ACADVL	chr17	protein_coding	acyl-CoA dehydrogenase very long chain
ENSG00000108406.10	1295.53	1.23435	0.318581	3.87453	0.000106831	0.00274473	4.23	3.74	2.38	8.48	9.8	6.28	DHX40	chr17	protein_coding	DEAH-box helicase 40
ENSG00000196517.13	1181.85	1.13694	0.32595	3.48808	0.00048651	0.00956885	3.86	2.65	4.69	6.13	8.49	9.86	SLC6A9	chr1	protein_coding	solute carrier family 6 member 9
ENSG00000089057.15	1310.81	1.27687	0.306129	4.17101	3.03249e-05	0.000942606	2.54	3.4	2.08	7.54	5.69	6.3	SLC23A2	chr20	protein_coding	solute carrier family 23 member 2
ENSG00000167613.16	3.6775	5.23463	1.65519	3.16256	0.0015639	0.0238835	0	0	0	0.01	0.04	0.02	LAIR1	chr19	protein_coding	leukocyte associated immunoglobulin like receptor 1
ENSG00000260910.2	214.187	1.38298	0.405735	3.40859	0.000653005	0.0119331	0.42	0.5	0.67	2.06	0.89	1.17	LINC00565	chr13	lncRNA	long intergenic non-protein coding RNA 565
ENSG00000108947.5	217.469	1.74053	0.3106	5.60378	2.09732e-08	1.49629e-06	0.74	0.74	0.99	2.17	3.35	2.76	EFNB3	chr17	protein_coding	ephrin B3
ENSG00000141753.7	1997.37	1.92854	0.326672	5.90359	3.55674e-09	2.92622e-07	8.2	7.16	14.59	36.53	38.47	38.77	IGFBP4	chr17	protein_coding	insulin like growth factor binding protein 4
ENSG00000105613.10	66.7576	1.6074	0.477556	3.36589	0.000762978	0.0134716	0.11	0.07	0.21	0.28	0.51	0.44	MAST1	chr19	protein_coding	microtubule associated serine/threonine kinase 1
ENSG00000147894.17	83.8178	7.88573	1.07553	7.33192	2.26879e-13	3.62518e-11	0	0.01	0	0.55	0.73	0.6	C9orf72	chr9	protein_coding	C9orf72-SMCR8 complex subunit
ENSG00000223573.7	15.3562	3.57401	0.806921	4.42919	9.45863e-06	0.00034763	0.01	0.01	0.02	0.11	0.18	0.21	TINCR	chr19	protein_coding	TINCR ubiquitin domain containing
ENSG00000250742.4	13.3599	7.09947	1.35683	5.23241	1.67317e-07	9.80272e-06	0	0	0	0.1	0.19	0.2	LINC02381	chr12	lncRNA	long intergenic non-protein coding RNA 2381
ENSG00000065717.15	58.9722	3.3955	0.650866	5.21689	1.81954e-07	1.05642e-05	0.02	0.04	0.13	0.48	0.53	1.03	TLE2	chr19	protein_coding	TLE family member 2, transcriptional corepressor
ENSG00000109472.14	2181.95	1.93552	0.316106	6.12299	9.18333e-10	8.45479e-08	5.73	7.8	9.4	26.14	25.56	35.79	CPE	chr4	protein_coding	carboxypeptidase E
ENSG00000169372.13	298.494	1.17045	0.353404	3.31193	0.000926531	0.0157551	1.22	0.82	1.37	2.62	1.81	3.18	CRADD	chr12	protein_coding	CASP2 and RIPK1 domain containing adaptor with death domain
ENSG00000108587.16	2908.91	1.26811	0.235918	5.37522	7.64893e-08	4.84867e-06	4.24	4.73	4.73	11.22	10.03	11.75	GOSR1	chr17	protein_coding	golgi SNAP receptor complex member 1
ENSG00000196159.14	50.7913	1.91871	0.547557	3.50414	0.000458084	0.00912111	0.02	0.05	0.01	0.1	0.11	0.09	FAT4	chr4	protein_coding	FAT atypical cadherin 4
ENSG00000133216.17	274.068	2.10762	0.313833	6.71574	1.87114e-11	2.27445e-09	0.26	0.21	0.19	1.13	1.02	0.68	EPHB2	chr1	protein_coding	EPH receptor B2
ENSG00000168824.14	29.2294	7.25698	1.26696	5.72785	1.01711e-08	7.54343e-07	0	0.01	0	0.33	0.44	0.29	NSG1	chr4	protein_coding	neuronal vesicle trafficking associated 1
ENSG00000178922.18	1761.89	1.2455	0.319423	3.89923	9.64998e-05	0.00253496	12.7	8.31	9.15	26.83	29.5	15.66	HYI	chr1	protein_coding	hydroxypyruvate isomerase (putative)
ENSG00000085741.13	88.6019	1.56423	0.405385	3.85862	0.000114031	0.00290855	0.41	0.41	0.67	1.09	1.43	1.9	WNT11	chr11	protein_coding	Wnt family member 11
ENSG00000108846.16	2209.72	1.31399	0.415286	3.16407	0.00155581	0.0238238	2.79	3.46	4.17	8.26	4.6	12.76	ABCC3	chr17	protein_coding	ATP binding cassette subfamily C member 3
ENSG00000132591.12	2480.35	1.91254	0.320873	5.96041	2.5161e-09	2.143e-07	10.46	9.94	16.49	46.83	36.98	54.19	ERAL1	chr17	protein_coding	Era like 12S mitochondrial rRNA chaperone 1
ENSG00000114270.18	2622.95	1.86478	0.40575	4.59588	4.30931e-06	0.00017879	1.81	2.2	4.03	12.25	6.28	10.6	COL7A1	chr3	protein_coding	collagen type VII alpha 1 chain
ENSG00000161960.16	2541.33	1.01173	0.291984	3.46502	0.000530201	0.0102407	7.58	8.24	9.84	19.45	13.01	19.1	EIF4A1	chr17	protein_coding	eukaryotic translation initiation factor 4A1
ENSG00000231419.6	44.3157	2.17065	0.636159	3.41212	0.000644591	0.0118353	0.03	0.03	0.08	0.1	0.2	0.33	LINC00689	chr7	lncRNA	long intergenic non-protein coding RNA 689
ENSG00000253161.5	4.27089	5.44849	1.74704	3.11869	0.00181657	0.02679	0	0	0	0.1	0.33	0.03	LINC01605	chr8	lncRNA	long intergenic non-protein coding RNA 1605
ENSG00000184986.11	15.6164	2.3273	0.695274	3.34732	0.00081598	0.0142127	0.06	0.07	0.09	0.48	0.41	0.19	TMEM121	chr14	protein_coding	transmembrane protein 121
ENSG00000013016.16	95.4361	1.12138	0.382826	2.92922	0.00339819	0.042746	0.37	0.39	0.23	0.91	0.61	0.62	EHD3	chr2	protein_coding	EH domain containing 3
ENSG00000185736.16	194.389	1.70767	0.394941	4.32388	1.53312e-05	0.000533117	0.18	0.17	0.34	0.53	0.84	0.86	ADARB2	chr10	protein_coding	adenosine deaminase RNA specific B2 (inactive)
ENSG00000260260.1	229.195	1.59714	0.30544	5.22899	1.70437e-07	9.95539e-06	9.8	6.34	10.29	30.07	23.91	25.9	SNHG19	chr16	lncRNA	small nucleolar RNA host gene 19
ENSG00000231439.4	19.7436	2.11767	0.612274	3.45871	0.000542778	0.0104005	0.25	0.2	0.11	1.04	0.8	0.57	WASIR2	chr16	lncRNA	WASH and IL9R antisense RNA 2
ENSG00000110492.16	662.651	1.36138	0.356639	3.81724	0.000134953	0.00337078	3.56	3.02	6.85	10.71	12.71	11.11	MDK	chr11	protein_coding	midkine
ENSG00000178921.14	1920.43	1.37877	0.2396	5.75446	8.69217e-09	6.56462e-07	4.43	4.51	4.1	12.33	10	11.59	PFAS	chr17	protein_coding	phosphoribosylformylglycinamidine synthase
ENSG00000246430.7	120.901	3.69175	0.833577	4.42881	9.47559e-06	0.00034763	0.08	0.31	0.02	3.78	0.75	0.76	LINC00968	chr8	lncRNA	long intergenic non-protein coding RNA 968
ENSG00000166313.19	264.735	1.49223	0.347535	4.29377	1.75668e-05	0.000601466	0.95	0.62	0.53	2.04	2.49	1.43	APBB1	chr11	protein_coding	amyloid beta precursor protein binding family B member 1
ENSG00000155850.8	5009.49	1.45389	0.421488	3.44942	0.000561795	0.0106907	4.97	11.18	8.38	24.3	13.76	29.1	SLC26A2	chr5	protein_coding	solute carrier family 26 member 2
ENSG00000128596.17	51.8331	1.34352	0.443151	3.03176	0.00243136	0.0333492	0.18	0.08	0.11	0.24	0.4	0.31	CCDC136	chr7	protein_coding	coiled-coil domain containing 136
ENSG00000123999.5	52.1625	1.94944	0.496149	3.92914	8.525e-05	0.0022892	0.16	0.38	0.49	1.16	1.18	1.66	INHA	chr2	protein_coding	inhibin subunit alpha
ENSG00000213977.8	2622.67	1.0691	0.245404	4.3565	1.3216e-05	0.000467127	32.44	34.04	30.5	80.69	64.04	59.46	TAX1BP3	chr17	protein_coding	Tax1 binding protein 3
ENSG00000179314.15	10.7569	6.78273	1.4428	4.70109	2.58773e-06	0.000113707	0	0	0	0.04	0.15	0.06	WSCD1	chr17	protein_coding	WSC domain containing 1
ENSG00000132589.16	4860.34	1.43247	0.281922	5.08109	3.75277e-07	2.06125e-05	17.35	17.75	26.37	48.76	55.68	61.21	FLOT2	chr17	protein_coding	flotillin 2
ENSG00000105854.13	2607.63	1.12588	0.273629	4.11463	3.87808e-05	0.00117153	10.96	13.34	9.35	27.72	26.13	20.19	PON2	chr7	protein_coding	paraoxonase 2
ENSG00000131477.11	56.1354	2.89444	0.462486	6.25844	3.88837e-10	3.91551e-08	0.19	0.28	0.47	2.35	2.09	2.58	RAMP2	chr17	protein_coding	receptor activity modifying protein 2
ENSG00000172889.16	118.438	1.92315	0.328393	5.85624	4.73459e-09	3.75158e-07	0.56	0.43	0.54	2.35	1.88	1.58	EGFL7	chr9	protein_coding	EGF like domain multiple 7
ENSG00000109819.9	53.6093	2.9894	0.559209	5.34576	9.00383e-08	5.65195e-06	0.02	0.03	0.03	0.15	0.16	0.38	PPARGC1A	chr4	protein_coding	PPARG coactivator 1 alpha
ENSG00000114631.11	165.839	8.87839	1.06724	8.31904	8.86805e-17	2.3487e-14	0	0.03	0	4.58	3.54	3.92	PODXL2	chr3	protein_coding	podocalyxin like 2
ENSG00000010361.14	364.181	1.00964	0.349534	2.88855	0.00387027	0.0473594	1.59	1.86	3.03	4.27	3.63	5.1	FUZ	chr19	protein_coding	fuzzy planar cell polarity protein
ENSG00000128581.17	382.907	1.01382	0.278797	3.6364	0.000276475	0.00606739	1.11	1.05	0.9	2.39	2.23	1.58	IFT22	chr7	protein_coding	intraflagellar transport 22
ENSG00000147852.17	78.9542	1.33102	0.408235	3.26044	0.00111241	0.0182457	0.1	0.06	0.06	0.17	0.25	0.12	VLDLR	chr9	protein_coding	very low density lipoprotein receptor
ENSG00000184500.16	67.3123	1.42091	0.425696	3.33785	0.000844296	0.0146138	0.24	0.17	0.14	0.56	0.63	0.3	PROS1	chr3	protein_coding	protein S
ENSG00000101115.13	20.6805	2.03399	0.620553	3.27771	0.00104655	0.0173831	0.04	0.04	0.03	0.1	0.13	0.22	SALL4	chr20	protein_coding	spalt like transcription factor 4
ENSG00000130005.13	369.394	2.02883	0.263531	7.69862	1.37546e-14	2.65932e-12	1.49	1.52	1.78	7.24	5.89	6.43	GAMT	chr19	protein_coding	guanidinoacetate N-methyltransferase
ENSG00000206262.9	4.09994	5.38844	1.68194	3.2037	0.00135673	0.0212914	0	0	0	0.02	0.09	0.02	FOXL2NB	chr3	protein_coding	FOXL2 neighbor
ENSG00000184828.10	10.0388	4.75431	1.28061	3.71252	0.000205205	0.00471752	0	0	0	0.03	0.1	0.08	ZBTB7C	chr18	protein_coding	zinc finger and BTB domain containing 7C
ENSG00000120159.13	159.366	9.71436	1.22488	7.93085	2.17659e-15	4.78206e-13	0.01	0	0	2.4	3.37	2.27	CAAP1	chr9	protein_coding	caspase activity and apoptosis inhibitor 1
ENSG00000090776.6	1489.24	1.55835	0.481461	3.23671	0.00120918	0.0195798	3.77	8.14	6.06	16.61	8.5	27.43	EFNB1	chrX	protein_coding	ephrin B1
ENSG00000101210.13	2034.62	1.11036	0.362241	3.06524	0.00217496	0.0308289	6.47	6.61	8.06	13.18	10.13	21.85	EEF1A2	chr20	protein_coding	eukaryotic translation elongation factor 1 alpha 2
ENSG00000260442.5	19.3402	2.27455	0.660683	3.44273	0.000575871	0.0108836	0.27	0.12	0.49	0.98	1.95	1.47	ATP2A1-AS1	chr16	lncRNA	ATP2A1 antisense RNA 1
ENSG00000143147.15	971.795	1.08937	0.238372	4.57004	4.87625e-06	0.000199214	1.5	1.54	1.27	2.83	3.36	3.01	GPR161	chr1	protein_coding	G protein-coupled receptor 161
ENSG00000105376.5	189.395	1.71218	0.545707	3.13755	0.00170367	0.0255735	0.49	0.2	1.1	1.26	2.17	2.4	ICAM5	chr19	protein_coding	intercellular adhesion molecule 5
ENSG00000065989.16	224.414	1.06197	0.309116	3.4355	0.000591469	0.0111222	0.56	0.55	0.59	1.26	1.5	0.82	PDE4A	chr19	protein_coding	phosphodiesterase 4A
ENSG00000134259.6	39.2522	3.06258	0.847291	3.61456	0.000300862	0.00650656	0.03	0.08	0.05	0.47	0.05	0.8	NGF	chr1	protein_coding	nerve growth factor
ENSG00000132164.10	157.287	8.22482	0.925081	8.89092	6.06025e-19	2.21073e-16	0.01	0.01	0	1.31	0.82	1.56	SLC6A11	chr3	protein_coding	solute carrier family 6 member 11
ENSG00000144230.17	13.3733	3.77385	0.970603	3.88815	0.000101011	0.00262492	0	0.04	0.02	0.22	0.4	0.12	GPR17	chr2	protein_coding	G protein-coupled receptor 17
ENSG00000182492.16	190.796	2.7805	0.58666	4.73954	2.14204e-06	9.6047e-05	0.19	0.33	1.08	2.93	2.82	5.14	BGN	chrX	protein_coding	biglycan
ENSG00000143224.18	259.609	1.41035	0.397574	3.5474	0.000389053	0.00799356	0.71	0.44	1.24	1.91	2.14	2.29	PPOX	chr1	protein_coding	protoporphyrinogen oxidase
ENSG00000166813.16	23.7017	1.55325	0.525897	2.95352	0.00314167	0.0402525	0.06	0.07	0.05	0.15	0.17	0.22	KIF7	chr15	protein_coding	kinesin family member 7
ENSG00000113140.11	26.7182	4.14086	0.759092	5.45501	4.89693e-08	3.18778e-06	0.01	0.03	0.02	0.38	0.35	0.14	SPARC	chr5	protein_coding	secreted protein acidic and cysteine rich
ENSG00000259207.9	49.6734	4.1716	0.756289	5.51588	3.4704e-08	2.36256e-06	0.02	0.01	0.04	0.34	0.14	0.67	ITGB3	chr17	protein_coding	integrin subunit beta 3
ENSG00000105825.14	3564.76	2.11251	0.440431	4.79646	1.61495e-06	7.48765e-05	9.31	17.87	15.96	60.64	33.55	91.13	TFPI2	chr7	protein_coding	tissue factor pathway inhibitor 2
ENSG00000124299.15	264.899	1.20982	0.268628	4.50371	6.67765e-06	0.00025977	0.99	0.9	0.94	2.12	1.97	2.44	PEPD	chr19	protein_coding	peptidase D
ENSG00000250462.8	354.113	1.26019	0.285225	4.41822	9.95181e-06	0.000361457	1.13	1.03	1.01	2.32	3.34	2.01	LRRC37BP1	chr17	transcribed_unprocessed_pseudogene	leucine rich repeat containing 37B pseudogene 1
ENSG00000081059.20	148.714	2.16939	0.559231	3.87924	0.000104784	0.00271183	0.09	0.12	0.21	0.43	0.32	1.13	TCF7	chr5	protein_coding	transcription factor 7
ENSG00000107731.12	76.6069	2.43712	0.545618	4.46672	7.94298e-06	0.000300528	0.05	0.05	0.17	0.47	0.35	0.67	UNC5B	chr10	protein_coding	unc-5 netrin receptor B
ENSG00000184185.10	24.4314	6.15169	1.30879	4.70028	2.59802e-06	0.000113829	0	0	0	0.27	0.04	0.38	KCNJ12	chr17	protein_coding	potassium inwardly rectifying channel subfamily J member 12
ENSG00000187260.16	24.6453	2.04427	0.561952	3.6378	0.000274976	0.00604823	0.04	0.09	0.06	0.19	0.31	0.28	WDR86	chr7	protein_coding	WD repeat domain 86
ENSG00000159674.12	62.2246	2.28565	0.628458	3.63692	0.000275922	0.00606212	0.04	0.05	0.18	0.27	0.37	0.72	SPON2	chr4	protein_coding	spondin 2
ENSG00000115461.5	7.24761	5.22573	1.46502	3.567	0.000361098	0.00754754	0	0	0	0.04	0.04	0.09	IGFBP5	chr2	protein_coding	insulin like growth factor binding protein 5
ENSG00000184985.16	38.8971	2.18307	0.714511	3.05533	0.00224809	0.0315877	0.01	0.04	0.13	0.25	0.26	0.29	SORCS2	chr4	protein_coding	sortilin related VPS10 domain containing receptor 2
ENSG00000163520.14	130.275	5.79097	0.536598	10.792	3.75487e-27	5.18548e-24	0.02	0.04	0.01	1.51	1.72	1.01	FBLN2	chr3	protein_coding	fibulin 2
ENSG00000215305.10	157.088	3.64515	0.436605	8.34885	6.89284e-17	1.87944e-14	0.32	0.08	0.15	2.2	2.4	2.27	VPS16	chr20	protein_coding	VPS16 core subunit of CORVET and HOPS complexes
ENSG00000280604.1	15.5091	3.57745	1.06274	3.36624	0.000762005	0.0134667	0.02	0.01	0.01	0.11	0.36	0.02	PCBP3-OT1	chr21	lncRNA	--
ENSG00000169554.22	727.526	1.31345	0.45325	2.89786	0.00375721	0.0461804	0.55	0.5	0.22	0.82	1.69	0.69	ZEB2	chr2	protein_coding	zinc finger E-box binding homeobox 2
ENSG00000169083.18	841.04	13.0779	1.24077	10.5401	5.64155e-26	7.27158e-23	0	0	0	2.5	5.27	2.74	AR	chrX	protein_coding	androgen receptor
ENSG00000173237.5	60.1039	1.91575	0.595068	3.21938	0.00128469	0.020443	0.4	0.49	0.78	0.98	1.44	3.78	C11orf86	chr11	protein_coding	chromosome 11 open reading frame 86
ENSG00000183087.15	14065.1	1.0094	0.295206	3.41932	0.000627781	0.0116125	33.68	38.67	50.56	104.54	74.03	69.46	GAS6	chr13	protein_coding	growth arrest specific 6
ENSG00000083444.17	5174.98	1.34916	0.331798	4.06621	4.77848e-05	0.00139769	10.42	13.16	19.86	34.12	47.79	29.66	PLOD1	chr1	protein_coding	procollagen-lysine,2-oxoglutarate 5-dioxygenase 1
ENSG00000116885.18	100.743	1.11192	0.301943	3.68254	0.000230918	0.00523396	0.62	0.54	0.65	1.32	1.27	1.33	OSCP1	chr1	protein_coding	organic solute carrier partner 1
ENSG00000125817.8	2261.18	1.1443	0.281528	4.0646	4.81146e-05	0.00140521	10.48	13.36	14.7	34.9	25.83	24.76	CENPB	chr20	protein_coding	centromere protein B
ENSG00000137055.15	552.758	10.6305	1.05617	10.0651	7.88238e-24	6.92718e-21	0.01	0.01	0	5.91	5.66	4.94	PLAA	chr9	protein_coding	phospholipase A2 activating protein
ENSG00000154319.16	679.259	2.21499	0.32118	6.8964	5.33353e-12	7.16101e-10	1.05	1.23	1.49	7.7	4.56	5.27	FAM167A	chr8	protein_coding	family with sequence similarity 167 member A
ENSG00000167700.9	666.386	1.0395	0.349752	2.97211	0.00295759	0.0384805	5.12	4.69	9.15	11.94	11.36	15.44	MFSD3	chr8	protein_coding	major facilitator superfamily domain containing 3
ENSG00000167543.16	1306.86	1.55842	0.310418	5.02039	5.15661e-07	2.73145e-05	3.26	2.85	5.41	10.96	11.76	11.17	TP53I13	chr17	protein_coding	tumor protein p53 inducible protein 13
ENSG00000213015.9	397.446	1.43199	0.294782	4.8578	1.18696e-06	5.68035e-05	2.16	1.69	2.69	5.07	5.9	6.67	ZNF580	chr19	protein_coding	zinc finger protein 580
ENSG00000175745.14	199.646	2.07227	0.38371	5.40061	6.64134e-08	4.25178e-06	0.7	0.38	0.34	1.73	2.67	1.58	NR2F1	chr5	protein_coding	nuclear receptor subfamily 2 group F member 1
ENSG00000135919.14	18182.6	2.55023	0.599282	4.25547	2.08607e-05	0.000696582	7.75	19.36	19.48	72.12	28.11	168.49	SERPINE2	chr2	protein_coding	serpin family E member 2
ENSG00000197291.9	20.9512	1.98197	0.594259	3.33519	0.000852405	0.0147278	0.04	0.04	0.08	0.18	0.18	0.27	RAMP2-AS1	chr17	lncRNA	RAMP2 antisense RNA 1
ENSG00000080854.16	416.422	7.43731	1.20453	6.17444	6.63977e-10	6.41866e-08	0	0.01	0.01	0.6	0.74	2.27	IGSF9B	chr11	protein_coding	immunoglobulin superfamily member 9B
ENSG00000215845.11	871.36	1.29015	0.422734	3.05193	0.00227376	0.0317866	7.8	7.33	18.47	26.95	20.81	33.63	TSTD1	chr1	protein_coding	thiosulfate sulfurtransferase like domain containing 1
ENSG00000127399.15	152.396	1.13235	0.318338	3.55705	0.000375039	0.00778841	1.09	1.07	1.68	2.81	3.2	2.46	LRRC61	chr7	protein_coding	leucine rich repeat containing 61
ENSG00000134533.6	305.889	1.48913	0.430256	3.46102	0.000538124	0.0103523	1.12	1.39	0.54	1.99	3.99	2.67	RERG	chr12	protein_coding	RAS like estrogen regulated growth inhibitor
ENSG00000141068.14	269.489	2.51145	0.388257	6.46851	9.89708e-11	1.08037e-08	0.14	0.15	0.23	0.69	1.46	0.86	KSR1	chr17	protein_coding	kinase suppressor of ras 1
ENSG00000096872.17	247.956	9.46404	1.10665	8.552	1.2097e-17	3.71244e-15	0	0	0	1.67	2.82	0.99	IFT74	chr9	protein_coding	intraflagellar transport 74
ENSG00000185614.7	40.6872	1.60963	0.455762	3.53172	0.000412862	0.00838473	0.36	0.53	0.64	1.92	1.64	1.17	INKA1	chr3	protein_coding	inka box actin regulator 1
ENSG00000187867.10	23.1965	2.56731	0.858588	2.99016	0.00278831	0.0368484	0.1	0.02	0.06	0.13	0.88	0.15	PALM3	chr19	protein_coding	paralemmin 3
ENSG00000198054.12	56.5233	4.60603	0.573911	8.02569	1.00954e-15	2.29629e-13	0.06	0.12	0.23	3.26	2.99	4.07	DSCR8	chr21	lncRNA	Down syndrome critical region 8
ENSG00000147251.16	602.872	1.67901	0.36069	4.655	3.23974e-06	0.000137967	1.31	1.05	0.98	2.43	5.51	2.89	DOCK11	chrX	protein_coding	dedicator of cytokinesis 11
ENSG00000143819.13	3000.18	1.34201	0.381386	3.51878	0.000433543	0.00874048	11.46	16.57	26.25	36.05	42.58	58.45	EPHX1	chr1	protein_coding	epoxide hydrolase 1
ENSG00000126653.18	2316.24	1.06748	0.297263	3.59103	0.000329376	0.00700567	7.01	7.79	9.86	18.36	13.32	19.78	NSRP1	chr17	protein_coding	nuclear speckle splicing regulatory protein 1
ENSG00000182379.10	161.797	2.43876	0.458126	5.32334	1.01881e-07	6.37463e-06	0.52	0.35	0.98	2.82	2.54	4.64	NXPH4	chr12	protein_coding	neurexophilin 4
ENSG00000171303.7	35.0609	1.79082	0.48907	3.66168	0.000250569	0.00558766	0.04	0.08	0.08	0.21	0.22	0.26	KCNK3	chr2	protein_coding	potassium two pore domain channel subfamily K member 3
ENSG00000137841.12	146.14	1.24137	0.293309	4.23228	2.31334e-05	0.000760648	0.33	0.33	0.27	0.79	0.81	0.62	PLCB2	chr15	protein_coding	phospholipase C beta 2
ENSG00000274949.1	40.6027	1.21238	0.398628	3.04138	0.00235499	0.032569	1.18	1.04	1.23	2.86	2.55	2.6	RP5-1009E24.9	chr20	lncRNA	--
ENSG00000184368.16	159.998	3.12491	0.528778	5.90969	3.42744e-09	2.83189e-07	0.34	0.2	0.05	1.84	1.92	1.47	MAP7D2	chrX	protein_coding	MAP7 domain containing 2
ENSG00000100299.18	156.025	1.05604	0.287289	3.6759	0.000237016	0.00535334	0.58	0.53	0.68	1.18	1.47	1.08	ARSA	chr22	protein_coding	arylsulfatase A
ENSG00000088766.12	80.067	1.55799	0.440795	3.5345	0.000408545	0.00831454	0.15	0.18	0.27	0.8	0.37	0.59	CRLS1	chr20	protein_coding	cardiolipin synthase 1
ENSG00000176563.10	11.4737	2.49115	0.8147	3.05775	0.00223007	0.031437	0.04	0.02	0.02	0.08	0.23	0.16	CNTD1	chr17	protein_coding	cyclin N-terminal domain containing 1
ENSG00000125877.13	806.446	1.47553	0.249679	5.90972	3.42685e-09	2.83189e-07	5.61	5.83	5.95	18.19	14	16.16	ITPA	chr20	protein_coding	inosine triphosphatase
ENSG00000137745.12	14.3885	2.97753	0.771278	3.86051	0.00011315	0.00289372	0.03	0.05	0.02	0.31	0.26	0.15	MMP13	chr11	protein_coding	matrix metallopeptidase 13
ENSG00000198286.10	287.322	4.88443	0.353925	13.8008	2.52199e-43	9.75205e-40	0.08	0.12	0.12	3.41	3.63	2.53	CARD11	chr7	protein_coding	caspase recruitment domain family member 11
ENSG00000129194.8	144.96	1.30666	0.447463	2.92016	0.00349857	0.0437089	2.25	1.08	1.2	3.41	5.76	2.17	SOX15	chr17	protein_coding	SRY-box transcription factor 15
ENSG00000108669.16	1820.22	1.00473	0.329733	3.04709	0.00231068	0.0321539	4.27	4.24	3.85	10.19	5.3	9.19	CYTH1	chr17	protein_coding	cytohesin 1
ENSG00000198768.11	2021.14	4.23253	0.430179	9.839	7.64672e-23	5.28006e-20	0.62	1.18	2.04	28.39	19.5	24.21	APCDD1L	chr20	protein_coding	APC down-regulated 1 like
ENSG00000182310.15	47.7588	2.16217	0.573429	3.7706	0.000162859	0.0039163	0.09	0.12	0.13	0.22	0.9	0.4	SPACA6	chr19	protein_coding	sperm acrosome associated 6
ENSG00000179222.18	14.922	2.07569	0.659568	3.14704	0.00164933	0.0249666	0.02	0.03	0.02	0.11	0.14	0.08	MAGED1	chrX	protein_coding	MAGE family member D1
ENSG00000091986.16	1014.14	1.86595	0.49559	3.7651	0.000166483	0.0039985	1.17	0.83	0.65	3.63	5.13	1.08	CCDC80	chr3	protein_coding	coiled-coil domain containing 80
ENSG00000067840.13	11.851	4.42634	1.06187	4.16845	3.06677e-05	0.000951731	0.01	0.01	0.01	0.1	0.22	0.1	PDZD4	chrX	protein_coding	PDZ domain containing 4
ENSG00000155980.13	75.5822	2.33036	0.46304	5.03275	4.83498e-07	2.57519e-05	0.08	0.05	0.03	0.2	0.35	0.27	KIF5A	chr12	protein_coding	kinesin family member 5A
ENSG00000167619.13	62.8697	2.49753	0.521253	4.7914	1.65625e-06	7.64242e-05	0.07	0.14	0.2	0.67	0.57	1.09	TMEM145	chr19	protein_coding	transmembrane protein 145
ENSG00000122862.5	16.6598	3.27694	0.706359	4.6392	3.49762e-06	0.000147972	0.09	0.06	0.06	0.63	0.65	0.69	SRGN	chr10	protein_coding	serglycin
ENSG00000166450.13	61.4947	1.92241	0.381868	5.03422	4.79792e-07	2.56252e-05	0.06	0.04	0.05	0.16	0.18	0.19	PRTG	chr15	protein_coding	protogenin
ENSG00000177096.9	371.091	2.22255	0.377479	5.88787	3.91206e-09	3.16468e-07	0.79	1.52	1.91	7.77	6.1	5.91	PHETA2	chr22	protein_coding	PH domain containing endocytic trafficking adaptor 2
ENSG00000171105.14	35.3833	5.06403	0.737009	6.87105	6.37328e-12	8.4398e-10	0	0	0.01	0.16	0.15	0.19	INSR	chr19	protein_coding	insulin receptor
ENSG00000197580.13	13.0019	3.83383	0.984565	3.89393	9.86344e-05	0.00257702	0.02	0	0	0.1	0.1	0.09	BCO2	chr11	protein_coding	beta-carotene oxygenase 2
ENSG00000112195.9	20.9406	5.91913	1.25976	4.6986	2.61949e-06	0.000114066	0.01	0	0.01	0.14	0.16	0.55	TREML2	chr6	protein_coding	triggering receptor expressed on myeloid cells like 2
ENSG00000160255.18	267.802	1.24899	0.411826	3.03281	0.00242289	0.0332937	0.35	0.51	0.97	1.49	1.26	1.58	ITGB2	chr21	protein_coding	integrin subunit beta 2
ENSG00000090376.11	61.8734	6.88526	0.929235	7.4096	1.26676e-13	2.14839e-11	0.01	0	0	0.3	0.43	0.28	IRAK3	chr12	protein_coding	interleukin 1 receptor associated kinase 3
ENSG00000157350.13	444.538	1.02392	0.298837	3.42634	0.000611765	0.0114202	0.78	0.62	0.99	1.77	1.88	1.22	ST3GAL2	chr16	protein_coding	ST3 beta-galactoside alpha-2,3-sialyltransferase 2
ENSG00000089558.9	15.3127	4.44491	0.932886	4.76468	1.89151e-06	8.56452e-05	0.01	0	0.02	0.22	0.18	0.21	KCNH4	chr17	protein_coding	potassium voltage-gated channel subfamily H member 4
ENSG00000114353.17	9006.69	1.04912	0.270607	3.87693	0.000105781	0.00272326	18.01	18.7	26.12	39.77	52.79	38.12	GNAI2	chr3	protein_coding	G protein subunit alpha i2
ENSG00000109738.11	23.5807	3.98212	0.793278	5.01983	5.17166e-07	2.73194e-05	0.04	0.02	0.01	0.46	0.43	0.16	GLRB	chr4	protein_coding	glycine receptor beta
ENSG00000117122.14	291.906	1.15464	0.279136	4.13648	3.52681e-05	0.00107721	2.13	1.46	1.71	3.98	4.61	3.26	MFAP2	chr1	protein_coding	microfibril associated protein 2
ENSG00000104415.14	15.1743	6.30292	1.38233	4.55962	5.12462e-06	0.000206846	0.01	0	0	0.11	0.28	0.08	CCN4	chr8	protein_coding	cellular communication network factor 4
ENSG00000264107.1	19.1281	2.70277	0.640328	4.22092	2.43309e-05	0.000790611	0.16	0.21	0.43	1.75	1.72	1.89	MIR4733HG	chr17	lncRNA	MIR4733 host gene
ENSG00000124785.9	226.14	7.77423	0.665128	11.6883	1.46225e-31	2.82711e-28	0.02	0	0.04	5.04	5.89	4.75	NRN1	chr6	protein_coding	neuritin 1
ENSG00000166924.9	17.79	2.31729	0.770137	3.00893	0.0026217	0.0352827	0.07	0.01	0.05	0.13	0.4	0.14	NYAP1	chr7	protein_coding	neuronal tyrosine phosphorylated phosphoinositide-3-kinase adaptor 1
ENSG00000001036.14	2439.12	1.54857	0.248503	6.2316	4.61705e-10	4.62518e-08	11.01	13	10.78	36.65	30.65	34.67	FUCA2	chr6	protein_coding	alpha-L-fucosidase 2
ENSG00000073282.14	89.9075	1.98704	0.682128	2.913	0.00357979	0.0446239	0.07	0.23	0.08	0.22	0.28	0.99	TP63	chr3	protein_coding	tumor protein p63
ENSG00000099994.11	11.3139	2.65872	0.769171	3.45661	0.00054702	0.010461	0.02	0.01	0.02	0.12	0.1	0.09	SUSD2	chr22	protein_coding	sushi domain containing 2
ENSG00000214719.13	877.86	1.19312	0.303862	3.92653	8.61801e-05	0.0023103	1.42	1.29	2.16	3.2	4.58	3.41	AC005562.1	chr17	lncRNA	--
ENSG00000183763.9	604.207	1.22408	0.270842	4.51956	6.19689e-06	0.000242532	2.49	2.68	3.62	7.58	7.06	5.99	TRAIP	chr3	protein_coding	TRAF interacting protein
ENSG00000164898.13	472.431	1.39618	0.320761	4.35272	1.3446e-05	0.00047212	4.97	4.02	6.57	13.8	10.73	16.14	FMC1	chr7	protein_coding	formation of mitochondrial complex V assembly factor 1 homolog
ENSG00000185189.18	453.674	1.05298	0.363246	2.8988	0.00374595	0.0460714	2.34	1.19	1.22	2.58	4.28	3.04	NRBP2	chr8	protein_coding	nuclear receptor binding protein 2
ENSG00000183979.8	30.2287	1.62904	0.499646	3.26038	0.00111263	0.0182457	0.11	0.18	0.25	0.59	0.62	0.47	NPB	chr17	protein_coding	neuropeptide B
ENSG00000133317.16	6.84295	6.13554	1.44853	4.23571	2.27831e-05	0.000750407	0	0	0	0.12	0.16	0.18	LGALS12	chr11	protein_coding	galectin 12
ENSG00000003756.17	2350.71	1.11768	0.278752	4.00957	6.08301e-05	0.00171192	3.63	3.06	4.68	7.12	8.03	9.42	RBM5	chr3	protein_coding	RNA binding motif protein 5
ENSG00000118257.17	635.23	1.66152	0.473043	3.5124	0.000444077	0.00891567	0.32	0.44	0.98	1.24	1.65	2.58	NRP2	chr2	protein_coding	neuropilin 2
ENSG00000117148.8	186.449	5.39344	0.437822	12.3188	7.17708e-35	1.5418e-31	0.2	0.09	0.08	5.39	4.75	5.5	ACTL8	chr1	protein_coding	actin like 8
ENSG00000197977.4	177.34	2.23073	0.682291	3.26947	0.0010775	0.0177751	0.69	0.49	0.06	2.64	2.34	0.9	ELOVL2	chr6	protein_coding	ELOVL fatty acid elongase 2
ENSG00000108256.9	11354.5	1.19344	0.246437	4.84277	1.28041e-06	6.09739e-05	18.98	17.07	14.25	36.96	45.38	33.37	NUFIP2	chr17	protein_coding	nuclear FMR1 interacting protein 2
ENSG00000187634.13	127.94	1.94802	0.39945	4.87675	1.07848e-06	5.21285e-05	0.38	0.25	0.38	0.99	1.97	0.95	SAMD11	chr1	protein_coding	sterile alpha motif domain containing 11
ENSG00000125835.19	5659.88	1.27958	0.280241	4.566	4.97129e-06	0.000202347	62.52	60.72	81.66	177.7	132.6	184.87	SNRPB	chr20	protein_coding	small nuclear ribonucleoprotein polypeptides B and B1
ENSG00000222022.1	274.592	4.10541	0.52023	7.89153	2.98511e-15	6.20581e-13	0.72	0.64	2.67	20.79	19.86	28.99	AC112721.1	chr2	lncRNA	--
ENSG00000148848.15	231.441	1.51208	0.426403	3.54612	0.000390947	0.00802171	0.36	0.43	0.17	0.91	1.24	0.63	ADAM12	chr10	protein_coding	ADAM metallopeptidase domain 12
ENSG00000125844.16	6165.65	1.34415	0.430967	3.11891	0.00181524	0.02679	7.15	10.78	21.64	27.75	29.82	42.36	RRBP1	chr20	protein_coding	ribosome binding protein 1
ENSG00000101276.18	11.5516	2.53713	0.789205	3.21479	0.00130541	0.0207142	0.01	0.01	0.02	0.07	0.08	0.11	SLC52A3	chr20	protein_coding	solute carrier family 52 member 3
ENSG00000144642.22	39.0364	2.44278	0.57084	4.27926	1.87514e-05	0.00063548	0.02	0.02	0.01	0.15	0.08	0.06	RBMS3	chr3	protein_coding	RNA binding motif single stranded interacting protein 3
ENSG00000132646.11	5624.03	1.06884	0.282071	3.78926	0.000151094	0.00369778	78.28	73.39	53.07	167.8	150.03	114.3	PCNA	chr20	protein_coding	proliferating cell nuclear antigen
ENSG00000230778.2	15.8216	2.3064	0.756112	3.05035	0.00228578	0.0319085	0.05	0.01	0.03	0.17	0.21	0.07	ANKRD63	chr15	protein_coding	ankyrin repeat domain 63
ENSG00000237413.5	112.573	1.17454	0.381089	3.08205	0.0020558	0.0295295	0.54	0.71	0.96	1.19	2.02	1.79	MGC27382	chr1	lncRNA	--
ENSG00000250451.5	19.8057	2.30678	0.638573	3.6124	0.000303375	0.00654626	0.18	0.35	0.36	0.89	1.92	1.61	HOXC-AS1	chr12	lncRNA	HOXC cluster antisense RNA 1
ENSG00000174080.12	649.667	1.22321	0.30788	3.97302	7.09684e-05	0.00193913	2.06	2.02	3.19	5.61	4.85	6.45	CTSF	chr11	protein_coding	cathepsin F
ENSG00000164574.16	811.06	1.51633	0.305735	4.95963	7.06278e-07	3.58404e-05	1.04	0.81	1.33	3.12	3.79	2.24	GALNT10	chr5	protein_coding	polypeptide N-acetylgalactosaminyltransferase 10
ENSG00000236609.4	35.9918	6.09442	0.968035	6.29566	3.06091e-10	3.13119e-08	0	0.01	0.01	0.57	0.32	0.56	ZNF853	chr7	protein_coding	zinc finger protein 853
ENSG00000220205.9	1204.65	1.07319	0.332815	3.22457	0.0012616	0.0201752	5.12	5.49	8.38	10.26	12.81	16.71	VAMP2	chr17	protein_coding	vesicle associated membrane protein 2
ENSG00000143515.19	45.0759	2.00906	0.532718	3.77135	0.000162369	0.00390939	0.06	0.02	0.1	0.24	0.2	0.31	ATP8B2	chr1	protein_coding	ATPase phospholipid transporting 8B2
ENSG00000109610.6	54.9825	9.14232	1.23903	7.37862	1.59941e-13	2.66578e-11	0	0	0	1.36	1.65	1.32	SOD3	chr4	protein_coding	superoxide dismutase 3
ENSG00000105048.17	1366.28	1.33163	0.301954	4.41003	1.03359e-05	0.000373521	8.37	7.83	12.9	19.96	27.88	25.45	TNNT1	chr19	protein_coding	troponin T1, slow skeletal type
ENSG00000198680.6	103.185	7.62847	0.905853	8.42132	3.72271e-17	1.05845e-14	0.05	0	0	4.22	3.54	3.28	TUSC1	chr9	protein_coding	tumor suppressor candidate 1
ENSG00000123384.14	1232.11	1.24166	0.379627	3.27074	0.00107268	0.0177562	0.62	0.71	1.45	1.76	2.59	2.25	LRP1	chr12	protein_coding	LDL receptor related protein 1
ENSG00000183570.17	41.1957	2.33499	0.542565	4.3036	1.68042e-05	0.000580165	0.05	0.03	0.08	0.16	0.38	0.26	PCBP3	chr21	protein_coding	poly(rC) binding protein 3
ENSG00000171462.15	144.592	1.08931	0.355618	3.06314	0.00219028	0.0309553	0.99	0.8	1.49	2.07	3.02	1.95	DLK2	chr6	protein_coding	delta like non-canonical Notch ligand 2
ENSG00000164778.4	32.0185	2.30899	0.775369	2.97792	0.00290209	0.0379561	0.04	0.02	0.19	0.34	0.22	0.66	EN2	chr7	protein_coding	engrailed homeobox 2
ENSG00000198400.13	13.9132	4.05933	1.38889	2.92271	0.00347	0.0434233	0	0	0.02	0.05	0.01	0.33	NTRK1	chr1	protein_coding	neurotrophic receptor tyrosine kinase 1
ENSG00000105429.13	1449.03	1.0096	0.286214	3.52742	0.000419638	0.00851341	1.88	2.19	2.63	4.99	3.62	4.84	MEGF8	chr19	protein_coding	multiple EGF like domains 8
ENSG00000179163.12	911.001	1.09784	0.288872	3.80044	0.00014444	0.00356654	7.39	5.71	9.46	15.49	14.58	17.99	FUCA1	chr1	protein_coding	alpha-L-fucosidase 1
ENSG00000128512.23	373.205	1.28824	0.268752	4.79341	1.63974e-06	7.58437e-05	0.49	0.45	0.5	0.98	1.47	1.09	DOCK4	chr7	protein_coding	dedicator of cytokinesis 4
ENSG00000109956.13	473.784	8.8444	0.696173	12.7043	5.59596e-37	1.5456e-33	0	0	0.01	2.05	1.66	2.63	B3GAT1	chr11	protein_coding	beta-1,3-glucuronyltransferase 1
ENSG00000163359.17	10049.5	4.80667	0.320412	15.0015	7.17389e-51	4.62333e-47	0.55	0.87	1.12	24.98	25.48	21.25	COL6A3	chr2	protein_coding	collagen type VI alpha 3 chain
ENSG00000246985.8	75.4594	2.28006	0.446618	5.10516	3.30519e-07	1.83628e-05	0.14	0.14	0.18	0.71	0.47	1.02	SOCS2-AS1	chr12	lncRNA	SOCS2 antisense RNA 1
ENSG00000185989.11	2631.27	1.55843	0.230578	6.75879	1.39148e-11	1.73567e-09	7.28	7.6	7.22	24.23	23	18.22	RASA3	chr13	protein_coding	RAS p21 protein activator 3
ENSG00000136378.15	139.151	4.46072	0.428871	10.4011	2.45142e-25	2.78799e-22	0.03	0.06	0.03	1.14	0.92	0.67	ADAMTS7	chr15	protein_coding	ADAM metallopeptidase with thrombospondin type 1 motif 7
ENSG00000101361.17	5767.05	1.09106	0.308563	3.53593	0.00040634	0.00829586	16.62	21.47	20.71	47.89	30.1	47.02	NOP56	chr20	protein_coding	NOP56 ribonucleoprotein
ENSG00000229132.2	53.3153	1.11711	0.37334	2.9922	0.00276976	0.0367036	0.7	0.65	0.84	1.79	1.44	1.53	EIF4A1P10	chrX	processed_pseudogene	eukaryotic translation initiation factor 4A1 pseudogene 10
ENSG00000126561.18	157.425	1.64364	0.488867	3.36214	0.000773407	0.0135917	0.2	0.24	0.51	0.79	0.66	1.48	STAT5A	chr17	protein_coding	signal transducer and activator of transcription 5A
ENSG00000162511.8	82.0976	5.69276	0.680838	8.3614	6.19764e-17	1.7366e-14	0.03	0.02	0.02	2.18	0.88	0.91	LAPTM5	chr1	protein_coding	lysosomal protein transmembrane 5
ENSG00000180730.5	229.671	1.50896	0.456043	3.30882	0.000936907	0.0159036	0.5	1.26	0.67	3.35	2.2	1.48	SHISA2	chr13	protein_coding	shisa family member 2
ENSG00000125870.11	1813.25	1.18199	0.303191	3.89851	9.67848e-05	0.00253899	12.82	13.01	7.78	28.75	25.53	22.39	SNRPB2	chr20	protein_coding	small nuclear ribonucleoprotein polypeptide B2
ENSG00000105290.13	113.776	2.33413	0.320424	7.28451	3.22853e-13	5.11642e-11	0.29	0.31	0.24	1.51	1.47	1.28	APLP1	chr19	protein_coding	amyloid beta precursor like protein 1
ENSG00000288271.1	131.887	1.43261	0.405241	3.53519	0.000407478	0.00830155	1.08	0.58	0.73	1.36	2.33	2.74	RP11-526D8.13	chr9	lncRNA	--
ENSG00000133116.8	10.9978	6.82321	1.37451	4.96408	6.90263e-07	3.51198e-05	0	0	0	0.11	0.09	0.15	KL	chr13	protein_coding	klotho
ENSG00000272647.3	14.2321	2.61961	0.729897	3.58901	0.000331934	0.00704459	0.13	0.04	0.2	0.9	0.63	0.81	GS1-259H13.13	chr7	protein_coding	--
ENSG00000163453.11	47.7651	7.97173	1.25649	6.34444	2.23238e-10	2.30806e-08	0.01	0	0	1.26	1.75	0.94	IGFBP7	chr4	protein_coding	insulin like growth factor binding protein 7
ENSG00000101220.18	950.841	1.18752	0.270228	4.39451	1.11025e-05	0.000396775	7.19	9.04	9.13	22.17	16.64	19.01	C20orf27	chr20	protein_coding	chromosome 20 open reading frame 27
ENSG00000106689.11	26.2254	3.29291	0.623628	5.28024	1.29014e-07	7.84386e-06	0.03	0.06	0.07	0.59	0.61	0.33	LHX2	chr9	protein_coding	LIM homeobox 2
ENSG00000160862.13	43.5446	5.43742	1.69145	3.21465	0.00130602	0.0207142	0	0.01	0.05	0.26	0.1	2.16	AZGP1	chr7	protein_coding	alpha-2-glycoprotein 1, zinc-binding
ENSG00000206052.11	22.3385	2.45872	0.567425	4.33312	1.47014e-05	0.000512319	0.02	0.01	0.02	0.09	0.13	0.09	DOK6	chr18	protein_coding	docking protein 6
ENSG00000106852.15	37.4465	2.08654	0.472289	4.41794	9.96466e-06	0.000361457	0.05	0.05	0.1	0.3	0.27	0.27	LHX6	chr9	protein_coding	LIM homeobox 6
ENSG00000149328.15	174.266	8.36242	0.903873	9.25177	2.20815e-20	9.48718e-18	0	0.01	0	1.54	0.97	1.26	GLB1L2	chr11	protein_coding	galactosidase beta 1 like 2
ENSG00000171246.6	4923.25	3.41489	0.401548	8.50433	1.82642e-17	5.3503e-15	2.57	4.79	2.07	44.87	27.45	29.32	NPTX1	chr17	protein_coding	neuronal pentraxin 1
ENSG00000167105.8	30.2379	2.03936	0.655177	3.11268	0.00185396	0.0271961	0.03	0.09	0.18	0.34	0.68	0.27	TMEM92	chr17	protein_coding	transmembrane protein 92
ENSG00000027869.12	414.673	3.63752	1.19	3.05675	0.00223755	0.0314852	0.19	0.34	1.43	4.94	1.52	17.21	SH2D2A	chr1	protein_coding	SH2 domain containing 2A
ENSG00000129219.14	640.52	1.19857	0.248064	4.83169	1.35381e-06	6.39963e-05	1.94	2.05	2.38	4.7	5.76	4.25	PLD2	chr17	protein_coding	phospholipase D2
ENSG00000160191.18	75.907	2.86934	0.6476	4.43073	9.3913e-06	0.00034585	0.03	0.12	0.13	0.49	0.35	1.13	PDE9A	chr21	protein_coding	phosphodiesterase 9A
ENSG00000084636.18	2180.59	1.84647	0.222331	8.30506	9.97709e-17	2.53812e-14	2.63	2.72	2.76	10.82	9.53	8.92	COL16A1	chr1	protein_coding	collagen type XVI alpha 1 chain
ENSG00000185909.15	33.1338	2.36437	0.665643	3.55201	0.000382295	0.00790427	0.06	0.06	0.26	0.54	1.08	0.45	KLHDC8B	chr3	protein_coding	kelch domain containing 8B
ENSG00000164176.13	147.652	2.47495	0.622803	3.9739	7.07063e-05	0.00193631	0.42	0.14	0.06	0.96	1.82	0.68	EDIL3	chr5	protein_coding	EGF like repeats and discoidin domains 3
ENSG00000132670.21	1808.91	1.2589	0.234939	5.35841	8.39576e-08	5.28742e-06	6.53	7.22	7.82	15.44	18.3	18	PTPRA	chr20	protein_coding	protein tyrosine phosphatase receptor type A
ENSG00000144857.15	25.537	1.61179	0.560088	2.87774	0.00400537	0.0487657	0.03	0.03	0.03	0.1	0.15	0.05	BOC	chr3	protein_coding	BOC cell adhesion associated, oncogene regulated
ENSG00000185019.17	239.927	1.43099	0.287563	4.97627	6.48217e-07	3.32007e-05	0.89	0.7	0.58	2.05	2.02	1.8	UBOX5	chr20	protein_coding	U-box domain containing 5
ENSG00000154217.15	281.104	1.4348	0.31166	4.60373	4.14989e-06	0.000172546	0.48	0.43	0.63	1.16	1.32	1.67	PITPNC1	chr17	protein_coding	phosphatidylinositol transfer protein cytoplasmic 1
ENSG00000104983.8	89.3404	1.07223	0.334753	3.20306	0.00135975	0.0213214	0.57	0.48	0.72	1.07	1.38	1.27	CCDC61	chr19	protein_coding	coiled-coil domain containing 61
ENSG00000173083.16	481.734	1.32778	0.291625	4.55305	5.28747e-06	0.000212091	1.61	1.6	1.05	3.94	3.6	3.18	HPSE	chr4	protein_coding	heparanase
ENSG00000128739.23	1396.98	1.03057	0.331072	3.11284	0.00185297	0.0271961	5.72	5.54	10.13	13.85	12.93	16.7	SNRPN	chr15	protein_coding	small nuclear ribonucleoprotein polypeptide N
ENSG00000196739.15	433.233	2.39803	0.304725	7.86949	3.56081e-15	7.24682e-13	0.22	0.32	0.23	1.64	1.24	1.24	COL27A1	chr9	protein_coding	collagen type XXVII alpha 1 chain
ENSG00000144908.14	10.9293	2.41286	0.800773	3.01316	0.0025854	0.0348821	0.01	0.01	0.01	0.02	0.04	0.05	ALDH1L1	chr3	protein_coding	aldehyde dehydrogenase 1 family member L1
ENSG00000266733.7	47.0503	2.47372	0.586994	4.21421	2.50654e-05	0.000810393	0.09	0.05	0.12	0.22	0.81	0.41	TBC1D29P	chr17	transcribed_unprocessed_pseudogene	TBC1 domain family member 29, pseudogene
ENSG00000104870.13	42.6417	3.69513	0.572226	6.45746	1.06474e-10	1.14365e-08	0.02	0.07	0.04	0.43	0.45	0.65	FCGRT	chr19	protein_coding	Fc fragment of IgG receptor and transporter
ENSG00000100342.21	7.01432	4.14643	1.30638	3.17398	0.00150364	0.0232008	0	0.02	0	0.11	0.08	0.11	APOL1	chr22	protein_coding	apolipoprotein L1
ENSG00000059377.18	50.3652	1.32198	0.406888	3.24899	0.00115814	0.0189117	0.09	0.11	0.16	0.3	0.36	0.26	TBXAS1	chr7	protein_coding	thromboxane A synthase 1
ENSG00000135362.14	615.628	3.27021	0.402749	8.11972	4.67276e-16	1.08847e-13	0.55	0.6	0.23	5.08	5.02	3.35	PRR5L	chr11	protein_coding	proline rich 5 like
ENSG00000170004.18	12216.5	1.12828	0.232022	4.86281	1.1573e-06	5.56597e-05	16.58	18.19	20.33	36.22	42.39	42.06	CHD3	chr17	protein_coding	chromodomain helicase DNA binding protein 3
ENSG00000104321.11	174.068	2.24337	0.56592	3.96411	7.36712e-05	0.00200332	0.35	0.33	0.08	1.77	1.24	0.61	TRPA1	chr8	protein_coding	transient receptor potential cation channel subfamily A member 1
ENSG00000105792.19	59.9195	1.27702	0.39151	3.26179	0.0011071	0.0182013	0.1	0.12	0.08	0.29	0.23	0.22	CFAP69	chr7	protein_coding	cilia and flagella associated protein 69
ENSG00000173705.9	79.2487	6.45126	0.822163	7.84669	4.27156e-15	8.60275e-13	0.01	0.02	0.01	1.25	1.1	0.38	SUSD5	chr3	protein_coding	sushi domain containing 5
ENSG00000108342.13	27.338	2.64259	0.889834	2.96975	0.00298038	0.038725	0.04	0.09	0.14	0.25	0.13	1.25	CSF3	chr17	protein_coding	colony stimulating factor 3
ENSG00000188859.7	9.30385	3.23397	0.940155	3.43983	0.00058208	0.0109794	0.01	0.01	0	0.06	0.11	0.07	FAM78B	chr1	protein_coding	family with sequence similarity 78 member B
ENSG00000105464.4	54.8303	2.15762	0.43662	4.94164	7.74692e-07	3.86028e-05	0.06	0.12	0.11	0.44	0.51	0.35	GRIN2D	chr19	protein_coding	glutamate ionotropic receptor NMDA type subunit 2D
ENSG00000148671.14	320.662	1.20998	0.36054	3.35602	0.000790731	0.0138228	5.23	4.99	10.04	13.07	16.37	17.38	ADIRF	chr10	protein_coding	adipogenesis regulatory factor
ENSG00000110811.20	499.292	1.02311	0.293691	3.48362	0.000494673	0.00967038	1.49	1.79	2.39	4.26	4.15	3.17	P3H3	chr12	protein_coding	prolyl 3-hydroxylase 3
ENSG00000272031.3	43.7816	2.26342	0.471248	4.80302	1.56288e-06	7.28112e-05	0.12	0.08	0.12	0.45	0.76	0.38	ANKRD34A	chr1	protein_coding	ankyrin repeat domain 34A
ENSG00000103152.12	1319.69	1.18781	0.292765	4.05722	4.96602e-05	0.00143517	13.37	10.46	18.91	32.16	31.29	33.63	MPG	chr16	protein_coding	N-methylpurine DNA glycosylase
ENSG00000164237.9	414.608	10.2236	1.08403	9.4311	4.05794e-21	1.82456e-18	0.01	0	0	3.26	6.18	4.1	CMBL	chr5	protein_coding	carboxymethylenebutenolidase homolog
ENSG00000091136.15	10709.3	1.16248	0.213736	5.43887	5.36182e-08	3.4787e-06	10.04	8.28	9.92	20.37	21.41	21.37	LAMB1	chr7	protein_coding	laminin subunit beta 1
ENSG00000140403.13	1104.05	1.29894	0.237731	5.4639	4.6578e-08	3.06306e-06	2.84	2.62	2.21	6.6	6.2	6.1	DNAJA4	chr15	protein_coding	DnaJ heat shock protein family (Hsp40) member A4
ENSG00000163132.8	12.0417	3.26915	0.93808	3.48494	0.000492241	0.00964233	0.01	0	0.07	0.34	0.18	0.3	MSX1	chr4	protein_coding	msh homeobox 1
ENSG00000181045.15	53.9186	2.7567	0.447587	6.15902	7.31965e-10	7.00585e-08	0.08	0.1	0.05	0.61	0.43	0.47	SLC26A11	chr17	protein_coding	solute carrier family 26 member 11
ENSG00000164078.13	2384.87	1.13558	0.252237	4.50202	6.73098e-06	0.000260795	7.6	6.65	8.28	17.56	13.96	17.81	MST1R	chr3	protein_coding	macrophage stimulating 1 receptor
ENSG00000260861.6	4.51484	5.54043	1.62974	3.39959	0.000674871	0.0122286	0	0	0	0.31	0.18	0.07	RP4-576H24.4	chr20	protein_coding	--
ENSG00000112320.12	13.7191	3.89673	0.85811	4.54106	5.5971e-06	0.0002219	0.01	0	0.01	0.08	0.09	0.09	SOBP	chr6	protein_coding	sine oculis binding protein homolog
ENSG00000166033.13	15875.8	1.10088	0.345548	3.18591	0.001443	0.0223909	79.87	103.47	172.26	260.23	224.02	276.62	HTRA1	chr10	protein_coding	HtrA serine peptidase 1
ENSG00000131116.12	264.181	1.13238	0.294271	3.84807	0.000119052	0.00301277	2.79	2.08	3.58	5.9	6.54	6.12	ZNF428	chr19	protein_coding	zinc finger protein 428
ENSG00000124216.4	628.855	2.10347	0.646346	3.2544	0.00113634	0.0185961	1.67	1.51	7.92	6.38	24.64	16.76	SNAI1	chr20	protein_coding	snail family transcriptional repressor 1
ENSG00000158859.10	35.8533	2.28046	0.689099	3.30934	0.000935169	0.015888	0.04	0.02	0.03	0.1	0.32	0.06	ADAMTS4	chr1	protein_coding	ADAM metallopeptidase with thrombospondin type 1 motif 4
ENSG00000100473.18	946.378	1.05032	0.307191	3.41911	0.000628252	0.0116125	5.17	4.03	2.92	9.21	9.37	6.65	COCH	chr14	protein_coding	cochlin
ENSG00000272825.1	35.3144	2.20659	0.58911	3.74563	0.000179945	0.00425312	0.37	0.58	0.58	2.84	1.03	3.09	LL21NC02-1C16.2	chr21	lncRNA	--
ENSG00000145040.4	87.9788	2.22553	0.453273	4.90992	9.11149e-07	4.48248e-05	0.3	0.62	0.71	3.12	1.75	2.76	UCN2	chr3	protein_coding	urocortin 2
ENSG00000222032.1	268.53	4.41475	0.422011	10.4612	1.3016e-25	1.57282e-22	0.79	0.76	1.93	27.88	20.29	26.79	AC112721.2	chr2	lncRNA	--
ENSG00000183011.14	795.582	1.00227	0.286676	3.49619	0.000471958	0.00933965	7.71	5.56	8.82	16.89	12.59	14.6	NAA38	chr17	protein_coding	N-alpha-acetyltransferase 38, NatC auxiliary subunit
ENSG00000103888.17	347.694	2.46726	0.384246	6.42104	1.35345e-10	1.43778e-08	0.32	0.46	0.33	2.5	1.24	2.34	CEMIP	chr15	protein_coding	cell migration inducing hyaluronidase 1
ENSG00000151632.17	582.602	1.39948	0.312701	4.47545	7.62495e-06	0.000290771	1.23	1.25	1.45	2.85	2.93	4.52	AKR1C2	chr10	protein_coding	aldo-keto reductase family 1 member C2
ENSG00000253154.2	35.6078	2.59447	0.600965	4.31717	1.58043e-05	0.000547599	0.06	0.01	0.1	0.26	0.49	0.28	CTA-392E5.1	chr8	lncRNA	--
ENSG00000167703.15	52.7101	1.31868	0.459865	2.86753	0.00413686	0.0498003	0.07	0.1	0.06	0.19	0.12	0.24	SLC43A2	chr17	protein_coding	solute carrier family 43 member 2
ENSG00000120833.14	1425.82	1.31189	0.414697	3.1635	0.00155887	0.0238442	2.94	4.56	2.44	10.63	4.67	9.38	SOCS2	chr12	protein_coding	suppressor of cytokine signaling 2
ENSG00000050165.19	45.2161	2.70725	0.788073	3.43528	0.00059195	0.0111222	0.03	0.03	0.01	0.21	0.3	0.02	DKK3	chr11	protein_coding	dickkopf WNT signaling pathway inhibitor 3
ENSG00000168079.17	349.749	2.71441	0.464806	5.83987	5.22408e-09	4.10579e-07	0.53	0.46	0.68	1.47	5.26	4.3	SCARA5	chr8	protein_coding	scavenger receptor class A member 5
ENSG00000162755.14	38.045	3.17313	0.490012	6.47561	9.44293e-11	1.04325e-08	0.12	0.1	0.12	1.01	1.07	1.08	KLHDC9	chr1	protein_coding	kelch domain containing 9
ENSG00000107249.24	102.043	1.85561	0.457662	4.05454	5.02327e-05	0.00144739	0.1	0.07	0.05	0.4	0.28	0.15	GLIS3	chr9	protein_coding	GLIS family zinc finger 3
ENSG00000196139.14	266.483	3.11002	0.43198	7.19945	6.04571e-13	9.50307e-11	0.51	0.19	0.42	2.14	4.76	2.88	AKR1C3	chr10	protein_coding	aldo-keto reductase family 1 member C3
ENSG00000231290.6	1033.06	2.93728	0.725647	4.04781	5.1698e-05	0.00147859	0.17	0.59	2.2	6.74	3.53	11.99	APCDD1L-DT	chr20	lncRNA	APCDD1L divergent transcript
ENSG00000111799.22	17334.4	1.84842	0.408403	4.52596	6.01206e-06	0.000236736	8.26	16.21	6.83	49.77	30.1	34.07	COL12A1	chr6	protein_coding	collagen type XII alpha 1 chain
ENSG00000158864.13	4451.53	1.06025	0.288864	3.67041	0.000242163	0.00543153	7.24	7.73	10.73	17.24	15.39	20.76	NDUFS2	chr1	protein_coding	NADH:ubiquinone oxidoreductase core subunit S2
ENSG00000115457.10	16.4365	4.23478	0.932582	4.54092	5.60086e-06	0.0002219	0.01	0	0.02	0.13	0.13	0.26	IGFBP2	chr2	protein_coding	insulin like growth factor binding protein 2
ENSG00000132854.19	13.3778	3.07383	0.944558	3.25426	0.00113689	0.0185961	0.02	0.01	0	0.1	0.14	0.04	KANK4	chr1	protein_coding	KN motif and ankyrin repeat domains 4
ENSG00000019485.14	45.2387	2.91245	0.566314	5.14281	2.70657e-07	1.51678e-05	0.01	0.02	0.03	0.22	0.1	0.14	PRDM11	chr11	protein_coding	PR/SET domain 11
ENSG00000140285.12	28.3698	6.35094	1.33339	4.76302	1.90719e-06	8.61531e-05	0.01	0	0	0.12	0.05	0.49	FGF7	chr15	protein_coding	fibroblast growth factor 7
ENSG00000092758.18	423.054	3.69563	0.414108	8.9243	4.48509e-19	1.70029e-16	0.24	0.21	0.54	3.28	4.52	5.04	COL9A3	chr20	protein_coding	collagen type IX alpha 3 chain
ENSG00000137343.18	254.094	1.04904	0.32845	3.19391	0.0014036	0.0219292	1.07	0.83	1.36	1.78	2.19	2.74	ATAT1	chr6	protein_coding	alpha tubulin acetyltransferase 1
ENSG00000124243.19	57.8433	1.74429	0.412655	4.227	2.36828e-05	0.000772417	0.31	0.23	0.47	0.95	1.26	1.19	BCAS4	chr20	protein_coding	breast carcinoma amplified sequence 4
ENSG00000134569.10	176.36	5.45355	0.480355	11.3532	7.15348e-30	1.25732e-26	0.04	0.01	0.02	1.02	0.82	1.27	LRP4	chr11	protein_coding	LDL receptor related protein 4
ENSG00000196189.13	19.261	2.42174	0.795961	3.04253	0.00234596	0.0324673	0.01	0.01	0.06	0.1	0.14	0.14	SEMA4A	chr1	protein_coding	semaphorin 4A
ENSG00000167680.17	201.698	2.96163	0.48298	6.13199	8.67852e-10	8.02825e-08	0.12	0.18	0.47	1.75	2.54	1.77	SEMA6B	chr19	protein_coding	semaphorin 6B
ENSG00000197249.14	141.955	3.85838	0.462153	8.3487	6.90185e-17	1.87944e-14	0.05	0.08	0.16	1.06	1.58	1.66	SERPINA1	chr14	protein_coding	serpin family A member 1
ENSG00000254337.2	8.56427	4.58962	1.35128	3.39649	0.000682556	0.0122987	0.06	0	0	0.86	0.23	0.4	RP11-865I6.2	chr8	lncRNA	--
ENSG00000011028.14	902.55	1.91187	0.409426	4.66964	3.01725e-06	0.000129635	0.84	1.21	2.5	5.23	6.33	5.63	MRC2	chr17	protein_coding	mannose receptor C type 2
ENSG00000187134.14	847.319	1.41807	0.474653	2.98759	0.00281188	0.0370838	1.12	0.81	2.27	2.08	5.9	3.29	AKR1C1	chr10	protein_coding	aldo-keto reductase family 1 member C1
ENSG00000170175.11	70.7761	1.23718	0.416973	2.96704	0.00300677	0.0389109	0.31	0.17	0.29	0.44	0.84	0.56	CHRNB1	chr17	protein_coding	cholinergic receptor nicotinic beta 1 subunit
ENSG00000085662.14	14329.2	1.34715	0.259633	5.18868	2.11795e-07	1.20436e-05	51.19	54.79	69.32	157.29	129.67	158.24	AKR1B1	chr7	protein_coding	aldo-keto reductase family 1 member B
ENSG00000197594.14	70.6219	1.80295	0.519872	3.46806	0.000524238	0.0101559	0.1	0.09	0.03	0.24	0.37	0.16	ENPP1	chr6	protein_coding	ectonucleotide pyrophosphatase/phosphodiesterase 1
ENSG00000167355.8	19.3565	7.63656	1.30337	5.8591	4.65373e-09	3.70268e-07	0	0	0	0.21	0.25	0.31	OR51B5	chr11	protein_coding	olfactory receptor family 51 subfamily B member 5
ENSG00000115414.21	149081	1.14827	0.331161	3.46741	0.000525501	0.0101702	193.23	144.98	88.45	321.56	308.14	316.3	FN1	chr2	protein_coding	fibronectin 1
ENSG00000197702.14	5996.36	1.80354	0.235099	7.6714	1.70132e-14	3.25677e-12	5.38	6.1	5.45	21.72	18.11	19.39	PARVA	chr11	protein_coding	parvin alpha
ENSG00000153956.16	436.714	1.50438	0.277116	5.42869	5.67677e-08	3.67072e-06	0.79	0.58	0.64	1.57	2.32	1.82	CACNA2D1	chr7	protein_coding	calcium voltage-gated channel auxiliary subunit alpha2delta 1
