# Supplementary material for: Genome-wide identification and analysis of epithelial-mesenchymal transition-related RNA-binding proteins and alternative splicing in a human breast cancer cell line
Source: Sci Rep. 2024 May 23;14:11753. doi: 10.1038/s41598-024-62681-0 (PMC11116388; doi:10.1038/s41598-024-62681-0)
Supplement: Supplementary file 5 — Supplementary Data S1. [file 41598_2024_62681_MOESM5_ESM.zip › EM2_vs_EM1_DESeq/EM2_vs_EM1_result_list.xlsx]

## Sheet: EM2_vs_EM1_result_list
Gene	baseMean	log2FoldChange	lfcSE	stat	pvalue	padj	EM1_1	EM1_2	EM1_3	EM2_1	EM2_2	EM2_3	Symbol	Chr	GeneType	Description
ENSG00000199570.1	0.163767	-1.14607	4.08047	-0.280867	0.778812	1	0.25	0	0	0	0	0	RNU6-228P	chr20	snRNA	RNA, U6 small nuclear 228, pseudogene
ENSG00000100592.16	517.954	-0.045326	0.333242	-0.136015	0.891809	0.980665	1.72	1.26	0.92	1.19	1.62	0.99	DAAM1	chr14	protein_coding	dishevelled associated activator of morphogenesis 1
ENSG00000280286.1	1.0413	-2.37833	2.25046	-1.05682	0.290595	1	0.23	0.1	0.07	0	0.09	0	FRG1KP	chr9	unprocessed_pseudogene	FSHD region gene 1 family member K, pseudogene
ENSG00000278991.1	6.70382	0.372449	0.902035	0.412898	0.679681	0.930209	0.12	0.14	0.05	0.15	0.19	0.06	RP11-797A18.5	chr15	TEC	--
ENSG00000135953.11	491.182	-0.538863	0.24565	-2.19362	0.0282624	0.201559	2.75	2.65	2.87	1.99	1.68	2	MFSD9	chr2	protein_coding	major facilitator superfamily domain containing 9
ENSG00000154478.4	0.225734	-1.14607	4.08047	-0.280867	0.778812	1	0	0	0	0	0	0	GPR26	chr10	protein_coding	G protein-coupled receptor 26
ENSG00000236534.1	7.73577	0.447984	1.23821	0.361801	0.717501	0.941671	0.92	0.26	0.12	0.93	0.87	0	H3P36	chr13	processed_pseudogene	H3 histone pseudogene 36
ENSG00000164530.15	0.554193	2.52289	3.98029	0.633847	0.52618	1	0	0	0	0.04	0	0	PI16	chr6	protein_coding	peptidase inhibitor 16
ENSG00000236039.3	10.3529	2.39672	1.28743	1.86163	0.0626557	0.331705	0	0.02	0.05	0.08	0.01	0.3	LINC02889	chr7	lncRNA	long intergenic non-protein coding RNA 2889
ENSG00000172985.11	120.08	5.42259	0.692249	7.83329	4.75266e-15	9.47298e-13	0.01	0	0.06	0.53	1.45	1.16	SH3RF3	chr2	protein_coding	SH3 domain containing ring finger 3
ENSG00000279513.1	2.08228	2.25821	1.64688	1.37121	0.170311	1	0	0.02	0.02	0.04	0.06	0.08	RP4-675C20.4	chr1	TEC	--
ENSG00000131653.13	4251.43	0.0424978	0.278432	0.152633	0.878688	0.978166	21.26	21.75	30.98	25.38	22.34	28.23	TRAF7	chr16	protein_coding	TNF receptor associated factor 7
ENSG00000122375.12	0.492812	0.778466	3.17557	0.245142	0.806346	1	0.01	0	0	0	0.01	0.01	OPN4	chr10	protein_coding	opsin 4
ENSG00000074047.22	0.969456	2.07879	2.55683	0.813035	0.416198	1	0	0	0	0.01	0.01	0	GLI2	chr2	protein_coding	GLI family zinc finger 2
ENSG00000236230.2	1.43939	0.957842	2.00666	0.477332	0.633126	1	0.03	0	0.01	0	0.03	0.05	RP11-400N13.1	chr1	lncRNA	--
ENSG00000141232.5	621.628	-0.393933	0.442143	-0.890964	0.372949	0.792024	9	9.25	3.84	3.9	8.73	4.45	TOB1	chr17	protein_coding	transducer of ERBB2, 1
ENSG00000270702.1	1.53644	1.06414	2.23062	0.477059	0.63332	1	0.26	0	0	0.36	0.19	0	RP11-107F6.4	chr15	processed_pseudogene	--
ENSG00000199471.1	0.314746	1.68997	4.03674	0.418647	0.675474	1	0	0	0	0.22	0.29	0	Y_RNA	chr1	misc_RNA	--
ENSG00000145555.15	3493.03	-0.617149	0.251728	-2.45165	0.0142204	0.125085	7.41	8.47	8.03	5.04	4.63	5.91	MYO10	chr5	protein_coding	myosin X
ENSG00000140374.16	5653.82	0.048614	0.219533	0.221443	0.824748	0.968807	32.82	28.24	26.46	29.66	32.87	28.25	ETFA	chr15	protein_coding	electron transfer flavoprotein subunit alpha
ENSG00000213782.7	48.7977	0.072863	0.519946	0.140136	0.888553	0.980001	0.35	0.3	0.1	0.29	0.28	0.21	DDX47	chr12	protein_coding	DEAD-box helicase 47
ENSG00000102362.15	76.4198	0.300084	0.486879	0.616343	0.537668	0.877707	0.35	0.21	0.17	0.25	0.5	0.17	SYTL4	chrX	protein_coding	synaptotagmin like 4
ENSG00000242078.1	0.176198	0.777483	4.08047	0.190537	0.848888	1	0	0	0	0	0.1	0	RP11-738B7.1	chr7	lncRNA	--
ENSG00000147654.15	1309.84	-0.146959	0.234252	-0.627356	0.530426	0.875395	9.84	10.24	9.51	8.83	8.27	9.62	EBAG9	chr8	protein_coding	estrogen receptor binding site associated antigen 9
ENSG00000235563.1	0.401931	-0.18429	3.94231	-0.0467466	0.962715	1	0	0.02	0	0	0.02	0	RP11-334A14.8	chr1	lncRNA	--
ENSG00000210164.1	2.87301	0.712714	1.4402	0.494871	0.620692	1	1.56	1.01	0	2.59	0.86	0.68	MT-TG	chrM	Mt_tRNA	mitochondrially encoded tRNA-Gly (GGN)
ENSG00000221995.5	175.292	0.918442	0.356527	2.57608	0.00999267	0.0971823	0.62	0.59	0.59	0.94	1.71	0.8	TIAF1	chr17	protein_coding	TGFB1-induced anti-apoptotic factor 1
ENSG00000132199.20	1044.27	0.103346	0.258453	0.399864	0.689257	0.932873	2.59	2.5	1.9	2.6	2.35	2.57	ENOSF1	chr18	protein_coding	enolase superfamily member 1
ENSG00000283128.2	16.5869	0.031971	0.63259	0.0505399	0.959692	0.989988	0.03	0.04	0.08	0.06	0.05	0.04	RP5-912I13.2	chr7	lncRNA	--
ENSG00000107036.12	2451.2	0.922337	0.227197	4.05964	4.91488e-05	0.00142894	5.74	4.57	5.33	8.86	10.72	10.07	RIC1	chr9	protein_coding	RIC1 homolog, RAB6A GEF complex partner 1
ENSG00000102763.18	1247.85	-0.00585348	0.265091	-0.0220811	0.982383	0.99654	5.27	4.05	3.68	3.86	4.3	4.75	VWA8	chr13	protein_coding	von Willebrand factor A domain containing 8
ENSG00000188981.11	2.37255	-1.49262	1.59258	-0.937235	0.348638	1	0.01	0.01	0.03	0	0	0.01	MSANTD1	chr4	protein_coding	Myb/SANT DNA binding domain containing 1
ENSG00000266368.1	8.94741	-0.192981	0.734439	-0.26276	0.792736	0.961427	0.34	0.67	0.62	0.52	0.5	0.4	RP11-1096G20.5	chr17	lncRNA	--
ENSG00000107262.26	1575.06	-0.116441	0.249521	-0.466658	0.640745	0.914863	5.68	6.9	5.72	6.28	5.24	5.42	BAG1	chr9	protein_coding	BAG cochaperone 1
ENSG00000122386.11	255.112	0.194721	0.320838	0.606914	0.543908	0.880946	2.33	2.02	3.75	3.09	3.22	2.98	ZNF205	chr16	protein_coding	zinc finger protein 205
ENSG00000247473.2	0.956593	0.704849	2.27613	0.309669	0.756812	1	0	0.01	0.01	0.02	0	0.02	CARS1-AS1	chr11	lncRNA	CARS1 antisense RNA 1
ENSG00000287059.1	0.911369	-3.40002	2.50334	-1.35819	0.174402	1	0.01	0.02	0.01	0	0	0	RP11-14A10.1	chr3	lncRNA	--
ENSG00000260034.1	0.176198	0.777483	4.08047	0.190537	0.848888	1	0	0	0	0	0	0	LCMT1-AS2	chr16	lncRNA	LCMT1 antisense RNA 2
ENSG00000255649.2	0.163767	-1.14607	4.08047	-0.280867	0.778812	1	0.02	0	0	0	0	0	RP11-502N13.2	chr12	lncRNA	--
ENSG00000280734.3	45.745	-1.63418	0.569623	-2.86888	0.00411926	0.0497569	0.32	0.16	0.42	0.07	0.06	0.16	LINC01232	chr13	lncRNA	long intergenic non-protein coding RNA 1232
ENSG00000139718.11	1085.19	0.558594	0.282082	1.98025	0.0476755	0.282892	2.27	2.59	3.27	3.68	3.63	4.63	SETD1B	chr12	protein_coding	SET domain containing 1B, histone lysine methyltransferase
ENSG00000100336.18	0.339965	-0.18429	4.08047	-0.0451639	0.963977	1	0.01	0	0	0	0.01	0	APOL4	chr22	protein_coding	apolipoprotein L4
ENSG00000279606.1	0.225734	-1.14607	4.08047	-0.280867	0.778812	1	0	0.01	0	0	0	0	RP11-502F1.1	chr17	TEC	--
ENSG00000265630.2	5.55385	1.33045	0.936725	1.42032	0.155516	0.550584	0.26	0.51	0.47	1.19	0.86	1.03	GLUDP8	chr10	unprocessed_pseudogene	--
ENSG00000248476.1	11.9355	-0.608199	0.688945	-0.882798	0.377345	0.793776	0.29	0.46	0.64	0.3	0.21	0.4	BACH1-IT1	chr21	lncRNA	BACH1 intronic transcript 1
ENSG00000262302.1	609.663	0.444417	0.402722	1.10353	0.269797	0.705783	23.87	17.8	42.39	32.15	30.39	50.55	RP1-4G17.5	chr17	protein_coding	--
ENSG00000180879.14	4898.13	0.57422	0.338961	1.69406	0.0902539	0.410678	18.3	19.35	30.76	37.28	24.6	39.3	SSR4	chrX	protein_coding	signal sequence receptor subunit 4
ENSG00000267547.1	4.54209	0.286815	1.02232	0.280553	0.779053	0.958659	0.2	0.32	0.09	0.29	0.27	0.17	RP11-686D22.4	chr17	lncRNA	--
ENSG00000267185.1	20.3593	-0.309852	0.538364	-0.575544	0.564924	0.888367	1.45	1.44	0.85	0.92	1.28	0.82	PTP4A2P1	chr17	processed_pseudogene	PTP4A2 pseudogene 1
ENSG00000233198.4	6.35352	0.10515	0.933113	0.112688	0.910278	0.982336	0.07	0.04	0.2	0.15	0.09	0.09	RNF224	chr9	protein_coding	ring finger protein 224
ENSG00000253489.1	0.163767	-1.14607	4.08047	-0.280867	0.778812	1	0.14	0	0	0	0	0	RP11-114O8.1	chr8	lncRNA	--
ENSG00000074416.15	2712.25	0.0821049	0.360846	0.227534	0.820008	0.968086	3.82	6.28	7.45	7.84	4.58	6.18	MGLL	chr3	protein_coding	monoglyceride lipase
ENSG00000224831.3	9.76543	-0.557219	0.747613	-0.745332	0.456071	0.83939	0.33	0.15	0.34	0.25	0.21	0.1	TMEM183B	chr3	processed_pseudogene	--
ENSG00000169155.10	1259.6	-0.437376	0.220894	-1.98003	0.0477002	0.282892	5.27	5.3	5.69	3.93	3.91	4.18	ZBTB43	chr9	protein_coding	zinc finger and BTB domain containing 43
ENSG00000213368.3	0.540479	0.725092	3.08611	0.234954	0.814245	1	0	0.05	0	0.03	0.04	0	ST13P11	chr11	processed_pseudogene	ST13, Hsp70 interacting protein pseudogene 11
ENSG00000254501.1	1.07191	0.583669	2.23261	0.261429	0.793762	1	0	0.13	0	0.04	0.05	0.09	AP003068.9	chr11	lncRNA	--
ENSG00000251246.1	64.4368	0.300865	0.407378	0.73854	0.460187	0.840718	1.56	1.06	1.78	1.82	2.47	1.2	RP11-540D14.8	chr1	protein_coding	--
ENSG00000171453.20	1505.49	0.250204	0.36442	0.68658	0.492348	0.859896	4.97	5.38	9.47	8.48	5.68	9.25	POLR1C	chr6	protein_coding	RNA polymerase I and III subunit C
ENSG00000236941.6	0.148067	-1.14607	4.08047	-0.280867	0.778812	1	0	0	0.02	0	0	0	RP11-366M4.8	chr4	processed_pseudogene	--
ENSG00000204316.13	1340.25	0.569042	0.322426	1.76488	0.0775845	0.376493	6.74	7.85	11	12.89	9.84	15.04	MRPL38	chr17	protein_coding	mitochondrial ribosomal protein L38
ENSG00000205846.4	0.176198	0.777483	4.08047	0.190537	0.848888	1	0	0	0	0	0.02	0	CLEC6A	chr12	protein_coding	C-type lectin domain containing 6A
ENSG00000259134.7	0.163767	-1.14607	4.08047	-0.280867	0.778812	1	0.01	0	0	0	0	0	LINC00924	chr15	lncRNA	long intergenic non-protein coding RNA 924
ENSG00000236829.9	19.7	-1.47464	0.584712	-2.52199	0.0116692	0.108052	0.49	0.3	0.22	0.12	0.1	0.13	Z97634.3	chr16	transcribed_processed_pseudogene	--
ENSG00000248124.8	1.03178	-1.19159	2.27908	-0.52284	0.601085	1	0.02	0.01	0	0	0.01	0	RRN3P1	chr16	transcribed_unprocessed_pseudogene	RRN3 pseudogene 1
ENSG00000198918.8	8246.09	0.126644	0.23639	0.535741	0.592138	0.897898	108.4	80.21	105.74	107.76	101.58	111.01	RPL39	chrX	protein_coding	ribosomal protein L39
ENSG00000239821.3	0.378581	-0.18429	4.02642	-0.0457701	0.963493	1	0	0.12	0	0	0	0.08	RN7SL513P	chr19	misc_RNA	RNA, 7SL, cytoplasmic 513, pseudogene
ENSG00000007866.22	1157.11	0.230221	0.25956	0.886965	0.375098	0.792401	7.97	8.15	11.57	10.75	11.25	10.52	TEAD3	chr6	protein_coding	TEA domain transcription factor 3
ENSG00000225267.1	1.08839	0.264989	2.48477	0.106645	0.915071	1	0.16	0	0	0.04	0	0.14	RPL8P2	chr21	processed_pseudogene	ribosomal protein L8 pseudogene 2
ENSG00000141179.14	569.348	-0.640984	0.288821	-2.21931	0.0264655	0.192218	3.28	2.64	3.56	1.85	2.69	1.59	PCTP	chr17	protein_coding	phosphatidylcholine transfer protein
ENSG00000100422.14	2095.18	0.0828128	0.336005	0.246463	0.805324	0.964048	11.95	11.59	9.12	15.68	11.99	7.21	CERK	chr22	protein_coding	ceramide kinase
ENSG00000220660.2	0.302315	-0.18429	4.08047	-0.0451639	0.963977	1	0.03	0	0	0.03	0	0	RP3-406A7.3	chr6	transcribed_processed_pseudogene	--
ENSG00000124177.16	1684.71	0.249999	0.278684	0.897069	0.369682	0.78951	3.5	2.74	2.47	3.05	4.43	2.93	CHD6	chr20	protein_coding	chromodomain helicase DNA binding protein 6
ENSG00000277449.1	48.3675	-0.0620895	0.511101	-0.121482	0.903309	0.981181	0.29	0.65	0.53	0.37	0.33	0.69	CEBPB-AS1	chr20	lncRNA	CEBPB antisense RNA 1
ENSG00000114867.22	27354.3	-0.425601	0.251642	-1.6913	0.0907799	0.412198	81.49	96.46	105.46	71.92	63	76.05	EIF4G1	chr3	protein_coding	eukaryotic translation initiation factor 4 gamma 1
ENSG00000261575.2	3.28345	-1.69975	1.23605	-1.37514	0.169087	0.573308	0.12	0.15	0.32	0.07	0.09	0.03	RP11-259G18.1	chr17	transcribed_unprocessed_pseudogene	--
ENSG00000273455.1	0.871393	0.348346	2.38452	0.146087	0.883853	1	0.06	0.08	0	0	0.07	0.11	RP11-305O4.3	chr3	lncRNA	--
ENSG00000273252.1	0.152848	0.777483	4.08047	0.190537	0.848888	1	0	0	0	0	0	0.06	OR7E39P	chr7	unprocessed_pseudogene	olfactory receptor family 7 subfamily E member 39 pseudogene
ENSG00000002330.14	636.332	0.485942	0.26648	1.82356	0.068219	0.349515	7.85	7.11	9.66	12.6	12.98	9.08	BAD	chr11	protein_coding	BCL2 associated agonist of cell death
ENSG00000224094.1	37.9291	-0.897799	0.663851	-1.35241	0.176245	0.585296	5.82	3	0.95	1.97	2.4	0.92	RPS24P8	chr3	processed_pseudogene	ribosomal protein S24 pseudogene 8
ENSG00000233834.6	13.729	-0.611606	0.64724	-0.944945	0.344687	0.772927	0.38	0.65	0.42	0.24	0.26	0.44	AC005083.1	chr7	lncRNA	--
ENSG00000234373.1	4.47419	-3.16184	1.28279	-2.46481	0.0137085	0.121735	0.46	0.33	0.22	0.07	0	0.04	SNX18P7	chr9	processed_pseudogene	sorting nexin 18 pseudogene 7
ENSG00000120324.9	9.25293	-1.06235	0.731554	-1.45218	0.146451	0.536992	0.1	0.09	0.1	0.03	0.07	0.04	PCDHB10	chr5	protein_coding	protocadherin beta 10
ENSG00000183019.7	3.99781	4.341	1.68757	2.57234	0.0101014	0.0978833	0.01	0	0	0.05	0.05	0.22	MCEMP1	chr19	protein_coding	mast cell expressed membrane protein 1
ENSG00000229807.13	2.68959	-0.230911	2.06062	-0.112059	0.910777	1	0	0.01	0	0	0.01	0	XIST	chrX	lncRNA	X inactive specific transcript
ENSG00000228340.6	2.16372	-0.0800897	2.12047	-0.0377698	0.969871	1	0	0	0	0	0.01	0	MIR646HG	chr20	lncRNA	MIR646 host gene
ENSG00000283142.1	1.54133	-1.14937	1.76494	-0.651227	0.5149	1	0.05	0.13	0.14	0	0.06	0.09	RP1-172H20.4	chr20	transcribed_unprocessed_pseudogene	--
ENSG00000142675.18	400.353	-0.0329011	0.300873	-0.109352	0.912923	0.982836	2.26	2.35	3.49	2.3	2.65	2.96	CNKSR1	chr1	protein_coding	connector enhancer of kinase suppressor of Ras 1
ENSG00000174327.7	394.977	-0.706937	0.474398	-1.49018	0.136178	0.51828	4.43	3.52	10.26	2.98	2.7	5.31	SLC16A13	chr17	protein_coding	solute carrier family 16 member 13
ENSG00000235284.1	0.152848	0.777483	4.08047	0.190537	0.848888	1	0	0	0	0	0	0.27	SNORD62A	chr9	snoRNA	small nucleolar RNA, C/D box 62A
ENSG00000160781.17	63.0084	0.582672	0.592591	0.983262	0.325478	0.757069	0.38	0.29	0.92	0.53	0.48	1.32	PAQR6	chr1	protein_coding	progestin and adipoQ receptor family member 6
ENSG00000259828.1	37.1356	-0.97655	0.643245	-1.51816	0.128974	0.504262	0.21	0.41	0.35	0.1	0.07	0.31	RP11-63E9.1	chr6	lncRNA	--
ENSG00000100445.18	443.453	0.472475	0.327387	1.44317	0.148972	0.54051	2.66	2.7	4.23	4.24	3.66	5.34	SDR39U1	chr14	protein_coding	short chain dehydrogenase/reductase family 39U member 1
ENSG00000279088.1	134.437	1.07371	0.416653	2.57699	0.00996646	0.0971162	2.73	1.75	1.08	3.67	5.17	2.95	RP11-574K11.24	chr10	TEC	--
ENSG00000231312.7	298.013	-1.05609	0.254055	-4.15695	3.22527e-05	0.000994536	0.88	0.87	0.77	0.37	0.44	0.42	MAP4K3-DT	chr2	lncRNA	MAP4K3 divergent transcript
ENSG00000244509.4	4509	0.428132	0.240079	1.7833	0.0745383	0.368291	41.03	31.57	42.9	47.77	60.32	47.62	APOBEC3C	chr22	protein_coding	apolipoprotein B mRNA editing enzyme catalytic subunit 3C
ENSG00000188033.10	98.7192	-0.689376	0.316605	-2.1774	0.0294505	0.206527	0.52	0.39	0.52	0.27	0.35	0.27	ZNF490	chr19	protein_coding	zinc finger protein 490
ENSG00000081041.9	473.688	0.732612	0.729877	1.00375	0.3155	0.750541	2.34	6.38	11.41	6.57	2.57	23.47	CXCL2	chr4	protein_coding	C-X-C motif chemokine ligand 2
ENSG00000198393.8	544.043	-0.749878	0.298089	-2.51562	0.0118825	0.109607	0.66	0.98	0.94	0.56	0.44	0.53	ZNF26	chr12	protein_coding	zinc finger protein 26
ENSG00000183844.17	0.163767	-1.14607	4.08047	-0.280867	0.778812	1	0.01	0	0	0	0	0	FAM3B	chr21	protein_coding	FAM3 metabolism regulating signaling molecule B
ENSG00000273125.2	1.67126	-0.66552	1.67892	-0.396398	0.691812	1	0.04	0.02	0.03	0	0.03	0.02	LINC01990	chr3	lncRNA	long intergenic non-protein coding RNA 1990
ENSG00000229839.6	0.176198	0.777483	4.08047	0.190537	0.848888	1	0	0	0	0	0.02	0	AC018462.2	chr2	lncRNA	--
ENSG00000163898.10	24.7717	-1.62366	0.671837	-2.41674	0.0156601	0.13396	0.31	0.09	0.33	0.04	0.14	0.07	LIPH	chr3	protein_coding	lipase H
ENSG00000198157.11	241.696	-2.64936	0.298698	-8.86968	7.33542e-19	2.62635e-16	4.46	4.81	4.53	0.77	0.92	0.53	HMGN5	chrX	protein_coding	high mobility group nucleosome binding domain 5
ENSG00000164144.16	1823.35	-0.320459	0.323968	-0.98917	0.32258	0.754326	16.02	12.05	9.54	9.5	13.54	7.36	ARFIP1	chr4	protein_coding	ADP ribosylation factor interacting protein 1
ENSG00000254754.1	0.163767	-1.14607	4.08047	-0.280867	0.778812	1	0.08	0	0	0	0	0	RP11-20J1.1	chr11	lncRNA	--
ENSG00000234134.1	3.38705	0.127301	1.36247	0.093434	0.925559	0.984981	0.71	0	0.16	0.51	0.19	0.23	RP11-383C5.5	chr10	lncRNA	--
ENSG00000283667.1	24.7988	-1.28831	0.653194	-1.97233	0.0485724	0.285962	0.35	0.47	0.92	0.15	0.15	0.4	RP11-793J2.1	chr18	lncRNA	--
ENSG00000104613.12	3279.9	-0.084434	0.217969	-0.387366	0.698485	0.935733	14.89	13.25	12.27	12.95	13.58	11.7	INTS10	chr8	protein_coding	integrator complex subunit 10
ENSG00000179300.4	0.554193	2.52289	3.98029	0.633847	0.52618	1	0	0	0	0.03	0	0	RTL3	chrX	protein_coding	retrotransposon Gag like 3
ENSG00000285872.1	39.1936	-1.38215	0.721948	-1.91447	0.0555606	0.309857	0.36	0.44	1.61	0.26	0.12	0.52	RP11-83M8.1	chr2	lncRNA	--
ENSG00000251206.1	0.286616	-0.18429	4.08047	-0.0451639	0.963977	1	0	0	0.05	0.04	0	0	CTD-2187J20.1	chr5	lncRNA	--
ENSG00000228347.1	0.148067	-1.14607	4.08047	-0.280867	0.778812	1	0	0	0.05	0	0	0	FTLP17	chr1	processed_pseudogene	ferritin light chain pseudogene 17
ENSG00000272463.1	0.963817	-2.26687	2.62147	-0.864732	0.387186	1	0	0.04	0.01	0.01	0	0	RP11-532F6.3	chr6	lncRNA	--
ENSG00000234819.1	2.93965	-0.095353	1.45113	-0.0657094	0.947609	1	0.67	0.14	0.2	0.37	0.61	0	RP11-336N8.4	chr9	processed_pseudogene	--
ENSG00000142686.8	804.369	0.395706	0.232384	1.70281	0.0886034	0.406999	5.96	5.85	6.24	8.92	8.1	6.81	C1orf216	chr1	protein_coding	chromosome 1 open reading frame 216
ENSG00000161610.1	0.152848	0.777483	4.08047	0.190537	0.848888	1	0	0	0	0	0	0.04	HCRT	chr17	protein_coding	hypocretin neuropeptide precursor
ENSG00000267618.5	98.8589	0.180966	0.373254	0.484834	0.627794	0.909537	1.02	1.36	1.28	1.79	0.98	1.37	RP5-837J1.3	chr17	protein_coding	--
ENSG00000115363.14	526.234	0.679623	0.294885	2.3047	0.0211833	0.165774	3.71	4.09	3.86	7.97	6.33	4.5	EVA1A	chr2	protein_coding	eva-1 homolog A, regulator of programmed cell death
ENSG00000228166.1	0.643791	2.71793	2.81723	0.964753	0.334669	1	0	0	0	0.03	0.07	0.03	MTND1P11	chr9	unprocessed_pseudogene	MT-ND1 pseudogene 11
ENSG00000253978.2	0.643791	2.71793	2.81723	0.964753	0.334669	1	0	0	0	0.03	0.09	0.04	CTB-178M22.2	chr5	lncRNA	--
ENSG00000100714.17	6316.54	-0.0602051	0.256156	-0.235033	0.814183	0.966613	13.12	15.16	13.47	14.08	11.32	14.62	MTHFD1	chr14	protein_coding	methylenetetrahydrofolate dehydrogenase, cyclohydrolase and formyltetrahydrofolate synthetase 1
ENSG00000220771.2	0.148067	-1.14607	4.08047	-0.280867	0.778812	1	0	0	0.09	0	0	0	BOLA2P3	chr6	processed_pseudogene	bolA family member 2 pseudogene 3
ENSG00000115484.15	17741.3	-0.653781	0.209406	-3.12207	0.00179582	0.0265714	231.53	200.38	204.75	142.55	134.88	127.72	CCT4	chr2	protein_coding	chaperonin containing TCP1 subunit 4
ENSG00000132821.12	4.82995	2.00427	1.14721	1.74709	0.0806214	0.385063	0.03	0	0.05	0.12	0.06	0.13	VSTM2L	chr20	protein_coding	V-set and transmembrane domain containing 2 like
ENSG00000284636.1	0.138548	0.777483	4.08047	0.190537	0.848888	1	0	0	0	0.1	0	0	RP11-747H12.8	chr4	unprocessed_pseudogene	--
ENSG00000156218.13	9.41149	-6.77279	1.40379	-4.82466	1.40243e-06	6.58123e-05	0.05	0.06	0.03	0	0	0	ADAMTSL3	chr15	protein_coding	ADAMTS like 3
ENSG00000179913.11	1137.6	0.598187	0.281671	2.12371	0.0336943	0.225648	8.44	8.54	8.9	11.67	11.05	16.27	B3GNT3	chr19	protein_coding	UDP-GlcNAc:betaGal beta-1,3-N-acetylglucosaminyltransferase 3
ENSG00000276839.1	0.389501	-2.16513	3.96135	-0.546565	0.584678	1	0.1	0.13	0	0	0	0	Metazoa_SRP	chr1	misc_RNA	--
ENSG00000262772.2	4.79882	2.93818	1.24797	2.35437	0.0185543	0.150918	0	0.02	0.01	0.05	0.07	0.07	LINC01977	chr17	lncRNA	long intergenic non-protein coding RNA 1977
ENSG00000255029.2	0.840427	0.665746	2.73765	0.243181	0.807865	1	0.03	0	0.03	0	0.1	0	CTD-3012A18.1	chr11	lncRNA	--
ENSG00000253485.3	15.6135	-0.642935	0.585133	-1.09878	0.271863	0.708001	0.09	0.11	0.07	0.05	0.06	0.06	PCDHGA5	chr5	protein_coding	protocadherin gamma subfamily A, 5
ENSG00000228201.1	1.2375	2.50456	2.07012	1.20986	0.226332	1	0.07	0	0	0.17	0.15	0.12	AL022341.3	chr16	lncRNA	--
ENSG00000227064.1	0.339965	-0.18429	4.08047	-0.0451639	0.963977	1	0.09	0	0	0	0.1	0	NAA20P1	chrX	processed_pseudogene	NAA20 pseudogene 1
ENSG00000250254.2	4.63673	0.588272	0.97812	0.601432	0.547553	0.881978	0.11	0.09	0.2	0.18	0.24	0.19	PTTG2	chr4	protein_coding	pituitary tumor-transforming 2
ENSG00000275964.1	27.5503	-0.155688	0.490476	-0.317423	0.750923	0.949661	0.54	0.64	0.76	0.74	0.64	0.37	RP11-61K9.3	chr13	lncRNA	--
ENSG00000214145.7	26.407	-3.18068	1.14804	-2.77053	0.00559645	0.0629446	0.05	0.04	0.7	0	0.01	0.07	LINC00887	chr3	lncRNA	long intergenic non-protein coding RNA 887
ENSG00000274275.1	0.994201	-2.30737	2.57083	-0.897519	0.369442	1	0	0.11	0.29	0	0.09	0	RP11-326K13.5	chr18	lncRNA	--
ENSG00000273056.1	8.76513	-1.1894	0.86145	-1.38069	0.167374	0.570322	0.55	0.29	0.81	0.08	0.3	0.36	RP11-77E14.2	chr9	lncRNA	--
ENSG00000274630.1	3.27832	-1.04083	1.18758	-0.876434	0.380794	0.794558	0.68	1.1	0.46	0.42	0.19	0.45	RP11-229E13.4	chr17	lncRNA	--
ENSG00000275207.1	0.339965	-0.18429	4.08047	-0.0451639	0.963977	1	0.24	0	0	0	0.26	0	MIR6740	chr1	miRNA	microRNA 6740
ENSG00000117707.16	1.99801	-0.970296	1.65531	-0.586172	0.55776	1	0.01	0.01	0	0	0.01	0	PROX1	chr1	protein_coding	prospero homeobox 1
ENSG00000269082.1	5.33009	-5.97456	1.68788	-3.53968	0.00040061	0.00820486	0.19	0.19	1.16	0	0	0	CTD-2620I22.1	chr19	lncRNA	--
ENSG00000284292.1	13086.1	0.426219	0.28749	1.48255	0.138193	0.52101	94.74	86.79	146.3	152.63	137.45	149.29	RP5-900K19.2	chr7	protein_coding	--
ENSG00000259031.1	2.42784	-0.0317995	1.31132	-0.02425	0.980653	1	0.14	0.12	0.09	0.16	0.05	0.13	CTD-2062F14.3	chr14	lncRNA	--
ENSG00000224539.1	0.339965	-0.18429	4.08047	-0.0451639	0.963977	1	0.01	0	0	0	0.01	0	SAGE4P	chrX	unprocessed_pseudogene	sarcoma antigen 4, pseudogene
ENSG00000133315.12	284.028	0.80126	0.409162	1.95829	0.0501957	0.291875	1.71	1.95	4.17	4.7	3.66	5.23	MACROD1	chr11	protein_coding	mono-ADP ribosylhydrolase 1
ENSG00000143947.15	30071.9	-0.429661	0.238199	-1.80379	0.071264	0.358433	355.54	277.77	298.01	254.3	206.29	229.41	RPS27A	chr2	protein_coding	ribosomal protein S27a
ENSG00000215805.3	0.163767	-1.14607	4.08047	-0.280867	0.778812	1	0.02	0	0	0	0	0	RP11-438O11.1	chr1	processed_pseudogene	--
ENSG00000161996.19	403.08	0.915647	0.292936	3.12576	0.00177345	0.0263146	0.65	0.65	0.8	1.69	1.16	1.11	WDR90	chr16	protein_coding	WD repeat domain 90
ENSG00000229109.2	2.1793	0.100305	1.63081	0.0615063	0.950956	1	0.03	0.01	0	0.01	0.02	0	RP11-439K3.1	chr9	lncRNA	--
ENSG00000237758.1	21.4613	-0.105615	0.548298	-0.192623	0.847254	0.974727	2.34	3.03	1.37	2.02	2.57	1.69	BANF1P3	chr2	processed_pseudogene	BANF1 pseudogene 3
ENSG00000253644.2	0.152848	0.777483	4.08047	0.190537	0.848888	1	0	0	0	0	0	0.04	LINC02845	chr8	lncRNA	long intergenic non-protein coding RNA 2845
ENSG00000230381.2	0.176198	0.777483	4.08047	0.190537	0.848888	1	0	0	0	0	0.06	0	RP4-655J12.5	chr1	lncRNA	--
ENSG00000131791.8	899.978	-0.544445	0.248884	-2.18754	0.0287029	0.203268	5.22	5.65	4.59	4.02	3.48	3.15	PRKAB2	chr1	protein_coding	protein kinase AMP-activated non-catalytic subunit beta 2
ENSG00000166822.13	928.327	-0.325824	0.349558	-0.932105	0.351282	0.776815	6.24	5.26	3.17	4.14	4.87	2.8	TMEM170A	chr16	protein_coding	transmembrane protein 170A
ENSG00000075891.23	0.225734	-1.14607	4.08047	-0.280867	0.778812	1	0	0.01	0	0	0	0	PAX2	chr10	protein_coding	paired box 2
ENSG00000286898.1	0.61893	-0.178562	2.96302	-0.0602636	0.951946	1	0.14	0	0	0.06	0	0.06	RP1-37C10.7	chr1	lncRNA	--
ENSG00000228336.2	0.389501	-2.16513	3.96135	-0.546565	0.584678	1	0.01	0.01	0	0	0	0	OR9H1P	chr1	polymorphic_pseudogene	olfactory receptor family 9 subfamily H member 1 pseudogene
ENSG00000279039.1	0.475602	-2.49361	3.64642	-0.683852	0.494069	1	0.02	0	0.01	0	0	0	CTC-260E6.3	chr19	TEC	--
ENSG00000198483.13	0.549999	-1.13754	3.07458	-0.369982	0.711396	1	0	0.01	0.01	0	0.01	0	ANKRD35	chr1	protein_coding	ankyrin repeat domain 35
ENSG00000137561.5	22.5332	0.242698	0.610411	0.397598	0.690926	0.93356	0.28	0.22	0.12	0.31	0.3	0.11	TTPA	chr8	protein_coding	alpha tocopherol transfer protein
ENSG00000236184.1	5.64384	-1.22405	0.928873	-1.31778	0.187576	0.601346	0.19	0.33	0.23	0.1	0.07	0.14	TCEA1P4	chr9	processed_pseudogene	transcription elongation factor A1 pseudogene 4
ENSG00000216412.4	0.314746	1.68997	4.03674	0.418647	0.675474	1	0	0	0	0.04	0.06	0	RPL12P2	chr6	processed_pseudogene	ribosomal protein L12 pseudogene 2
ENSG00000059573.9	3700.86	-0.293389	0.296259	-0.990312	0.322022	0.753932	23.33	29.03	33.4	26.5	18.11	25.24	ALDH18A1	chr10	protein_coding	aldehyde dehydrogenase 18 family member A1
ENSG00000274104.1	10.4609	0.638523	0.695603	0.917941	0.35865	0.782331	0.44	0.32	0.44	0.65	0.43	0.77	CTD-2553L13.10	chr19	lncRNA	--
ENSG00000165125.22	1.11023	-1.48156	2.54476	-0.582199	0.560432	1	0.01	0	0	0	0	0	TRPV6	chr7	protein_coding	transient receptor potential cation channel subfamily V member 6
ENSG00000271357.1	0.148067	-1.14607	4.08047	-0.280867	0.778812	1	0	0	0.09	0	0	0	RP11-843B15.3	chr12	processed_pseudogene	--
ENSG00000272950.1	0.481893	2.30335	3.65014	0.631029	0.528021	1	0	0	0	0	0.05	0.08	RP11-307C18.1	chr7	lncRNA	--
ENSG00000111445.14	1819.24	0.132068	0.277324	0.476223	0.633916	0.912587	16.73	14.13	11.47	16.66	18.06	11.98	RFC5	chr12	protein_coding	replication factor C subunit 5
ENSG00000129757.15	36.924	1.62163	0.946964	1.71245	0.0868129	0.4026	0.05	0.03	0.5	0.2	0.39	1.16	CDKN1C	chr11	protein_coding	cyclin dependent kinase inhibitor 1C
ENSG00000212864.3	124.098	0.147755	0.316916	0.466228	0.641053	0.915003	2.22	2.57	3.31	2.62	3.3	3.09	RNF208	chr9	protein_coding	ring finger protein 208
ENSG00000121104.8	70.4147	-0.968533	0.455654	-2.12559	0.0335374	0.225123	0.65	0.38	0.92	0.22	0.46	0.32	FAM117A	chr17	protein_coding	family with sequence similarity 117 member A
ENSG00000224792.7	0.225734	-1.14607	4.08047	-0.280867	0.778812	1	0	0.03	0	0	0	0	IQCF4P	chr3	transcribed_unitary_pseudogene	IQ motif containing F4, pseudogene
ENSG00000224011.1	2.09157	0.698634	1.72285	0.405511	0.685102	1	0.25	0	0.15	0.35	0	0.29	AC111155.1	chr17	processed_pseudogene	--
ENSG00000233543.1	0.65471	1.35847	2.8946	0.469311	0.638847	1	0.02	0	0	0.01	0.04	0	CHTF8P1	chrX	processed_pseudogene	chromosome transmission fidelity factor 8 pseudogene 1
ENSG00000157927.17	0.311835	-1.91077	4.04887	-0.471926	0.63698	1	0	0	0	0	0	0	RADIL	chr7	protein_coding	Rap associating with DIL domain
ENSG00000272140.2	6.31541	1.08269	0.918173	1.17918	0.238327	0.673537	0.07	0.14	0.06	0.11	0.22	0.23	RP11-574K11.29	chr10	lncRNA	--
ENSG00000264029.1	0.488032	-0.959285	3.17156	-0.302465	0.762298	1	0.11	0	0.1	0	0.12	0	CTD-2008P7.5	chr17	unprocessed_pseudogene	--
ENSG00000281202.2	0.176198	0.777483	4.08047	0.190537	0.848888	1	0	0	0	0	0.01	0	LINC01097	chr4	lncRNA	long intergenic non-protein coding RNA 1097
ENSG00000143179.16	3075.35	-0.144661	0.219884	-0.657899	0.510603	0.869182	11.87	12.97	11.73	11.77	10.99	10.43	UCK2	chr1	protein_coding	uridine-cytidine kinase 2
ENSG00000140365.16	1058.85	0.569725	0.258169	2.20679	0.0273286	0.19686	3.51	3.38	3.25	6.15	4.43	4.51	COMMD4	chr15	protein_coding	COMM domain containing 4
ENSG00000259498.1	0.316615	-0.18429	4.08047	-0.0451639	0.963977	1	0.01	0	0	0	0	0.01	TPM1-AS	chr15	lncRNA	TPM1 antisense RNA
ENSG00000111863.13	187.433	-0.636168	0.550868	-1.15485	0.248153	0.684483	1.01	1.19	2.39	0.84	0.4	1.65	ADTRP	chr6	protein_coding	androgen dependent TFPI regulating protein
ENSG00000254634.4	82.2143	0.0222112	0.366458	0.0606105	0.951669	0.989384	0.72	0.55	0.94	0.74	0.63	0.87	SMG1P6	chr16	unprocessed_pseudogene	SMG1 pseudogene 6
ENSG00000286107.1	4.4044	0.84948	1.06886	0.794754	0.426756	0.822459	0.07	0.04	0.02	0.08	0.12	0.04	RP11-233G1.8	chr12	lncRNA	--
ENSG00000219747.1	9.25184	-0.834422	0.735397	-1.13465	0.25652	0.692772	0.92	0.76	0.65	0.6	0.29	0.4	RPL32P16	chr6	processed_pseudogene	ribosomal protein L32 pseudogene 16
ENSG00000258438.3	0.627665	-1.38021	3.43681	-0.401597	0.68798	1	0	0.07	0	0	0.03	0	OR11K2P	chr14	unprocessed_pseudogene	olfactory receptor family 11 subfamily K member 2 pseudogene
ENSG00000267153.1	0.176198	0.777483	4.08047	0.190537	0.848888	1	0	0	0	0	0.02	0	CTBP2P3	chr18	processed_pseudogene	CTBP2 pseudogene 3
ENSG00000162062.15	255.688	0.667545	0.352928	1.89145	0.0585648	0.320218	2.09	1.79	1.62	3.84	3.21	1.75	TEDC2	chr16	protein_coding	tubulin epsilon and delta complex 2
ENSG00000204195.4	0.389501	-2.16513	3.96135	-0.546565	0.584678	1	0.02	0.02	0	0	0	0	AWAT1	chrX	protein_coding	acyl-CoA wax alcohol acyltransferase 1
ENSG00000229314.6	0.300915	-0.18429	4.08047	-0.0451639	0.963977	1	0	0	0.03	0	0	0.03	ORM1	chr9	protein_coding	orosomucoid 1
ENSG00000224072.1	0.339965	-0.18429	4.08047	-0.0451639	0.963977	1	0.01	0	0	0	0.01	0	VEZTP1	chrX	processed_pseudogene	VEZT pseudogene 1
ENSG00000279527.1	0.466082	-0.999197	3.76043	-0.265713	0.79046	1	0.1	0	0	0.04	0	0	RP11-83B20.2	chr12	TEC	--
ENSG00000214930.2	0.401931	-0.18429	3.94231	-0.0467466	0.962715	1	0	0.03	0	0	0.02	0	KRT8P6	chrX	processed_pseudogene	keratin 8 pseudogene 6
ENSG00000217385.1	0.50283	0.576636	3.65888	0.157599	0.874773	1	0	0.03	0	0.03	0	0	PSMC1P11	chr6	processed_pseudogene	proteasome 26S subunit, ATPase 1 pseudogene 11
ENSG00000235033.7	0.176198	0.777483	4.08047	0.190537	0.848888	1	0	0	0	0	0	0	DAAM2-AS1	chr6	lncRNA	DAAM2 antisense RNA 1
ENSG00000283440.1	0.163767	-1.14607	4.08047	-0.280867	0.778812	1	0.03	0	0	0	0	0	LINC01260	chr20	lncRNA	long intergenic non-protein coding RNA 1260
ENSG00000238029.1	3.13283	-1.02373	1.24773	-0.820478	0.411944	1	0.21	0.05	0.19	0.12	0.04	0.06	RALBP1P2	chr2	processed_pseudogene	RALBP1 pseudogene 2
ENSG00000283635.1	3.33937	1.49357	1.30713	1.14264	0.253189	0.690344	0.03	0.01	0.01	0.02	0.11	0.04	RP11-5O24.1	chr2	lncRNA	--
ENSG00000254270.1	0.963634	-2.26787	2.53181	-0.89575	0.370386	1	0.26	0	0.15	0	0.09	0	ERHP1	chr7	processed_pseudogene	ERH pseudogene 1
ENSG00000144815.16	647.676	-0.817865	0.299556	-2.73026	0.00632848	0.06909	2.55	2.01	2.37	1.27	1.77	0.92	NXPE3	chr3	protein_coding	neurexophilin and PC-esterase domain family member 3
ENSG00000250501.3	0.176198	0.777483	4.08047	0.190537	0.848888	1	0	0	0	0	0.01	0	RP11-98O2.1	chr4	lncRNA	--
ENSG00000196378.13	156.391	0.219629	0.283842	0.773773	0.439065	0.829722	1.26	1.35	1.07	1.44	1.6	1.26	ZNF34	chr8	protein_coding	zinc finger protein 34
ENSG00000279659.1	1.03516	-0.191377	2.23527	-0.085617	0.931771	1	0.03	0.02	0	0	0.02	0.03	RP11-177G23.1	chr6	TEC	--
ENSG00000283208.2	2.92618	-1.48293	1.34996	-1.0985	0.271987	1	0.04	0.01	0.01	0.01	0.01	0	RP11-226E21.4	chr13	protein_coding	--
ENSG00000012983.12	3066.86	0.137494	0.378139	0.363606	0.716152	0.941654	13.3	10.86	6.34	11.21	15.43	7.33	MAP4K5	chr14	protein_coding	mitogen-activated protein kinase kinase kinase kinase 5
ENSG00000233633.2	0.389501	-2.16513	3.96135	-0.546565	0.584678	1	0.01	0.01	0	0	0	0	AC093326.3	chr2	lncRNA	--
ENSG00000197483.10	188.511	0.33449	0.41697	0.802192	0.422442	0.821107	0.78	0.98	1.94	1.49	1.28	1.89	ZNF628	chr19	protein_coding	zinc finger protein 628
ENSG00000139160.13	13.3332	-0.0740714	0.659507	-0.112313	0.910575	0.982336	0.04	0.05	0.07	0.04	0.08	0.03	ETFBKMT	chr12	protein_coding	electron transfer flavoprotein subunit beta lysine methyltransferase
ENSG00000071054.16	13748.1	0.483982	0.250054	1.93551	0.0529282	0.301861	28.76	26.49	20.6	32.93	36.46	36.87	MAP4K4	chr2	protein_coding	mitogen-activated protein kinase kinase kinase kinase 4
ENSG00000272770.1	0.868014	-0.804118	2.38328	-0.3374	0.735815	1	0.08	0.05	0	0.04	0.05	0	RP11-74E22.5	chr17	lncRNA	--
ENSG00000251613.4	0.401931	-0.18429	3.94231	-0.0467466	0.962715	1	0	0.01	0	0	0.01	0	CTC-347C20.1	chr5	lncRNA	--
ENSG00000213901.11	3.5281	-0.226092	1.21279	-0.186423	0.852113	0.974965	0.01	0.01	0.06	0.04	0.02	0.02	SLC23A3	chr2	protein_coding	solute carrier family 23 member 3
ENSG00000057019.16	14093	-0.51752	0.301903	-1.71419	0.0864934	0.401697	35.59	44.42	36.11	31.03	19.9	30.11	DCBLD2	chr3	protein_coding	discoidin, CUB and LCCL domain containing 2
ENSG00000215375.6	235.99	-1.18807	0.360893	-3.29202	0.000994701	0.016694	1.85	1.94	2.25	0.97	0.54	1.11	MYL5	chr4	protein_coding	myosin light chain 5
ENSG00000265107.3	113.273	-3.2137	0.363254	-8.84697	8.99299e-19	3.16128e-16	1.45	1.95	1.51	0.18	0.21	0.14	GJA5	chr1	protein_coding	gap junction protein alpha 5
ENSG00000144406.19	2.38125	-0.262762	1.38304	-0.189989	0.849318	1	0	0.01	0	0	0	0	UNC80	chr2	protein_coding	unc-80 homolog, NALCN channel complex subunit
ENSG00000242088.1	4.4786	0.423906	0.989097	0.428579	0.668229	0.925914	0.42	0.41	0.38	0.7	0.35	0.55	AC090602.2	chr15	processed_pseudogene	--
ENSG00000249019.2	0.528593	2.42687	3.98529	0.608956	0.542554	1	0	0	0	0	0.31	0	RP11-539G18.1	chr4	processed_pseudogene	--
ENSG00000078747.16	10500.1	-0.0752	0.223108	-0.337057	0.736074	0.945284	30.6	25.78	23.88	24.6	27.04	24.69	ITCH	chr20	protein_coding	itchy E3 ubiquitin protein ligase
ENSG00000273143.2	9.65306	-1.42537	0.983933	-1.44865	0.147435	0.538387	0.05	0.05	0.22	0.01	0.03	0.08	DUSP5-DT	chr10	lncRNA	DUSP5 divergent transcript
ENSG00000117139.18	2413.24	-0.711601	0.272974	-2.60684	0.00913808	0.0906494	2.93	2.7	3.92	1.65	1.99	2.18	KDM5B	chr1	protein_coding	lysine demethylase 5B
ENSG00000261056.2	5.02597	1.35713	1.09371	1.24084	0.214663	0.642004	0.07	0.04	0.03	0.04	0.24	0.09	RP11-454F8.2	chr16	transcribed_processed_pseudogene	--
ENSG00000230870.2	3.52815	-0.453974	1.46365	-0.310166	0.756435	0.950724	0.09	0	0.13	0.01	0.14	0.02	FBXW11P1	chr21	processed_pseudogene	F-box and WD repeat domain containing 11 pseudogene 1
ENSG00000286616.1	0.296135	-1.86074	4.05188	-0.459228	0.64607	1	0	0	0.02	0	0	0	RP3-487J7.4	chr6	lncRNA	--
ENSG00000263253.1	0.225734	-1.14607	4.08047	-0.280867	0.778812	1	0	0.1	0	0	0	0	RP11-204E4.3	chr16	lncRNA	--
ENSG00000226800.5	3.46929	0.756027	1.17697	0.642351	0.520645	0.871662	0.04	0.05	0.01	0.05	0.05	0.08	CACTIN-AS1	chr19	lncRNA	CACTIN antisense RNA 1
ENSG00000106615.10	5717.34	-0.34105	0.250094	-1.36368	0.172667	0.580987	56.06	44.81	42.56	36.81	45.45	31.58	RHEB	chr7	protein_coding	Ras homolog, mTORC1 binding
ENSG00000132570.15	379.396	0.0833572	0.432504	0.192731	0.847169	0.974727	1.66	1.23	0.61	1.45	1.56	0.75	PCBD2	chr5	protein_coding	pterin-4 alpha-carbinolamine dehydratase 2
ENSG00000110536.14	806.711	-0.0309716	0.240592	-0.128731	0.897571	0.980665	7.4	7.51	8.66	8.3	6.98	7.78	PTPMT1	chr11	protein_coding	protein tyrosine phosphatase mitochondrial 1
ENSG00000113594.10	289.844	-0.124595	0.307695	-0.40493	0.685529	0.931409	0.68	0.57	0.72	0.48	0.83	0.52	LIFR	chr5	protein_coding	LIF receptor subunit alpha
ENSG00000063127.16	3.89679	0.65348	1.15687	0.564869	0.572163	0.890797	0.04	0.01	0.02	0.03	0.07	0.01	SLC6A16	chr19	protein_coding	solute carrier family 6 member 16
ENSG00000068323.17	1592.14	0.268482	0.268987	0.998121	0.318221	0.751453	8	8.16	11.06	10.37	10.05	12.28	TFE3	chrX	protein_coding	transcription factor binding to IGHM enhancer 3
ENSG00000174720.16	2403.2	-0.222695	0.280907	-0.792771	0.427911	0.823255	20.92	17.22	13.17	14.23	17.62	12.4	LARP7	chr4	protein_coding	La ribonucleoprotein 7, transcriptional regulator
ENSG00000179796.12	0.339965	-0.18429	4.08047	-0.0451639	0.963977	1	0	0	0	0	0	0	LRRC3B	chr3	protein_coding	leucine rich repeat containing 3B
ENSG00000154144.13	1732.04	0.208856	0.241354	0.865352	0.386846	0.79813	5.72	5.67	6.4	6.37	6.44	7.72	TBRG1	chr11	protein_coding	transforming growth factor beta regulator 1
ENSG00000224972.1	0.316615	-0.18429	4.08047	-0.0451639	0.963977	1	0.05	0	0	0	0	0.04	RP11-403H13.1	chr9	lncRNA	--
ENSG00000224614.2	4.41793	-0.242525	1.22323	-0.198266	0.842837	0.973425	0.08	0	0.05	0.04	0.06	0.02	TNK2-AS1	chr3	lncRNA	TNK2 antisense RNA 1
ENSG00000152455.16	1578.92	-0.294651	0.299086	-0.985173	0.324539	0.756163	14.42	14.21	9.96	12.63	11.2	7.86	SUV39H2	chr10	protein_coding	suppressor of variegation 3-9 homolog 2
ENSG00000116127.20	2901.36	-0.199202	0.261566	-0.761575	0.446314	0.835903	3.98	3.99	2.85	3.25	3.49	2.74	ALMS1	chr2	protein_coding	ALMS1 centrosome and basal body associated protein
ENSG00000167378.9	763.669	0.0655457	0.243251	0.269457	0.787578	0.960575	1.85	2.18	1.94	2.22	1.95	2.1	IRGQ	chr19	protein_coding	immunity related GTPase Q
ENSG00000213654.10	129.875	2.20394	0.384653	5.72968	1.0062e-08	7.51113e-07	0.62	0.68	0.7	3.06	4.38	1.9	GPSM3	chr6	protein_coding	G protein signaling modulator 3
ENSG00000170049.10	71.0713	1.027	0.427491	2.40239	0.0162883	0.13794	0.24	0.15	0.41	0.56	0.54	0.54	KCNAB3	chr17	protein_coding	potassium voltage-gated channel subfamily A regulatory beta subunit 3
ENSG00000112039.5	428.502	0.578769	0.248099	2.33281	0.019658	0.157183	3.76	3.33	2.97	5.45	5.11	4.49	FANCE	chr6	protein_coding	FA complementation group E
ENSG00000241008.1	0.62985	-1.57542	3.41061	-0.461918	0.64414	1	0.11	0	0	0.03	0	0	RP11-494M8.1	chr11	processed_pseudogene	--
ENSG00000261036.2	0.148067	-1.14607	4.08047	-0.280867	0.778812	1	0	0	0.03	0	0	0	RP11-574H6.1	chr5	lncRNA	--
ENSG00000223891.6	150.724	-0.907783	0.503714	-1.80218	0.0715173	0.35924	0.45	0.26	0.99	0.2	0.36	0.35	OSER1-DT	chr20	lncRNA	OSER1 divergent transcript
ENSG00000215869.4	7.60128	1.31207	0.818342	1.60332	0.108864	0.457459	0.03	0.02	0.05	0.08	0.11	0.08	RP11-364B6.2	chr1	transcribed_processed_pseudogene	--
ENSG00000162840.4	1.55457	0.358534	1.79855	0.199346	0.841992	1	0.15	0.19	0.26	0.6	0.16	0	MT2P1	chr4	processed_pseudogene	metallothionein 2 pseudogene 1
ENSG00000225475.1	4.77047	-0.112634	0.979805	-0.114955	0.908481	0.982124	1.32	0.98	0.51	0.94	0.62	0.99	RP11-377K22.2	chr1	processed_pseudogene	--
ENSG00000230005.2	0.401931	-0.18429	3.94231	-0.0467466	0.962715	1	0	0.02	0	0	0.02	0	SNAP47-AS1	chr1	lncRNA	SNAP47 antisense RNA 1
ENSG00000106305.10	1688.99	0.366662	0.262701	1.39574	0.162794	0.563454	21.35	22.06	20.46	31.13	22.2	28.9	AIMP2	chr7	protein_coding	aminoacyl tRNA synthetase complex interacting multifunctional protein 2
ENSG00000136842.14	13.6668	-0.983555	0.64706	-1.52004	0.128502	0.503526	0.12	0.11	0.16	0.04	0.1	0.06	TMOD1	chr9	protein_coding	tropomodulin 1
ENSG00000213216.2	22.4927	0.331996	0.574205	0.578183	0.563141	0.887493	1.95	1.08	1.12	2.6	1.61	1.03	RP11-355O1.7	chr9	processed_pseudogene	--
ENSG00000077279.20	1.22095	2.46428	2.87375	0.857516	0.39116	1	0	0	0	0	0.02	0	DCX	chrX	protein_coding	doublecortin
ENSG00000268964.3	0.818003	-3.26508	3.05348	-1.0693	0.284937	1	0	0.01	0.03	0	0	0	ERVV-2	chr19	protein_coding	endogenous retrovirus group V member 2, envelope
ENSG00000184076.13	1746.32	0.28864	0.258741	1.11555	0.264613	0.701594	42.95	37.2	47.79	54.54	43.78	57.28	UQCR10	chr22	protein_coding	ubiquinol-cytochrome c reductase, complex III subunit X
ENSG00000109685.19	10211.7	-0.435801	0.229296	-1.90061	0.0573537	0.316009	17.54	14.57	13.63	11.29	12.62	10.03	NSD2	chr4	protein_coding	nuclear receptor binding SET domain protein 2
ENSG00000214676.4	0.549999	-1.13754	3.07458	-0.369982	0.711396	1	0	0.06	0.04	0	0.05	0	RPL9P16	chr4	processed_pseudogene	ribosomal protein L9 pseudogene 16
ENSG00000168703.5	0.674716	-1.64317	2.86046	-0.574444	0.565667	1	0	0.04	0.06	0	0	0.03	WFDC12	chr20	protein_coding	WAP four-disulfide core domain 12
ENSG00000160323.19	36.5846	-0.52651	0.530594	-0.992302	0.32105	0.753712	0.15	0.14	0.31	0.11	0.1	0.2	ADAMTS13	chr9	protein_coding	ADAM metallopeptidase with thrombospondin type 1 motif 13
ENSG00000134575.13	777.132	0.525691	0.271081	1.93924	0.0524717	0.300411	4.39	5.13	4.95	8.11	5.73	6.98	ACP2	chr11	protein_coding	acid phosphatase 2, lysosomal
ENSG00000235165.2	0.148067	-1.14607	4.08047	-0.280867	0.778812	1	0	0	0.03	0	0	0	CDK5P1	chr8	processed_pseudogene	cyclin dependent kinase 5 pseudogene 1
ENSG00000251532.1	0.163767	-1.14607	4.08047	-0.280867	0.778812	1	0.04	0	0	0	0	0	CTD-2245E15.3	chr5	lncRNA	--
ENSG00000183549.10	0.225734	-1.14607	4.08047	-0.280867	0.778812	1	0	0.01	0	0	0	0	ACSM5	chr16	protein_coding	acyl-CoA synthetase medium chain family member 5
ENSG00000144381.18	33950.5	0.0493037	0.280105	0.176019	0.860279	0.975639	132.86	124.69	88.44	141.06	111.95	106.22	HSPD1	chr2	protein_coding	heat shock protein family D (Hsp60) member 1
ENSG00000215630.6	1.09891	-0.386195	2.17401	-0.177642	0.859004	1	0.05	0	0.12	0.04	0.1	0	GUSBP9	chr5	unprocessed_pseudogene	GUSB pseudogene 9
ENSG00000103528.17	59.8895	0.721603	0.674872	1.06924	0.28496	0.722108	0.09	0.04	0.35	0.24	0.29	0.26	SYT17	chr16	protein_coding	synaptotagmin 17
ENSG00000166343.10	19.1825	0.166065	0.623601	0.266301	0.790008	0.961216	0.24	0.11	0.24	0.18	0.37	0.12	MSS51	chr10	protein_coding	MSS51 mitochondrial translational activator
ENSG00000242314.1	2.01725	-1.24703	1.61066	-0.774231	0.438794	1	0.27	0	0.19	0.09	0.06	0.05	RPL12P32	chr12	processed_pseudogene	ribosomal protein L12 pseudogene 32
ENSG00000196497.17	2275.17	0.426104	0.321212	1.32655	0.184658	0.597019	8.24	12.14	10.8	15.91	10.22	15.74	IPO4	chr14	protein_coding	importin 4
ENSG00000156502.14	2077.45	-0.216969	0.248677	-0.872495	0.382939	0.795416	12.65	13.66	14.99	12.32	10.29	12.86	SUPV3L1	chr10	protein_coding	Suv3 like RNA helicase
ENSG00000207633.3	0.225734	-1.14607	4.08047	-0.280867	0.778812	1	0	0.41	0	0	0	0	MIR505	chrX	miRNA	microRNA 505
ENSG00000287007.1	0.176198	0.777483	4.08047	0.190537	0.848888	1	0	0	0	0	0.01	0	RP11-687E1.3	chr18	lncRNA	--
ENSG00000187715.13	0.780512	-0.393841	2.80752	-0.140281	0.888438	1	0	0.01	0	0	0.01	0	KBTBD12	chr3	protein_coding	kelch repeat and BTB domain containing 12
ENSG00000255512.2	0.163767	-1.14607	4.08047	-0.280867	0.778812	1	0.01	0	0	0	0	0	LINC02684	chr11	lncRNA	long intergenic non-protein coding RNA 2684
ENSG00000288540.1	0.176198	0.777483	4.08047	0.190537	0.848888	1	0	0	0	0	0.01	0	CTA-343C1.2	chr22	lncRNA	--
ENSG00000258640.3	1.20798	-0.563003	2.14473	-0.262505	0.792932	1	0.17	0.07	0	0.05	0.12	0	RPL21P5	chr14	processed_pseudogene	ribosomal protein L21 pseudogene 5
ENSG00000128594.8	1.55846	2.82309	2.25359	1.25271	0.210312	1	0	0.01	0	0.02	0	0.03	LRRC4	chr7	protein_coding	leucine rich repeat containing 4
ENSG00000138346.15	1235.64	0.0562594	0.468545	0.120073	0.904426	0.981181	9.19	7.09	3.2	7.56	9.58	3.41	DNA2	chr10	protein_coding	DNA replication helicase/nuclease 2
ENSG00000217416.4	1.4345	-1.08463	1.88028	-0.576847	0.564043	1	0.34	0	0.06	0.06	0.08	0.06	ISCA1P1	chr5	processed_pseudogene	iron-sulfur cluster assembly 1 pseudogene 1
ENSG00000285860.1	0.138548	0.777483	4.08047	0.190537	0.848888	1	0	0	0	0.03	0	0	CTD-2304L4.1	chr7	lncRNA	--
ENSG00000228427.3	0.311835	-1.91077	4.04887	-0.471926	0.63698	1	0.03	0	0.03	0	0	0	RP5-1091N2.9	chrX	lncRNA	--
ENSG00000251072.2	0.286616	-0.18429	4.08047	-0.0451639	0.963977	1	0	0	0.03	0.02	0	0	LMNB1-DT	chr5	lncRNA	LMNB1 divergent transcript
ENSG00000205396.11	0.176198	0.777483	4.08047	0.190537	0.848888	1	0	0	0	0	0.01	0	LINC00661	chr19	lncRNA	long intergenic non-protein coding RNA 661
ENSG00000092607.15	48.1697	-3.47337	0.488633	-7.10833	1.17453e-12	1.71526e-10	0.47	0.44	0.7	0.06	0.05	0.04	TBX15	chr1	protein_coding	T-box transcription factor 15
ENSG00000257523.3	0.225734	-1.14607	4.08047	-0.280867	0.778812	1	0	0.02	0	0	0	0	LINC02326	chr14	lncRNA	long intergenic non-protein coding RNA 2326
ENSG00000160886.13	4073.73	0.516979	0.235104	2.19893	0.0278828	0.199661	21.97	18.8	24.92	34.84	29.95	29.18	LY6K	chr8	protein_coding	lymphocyte antigen 6 family member K
ENSG00000078674.18	4672.38	-0.126857	0.337994	-0.375322	0.707421	0.938886	13.24	11.01	6.7	10.1	11.46	7.03	PCM1	chr8	protein_coding	pericentriolar material 1
ENSG00000167323.12	2474.26	-0.0224935	0.315463	-0.071303	0.943157	0.987875	7.57	8.36	11.63	8.1	7.54	11.34	STIM1	chr11	protein_coding	stromal interaction molecule 1
ENSG00000234176.1	10.6563	0.185129	0.82756	0.223705	0.822987	0.968744	0.22	0.11	0.1	0.3	0.14	0.05	HSPA8P1	chrX	processed_pseudogene	heat shock protein family A (Hsp70) member 8 pseudogene 1
ENSG00000189366.10	1.06562	-2.45507	2.21501	-1.10838	0.267699	1	0.03	0.04	0.02	0.01	0	0	ALG1L	chr3	transcribed_unprocessed_pseudogene	ALG1 chitobiosyldiphosphodolichol beta-mannosyltransferase like
ENSG00000185055.11	1.34513	-0.141028	1.70233	-0.0828442	0.933975	1	0.02	0.01	0.01	0.01	0.02	0.01	EFCAB10	chr7	protein_coding	EF-hand calcium binding domain 10
ENSG00000267641.1	0.327534	-1.95922	4.04604	-0.484231	0.628222	1	0.1	0	0	0	0	0	BNIP3P16	chr19	processed_pseudogene	BCL2 interacting protein 3 pseudogene 16
ENSG00000131238.18	6245.72	0.207322	0.274648	0.754865	0.45033	0.838051	51.62	49.41	34.94	60.45	51.5	45.73	PPT1	chr1	protein_coding	palmitoyl-protein thioesterase 1
ENSG00000232023.3	0.305695	1.65572	4.0398	0.409853	0.681914	1	0	0	0	0	0	0.02	LINC01807	chr2	lncRNA	long intergenic non-protein coding RNA 1807
ENSG00000089063.15	1659.86	0.773937	0.251811	3.07348	0.00211579	0.0301934	12.88	10.24	8.71	18.12	19.23	17.18	TMEM230	chr20	protein_coding	transmembrane protein 230
ENSG00000165802.23	4163.19	-0.187346	0.235848	-0.794347	0.426993	0.822515	21.24	22.71	27.48	21.87	19.97	20.93	NSMF	chr9	protein_coding	NMDA receptor synaptonuclear signaling and neuronal migration factor
ENSG00000163931.16	21767.3	0.32214	0.33965	0.948448	0.342902	0.771608	44.44	40.62	76.72	55.56	64.01	81.47	TKT	chr3	protein_coding	transketolase
ENSG00000231726.2	0.225734	-1.14607	4.08047	-0.280867	0.778812	1	0	0.13	0	0	0	0	HMGN2P38	chr11	processed_pseudogene	high mobility group nucleosomal binding domain 2 pseudogene 38
ENSG00000124659.7	673.558	0.149045	0.273818	0.544322	0.58622	0.896614	9.85	8.38	13.35	11.18	11.69	12.1	TBCC	chr6	protein_coding	tubulin folding cofactor C
ENSG00000239820.3	0.225734	-1.14607	4.08047	-0.280867	0.778812	1	0	0.11	0	0	0	0	RN7SL213P	chr14	misc_RNA	RNA, 7SL, cytoplasmic 213, pseudogene
ENSG00000197461.13	227.788	0.163807	0.562345	0.291293	0.770827	0.955515	0.83	0.83	2.46	1.11	0.85	2.56	PDGFA	chr7	protein_coding	platelet derived growth factor subunit A
ENSG00000172460.17	0.225734	-1.14607	4.08047	-0.280867	0.778812	1	0	0.01	0	0	0	0	PRSS30P	chr16	lncRNA	serine protease 30, pseudogene
ENSG00000174521.7	1.57548	-1.38866	1.73371	-0.800974	0.423147	1	0.02	0.01	0.04	0.02	0	0.01	TTC9B	chr19	protein_coding	tetratricopeptide repeat domain 9B
ENSG00000277873.1	0.885066	-1.12479	2.62175	-0.429021	0.667908	1	0.04	0	0.1	0.06	0	0	RP11-33N14.3	chr12	lncRNA	--
ENSG00000161958.11	23.1651	1.44982	0.706896	2.05096	0.0402708	0.253862	0.05	0.01	0.13	0.18	0.25	0.11	FGF11	chr17	protein_coding	fibroblast growth factor 11
ENSG00000103495.14	9009.02	0.061599	0.261175	0.235853	0.813547	0.96634	52.2	69.49	76.72	73.58	67.22	66.97	MAZ	chr16	protein_coding	MYC associated zinc finger protein
ENSG00000235397.1	0.176198	0.777483	4.08047	0.190537	0.848888	1	0	0	0	0	0.02	0	EPN2-AS1	chr17	lncRNA	EPN2 antisense RNA 1
ENSG00000058404.20	2.27273	1.34542	2.02405	0.664716	0.506232	1	0	0.01	0	0.02	0	0.01	CAMK2B	chr7	protein_coding	calcium/calmodulin dependent protein kinase II beta
ENSG00000157873.18	41.1032	0.450403	0.447644	1.00616	0.314337	0.74994	0.15	0.11	0.19	0.15	0.28	0.18	TNFRSF14	chr1	protein_coding	TNF receptor superfamily member 14
ENSG00000271874.1	0.651799	-1.54369	2.87765	-0.536441	0.591654	1	0.12	0	0.06	0	0.07	0	CTD-2024P10.2	chr5	lncRNA	--
ENSG00000125726.11	2.32118	0.571826	1.50457	0.38006	0.703901	1	0.02	0	0.08	0.03	0.06	0.06	CD70	chr19	protein_coding	CD70 molecule
ENSG00000261213.1	0.339965	-0.18429	4.08047	-0.0451639	0.963977	1	0.02	0	0	0	0.02	0	RP11-510C10.4	chr1	lncRNA	--
ENSG00000178381.12	245.645	-0.139636	0.394531	-0.353929	0.723392	0.943548	1.75	2.87	4.31	2.71	2.26	3.11	ZFAND2A	chr7	protein_coding	zinc finger AN1-type containing 2A
ENSG00000236133.2	0.176198	0.777483	4.08047	0.190537	0.848888	1	0	0	0	0	0.01	0	LINC01069	chr13	lncRNA	long intergenic non-protein coding RNA 1069
ENSG00000131165.16	2902.81	0.0135365	0.318023	0.0425646	0.966049	0.992136	7.8	9.57	14.29	12.03	9.07	10.82	CHMP1A	chr16	protein_coding	charged multivesicular body protein 1A
ENSG00000160695.15	996.62	0.208662	0.257017	0.81186	0.416872	0.816928	4.2	3.72	4.78	4.45	4.58	5.6	VPS11	chr11	protein_coding	VPS11 core subunit of CORVET and HOPS complexes
ENSG00000255039.1	0.152848	0.777483	4.08047	0.190537	0.848888	1	0	0	0	0	0	0.03	LINC02553	chr11	lncRNA	long intergenic non-protein coding RNA 2553
ENSG00000234787.8	0.339965	-0.18429	4.08047	-0.0451639	0.963977	1	0.01	0	0	0	0.01	0	LINC00458	chr13	lncRNA	long intergenic non-protein coding RNA 458
ENSG00000167711.14	13.0587	-0.316072	0.681108	-0.464055	0.642608	0.915378	0.15	0.12	0.22	0.12	0.21	0.07	SERPINF2	chr17	protein_coding	serpin family F member 2
ENSG00000243560.3	1.39661	0.607054	2.08926	0.290559	0.771388	1	0.2	0.13	0	0.08	0.43	0	RN7SL364P	chr19	misc_RNA	RNA, 7SL, cytoplasmic 364, pseudogene
ENSG00000152669.9	98.7783	-0.334996	0.326089	-1.02731	0.304273	0.74007	1.64	1.51	1.89	1.65	1.19	1.15	CCNO	chr5	protein_coding	cyclin O
ENSG00000273445.1	0.305695	1.65572	4.0398	0.409853	0.681914	1	0	0	0	0	0	0.09	RP11-1399P15.1	chr2	lncRNA	--
ENSG00000248697.1	1.69752	0.48159	1.61714	0.297803	0.765854	1	0.03	0.02	0.01	0.01	0.06	0.01	TOX4P1	chr4	processed_pseudogene	TOX high mobility group box family member 4 pseudogene 1
ENSG00000104889.7	18.2752	0.232559	0.609094	0.381812	0.702601	0.937332	0.31	0.23	0.1	0.24	0.33	0.2	RNASEH2A	chr19	protein_coding	ribonuclease H2 subunit A
ENSG00000263895.1	0.225734	-1.14607	4.08047	-0.280867	0.778812	1	0	0.1	0	0	0	0	RP11-110H1.9	chr18	lncRNA	--
ENSG00000204291.11	100.71	0.306691	0.640998	0.478459	0.632324	0.911541	0.1	0.28	0.7	0.69	0.37	0.27	COL15A1	chr9	protein_coding	collagen type XV alpha 1 chain
ENSG00000143476.18	1763.14	-0.499008	0.52749	-0.946005	0.344146	0.77263	15.12	13.76	4.23	9.54	10.84	3.48	DTL	chr1	protein_coding	denticleless E3 ubiquitin protein ligase homolog
ENSG00000086061.16	8853.6	0.149902	0.269588	0.55604	0.578184	0.89378	93.61	84.34	71.16	111.61	94.56	71.69	DNAJA1	chr9	protein_coding	DnaJ heat shock protein family (Hsp40) member A1
ENSG00000164106.8	6.46296	0.0744613	1.00509	0.074084	0.940944	0.987686	0.01	0.04	0.05	0.02	0.04	0.05	SCRG1	chr4	protein_coding	stimulator of chondrogenesis 1
ENSG00000197837.3	61.9168	0.119077	0.59365	0.200585	0.841023	0.973382	0.59	0.91	0.31	0.39	1.26	0.37	H4-16	chr12	protein_coding	H4 histone 16
ENSG00000159884.12	322.768	-0.480979	0.362742	-1.32595	0.184855	0.597258	4.59	5.71	10.13	5.31	4.54	4.78	CCDC107	chr9	protein_coding	coiled-coil domain containing 107
ENSG00000274111.1	0.148067	-1.14607	4.08047	-0.280867	0.778812	1	0	0	0.36	0	0	0	MIR6777	chr17	miRNA	microRNA 6777
ENSG00000267522.1	0.148067	-1.14607	4.08047	-0.280867	0.778812	1	0	0	0.01	0	0	0	LINC01864	chr19	lncRNA	long intergenic non-protein coding RNA 1864
ENSG00000233593.10	44.9536	-0.542456	0.402018	-1.34933	0.17723	0.586682	0.11	0.08	0.11	0.06	0.09	0.06	LINC02609	chr1	lncRNA	long intergenic non-protein coding RNA 2609
ENSG00000265093.2	0.291396	1.59548	4.04537	0.394395	0.693289	1	0	0	0	0.07	0	0.08	RN7SL246P	chr12	misc_RNA	RNA, 7SL, cytoplasmic 246, pseudogene
ENSG00000234709.2	3.11717	-0.155071	1.22434	-0.126657	0.899212	1	0.17	0.04	0.12	0.14	0.04	0.12	UPF3AP3	chr9	transcribed_processed_pseudogene	UPF3A pseudogene 3
ENSG00000164197.12	92.354	-1.436	0.457116	-3.14144	0.00168117	0.0252947	0.8	0.61	0.56	0.15	0.42	0.17	RNF180	chr5	protein_coding	ring finger protein 180
ENSG00000180525.14	0.389501	-2.16513	3.96135	-0.546565	0.584678	1	0	0	0	0	0	0	DIP2C-AS1	chr10	lncRNA	DIP2C antisense RNA 1
ENSG00000245149.4	55.5983	-0.233107	0.358428	-0.650358	0.515461	0.870082	0.2	0.22	0.26	0.19	0.22	0.17	RNF139-AS1	chr8	lncRNA	RNF139 antisense RNA 1 (head to head)
ENSG00000261801.6	852.404	-0.161909	0.275127	-0.588487	0.556205	0.885394	4.19	5.41	3.68	3.94	3.88	4.1	LOXL1-AS1	chr15	lncRNA	LOXL1 antisense RNA 1
ENSG00000244486.9	103.079	4.79658	0.489994	9.78905	1.25469e-22	8.08608e-20	0.04	0.04	0.08	1.89	1.24	1.29	SCARF2	chr22	protein_coding	scavenger receptor class F member 2
ENSG00000105219.10	100.565	-0.741964	0.339324	-2.1866	0.028772	0.203281	1.39	1.48	2	0.87	1.24	0.83	CCNP	chr19	protein_coding	cyclin P
ENSG00000230068.2	1.61313	-1.32458	1.61803	-0.818641	0.412992	1	0.08	0.05	0.14	0.03	0.04	0.03	CDC42-IT1	chr1	lncRNA	CDC42 intronic transcript 1
ENSG00000244703.3	0.64228	-0.0977677	2.93705	-0.0332877	0.973445	1	0.07	0	0	0.03	0.04	0	CD46P1	chr1	unprocessed_pseudogene	CD46 molecule pseudogene 1
ENSG00000257696.1	0.864744	0.411811	2.38889	0.172386	0.863134	1	0	0.08	0.06	0.05	0.14	0	RP11-175P13.2	chr12	lncRNA	--
ENSG00000269902.1	1.48131	0.38089	1.99817	0.190619	0.848824	1	0.1	0	0.09	0	0.22	0.04	RP6-99M1.3	chrX	lncRNA	--
ENSG00000096401.8	4593.77	0.0800341	0.243918	0.328118	0.742822	0.947442	20.94	19.41	16.3	20.29	23.17	16.81	CDC5L	chr6	protein_coding	cell division cycle 5 like
ENSG00000196132.14	0.329045	1.74741	4.03175	0.433412	0.664715	1	0	0	0	0	0	0	MYT1	chr20	protein_coding	myelin transcription factor 1
ENSG00000142273.13	438.519	0.231282	0.408507	0.566165	0.571282	0.890562	4.76	5.63	9.43	6.8	5.34	10.9	CBLC	chr19	protein_coding	Cbl proto-oncogene C
ENSG00000148335.15	1290.8	-0.220302	0.236173	-0.932801	0.350923	0.776684	11.72	10.53	14.08	10.86	10.09	10.22	NTMT1	chr9	protein_coding	N-terminal Xaa-Pro-Lys N-methyltransferase 1
ENSG00000055950.16	1027.96	0.242056	0.247056	0.97976	0.327205	0.757989	6.7	5.83	8.39	8.22	8.28	8.23	MRPL43	chr10	protein_coding	mitochondrial ribosomal protein L43
ENSG00000243679.1	71.0335	0.964625	0.340551	2.83254	0.00461792	0.0541764	1.73	1.37	1.95	3.04	3.45	3.41	RP11-274B21.3	chr7	processed_pseudogene	--
ENSG00000288059.1	0.225734	-1.14607	4.08047	-0.280867	0.778812	1	0	0.06	0	0	0	0	RP13-52K8.2	chrX	lncRNA	--
ENSG00000167637.18	287.775	-0.624855	0.314625	-1.98603	0.0470298	0.280294	1.34	1.31	1.19	1.01	0.96	0.54	ZNF283	chr19	protein_coding	zinc finger protein 283
ENSG00000067992.16	1929.07	-0.911711	0.329202	-2.76945	0.00561503	0.0630435	5.12	4.1	5.59	2.06	3.92	1.97	PDK3	chrX	protein_coding	pyruvate dehydrogenase kinase 3
ENSG00000108528.14	2820.7	0.984307	0.290504	3.38828	0.000703335	0.012533	17.44	18.45	24.85	41.04	32.51	46.11	SLC25A11	chr17	protein_coding	solute carrier family 25 member 11
ENSG00000114480.13	2731.44	0.439275	0.277601	1.5824	0.113558	0.468232	10.92	14.66	13.79	14.43	19.3	19.83	GBE1	chr3	protein_coding	1,4-alpha-glucan branching enzyme 1
ENSG00000279289.1	28.9422	-1.61006	0.473855	-3.39779	0.000679329	0.0122749	0.31	0.29	0.27	0.07	0.1	0.12	RP3-331H24.6	chr6	TEC	--
ENSG00000167100.15	2.43164	1.4992	1.47689	1.0151	0.310056	1	0	0	0.01	0.01	0.01	0.02	SAMD14	chr17	protein_coding	sterile alpha motif domain containing 14
ENSG00000174165.8	575.176	0.172368	0.268005	0.64315	0.520127	0.871662	1.96	1.96	2.64	2.58	2.21	2.59	ZDHHC24	chr11	protein_coding	zinc finger DHHC-type containing 24
ENSG00000226828.2	0.152848	0.777483	4.08047	0.190537	0.848888	1	0	0	0	0	0	0.01	LINC02774	chr1	lncRNA	long intergenic non-protein coding RNA 2774
ENSG00000250950.1	0.152848	0.777483	4.08047	0.190537	0.848888	1	0	0	0	0	0	0.04	RP11-33B1.3	chr4	lncRNA	--
ENSG00000167771.6	90.5638	1.42457	0.402941	3.53543	0.000407107	0.00830155	0.47	0.34	0.47	1.26	1.54	0.67	RCOR2	chr11	protein_coding	REST corepressor 2
ENSG00000141738.14	345.733	0.153525	0.451317	0.340172	0.733727	0.944622	2.83	1.11	3.33	1.82	2.54	3.62	GRB7	chr17	protein_coding	growth factor receptor bound protein 7
ENSG00000240032.1	17.2889	-0.39668	0.594481	-0.667271	0.504599	0.866807	0.71	0.97	0.5	0.4	0.78	0.49	LNCSRLR	chr3	lncRNA	lncRNA sorafenib resistance in renal cell carcinoma associated
ENSG00000213064.10	2503.56	-0.265874	0.381365	-0.697165	0.485699	0.855783	7.31	8.14	3.77	5.36	7.14	3.72	SFT2D2	chr1	protein_coding	SFT2 domain containing 2
ENSG00000197713.15	2631.74	-0.111496	0.403162	-0.276553	0.782123	0.958659	26.45	23.89	10.96	20.4	24.66	12.43	RPE	chr2	protein_coding	ribulose-5-phosphate-3-epimerase
ENSG00000287260.1	2.34796	1.18527	1.5804	0.749984	0.453265	1	0.07	0.03	0	0.02	0.13	0.08	RP11-486M3.4	chr6	lncRNA	--
ENSG00000216676.2	0.163767	-1.14607	4.08047	-0.280867	0.778812	1	0.12	0	0	0	0	0	RPL8P1	chr6	processed_pseudogene	ribosomal protein L8 pseudogene 1
ENSG00000102898.12	5197.6	0.0955966	0.211422	0.45216	0.651154	0.918967	37.35	34.69	35.44	37.89	37.29	39.66	NUTF2	chr16	protein_coding	nuclear transport factor 2
ENSG00000225489.7	129.016	1.21516	0.293364	4.14217	3.44034e-05	0.00105413	0.73	0.57	0.64	1.39	1.51	1.6	RP11-390F4.3	chr9	lncRNA	--
ENSG00000197416.4	0.148067	-1.14607	4.08047	-0.280867	0.778812	1	0	0	0.04	0	0	0	FABP12	chr8	protein_coding	fatty acid binding protein 12
ENSG00000185028.4	0.225734	-1.14607	4.08047	-0.280867	0.778812	1	0	0.01	0	0	0	0	LRRC14B	chr5	protein_coding	leucine rich repeat containing 14B
ENSG00000237934.1	0.163767	-1.14607	4.08047	-0.280867	0.778812	1	0.05	0	0	0	0	0	RP11-467D18.2	chr1	lncRNA	--
ENSG00000163541.12	3747.55	0.261819	0.228171	1.14747	0.251187	0.688652	21.98	19.22	23.76	25.47	24.58	27.68	SUCLG1	chr2	protein_coding	succinate-CoA ligase GDP/ADP-forming subunit alpha
ENSG00000199172.3	0.225734	-1.14607	4.08047	-0.280867	0.778812	1	0	0.37	0	0	0	0	MIR331	chr12	miRNA	microRNA 331
ENSG00000142627.13	19279.6	0.141356	0.613204	0.230521	0.817687	0.967572	54.68	78.01	219.21	118.86	45.06	215.77	EPHA2	chr1	protein_coding	EPH receptor A2
ENSG00000249156.2	0.176198	0.777483	4.08047	0.190537	0.848888	1	0	0	0	0	0.03	0	TAF11L12	chr5	protein_coding	TATA-box binding protein associated factor 11 like 12
ENSG00000276505.1	0.793259	1.72717	2.70107	0.639441	0.522536	1	0.08	0	0	0.14	0.18	0	CMB9-94B1.2	chr11	lncRNA	--
ENSG00000186767.7	1482.68	-0.279562	0.317562	-0.88034	0.378675	0.79447	11.72	10.78	8.85	9.03	11.51	5.6	SPIN4	chrX	protein_coding	spindlin family member 4
ENSG00000198142.5	3117.7	-0.563911	0.391893	-1.43894	0.150167	0.542655	16.42	21.84	25.3	11.18	9.84	21.57	SOWAHC	chr2	protein_coding	sosondowah ankyrin repeat domain family member C
ENSG00000179428.2	2.66017	2.22022	1.68137	1.32048	0.186674	1	0	0	0.05	0.11	0.02	0.12	IL6-AS1	chr7	lncRNA	IL6 antisense RNA 1
ENSG00000218690.2	13.0939	0.339085	1.08767	0.311753	0.755228	0.950672	1.02	0.2	0.14	0.49	1.24	0.03	H2AC10P	chr6	transcribed_unprocessed_pseudogene	H2A clustered histone 10, pseudogene
ENSG00000214881.4	2.65959	1.62017	1.54529	1.04846	0.294428	1	0.23	0	0.07	0.64	0.08	0.2	TMEM14DP	chr10	processed_pseudogene	transmembrane protein 14D, pseudogene
ENSG00000279586.1	0.225734	-1.14607	4.08047	-0.280867	0.778812	1	0	0.04	0	0	0	0	AP000711.1	chr11	TEC	--
ENSG00000239247.3	0.176198	0.777483	4.08047	0.190537	0.848888	1	0	0	0	0	0.09	0	RN7SL589P	chr4	misc_RNA	RNA, 7SL, cytoplasmic 589, pseudogene
ENSG00000137440.5	3532.43	-3.23808	1.08795	-2.9763	0.00291749	0.0380603	25.82	50.48	300.85	7.27	8.97	22.86	FGFBP1	chr4	protein_coding	fibroblast growth factor binding protein 1
ENSG00000262158.1	0.163767	-1.14607	4.08047	-0.280867	0.778812	1	0.03	0	0	0	0	0	MTCO3P24	chr16	unprocessed_pseudogene	MT-CO3 pseudogene 24
ENSG00000198331.11	1196.08	-0.0465823	0.437958	-0.106362	0.915295	0.982999	18.69	13.66	7.98	14.87	18.19	6.52	HYLS1	chr11	protein_coding	HYLS1 centriolar and ciliogenesis associated
ENSG00000261221.4	599.93	0.259007	0.317057	0.816909	0.41398	0.81539	2.99	3.85	4.64	4.41	3.73	5.55	ZNF865	chr19	protein_coding	zinc finger protein 865
ENSG00000233087.8	3.09067	-0.802655	1.26015	-0.636954	0.524155	1	0.04	0.03	0.01	0.01	0.03	0.01	RAB6D	chr2	protein_coding	RAB6D, member RAS oncogene family
ENSG00000285684.1	0.503732	-0.999903	3.66177	-0.273066	0.784803	1	0.01	0	0	0	0.01	0	RP11-263K14.1	chr13	lncRNA	--
ENSG00000166104.15	0.163767	-1.14607	4.08047	-0.280867	0.778812	1	0.01	0	0	0	0	0	RP11-299H22.3	chr15	transcribed_unprocessed_pseudogene	--
ENSG00000162585.17	853.05	0.0378461	0.304012	0.124489	0.900928	0.980937	1.64	1.99	2.47	2.27	1.65	2.34	FAAP20	chr1	protein_coding	FA core complex associated protein 20
ENSG00000206954.1	0.311835	-1.91077	4.04887	-0.471926	0.63698	1	0.25	0	0.22	0	0	0	RNU6-1201P	chr17	snRNA	RNA, U6 small nuclear 1201, pseudogene
ENSG00000256103.2	2.03446	-0.284801	1.51855	-0.187548	0.851231	1	0.41	0	0.28	0.17	0.23	0.18	ATP5MFP5	chr12	processed_pseudogene	ATP synthase membrane subunit f pseudogene 5
ENSG00000287269.1	1.56316	-0.700535	1.9941	-0.351304	0.72536	1	0	0.03	0.12	0.02	0	0.07	RP1-68O2.5	chr22	lncRNA	--
ENSG00000162302.13	2866.03	0.245783	0.262731	0.935493	0.349534	0.775448	19.67	19.62	15.18	23.68	24.27	17.14	RPS6KA4	chr11	protein_coding	ribosomal protein S6 kinase A4
ENSG00000237330.3	47.4882	-0.0802296	0.492727	-0.162828	0.870654	0.976636	0.6	0.63	0.8	0.57	0.35	0.98	RNF223	chr1	protein_coding	ring finger protein 223
ENSG00000180138.7	0.389501	-2.16513	3.96135	-0.546565	0.584678	1	0.01	0.01	0	0	0	0	CSNK1A1L	chr13	protein_coding	casein kinase 1 alpha 1 like
ENSG00000287702.1	0.225734	-1.14607	4.08047	-0.280867	0.778812	1	0	0.03	0	0	0	0	AC002057.1	chr7	lncRNA	--
ENSG00000220305.1	2.39461	1.07708	1.76032	0.611863	0.540629	1	0	0	0.1	0.02	0.15	0.06	HNRNPH1P1	chr6	processed_pseudogene	heterogeneous nuclear ribonucleoprotein H1 pseudogene 1
ENSG00000229960.1	0.176198	0.777483	4.08047	0.190537	0.848888	1	0	0	0	0	0.06	0	RP11-278H7.4	chr1	lncRNA	--
ENSG00000102760.13	71.7826	-1.28154	0.691652	-1.85287	0.0639008	0.336271	1.03	2.77	3.99	1.28	0.23	1.64	RGCC	chr13	protein_coding	regulator of cell cycle
ENSG00000232533.1	93.8444	0.210387	0.583076	0.360823	0.718232	0.941703	1.68	2.23	6.75	3.16	2.79	6.23	AC093673.5	chr7	lncRNA	--
ENSG00000286025.1	0.152848	0.777483	4.08047	0.190537	0.848888	1	0	0	0	0	0	0.01	FAM246C	chr22	polymorphic_pseudogene	family with sequence similarity 246 member C (gene/pseudogene)
ENSG00000105229.7	661.53	-0.0699482	0.295545	-0.236675	0.812909	0.966111	4.27	4.35	6.48	4.48	4.39	5.47	PIAS4	chr19	protein_coding	protein inhibitor of activated STAT 4
ENSG00000251260.2	0.277097	1.5333	4.05136	0.378464	0.705086	1	0	0	0	0.07	0	0	WDFY3-AS1	chr4	lncRNA	WDFY3 antisense RNA 1
ENSG00000116147.17	1.52327	1.8115	2.35135	0.77041	0.441057	1	0	0	0	0	0.01	0	TNR	chr1	protein_coding	tenascin R
ENSG00000279611.1	8.17811	0.410429	0.844687	0.485895	0.627042	0.909401	0.09	0.33	0.18	0.33	0.32	0.15	CTD-2619J13.5	chr19	TEC	--
ENSG00000239710.3	0.225734	-1.14607	4.08047	-0.280867	0.778812	1	0	0.12	0	0	0	0	RN7SL692P	chr1	misc_RNA	RNA, 7SL, cytoplasmic 692, pseudogene
ENSG00000188921.14	0.685636	-3.00434	2.75246	-1.09151	0.275049	1	0	0	0.01	0	0	0	HACD4	chr9	protein_coding	3-hydroxyacyl-CoA dehydratase 4
ENSG00000272990.1	3.91428	1.24129	1.44511	0.858953	0.390366	0.80044	0.37	0	0	0.3	0.29	0.27	RP11-305K5.1	chr3	lncRNA	--
ENSG00000288092.1	0.176198	0.777483	4.08047	0.190537	0.848888	1	0	0	0	0	0.07	0	RP11-438H24.3	chr12	lncRNA	--
ENSG00000245719.1	1.37282	0.442954	1.86499	0.23751	0.812261	1	0	0.03	0.01	0.01	0.01	0.04	RP11-34F13.2	chr15	lncRNA	--
ENSG00000287234.1	3.08795	0.262928	1.35522	0.194012	0.846167	1	0.19	0.17	0.17	0.05	0.57	0.06	RP11-167N5.6	chr9	lncRNA	--
ENSG00000177239.16	2505.31	-0.126011	0.290249	-0.434148	0.664181	0.92388	5.25	5.44	8.39	5.14	6.01	6.31	MAN1B1	chr9	protein_coding	mannosidase alpha class 1B member 1
ENSG00000102387.16	0.163767	-1.14607	4.08047	-0.280867	0.778812	1	0.01	0	0	0	0	0	TAF7L	chrX	protein_coding	TATA-box binding protein associated factor 7 like
ENSG00000257524.6	1303.03	-0.719591	0.310928	-2.31433	0.0206494	0.163274	7.94	10.53	15.17	6.53	7.07	6.87	RP11-203J24.9	chr9	protein_coding	--
ENSG00000287926.1	1.02695	-2.44009	2.96119	-0.824022	0.409927	1	0	0	0.14	0.02	0	0	RP11-69H7.5	chr15	lncRNA	--
ENSG00000183586.8	0.389501	-2.16513	3.96135	-0.546565	0.584678	1	0.14	0.18	0	0	0	0	HMGN3P1	chr1	processed_pseudogene	high mobility group nucleosomal binding domain 3 pseudogene 1
ENSG00000134697.13	4980.42	-0.107434	0.269913	-0.398034	0.690605	0.933456	24.38	27.24	19.36	25.21	19.79	21.11	GNL2	chr1	protein_coding	G protein nucleolar 2
ENSG00000216938.3	0.780828	0.43972	2.73903	0.160538	0.872457	1	0.07	0	0	0.06	0.04	0	RPL7P58	chrX	processed_pseudogene	ribosomal protein L7 pseudogene 58
ENSG00000135111.16	1170.85	13.5555	1.64726	8.22911	1.88614e-16	4.67522e-14	0	0	0	8.13	3.21	19.11	TBX3	chr12	protein_coding	T-box transcription factor 3
ENSG00000271151.1	6.76996	0.0919079	0.948613	0.0968867	0.922816	0.984981	0.25	0.19	0.04	0.16	0.27	0.09	RP11-394I13.2	chr2	lncRNA	--
ENSG00000259545.2	0.451467	-2.35818	4.01365	-0.58754	0.556841	1	0	0.12	0	0	0	0	RP11-325E5.4	chr15	processed_pseudogene	--
ENSG00000281741.2	0.152848	0.777483	4.08047	0.190537	0.848888	1	0	0	0	0	0	0.02	CH17-118O6.6	chr1	TEC	--
ENSG00000184208.12	1264.94	0.24662	0.288444	0.855001	0.392551	0.801755	5.8	6.92	4.23	7.25	6.86	6.12	C22orf46	chr22	transcribed_unitary_pseudogene	chromosome 22 putative open reading frame 46
ENSG00000120727.13	3615.46	-0.147642	0.220804	-0.668658	0.503714	0.866438	34	30.08	31.3	26.91	28.35	30.77	PAIP2	chr5	protein_coding	poly(A) binding protein interacting protein 2
ENSG00000213547.3	0.163767	-1.14607	4.08047	-0.280867	0.778812	1	0.03	0	0	0	0	0	VN1R64P	chr16	unitary_pseudogene	vomeronasal 1 receptor 64 pseudogene
ENSG00000286679.1	1.27146	0.976621	2.14583	0.455126	0.649019	1	0	0	0	0	0	0	RP11-81F8.1	chr2	lncRNA	--
ENSG00000181323.8	0.425164	0.57362	3.87583	0.147999	0.882344	1	0	0	0.02	0.04	0	0	SPEM1	chr17	protein_coding	spermatid maturation 1
ENSG00000117569.19	658.048	-0.151392	0.470752	-0.321596	0.747758	0.948868	1.63	1.55	0.54	1.32	1.45	0.64	PTBP2	chr1	protein_coding	polypyrimidine tract binding protein 2
ENSG00000267349.1	0.176198	0.777483	4.08047	0.190537	0.848888	1	0	0	0	0	0.06	0	RP11-686D22.9	chr17	lncRNA	--
ENSG00000173401.10	0.316615	-0.18429	4.08047	-0.0451639	0.963977	1	0.02	0	0	0	0	0.02	GLIPR1L1	chr12	protein_coding	GLIPR1 like 1
ENSG00000106066.15	1175.23	-0.680265	0.245788	-2.76769	0.00564552	0.0633123	11.13	11.08	12.16	6.64	6.62	8.14	CPVL	chr7	protein_coding	carboxypeptidase vitellogenic like
ENSG00000286593.1	0.623669	-2.88654	3.28125	-0.879706	0.379018	1	0.02	0	0.02	0	0	0	RP11-757O6.8	chr18	lncRNA	--
ENSG00000260255.1	0.176198	0.777483	4.08047	0.190537	0.848888	1	0	0	0	0	0.03	0	RP11-185O21.1	chr16	processed_pseudogene	--
ENSG00000178096.9	147.269	0.147338	0.321435	0.458375	0.646683	0.91695	3.11	1.79	2.7	2.76	3.32	2.38	BOLA1	chr1	protein_coding	bolA family member 1
ENSG00000259300.2	0.352395	1.83499	4.0245	0.455955	0.648423	1	0	0	0	0	0.05	0	TUBBP8	chr15	processed_pseudogene	tubulin beta class I pseudogene 8
ENSG00000278896.1	0.629492	2.69084	3.29543	0.816539	0.414192	1	0	0	0	0.02	0.02	0	RP11-474P2.7	chr12	TEC	--
ENSG00000167863.12	3808.25	0.134218	0.230455	0.582404	0.560295	0.886212	29.67	29.27	30.06	36.27	28.99	32.4	ATP5PD	chr17	protein_coding	ATP synthase peripheral stalk subunit d
ENSG00000260118.1	1.29652	-1.67662	1.9382	-0.865043	0.387015	1	0.02	0.02	0.07	0.02	0.02	0	RP6-201G10.2	chrX	lncRNA	--
ENSG00000155465.20	2.78885	0.269406	1.25812	0.214134	0.830442	1	0.01	0.02	0.01	0.02	0.01	0.01	SLC7A7	chr14	protein_coding	solute carrier family 7 member 7
ENSG00000197705.10	0.163767	-1.14607	4.08047	-0.280867	0.778812	1	0.01	0	0	0	0	0	KLHL14	chr18	protein_coding	kelch like family member 14
ENSG00000239306.5	2494.72	0.272914	0.296254	0.921216	0.356938	0.78119	7.66	9.91	9.99	14.15	9	10.21	RBM14	chr11	protein_coding	RNA binding motif protein 14
ENSG00000144158.4	62.2675	-1.35834	0.365824	-3.71311	0.000204731	0.00471224	3.08	3.45	2.69	1.09	1.14	1.36	SNRPA1P1	chr2	processed_pseudogene	SNRPA1 pseudogene 1
ENSG00000284523.2	6.80307	-0.185698	0.915155	-0.202914	0.839202	0.97283	0.06	0.01	0.05	0.02	0.06	0.03	RP13-968A2.1	chr7	lncRNA	--
ENSG00000105137.13	683.368	1.1147	0.364564	3.05764	0.00223087	0.031437	2.19	2.72	3.72	7.87	7.25	3.74	SYDE1	chr19	protein_coding	synapse defective Rho GTPase homolog 1
ENSG00000224081.9	12.8344	-1.32594	0.690509	-1.92024	0.0548274	0.308149	0.03	0.04	0.07	0.02	0.01	0.02	SLC44A3-AS1	chr1	transcribed_processed_pseudogene	SLC44A3 antisense RNA 1
ENSG00000111783.13	0.176198	0.777483	4.08047	0.190537	0.848888	1	0	0	0	0	0	0	RFX4	chr12	protein_coding	regulatory factor X4
ENSG00000251239.1	0.953757	2.0789	2.56854	0.809369	0.418303	1	0	0	0.05	0.09	0.17	0	CTB-22K21.2	chr17	lncRNA	--
ENSG00000146856.14	37.9868	-0.177959	0.421026	-0.422679	0.672529	0.926909	0.19	0.13	0.12	0.13	0.15	0.1	AGBL3	chr7	protein_coding	AGBL carboxypeptidase 3
ENSG00000129472.15	548.825	-0.296154	0.265917	-1.11371	0.265405	0.702149	4.69	3.97	4.67	3.04	4.62	3.27	RAB2B	chr14	protein_coding	RAB2B, member RAS oncogene family
ENSG00000197757.8	204.584	0.359398	0.451232	0.796483	0.425752	0.822161	1.79	1.35	0.96	1.36	3.01	0.99	HOXC6	chr12	protein_coding	homeobox C6
ENSG00000269274.1	0.741779	0.42265	2.46097	0.171741	0.863641	1	0.02	0	0.02	0.04	0	0.02	AC078899.3	chr19	unprocessed_pseudogene	--
ENSG00000232573.1	51.2311	-0.0238433	0.411577	-0.0579314	0.953803	0.989763	4.21	2.52	2.98	3.38	2.42	3.67	RPL3P4	chr14	processed_pseudogene	ribosomal protein L3 pseudogene 4
ENSG00000157500.12	2709.3	-0.411273	0.394415	-1.04274	0.297069	0.733528	14.14	11.35	7.1	7.19	12.5	5.17	APPL1	chr3	protein_coding	adaptor protein, phosphotyrosine interacting with PH domain and leucine zipper 1
ENSG00000234996.4	8.60099	-1.17947	0.928875	-1.26978	0.204162	0.626648	0.23	0.15	0.03	0.08	0.08	0.03	ACTG1P25	chr1	transcribed_processed_pseudogene	actin gamma 1 pseudogene 25
ENSG00000224307.2	0.148067	-1.14607	4.08047	-0.280867	0.778812	1	0	0	0.02	0	0	0	RP11-344B5.2	chr9	lncRNA	--
ENSG00000248530.1	0.138548	0.777483	4.08047	0.190537	0.848888	1	0	0	0	0.03	0	0	BCL2L12P1	chr3	processed_pseudogene	BCL2 like 12 pseudogene 1
ENSG00000196274.5	0.327534	-1.95922	4.04604	-0.484231	0.628222	1	0.16	0	0	0	0	0	Metazoa_SRP	chr15	misc_RNA	--
ENSG00000113269.14	795.824	0.166644	0.232603	0.71643	0.473726	0.849061	1.62	1.57	1.45	1.85	1.62	1.74	RNF130	chr5	protein_coding	ring finger protein 130
ENSG00000229582.3	1.31847	-1.52789	2.39181	-0.638802	0.522952	1	0	0.01	0.05	0	0.02	0	RP11-423C15.3	chr9	lncRNA	--
ENSG00000267838.2	3.60162	-0.858499	1.11756	-0.768189	0.442375	0.832571	0.15	0.16	0.11	0.05	0.13	0.05	AC008746.12	chr19	lncRNA	--
ENSG00000273345.5	17.5938	0.254025	0.553326	0.459087	0.646171	0.91695	0.26	0.24	0.23	0.27	0.4	0.21	CTD-2410N18.4	chr5	lncRNA	--
ENSG00000116830.12	2663.56	0.171278	0.271017	0.631984	0.527397	0.873978	7.96	5.45	6.19	6.81	9.24	6.11	TTF2	chr1	protein_coding	transcription termination factor 2
ENSG00000233079.3	0.401931	-0.18429	3.94231	-0.0467466	0.962715	1	0	0.01	0	0	0.01	0	LINC01755	chr1	lncRNA	long intergenic non-protein coding RNA 1755
ENSG00000115944.15	3573.62	-0.516805	0.267857	-1.92941	0.0536801	0.304355	20.16	15.96	23.5	12	13.74	15.77	COX7A2L	chr2	protein_coding	cytochrome c oxidase subunit 7A2 like
ENSG00000135447.17	0.451467	-2.35818	4.01365	-0.58754	0.556841	1	0	0.02	0	0	0	0	PPP1R1A	chr12	protein_coding	protein phosphatase 1 regulatory inhibitor subunit 1A
ENSG00000162757.4	285.392	-0.769981	0.299058	-2.57469	0.0100329	0.0974758	1.65	1.93	2.5	1.03	1.22	1.32	C1orf74	chr1	protein_coding	chromosome 1 open reading frame 74
ENSG00000141655.17	64.0555	-2.2719	0.465233	-4.88335	1.04296e-06	5.06648e-05	0.28	0.37	0.28	0.05	0.11	0.04	TNFRSF11A	chr18	protein_coding	TNF receptor superfamily member 11a
ENSG00000197651.4	0.176198	0.777483	4.08047	0.190537	0.848888	1	0	0	0	0	0.01	0	CCER1	chr12	protein_coding	coiled-coil glutamate rich protein 1
ENSG00000259158.4	1.8879	0.940548	1.55733	0.603948	0.545878	1	0.01	0	0.01	0.01	0.02	0.02	ADAM20P1	chr14	transcribed_unprocessed_pseudogene	ADAM metallopeptidase domain 20 pseudogene 1
ENSG00000207493.1	0.842795	0.279943	2.39748	0.116766	0.907046	1	0.2	0.25	0	0.33	0.22	0	SNORA46	chr16	snoRNA	small nucleolar RNA, H/ACA box 46
ENSG00000275345.1	1.5862	1.46635	1.99336	0.735617	0.461964	1	0	0.17	0	0.11	0.28	0.06	RP11-697E2.11	chr15	lncRNA	--
ENSG00000277224.2	57.5753	-0.0522125	0.730029	-0.0715211	0.942983	0.987875	1.67	1.7	0.5	0.57	2.86	0.43	H2BC7	chr6	protein_coding	H2B clustered histone 7
ENSG00000204446.4	0.64088	-0.0160119	2.6086	-0.0061381	0.995103	1	0.01	0	0.01	0	0.01	0.01	LINC02872	chr9	lncRNA	long intergenic non-protein coding RNA 2872
ENSG00000271978.1	1.22041	0.267526	2.14718	0.124595	0.900845	1	0.02	0.01	0	0.01	0.03	0	RP11-428J1.4	chr6	lncRNA	--
ENSG00000185532.20	26.2732	-0.801303	0.566809	-1.41371	0.157447	0.553168	0.08	0.09	0.03	0.04	0.05	0.03	PRKG1	chr10	protein_coding	protein kinase cGMP-dependent 1
ENSG00000276740.1	3.81211	1.4767	1.61489	0.91443	0.360491	0.783982	0	0.2	0.03	0.32	0	0.3	RP11-381O6.1	chr13	lncRNA	--
ENSG00000249419.1	0.176198	0.777483	4.08047	0.190537	0.848888	1	0	0	0	0	0.03	0	RP11-497K21.1	chr4	lncRNA	--
ENSG00000141577.14	373.662	0.239826	0.367397	0.65277	0.513905	0.869373	2.63	2.77	1.43	2.92	3.34	1.89	CEP131	chr17	protein_coding	centrosomal protein 131
ENSG00000079432.9	1329.77	0.105944	0.292075	0.362728	0.716808	0.941671	2.66	2.69	3.85	3.27	4.17	2.55	CIC	chr19	protein_coding	capicua transcriptional repressor
ENSG00000198677.12	4145.15	-0.20404	0.262843	-0.776282	0.437583	0.828296	12.8	12.09	8.79	10.2	10.75	8.46	TTC37	chr5	protein_coding	tetratricopeptide repeat domain 37
ENSG00000186352.9	311.663	0.375578	0.422549	0.88884	0.374089	0.792401	2.51	1.88	5.19	3.06	4.65	4.68	ANKRD37	chr4	protein_coding	ankyrin repeat domain 37
ENSG00000260290.2	165.236	-0.0514843	0.297467	-0.173076	0.862592	0.975702	2.92	3.61	2.95	2.59	3.25	3.32	CTD-2033A16.2	chr16	processed_pseudogene	--
ENSG00000237665.1	0.152848	0.777483	4.08047	0.190537	0.848888	1	0	0	0	0	0	0.04	GRM7-AS2	chr3	lncRNA	GRM7 antisense RNA 2
ENSG00000248625.1	0.327534	-1.95922	4.04604	-0.484231	0.628222	1	0.07	0	0	0	0	0	RP11-205M3.1	chr4	processed_pseudogene	--
ENSG00000248424.1	0.554193	2.52289	3.98029	0.633847	0.52618	1	0	0	0	0.09	0	0	OR51K1P	chr11	unprocessed_pseudogene	olfactory receptor family 51 subfamily K member 1 pseudogene
ENSG00000186442.7	5.15365	-0.392406	1.08298	-0.36234	0.717098	0.941671	0.1	0.01	0.08	0.04	0.1	0.02	KRT3	chr12	protein_coding	keratin 3
ENSG00000251113.2	0.163767	-1.14607	4.08047	-0.280867	0.778812	1	0.01	0	0	0	0	0	RP11-68D16.2	chr4	processed_pseudogene	--
ENSG00000132635.17	336.285	1.91108	0.400006	4.77764	1.77363e-06	8.1067e-05	1.2	1.25	2.38	4.72	5.13	8.18	PCED1A	chr20	protein_coding	PC-esterase domain containing 1A
ENSG00000235885.8	24.0773	-1.61217	1.12218	-1.43664	0.150821	0.543922	0.01	0.04	0.3	0.02	0.01	0.08	LINC01828	chr2	lncRNA	long intergenic non-protein coding RNA 1828
ENSG00000269516.6	0.163767	-1.14607	4.08047	-0.280867	0.778812	1	0.02	0	0	0	0	0	CYP4F23P	chr19	transcribed_unprocessed_pseudogene	cytochrome P450 family 4 subfamily F member 23, pseudogene
ENSG00000274272.1	525.158	0.310016	0.31041	0.998731	0.317925	0.751453	2.39	2.28	3.79	3.18	4.31	3.04	RP11-44M6.7	chr7	lncRNA	--
ENSG00000223450.1	0.401931	-0.18429	3.94231	-0.0467466	0.962715	1	0	0.09	0	0	0.08	0	RP11-52I18.1	chr1	processed_pseudogene	--
ENSG00000115350.12	1581.04	0.514405	0.239611	2.14683	0.0318066	0.217609	18.43	14.88	18.36	28.35	23.48	22	POLE4	chr2	protein_coding	DNA polymerase epsilon 4, accessory subunit
ENSG00000276223.1	0.941326	0.932163	2.29102	0.406876	0.684099	1	0.05	0	0.04	0.08	0.1	0	RP4-781B1.5	chr20	lncRNA	--
ENSG00000249310.2	0.302315	-0.18429	4.08047	-0.0451639	0.963977	1	0.04	0	0	0.03	0	0	APOBEC3B-AS1	chr22	lncRNA	APOBEC3B antisense RNA 1
ENSG00000258377.1	10.4645	-0.48371	0.726126	-0.666152	0.505314	0.86714	0.12	0.2	0.08	0.11	0.11	0.07	RP11-649E7.5	chr14	lncRNA	--
ENSG00000174939.11	306.092	0.210703	0.337923	0.623524	0.53294	0.877	2.53	2.86	4.34	3.78	3.03	4.39	ASPHD1	chr16	protein_coding	aspartate beta-hydroxylase domain containing 1
ENSG00000224328.1	4.33335	-1.29094	1.24578	-1.03625	0.300084	0.736188	0.4	0.23	0.03	0.03	0.08	0.16	MDC1-AS1	chr6	lncRNA	MDC1 antisense RNA 1
ENSG00000115297.11	3.60375	5.20307	1.7836	2.91717	0.00353228	0.0440601	0	0	0	0.05	0.15	0.02	TLX2	chr2	protein_coding	T cell leukemia homeobox 2
ENSG00000173894.11	377.401	0.656829	0.313277	2.09664	0.0360253	0.236588	1.28	1.67	1.13	2.68	1.96	1.82	CBX2	chr17	protein_coding	chromobox 2
ENSG00000227258.6	67.8792	-0.300566	0.400438	-0.750593	0.452897	0.838513	0.47	0.28	0.4	0.26	0.26	0.41	SMIM2-AS1	chr13	lncRNA	SMIM2 antisense RNA 1
ENSG00000102145.15	0.176198	0.777483	4.08047	0.190537	0.848888	1	0	0	0	0	0.02	0	GATA1	chrX	protein_coding	GATA binding protein 1
ENSG00000240125.1	0.855583	-2.09896	2.68328	-0.782238	0.434075	1	0.18	0.08	0	0.05	0	0	RPL23AP75	chr17	processed_pseudogene	ribosomal protein L23a pseudogene 75
ENSG00000252516.1	1.63885	2.97076	2.01371	1.47527	0.140141	1	0.29	0	0	1.68	0.63	0.25	RNA5SP82	chr1	rRNA_pseudogene	RNA, 5S ribosomal pseudogene 82
ENSG00000286662.2	0.152848	0.777483	4.08047	0.190537	0.848888	1	0	0	0	0	0	0	RP11-749H20.1	chr12	lncRNA	--
ENSG00000265123.2	0.176198	0.777483	4.08047	0.190537	0.848888	1	0	0	0	0	0.1	0	RN7SL200P	chr6	misc_RNA	RNA, 7SL, cytoplasmic 200, pseudogene
ENSG00000230194.1	0.352395	1.83499	4.0245	0.455955	0.648423	1	0	0	0	0	0.2	0	AC000081.2	chr22	processed_pseudogene	--
ENSG00000261215.1	38.8794	0.211322	0.455763	0.463667	0.642886	0.915378	0.24	0.2	0.43	0.32	0.32	0.37	RP11-195F19.30	chr9	lncRNA	--
ENSG00000182352.8	1.55183	3.99627	2.60699	1.53291	0.125298	1	0	0	0	0	0.01	0.08	C17orf77	chr17	lncRNA	--
ENSG00000225539.7	0.163767	-1.14607	4.08047	-0.280867	0.778812	1	0.01	0	0	0	0	0	LINC01821	chr2	lncRNA	long intergenic non-protein coding RNA 1821
ENSG00000111261.14	362.044	-0.204454	0.334447	-0.611321	0.540987	0.879731	2.39	1.76	1.23	1.48	1.92	1.29	MANSC1	chr12	protein_coding	MANSC domain containing 1
ENSG00000230325.1	73.449	0.352369	0.401949	0.87665	0.380677	0.794558	3.18	4.04	3.13	5.62	2.9	4.6	RP11-385F5.4	chr1	lncRNA	--
ENSG00000198948.12	899.988	-0.230766	0.335688	-0.687441	0.491805	0.859536	1.89	3.13	3.76	2.24	2.48	2.78	MFAP3L	chr4	protein_coding	microfibril associated protein 3 like
ENSG00000101335.10	948.59	0.586164	0.691742	0.847375	0.396786	0.804247	1.63	4.34	15.5	9.56	4.99	17.07	MYL9	chr20	protein_coding	myosin light chain 9
ENSG00000198886.2	161471	-0.172791	0.39609	-0.436241	0.662662	0.923034	2667.29	4992.24	2073.73	3688.1	2684.17	2379.46	MT-ND4	chrM	protein_coding	mitochondrially encoded NADH:ubiquinone oxidoreductase core subunit 4
ENSG00000227392.2	0.516162	0.868138	3.65082	0.237792	0.812042	1	0.01	0	0	0	0.01	0	HPN-AS1	chr19	lncRNA	HPN antisense RNA 1
ENSG00000277268.2	167.093	0.957154	0.360007	2.65871	0.00784408	0.080626	0.79	0.52	1.18	1.57	1.9	1.4	LHX1-DT	chr17	lncRNA	LHX1 divergent transcript
ENSG00000164938.14	36.7044	-0.554028	0.439956	-1.25928	0.207929	0.63229	0.21	0.23	0.17	0.16	0.17	0.09	TP53INP1	chr8	protein_coding	tumor protein p53 inducible nuclear protein 1
ENSG00000254893.6	14.6057	-0.982039	0.725889	-1.35288	0.176095	0.585296	1.68	0.68	0.43	0.6	0.53	0.29	RAP1BL	chr5	translated_processed_pseudogene	RAP1B like (pseudogene)
ENSG00000188487.12	1.78876	-0.828332	1.9212	-0.431154	0.666356	1	0.05	0	0.01	0	0.02	0.01	INSC	chr11	protein_coding	INSC spindle orientation adaptor protein
ENSG00000175497.17	0.389501	-2.16513	3.96135	-0.546565	0.584678	1	0	0	0	0	0	0	DPP10	chr2	protein_coding	dipeptidyl peptidase like 10
ENSG00000255222.1	1.98506	-1.12508	1.61165	-0.69809	0.485121	1	0.03	0.08	0.15	0.05	0.07	0	SETP17	chr11	processed_pseudogene	SET pseudogene 17
ENSG00000230080.2	0.152848	0.777483	4.08047	0.190537	0.848888	1	0	0	0	0	0	0.02	AC139143.2	chr11	processed_pseudogene	--
ENSG00000258736.1	0.148067	-1.14607	4.08047	-0.280867	0.778812	1	0	0	0.03	0	0	0	RP11-982M15.7	chr14	lncRNA	--
ENSG00000273226.1	9.86505	-0.317186	1.03342	-0.306929	0.758897	0.952337	1.22	0.25	0.13	0.28	0.91	0.13	RP11-513M16.8	chr9	lncRNA	--
ENSG00000168591.16	835.757	0.179487	0.298664	0.600967	0.547862	0.881994	5.52	3.94	7.35	6.1	7.27	5.68	TMUB2	chr17	protein_coding	transmembrane and ubiquitin like domain containing 2
ENSG00000140873.16	0.718546	-0.220337	2.54556	-0.0865573	0.931023	1	0	0.01	0	0	0	0	ADAMTS18	chr16	protein_coding	ADAM metallopeptidase with thrombospondin type 1 motif 18
ENSG00000213891.3	2.31404	-0.22276	1.39505	-0.159679	0.873134	1	0.09	0.06	0.02	0.07	0.05	0.02	RPL3P6	chr5	processed_pseudogene	ribosomal protein L3 pseudogene 6
ENSG00000222465.1	0.352395	1.83499	4.0245	0.455955	0.648423	1	0	0	0	0	0.32	0	RNU2-5P	chr9	snRNA	RNA, U2 small nuclear 5, pseudogene
ENSG00000232578.4	0.844664	-0.873095	2.39661	-0.364305	0.71563	1	0.03	0.02	0	0.01	0	0.01	CTC-303L1.1	chr5	processed_pseudogene	--
ENSG00000146833.16	1018.97	0.416604	0.28175	1.47863	0.13924	0.522581	5.47	3.92	4.95	5.82	8.37	5.08	TRIM4	chr7	protein_coding	tripartite motif containing 4
ENSG00000168806.8	797.148	-0.0430685	0.356952	-0.120656	0.903963	0.981181	2.34	3.08	3.81	3.58	1.95	3.38	LCMT2	chr15	protein_coding	leucine carboxyl methyltransferase 2
ENSG00000259024.6	18.56	0.629258	0.576529	1.09146	0.275071	0.711089	0.13	0.07	0.18	0.23	0.2	0.16	TVP23C-CDRT4	chr17	protein_coding	TVP23C-CDRT4 readthrough
ENSG00000230701.2	36.1368	-0.775078	0.474977	-1.63182	0.102717	0.441513	0.45	0.43	0.73	0.23	0.31	0.4	FBXW4P1	chr22	processed_pseudogene	F-box and WD repeat domain containing 4 pseudogene 1
ENSG00000185610.6	0.453763	0.694378	3.7992	0.182769	0.854979	1	0	0	0.01	0	0	0.02	DBX2	chr12	protein_coding	developing brain homeobox 2
ENSG00000145087.13	3.69002	0.575191	1.39509	0.412297	0.680122	0.930209	0.02	0	0	0.01	0.02	0	STXBP5L	chr3	protein_coding	syntaxin binding protein 5L
ENSG00000153814.13	260.238	-0.0818934	0.56004	-0.146228	0.883742	0.979251	1.77	2.58	0.59	1.85	2.2	0.72	JAZF1	chr7	protein_coding	JAZF zinc finger 1
ENSG00000111199.12	14.0873	-4.88191	1.07561	-4.53875	5.65886e-06	0.000223739	0.1	0.14	0.31	0.01	0.01	0.01	TRPV4	chr12	protein_coding	transient receptor potential cation channel subfamily V member 4
ENSG00000117505.13	5404.65	-0.305394	0.290011	-1.05304	0.292321	0.728691	17.6	14.8	10.9	11.05	14.51	9.73	DR1	chr1	protein_coding	down-regulator of transcription 1
ENSG00000016490.16	0.163767	-1.14607	4.08047	-0.280867	0.778812	1	0.01	0	0	0	0	0	CLCA1	chr1	protein_coding	chloride channel accessory 1
ENSG00000203778.8	64.7166	0.456955	0.392586	1.16396	0.244439	0.680879	0.61	0.54	0.54	0.95	0.92	0.48	FAM229B	chr6	protein_coding	family with sequence similarity 229 member B
ENSG00000263828.1	0.451467	-2.35818	4.01365	-0.58754	0.556841	1	0	0.86	0	0	0	0	MIR4439	chr2	miRNA	microRNA 4439
ENSG00000215900.4	0.163767	-1.14607	4.08047	-0.280867	0.778812	1	0.11	0	0	0	0	0	SELENOWP1	chr1	processed_pseudogene	selenoprotein W pseudogene 1
ENSG00000239517.1	0.302315	-0.18429	4.08047	-0.0451639	0.963977	1	0.17	0	0	0.14	0	0	CTD-2503O16.1	chr5	processed_pseudogene	--
ENSG00000150991.15	37112.9	-0.659651	0.332806	-1.98209	0.0474695	0.282218	257.3	237.02	431.97	184.59	163.5	234.08	UBC	chr12	protein_coding	ubiquitin C
ENSG00000279163.1	0.176198	0.777483	4.08047	0.190537	0.848888	1	0	0	0	0	0.06	0	RP11-313I2.3	chr11	TEC	--
ENSG00000244556.1	0.152848	0.777483	4.08047	0.190537	0.848888	1	0	0	0	0	0	0.01	ODCP	chr7	processed_pseudogene	ornithine decarboxylase pseudogene
ENSG00000229427.1	0.516162	0.868138	3.65082	0.237792	0.812042	1	0.03	0	0	0	0.06	0	ANKRD26P4	chr13	processed_pseudogene	ankyrin repeat domain 26 pseudogene 4
ENSG00000197520.10	1.55994	0.100297	1.61658	0.0620429	0.950529	1	0.01	0.03	0.01	0.01	0.02	0.02	FAM177B	chr1	protein_coding	family with sequence similarity 177 member B
ENSG00000136143.16	2222.55	0.00411367	0.337131	0.012202	0.990264	0.997966	8.15	7.12	4.5	6.77	8.55	4.72	SUCLA2	chr13	protein_coding	succinate-CoA ligase ADP-forming subunit beta
ENSG00000272970.3	7.8581	-1.17061	1.0153	-1.15296	0.248925	0.6854	0.06	0.03	0.15	0.01	0.06	0.04	RP11-329B9.4	chr3	lncRNA	--
ENSG00000176231.2	0.176198	0.777483	4.08047	0.190537	0.848888	1	0	0	0	0	0.02	0	OR10H4	chr19	protein_coding	olfactory receptor family 10 subfamily H member 4
ENSG00000185052.13	0.610881	-0.00763837	2.97312	-0.00256914	0.99795	1	0	0	0.01	0.01	0.01	0	SLC24A3	chr20	protein_coding	solute carrier family 24 member 3
ENSG00000254481.1	0.631361	1.30038	2.5879	0.502483	0.615328	1	0.05	0	0	0.04	0.06	0.05	PTP4A2P2	chr11	processed_pseudogene	PTP4A2 pseudogene 2
ENSG00000233739.1	0.138548	0.777483	4.08047	0.190537	0.848888	1	0	0	0	0.05	0	0	RP5-1039K5.13	chr22	lncRNA	--
ENSG00000147202.18	980.371	-0.611397	0.272535	-2.24337	0.0248731	0.183894	3.87	3.17	2.79	1.91	2.71	1.86	DIAPH2	chrX	protein_coding	diaphanous related formin 2
ENSG00000104827.12	0.152848	0.777483	4.08047	0.190537	0.848888	1	0	0	0	0	0	0.03	CGB3	chr19	protein_coding	chorionic gonadotropin subunit beta 3
ENSG00000231574.6	34.7514	-0.608569	0.668822	-0.909911	0.362869	0.785524	0.16	0.49	0.37	0.2	0.08	0.38	LINC02015	chr3	lncRNA	long intergenic non-protein coding RNA 2015
ENSG00000151229.13	226.091	0.163886	0.388194	0.422177	0.672896	0.927046	0.73	0.47	0.49	0.46	0.99	0.46	SLC2A13	chr12	protein_coding	solute carrier family 2 member 13
ENSG00000137094.16	576.372	0.874272	0.649823	1.3454	0.178496	0.588746	0.57	1.5	3.4	2.38	1.45	6.01	DNAJB5	chr9	protein_coding	DnaJ heat shock protein family (Hsp40) member B5
ENSG00000107864.15	59.2284	-0.436064	0.515311	-0.846214	0.397434	0.804666	0.35	0.2	0.14	0.15	0.27	0.1	CPEB3	chr10	protein_coding	cytoplasmic polyadenylation element binding protein 3
ENSG00000256879.1	2.20404	-0.495067	1.49773	-0.330544	0.740989	1	0.05	0.07	0.27	0.04	0.06	0.18	RP11-284H19.1	chr12	lncRNA	--
ENSG00000226784.3	7.46585	-0.543967	0.857727	-0.634196	0.525953	0.87328	0.2	0.14	0.07	0.14	0.09	0.05	PGAM4	chrX	protein_coding	phosphoglycerate mutase family member 4
ENSG00000254443.1	0.163767	-1.14607	4.08047	-0.280867	0.778812	1	0.01	0	0	0	0	0	RP11-304C12.3	chr11	lncRNA	--
ENSG00000070190.13	168.081	-0.995027	0.298794	-3.33014	0.000868008	0.014944	1.15	1.12	1.6	0.63	0.62	0.68	DAPP1	chr4	protein_coding	dual adaptor of phosphotyrosine and 3-phosphoinositides 1
ENSG00000112232.10	0.565698	-1.18804	3.0534	-0.389088	0.697211	1	0.01	0.01	0	0	0.01	0	KHDRBS2	chr6	protein_coding	KH RNA binding domain containing, signal transduction associated 2
ENSG00000171885.18	0.352395	1.83499	4.0245	0.455955	0.648423	1	0	0	0	0	0.01	0	AQP4	chr18	protein_coding	aquaporin 4
ENSG00000270914.1	0.296135	-1.86074	4.05188	-0.459228	0.64607	1	0	0	0.51	0	0	0	RP5-1077B9.5	chr1	processed_pseudogene	--
ENSG00000233606.2	0.176198	0.777483	4.08047	0.190537	0.848888	1	0	0	0	0	0.01	0	OR6C66P	chr12	transcribed_unprocessed_pseudogene	olfactory receptor family 6 subfamily C member 66 pseudogene
ENSG00000163521.16	101.78	0.679071	0.357998	1.89686	0.057847	0.317821	0.51	0.64	0.65	0.83	0.82	1.23	GLB1L	chr2	protein_coding	galactosidase beta 1 like
ENSG00000251087.3	2.81073	-1.87214	1.39587	-1.3412	0.179857	1	0.14	0.22	0.09	0.06	0	0.06	ALG1L3P	chr4	unprocessed_pseudogene	ALG1 like 3, pseudogene
ENSG00000168491.10	58.0847	-1.51113	1.40528	-1.07532	0.28223	0.719208	1.56	0.26	0.13	0.07	0.59	0.03	CCDC110	chr4	protein_coding	coiled-coil domain containing 110
ENSG00000230756.1	1.00656	-0.257909	2.24445	-0.11491	0.908517	1	0.09	0.06	0	0.07	0.05	0	RHOQP3	chr2	processed_pseudogene	ras homolog family member Q pseudogene 3
ENSG00000145191.15	2168.29	-0.233844	0.227701	-1.02698	0.30443	0.740359	8.66	7.47	9.69	7.31	7.13	7.49	EIF2B5	chr3	protein_coding	eukaryotic translation initiation factor 2B subunit epsilon
ENSG00000204438.11	871.095	0.394847	0.261015	1.51274	0.130346	0.507735	5.93	4.98	7.52	8.85	7.95	7.42	GPANK1	chr6	protein_coding	G-patch domain and ankyrin repeats 1
ENSG00000253673.1	0.225734	-1.14607	4.08047	-0.280867	0.778812	1	0	0.05	0	0	0	0	CTC-436K13.1	chr5	lncRNA	--
ENSG00000128285.4	0.163767	-1.14607	4.08047	-0.280867	0.778812	1	0.01	0	0	0	0	0	MCHR1	chr22	protein_coding	melanin concentrating hormone receptor 1
ENSG00000154451.14	42.8889	2.22416	0.58877	3.77764	0.000158324	0.00383914	0.02	0.03	0.1	0.2	0.25	0.24	GBP5	chr1	protein_coding	guanylate binding protein 5
ENSG00000164114.19	1086.86	-0.796467	0.338233	-2.35479	0.0185333	0.150918	4.36	5.33	2.58	2.53	2.55	2.05	MAP9	chr4	protein_coding	microtubule associated protein 9
ENSG00000114735.10	349.267	0.349157	0.299391	1.16622	0.243524	0.679899	0.4	0.32	0.55	0.49	0.56	0.57	HEMK1	chr3	protein_coding	HemK methyltransferase family member 1
ENSG00000180777.14	5.15369	-2.7817	1.44502	-1.92503	0.0542259	0.306372	0	0.02	0.09	0	0.01	0	ANKRD30B	chr18	protein_coding	ankyrin repeat domain 30B
ENSG00000224546.2	5.96415	-1.32369	0.903541	-1.465	0.142922	0.529459	0.16	0.13	0.08	0.05	0.05	0.05	EIF4BP3	chr9	processed_pseudogene	eukaryotic translation initiation factor 4B pseudogene 3
ENSG00000181718.7	0.176198	0.777483	4.08047	0.190537	0.848888	1	0	0	0	0	0.01	0	OR5T2	chr11	protein_coding	olfactory receptor family 5 subfamily T member 2
ENSG00000156886.12	0.176198	0.777483	4.08047	0.190537	0.848888	1	0	0	0	0	0.01	0	ITGAD	chr16	protein_coding	integrin subunit alpha D
ENSG00000250613.1	0.176198	0.777483	4.08047	0.190537	0.848888	1	0	0	0	0	0.09	0	RP11-136I13.1	chr4	processed_pseudogene	--
ENSG00000154065.17	313.997	-1.11265	0.334981	-3.32153	0.000895247	0.0153039	2.32	1.37	1.63	0.61	1.07	0.78	ANKRD29	chr18	protein_coding	ankyrin repeat domain 29
ENSG00000286117.2	0.148067	-1.14607	4.08047	-0.280867	0.778812	1	0	0	0.01	0	0	0	RP1-234M6.2	chr20	lncRNA	--
ENSG00000106336.13	11.2525	-0.0349804	0.815737	-0.0428819	0.965796	0.992135	0.07	0.02	0.18	0.07	0.11	0.09	FBXO24	chr7	protein_coding	F-box protein 24
ENSG00000134138.20	525.832	1.15156	0.353188	3.26049	0.0011122	0.0182457	0.98	0.82	0.59	1.5	2.58	1.29	MEIS2	chr15	protein_coding	Meis homeobox 2
ENSG00000165322.18	1456.35	-0.548504	0.382534	-1.43387	0.15161	0.545334	10.52	7.82	4.72	5.26	7.17	3.51	ARHGAP12	chr10	protein_coding	Rho GTPase activating protein 12
ENSG00000100320.23	3353.46	0.232884	0.237113	0.982163	0.32602	0.757396	8.16	7.31	8.01	8.52	11.36	7.86	RBFOX2	chr22	protein_coding	RNA binding fox-1 homolog 2
ENSG00000280832.1	131.067	0.195638	0.452868	0.431998	0.665743	0.924528	1.21	0.43	0.98	0.71	1.49	0.82	GSEC	chr11	lncRNA	G-quadruplex forming sequence containing lncRNA
ENSG00000213153.3	0.176198	0.777483	4.08047	0.190537	0.848888	1	0	0	0	0	0.04	0	RP11-259P6.3	chr11	processed_pseudogene	--
ENSG00000181001.3	0.176198	0.777483	4.08047	0.190537	0.848888	1	0	0	0	0	0.01	0	OR52N1	chr11	protein_coding	olfactory receptor family 52 subfamily N member 1
ENSG00000247373.3	23.7776	-0.210656	0.619153	-0.340232	0.733682	0.944622	0.13	0.06	0.05	0.05	0.12	0.05	TMED2-DT	chr12	lncRNA	TMED2 divergent transcript
ENSG00000224764.1	0.163767	-1.14607	4.08047	-0.280867	0.778812	1	0.05	0	0	0	0	0	RP11-54O15.3	chr9	lncRNA	--
ENSG00000235236.1	1.46032	0.127029	1.62312	0.0782626	0.937619	1	0.08	0.05	0.04	0.07	0.04	0.07	RP13-131K19.1	chr3	lncRNA	--
ENSG00000233845.1	0.751298	-0.681961	2.44857	-0.278513	0.780618	1	0.05	0	0.09	0.04	0	0.05	AC093732.1	chr2	lncRNA	--
ENSG00000250320.6	9.09509	0.44951	0.749782	0.599521	0.548826	0.882283	0.02	0.03	0.02	0.04	0.03	0.03	EDIL3-DT	chr5	lncRNA	EDIL3 divergent transcript
ENSG00000172273.13	477.225	0.336065	0.235916	1.42451	0.1543	0.548287	1.22	0.97	1.2	1.38	1.57	1.35	HINFP	chr11	protein_coding	histone H4 transcription factor
ENSG00000174469.23	985.225	-0.869553	0.378188	-2.29926	0.0214902	0.16731	2.71	2.27	1.18	1.12	1.46	0.83	CNTNAP2	chr7	protein_coding	contactin associated protein 2
ENSG00000260452.1	0.894743	0.399651	2.37443	0.168314	0.866336	1	0.06	0.07	0	0	0.12	0.05	TPRKBP2	chr16	processed_pseudogene	TP53RK binding protein pseudogene 2
ENSG00000227687.1	0.448982	-0.901966	3.8	-0.237359	0.812378	1	0	0	0.21	0	0	0.1	RP4-681L3.2	chr1	lncRNA	--
ENSG00000229840.2	1.17033	-0.645314	2.15346	-0.299664	0.764434	1	0.19	0.08	0	0.1	0.07	0	ISCA1P2	chr1	processed_pseudogene	iron-sulfur cluster assembly 1 pseudogene 2
ENSG00000214890.3	0.302315	-0.18429	4.08047	-0.0451639	0.963977	1	0.03	0	0	0.02	0	0	CTD-2299I21.1	chr5	processed_pseudogene	--
ENSG00000136327.7	19.6723	-0.539768	0.908549	-0.594099	0.552446	0.883669	0.12	0.13	0.76	0.14	0.08	0.45	NKX2-8	chr14	protein_coding	NK2 homeobox 8
ENSG00000268083.5	3293.25	0.54674	0.219472	2.49116	0.0127328	0.115251	71.12	71.43	77.56	117.77	102.36	101.87	AC104534.3	chr19	protein_coding	--
ENSG00000066629.18	3.08682	2.35659	1.65703	1.42217	0.154977	1	0.01	0	0	0.02	0.02	0	EML1	chr14	protein_coding	EMAP like 1
ENSG00000170425.4	544.689	-0.297663	0.249345	-1.19378	0.232564	0.667815	6.33	7.24	6.74	6.3	5.52	4.78	ADORA2B	chr17	protein_coding	adenosine A2b receptor
ENSG00000124212.6	0.225734	-1.14607	4.08047	-0.280867	0.778812	1	0	0.01	0	0	0	0	PTGIS	chr20	protein_coding	prostaglandin I2 synthase
ENSG00000216906.2	8.62835	0.071592	0.801015	0.0893766	0.928783	0.985245	0.06	0.08	0.16	0.07	0.16	0.1	RP11-350J20.9	chr6	processed_pseudogene	--
ENSG00000248101.2	212.884	-0.26875	0.36413	-0.738061	0.460477	0.840718	4.26	4.11	7.97	3.99	4.32	5.21	AC002116.8	chr19	lncRNA	--
ENSG00000199780.1	0.163767	-1.14607	4.08047	-0.280867	0.778812	1	0.24	0	0	0	0	0	Y_RNA	chr4	misc_RNA	--
ENSG00000266235.1	4.64275	0.52011	1.22457	0.424729	0.671034	0.926811	1.18	1.15	1.06	3.18	0	1.55	MIR3176	chr16	miRNA	microRNA 3176
ENSG00000134551.13	0.339965	-0.18429	4.08047	-0.0451639	0.963977	1	0.01	0	0	0	0.01	0	PRH2	chr12	protein_coding	proline rich protein HaeIII subfamily 2
ENSG00000232228.1	0.64228	-0.0977677	2.93705	-0.0332877	0.973445	1	0.17	0	0	0.07	0.09	0	RPL36AP16	chr2	processed_pseudogene	ribosomal protein L36a pseudogene 16
ENSG00000100416.15	1110.23	0.216977	0.280688	0.773019	0.439511	0.83028	3.55	2.71	2.58	4.05	3.69	2.58	TRMU	chr22	protein_coding	tRNA mitochondrial 2-thiouridylase
ENSG00000135299.17	48.1218	1.27453	0.517833	2.46127	0.0138445	0.12242	0.1	0.13	0.04	0.23	0.27	0.15	ANKRD6	chr6	protein_coding	ankyrin repeat domain 6
ENSG00000250012.2	37.8886	-0.62633	0.440565	-1.42165	0.155127	0.550015	0.95	0.66	0.59	0.4	0.63	0.41	RP11-124N2.1	chr3	lncRNA	--
ENSG00000263753.8	690.983	-0.715465	0.278152	-2.57221	0.0101053	0.0978833	1.98	2	2.77	1.29	1.26	1.55	LINC00667	chr18	lncRNA	long intergenic non-protein coding RNA 667
ENSG00000188765.7	2.32913	-1.44965	1.84939	-0.783853	0.433127	1	1.14	0.16	0	0.21	0.28	0	TMSB4XP2	chr2	unprocessed_pseudogene	TMSB4X pseudogene 2
ENSG00000260751.2	9.12499	-0.182353	0.798411	-0.228395	0.819339	0.968086	0.34	0.07	0.35	0.22	0.23	0.23	CTD-2196E14.6	chr16	lncRNA	--
ENSG00000057935.14	1406.1	-0.504989	0.264644	-1.90818	0.0563679	0.312657	4.92	4.08	3.35	2.93	3.37	2.45	MTA3	chr2	protein_coding	metastasis associated 1 family member 3
ENSG00000186244.7	0.641378	1.1564	3.38329	0.341797	0.732504	1	0	0.09	0	0.18	0	0	RP11-1079K10.1	chr17	processed_pseudogene	--
ENSG00000271264.1	0.225734	-1.14607	4.08047	-0.280867	0.778812	1	0	0.14	0	0	0	0	MZT1P1	chr1	processed_pseudogene	mitotic spindle organizing protein 1 pseudogene 1
ENSG00000177889.10	4307.51	-0.159629	0.312756	-0.510396	0.609774	0.902782	22.1	22.93	15.28	23.27	17.33	13.76	UBE2N	chr12	protein_coding	ubiquitin conjugating enzyme E2 N
ENSG00000007264.15	1297.65	0.63054	0.403426	1.56296	0.118061	0.478631	4.18	6.79	8.47	10.06	6.36	13.48	MATK	chr19	protein_coding	megakaryocyte-associated tyrosine kinase
ENSG00000163006.12	647.878	-0.302912	0.475569	-0.636947	0.524159	0.87328	4.15	4.02	1.58	3.04	3.7	1.3	CCDC138	chr2	protein_coding	coiled-coil domain containing 138
ENSG00000148156.8	0.225734	-1.14607	4.08047	-0.280867	0.778812	1	0	0.02	0	0	0	0	ACTL7B	chr9	protein_coding	actin like 7B
ENSG00000026751.17	0.152848	0.777483	4.08047	0.190537	0.848888	1	0	0	0	0	0	0	SLAMF7	chr1	protein_coding	SLAM family member 7
ENSG00000260823.1	0.947032	-1.23182	2.58625	-0.476293	0.633865	1	0	0.08	0.16	0.1	0	0	RP11-249C24.10	chr16	lncRNA	--
ENSG00000226067.7	56.0795	0.818221	0.375274	2.18033	0.0292329	0.205076	0.42	0.37	0.45	0.8	0.58	0.79	LINC00623	chr1	lncRNA	long intergenic non-protein coding RNA 623
ENSG00000253240.1	0.163767	-1.14607	4.08047	-0.280867	0.778812	1	0.07	0	0	0	0	0	IGHV3-36	chr14	IG_V_pseudogene	immunoglobulin heavy variable 3-36 (pseudogene)
ENSG00000261014.2	0.176198	0.777483	4.08047	0.190537	0.848888	1	0	0	0	0	0.01	0	LINC02165	chr16	lncRNA	long intergenic non-protein coding RNA 2165
ENSG00000050767.18	0.378581	-0.18429	4.02642	-0.0457701	0.963493	1	0	0.01	0	0	0	0.01	COL23A1	chr5	protein_coding	collagen type XXIII alpha 1 chain
ENSG00000227620.4	0.314746	1.68997	4.03674	0.418647	0.675474	1	0	0	0	0.03	0.04	0	ALG1L8P	chr11	unprocessed_pseudogene	ALG1 like 8, pseudogene
ENSG00000274258.1	0.512349	-1.13869	3.13994	-0.362647	0.716868	1	0	0.39	0.27	0.25	0	0	MIR6728	chr1	miRNA	microRNA 6728
ENSG00000259539.1	2.97788	0.303617	1.4302	0.212291	0.83188	1	0.13	0.06	0.16	0	0.29	0.16	CTD-2651B20.1	chr15	lncRNA	--
ENSG00000162772.17	356.253	-1.64076	1.24176	-1.32132	0.186395	0.599726	1	1.26	8.4	0.49	0.3	2.5	ATF3	chr1	protein_coding	activating transcription factor 3
ENSG00000106992.19	1238.35	-0.286972	0.267302	-1.07359	0.283008	0.719956	12.01	12.38	17.22	11.15	13.33	9.79	AK1	chr9	protein_coding	adenylate kinase 1
ENSG00000230659.3	0.579412	1.15488	3.49844	0.330113	0.741315	1	0.06	0	0	0.15	0	0	RP11-466F5.9	chr1	processed_pseudogene	--
ENSG00000164151.12	4336.59	-0.488036	0.281009	-1.73673	0.0824352	0.390355	18	16.2	11.96	11.51	12.98	8.67	ICE1	chr5	protein_coding	interactor of little elongation complex ELL subunit 1
ENSG00000166126.11	122.366	0.129466	0.323325	0.400422	0.688846	0.932702	0.78	0.51	0.87	0.81	0.74	0.82	AMN	chr14	protein_coding	amnion associated transmembrane protein
ENSG00000100253.13	1.19418	3.62321	2.69704	1.3434	0.179141	1	0	0	0	0.02	0	0.08	MIOX	chr22	protein_coding	myo-inositol oxygenase
ENSG00000173208.4	3.84818	-1.53012	1.32267	-1.15684	0.247336	0.684414	0.02	0.02	0.03	0	0.02	0	ABCD2	chr12	protein_coding	ATP binding cassette subfamily D member 2
ENSG00000113811.11	643.349	0.0131049	0.238883	0.0548593	0.956251	0.989909	8.46	6.55	8.84	8.11	8.09	7.85	SELENOK	chr3	protein_coding	selenoprotein K
ENSG00000286363.1	0.148067	-1.14607	4.08047	-0.280867	0.778812	1	0	0	0.02	0	0	0	RP11-176P14.2	chr3	lncRNA	--
ENSG00000119965.13	327.001	-0.327365	0.288658	-1.13409	0.256756	0.69319	3.74	2.96	2.66	2.75	2.84	1.91	C10orf88	chr10	protein_coding	chromosome 10 open reading frame 88
ENSG00000163162.9	1910.96	-0.291747	0.265554	-1.09864	0.271926	0.70807	12.66	10.23	8.41	7.85	10.01	7.82	RNF149	chr2	protein_coding	ring finger protein 149
ENSG00000258466.5	553.167	-0.712752	0.41507	-1.71719	0.0859448	0.400014	17.26	13.31	37.49	11.64	13.76	15.86	RP11-1012A1.4	chr14	protein_coding	--
ENSG00000152822.14	7.6746	-2.87923	1.05494	-2.72927	0.00634745	0.069256	0.03	0.02	0.09	0	0	0.01	GRM1	chr6	protein_coding	glutamate metabotropic receptor 1
ENSG00000173040.13	0.352395	1.83499	4.0245	0.455955	0.648423	1	0	0	0	0	0.01	0	EVC2	chr4	protein_coding	EvC ciliary complex subunit 2
ENSG00000269825.2	679.384	-1.12789	0.431584	-2.61339	0.00896498	0.0891609	7.05	6.68	3.57	2.97	3.77	1.31	CTD-3099C6.13	chr19	protein_coding	--
ENSG00000239443.1	1.51654	-0.39385	1.76869	-0.222679	0.823785	1	0.14	0.09	0.12	0.06	0.23	0	PABPC1P10	chr3	processed_pseudogene	poly(A) binding protein cytoplasmic 1 pseudogene 10
ENSG00000188152.13	0.225734	-1.14607	4.08047	-0.280867	0.778812	1	0	0.01	0	0	0	0	NUTM2G	chr9	protein_coding	NUT family member 2G
ENSG00000204160.12	1698.97	-0.0430562	0.359572	-0.119743	0.904687	0.981181	6.21	6.97	11.86	7.73	6.28	10.13	ZDHHC18	chr1	protein_coding	zinc finger DHHC-type palmitoyltransferase 18
ENSG00000206562.12	705.148	0.270072	0.244999	1.10234	0.270313	0.705806	2.53	2.38	2.35	3.41	2.95	2.43	METTL6	chr3	protein_coding	methyltransferase 6, methylcytidine
ENSG00000141505.12	3.03751	0.892113	1.34569	0.662942	0.507368	1	0.01	0.02	0.02	0.02	0.06	0.01	ASGR1	chr17	protein_coding	asialoglycoprotein receptor 1
ENSG00000272626.1	0.152848	0.777483	4.08047	0.190537	0.848888	1	0	0	0	0	0	0.05	RP11-468N14.13	chr4	lncRNA	--
ENSG00000229537.7	0.176198	0.777483	4.08047	0.190537	0.848888	1	0	0	0	0	0.01	0	LINC01739	chr1	lncRNA	long intergenic non-protein coding RNA 1739
ENSG00000232754.1	0.163767	-1.14607	4.08047	-0.280867	0.778812	1	0.07	0	0	0	0	0	RP1-85F18.6	chr22	lncRNA	--
ENSG00000262488.1	0.716677	1.35756	2.82058	0.481307	0.630298	1	0	0.03	0	0.02	0.05	0	RP11-876N24.1	chr16	processed_pseudogene	--
ENSG00000263531.1	0.453763	0.694378	3.7992	0.182769	0.854979	1	0	0	0.03	0	0	0.06	RP13-753N3.1	chr17	lncRNA	--
ENSG00000285528.1	0.679496	-0.25428	2.89619	-0.0877982	0.930037	1	0	0.02	0.01	0	0	0.02	RP11-121C6.6	chr12	protein_coding	--
ENSG00000017260.20	5296.88	-0.212637	0.220719	-0.963384	0.335355	0.765222	19.15	18.08	15.67	15.61	15.87	14.31	ATP2C1	chr3	protein_coding	ATPase secretory pathway Ca2+ transporting 1
ENSG00000277157.2	12.2889	0.365202	0.880109	0.414951	0.678178	0.929525	1.32	0.68	0.12	0.98	1.38	0.4	H4C4	chr6	protein_coding	H4 clustered histone 4
ENSG00000090539.15	0.505243	2.36409	3.59736	0.657173	0.51107	1	0	0	0	0	0.01	0	CHRD	chr3	protein_coding	chordin
ENSG00000159788.19	271.32	-0.0246695	0.29413	-0.083873	0.933157	0.985971	0.58	0.45	0.55	0.53	0.65	0.38	RGS12	chr4	protein_coding	regulator of G protein signaling 12
ENSG00000231815.2	0.163767	-1.14607	4.08047	-0.280867	0.778812	1	0.02	0	0	0	0	0	AC007179.1	chr2	lncRNA	--
ENSG00000010379.16	4.01971	0.209037	1.3638	0.153276	0.878181	0.978128	0	0.02	0.04	0.01	0.01	0.05	SLC6A13	chr12	protein_coding	solute carrier family 6 member 13
ENSG00000167994.13	69.7093	-0.196378	0.343392	-0.571878	0.567404	0.889788	0.61	0.68	0.56	0.48	0.52	0.6	RAB3IL1	chr11	protein_coding	RAB3A interacting protein like 1
ENSG00000111224.14	0.667499	-1.57606	3.3447	-0.471211	0.63749	1	0.01	0	0	0	0	0	PARP11	chr12	protein_coding	poly(ADP-ribose) polymerase family member 11
ENSG00000115221.12	7.5112	1.44897	0.988081	1.46644	0.142528	0.528708	0.01	0.03	0.01	0.1	0.04	0.02	ITGB6	chr2	protein_coding	integrin subunit beta 6
ENSG00000285597.1	0.777917	-1.96451	2.73725	-0.717696	0.472945	1	0.08	0	0.02	0.02	0	0	CTD-2651B20.9	chr15	lncRNA	--
ENSG00000164023.14	3011.2	-0.18025	0.544538	-0.331015	0.740633	0.946719	5.11	10.49	17.53	7.76	4.74	16.3	SGMS2	chr4	protein_coding	sphingomyelin synthase 2
ENSG00000126903.16	3851.15	0.279743	0.33016	0.847294	0.396831	0.804247	29.19	36.53	56.95	58.16	42.96	47.73	SLC10A3	chrX	protein_coding	solute carrier family 10 member 3
ENSG00000250030.2	0.450383	-0.957995	3.24987	-0.294779	0.768163	1	0.09	0	0.08	0.07	0	0	RP11-584P21.4	chr4	processed_pseudogene	--
ENSG00000287773.1	0.176198	0.777483	4.08047	0.190537	0.848888	1	0	0	0	0	0.04	0	LL22NC01-132D12.3	chr22	lncRNA	--
ENSG00000285587.1	0.163767	-1.14607	4.08047	-0.280867	0.778812	1	0.01	0	0	0	0	0	RP11-506P9.1	chr10	lncRNA	--
ENSG00000266019.1	0.453294	2.22339	3.72065	0.59758	0.55012	1	0	0	0	0.55	0.36	0	MIR3609	chr7	miRNA	microRNA 3609
ENSG00000264281.3	2.01403	-0.604712	1.86834	-0.323662	0.746194	1	2.05	0.44	0	0.56	1.12	0	CTD-2031P19.4	chr5	processed_pseudogene	--
ENSG00000226715.4	1.29135	-2.76073	2.12035	-1.30202	0.192911	1	0.02	0.04	0.01	0.01	0	0	LINC01709	chr1	lncRNA	long intergenic non-protein coding RNA 1709
ENSG00000278733.1	0.897496	-0.0220825	2.61521	-0.00844386	0.993263	1	0	0	0.13	0.08	0.05	0	RP11-425D17.1	chr12	lncRNA	--
ENSG00000287858.1	0.451467	-2.35818	4.01365	-0.58754	0.556841	1	0	0.07	0	0	0	0	RP11-198M19.2	chr2	lncRNA	--
ENSG00000286774.1	0.163767	-1.14607	4.08047	-0.280867	0.778812	1	0.03	0	0	0	0	0	RP4-659I19.4	chr1	lncRNA	--
ENSG00000225025.2	0.401931	-0.18429	3.94231	-0.0467466	0.962715	1	0	0.03	0	0	0.02	0	KIF4CP	chrX	processed_pseudogene	kinesin family member 4C, pseudogene
ENSG00000255221.4	0.163767	-1.14607	4.08047	-0.280867	0.778812	1	0.02	0	0	0	0	0	CARD17	chr11	transcribed_unprocessed_pseudogene	caspase recruitment domain family member 17
ENSG00000206710.1	0.148067	-1.14607	4.08047	-0.280867	0.778812	1	0	0	0.22	0	0	0	RNU6-147P	chr20	snRNA	RNA, U6 small nuclear 147, pseudogene
ENSG00000136574.19	0.163767	-1.14607	4.08047	-0.280867	0.778812	1	0.01	0	0	0	0	0	GATA4	chr8	protein_coding	GATA binding protein 4
ENSG00000157613.11	33.3494	3.66085	0.817797	4.47648	7.58839e-06	0.000289948	0.03	0.03	0.04	0.36	0.82	0.07	CREB3L1	chr11	protein_coding	cAMP responsive element binding protein 3 like 1
ENSG00000266127.1	2.34089	0.0194301	1.61738	0.0120133	0.990415	1	0.07	0.09	0	0.02	0.13	0.02	ZNF415P1	chr18	processed_pseudogene	zinc finger protein 415 pseudogene 1
ENSG00000176463.14	1363.92	0.270662	0.219049	1.23563	0.216598	0.645255	3.29	3.66	3.43	4.22	4.3	4.04	SLCO3A1	chr15	protein_coding	solute carrier organic anion transporter family member 3A1
ENSG00000232290.1	0.148067	-1.14607	4.08047	-0.280867	0.778812	1	0	0	0.06	0	0	0	RP1-292B18.3	chr6	lncRNA	--
ENSG00000271655.1	0.627665	-1.38021	3.43681	-0.401597	0.68798	1	0	0.14	0	0	0.06	0	BNIP3P35	chr19	processed_pseudogene	BCL2 interacting protein 3 pseudogene 35
ENSG00000261366.1	7.05698	0.79118	1.05074	0.752976	0.451464	0.838242	0.14	0.03	0.01	0.08	0.18	0.06	MANEA-DT	chr6	lncRNA	MANEA divergent transcript
ENSG00000237480.3	0.69236	1.45789	3.33498	0.43715	0.662003	1	0	0	0	0	0.01	0	RP5-947P14.1	chr1	lncRNA	--
ENSG00000228801.6	104.181	-0.172827	0.415479	-0.41597	0.677432	0.928899	0.84	0.55	0.43	0.41	0.8	0.42	RP11-110G21.1	chr8	lncRNA	--
ENSG00000249574.1	0.352395	1.83499	4.0245	0.455955	0.648423	1	0	0	0	0	0.03	0	AC226118.1	chr7	lncRNA	--
ENSG00000176170.14	1508.87	-0.0218358	0.441718	-0.0494338	0.960574	0.990169	5.77	6.77	14.79	10.33	5.57	10.77	SPHK1	chr17	protein_coding	sphingosine kinase 1
ENSG00000165891.16	1724.37	-0.184546	0.43178	-0.427407	0.669083	0.925914	8.36	10.45	4.14	9.04	7.51	3.95	E2F7	chr12	protein_coding	E2F transcription factor 7
ENSG00000283393.1	3.64082	0.479727	1.20027	0.399684	0.68939	0.932922	0.17	0.29	0.05	0.09	0.37	0.25	RP11-472I20.5	chr11	processed_pseudogene	--
ENSG00000134802.18	10181.8	-0.920201	0.48209	-1.90877	0.0562914	0.312445	43.7	51.4	139.42	51.82	25.88	45.08	SLC43A3	chr11	protein_coding	solute carrier family 43 member 3
ENSG00000259441.2	1.01049	3.36582	2.84268	1.18403	0.236401	1	0	0	0	0	0.13	0.05	MRPL15P1	chr15	processed_pseudogene	mitochondrial ribosomal protein L15 pseudogene 1
ENSG00000269604.1	12.9768	-0.532105	0.655336	-0.811957	0.416816	0.816901	0.13	0.13	0.08	0.11	0.06	0.06	AC005523.2	chr19	lncRNA	--
ENSG00000267834.1	0.869883	-2.0989	2.67087	-0.785849	0.431956	1	0.16	0.07	0	0	0	0.05	RP11-167N5.5	chr9	lncRNA	--
ENSG00000257308.1	1.03365	-2.40054	2.55851	-0.938257	0.348112	1	0.06	0.02	0	0	0	0.01	RP11-471N19.1	chr12	processed_pseudogene	--
ENSG00000258787.1	0.677201	-2.95521	3.92844	-0.75226	0.451895	1	0	0.18	0	0	0	0	SEPHS1P2	chr15	processed_pseudogene	selenophosphate synthetase 1 pseudogene 2
ENSG00000275088.1	0.339965	-0.18429	4.08047	-0.0451639	0.963977	1	0.01	0	0	0	0.01	0	RP11-442O1.3	chr16	lncRNA	--
ENSG00000173548.9	933.615	0.354003	0.318046	1.11306	0.265684	0.702149	2.67	2.09	3.37	2.92	4.79	2.76	SNX33	chr15	protein_coding	sorting nexin 33
ENSG00000252653.1	0.176198	0.777483	4.08047	0.190537	0.848888	1	0	0	0	0	0.28	0	RNA5SP444	chr17	rRNA_pseudogene	RNA, 5S ribosomal pseudogene 444
ENSG00000213144.2	12.1179	-0.715477	0.830027	-0.861992	0.388692	0.799124	1.02	0.95	0.22	0.69	0.48	0.17	RP11-64B16.2	chr12	processed_pseudogene	--
ENSG00000248656.3	0.305695	1.65572	4.0398	0.409853	0.681914	1	0	0	0	0	0	0.02	RP11-255I10.2	chr4	lncRNA	--
ENSG00000089289.16	1728.36	0.120766	0.310614	0.388797	0.697426	0.935506	21.74	16.52	32.41	22.98	27.22	26.44	IGBP1	chrX	protein_coding	immunoglobulin binding protein 1
ENSG00000225746.13	1.88572	-0.185672	2.18648	-0.0849182	0.932326	1	0	0	0	0	0.01	0	MEG8	chr14	lncRNA	maternally expressed 8, small nucleolar RNA host gene
ENSG00000170248.15	4957.84	-0.223511	0.295399	-0.75664	0.449265	0.837685	18.86	17.51	11.52	13.43	16.52	11.41	PDCD6IP	chr3	protein_coding	programmed cell death 6 interacting protein
ENSG00000151923.18	3251.24	-0.108974	0.225117	-0.484076	0.628332	0.909771	13.09	12.61	10.6	11.18	11.82	10.77	TIAL1	chr10	protein_coding	TIA1 cytotoxic granule associated RNA binding protein like 1
ENSG00000140022.13	121.512	-0.953961	0.446467	-2.13669	0.0326233	0.22077	0.56	0.76	0.3	0.28	0.38	0.19	STON2	chr14	protein_coding	stonin 2
ENSG00000257181.1	3.12264	-0.839078	1.32978	-0.630991	0.528046	1	0.14	0.18	0.09	0.08	0.15	0	RP11-611O2.5	chr12	lncRNA	--
ENSG00000243720.1	0.138548	0.777483	4.08047	0.190537	0.848888	1	0	0	0	0.05	0	0	RPL21P127	chr18	processed_pseudogene	ribosomal protein L21 pseudogene 127
ENSG00000271966.1	5.49239	-0.159174	0.928486	-0.171434	0.863882	0.975702	0.14	0.19	0.09	0.18	0.1	0.08	ARFGEF1-DT	chr8	lncRNA	ARFGEF1 divergent transcript
ENSG00000260134.1	0.225734	-1.14607	4.08047	-0.280867	0.778812	1	0	0.05	0	0	0	0	C1QL1P1	chr16	processed_pseudogene	complement C1q like 1 pseudogene 1
ENSG00000234072.1	92.4166	0.12171	0.372139	0.327054	0.743627	0.947442	0.97	0.52	0.57	0.61	0.86	0.77	AC074117.10	chr2	lncRNA	--
ENSG00000240031.1	0.314746	1.68997	4.03674	0.418647	0.675474	1	0	0	0	0.03	0.03	0	OR9A3P	chr7	transcribed_unprocessed_pseudogene	olfactory receptor family 9 subfamily A member 3 pseudogene
ENSG00000231508.1	0.163767	-1.14607	4.08047	-0.280867	0.778812	1	0.08	0	0	0	0	0	RPL34P20	chr10	processed_pseudogene	ribosomal protein L34 pseudogene 20
ENSG00000253767.3	1.646	-1.97817	1.9456	-1.01674	0.309277	1	0.01	0	0.01	0	0.01	0	PCDHGA8	chr5	protein_coding	protocadherin gamma subfamily A, 8
ENSG00000288656.1	27.8982	-1.12504	0.480512	-2.34133	0.019215	0.154664	0.27	0.22	0.29	0.16	0.09	0.11	RP11-666O2.7	chr16	protein_coding	--
ENSG00000253542.7	0.176198	0.777483	4.08047	0.190537	0.848888	1	0	0	0	0	0.03	0	SDR16C6P	chr8	transcribed_unitary_pseudogene	short chain dehydrogenase/reductase family 16C member 6, pseudogene
ENSG00000282885.2	835.89	0.598375	1.27154	0.470591	0.637933	0.913932	6.52	16.77	2.14	5.69	33.22	1.7	RP11-596C23.6	chr14	lncRNA	--
ENSG00000241868.3	0.148067	-1.14607	4.08047	-0.280867	0.778812	1	0	0	0.09	0	0	0	RN7SL434P	chr3	misc_RNA	RNA, 7SL, cytoplasmic 434, pseudogene
ENSG00000130347.13	304.829	-0.0924966	0.313906	-0.294664	0.768251	0.955431	3.36	2.57	1.9	2.59	2.76	2.03	RTN4IP1	chr6	protein_coding	reticulon 4 interacting protein 1
ENSG00000199990.1	0.138548	0.777483	4.08047	0.190537	0.848888	1	0	0	0	0.22	0	0	VTRNA1-1	chr5	misc_RNA	vault RNA 1-1
ENSG00000272366.1	0.225734	-1.14607	4.08047	-0.280867	0.778812	1	0	0.14	0	0	0	0	RP11-573G6.10	chr10	lncRNA	--
ENSG00000186462.9	1.22077	-2.64942	2.46242	-1.07594	0.281954	1	0.05	0.01	0	0	0.01	0	NAP1L2	chrX	protein_coding	nucleosome assembly protein 1 like 2
ENSG00000224057.1	2.38125	-0.262762	1.38304	-0.189989	0.849318	1	0.03	0.04	0.01	0.02	0.01	0.03	EGFR-AS1	chr7	lncRNA	EGFR antisense RNA 1
ENSG00000208002.1	0.163767	-1.14607	4.08047	-0.280867	0.778812	1	0.27	0	0	0	0	0	MIR643	chr19	miRNA	microRNA 643
ENSG00000185127.6	684.329	0.11328	0.301569	0.375635	0.707188	0.938886	8.2	6.4	4.94	7.71	8.07	5.48	C6orf120	chr6	protein_coding	chromosome 6 open reading frame 120
ENSG00000253340.1	0.176198	0.777483	4.08047	0.190537	0.848888	1	0	0	0	0	0.05	0	RP11-139G7.1	chr8	processed_pseudogene	--
ENSG00000235508.3	46.5979	-0.367383	0.417864	-0.879193	0.379297	0.79447	2.07	1.09	1.56	1.19	1.06	1.39	RPS2P7	chr20	processed_pseudogene	ribosomal protein S2 pseudogene 7
ENSG00000252835.1	0.429944	2.15663	3.78406	0.569924	0.568729	1	0	0	0	0.32	0	0.17	SCARNA21	chr17	scaRNA	small Cajal body-specific RNA 21
ENSG00000003436.16	4.64066	2.05097	1.14655	1.78882	0.0736438	0.365547	0	0.01	0	0.01	0.01	0.03	TFPI	chr2	protein_coding	tissue factor pathway inhibitor
ENSG00000256092.2	29.4581	0.839687	0.470324	1.78534	0.0742068	0.367246	0.27	0.15	0.32	0.46	0.48	0.4	SBNO1-AS1	chr12	lncRNA	SBNO1 antisense RNA 1
ENSG00000054690.14	40.1617	-0.635757	0.501793	-1.26697	0.205166	0.627934	0.15	0.09	0.11	0.05	0.06	0.12	PLEKHH1	chr14	protein_coding	pleckstrin homology, MyTH4 and FERM domain containing H1
ENSG00000278376.1	45.6547	0.37179	0.381551	0.974415	0.32985	0.76029	0.59	0.51	0.57	0.62	0.88	0.68	RP11-158I9.8	chr11	lncRNA	--
ENSG00000213783.4	0.225734	-1.14607	4.08047	-0.280867	0.778812	1	0	0.11	0	0	0	0	RPL35P4	chr7	processed_pseudogene	ribosomal protein L35 pseudogene 4
ENSG00000163810.12	26.408	-0.899074	0.617246	-1.45659	0.145229	0.53422	0.14	0.12	0.24	0.05	0.06	0.15	TGM4	chr3	protein_coding	transglutaminase 4
ENSG00000288153.1	0.300915	-0.18429	4.08047	-0.0451639	0.963977	1	0	0	0.07	0	0	0.07	CTA-963H5.7	chr22	unprocessed_pseudogene	--
ENSG00000140280.14	382.19	0.110318	0.320463	0.344247	0.73066	0.944192	5.73	5.97	3.81	6.97	5.25	4.59	LYSMD2	chr15	protein_coding	LysM domain containing 2
ENSG00000127129.10	28.9008	2.62934	0.812883	3.23459	0.00121819	0.0196625	0.18	0.06	0.14	0.2	1.81	0.45	EDN2	chr1	protein_coding	endothelin 2
ENSG00000197616.13	0.176198	0.777483	4.08047	0.190537	0.848888	1	0	0	0	0	0	0	MYH6	chr14	protein_coding	myosin heavy chain 6
ENSG00000213023.11	0.225734	-1.14607	4.08047	-0.280867	0.778812	1	0	0.01	0	0	0	0	SYT3	chr19	protein_coding	synaptotagmin 3
ENSG00000225595.2	0.176198	0.777483	4.08047	0.190537	0.848888	1	0	0	0	0	0.01	0	LINC01623	chr6	lncRNA	long intergenic non-protein coding RNA 1623
ENSG00000103855.18	5505.11	-0.588787	0.338938	-1.73715	0.0823608	0.390285	21.54	30.07	43.87	21.41	17.94	23.99	CD276	chr15	protein_coding	CD276 molecule
ENSG00000182393.3	0.305695	1.65572	4.0398	0.409853	0.681914	1	0	0	0	0	0	0.06	IFNL1	chr19	protein_coding	interferon lambda 1
ENSG00000165506.15	1249.7	-0.413587	0.340402	-1.215	0.224368	0.656866	16.61	12.58	8.82	10.31	11.84	6.63	DNAAF2	chr14	protein_coding	dynein axonemal assembly factor 2
ENSG00000102401.20	227.737	-9.51636	1.06818	-8.90892	5.15335e-19	1.91606e-16	2.82	2.31	3.39	0	0.01	0	ARMCX3	chrX	protein_coding	armadillo repeat containing X-linked 3
ENSG00000234825.3	16.2214	0.242105	0.650538	0.372162	0.709772	0.939201	0.34	0.21	0.1	0.24	0.35	0.18	XRCC6P2	chrX	processed_pseudogene	X-ray repair cross complementing 6 pseudogene 2
ENSG00000176289.4	2.26881	-0.598966	1.34587	-0.445039	0.656292	1	0.14	0.18	0.25	0.18	0.08	0.12	IDSP1	chrX	unprocessed_pseudogene	iduronate 2-sulfatase pseudogene 1
ENSG00000245067.7	0.316615	-0.18429	4.08047	-0.0451639	0.963977	1	0.01	0	0	0	0	0.01	IGFBP7-AS1	chr4	lncRNA	IGFBP7 antisense RNA 1
ENSG00000158445.10	0.942411	0.195863	2.63053	0.0744577	0.940646	1	0	0	0	0	0	0	KCNB1	chr20	protein_coding	potassium voltage-gated channel subfamily B member 1
ENSG00000237887.1	0.488032	-0.959285	3.17156	-0.302465	0.762298	1	0.06	0	0.05	0	0.06	0	RPL23AP32	chr2	processed_pseudogene	ribosomal protein L23a pseudogene 32
ENSG00000125170.11	255.631	0.601267	0.288139	2.08673	0.0369129	0.240052	0.89	1.11	1.36	1.72	1.88	1.53	DOK4	chr16	protein_coding	docking protein 4
ENSG00000168795.5	836.108	-0.123815	0.270512	-0.457705	0.647164	0.917189	6.02	4.5	4.23	4.3	5.49	3.82	ZBTB5	chr9	protein_coding	zinc finger and BTB domain containing 5
ENSG00000272897.5	191.257	0.5147	0.268399	1.91767	0.0551532	0.309171	4.91	3.99	5.43	6.64	7.33	6.54	RP1-309K20.6	chr20	protein_coding	--
ENSG00000178662.16	0.967629	-0.807752	2.6135	-0.309069	0.757269	1	0	0.01	0	0	0	0	CSRNP3	chr2	protein_coding	cysteine and serine rich nuclear protein 3
ENSG00000078098.14	2444.78	1.03804	0.454576	2.28355	0.0223983	0.171394	8.7	6.26	3.25	15.52	16.17	6.17	FAP	chr2	protein_coding	fibroblast activation protein alpha
ENSG00000140157.16	7310.19	-0.15855	0.298842	-0.530547	0.595733	0.898021	42.17	43.48	28.63	40.81	36.03	26.36	NIPA2	chr15	protein_coding	NIPA magnesium transporter 2
ENSG00000132205.11	529.469	-0.727336	0.363405	-2.00145	0.0453442	0.274651	1.77	2.55	3.75	1.85	1.27	1.75	EMILIN2	chr18	protein_coding	elastin microfibril interfacer 2
ENSG00000253737.1	0.604315	-1.38178	3.48099	-0.396949	0.691405	1	0	0.15	0	0	0	0.05	KB-1460A1.3	chr8	lncRNA	--
ENSG00000285552.1	0.339965	-0.18429	4.08047	-0.0451639	0.963977	1	0.03	0	0	0	0.03	0	RP11-49C20.1	chr5	lncRNA	--
ENSG00000244491.1	6.05733	0.159547	0.932281	0.171137	0.864116	0.975702	0.63	0.15	0.21	0.38	0.32	0.4	RP3-508I15.18	chr22	lncRNA	--
ENSG00000258476.6	0.339965	-0.18429	4.08047	-0.0451639	0.963977	1	0	0	0	0	0	0	LINC02207	chr15	lncRNA	long intergenic non-protein coding RNA 2207
ENSG00000102174.10	39.1997	-1.34552	0.596161	-2.25698	0.0240095	0.180202	0.18	0.19	0.06	0.05	0.09	0.03	PHEX	chrX	protein_coding	phosphate regulating endopeptidase homolog X-linked
ENSG00000103154.10	1.21936	-0.029815	2.41106	-0.0123659	0.990134	1	0.01	0	0.02	0	0	0.03	NECAB2	chr16	protein_coding	N-terminal EF-hand calcium binding protein 2
ENSG00000184470.21	880.638	0.448391	0.326507	1.3733	0.16966	0.57434	1.85	2.06	3.29	3.95	2.79	3.07	TXNRD2	chr22	protein_coding	thioredoxin reductase 2
ENSG00000236345.1	355.781	0.427448	0.673412	0.63475	0.525592	0.87328	2.23	3.31	11.05	5.36	2.69	13.72	SCAT8	chr6	lncRNA	S-phase cancer associated transcript 8
ENSG00000168301.13	338.211	-0.152881	0.284348	-0.537652	0.590817	0.89763	3.26	3.51	2.35	2.63	3.01	2.6	KCTD6	chr3	protein_coding	potassium channel tetramerization domain containing 6
ENSG00000286491.1	0.225734	-1.14607	4.08047	-0.280867	0.778812	1	0	0.09	0	0	0	0	RP3-347H13.12	chr22	lncRNA	--
ENSG00000159840.16	2881.57	0.424566	0.587081	0.723182	0.469568	0.845782	9.09	14.53	36.17	22.53	11.31	44.82	ZYX	chr7	protein_coding	zyxin
ENSG00000158481.13	0.176198	0.777483	4.08047	0.190537	0.848888	1	0	0	0	0	0.01	0	CD1C	chr1	protein_coding	CD1c molecule
ENSG00000231948.2	5.53582	5.83165	1.49103	3.91116	9.18539e-05	0.0024261	0	0	0	0.51	0.49	0.46	HS1BP3-IT1	chr2	lncRNA	HS1BP3 intronic transcript 1
ENSG00000273024.6	0.138548	0.777483	4.08047	0.190537	0.848888	1	0	0	0	0.01	0	0	INTS4P2	chr7	transcribed_unprocessed_pseudogene	integrator complex subunit 4 pseudogene 2
ENSG00000135838.14	85.6064	-0.294712	0.3689	-0.798893	0.424352	0.821391	0.65	0.51	0.34	0.36	0.46	0.4	NPL	chr1	protein_coding	N-acetylneuraminate pyruvate lyase
ENSG00000253878.5	0.554779	0.777062	3.06662	0.253393	0.799964	1	0	0.05	0	0	0.04	0.03	RP11-347C18.3	chr8	lncRNA	--
ENSG00000250754.6	0.472332	-0.902862	3.734	-0.241795	0.808939	1	0	0	0.01	0	0	0	LINC02436	chr4	lncRNA	long intergenic non-protein coding RNA 2436
ENSG00000249875.1	0.163767	-1.14607	4.08047	-0.280867	0.778812	1	0.07	0	0	0	0	0	RP11-51M24.1	chr4	lncRNA	--
ENSG00000139163.16	2943.09	-0.533698	0.436492	-1.2227	0.221443	0.652538	10.25	6.72	3.8	4.42	7.21	2.89	ETNK1	chr12	protein_coding	ethanolamine kinase 1
ENSG00000283304.1	0.378581	-0.18429	4.02642	-0.0457701	0.963493	1	0	0.02	0	0	0	0.01	LINC02183	chr16	lncRNA	long intergenic non-protein coding RNA 2183
ENSG00000241429.1	3.69214	0.123523	1.09457	0.112851	0.910149	0.982336	0.06	0.08	0.08	0.05	0.14	0.05	EEF1A1P25	chr3	processed_pseudogene	eukaryotic translation elongation factor 1 alpha 1 pseudogene 25
ENSG00000119318.13	14701.8	-0.567354	0.309395	-1.83376	0.0666903	0.345126	121.42	110.82	68.72	69.62	80.2	54.95	RAD23B	chr9	protein_coding	RAD23 homolog B, nucleotide excision repair protein
ENSG00000225761.1	0.718546	-0.220337	2.54556	-0.0865573	0.931023	1	0.06	0.08	0	0	0.07	0.05	RP11-417O11.5	chr10	lncRNA	--
ENSG00000285521.1	0.225734	-1.14607	4.08047	-0.280867	0.778812	1	0	0.03	0	0	0	0	RP11-212H11.5	chr1	lncRNA	--
ENSG00000127884.5	3211.19	0.430485	0.240248	1.79183	0.0731598	0.364273	55.63	60.44	53.31	83.39	67.75	77.36	ECHS1	chr10	protein_coding	enoyl-CoA hydratase, short chain 1
ENSG00000187546.14	0.176198	0.777483	4.08047	0.190537	0.848888	1	0	0	0	0	0.01	0	AGMO	chr7	protein_coding	alkylglycerol monooxygenase
ENSG00000205758.12	493.557	0.169829	0.414616	0.409606	0.682095	0.930927	2.76	2.13	1.06	2.36	2.94	1.48	CRYZL1	chr21	protein_coding	crystallin zeta like 1
ENSG00000171116.7	2.32981	-0.540095	1.34888	-0.400403	0.688859	1	0.03	0.04	0.05	0.02	0.04	0.01	HSFX1	chrX	protein_coding	heat shock transcription factor family, X-linked 1
ENSG00000248685.6	0.163767	-1.14607	4.08047	-0.280867	0.778812	1	0.01	0	0	0	0	0	LINC02484	chr4	lncRNA	long intergenic non-protein coding RNA 2484
ENSG00000181908.5	0.176198	0.777483	4.08047	0.190537	0.848888	1	0	0	0	0	0.01	0	LINC02724	chr11	lncRNA	long intergenic non-protein coding RNA 2724
ENSG00000287283.1	0.176198	0.777483	4.08047	0.190537	0.848888	1	0	0	0	0	0.01	0	RP5-944F13.1	chr1	lncRNA	--
ENSG00000280199.1	0.329045	1.74741	4.03175	0.433412	0.664715	1	0	0	0	0	0.02	0.01	RP1-34P24.3	chr22	lncRNA	--
ENSG00000188512.6	5.80028	-0.47648	1.01879	-0.467693	0.640004	0.914548	1.02	0.55	0.15	0.63	0.37	0.22	RP1-273G13.2	chr8	processed_pseudogene	--
ENSG00000149452.16	0.163767	-1.14607	4.08047	-0.280867	0.778812	1	0	0	0	0	0	0	SLC22A8	chr11	protein_coding	solute carrier family 22 member 8
ENSG00000233057.1	33.5673	-0.210082	0.600557	-0.349813	0.726479	0.944192	1.29	0.5	0.29	0.74	0.57	0.49	EEF1A1P14	chr1	processed_pseudogene	eukaryotic translation elongation factor 1 alpha 1 pseudogene 14
ENSG00000230300.1	0.59845	-1.50292	2.94715	-0.509956	0.610082	1	0.06	0	0.11	0.05	0	0	STARD13-IT1	chr13	lncRNA	STARD13 intronic transcript 1
ENSG00000287817.1	16.399	0.491041	0.620612	0.791221	0.428815	0.823695	0.27	0.28	0.68	0.53	0.67	0.56	RP11-247I13.12	chr22	lncRNA	--
ENSG00000034693.15	624.368	0.103383	0.31453	0.32869	0.74239	0.947296	6.55	6.32	3.95	6.84	6.62	4.74	PEX3	chr6	protein_coding	peroxisomal biogenesis factor 3
ENSG00000237852.1	1.68376	-1.38797	1.96043	-0.707991	0.478951	1	0.13	0.33	0	0.1	0.07	0	RP4-630A11.3	chr1	lncRNA	--
ENSG00000158089.15	480.374	-0.494394	0.257692	-1.91854	0.0550423	0.308666	3.48	2.93	3.86	2.66	2.15	2.46	GALNT14	chr2	protein_coding	polypeptide N-acetylgalactosaminyltransferase 14
ENSG00000227555.1	0.352395	1.83499	4.0245	0.455955	0.648423	1	0	0	0	0	0.02	0	MIR4290HG	chr9	lncRNA	MIR4290 host gene
ENSG00000121905.10	1.85561	0.0661602	1.63353	0.0405013	0.967693	1	0.01	0.04	0.02	0.03	0.04	0	HPCA	chr1	protein_coding	hippocalcin
ENSG00000253993.1	0.549999	-1.13754	3.07458	-0.369982	0.711396	1	0	0.11	0.08	0	0.1	0	RP11-451O18.1	chr8	processed_pseudogene	--
ENSG00000099219.14	7279.81	-0.178643	0.254509	-0.701913	0.482733	0.854216	30.45	26.48	37.05	24.12	28.23	30.5	ERMP1	chr9	protein_coding	endoplasmic reticulum metallopeptidase 1
ENSG00000141580.16	10015.9	-0.11969	0.250143	-0.478486	0.632305	0.911541	68.86	78.18	85.98	72.85	63.17	78.25	WDR45B	chr17	protein_coding	WD repeat domain 45B
ENSG00000079819.19	3203.51	0.0321372	0.239139	0.134387	0.893097	0.980665	8.62	7.52	8.2	7.11	10.14	7.74	EPB41L2	chr6	protein_coding	erythrocyte membrane protein band 4.1 like 2
ENSG00000246876.7	0.163767	-1.14607	4.08047	-0.280867	0.778812	1	0.01	0	0	0	0	0	LINC02466	chr4	lncRNA	long intergenic non-protein coding RNA 2466
ENSG00000090432.7	2287.55	0.00639003	0.355789	0.0179602	0.985671	0.997211	17.62	20.93	35.99	27.86	19.47	27.21	MUL1	chr1	protein_coding	mitochondrial E3 ubiquitin protein ligase 1
ENSG00000208308.1	0.163767	-1.14607	4.08047	-0.280867	0.778812	1	0.21	0	0	0	0	0	SNORA40B	chr2	snoRNA	small nucleolar RNA, H/ACA box 40B
ENSG00000264744.1	0.444202	-2.40199	4.01051	-0.598923	0.549224	1	0	0	0.99	0	0	0	MIR3689C	chr9	miRNA	microRNA 3689c
ENSG00000169710.9	67679.6	-1.46876	0.582373	-2.52203	0.011668	0.108052	131.99	107.28	612.84	91.29	89.42	123.38	FASN	chr17	protein_coding	fatty acid synthase
ENSG00000139194.8	2.77441	-1.0318	1.25472	-0.822332	0.410888	1	0.04	0.02	0.03	0.01	0.01	0.02	RBP5	chr12	protein_coding	retinol binding protein 5
ENSG00000171992.13	87.5377	0.728241	0.574475	1.26766	0.204918	0.627576	0.08	0.09	0.34	0.26	0.22	0.36	SYNPO	chr5	protein_coding	synaptopodin
ENSG00000226356.2	0.163767	-1.14607	4.08047	-0.280867	0.778812	1	0.02	0	0	0	0	0	RPS6P20	chr12	unprocessed_pseudogene	ribosomal protein S6 pseudogene 20
ENSG00000215326.3	1.43274	0.982976	1.7936	0.548046	0.58366	1	0.04	0	0.08	0.04	0.14	0.08	GPX1P2	chr21	processed_pseudogene	glutathione peroxidase pseudogene 2
ENSG00000068354.16	425.703	0.0284909	0.386634	0.0736895	0.941257	0.987694	1.74	2.44	4.24	2.6	2.58	3.39	TBC1D25	chrX	protein_coding	TBC1 domain family member 25
ENSG00000234166.1	0.138548	0.777483	4.08047	0.190537	0.848888	1	0	0	0	0.05	0	0	ARHGEF19-AS1	chr1	lncRNA	ARHGEF19 antisense RNA 1
ENSG00000112031.16	551.138	-0.125357	0.251358	-0.498718	0.617978	0.905008	3.9	3.66	3.03	3.33	3.06	3.32	MTRF1L	chr6	protein_coding	mitochondrial translation release factor 1 like
ENSG00000285043.3	27497.3	0.226353	0.241632	0.936765	0.34888	0.77499	174.49	191.55	238.89	247	253.69	209.86	CTD-2515O10.6	chr16	protein_coding	--
ENSG00000117143.13	6773.09	-0.0640825	0.296741	-0.215954	0.829023	0.969565	49.12	63.29	46.49	60.9	40.17	51.26	UAP1	chr1	protein_coding	UDP-N-acetylglucosamine pyrophosphorylase 1
ENSG00000151576.10	1766.65	-0.0149421	0.236821	-0.0630947	0.949691	0.989079	6.22	6.02	5.2	6.36	5.36	5.57	QTRT2	chr3	protein_coding	queuine tRNA-ribosyltransferase accessory subunit 2
ENSG00000279926.1	0.163767	-1.14607	4.08047	-0.280867	0.778812	1	0.02	0	0	0	0	0	RP3-406P24.5	chr6	TEC	--
ENSG00000025156.13	625.835	-0.00462225	0.49149	-0.00940455	0.992496	0.998493	9.58	5.78	3.09	6.48	9.23	2.93	HSF2	chr6	protein_coding	heat shock transcription factor 2
ENSG00000229598.1	0.868014	-0.804118	2.38328	-0.3374	0.735815	1	0.07	0.05	0	0.03	0.04	0	PRDX3P1	chr22	processed_pseudogene	peroxiredoxin 3 pseudogene 1
ENSG00000117614.10	2201.77	0.0270869	0.276082	0.0981118	0.921844	0.984981	18.53	15.56	11.7	16.06	17.69	13.15	SYF2	chr1	protein_coding	SYF2 pre-mRNA splicing factor
ENSG00000124422.12	7104.28	0.0931666	0.218033	0.427306	0.669157	0.925914	26.72	27.22	26.34	31.34	29.86	24.84	USP22	chr17	protein_coding	ubiquitin specific peptidase 22
ENSG00000272130.1	0.163767	-1.14607	4.08047	-0.280867	0.778812	1	0.09	0	0	0	0	0	RP11-360I2.1	chr5	lncRNA	--
ENSG00000178412.4	1.6894	-1.34747	1.72452	-0.781361	0.43459	1	0.02	0.06	0.09	0	0.03	0.04	RP11-567M16.3	chr18	lncRNA	--
ENSG00000244513.7	31.5668	-0.0280226	0.567145	-0.04941	0.960593	0.990169	0.38	0.17	0.12	0.3	0.2	0.16	CTD-2013N24.2	chr3	lncRNA	--
ENSG00000229848.1	48.9004	-0.0743438	0.648794	-0.114588	0.908772	0.982124	0.67	0.93	2.56	1.2	0.58	2.11	RP13-766D20.2	chr17	lncRNA	--
ENSG00000119977.22	1627.71	0.266118	0.290895	0.914826	0.360283	0.783809	3.26	4.59	4.49	5.57	4.08	5.19	TCTN3	chr10	protein_coding	tectonic family member 3
ENSG00000232034.1	4.94046	-1.29115	1.03504	-1.24744	0.212236	0.637891	0.33	0.24	0.2	0.09	0.2	0.03	AC092168.2	chr2	lncRNA	--
ENSG00000242186.2	0.176198	0.777483	4.08047	0.190537	0.848888	1	0	0	0	0	0.05	0	AC002523.1	chrX	transcribed_unitary_pseudogene	--
ENSG00000180739.14	7.21098	1.63746	0.98928	1.6552	0.0978831	0.429229	0.07	0.02	0.01	0.07	0.18	0.07	S1PR5	chr19	protein_coding	sphingosine-1-phosphate receptor 5
ENSG00000119929.13	512.523	0.0573091	0.26787	0.213944	0.830591	0.970112	6.39	6.66	9.15	7.63	8.7	6.88	CUTC	chr10	protein_coding	cutC copper transporter
ENSG00000261457.3	1.08132	-2.48186	2.48801	-0.997529	0.318508	1	0.05	0.05	0	0.02	0	0	AC002519.6	chr16	transcribed_processed_pseudogene	--
ENSG00000270906.1	2.01137	1.31932	1.65208	0.798581	0.424533	1	0	0.05	0.02	0.06	0.08	0.02	MTND4P35	chr5	processed_pseudogene	MT-ND4 pseudogene 35
ENSG00000136936.11	286.848	-0.389302	0.256153	-1.5198	0.12856	0.503526	4.69	4.81	4.69	4.11	3.33	3.4	XPA	chr9	protein_coding	XPA, DNA damage recognition and repair factor
ENSG00000272896.1	3.45382	0.0940035	1.40226	0.067037	0.946552	0.988665	0.04	0	0.32	0.15	0.08	0.16	RP11-216L13.17	chr9	protein_coding	--
ENSG00000280184.2	5.69901	0.824335	0.90278	0.913107	0.361186	0.784619	0.03	0.04	0.05	0.08	0.05	0.08	RP3-466P17.3	chr6	TEC	--
ENSG00000081307.15	1469.84	-0.0870947	0.313284	-0.278005	0.781008	0.958659	5.98	5.55	3.3	5.15	4.93	3.96	UBA5	chr3	protein_coding	ubiquitin like modifier activating enzyme 5
ENSG00000173905.9	2378.45	-0.741665	0.25702	-2.88563	0.00390631	0.0477098	17.1	19.79	14.38	9.88	11.82	9.21	GOLIM4	chr3	protein_coding	golgi integral membrane protein 4
ENSG00000183072.10	10.2494	4.85513	1.29973	3.73549	0.00018735	0.00438525	0.03	0	0	0.4	0.13	0.24	NKX2-5	chr5	protein_coding	NK2 homeobox 5
ENSG00000271856.1	0.364282	-0.18429	4.08047	-0.0451639	0.963977	1	0	0.01	0	0.01	0	0	LINC01215	chr3	lncRNA	long intergenic non-protein coding RNA 1215
ENSG00000229992.1	0.327534	-1.95922	4.04604	-0.484231	0.628222	1	0.09	0	0	0	0	0	HMGB3P9	chr1	processed_pseudogene	high mobility group box 3 pseudogene 9
ENSG00000267681.1	13.6156	0.14298	0.706308	0.202433	0.839579	0.972834	1.86	0.46	1.11	0.81	1.36	1.62	CTD-3199J23.6	chr17	transcribed_processed_pseudogene	--
ENSG00000282815.1	0.152848	0.777483	4.08047	0.190537	0.848888	1	0	0	0	0	0	0	TEX13C	chrX	protein_coding	TEX13 family member C
ENSG00000279858.1	0.225734	-1.14607	4.08047	-0.280867	0.778812	1	0	0.07	0	0	0	0	RP11-618M23.5	chr8	TEC	--
ENSG00000229235.1	0.434683	-0.901408	3.843	-0.234559	0.814551	1	0	0	0.2	0.09	0	0	RPL37P18	chr10	processed_pseudogene	ribosomal protein L37 pseudogene 18
ENSG00000258989.1	8.74463	1.76237	0.8215	2.1453	0.0319285	0.218052	0.07	0.22	0.12	0.57	0.41	0.39	RP11-47I22.4	chr14	protein_coding	--
ENSG00000112309.11	4.71308	-0.382045	1.0724	-0.356253	0.721651	0.943431	0.02	0.04	0.01	0.02	0.02	0.01	B3GAT2	chr6	protein_coding	beta-1,3-glucuronyltransferase 2
ENSG00000130487.9	559.61	-0.898341	0.562706	-1.59646	0.110385	0.46091	2.02	3.42	5.81	1.2	1.03	3.7	KLHDC7B	chr22	protein_coding	kelch domain containing 7B
ENSG00000095596.12	0.305695	1.65572	4.0398	0.409853	0.681914	1	0	0	0	0	0	0.02	CYP26A1	chr10	protein_coding	cytochrome P450 family 26 subfamily A member 1
ENSG00000109805.10	6408.56	-0.0906087	0.498595	-0.181728	0.855796	0.974965	54.05	35.56	18.57	40.52	48.74	13.85	NCAPG	chr4	protein_coding	non-SMC condensin I complex subunit G
ENSG00000244332.1	1.24527	2.41031	2.47197	0.975056	0.329532	1	0	0.05	0	0.03	0.23	0	RP11-119K6.6	chr10	lncRNA	--
ENSG00000170948.3	0.429944	2.15663	3.78406	0.569924	0.568729	1	0	0	0	0.05	0	0.02	MBD3L1	chr19	protein_coding	methyl-CpG binding domain protein 3 like 1
ENSG00000273634.1	0.491301	-2.5328	4.00165	-0.63294	0.526773	1	0.11	0	0	0	0	0	RP11-219H23.2	chr2	processed_pseudogene	--
ENSG00000186818.12	0.516162	0.868138	3.65082	0.237792	0.812042	1	0	0	0	0	0.01	0	LILRB4	chr19	protein_coding	leukocyte immunoglobulin like receptor B4
ENSG00000268069.2	3.59497	0.487683	1.35995	0.358605	0.719891	0.942532	0.05	0.13	0.04	0.1	0	0.19	RP5-1057I20.4	chr12	lncRNA	--
ENSG00000101126.18	7453.19	-0.0345884	0.221799	-0.155945	0.876076	0.978118	25.71	23.02	21.71	21.43	26.28	21.34	ADNP	chr20	protein_coding	activity dependent neuroprotector homeobox
ENSG00000258979.3	0.327534	-1.95922	4.04604	-0.484231	0.628222	1	0.03	0	0	0	0	0	LINC02299	chr14	lncRNA	long intergenic non-protein coding RNA 2299
ENSG00000092964.18	3796.9	-0.402463	0.254625	-1.58061	0.113967	0.469318	16.43	14.82	15.7	10.81	15.32	9.66	DPYSL2	chr8	protein_coding	dihydropyrimidinase like 2
ENSG00000145416.13	2.01887	-0.497776	1.63113	-0.305172	0.760235	1	0.01	0	0.01	0	0.01	0	MARCHF1	chr4	protein_coding	membrane associated ring-CH-type finger 1
ENSG00000205593.12	39.5181	0.207642	0.590438	0.351674	0.725083	0.94396	0.1	0.1	0.29	0.12	0.16	0.28	DENND6B	chr22	protein_coding	DENN domain containing 6B
ENSG00000242818.3	0.176198	0.777483	4.08047	0.190537	0.848888	1	0	0	0	0	0.1	0	RN7SL846P	chr10	misc_RNA	RNA, 7SL, cytoplasmic 846, pseudogene
ENSG00000241506.1	14.4118	-1.05218	0.712962	-1.47579	0.14	0.52411	0.62	0.36	0.18	0.2	0.27	0.11	PSMC1P1	chr3	processed_pseudogene	proteasome 26S subunit, ATPase 1 pseudogene 1
ENSG00000228363.2	7.67985	0.155207	0.832494	0.186436	0.852103	0.974965	0.09	0.08	0.02	0.08	0.08	0.06	AC015971.2	chr2	lncRNA	--
ENSG00000213950.2	8.49041	-0.312654	0.827133	-0.377997	0.705433	0.937871	0.86	0.42	0.24	0.58	0.35	0.28	RPS10P2	chr20	processed_pseudogene	ribosomal protein S10 pseudogene 2
ENSG00000219665.8	0.163767	-1.14607	4.08047	-0.280867	0.778812	1	0	0	0	0	0	0	ZNF433-AS1	chr19	lncRNA	ZNF433 and ZNF878 antisense RNA 1
ENSG00000252010.1	0.882313	-0.758862	2.37569	-0.319428	0.749402	1	0.19	0.12	0	0	0.11	0.08	SCARNA5	chr2	scaRNA	small Cajal body-specific RNA 5
ENSG00000213714.1	0.64088	-0.0160119	2.6086	-0.0061381	0.995103	1	0.04	0	0.03	0	0.04	0.03	FAM209B	chr20	protein_coding	family with sequence similarity 209 member B
ENSG00000272855.1	0.152848	0.777483	4.08047	0.190537	0.848888	1	0	0	0	0	0	0.05	RP5-1102E8.3	chr1	lncRNA	--
ENSG00000124602.10	20.1304	-0.0519252	0.734485	-0.070696	0.94364	0.987877	0.16	0.08	0.28	0.05	0.23	0.22	UNC5CL	chr6	protein_coding	unc-5 family C-terminal like
ENSG00000283514.1	0.176198	0.777483	4.08047	0.190537	0.848888	1	0	0	0	0	0.42	0	MIR3975	chr18	miRNA	microRNA 3975
ENSG00000243466.1	0.225734	-1.14607	4.08047	-0.280867	0.778812	1	0	0.06	0	0	0	0	IGKV1-5	chr2	IG_V_gene	immunoglobulin kappa variable 1-5
ENSG00000286622.1	0.439463	0.640136	3.27694	0.195346	0.845122	1	0	0	0.01	0.01	0	0.01	RP11-1E4.2	chr8	lncRNA	--
ENSG00000286249.1	0.291396	1.59548	4.04537	0.394395	0.693289	1	0	0	0	0.02	0	0.02	RP11-475H17.1	chr2	lncRNA	--
ENSG00000256576.2	2.15279	1.63511	1.63121	1.00239	0.316157	1	0	0.02	0.03	0.01	0.1	0.06	LINC02361	chr12	lncRNA	long intergenic non-protein coding RNA 2361
ENSG00000170581.14	594.687	-0.162332	0.427333	-0.379873	0.70404	0.937588	2.62	1.28	4.19	1.82	3	2.39	STAT2	chr12	protein_coding	signal transducer and activator of transcription 2
ENSG00000278709.2	1459.26	0.216437	0.496967	0.435516	0.663188	0.923333	13.26	15.81	11.53	18.66	5.27	22.69	NKILA	chr20	lncRNA	NF-kappaB interacting lncRNA
ENSG00000274038.1	1.61547	-0.0755652	1.96029	-0.0385479	0.969251	1	0.28	0	0	0.05	0.12	0.1	RP11-66H6.4	chr16	lncRNA	--
ENSG00000115935.18	2119.39	1.00086	0.294626	3.39706	0.000681145	0.0122848	4.75	4.23	3.28	9.05	9.81	5.89	WIPF1	chr2	protein_coding	WAS/WASL interacting protein family member 1
ENSG00000230592.2	25.8332	-0.627514	0.558502	-1.12357	0.261197	0.697446	1.47	0.62	0.72	0.59	0.85	0.39	RPSAP8	chrX	processed_pseudogene	ribosomal protein SA pseudogene 8
ENSG00000243353.1	0.277097	1.5333	4.05136	0.378464	0.705086	1	0	0	0	0.26	0	0	RPS29P19	chr11	processed_pseudogene	ribosomal protein S29 pseudogene 19
ENSG00000243811.12	0.64853	0.141114	3.38816	0.0416491	0.966778	1	0	0	0.02	0	0.02	0	APOBEC3D	chr22	protein_coding	apolipoprotein B mRNA editing enzyme catalytic subunit 3D
ENSG00000273049.1	23.2485	0.0975039	0.524749	0.18581	0.852593	0.974965	1.06	0.53	0.7	0.94	0.98	0.57	RP11-834C11.12	chr12	protein_coding	--
ENSG00000164142.16	2507.7	-0.010832	0.369137	-0.029344	0.97659	0.994951	4.92	5.44	6.47	3.54	4.95	8.1	FAM160A1	chr4	protein_coding	--
ENSG00000213593.10	4303.72	0.319684	0.29554	1.08169	0.279388	0.715714	40.49	48.88	44.92	64.7	41.17	61.43	TMX2	chr11	protein_coding	thioredoxin related transmembrane protein 2
ENSG00000081803.16	904.152	0.101821	0.287778	0.353817	0.723476	0.943548	3.4	2.99	4.48	3.07	4.44	4.17	CADPS2	chr7	protein_coding	calcium dependent secretion activator 2
ENSG00000117385.16	978.016	0.276002	0.364633	0.75693	0.449092	0.837545	2.42	2.55	5.41	3.97	4.44	4.16	P3H1	chr1	protein_coding	prolyl 3-hydroxylase 1
ENSG00000187164.20	1168.29	-0.396356	0.391796	-1.01164	0.311711	0.747492	5.58	4.5	2.66	2.87	4.79	2.15	SHTN1	chr10	protein_coding	shootin 1
ENSG00000117036.12	1127.1	-0.0300012	0.257438	-0.116537	0.907227	0.981716	3.97	4.35	5.13	3.97	4.24	4.94	ETV3	chr1	protein_coding	ETS variant transcription factor 3
ENSG00000198976.1	1.12801	0.228689	1.94458	0.117603	0.906382	1	0	0.41	0.57	0.53	0.35	0.28	MIR429	chr1	miRNA	microRNA 429
ENSG00000259185.1	1.35841	-1.12057	2.30703	-0.485722	0.627164	1	0.16	0.13	0	0.13	0	0	RP11-56B16.4	chr15	lncRNA	--
ENSG00000243650.3	0.163767	-1.14607	4.08047	-0.280867	0.778812	1	0.09	0	0	0	0	0	RN7SL834P	chr2	misc_RNA	RNA, 7SL, cytoplasmic 834, pseudogene
ENSG00000215878.3	0.300915	-0.18429	4.08047	-0.0451639	0.963977	1	0	0	0.02	0	0	0.02	MARCKSL1P2	chr6	processed_pseudogene	MARCKS like 1 pseudogene 2
ENSG00000145982.13	416.042	0.5982	0.244815	2.44347	0.0145467	0.127031	1.83	1.64	1.95	2.71	2.57	2.92	FARS2	chr6	protein_coding	phenylalanyl-tRNA synthetase 2, mitochondrial
ENSG00000113360.17	2723.62	-0.0920679	0.231183	-0.398246	0.690449	0.933375	10.55	9.86	8.17	8.82	9.52	8.56	DROSHA	chr5	protein_coding	drosha ribonuclease III
ENSG00000131378.14	311.142	0.230594	0.454572	0.507277	0.61196	0.903396	2.12	1.55	1.09	2.57	2.28	0.81	RFTN1	chr3	protein_coding	raftlin, lipid raft linker 1
ENSG00000137575.12	5898.54	-0.440461	0.249238	-1.76723	0.0771895	0.375171	38.78	35.59	38.31	23.08	35.04	25.38	SDCBP	chr8	protein_coding	syndecan binding protein
ENSG00000288473.1	1124.84	0.290979	0.410688	0.708516	0.478625	0.851925	2.64	3.43	7.19	5.45	4.45	6.24	XXbac-BPG118E17.11	chr6	lncRNA	--
ENSG00000101888.12	581.425	-0.944053	0.390597	-2.41695	0.0156512	0.133953	8.34	7.2	3.96	3.05	4.88	2.34	NXT2	chrX	protein_coding	nuclear transport factor 2 like export factor 2
ENSG00000264907.1	0.152848	0.777483	4.08047	0.190537	0.848888	1	0	0	0	0	0	0.04	PRELID3BP3	chr17	processed_pseudogene	PRELI domain containing 3B pseudogene 3
ENSG00000167107.13	545.384	0.173332	0.49661	0.34903	0.727067	0.944192	1.33	1.48	4.22	1.75	2.44	3.66	ACSF2	chr17	protein_coding	acyl-CoA synthetase family member 2
ENSG00000271077.1	0.176198	0.777483	4.08047	0.190537	0.848888	1	0	0	0	0	0.04	0	PER3P1	chr7	processed_pseudogene	PER3 pseudogene 1
ENSG00000205038.12	2.4407	-2.66969	1.6797	-1.58939	0.111973	1	0.01	0.01	0	0	0	0	PKHD1L1	chr8	protein_coding	PKHD1 like 1
ENSG00000279667.1	0.745117	-1.8604	3.23218	-0.575586	0.564895	1	0	0	0.09	0	0	0.02	RP11-656D10.7	chr1	TEC	--
ENSG00000207737.1	0.148067	-1.14607	4.08047	-0.280867	0.778812	1	0	0	0.27	0	0	0	MIR181B2	chr9	miRNA	microRNA 181b-2
ENSG00000203730.3	0.225734	-1.14607	4.08047	-0.280867	0.778812	1	0	0.01	0	0	0	0	TEDDM1	chr1	protein_coding	transmembrane epididymal protein 1
ENSG00000252223.1	0.176198	0.777483	4.08047	0.190537	0.848888	1	0	0	0	0	0.27	0	RNU6-1049P	chr2	snRNA	RNA, U6 small nuclear 1049, pseudogene
ENSG00000250115.2	0.148067	-1.14607	4.08047	-0.280867	0.778812	1	0	0	0.06	0	0	0	AK3P2	chr8	processed_pseudogene	adenylate kinase 3 pseudogene 2
ENSG00000237872.4	0.176198	0.777483	4.08047	0.190537	0.848888	1	0	0	0	0	0.03	0	POU5F1P4	chr1	processed_pseudogene	POU class 5 homeobox 1 pseudogene 4
ENSG00000254959.6	131.58	0.097814	0.325895	0.30014	0.76407	0.953929	1.16	1.31	1.02	1.56	1.22	0.97	INMT-MINDY4	chr7	protein_coding	INMT-MINDY4 readthrough (NMD candidate)
ENSG00000228842.3	0.176198	0.777483	4.08047	0.190537	0.848888	1	0	0	0	0	0.04	0	PCDH9-AS2	chr13	lncRNA	PCDH9 antisense RNA 2
ENSG00000251369.9	302.986	-0.981788	0.293688	-3.34297	0.000828869	0.0143983	2.29	1.79	2.19	0.9	1.42	0.88	ZNF550	chr19	protein_coding	zinc finger protein 550
ENSG00000086289.12	42.4678	-5.49484	0.772424	-7.11377	1.12915e-12	1.66649e-10	1.06	0.73	0.58	0.01	0	0.04	EPDR1	chr7	protein_coding	ependymin related 1
ENSG00000157881.16	636.803	0.308867	0.245984	1.25564	0.209246	0.633625	2.87	2.54	3.49	3.66	4.07	3.32	PANK4	chr1	protein_coding	pantothenate kinase 4 (inactive)
ENSG00000286061.1	7.82403	-1.83769	1.0663	-1.72342	0.0848118	0.396766	0.35	0.09	0.84	0.03	0.11	0.21	RCAN3AS	chr1	lncRNA	RCAN3 antisense RNA
ENSG00000269246.1	2.83879	1.71299	1.3879	1.23423	0.217117	1	0.46	0	0.14	0.51	0.84	0.67	CTC-246B18.10	chr19	lncRNA	--
ENSG00000170500.13	1.97182	-0.335062	1.89022	-0.17726	0.859304	1	0.01	0	0	0	0.01	0	LONRF2	chr2	protein_coding	LON peptidase N-terminal domain and ring finger 2
ENSG00000125245.14	0.305695	1.65572	4.0398	0.409853	0.681914	1	0	0	0	0	0	0.02	GPR18	chr13	protein_coding	G protein-coupled receptor 18
ENSG00000111144.10	3741.12	0.0269512	0.339853	0.0793027	0.936792	0.986762	12.61	10.49	16.66	10.79	11.05	18.27	LTA4H	chr12	protein_coding	leukotriene A4 hydrolase
ENSG00000149548.15	357.188	-0.212142	0.383559	-0.553088	0.580203	0.894692	2.41	2.36	1.51	2.18	2.3	1.01	CCDC15	chr11	protein_coding	coiled-coil domain containing 15
ENSG00000168813.17	1587.92	-0.127691	0.298076	-0.428383	0.668372	0.925914	4.87	4	2.82	3.7	4.15	2.92	ZNF507	chr19	protein_coding	zinc finger protein 507
ENSG00000256028.2	2003.28	0.765534	0.227113	3.37071	0.000749735	0.0132985	6.53	6.4	8	11.98	11.82	11.81	RP11-197N18.2	chr12	lncRNA	--
ENSG00000169926.11	4481.97	3.73823e-05	0.396393	9.43061e-05	0.999925	0.999976	7.57	13.68	16.27	11	9.29	17.05	KLF13	chr15	protein_coding	Kruppel like factor 13
ENSG00000283696.1	6.35543	0.828691	1.00036	0.82839	0.40745	0.81104	0.08	0.14	0.14	0.04	0.35	0.26	RP11-122G18.12	chr1	lncRNA	--
ENSG00000265408.1	0.152848	0.777483	4.08047	0.190537	0.848888	1	0	0	0	0	0	0.07	RP11-361L15.4	chr16	lncRNA	--
ENSG00000285823.1	1.68827	-3.20894	2.2281	-1.44021	0.149808	1	0.04	0	0.13	0	0.02	0	LINC02793	chr1	lncRNA	long intergenic non-protein coding RNA 2793
ENSG00000177406.5	236.234	-0.909621	0.281318	-3.23343	0.00122313	0.0196903	2.12	1.73	1.76	0.81	1.21	0.98	NINJ2-AS1	chr12	lncRNA	NINJ2 antisense RNA 1
ENSG00000268957.1	0.163767	-1.14607	4.08047	-0.280867	0.778812	1	0.1	0	0	0	0	0	SIGLEC26P	chr19	unprocessed_pseudogene	sialic acid binding Ig like lectin 26, pseudogene
ENSG00000187536.4	0.373801	-2.1108	4.01525	-0.525695	0.5991	1	0	0.05	0.03	0	0	0	TPM3P7	chr2	processed_pseudogene	tropomyosin 3 pseudogene 7
ENSG00000119878.6	845.334	-0.718793	0.31779	-2.26185	0.0237067	0.178762	4.99	4.05	2.98	2.67	2.94	1.75	CRIPT	chr2	protein_coding	CXXC repeat containing interactor of PDZ3 domain
ENSG00000259388.1	3.23805	-0.726045	1.33225	-0.544976	0.58577	1	0.14	0.02	0.01	0.04	0.03	0.04	CTD-2647E9.1	chr15	processed_pseudogene	--
ENSG00000092470.12	1745.22	0.332406	0.413069	0.804722	0.42098	0.820478	12.01	12.78	5.25	14.83	15.49	8.07	WDR76	chr15	protein_coding	WD repeat domain 76
ENSG00000163995.21	10.71	-1.41616	0.758629	-1.86673	0.0619389	0.329897	0.03	0.07	0.09	0.02	0.02	0.03	ABLIM2	chr4	protein_coding	actin binding LIM protein family member 2
ENSG00000249752.1	0.176198	0.777483	4.08047	0.190537	0.848888	1	0	0	0	0	0.06	0	RP11-563M4.1	chr4	lncRNA	--
ENSG00000198670.12	0.163767	-1.14607	4.08047	-0.280867	0.778812	1	0	0	0	0	0	0	LPA	chr6	protein_coding	lipoprotein(a)
ENSG00000158528.12	202.646	0.449697	0.365573	1.23011	0.218655	0.647789	0.4	0.54	0.27	0.57	0.47	0.61	PPP1R9A	chr7	protein_coding	protein phosphatase 1 regulatory subunit 9A
ENSG00000123131.13	3158.36	0.244145	0.211502	1.15434	0.248363	0.684678	42.41	41.05	39.97	52.21	48.2	46.09	PRDX4	chrX	protein_coding	peroxiredoxin 4
ENSG00000095002.15	3583.61	-0.946031	0.435577	-2.1719	0.0298631	0.208213	11.42	11.05	4.77	6.47	5.17	2.68	MSH2	chr2	protein_coding	mutS homolog 2
ENSG00000274712.2	15.1992	-0.628064	0.805428	-0.779789	0.435515	0.827349	0.48	0.14	0.12	0.1	0.31	0.08	RP11-147L13.15	chr17	transcribed_unprocessed_pseudogene	--
ENSG00000233860.2	1.36793	-1.89278	2.04589	-0.925163	0.354881	1	0.02	0.02	0.01	0.01	0	0	SHROOM3-AS1	chr4	lncRNA	SHROOM3 antisense RNA 1
ENSG00000163041.13	6572.45	0.336404	0.258925	1.29923	0.193864	0.611558	43.11	37.08	40.21	63.21	48.74	40.47	H3-3A	chr1	protein_coding	H3.3 histone A
ENSG00000177738.4	83.0864	-0.272586	0.449435	-0.606508	0.544178	0.880946	0.74	0.31	0.63	0.44	0.67	0.29	CTD-2201E18.3	chr5	lncRNA	--
ENSG00000109511.12	5.02974	2.25461	1.17163	1.92433	0.0543128	0.306601	0.04	0.02	0.01	0.04	0.16	0.16	ANXA10	chr4	protein_coding	annexin A10
ENSG00000253452.6	0.701335	-3.0329	2.73809	-1.10767	0.268004	1	0	0	0	0	0	0	RP11-473J6.1	chr8	lncRNA	--
ENSG00000257277.2	0.176198	0.777483	4.08047	0.190537	0.848888	1	0	0	0	0	0.01	0	RP11-434H14.1	chr2	lncRNA	--
ENSG00000231686.1	0.300915	-0.18429	4.08047	-0.0451639	0.963977	1	0	0	0.02	0	0	0.02	ANKRD11P2	chrX	processed_pseudogene	ANKRD11 pseudogene 2
ENSG00000228409.6	118.686	0.141275	0.343699	0.411043	0.681041	0.930656	1.51	2.25	1.58	2.14	1.64	2.1	CCT6P1	chr7	transcribed_unprocessed_pseudogene	chaperonin containing TCP1 subunit 6 pseudogene 1
ENSG00000141380.14	3995.77	-0.730662	0.386611	-1.88992	0.0587691	0.320597	27.8	22.73	13.72	13.45	18.02	7.76	SS18	chr18	protein_coding	SS18 subunit of BAF chromatin remodeling complex
ENSG00000230615.7	92.1676	0.137107	0.463797	0.295619	0.767521	0.955407	0.23	0.19	0.24	0.22	0.4	0.11	RP5-1198O20.4	chr1	lncRNA	--
ENSG00000108599.15	1083.96	0.227668	0.241873	0.941271	0.346566	0.774399	6.32	5.28	4.76	6.46	7.14	5.63	AKAP10	chr17	protein_coding	A-kinase anchoring protein 10
ENSG00000242175.3	0.286616	-0.18429	4.08047	-0.0451639	0.963977	1	0	0	0.08	0.07	0	0	RN7SL127P	chr4	misc_RNA	RNA, 7SL, cytoplasmic 127, pseudogene
ENSG00000166199.13	1898.15	0.140631	0.248636	0.56561	0.571659	0.890562	19.31	20.92	19.78	22.09	19.3	24.69	ALKBH3	chr11	protein_coding	alkB homolog 3, alpha-ketoglutarate dependent dioxygenase
ENSG00000027075.16	434.19	-0.643238	0.263352	-2.44251	0.0145857	0.127199	1.48	1.82	1.36	0.95	1.08	0.97	PRKCH	chr14	protein_coding	protein kinase C eta
ENSG00000065809.14	3633.37	0.179479	0.268952	0.667329	0.504562	0.866807	12.95	12.53	12.97	12.28	13.26	17.84	FAM107B	chr10	protein_coding	family with sequence similarity 107 member B
ENSG00000223345.3	0.339965	-0.18429	4.08047	-0.0451639	0.963977	1	0.04	0	0	0	0.04	0	H2BP1	chr1	transcribed_unprocessed_pseudogene	H2B histone pseudogene 1
ENSG00000227200.1	1.68714	-0.712789	1.80327	-0.395276	0.692639	1	0.07	0.37	0	0.06	0.08	0.12	RP11-121A14.3	chr9	lncRNA	--
ENSG00000220748.2	0.373801	-2.1108	4.01525	-0.525695	0.5991	1	0	0.03	0.02	0	0	0	RP1-59B16.1	chr6	processed_pseudogene	--
ENSG00000151917.18	81.7054	0.1608	0.375733	0.427964	0.668678	0.925914	0.37	0.35	0.37	0.34	0.6	0.3	BEND6	chr6	protein_coding	BEN domain containing 6
ENSG00000241370.6	21.8877	-0.610624	0.512958	-1.1904	0.23389	0.669201	0.48	0.43	0.4	0.33	0.2	0.32	RPP21	chr6	protein_coding	ribonuclease P/MRP subunit p21
ENSG00000235571.1	0.389501	-2.16513	3.96135	-0.546565	0.584678	1	0.05	0.06	0	0	0	0	SNX18P14	chr2	processed_pseudogene	sorting nexin 18 pseudogene 14
ENSG00000120437.9	4519.51	-2.34925	0.366127	-6.4165	1.39442e-10	1.47321e-08	71.44	45.18	111.61	15.45	18.08	11.33	ACAT2	chr6	protein_coding	acetyl-CoA acetyltransferase 2
ENSG00000267706.3	0.152848	0.777483	4.08047	0.190537	0.848888	1	0	0	0	0	0	0.01	CTD-2105E13.6	chr19	protein_coding	--
ENSG00000184995.7	0.163767	-1.14607	4.08047	-0.280867	0.778812	1	0.02	0	0	0	0	0	IFNE	chr9	protein_coding	interferon epsilon
ENSG00000100599.16	491.263	0.460479	0.378705	1.21593	0.224012	0.656418	1.25	1.66	0.84	2.32	1.71	1.19	RIN3	chr14	protein_coding	Ras and Rab interactor 3
ENSG00000253108.1	0.225734	-1.14607	4.08047	-0.280867	0.778812	1	0	0.06	0	0	0	0	RP1-84O15.2	chr8	lncRNA	--
ENSG00000172915.19	162.843	0.694177	0.319194	2.17478	0.0296466	0.207526	0.27	0.29	0.26	0.33	0.49	0.51	NBEA	chr13	protein_coding	neurobeachin
ENSG00000135245.10	510.998	0.122186	0.280059	0.436286	0.662629	0.923034	5.51	5.2	8.04	6.28	7.24	6.91	HILPDA	chr7	protein_coding	hypoxia inducible lipid droplet associated
ENSG00000128045.7	0.378581	-0.18429	4.02642	-0.0457701	0.963493	1	0	0.01	0	0	0	0.01	RASL11B	chr4	protein_coding	RAS like family 11 member B
ENSG00000271427.1	2.33157	-2.04397	1.53757	-1.32935	0.183731	1	0.28	0.12	0.12	0.08	0.05	0	RP11-188D8.1	chr1	lncRNA	--
ENSG00000151338.19	478.442	-0.472874	0.334286	-1.41458	0.157191	0.552767	0.98	0.67	0.53	0.45	0.69	0.44	MIPOL1	chr14	protein_coding	mirror-image polydactyly 1
ENSG00000150630.4	3633.65	-0.0470295	0.306297	-0.153542	0.87797	0.978128	31.35	44.8	35.2	38.45	27.98	41.36	VEGFC	chr4	protein_coding	vascular endothelial growth factor C
ENSG00000133895.18	1227.06	0.143705	0.34682	0.414352	0.678616	0.929659	4.43	4.82	8.89	6.32	6.04	7.59	MEN1	chr11	protein_coding	menin 1
ENSG00000231884.1	1.22367	1.46614	1.9261	0.761197	0.44654	1	0.15	0	0.13	0.24	0.16	0.39	NDUFB1P1	chr3	processed_pseudogene	NADH:ubiquinone oxidoreductase subunit B1 pseudogene 1
ENSG00000212663.2	0.152848	0.777483	4.08047	0.190537	0.848888	1	0	0	0	0	0	0.04	RP1-122K4.3	chrX	lncRNA	--
ENSG00000243646.10	3.85832	0.31195	1.17998	0.264369	0.791496	0.961427	0.02	0.02	0.02	0	0.05	0.02	IL10RB	chr21	protein_coding	interleukin 10 receptor subunit beta
ENSG00000164932.13	114.539	-1.40523	0.371633	-3.78124	0.000156049	0.00379504	1.87	2.56	3.09	0.93	1.27	0.68	CTHRC1	chr8	protein_coding	collagen triple helix repeat containing 1
ENSG00000198932.13	15.2647	0.0872551	0.593059	0.147127	0.883032	0.979251	0.05	0.08	0.05	0.05	0.07	0.06	GPRASP1	chrX	protein_coding	G protein-coupled receptor associated sorting protein 1
ENSG00000280776.2	0.516162	0.868138	3.65082	0.237792	0.812042	1	0.01	0	0	0	0.01	0	LINC01202	chr5	lncRNA	long intergenic non-protein coding RNA 1202
ENSG00000188408.5	0.490943	2.3262	3.62909	0.640985	0.521532	1	0	0	0	0.02	0.05	0	MAGEB5	chrX	protein_coding	MAGE family member B5
ENSG00000169100.14	8.311	-0.361868	0.878066	-0.41212	0.680252	0.930209	0.29	0.11	0.08	0.11	0.21	0.06	SLC25A6	chrX	protein_coding	solute carrier family 25 member 6
ENSG00000286164.1	0.163767	-1.14607	4.08047	-0.280867	0.778812	1	0.04	0	0	0	0	0	CTD-2062O1.4	chr5	lncRNA	--
ENSG00000262580.5	15.4044	2.70092	0.723258	3.73437	0.000188182	0.00439635	0.03	0.01	0.02	0.09	0.21	0.13	RP11-334C17.5	chr17	lncRNA	--
ENSG00000198799.12	983.629	0.0634162	0.231046	0.274475	0.78372	0.959134	2.13	2.01	1.97	1.96	2.52	1.94	LRIG2	chr1	protein_coding	leucine rich repeats and immunoglobulin like domains 2
ENSG00000051825.15	1524.93	-0.0537507	0.366549	-0.14664	0.883416	0.979251	5.4	3.47	3.11	3.61	5.6	2.45	MPHOSPH9	chr12	protein_coding	M-phase phosphoprotein 9
ENSG00000174839.13	1917.6	-0.321091	0.381894	-0.840785	0.400468	0.806527	12.15	14.05	6.61	9.18	11.65	5.86	DENND6A	chr3	protein_coding	DENN domain containing 6A
ENSG00000128340.15	1393.91	-0.306403	0.302324	-1.01349	0.310825	0.746521	13.96	12.29	22.28	12.24	13.52	13.43	RAC2	chr22	protein_coding	Rac family small GTPase 2
ENSG00000223812.8	0.176198	0.777483	4.08047	0.190537	0.848888	1	0	0	0	0	0	0	RP11-197K6.1	chr3	lncRNA	--
ENSG00000236778.8	26.2468	-0.129452	0.532133	-0.243269	0.807797	0.964543	0.06	0.03	0.05	0.03	0.05	0.05	INTS6-AS1	chr13	lncRNA	INTS6 antisense RNA 1
ENSG00000104635.15	4723.4	0.160896	0.443003	0.363193	0.716461	0.941671	11.65	16.45	22.99	20.17	9.46	26.84	SLC39A14	chr8	protein_coding	solute carrier family 39 member 14
ENSG00000228444.2	1.42987	1.69928	2.02698	0.838333	0.401844	1	0.06	0	0	0.03	0.07	0.11	RP11-173B14.4	chr13	lncRNA	--
ENSG00000171714.13	21.5593	-4.67373	0.917884	-5.09185	3.54591e-07	1.95318e-05	0.06	0.06	0.04	0	0.01	0	ANO5	chr11	protein_coding	anoctamin 5
ENSG00000124702.18	2469.86	0.0324238	0.28586	0.113425	0.909693	0.982298	27.11	26.5	42.36	33.09	30.64	34.21	KLHDC3	chr6	protein_coding	kelch domain containing 3
ENSG00000232624.8	2.46175	-2.03597	1.5221	-1.33761	0.181025	1	0.01	0.02	0.01	0	0.01	0	LINC01517	chr10	lncRNA	long intergenic non-protein coding RNA 1517
ENSG00000162733.19	66.807	0.239162	0.482586	0.495585	0.620187	0.905437	0.07	0.18	0.19	0.12	0.19	0.21	DDR2	chr1	protein_coding	discoidin domain receptor tyrosine kinase 2
ENSG00000109832.14	8.53582	-0.234772	0.861483	-0.272521	0.785221	0.959456	0.03	0.02	0.02	0.02	0.01	0.03	DDX25	chr11	protein_coding	DEAD-box helicase 25
ENSG00000280707.2	0.655068	-2.94535	3.94825	-0.745989	0.455674	1	0.11	0	0	0	0	0	HPAT5	chr6	lncRNA	--
ENSG00000137776.17	2842.05	-0.021707	0.237271	-0.0914861	0.927106	0.984982	10.4	9.47	7.85	8.89	9.17	9.28	SLTM	chr15	protein_coding	SAFB like transcription modulator
ENSG00000149257.16	6345.13	0.17546	0.276556	0.634447	0.525789	0.87328	20.78	21.42	33.06	27.57	30.63	26.94	SERPINH1	chr11	protein_coding	serpin family H member 1
ENSG00000241547.1	74.635	0.122184	0.460327	0.265429	0.790679	0.961427	3.18	4.49	4.42	6.4	2.31	4.36	ACTG1P20	chr1	processed_pseudogene	actin gamma 1 pseudogene 20
ENSG00000177733.7	5239.99	-0.259745	0.27766	-0.93548	0.349541	0.775448	15.17	18.33	18.3	15.4	11.48	16.31	HNRNPA0	chr5	protein_coding	heterogeneous nuclear ribonucleoprotein A0
ENSG00000260792.1	1.3703	-0.932362	2.36747	-0.393823	0.693712	1	0	0	0.04	0	0.01	0.01	LINC02280	chr14	lncRNA	long intergenic non-protein coding RNA 2280
ENSG00000271163.1	0.176198	0.777483	4.08047	0.190537	0.848888	1	0	0	0	0	0.1	0	RP4-607J2.1	chr7	processed_pseudogene	--
ENSG00000163026.12	424.835	0.292627	0.278093	1.05226	0.29268	0.729198	2.75	2.81	2.24	3.61	3.55	2.46	WDCP	chr2	protein_coding	WD repeat and coiled coil containing
ENSG00000235990.2	1.61604	-0.119058	1.57033	-0.0758175	0.939564	1	0.06	0.08	0.17	0.1	0.14	0.06	RPL23AP20	chr1	processed_pseudogene	ribosomal protein L23a pseudogene 20
ENSG00000237506.3	70.5557	-0.794114	0.602812	-1.31735	0.187722	0.601493	5.22	1.84	1.24	1.89	2.2	0.73	RPSAP15	chrX	processed_pseudogene	ribosomal protein SA pseudogene 15
ENSG00000233229.1	0.466082	-0.999197	3.76043	-0.265713	0.79046	1	0.06	0	0	0.03	0	0	CNOT7P1	chrX	processed_pseudogene	CCR4-NOT transcription complex subunit 7 pseudogene 1
ENSG00000266365.1	1.37127	1.68056	1.8807	0.893583	0.371545	1	0.03	0	0.03	0.1	0.07	0.03	RPL36AP47	chr17	unprocessed_pseudogene	ribosomal protein L36a pseudogene 47
ENSG00000204669.11	0.296135	-1.86074	4.05188	-0.459228	0.64607	1	0	0	0.03	0	0	0	C9orf57	chr9	protein_coding	chromosome 9 open reading frame 57
ENSG00000145331.14	166.435	-0.362955	0.32793	-1.10681	0.268378	0.705031	1.48	0.96	0.95	0.8	1.12	0.73	TRMT10A	chr4	protein_coding	tRNA methyltransferase 10A
ENSG00000184005.11	134.472	1.27255	0.49509	2.57035	0.0101595	0.0983595	0.29	0.23	0.35	0.31	0.64	1.13	ST6GALNAC3	chr1	protein_coding	ST6 N-acetylgalactosaminide alpha-2,6-sialyltransferase 3
ENSG00000266619.1	0.225734	-1.14607	4.08047	-0.280867	0.778812	1	0	0.42	0	0	0	0	MIR4642	chr6	miRNA	microRNA 4642
ENSG00000111305.19	24.6836	0.0888789	0.567695	0.156561	0.875591	0.977818	0.13	0.25	0.24	0.24	0.13	0.29	GSG1	chr12	protein_coding	germ cell associated 1
ENSG00000149124.11	0.540479	0.725092	3.08611	0.234954	0.814245	1	0	0.01	0	0.01	0.01	0	GLYAT	chr11	protein_coding	glycine-N-acyltransferase
ENSG00000188283.12	146.459	-0.470247	0.350148	-1.343	0.179273	0.590472	0.63	0.53	0.44	0.34	0.55	0.28	ZNF383	chr19	protein_coding	zinc finger protein 383
ENSG00000196873.16	17.7189	-0.648383	0.563155	-1.15134	0.249593	0.686118	0.07	0.04	0.04	0.03	0.03	0.03	CBWD3	chr9	protein_coding	COBW domain containing 3
ENSG00000089639.11	410.719	0.188659	0.24401	0.773162	0.439426	0.83028	2.79	2.42	2.96	3.31	3.39	2.64	GMIP	chr19	protein_coding	GEM interacting protein
ENSG00000246477.3	0.492812	0.778466	3.17557	0.245142	0.806346	1	0	0	0	0	0	0	AF131216.6	chr8	lncRNA	--
ENSG00000224292.1	7.74858	-0.908687	0.825214	-1.10115	0.27083	0.706594	0.41	0.32	0.51	0.27	0.09	0.28	AF196972.9	chrX	lncRNA	--
ENSG00000113396.13	152.937	-1.21299	0.288056	-4.21095	2.54294e-05	0.000818056	1.88	1.68	1.85	0.9	0.82	0.62	SLC27A6	chr5	protein_coding	solute carrier family 27 member 6
ENSG00000248468.2	6.75655	0.706981	0.817934	0.864349	0.387396	0.798282	0.12	0.08	0.11	0.15	0.19	0.15	RP11-517B11.4	chr3	lncRNA	--
ENSG00000225177.6	80.522	-0.213884	0.61832	-0.345912	0.729409	0.944192	0.58	0.43	1.59	0.31	0.72	1.2	RP11-390P2.4	chr6	lncRNA	--
ENSG00000196358.11	0.726196	-0.0991338	2.85334	-0.034743	0.972285	1	0	0	0	0	0.01	0	NTNG2	chr9	protein_coding	netrin G2
ENSG00000285857.1	0.163767	-1.14607	4.08047	-0.280867	0.778812	1	0.02	0	0	0	0	0	RP11-355B11.3	chr2	lncRNA	--
ENSG00000151131.11	513.071	-0.129338	0.23152	-0.558647	0.576402	0.892747	0.53	0.57	0.54	0.54	0.5	0.47	C12orf45	chr12	protein_coding	--
ENSG00000259571.2	5.00622	0.201756	1.05275	0.191646	0.848019	0.974727	0.09	0.2	0.14	0.23	0.03	0.21	BLID	chr11	protein_coding	BH3-like motif containing, cell death inducer
ENSG00000242574.9	0.754678	0.553739	3.22385	0.171763	0.863624	1	0	0	0.01	0	0	0.02	HLA-DMB	chr6	protein_coding	major histocompatibility complex, class II, DM beta
ENSG00000227874.1	0.329045	1.74741	4.03175	0.433412	0.664715	1	0	0	0	0	0.03	0.02	GRAMD4P1	chr21	processed_pseudogene	GRAM domain containing 4 pseudogene 1
ENSG00000130382.9	3550.73	0.457876	0.303325	1.50952	0.131165	0.509368	13	15.38	21.35	23.53	19	25.58	MLLT1	chr19	protein_coding	MLLT1 super elongation complex subunit
ENSG00000163159.14	1161.84	0.128473	0.256662	0.500551	0.616687	0.904699	16.21	13.51	19.79	15.97	19.6	18.54	VPS72	chr1	protein_coding	vacuolar protein sorting 72 homolog
ENSG00000256294.8	44.422	-0.280747	0.415367	-0.6759	0.499104	0.863519	0.18	0.15	0.2	0.13	0.21	0.11	ZNF225	chr19	protein_coding	zinc finger protein 225
ENSG00000149761.9	813.4	-0.0558474	0.3181	-0.175566	0.860635	0.975639	5.12	4.45	8.14	5.85	4.95	6.15	NUDT22	chr11	protein_coding	nudix hydrolase 22
ENSG00000134480.16	1754.43	-0.0390027	0.246768	-0.158054	0.874414	0.977587	9.25	7.67	6.64	8.22	8.03	6.75	CCNH	chr5	protein_coding	cyclin H
ENSG00000271886.1	0.163767	-1.14607	4.08047	-0.280867	0.778812	1	0.22	0	0	0	0	0	MIR98	chrX	miRNA	microRNA 98
ENSG00000265453.1	0.339965	-0.18429	4.08047	-0.0451639	0.963977	1	0.08	0	0	0	0.09	0	RP11-173M1.3	chr17	processed_pseudogene	--
ENSG00000158435.8	1888.48	-0.127931	0.280947	-0.455356	0.648853	0.918033	24.33	18.73	14.8	18.21	20	14.98	CNOT11	chr2	protein_coding	CCR4-NOT transcription complex subunit 11
ENSG00000272354.1	0.957993	0.630354	2.31041	0.272832	0.784982	1	0.07	0.09	0	0.18	0	0.06	RP11-307L14.2	chr5	lncRNA	--
ENSG00000064726.10	7492.13	-0.320801	0.361419	-0.887617	0.374747	0.792401	63.57	66.38	31.52	47.56	50.8	32.39	BTBD1	chr15	protein_coding	BTB domain containing 1
ENSG00000138639.18	239.241	-0.295834	0.394443	-0.750004	0.453252	0.838513	1.03	0.63	1	0.5	1.15	0.55	ARHGAP24	chr4	protein_coding	Rho GTPase activating protein 24
ENSG00000286627.1	0.176198	0.777483	4.08047	0.190537	0.848888	1	0	0	0	0	0.01	0	RP11-931H21.1	chr18	lncRNA	--
ENSG00000108518.8	31681.8	0.795301	0.249031	3.19358	0.00140522	0.0219292	319.13	377.26	449.99	661.97	644.56	685.16	PFN1	chr17	protein_coding	profilin 1
ENSG00000237888.1	1.25643	-0.847293	2.10624	-0.402277	0.68748	1	0.23	0	0.05	0.09	0.06	0	AC087650.1	chr17	processed_pseudogene	--
ENSG00000181652.19	0.451467	-2.35818	4.01365	-0.58754	0.556841	1	0	0.01	0	0	0	0	ATG9B	chr7	protein_coding	autophagy related 9B
ENSG00000167315.18	3158.05	0.0729102	0.308852	0.236068	0.81338	0.96626	13.45	16.3	19.76	17.64	13.34	20.87	ACAA2	chr18	protein_coding	acetyl-CoA acyltransferase 2
ENSG00000257743.8	0.339965	-0.18429	4.08047	-0.0451639	0.963977	1	0	0	0	0	0	0	MGAM2	chr7	protein_coding	maltase-glucoamylase 2 (putative)
ENSG00000231607.13	518.882	-0.280895	0.46883	-0.59914	0.54908	0.882283	1.59	1.78	0.5	1.04	1.37	0.82	DLEU2	chr13	lncRNA	deleted in lymphocytic leukemia 2
ENSG00000164136.17	101.725	0.121871	0.406536	0.29978	0.764345	0.954051	0.29	0.31	0.37	0.23	0.56	0.3	IL15	chr4	protein_coding	interleukin 15
ENSG00000102078.16	380.852	0.222819	0.295391	0.754317	0.450659	0.838051	2.72	3.32	3.2	4.52	2.98	3.29	SLC25A14	chrX	protein_coding	solute carrier family 25 member 14
ENSG00000197421.10	0.373801	-2.1108	4.01525	-0.525695	0.5991	1	0	0.01	0.01	0	0	0	GGT3P	chr22	transcribed_unprocessed_pseudogene	gamma-glutamyltransferase 3 pseudogene
ENSG00000245479.3	2.03545	-2.43403	2.01021	-1.21084	0.225958	1	0	0.02	0.16	0	0.02	0.02	LINC01585	chr15	lncRNA	long intergenic non-protein coding RNA 1585
ENSG00000132664.12	1093.65	-0.122214	0.284566	-0.429476	0.667577	0.925666	12.09	12.73	8.93	12.42	10.16	8.6	POLR3F	chr20	protein_coding	RNA polymerase III subunit F
ENSG00000251664.5	0.889963	-0.658029	2.37092	-0.277541	0.781365	1	0	0.01	0	0	0.01	0	PCDHA12	chr5	protein_coding	protocadherin alpha 12
ENSG00000099958.15	0.152848	0.777483	4.08047	0.190537	0.848888	1	0	0	0	0	0	0.01	DERL3	chr22	protein_coding	derlin 3
ENSG00000187151.7	0.666597	-0.410354	2.90929	-0.14105	0.887831	1	0.01	0.01	0	0.02	0	0	ANGPTL5	chr11	protein_coding	angiopoietin like 5
ENSG00000270975.1	7.1519	-0.0149823	0.948391	-0.0157976	0.987396	0.997621	0.83	0.08	0.37	0.44	0.59	0.26	MAGOH3P	chr14	unprocessed_pseudogene	mago homolog 3, pseudogene
ENSG00000106404.14	132.969	0.227887	0.473016	0.481774	0.629966	0.910691	0.69	0.73	1.95	1.11	1.16	1.64	CLDN15	chr7	protein_coding	claudin 15
ENSG00000285914.1	0.225734	-1.14607	4.08047	-0.280867	0.778812	1	0	0.01	0	0	0	0	RP11-20O22.1	chr5	lncRNA	--
ENSG00000250474.2	11.3536	-0.0919211	0.716021	-0.128378	0.89785	0.980665	0.19	0.24	0.5	0.26	0.23	0.37	WBP1LP2	chr7	processed_pseudogene	WBP1L pseudogene 2
ENSG00000244691.1	0.440864	0.574252	3.82717	0.150046	0.880728	1	0.04	0	0	0.07	0	0	RPL10AP1	chr14	processed_pseudogene	ribosomal protein L10a pseudogene 1
ENSG00000140525.19	6540.03	0.13074	0.250848	0.521193	0.602232	0.899467	13.51	14.04	14.14	17.8	12.76	15.07	FANCI	chr15	protein_coding	FA complementation group I
ENSG00000271425.9	136.818	-0.415131	0.295591	-1.40441	0.160197	0.558254	0.33	0.25	0.28	0.19	0.23	0.23	NBPF10	chr1	protein_coding	NBPF member 10
ENSG00000170604.5	726.153	0.0656835	0.341979	0.192069	0.847688	0.974727	5.71	5.88	10.64	8.23	6.45	8.47	IRF2BP1	chr19	protein_coding	interferon regulatory factor 2 binding protein 1
ENSG00000131269.19	1278.51	0.0963393	0.243388	0.395827	0.692233	0.933997	5.94	5.86	6.44	6.87	5.63	6.97	ABCB7	chrX	protein_coding	ATP binding cassette subfamily B member 7
ENSG00000235968.1	0.163767	-1.14607	4.08047	-0.280867	0.778812	1	0.03	0	0	0	0	0	FBXL12P1	chr2	processed_pseudogene	FBXL12 pseudogene 1
ENSG00000234683.1	0.302315	-0.18429	4.08047	-0.0451639	0.963977	1	0.08	0	0	0.06	0	0	RP5-837I24.5	chr1	processed_pseudogene	--
ENSG00000110934.13	75.5598	-2.51006	0.564231	-4.44864	8.64167e-06	0.000321923	0.57	0.49	1.51	0.09	0.12	0.23	BIN2	chr12	protein_coding	bridging integrator 2
ENSG00000204388.7	1259.76	0.445633	0.331019	1.34624	0.178224	0.588619	14.39	8.57	10.76	14.3	21.21	10.72	HSPA1B	chr6	protein_coding	heat shock protein family A (Hsp70) member 1B
ENSG00000140326.13	447.914	0.498093	0.297066	1.67671	0.0935993	0.419289	1.48	1.52	2.4	2.35	2.77	2.52	CDAN1	chr15	protein_coding	codanin 1
ENSG00000105443.15	1004.95	0.635376	0.351651	1.80683	0.0707881	0.356875	1.69	1.73	3.28	3.02	3.26	4.07	CYTH2	chr19	protein_coding	cytohesin 2
ENSG00000230613.1	2.78361	0.686487	1.23091	0.557705	0.577046	1	0.11	0.14	0.1	0.14	0.18	0.24	HM13-AS1	chr20	lncRNA	HM13 antisense RNA 1
ENSG00000221971.3	0.512349	-1.13869	3.13994	-0.362647	0.716868	1	0	0.03	0.02	0.02	0	0	TTC4P1	chr7	processed_pseudogene	tetratricopeptide repeat domain 4 pseudogene 1
ENSG00000215853.3	0.225734	-1.14607	4.08047	-0.280867	0.778812	1	0	0.01	0	0	0	0	RPTN	chr1	protein_coding	repetin
ENSG00000198898.14	7001.43	-0.0477886	0.342944	-0.139348	0.889175	0.980344	27.87	24.4	15.02	24.27	26.59	14.91	CAPZA2	chr7	protein_coding	capping actin protein of muscle Z-line subunit alpha 2
ENSG00000270951.1	0.459902	-2.45053	3.68549	-0.664914	0.506106	1	0.07	0	0.12	0	0	0	RP1-309F20.4	chr20	lncRNA	--
ENSG00000230773.9	10.0019	-1.37455	0.782562	-1.75647	0.0790083	0.380555	0.03	0.05	0.06	0.01	0.01	0.03	AC079807.4	chr2	lncRNA	--
ENSG00000138083.5	0.176198	0.777483	4.08047	0.190537	0.848888	1	0	0	0	0	0.01	0	SIX3	chr2	protein_coding	SIX homeobox 3
ENSG00000155265.11	643.958	-0.0901629	0.261003	-0.345448	0.729758	0.944192	2.65	2.08	2.97	2.4	2.83	2.02	GOLGA7B	chr10	protein_coding	golgin A7 family member B
ENSG00000039987.7	0.907015	-0.966195	2.66012	-0.363215	0.716444	1	0	0	0.04	0.01	0.01	0	BEST2	chr19	protein_coding	bestrophin 2
ENSG00000259922.1	0.176198	0.777483	4.08047	0.190537	0.848888	1	0	0	0	0	0.03	0	RP11-322D14.1	chr16	processed_pseudogene	--
ENSG00000198015.14	4325.23	-0.18717	0.408469	-0.458222	0.646793	0.91695	9.95	8.55	3.74	6.1	8.84	4.83	MRPL42	chr12	protein_coding	mitochondrial ribosomal protein L42
ENSG00000226917.6	0.163767	-1.14607	4.08047	-0.280867	0.778812	1	0.01	0	0	0	0	0	LINC01276	chr6	lncRNA	long intergenic non-protein coding RNA 1276
ENSG00000183251.4	1.46603	3.92354	2.17085	1.80738	0.0707037	1	0	0	0	0.14	0.03	0.07	OR51B4	chr11	protein_coding	olfactory receptor family 51 subfamily B member 4
ENSG00000285911.1	0.163767	-1.14607	4.08047	-0.280867	0.778812	1	0.03	0	0	0	0	0	RP11-513M16.9	chr9	lncRNA	--
ENSG00000225178.5	95.3449	-0.292553	0.486786	-0.60099	0.547847	0.881994	5.36	2.33	1.74	3.25	2.73	1.72	RPSAP58	chr19	processed_pseudogene	ribosomal protein SA pseudogene 58
ENSG00000068796.19	2058.79	-1.00891	0.36448	-2.76807	0.00563885	0.0632742	6.87	6.44	3.34	2.99	3.43	1.95	KIF2A	chr5	protein_coding	kinesin family member 2A
ENSG00000074803.20	0.832777	0.567246	2.70387	0.20979	0.833831	1	0	0	0	0	0	0	SLC12A1	chr15	protein_coding	solute carrier family 12 member 1
ENSG00000135108.15	1966.81	0.286473	0.219368	1.3059	0.191586	0.607813	7.18	6.92	6.28	8.74	8.15	8.01	FBXO21	chr12	protein_coding	F-box protein 21
ENSG00000228477.1	43.4393	-0.141154	0.393196	-0.358992	0.719601	0.942408	1.94	1.47	1.57	1.79	1.49	1.25	RP3-342P20.2	chr1	processed_pseudogene	--
ENSG00000179397.18	13.1976	0.693197	0.802717	0.863564	0.387827	0.798465	0.05	0.01	0.12	0.09	0.11	0.09	CATSPERE	chr1	protein_coding	catsper channel auxiliary subunit epsilon
ENSG00000265713.1	1.67708	1.79767	1.76945	1.01595	0.309653	1	0.03	0.04	0	0.05	0.12	0.05	RP11-82O19.2	chr17	transcribed_processed_pseudogene	--
ENSG00000254584.2	1.54412	0.39027	1.92714	0.202513	0.839516	1	0	0.03	0.07	0.06	0	0.06	RP1-17K7.2	chr11	lncRNA	--
ENSG00000230532.1	5.64345	1.11138	1.08689	1.02253	0.306529	0.742627	0.11	0.07	0.39	0.14	0.73	0.43	AC091133.1	chr17	lncRNA	--
ENSG00000263624.1	0.176198	0.777483	4.08047	0.190537	0.848888	1	0	0	0	0	0.02	0	RP11-45M22.3	chr17	lncRNA	--
ENSG00000259547.1	0.327534	-1.95922	4.04604	-0.484231	0.628222	1	0.18	0	0	0	0	0	CYCSP2	chr15	processed_pseudogene	CYCS pseudogene 2
ENSG00000288679.1	0.176198	0.777483	4.08047	0.190537	0.848888	1	0	0	0	0	0.01	0	RP11-118O11.2	chr3	lncRNA	--
ENSG00000177340.5	0.587531	-0.0887491	3.00131	-0.0295701	0.97641	1	0	0	0.03	0.01	0	0.02	FLJ13224	chr12	lncRNA	--
ENSG00000248400.2	0.176198	0.777483	4.08047	0.190537	0.848888	1	0	0	0	0	0.03	0	ST13P12	chr5	processed_pseudogene	ST13, Hsp70 interacting protein pseudogene 12
ENSG00000281731.3	11.938	0.0753237	0.777431	0.096888	0.922815	0.984981	0.08	0.01	0.03	0.04	0.04	0.05	METTL14-DT	chr4	lncRNA	METTL14 divergent transcript
ENSG00000101782.15	2583.22	-0.991473	0.208255	-4.76085	1.92778e-06	8.68805e-05	19.3	18.03	18.75	9.67	9.25	9.31	RIOK3	chr18	protein_coding	RIO kinase 3
ENSG00000268218.1	7.11994	0.0526096	0.962982	0.054632	0.956432	0.989909	0.07	0.07	0.01	0.06	0.08	0.02	AC137932.4	chr16	lncRNA	--
ENSG00000182888.5	0.503732	-0.999903	3.66177	-0.273066	0.784803	1	0.12	0	0	0	0.06	0	RPS27AP20	chrX	processed_pseudogene	RPS27A pseudogene 20
ENSG00000285825.2	72.3968	-1.13987	0.326481	-3.49139	0.000480522	0.00947035	1.06	0.91	0.94	0.41	0.47	0.44	CCDC15-DT	chr11	lncRNA	CCDC15 divergent transcript
ENSG00000188729.7	0.503732	-0.999903	3.66177	-0.273066	0.784803	1	0.02	0	0	0	0.01	0	OSTN	chr3	protein_coding	osteocrin
ENSG00000274314.1	0.879044	0.445032	2.38275	0.186772	0.851839	1	0	0.5	0.34	0	0.85	0.34	MIR6749	chr11	miRNA	microRNA 6749
ENSG00000063245.15	3163.93	0.232142	0.24624	0.942749	0.345809	0.773532	3.81	4.17	5.1	5.24	4.79	5.33	EPN1	chr19	protein_coding	epsin 1
ENSG00000267879.2	0.225734	-1.14607	4.08047	-0.280867	0.778812	1	0	0.01	0	0	0	0	CTB-147C22.9	chr19	lncRNA	--
ENSG00000269925.1	9.89691	0.0843799	0.757946	0.111327	0.911357	0.982336	0.68	0.96	0.3	0.67	0.52	0.83	RP3-467L1.6	chr1	lncRNA	--
ENSG00000237232.9	17.238	0.880667	0.591183	1.48967	0.136311	0.518346	0.06	0.04	0.04	0.09	0.11	0.05	ZNF295-AS1	chr21	lncRNA	ZNF295 antisense RNA 1
ENSG00000226009.2	4.62917	0.728009	1.11441	0.653267	0.513584	0.869373	0.13	0.06	0.04	0.11	0.24	0.04	KCNIP2-AS1	chr10	lncRNA	KCNIP2 antisense RNA 1
ENSG00000268173.3	5468.33	0.00368918	0.301329	0.012243	0.990232	0.997966	21.19	28.3	34.5	29.88	23.29	30.93	AC007192.4	chr19	protein_coding	--
ENSG00000253666.2	0.352395	1.83499	4.0245	0.455955	0.648423	1	0	0	0	0	0.02	0	KB-1615E4.2	chr8	lncRNA	--
ENSG00000108813.11	121.086	0.506871	0.314921	1.60952	0.107503	0.454237	0.66	0.75	0.77	0.9	0.98	1.21	DLX4	chr17	protein_coding	distal-less homeobox 4
ENSG00000255176.1	5.492	1.28696	0.925025	1.39127	0.164142	0.566094	0.06	0.07	0.05	0.14	0.17	0.13	AP002954.3	chr11	lncRNA	--
ENSG00000196081.10	960.824	-0.131969	0.597604	-0.22083	0.825225	0.968807	11.7	9.58	2.59	6.91	12.69	2.7	ZNF724	chr19	protein_coding	zinc finger protein 724
ENSG00000263620.1	170.455	1.24954	0.34107	3.6636	0.000248696	0.00555871	5.43	4.26	7.7	13.26	12	15.98	RP11-599B13.6	chr17	protein_coding	--
ENSG00000164983.8	1617.53	-0.635964	0.395791	-1.60682	0.108095	0.455416	7.15	6.53	3.53	3.01	5.63	2.61	TMEM65	chr8	protein_coding	transmembrane protein 65
ENSG00000224312.1	0.176198	0.777483	4.08047	0.190537	0.848888	1	0	0	0	0	0.09	0	MCCD1P2	chr6	unprocessed_pseudogene	mitochondrial coiled-coil domain 1 pseudogene 2
ENSG00000260810.1	0.148067	-1.14607	4.08047	-0.280867	0.778812	1	0	0	0.03	0	0	0	CTD-2547L24.4	chr14	lncRNA	--
ENSG00000226221.1	59.0128	-0.288831	0.559818	-0.515937	0.605898	0.90118	7.28	2.75	1.79	3.97	3.6	2.12	RPL26P19	chr5	processed_pseudogene	ribosomal protein L26 pseudogene 19
ENSG00000133703.13	4546.98	-0.241165	0.337028	-0.715563	0.474261	0.849172	23.7	21.23	11.97	13.78	20.14	14.6	KRAS	chr12	protein_coding	KRAS proto-oncogene, GTPase
ENSG00000129151.9	3.46221	0.707061	1.31845	0.53628	0.591765	0.897856	0	0.06	0.03	0.04	0.02	0.07	BBOX1	chr11	protein_coding	gamma-butyrobetaine hydroxylase 1
ENSG00000253706.5	0.311835	-1.91077	4.04887	-0.471926	0.63698	1	0.01	0	0.01	0	0	0	RP11-758M4.4	chr8	lncRNA	--
ENSG00000135409.11	1.98553	1.69005	1.72494	0.979776	0.327197	1	0	0	0.02	0.02	0.02	0.02	AMHR2	chr12	protein_coding	anti-Mullerian hormone receptor type 2
ENSG00000144227.5	4.0943	2.82983	1.59275	1.7767	0.0756176	0.371255	0.03	0	0	0.13	0.08	0.01	NXPH2	chr2	protein_coding	neurexophilin 2
ENSG00000115163.15	1478.34	0.105376	0.47185	0.223324	0.823283	0.968807	30	16.54	11.57	20.65	32.73	9.96	CENPA	chr2	protein_coding	centromere protein A
ENSG00000225774.2	1.07898	3.47287	2.44123	1.42259	0.154855	1	0	0	0	0.01	0.02	0.07	SIRPAP1	chr22	processed_pseudogene	signal regulatory protein alpha pseudogene 1
ENSG00000129951.19	29.7704	2.619	0.724237	3.61621	0.000298944	0.00647233	0.03	0.03	0.18	0.45	0.39	0.65	PLPPR3	chr19	protein_coding	phospholipid phosphatase related 3
ENSG00000278920.1	10.0612	-0.0326757	1.10272	-0.0296318	0.976361	0.994951	0.01	0.01	0.03	0.01	0	0.04	RP3-412A9.17	chr22	lncRNA	--
ENSG00000286777.1	0.152848	0.777483	4.08047	0.190537	0.848888	1	0	0	0	0	0	0.03	RP11-383D22.3	chr18	lncRNA	--
ENSG00000227331.1	1.91314	-0.700956	1.80237	-0.388907	0.697345	1	0	0.09	0.15	0.08	0	0.06	RPL7AP22	chr2	processed_pseudogene	ribosomal protein L7a pseudogene 22
ENSG00000254202.2	0.138548	0.777483	4.08047	0.190537	0.848888	1	0	0	0	0.01	0	0	RP11-120I21.2	chr8	lncRNA	--
ENSG00000250842.1	0.327534	-1.95922	4.04604	-0.484231	0.628222	1	0.1	0	0	0	0	0	CTC-806A22.1	chr5	lncRNA	--
ENSG00000286440.1	0.176198	0.777483	4.08047	0.190537	0.848888	1	0	0	0	0	0.05	0	RP3-434P1.9	chr22	lncRNA	--
ENSG00000104888.10	2.76018	-1.34073	1.32925	-1.00864	0.31315	1	0.01	0.01	0.03	0	0.01	0.01	SLC17A7	chr19	protein_coding	solute carrier family 17 member 7
ENSG00000233747.1	5.37421	-0.209824	0.903831	-0.232149	0.816422	0.967174	0.59	0.33	0.52	0.35	0.55	0.37	RPL36AP13	chr2	processed_pseudogene	ribosomal protein L36a pseudogene 13
ENSG00000186340.17	2.84982	1.14872	1.47846	0.776972	0.437175	1	0.01	0	0	0.01	0.03	0.01	THBS2	chr6	protein_coding	thrombospondin 2
ENSG00000238001.2	0.225734	-1.14607	4.08047	-0.280867	0.778812	1	0	0.08	0	0	0	0	SNRPCP1	chr9	processed_pseudogene	small nuclear ribonucleoprotein polypeptide C pseudogene 1
ENSG00000254728.1	0.176198	0.777483	4.08047	0.190537	0.848888	1	0	0	0	0	0.01	0	RP11-56P9.10	chr11	unprocessed_pseudogene	--
ENSG00000121988.18	359.233	0.114717	0.405491	0.28291	0.777246	0.958132	1.41	0.8	0.81	0.73	1.72	0.85	ZRANB3	chr2	protein_coding	zinc finger RANBP2-type containing 3
ENSG00000231689.2	0.615234	-2.81746	3.37196	-0.835555	0.403405	1	0.02	0.04	0	0	0	0	LINC01090	chr2	lncRNA	long intergenic non-protein coding RNA 1090
ENSG00000115204.15	978.337	0.227157	0.353501	0.642592	0.520489	0.871662	3.22	3.42	6.07	4.26	4.39	6.16	MPV17	chr2	protein_coding	mitochondrial inner membrane protein MPV17
ENSG00000173227.14	1379.78	1.20281	0.613463	1.96069	0.0499157	0.290982	0.79	3.04	2.09	4.08	1.52	7.92	SYT12	chr11	protein_coding	synaptotagmin 12
ENSG00000154328.16	672.332	0.121017	0.267396	0.452575	0.650855	0.918967	5.73	5.42	4	5.74	6.02	4.79	NEIL2	chr8	protein_coding	nei like DNA glycosylase 2
ENSG00000285802.1	7.5628	0.375299	0.945951	0.396743	0.691557	0.933715	0.28	0.03	0.09	0.22	0.2	0.11	RP1-150O5.4	chr1	lncRNA	--
ENSG00000044115.21	11162.9	0.143239	0.244971	0.584718	0.558737	0.886207	31.17	31.74	32.2	31.19	33.06	40.62	CTNNA1	chr5	protein_coding	catenin alpha 1
ENSG00000187553.10	0.163767	-1.14607	4.08047	-0.280867	0.778812	1	0.01	0	0	0	0	0	CYP26C1	chr10	protein_coding	cytochrome P450 family 26 subfamily C member 1
ENSG00000287317.1	0.978975	1.0004	2.31452	0.432225	0.665578	1	0.03	0	0.02	0.02	0.09	0	RP11-561N12.9	chr7	lncRNA	--
ENSG00000197299.13	2106.91	-0.386676	0.410831	-0.941204	0.3466	0.774399	10.45	8.71	4.83	7.38	7.86	3.34	BLM	chr15	protein_coding	BLM RecQ like helicase
ENSG00000242889.3	0.225734	-1.14607	4.08047	-0.280867	0.778812	1	0	0.12	0	0	0	0	RN7SL449P	chr17	misc_RNA	RNA, 7SL, cytoplasmic 449, pseudogene
ENSG00000130307.12	0.852314	-0.769752	2.18166	-0.352828	0.724217	1	0.01	0.01	0	0	0.01	0	USHBP1	chr19	protein_coding	USH1 protein network component harmonin binding protein 1
ENSG00000133134.12	42.7428	-7.99938	1.25548	-6.37159	1.87083e-10	1.94466e-08	1.71	1.73	2.51	0	0	0.02	BEX2	chrX	protein_coding	brain expressed X-linked 2
ENSG00000277385.1	0.163767	-1.14607	4.08047	-0.280867	0.778812	1	0.1	0	0	0	0	0	Metazoa_SRP	chr22	misc_RNA	--
ENSG00000107014.9	2.87306	-0.930921	1.38946	-0.669985	0.502867	1	0.13	0.07	0.09	0	0.11	0.05	RLN2	chr9	protein_coding	relaxin 2
ENSG00000226965.2	0.451467	-2.35818	4.01365	-0.58754	0.556841	1	0	0.02	0	0	0	0	AC003088.1	chr7	lncRNA	--
ENSG00000273989.1	1.06422	-2.43395	2.21215	-1.10026	0.271218	1	0.04	0.11	0.08	0	0	0.04	RP11-425D17.2	chr12	lncRNA	--
ENSG00000242268.3	0.352395	1.83499	4.0245	0.455955	0.648423	1	0	0	0	0	0.02	0	LINC02082	chr3	lncRNA	long intergenic non-protein coding RNA 2082
ENSG00000242902.1	0.163767	-1.14607	4.08047	-0.280867	0.778812	1	0.05	0	0	0	0	0	FLNC-AS1	chr7	lncRNA	FLNC antisense RNA 1
ENSG00000254598.3	6.57943	-1.00929	1.07884	-0.935535	0.349513	0.775448	0.32	0.11	0.11	0.2	0.04	0.02	CSNK2A3	chr11	protein_coding	casein kinase 2 alpha 3
ENSG00000030066.13	8682.91	0.147873	0.215786	0.685276	0.493169	0.859991	27.99	24.87	23.25	29.33	28.16	26.95	NUP160	chr11	protein_coding	nucleoporin 160
ENSG00000258551.6	0.911369	-3.40002	2.50334	-1.35819	0.174402	1	0.01	0.02	0.01	0	0	0	CRAT37	chr15	lncRNA	--
ENSG00000106591.4	2107.87	0.163959	0.209086	0.784169	0.432941	0.82585	15.98	14.98	15.95	16.79	18.06	17.76	MRPL32	chr7	protein_coding	mitochondrial ribosomal protein L32
ENSG00000243014.1	2.63938	0.481947	1.40348	0.343395	0.731302	1	0	0.3	0.21	0.26	0.17	0.27	PTMAP8	chr3	processed_pseudogene	prothymosin alpha pseudogene 8
ENSG00000279810.1	0.176198	0.777483	4.08047	0.190537	0.848888	1	0	0	0	0	0.04	0	RP3-495K2.4	chr6	TEC	--
ENSG00000226174.7	171.504	0.38152	0.354324	1.07676	0.281589	0.718238	1.2	1.06	1.84	1.74	1.43	2.15	TEX22	chr14	protein_coding	testis expressed 22
ENSG00000211591.1	3.40063	0.0078935	1.10533	0.00714131	0.994302	0.998493	0.96	0.83	1.43	1.06	1.41	0.84	MIR762	chr16	miRNA	microRNA 762
ENSG00000165566.13	0.905663	-0.683803	2.64749	-0.258283	0.796188	1	0.01	0	0	0	0.01	0	AMER2	chr13	protein_coding	APC membrane recruitment protein 2
ENSG00000162869.16	1004.11	-0.649595	0.270506	-2.40141	0.0163321	0.138163	9.66	8.26	6.37	4.67	5.91	4.97	PPP1R21	chr2	protein_coding	protein phosphatase 1 regulatory subunit 21
ENSG00000247675.7	13.588	0.82753	0.665706	1.24309	0.213836	0.640283	0.16	0.1	0.2	0.16	0.39	0.3	LRP4-AS1	chr11	lncRNA	LRP4 antisense RNA 1
ENSG00000166888.12	3171.97	0.243559	0.306745	0.794011	0.427189	0.822637	8.14	8.79	14.65	12.02	12.39	12.93	STAT6	chr12	protein_coding	signal transducer and activator of transcription 6
ENSG00000215866.8	10.3759	0.177973	0.780681	0.227972	0.819668	0.968086	0.08	0.13	0.03	0.11	0.06	0.09	LINC01356	chr1	lncRNA	long intergenic non-protein coding RNA 1356
ENSG00000138617.16	244.576	0.402241	0.280196	1.43557	0.151124	0.544509	1.36	1.33	1.79	1.87	2.37	1.72	PARP16	chr15	protein_coding	poly(ADP-ribose) polymerase family member 16
ENSG00000251391.5	0.68144	2.79495	3.26157	0.856933	0.391482	1	0	0	0	0	0.02	0.01	RP11-305P14.1	chr5	lncRNA	--
ENSG00000118971.9	0.352395	1.83499	4.0245	0.455955	0.648423	1	0	0	0	0	0.01	0	CCND2	chr12	protein_coding	cyclin D2
ENSG00000204060.7	68.1007	0.379043	0.416568	0.90992	0.362864	0.785524	0.59	0.72	0.64	0.64	1.32	0.62	FOXO6	chr1	protein_coding	forkhead box O6
ENSG00000165475.15	57.3698	-1.29943	0.51793	-2.5089	0.0121109	0.111052	0.29	0.35	0.85	0.15	0.2	0.25	CRYL1	chr13	protein_coding	crystallin lambda 1
ENSG00000146477.6	20.2538	-1.65602	0.723573	-2.28867	0.0220987	0.170561	0.25	0.38	0.11	0.13	0.08	0.03	SLC22A3	chr6	protein_coding	solute carrier family 22 member 3
ENSG00000224553.1	0.667499	-1.57606	3.3447	-0.471211	0.63749	1	0.23	0	0	0	0.08	0	RPS26P20	chr2	processed_pseudogene	ribosomal protein S26 pseudogene 20
ENSG00000115504.15	2838.46	-0.917466	0.287286	-3.19356	0.00140531	0.0219292	14.38	11.93	9.45	6.31	7.86	4.91	EHBP1	chr2	protein_coding	EH domain binding protein 1
ENSG00000275325.4	1.43741	0.221276	2.00228	0.110512	0.912004	1	0.08	0	0	0.03	0.05	0.02	PDCD6IPP1	chr15	transcribed_unprocessed_pseudogene	PDCD6IP pseudogene 1
ENSG00000272921.1	1691.43	-0.258021	0.233592	-1.10458	0.269342	0.705783	58.08	55.95	64.43	48.62	46.15	54.21	RP11-500M8.7	chr12	protein_coding	--
ENSG00000119421.7	2665.71	-0.153023	0.287828	-0.531646	0.594971	0.898021	81.12	83.59	112	80.11	69.15	98.42	NDUFA8	chr9	protein_coding	NADH:ubiquinone oxidoreductase subunit A8
ENSG00000146233.8	1.43597	-1.71273	2.25322	-0.760125	0.44718	1	0.03	0	0.03	0	0.02	0	CYP39A1	chr6	protein_coding	cytochrome P450 family 39 subfamily A member 1
ENSG00000255431.1	0.176198	0.777483	4.08047	0.190537	0.848888	1	0	0	0	0	0.03	0	OR5B19P	chr11	unprocessed_pseudogene	olfactory receptor family 5 subfamily B member 19 pseudogene
ENSG00000271707.1	6.26032	-0.106464	0.995857	-0.106907	0.914863	0.982926	0.29	0.25	0.09	0.35	0.18	0.06	ATP1B3P1	chr2	processed_pseudogene	ATPase Na+/K+ transporting subunit beta 3 pseudogene 1
ENSG00000266306.1	1.51805	0.914309	1.82926	0.499824	0.617199	1	0	0.02	0.03	0.02	0.08	0.02	CTD-2008P7.6	chr17	unprocessed_pseudogene	--
ENSG00000185608.9	933.972	0.40911	0.23034	1.77611	0.0757142	0.371255	16.55	14.66	16.92	22.59	19.59	21.65	MRPL40	chr22	protein_coding	mitochondrial ribosomal protein L40
ENSG00000214534.5	1.71947	0.553998	1.79074	0.309367	0.757042	1	0.01	0.01	0.01	0	0.04	0.01	ZNF705E	chr11	protein_coding	zinc finger protein 705E
ENSG00000090615.15	3655.63	-0.211576	0.258774	-0.817609	0.413581	0.81539	7.92	9.37	11.96	8.67	8.49	8.17	GOLGA3	chr12	protein_coding	golgin A3
ENSG00000135736.6	122.192	0.625245	0.358385	1.74462	0.081051	0.386351	1.25	0.94	0.79	1.38	2.11	1.16	CCDC102A	chr16	protein_coding	coiled-coil domain containing 102A
ENSG00000087087.20	4214.47	0.26055	0.266558	0.977461	0.328341	0.758985	17.09	23.17	22.07	26.76	22.05	26	SRRT	chr7	protein_coding	serrate, RNA effector molecule
ENSG00000066032.19	1.15553	-1.26636	2.46559	-0.513611	0.607524	1	0.01	0	0	0	0.01	0	CTNNA2	chr2	protein_coding	catenin alpha 2
ENSG00000104529.18	10987.5	0.435534	0.298804	1.45759	0.144953	0.53373	22.95	20.91	35.14	34.33	31.91	40.08	EEF1D	chr8	protein_coding	eukaryotic translation elongation factor 1 delta
ENSG00000237274.2	0.491301	-2.5328	4.00165	-0.63294	0.526773	1	0.08	0	0	0	0	0	GTF3AP1	chr9	processed_pseudogene	general transcription factor IIIA pseudogene 1
ENSG00000233690.1	0.92998	-0.91909	2.35601	-0.390104	0.69646	1	0.05	0.13	0	0.04	0.05	0	EBAG9P1	chr10	processed_pseudogene	EBAG9 pseudogene 1
ENSG00000181220.17	677.827	-0.121579	0.292019	-0.416339	0.677162	0.928859	1.97	1.92	2.78	1.94	1.79	2.38	ZNF746	chr7	protein_coding	zinc finger protein 746
ENSG00000169684.13	1365.16	0.183846	0.473362	0.388383	0.697733	0.935679	12.87	11.08	3.92	13.11	12.94	6.04	CHRNA5	chr15	protein_coding	cholinergic receptor nicotinic alpha 5 subunit
ENSG00000182950.3	3.02516	1.13503	1.40057	0.810411	0.417704	1	0	0.09	0.04	0.04	0.1	0.14	ODF3L1	chr15	protein_coding	outer dense fiber of sperm tails 3 like 1
ENSG00000142910.16	5333.47	0.0177746	0.52164	0.0340745	0.972818	0.994208	17.79	15.46	46.7	24.21	13.79	41.36	TINAGL1	chr1	protein_coding	tubulointerstitial nephritis antigen like 1
ENSG00000257616.1	0.66901	1.39416	2.88081	0.483947	0.628423	1	0.01	0	0	0	0.02	0.01	RP11-641A6.5	chr12	processed_pseudogene	--
ENSG00000025423.11	111.266	0.972108	0.469062	2.07245	0.0382234	0.245845	1.01	0.51	1.11	1.06	1.44	2.6	HSD17B6	chr12	protein_coding	hydroxysteroid 17-beta dehydrogenase 6
ENSG00000254458.1	0.516162	0.868138	3.65082	0.237792	0.812042	1	0.05	0	0	0	0.11	0	RP11-867G23.13	chr11	lncRNA	--
ENSG00000287123.1	0.163767	-1.14607	4.08047	-0.280867	0.778812	1	0.02	0	0	0	0	0	RP11-323F11.1	chr2	lncRNA	--
ENSG00000037637.11	1093.34	0.138195	0.22213	0.622135	0.533853	0.877042	3.07	3.11	2.97	3.38	3.78	2.96	FBXO42	chr1	protein_coding	F-box protein 42
ENSG00000168610.16	3010.29	0.0472339	0.259614	0.181939	0.855631	0.974965	5.88	6.72	8.32	7.08	6.73	7.79	STAT3	chr17	protein_coding	signal transducer and activator of transcription 3
ENSG00000259175.1	0.163767	-1.14607	4.08047	-0.280867	0.778812	1	0.01	0	0	0	0	0	RP11-379K22.2	chr15	lncRNA	--
ENSG00000272529.1	1.87609	0.545002	1.63491	0.333353	0.738868	1	0.1	0.12	0	0.12	0.16	0.04	RP11-415F23.4	chr3	lncRNA	--
ENSG00000165392.11	1488.36	0.262054	0.302593	0.866027	0.386475	0.797865	5.55	4.5	2.99	5.28	5.73	4.69	WRN	chr8	protein_coding	WRN RecQ like helicase
ENSG00000047936.11	5168.39	0.354064	0.438806	0.806879	0.419736	0.819384	9.51	9.49	21.57	14.63	11.86	24.67	ROS1	chr6	protein_coding	ROS proto-oncogene 1, receptor tyrosine kinase
ENSG00000249242.8	3.53383	0.561598	1.22199	0.459576	0.645821	0.91695	0.03	0	0.03	0.03	0.03	0.04	TMEM150C	chr4	protein_coding	transmembrane protein 150C
ENSG00000169020.10	2468.08	-0.317651	0.260924	-1.21741	0.223449	0.655463	76.74	62.33	94.35	66.06	56.71	63.9	ATP5ME	chr4	protein_coding	ATP synthase membrane subunit e
ENSG00000286486.1	0.516162	0.868138	3.65082	0.237792	0.812042	1	0.01	0	0	0	0.02	0	RP11-278H7.6	chr1	lncRNA	--
ENSG00000117748.10	2137.48	0.0176582	0.256831	0.0687543	0.945185	0.988356	29.26	28.49	27.16	35.44	27.46	23.38	RPA2	chr1	protein_coding	replication protein A2
ENSG00000260364.1	0.163767	-1.14607	4.08047	-0.280867	0.778812	1	0.03	0	0	0	0	0	RP11-256I9.3	chr16	lncRNA	--
ENSG00000258881.6	678.44	0.0666526	0.286064	0.232999	0.815762	0.967122	3.95	4.66	3.15	4.77	3.8	3.78	AC007040.11	chr2	protein_coding	--
ENSG00000284092.1	0.152848	0.777483	4.08047	0.190537	0.848888	1	0	0	0	0	0	0.41	MIR5703	chr2	miRNA	microRNA 5703
ENSG00000076258.10	51.2502	-1.37303	0.450633	-3.04688	0.00231229	0.0321539	0.7	0.62	0.98	0.17	0.36	0.36	FMO4	chr1	protein_coding	flavin containing dimethylaniline monoxygenase 4
ENSG00000164089.9	0.935545	-0.156081	2.5931	-0.0601907	0.952004	1	0.03	0	0	0.01	0	0.02	ETNPPL	chr4	protein_coding	ethanolamine-phosphate phospho-lyase
ENSG00000146457.16	3310.03	-0.104265	0.258384	-0.403527	0.686561	0.931409	13.64	16.43	12.15	13.57	12.14	13.67	WTAP	chr6	protein_coding	WT1 associated protein
ENSG00000273983.1	185.953	0.524972	0.697867	0.752252	0.4519	0.838499	3.01	1.33	0.7	2.06	4.84	0.5	H3C8	chr6	protein_coding	H3 clustered histone 8
ENSG00000269439.6	51.0591	0.40289	0.499549	0.806509	0.419949	0.819496	0.47	0.17	0.51	0.34	0.6	0.59	PGLS-DT	chr19	lncRNA	PGLS divergent transcript
ENSG00000256377.6	98.173	-1.35296	0.389064	-3.47748	0.000506153	0.00986488	3.37	1.81	2.03	0.75	1.26	0.84	RP11-1060J15.4	chr12	lncRNA	--
ENSG00000279707.1	0.225734	-1.14607	4.08047	-0.280867	0.778812	1	0	0.07	0	0	0	0	RP11-380M21.1	chr18	TEC	--
ENSG00000005486.17	1159.42	0.674469	0.371955	1.81331	0.0697842	0.354273	6.61	9.62	13.34	17.59	10.96	18.43	RHBDD2	chr7	protein_coding	rhomboid domain containing 2
ENSG00000164818.16	1225.92	0.456067	0.241693	1.88696	0.0591651	0.321771	4.34	3.81	3.32	5.6	4.95	5.19	DNAAF5	chr7	protein_coding	dynein axonemal assembly factor 5
ENSG00000227438.1	0.65809	2.74945	3.25402	0.84494	0.398144	1	0	0	0	0	0.09	0.07	AP001471.1	chr21	lncRNA	--
ENSG00000178965.14	0.61415	-1.54259	2.92883	-0.526692	0.598407	1	0.01	0	0	0	0	0	ERICH3	chr1	protein_coding	glutamate rich 3
ENSG00000187686.4	3.30551	0.580392	1.25347	0.463029	0.643343	0.915563	0.01	0.04	0.01	0.05	0.03	0.01	KRT18P59	chr11	transcribed_processed_pseudogene	keratin 18 pseudogene 59
ENSG00000077274.9	1.49032	0.120712	1.80783	0.066772	0.946763	1	0.02	0.01	0	0.01	0.01	0.02	CAPN6	chrX	protein_coding	calpain 6
ENSG00000150773.12	25.4776	0.587192	0.598541	0.981039	0.326573	0.757525	0.23	0.18	0.09	0.25	0.38	0.13	PIH1D2	chr11	protein_coding	PIH1 domain containing 2
ENSG00000230415.1	5.12295	1.48074	1.04421	1.41805	0.156175	0.551344	0.21	0.07	0.14	0.17	0.46	0.54	LINC01786	chr1	lncRNA	long intergenic non-protein coding RNA 1786
ENSG00000131398.15	52.6413	1.09905	0.642507	1.71056	0.0871621	0.403446	0.05	0.1	0.24	0.27	0.13	0.43	KCNC3	chr19	protein_coding	potassium voltage-gated channel subfamily C member 3
ENSG00000278224.7	0.505243	2.36409	3.59736	0.657173	0.51107	1	0	0	0	0	0.02	0.01	PRICKLE4	chr6	protein_coding	prickle planar cell polarity protein 4
ENSG00000230898.1	0.434683	-0.901408	3.843	-0.234559	0.814551	1	0	0	0.1	0.05	0	0	RP11-9L18.3	chr1	lncRNA	--
ENSG00000096006.12	2.3133	-1.94478	1.69744	-1.14572	0.251912	1	0.04	0.09	0	0.01	0.01	0.01	CRISP3	chr6	protein_coding	cysteine rich secretory protein 3
ENSG00000270112.4	0.528593	2.42687	3.98529	0.608956	0.542554	1	0	0	0	0	0.01	0	ST8SIA5-DT	chr18	lncRNA	ST8SIA5 divergent transcript
ENSG00000271826.5	49.1246	-1.09694	0.508143	-2.15871	0.0308724	0.212718	1.36	0.61	0.6	0.24	0.55	0.41	PLS3-AS1	chrX	lncRNA	PLS3 antisense RNA 1
ENSG00000230428.1	0.627665	-1.38021	3.43681	-0.401597	0.68798	1	0	0.25	0	0	0.11	0	RP1-196A12.1	chr16	transcribed_unprocessed_pseudogene	--
ENSG00000250043.1	0.176198	0.777483	4.08047	0.190537	0.848888	1	0	0	0	0	0.02	0	RP11-161D15.2	chr4	lncRNA	--
ENSG00000287472.1	0.163767	-1.14607	4.08047	-0.280867	0.778812	1	0.02	0	0	0	0	0	RP11-445J9.2	chr1	lncRNA	--
ENSG00000246731.3	2.73555	-0.0753444	1.36105	-0.0553575	0.955854	1	0.03	0.03	0.03	0.01	0.07	0.01	MGC16275	chr17	lncRNA	--
ENSG00000139289.14	10177.8	-0.372614	0.384783	-0.968375	0.332857	0.7634	43.86	41.75	68.58	36.57	25.28	55.76	PHLDA1	chr12	protein_coding	pleckstrin homology like domain family A member 1
ENSG00000157014.11	2548.35	-0.0537509	0.267909	-0.200631	0.840987	0.973382	10.91	13.27	12.64	14.02	9.91	11.59	TATDN2	chr3	protein_coding	TatD DNase domain containing 2
ENSG00000178445.10	559.666	0.218916	0.232597	0.941181	0.346612	0.774399	1.61	1.51	1.49	1.88	1.68	1.81	GLDC	chr9	protein_coding	glycine decarboxylase
ENSG00000171786.6	2.39307	0.0658011	1.4208	0.0463126	0.963061	1	0.03	0.01	0.03	0.01	0.01	0.05	NHLH1	chr1	protein_coding	nescient helix-loop-helix 1
ENSG00000287299.1	19.4699	-0.0323689	0.624473	-0.0518339	0.958661	0.989909	0.07	0.08	0.03	0.07	0.07	0.03	RP11-6G22.1	chr2	lncRNA	--
ENSG00000125735.11	72.7687	0.9267	1.45257	0.637974	1	1	0.03	0.05	0.76	0.24	0.2	1.1	TNFSF14	chr19	protein_coding	TNF superfamily member 14
ENSG00000135124.15	275.279	0.152399	0.337105	0.452081	0.65121	0.918967	0.64	0.75	1.14	0.85	0.86	1.1	P2RX4	chr12	protein_coding	purinergic receptor P2X 4
ENSG00000260871.1	1.28238	0.156271	2.13246	0.0732818	0.941582	1	0.03	0.08	0	0.02	0.1	0	CTD-2373J6.1	chr5	lncRNA	--
ENSG00000288578.1	0.163767	-1.14607	4.08047	-0.280867	0.778812	1	0.03	0	0	0	0	0	AF130248.1	chr21	lncRNA	--
ENSG00000245059.2	1.00376	-0.124938	2.2461	-0.0556243	0.955641	1	0	0.03	0.04	0	0.03	0.04	RP11-303E16.7	chr16	lncRNA	--
ENSG00000179454.14	528.563	-0.419002	0.398537	-1.05135	0.293099	0.729326	2.73	2.06	1.15	1.37	2.08	1.04	KLHL28	chr14	protein_coding	kelch like family member 28
ENSG00000235092.6	71.8229	-1.42119	0.477461	-2.97656	0.00291507	0.0380553	0.26	0.31	0.6	0.09	0.16	0.18	ID2-AS1	chr2	lncRNA	ID2 antisense RNA 1
ENSG00000108219.15	2565.56	-0.0767954	0.319884	-0.240073	0.810274	0.965121	3.22	3.62	4.81	4.09	2.66	4.25	TSPAN14	chr10	protein_coding	tetraspanin 14
ENSG00000153093.20	177.59	-0.087198	0.314018	-0.277685	0.781254	0.958659	0.75	0.58	0.45	0.55	0.52	0.6	ACOXL	chr2	protein_coding	acyl-CoA oxidase like
ENSG00000164603.12	311.952	0.367799	0.435792	0.843979	0.398681	0.805529	2.19	1.91	1.16	1.97	3.69	1.25	BMT2	chr7	protein_coding	base methyltransferase of 25S rRNA 2 homolog
ENSG00000145777.15	42.575	-1.24036	0.744365	-1.66633	0.0956471	0.422924	0.3	0.32	0.49	0.06	0.04	0.35	TSLP	chr5	protein_coding	thymic stromal lymphopoietin
ENSG00000172782.13	0.163767	-1.14607	4.08047	-0.280867	0.778812	1	0.01	0	0	0	0	0	FADS6	chr17	protein_coding	fatty acid desaturase 6
ENSG00000135624.16	19130.9	0.203563	0.257162	0.791574	0.428609	0.823567	124.95	126.25	141.01	153.05	125.13	171.95	CCT7	chr2	protein_coding	chaperonin containing TCP1 subunit 7
ENSG00000267280.5	11.5113	1.5212	0.746664	2.03732	0.0416175	0.258641	0.13	0.06	0.2	0.31	0.29	0.52	TBX2-AS1	chr17	lncRNA	TBX2 antisense RNA 1
ENSG00000253356.1	1.39944	-0.280354	1.8229	-0.153795	0.877771	1	0.09	0.12	0	0.04	0.05	0.08	RP11-90P5.2	chr8	lncRNA	--
ENSG00000159733.14	4.78112	1.24522	1.08693	1.14563	0.251947	0.688848	0.01	0.01	0	0.01	0.03	0.02	ZFYVE28	chr4	protein_coding	zinc finger FYVE-type containing 28
ENSG00000197056.11	2004.3	-0.390962	0.646148	-0.605065	0.545136	0.881681	19.47	11.85	3.34	7.25	16.85	2.93	ZMYM1	chr1	protein_coding	zinc finger MYM-type containing 1
ENSG00000155754.15	0.553268	-2.6829	3.47934	-0.771096	0.44065	1	0.01	0.01	0	0	0	0	C2CD6	chr2	protein_coding	C2 calcium dependent domain containing 6
ENSG00000104427.12	530.243	-0.0652217	0.39713	-0.164233	0.869548	0.976354	4.38	4.07	1.9	2.84	4.57	2.6	ZC2HC1A	chr8	protein_coding	zinc finger C2HC-type containing 1A
ENSG00000256745.1	9.16843	-0.479142	0.800504	-0.598551	0.549473	0.882283	0.63	0.69	0.22	0.24	0.53	0.34	ARPC3P3	chr11	processed_pseudogene	actin related protein 2/3 complex subunit 3 pseudogene 3
ENSG00000167183.3	2.5152	-3.82023	1.96057	-1.94853	0.051352	1	0.21	0.02	0.02	0	0.02	0	PRR15L	chr17	protein_coding	proline rich 15 like
ENSG00000229626.1	0.163767	-1.14607	4.08047	-0.280867	0.778812	1	0.03	0	0	0	0	0	PIGCP2	chr7	processed_pseudogene	phosphatidylinositol glycan anchor biosynthesis class C pseudogene 2
ENSG00000287769.1	69.509	-0.719448	0.379366	-1.89645	0.0579011	0.317848	0.93	0.56	0.57	0.4	0.51	0.35	RP11-317B17.5	chr9	lncRNA	--
ENSG00000214908.3	11.488	-0.871235	0.781538	-1.11477	0.264949	0.701715	0.83	0.6	0.16	0.24	0.32	0.31	RP11-229M1.2	chr9	processed_pseudogene	--
ENSG00000280163.1	2.01414	0.381197	1.4976	0.254538	0.79908	1	0.05	0.02	0.01	0.01	0.07	0.03	CTC-277H1.6	chr16	TEC	--
ENSG00000272554.1	0.444202	-2.40199	4.01051	-0.598923	0.549224	1	0	0	0.09	0	0	0	RP11-317L10.1	chr3	lncRNA	--
ENSG00000099998.19	85.5075	1.47575	0.635578	2.32191	0.0202378	0.160933	0.07	0.13	0.4	0.84	0.3	0.51	GGT5	chr22	protein_coding	gamma-glutamyltransferase 5
ENSG00000280204.4	0.163767	-1.14607	4.08047	-0.280867	0.778812	1	0.02	0	0	0	0	0	OR1S1	chr11	protein_coding	olfactory receptor family 1 subfamily S member 1
ENSG00000224520.2	22.9964	-0.987384	0.522783	-1.88871	0.058931	0.32095	0.66	0.62	0.39	0.33	0.3	0.21	KRT8P45	chr1	processed_pseudogene	keratin 8 pseudogene 45
ENSG00000128191.16	1973.24	0.207033	0.381732	0.542352	0.587576	0.896738	4.3	6.68	8.82	8.58	5.09	9.08	DGCR8	chr22	protein_coding	DGCR8 microprocessor complex subunit
ENSG00000286458.1	0.163767	-1.14607	4.08047	-0.280867	0.778812	1	0.01	0	0	0	0	0	RP11-221G19.1	chr7	lncRNA	--
ENSG00000063515.3	0.329045	1.74741	4.03175	0.433412	0.664715	1	0	0	0	0	0.01	0.01	GSC2	chr22	protein_coding	goosecoid homeobox 2
ENSG00000137804.14	7.37868	0.433579	0.941105	0.460712	0.645005	0.916479	0.1	0.01	0.03	0.04	0.09	0.06	NUSAP1	chr15	protein_coding	nucleolar and spindle associated protein 1
ENSG00000132623.16	458.756	0.565802	0.366898	1.54213	0.123043	0.489978	2.26	1.74	1	2.53	3.03	1.88	ANKEF1	chr20	protein_coding	ankyrin repeat and EF-hand domain containing 1
ENSG00000164134.13	6856.45	-0.324924	0.363265	-0.894454	0.371079	0.790433	25.85	23.85	12.66	20.38	18.22	11.65	NAA15	chr4	protein_coding	N-alpha-acetyltransferase 15, NatA auxiliary subunit
ENSG00000064012.22	1219.6	-0.0367999	0.289297	-0.127205	0.898779	0.980665	5.29	4.39	3.84	4.47	5.6	3.21	CASP8	chr2	protein_coding	caspase 8
ENSG00000214176.9	206.62	-0.00930659	0.329928	-0.0282079	0.977496	0.995185	0.57	0.52	0.84	0.49	0.78	0.67	PLEKHM1P1	chr17	transcribed_unprocessed_pseudogene	pleckstrin homology and RUN domain containing M1 pseudogene 1
ENSG00000224411.3	69.6701	-0.0694272	0.60554	-0.114653	0.90872	0.982124	1.65	0.55	0.4	1.09	1.02	0.37	HSP90AA2P	chr11	processed_pseudogene	heat shock protein 90 alpha family class A member 2, pseudogene
ENSG00000230758.1	1.11034	0.362376	2.17695	0.166461	0.867795	1	0.22	0	0.1	0	0.12	0.28	SNAP23P1	chr20	processed_pseudogene	synaptosome associated protein 23 pseudogene 1
ENSG00000108187.16	84.9706	0.153357	0.351034	0.436872	0.662204	0.922851	0.42	0.51	0.31	0.45	0.51	0.41	PBLD	chr10	protein_coding	phenazine biosynthesis like protein domain containing
ENSG00000162670.11	0.554779	0.777062	3.06662	0.253393	0.799964	1	0	0.01	0	0	0.01	0.01	BRINP3	chr1	protein_coding	BMP/retinoic acid inducible neural specific 3
ENSG00000127124.16	295.096	0.395142	0.291716	1.35454	0.175563	0.585296	0.36	0.45	0.56	0.65	0.56	0.6	HIVEP3	chr1	protein_coding	HIVEP zinc finger 3
ENSG00000241280.1	17.3591	-2.95488	0.888259	-3.32659	0.00087915	0.0150687	0.25	0.11	0.78	0.03	0.03	0.09	RP11-221J22.2	chr3	lncRNA	--
ENSG00000130816.17	8028.19	0.349663	0.219265	1.59471	0.110778	0.461561	12.16	12.43	11.74	16.53	14.49	15.33	DNMT1	chr19	protein_coding	DNA methyltransferase 1
ENSG00000240877.3	3.62135	-0.151577	1.35359	-0.111981	0.910838	0.982336	0.27	0.12	0.64	0.59	0	0.31	RN7SL521P	chr7	misc_RNA	RNA, 7SL, cytoplasmic 521, pseudogene
ENSG00000185338.7	15.709	1.21332	1.13563	1.06841	0.285337	0.722175	0.03	0.1	0.29	0.16	0.02	0.77	SOCS1	chr16	protein_coding	suppressor of cytokine signaling 1
ENSG00000165948.11	127.464	0.438897	0.39816	1.10231	0.270326	0.705806	1.03	0.8	1.82	1.31	1.7	1.93	IFI27L1	chr14	protein_coding	interferon alpha inducible protein 27 like 1
ENSG00000279378.1	0.503732	-0.999903	3.66177	-0.273066	0.784803	1	0.03	0	0	0	0.01	0	RP11-70D24.1	chr16	TEC	--
ENSG00000124749.17	3.42452	-0.831395	1.14242	-0.727749	0.466767	0.843804	0.01	0.02	0.01	0.01	0.01	0.01	COL21A1	chr6	protein_coding	collagen type XXI alpha 1 chain
ENSG00000115520.8	1232.09	-0.517019	0.213771	-2.41856	0.0155821	0.133717	14.55	13.31	14.37	9.99	9.64	9.88	COQ10B	chr2	protein_coding	coenzyme Q10B
ENSG00000259280.1	0.225734	-1.14607	4.08047	-0.280867	0.778812	1	0	0.02	0	0	0	0	RP11-122D10.1	chr15	lncRNA	--
ENSG00000261742.6	0.701335	-3.0329	2.73809	-1.10767	0.268004	1	0.02	0.01	0.01	0	0	0	LINC00922	chr16	lncRNA	long intergenic non-protein coding RNA 922
ENSG00000263105.1	3.08169	1.02166	1.21767	0.839027	0.401454	1	0.17	0.11	0.22	0.21	0.55	0.29	RP11-95P2.3	chr16	lncRNA	--
ENSG00000115677.18	20619.7	0.0331773	0.255428	0.129889	0.896654	0.980665	37.85	42.55	52.31	44.63	41.86	49.19	HDLBP	chr2	protein_coding	high density lipoprotein binding protein
ENSG00000136279.21	1871.01	0.276348	0.224488	1.23102	0.218316	0.647789	3.41	3.76	3.47	4.68	4.34	3.91	DBNL	chr7	protein_coding	drebrin like
ENSG00000256691.1	0.225734	-1.14607	4.08047	-0.280867	0.778812	1	0	0.06	0	0	0	0	RP11-476M19.3	chr12	lncRNA	--
ENSG00000131263.13	4891.52	-0.110045	0.303558	-0.362517	0.716966	0.941671	15.52	12.65	9.68	11.53	15.03	8.81	RLIM	chrX	protein_coding	ring finger protein, LIM domain interacting
ENSG00000258170.1	0.163767	-1.14607	4.08047	-0.280867	0.778812	1	0.06	0	0	0	0	0	RP11-263K4.5	chr12	lncRNA	--
ENSG00000248980.1	13.857	0.474847	0.699605	0.678735	0.497306	0.862556	0.35	0.34	0.82	0.9	0.38	0.8	SPCS3-AS1	chr4	lncRNA	SPCS3 antisense RNA 1
ENSG00000253743.1	0.604315	-1.38178	3.48099	-0.396949	0.691405	1	0	0.04	0	0	0	0.01	MARK2P11	chr5	unprocessed_pseudogene	microtubule affinity regulating kinase 2 pseudogene 11
ENSG00000250579.2	0.401931	-0.18429	3.94231	-0.0467466	0.962715	1	0	0.01	0	0	0	0	CTD-2297D10.2	chr5	lncRNA	--
ENSG00000080572.13	0.451467	-2.35818	4.01365	-0.58754	0.556841	1	0	0.04	0	0	0	0	DNAAF6	chrX	protein_coding	dynein axonemal assembly factor 6
ENSG00000266850.1	7.83783	-0.345674	0.909084	-0.380245	0.703764	0.937527	0.17	0.14	0.25	0.04	0.14	0.26	RP11-370A5.1	chr18	lncRNA	--
ENSG00000225405.3	12.3978	0.636533	0.873086	0.729061	0.465965	0.843804	0.27	0.35	1.34	0.79	0.45	1.78	RPS15AP17	chr4	processed_pseudogene	ribosomal protein S15a pseudogene 17
ENSG00000270228.1	0.763302	-3.13401	2.6858	-1.16688	0.243258	1	0.01	0.03	0.01	0	0	0	RP11-453E17.3	chr4	processed_pseudogene	--
ENSG00000180178.11	14.4288	0.161393	0.653879	0.246824	0.805044	0.964048	0.11	0.06	0.05	0.06	0.12	0.06	FAR2P1	chr2	transcribed_unprocessed_pseudogene	fatty acyl-CoA reductase 2 pseudogene 1
ENSG00000100418.8	2701.98	-0.0960057	0.243542	-0.394206	0.693429	0.934281	14.03	16.1	14.73	15.73	12.5	13.82	DESI1	chr22	protein_coding	desumoylating isopeptidase 1
ENSG00000215049.3	0.60323	-0.136456	2.64213	-0.0516463	0.95881	1	0.05	0	0.04	0.04	0	0.04	PRDX2P1	chr13	processed_pseudogene	peroxiredoxin 2 pseudogene 1
ENSG00000162929.14	687.668	-0.713605	0.379258	-1.88158	0.0598929	0.32418	3.78	2.82	1.88	1.75	2.39	1.09	KIAA1841	chr2	protein_coding	--
ENSG00000197622.13	3085.52	0.193379	0.295421	0.654586	0.512734	0.869373	14.83	16.98	22.7	21.36	17.11	23.63	CDC42SE1	chr1	protein_coding	CDC42 small effector 1
ENSG00000273365.1	0.853398	-1.97515	3.14186	-0.628657	0.529573	1	0	0.14	0	0	0.04	0	RP11-466F5.10	chr1	lncRNA	--
ENSG00000163406.11	16.5212	-1.6896	0.68336	-2.47248	0.0134178	0.119714	0.17	0.09	0.08	0.04	0.05	0.02	SLC15A2	chr3	protein_coding	solute carrier family 15 member 2
ENSG00000224690.2	0.481893	2.30335	3.65014	0.631029	0.528021	1	0	0	0	0	0.07	0.11	UBE2D3P3	chr1	processed_pseudogene	ubiquitin conjugating enzyme E2 D3 pseudogene 3
ENSG00000229222.1	7.04655	0.462845	0.816229	0.567053	0.570678	0.890415	0.17	0.11	0.09	0.14	0.23	0.14	KRT18P4	chr20	processed_pseudogene	keratin 18 pseudogene 4
ENSG00000116205.14	338.989	0.168319	0.48469	0.347272	0.728387	0.944192	1.05	0.63	0.41	0.75	1.26	0.37	TCEANC2	chr1	protein_coding	transcription elongation factor A N-terminal and central domain containing 2
ENSG00000196114.3	0.467593	2.26328	3.13705	0.721467	0.470622	1	0	0	0	0.06	0.07	0.06	IFITM3P3	chr6	processed_pseudogene	IFITM3 pseudogene 3
ENSG00000261898.2	0.152848	0.777483	4.08047	0.190537	0.848888	1	0	0	0	0	0	0.05	RP11-314A20.5	chr17	lncRNA	--
ENSG00000204969.7	8.59432	-6.64275	1.49737	-4.43628	9.15281e-06	0.000338356	0.11	0.09	0.02	0	0	0	PCDHA2	chr5	protein_coding	protocadherin alpha 2
ENSG00000176095.12	1207.54	0.396741	0.274908	1.44318	0.148971	0.54051	4.48	4.82	6.58	8.03	6.41	6.49	IP6K1	chr3	protein_coding	inositol hexakisphosphate kinase 1
ENSG00000200731.1	0.741896	-0.14897	2.8396	-0.0524615	0.958161	1	0.18	0.24	0	0	0.4	0	RNU1-124P	chr8	snRNA	RNA, U1 small nuclear 124, pseudogene
ENSG00000267041.6	173.371	-1.41337	0.56235	-2.51332	0.0119601	0.110113	1.41	0.69	0.45	0.33	0.53	0.12	ZNF850	chr19	protein_coding	zinc finger protein 850
ENSG00000143337.19	2009.97	-1.1978	0.262585	-4.56159	5.07671e-06	0.000205341	13.36	14.66	19.24	6.89	6.42	7.29	TOR1AIP1	chr1	protein_coding	torsin 1A interacting protein 1
ENSG00000177885.15	3561.46	0.00143909	0.20664	0.00696424	0.994443	0.998493	20.96	18.25	20.64	20.2	21.37	18.48	GRB2	chr17	protein_coding	growth factor receptor bound protein 2
ENSG00000105393.16	2768.27	0.0743439	0.27087	0.274464	0.783728	0.959134	25.26	22.43	35.28	26.6	29.81	30.78	BABAM1	chr19	protein_coding	BRISC and BRCA1 A complex member 1
ENSG00000174672.16	228.309	-1.11121	0.303739	-3.65843	0.000253769	0.00564687	1.09	1.33	1.15	0.69	0.56	0.42	BRSK2	chr11	protein_coding	BR serine/threonine kinase 2
ENSG00000184634.16	1280.5	0.230726	0.312213	0.739001	0.459906	0.840718	3.57	3.48	5.54	3.93	5.04	5.77	MED12	chrX	protein_coding	mediator complex subunit 12
ENSG00000287104.1	73.9996	-0.262891	0.37107	-0.708467	0.478656	0.851925	2.06	1.52	2.18	1.21	2.16	1.48	RP11-326F6.1	chr4	lncRNA	--
ENSG00000183770.7	7.65994	6.30089	1.41796	4.44361	8.84599e-06	0.000328901	0	0	0	0.15	0.13	0.14	FOXL2	chr3	protein_coding	forkhead box L2
ENSG00000258873.3	0.451467	-2.35818	4.01365	-0.58754	0.556841	1	0	0.07	0	0	0	0	DUXA	chr19	protein_coding	double homeobox A
ENSG00000141699.11	1362.11	0.206939	0.220152	0.939983	0.347226	0.774668	6.51	5.75	7.24	7.41	7.93	7.19	RETREG3	chr17	protein_coding	reticulophagy regulator family member 3
ENSG00000197771.13	6526.62	-0.0866337	0.296138	-0.292545	0.76987	0.955431	31.41	34.89	22.22	33.24	28.14	22.63	MCMBP	chr10	protein_coding	minichromosome maintenance complex binding protein
ENSG00000265752.3	4.34619	-0.592285	1.66876	-0.354925	0.722645	0.943548	0	0.01	0.16	0	0.04	0.08	RP11-403A21.1	chr18	lncRNA	--
ENSG00000165732.13	24174.4	-0.224928	0.277348	-0.810995	0.417369	0.8172	138.67	156.34	118.8	127.8	96.23	129.99	DDX21	chr10	protein_coding	DExD-box helicase 21
ENSG00000146094.16	108.683	-0.116463	0.427309	-0.272549	0.7852	0.959456	0.35	0.54	0.84	0.56	0.39	0.64	DOK3	chr5	protein_coding	docking protein 3
ENSG00000225675.2	9.59202	-1.37253	1.00579	-1.36463	0.17237	0.58039	1.08	0.36	0.5	0.31	0.46	0	LINC01771	chr1	lncRNA	long intergenic non-protein coding RNA 1771
ENSG00000253173.3	2.49351	-0.422114	1.53536	-0.274928	0.783372	1	0.42	0.18	0	0.23	0.15	0.06	H2AZP2	chr8	processed_pseudogene	H2A.Z histone pseudogene 2
ENSG00000225930.4	0.163767	-1.14607	4.08047	-0.280867	0.778812	1	0.01	0	0	0	0	0	LINC02249	chr15	lncRNA	long intergenic non-protein coding RNA 2249
ENSG00000229091.3	9.65625	0.393375	0.816737	0.481643	0.63006	0.910691	0.16	0.14	0.04	0.22	0.14	0.1	HSPA8P8	chr7	processed_pseudogene	heat shock protein family A (Hsp70) member 8 pseudogene 8
ENSG00000224613.7	1.39067	-1.90965	2.04573	-0.933482	0.350571	1	0.04	0	0.03	0.01	0	0.01	RP11-153F1.1	chr1	lncRNA	--
ENSG00000279089.1	48.7866	-0.266532	0.429916	-0.619963	0.535282	0.877151	0.55	0.47	0.3	0.37	0.46	0.27	RP11-481C4.2	chr17	TEC	--
ENSG00000012504.15	0.148067	-1.14607	4.08047	-0.280867	0.778812	1	0	0	0.01	0	0	0	NR1H4	chr12	protein_coding	nuclear receptor subfamily 1 group H member 4
ENSG00000277595.1	2.31045	-0.0610127	1.52651	-0.0399687	0.968118	1	0	0.25	0.09	0.08	0.16	0.08	RP11-946P6.6	chr12	lncRNA	--
ENSG00000111530.13	7637.72	-0.175178	0.353349	-0.495765	0.62006	0.905437	19.33	16.94	10.94	15.9	17.64	8.75	CAND1	chr12	protein_coding	cullin associated and neddylation dissociated 1
ENSG00000257657.3	1.98231	-0.956487	1.62243	-0.58954	0.555499	1	0.02	0.03	0.02	0	0.03	0.01	RP11-352M15.1	chr12	lncRNA	--
ENSG00000108370.17	50.8588	0.0247997	0.731423	0.0339061	0.972952	0.994208	0.35	0.11	0.11	0.09	0.43	0.07	RGS9	chr17	protein_coding	regulator of G protein signaling 9
ENSG00000163349.22	4046.54	0.20138	0.242875	0.829149	0.40702	0.810518	11.9	10.99	9.69	11.6	15.18	10.92	HIPK1	chr1	protein_coding	homeodomain interacting protein kinase 1
ENSG00000238062.6	4.30744	-0.192302	1.12485	-0.170959	0.864256	0.975702	0.01	0.06	0.02	0.03	0.02	0.02	SPATA3-AS1	chr2	lncRNA	SPATA3 antisense RNA 1 (head to head)
ENSG00000153898.13	240.347	-0.741701	0.285303	-2.59969	0.00933071	0.0919938	2.75	2.24	1.94	1.54	1.25	1.35	MCOLN2	chr1	protein_coding	mucolipin TRP cation channel 2
ENSG00000213997.3	1.3994	-2.87257	2.01385	-1.42641	0.153751	1	0.07	0.09	0.1	0	0.04	0	PGAM1P7	chrX	processed_pseudogene	phosphoglycerate mutase 1 pseudogene 7
ENSG00000235916.1	0.972292	0.660706	2.26893	0.291197	0.7709	1	0.06	0.08	0	0.1	0	0.11	MRPS18CP7	chrX	processed_pseudogene	MRPS18C pseudogene 7
ENSG00000168411.14	3826.83	0.0215631	0.320543	0.0672705	0.946366	0.988665	18.76	16.27	11.54	18.53	18.32	10.84	RFWD3	chr16	protein_coding	ring finger and WD repeat domain 3
ENSG00000101966.13	1408.48	-0.276785	0.355754	-0.778025	0.436554	0.82789	6.16	4.56	2.88	3.64	4.87	2.81	XIAP	chrX	protein_coding	X-linked inhibitor of apoptosis
ENSG00000175746.6	10.0978	-1.21716	1.02363	-1.18906	0.234417	0.669457	0.08	0.26	0.02	0.09	0.05	0.02	C15orf54	chr15	lncRNA	--
ENSG00000253429.1	0.225734	-1.14607	4.08047	-0.280867	0.778812	1	0	0.12	0	0	0	0	KB-1090H4.2	chr8	processed_pseudogene	--
ENSG00000237566.1	0.163767	-1.14607	4.08047	-0.280867	0.778812	1	0.11	0	0	0	0	0	AC090955.5	chr3	processed_pseudogene	--
ENSG00000287941.1	0.163767	-1.14607	4.08047	-0.280867	0.778812	1	0.04	0	0	0	0	0	RP11-139K4.5	chr3	lncRNA	--
ENSG00000273253.2	7.61317	-0.323839	0.975122	-0.332101	0.739813	0.946377	0.19	0.17	0.31	0.15	0.38	0.02	RP3-402G11.26	chr22	lncRNA	--
ENSG00000218418.2	6.68044	-0.633672	0.898802	-0.705018	0.480799	0.853058	0.04	0.05	0.02	0.02	0.01	0.03	RP11-296E7.1	chr6	processed_pseudogene	--
ENSG00000225721.5	36.1745	0.289814	0.461337	0.628205	0.52987	0.875149	1.11	0.99	1.27	1.38	0.92	1.79	RP11-269F19.10	chr1	lncRNA	--
ENSG00000259854.1	0.451467	-2.35818	4.01365	-0.58754	0.556841	1	0	0.03	0	0	0	0	RP11-211G23.1	chr11	lncRNA	--
ENSG00000257809.1	1.40314	0.860146	1.99454	0.43125	0.666287	1	0.15	0	0	0.08	0.05	0.13	RP11-603J24.14	chr12	lncRNA	--
ENSG00000079931.15	338.016	1.20869	0.444466	2.71941	0.00653989	0.0707567	1.06	1.42	0.59	2.8	3.17	1.28	MOXD1	chr6	protein_coding	monooxygenase DBH like 1
ENSG00000204603.7	0.176198	0.777483	4.08047	0.190537	0.848888	1	0	0	0	0	0.01	0	LINC01257	chr12	lncRNA	long intergenic non-protein coding RNA 1257
ENSG00000053501.13	458.778	0.445205	0.350364	1.27069	0.203838	0.626169	3.31	3.33	6.04	5.37	4.92	6.88	USE1	chr19	protein_coding	unconventional SNARE in the ER 1
ENSG00000063660.9	2442.96	-0.268227	0.426109	-0.62948	0.529035	0.874778	7.03	9.87	15.51	8.83	5.35	12.46	GPC1	chr2	protein_coding	glypican 1
ENSG00000196248.6	5.74566	-1.44743	1.08944	-1.3286	0.18398	0.596624	0.05	0.18	0.36	0.04	0.05	0.12	OR10S1	chr11	protein_coding	olfactory receptor family 10 subfamily S member 1
ENSG00000248505.2	0.152848	0.777483	4.08047	0.190537	0.848888	1	0	0	0	0	0	0.01	LINC02380	chr4	lncRNA	long intergenic non-protein coding RNA 2380
ENSG00000137936.18	9782.11	0.11049	0.349526	0.316114	0.751916	0.949733	29.27	28.26	50.44	40.13	28.74	46.74	BCAR3	chr1	protein_coding	BCAR3 adaptor protein, NSP family member
ENSG00000073578.17	8887.35	-0.0802644	0.255307	-0.314384	0.75323	0.950026	23.53	28.35	30.53	24.94	23.97	29.03	SDHA	chr5	protein_coding	succinate dehydrogenase complex flavoprotein subunit A
ENSG00000249590.7	698.004	0.684395	0.288522	2.37207	0.0176887	0.146401	8.12	8.51	12.05	17.32	13.2	15.5	RP4-539M6.19	chr22	protein_coding	--
ENSG00000232271.1	0.176198	0.777483	4.08047	0.190537	0.848888	1	0	0	0	0	0.08	0	RP4-764O22.1	chr20	lncRNA	--
ENSG00000198643.7	0.296135	-1.86074	4.05188	-0.459228	0.64607	1	0	0	0.03	0	0	0	FAM3D	chr3	protein_coding	FAM3 metabolism regulating signaling molecule D
ENSG00000206969.1	0.373801	-2.1108	4.01525	-0.525695	0.5991	1	0	0.32	0.22	0	0	0	RNU6-1316P	chr14	snRNA	RNA, U6 small nuclear 1316, pseudogene
ENSG00000204682.8	402.177	0.977557	0.561055	1.74236	0.0814463	0.387567	2.81	2.07	0.77	5.69	4.2	1.38	MIR1915HG	chr10	lncRNA	MIR1915 host gene
ENSG00000275417.1	0.225734	-1.14607	4.08047	-0.280867	0.778812	1	0	0.1	0	0	0	0	RP11-844G16.3	chr15	lncRNA	--
ENSG00000254851.1	1.15614	1.11427	1.96503	0.567051	0.570679	1	0	0.04	0.03	0.05	0.07	0.03	RP11-109L13.1	chr11	unprocessed_pseudogene	--
ENSG00000233354.1	0.352395	1.83499	4.0245	0.455955	0.648423	1	0	0	0	0	0.1	0	LINC00028	chr20	lncRNA	long intergenic non-protein coding RNA 28
ENSG00000118194.20	14.7299	-2.66303	1.30661	-2.03813	0.0415373	0.258413	0.01	0	0.26	0	0.01	0.03	TNNT2	chr1	protein_coding	troponin T2, cardiac type
ENSG00000216863.10	1.07859	0.920344	2.58611	0.355879	0.721931	1	0	0	0	0	0.01	0	LY86-AS1	chr6	lncRNA	LY86 antisense RNA 1
ENSG00000196507.11	298.624	0.196929	0.244267	0.806205	0.420125	0.819563	3.09	3.14	3.33	3.54	4.17	3.3	TCEAL3	chrX	protein_coding	transcription elongation factor A like 3
ENSG00000089116.4	0.61753	-0.0813398	2.965	-0.0274333	0.978114	1	0.01	0	0.01	0	0	0.02	LHX5	chr12	protein_coding	LIM homeobox 5
ENSG00000115488.3	0.373801	-2.1108	4.01525	-0.525695	0.5991	1	0	0.03	0.02	0	0	0	NEU2	chr2	protein_coding	neuraminidase 2
ENSG00000215063.3	0.958895	-0.106239	2.30065	-0.0461776	0.963169	1	0.17	0	0	0.05	0.06	0.05	RPL21P2	chr20	processed_pseudogene	ribosomal protein L21 pseudogene 2
ENSG00000286315.1	2.01549	0.221495	1.58247	0.139968	0.888685	1	0.01	0	0.07	0.02	0.05	0.03	RP11-139E5.1	chr7	lncRNA	--
ENSG00000178297.14	0.852314	-0.769752	2.18166	-0.352828	0.724217	1	0.01	0.01	0.01	0.01	0.01	0	TMPRSS9	chr19	protein_coding	transmembrane serine protease 9
ENSG00000223023.1	1.21987	-1.69269	2.39207	-0.707625	0.479178	1	0.74	0.64	0	0.41	0	0	Y_RNA	chr18	misc_RNA	--
ENSG00000257918.1	2.76686	1.60528	1.36336	1.17744	0.239018	1	0.03	0.04	0.06	0.24	0.11	0.06	RP11-482D24.3	chr12	lncRNA	--
ENSG00000214255.5	0.176198	0.777483	4.08047	0.190537	0.848888	1	0	0	0	0	0.03	0	RPS2P6	chr18	processed_pseudogene	ribosomal protein S2 pseudogene 6
ENSG00000272473.1	8.29802	1.33714	0.820897	1.62887	0.103339	0.442812	0.15	0.2	0.08	0.41	0.47	0.22	AC006273.4	chr19	lncRNA	--
ENSG00000171224.9	23.1109	-2.66039	0.634304	-4.19419	2.73848e-05	0.000870818	0.71	0.84	0.79	0.23	0.09	0.05	FAM241B	chr10	protein_coding	family with sequence similarity 241 member B
ENSG00000222881.1	1.38126	-1.62527	2.08659	-0.778915	0.43603	1	0.99	0.32	0.22	0	0.55	0	Y_RNA	chr17	misc_RNA	--
ENSG00000177383.5	2327.1	-0.682476	0.225762	-3.02298	0.00250296	0.0341115	46.64	38.6	48.54	25.37	30.78	27.29	MAGEF1	chr3	protein_coding	MAGE family member F1
ENSG00000260719.1	0.685636	-3.00434	2.75246	-1.09151	0.275049	1	0.02	0.02	0.03	0	0	0	AC009133.17	chr16	lncRNA	--
ENSG00000237991.3	28.349	-1.10362	0.844329	-1.3071	0.191178	0.607346	5.82	1.95	0.58	1.73	1.89	0.31	RPL35P1	chr1	processed_pseudogene	ribosomal protein L35 pseudogene 1
ENSG00000267000.1	0.163767	-1.14607	4.08047	-0.280867	0.778812	1	0.05	0	0	0	0	0	RP11-27G24.3	chr18	lncRNA	--
ENSG00000134917.10	0.163767	-1.14607	4.08047	-0.280867	0.778812	1	0.01	0	0	0	0	0	ADAMTS8	chr11	protein_coding	ADAM metallopeptidase with thrombospondin type 1 motif 8
ENSG00000111669.15	19812.8	-0.0387054	0.221453	-0.174779	0.861253	0.975702	190.46	196.95	201.19	211.63	201.19	162.99	TPI1	chr12	protein_coding	triosephosphate isomerase 1
ENSG00000266261.1	0.62658	-0.063264	2.62077	-0.0241394	0.980741	1	0.05	0	0.04	0.04	0.05	0	RP11-640I15.1	chr17	lncRNA	--
ENSG00000084110.11	4.21469	-0.788103	1.0575	-0.745253	0.456119	0.83939	0.04	0.01	0.03	0.02	0.02	0.01	HAL	chr12	protein_coding	histidine ammonia-lyase
ENSG00000227846.1	0.627665	-1.38021	3.43681	-0.401597	0.68798	1	0	0.08	0	0	0.03	0	UGT1A11P	chr2	unprocessed_pseudogene	UDP glucuronosyltransferase family 1 member A11, pseudogene
ENSG00000269480.1	0.549999	-1.13754	3.07458	-0.369982	0.711396	1	0	0.05	0.04	0	0.05	0	CTD-3032J10.3	chr19	lncRNA	--
ENSG00000203943.9	53.6777	-0.0913111	0.564691	-0.161701	0.871541	0.976834	0.57	0.26	0.46	0.14	0.6	0.48	SAMD13	chr1	protein_coding	sterile alpha motif domain containing 13
ENSG00000225206.10	19.017	0.296413	0.53859	0.550349	0.58208	0.895633	0.04	0.06	0.04	0.07	0.06	0.04	MIR137HG	chr1	lncRNA	MIR137 host gene
ENSG00000146083.12	1102.08	-0.0611408	0.311843	-0.196063	0.844561	0.974152	4.79	3.88	7.23	4.66	4.86	5.65	RNF44	chr5	protein_coding	ring finger protein 44
ENSG00000117425.14	2.18131	-0.450377	1.5516	-0.290266	0.771613	1	0	0.02	0.02	0.01	0.01	0.01	PTCH2	chr1	protein_coding	patched 2
ENSG00000272772.1	447.663	0.253131	0.303847	0.833087	0.404796	0.809456	19.98	18.81	28.3	26.17	22.43	30.97	CTD-2410N18.5	chr5	protein_coding	--
ENSG00000118200.14	4048.37	-0.931026	0.243417	-3.82482	0.000130868	0.00329024	17.96	20.54	15.42	9.34	10.31	8.81	CAMSAP2	chr1	protein_coding	calmodulin regulated spectrin associated protein family member 2
ENSG00000219932.6	8.28978	-1.22671	0.822537	-1.49137	0.135864	0.518242	0.83	0.24	0.53	0.19	0.3	0.2	RPL12P8	chr10	processed_pseudogene	ribosomal protein L12 pseudogene 8
ENSG00000137486.17	520.209	0.0788611	0.371167	0.212468	0.831742	0.97023	0.87	1.69	1.46	1.81	1.52	0.98	ARRB1	chr11	protein_coding	arrestin beta 1
ENSG00000268234.1	0.565698	-1.18804	3.0534	-0.389088	0.697211	1	0.02	0.03	0	0	0.02	0	FKBP4P6	chr9	processed_pseudogene	FKBP prolyl isomerase 4 pseudogene 6
ENSG00000287405.1	0.225734	-1.14607	4.08047	-0.280867	0.778812	1	0	0.01	0	0	0	0	RP11-275G7.3	chr2	lncRNA	--
ENSG00000254712.1	0.773247	-0.508124	2.77522	-0.183093	0.854725	1	0	0	0.07	0	0.03	0.02	RP11-560B16.5	chr11	processed_pseudogene	--
ENSG00000287699.1	0.176198	0.777483	4.08047	0.190537	0.848888	1	0	0	0	0	0.07	0	RP11-468B6.5	chr7	lncRNA	--
ENSG00000225039.1	2.34302	-0.212623	1.45311	-0.146323	0.883666	1	0.18	0	0.27	0.1	0.2	0.1	LINC01058	chr13	lncRNA	long intergenic non-protein coding RNA 1058
ENSG00000213158.6	0.339965	-0.18429	4.08047	-0.0451639	0.963977	1	0.03	0	0	0	0.03	0	GAPDHP36	chr3	processed_pseudogene	glyceraldehyde 3 phosphate dehydrogenase pseudogene 36
ENSG00000158158.12	921.853	0.13707	0.4328	0.316706	0.751467	0.949661	3.59	3.25	6.88	3.61	3.76	7.51	CNNM4	chr2	protein_coding	cyclin and CBS domain divalent metal cation transport mediator 4
ENSG00000135999.12	1593.57	-0.106529	0.239523	-0.444757	0.656496	0.920894	7.27	8.09	7.1	6.67	6.63	7.58	EPC2	chr2	protein_coding	enhancer of polycomb homolog 2
ENSG00000107651.14	2533.86	0.104635	0.215423	0.485717	0.627168	0.909402	8.06	8.53	8.03	9.42	8.88	8.26	SEC23IP	chr10	protein_coding	SEC23 interacting protein
ENSG00000214888.3	0.138548	0.777483	4.08047	0.190537	0.848888	1	0	0	0	0.01	0	0	XXyac-YM21GA2.7	chr9	transcribed_unprocessed_pseudogene	--
ENSG00000225462.1	2.27603	-1.97678	1.54945	-1.2758	0.202026	1	0.05	0.13	0.09	0.04	0.03	0	FDPSP1	chr1	processed_pseudogene	farnesyl diphosphate synthase pseudogene 1
ENSG00000267736.2	0.440864	0.574252	3.82717	0.150046	0.880728	1	0.04	0	0	0.07	0	0	HMGB2P1	chr19	transcribed_processed_pseudogene	high mobility group box 2 pseudogene 1
ENSG00000250381.1	0.176198	0.777483	4.08047	0.190537	0.848888	1	0	0	0	0	0.04	0	UNC93B4	chr4	unprocessed_pseudogene	unc-93 homolog B4 (pseudogene)
ENSG00000286542.1	0.62996	1.33812	2.92498	0.457481	0.647325	1	0	0	0.03	0	0.04	0.06	CTD-2547L16.4	chr8	lncRNA	--
ENSG00000077522.15	12.0729	-2.19426	0.735115	-2.98492	0.00283656	0.0373467	0.02	0.02	0.04	0.01	0.01	0.01	ACTN2	chr1	protein_coding	actinin alpha 2
ENSG00000125449.7	303.032	-0.091412	0.385693	-0.237007	0.812651	0.966107	1.86	2.4	4.5	2.96	2.42	2.82	ARMC7	chr17	protein_coding	armadillo repeat containing 7
ENSG00000139921.13	5598.03	0.143629	0.297199	0.483277	0.628899	0.910215	34.83	34.3	22.11	35.48	39.53	26.68	TMX1	chr14	protein_coding	thioredoxin related transmembrane protein 1
ENSG00000272721.5	3.4614	-0.386183	1.21086	-0.318934	0.749777	0.949123	0.41	0.09	0.31	0.34	0.23	0.06	EIF2B5-DT	chr3	lncRNA	EIF2B5 divergent transcript
ENSG00000256021.1	0.138548	0.777483	4.08047	0.190537	0.848888	1	0	0	0	0.05	0	0	ELOCP31	chr12	processed_pseudogene	elongin C pseudogene 31
ENSG00000248540.3	0.782808	1.73949	2.75165	0.632163	0.52728	1	0	0	0.01	0	0.01	0.02	RP11-247C2.2	chr15	lncRNA	--
ENSG00000227279.1	1.21846	-1.60221	1.94917	-0.821993	0.411081	1	0.12	0.16	0.05	0.05	0	0.05	AC015933.2	chr18	lncRNA	--
ENSG00000226415.1	32.8565	-0.569482	0.675403	-0.843174	0.399131	0.805764	2.13	1.61	0.41	1.15	1.28	0.4	TPI1P1	chr1	processed_pseudogene	triosephosphate isomerase 1 pseudogene 1
ENSG00000101391.21	1736.8	0.0900952	0.223356	0.403371	0.686675	0.931409	9.67	9.15	10.38	10.89	9.63	10.54	CDK5RAP1	chr20	protein_coding	CDK5 regulatory subunit associated protein 1
ENSG00000232956.9	866.809	0.146325	0.369591	0.395911	0.692171	0.933997	4.37	4.81	7.37	6.84	3.91	7.43	SNHG15	chr7	lncRNA	small nucleolar RNA host gene 15
ENSG00000080546.13	157.282	0.0205169	0.379104	0.0541195	0.95684	0.989909	1.1	0.81	0.51	0.78	1.05	0.64	SESN1	chr6	protein_coding	sestrin 1
ENSG00000139832.5	611.609	0.368871	0.34521	1.06854	0.285276	0.722117	8.86	6.14	13.19	10.42	15.36	10.71	RAB20	chr13	protein_coding	RAB20, member RAS oncogene family
ENSG00000266501.1	1.39139	-0.197347	1.8237	-0.108212	0.913827	1	0	0.16	0.11	0.05	0.14	0.06	ATG12P1	chr17	processed_pseudogene	autophagy related 12 pseudogene 1
ENSG00000236045.1	4.66982	-0.81969	1.58366	-0.517591	0.604744	0.900918	0	0	0.65	0.09	0.12	0.16	RP3-467K16.7	chr1	lncRNA	--
ENSG00000109424.4	15.3258	2.73167	0.777789	3.5121	0.000444582	0.00891654	0.1	0.02	0.07	0.38	0.25	0.66	UCP1	chr4	protein_coding	uncoupling protein 1
ENSG00000152767.17	1347.15	-0.131909	0.238411	-0.553283	0.580069	0.894692	1.07	1.08	0.93	1.01	1.03	0.79	FARP1	chr13	protein_coding	FERM, ARH/RhoGEF and pleckstrin domain protein 1
ENSG00000144591.20	579.499	0.17297	0.436136	0.396596	0.691665	0.933715	1.39	1.26	3.66	2.15	2.22	2.69	GMPPA	chr2	protein_coding	GDP-mannose pyrophosphorylase A
ENSG00000224950.2	19.8229	-0.0339122	0.691146	-0.0490667	0.960866	0.990213	0.22	0.06	0.41	0.17	0.28	0.23	RP5-1086K13.1	chr1	lncRNA	--
ENSG00000122971.9	73.2289	1.37947	0.425406	3.24272	0.00118396	0.0192682	0.34	0.28	0.62	1.16	0.86	1.18	ACADS	chr12	protein_coding	acyl-CoA dehydrogenase short chain
ENSG00000259544.1	0.528049	-1.18958	3.11604	-0.381761	0.702639	1	0.05	0.06	0	0.04	0	0	RP11-158M2.2	chr15	lncRNA	--
ENSG00000070985.13	0.578129	0.865876	3.51659	0.246226	0.805507	1	0	0.01	0	0	0.01	0	TRPM5	chr11	protein_coding	transient receptor potential cation channel subfamily M member 5
ENSG00000128710.6	3.88583	-4.48284	1.57266	-2.85048	0.00436535	0.0518107	0.06	0.1	0.08	0.01	0	0	HOXD10	chr2	protein_coding	homeobox D10
ENSG00000108592.17	2143.64	0.119957	0.213329	0.562309	0.573905	0.891741	10.14	10.03	11.1	12.02	11.25	10.78	FTSJ3	chr17	protein_coding	FtsJ RNA 2'-O-methyltransferase 3
ENSG00000008294.21	5572.07	-0.356348	0.213179	-1.67159	0.0946055	0.420774	14.94	13.43	13.06	10.09	11.61	10.72	SPAG9	chr17	protein_coding	sperm associated antigen 9
ENSG00000285253.1	18.2329	0.785323	0.552349	1.42179	0.155088	0.549978	0.06	0.06	0.08	0.09	0.14	0.13	RP11-566D24.2	chr15	protein_coding	--
ENSG00000271967.1	3.1021	-0.51097	1.44824	-0.35282	0.724223	1	0.34	0.19	0	0.04	0.16	0.17	RP11-134K13.4	chr6	lncRNA	--
ENSG00000232685.5	0.389501	-2.16513	3.96135	-0.546565	0.584678	1	0.01	0.01	0	0	0	0	LINC00442	chr13	lncRNA	long intergenic non-protein coding RNA 442
ENSG00000199874.1	0.62985	-1.57542	3.41061	-0.461918	0.64414	1	0.67	0	0	0.19	0	0	RNA5SP452	chr18	rRNA_pseudogene	RNA, 5S ribosomal pseudogene 452
ENSG00000154845.16	8572.29	-0.499033	0.266863	-1.87	0.0614841	0.328834	30.06	35.05	32.49	27.34	18.83	22.94	PPP4R1	chr18	protein_coding	protein phosphatase 4 regulatory subunit 1
ENSG00000200164.1	0.176198	0.777483	4.08047	0.190537	0.848888	1	0	0	0	0	0.29	0	Y_RNA	chr16	misc_RNA	--
ENSG00000211581.1	0.311835	-1.91077	4.04887	-0.471926	0.63698	1	0.23	0	0.21	0	0	0	MIR765	chr1	miRNA	microRNA 765
ENSG00000234902.6	14.6505	0.0344846	0.595991	0.0578609	0.953859	0.989763	0.32	0.25	0.48	0.32	0.4	0.36	AC007879.2	chr2	lncRNA	--
ENSG00000274695.1	1.24659	-0.694684	1.91892	-0.362018	0.717338	1	0.07	0.09	0	0.03	0.04	0.03	RP11-21K12.3	chr12	lncRNA	--
ENSG00000207217.1	0.542348	-1.18899	3.09149	-0.384601	0.700533	1	0.2	0.25	0	0	0	0.17	SNORA80D	chr7	snoRNA	small nucleolar RNA, H/ACA box 80D
ENSG00000233012.2	1.60046	-0.370431	2.24077	-0.165314	0.868697	1	0	0.03	0.04	0	0.06	0	HDAC1P2	chr1	transcribed_processed_pseudogene	histone deacetylase 1 pseudogene 2
ENSG00000188613.7	260.718	-0.893595	0.586069	-1.52473	0.127328	0.501375	3.51	2.53	0.65	1.68	1.4	0.56	NANOS1	chr10	protein_coding	nanos C2HC-type zinc finger 1
ENSG00000230364.1	25.9791	0.438028	0.466983	0.937997	0.348246	0.774797	0.53	0.45	0.36	0.66	0.62	0.53	RPL4P3	chr1	processed_pseudogene	ribosomal protein L4 pseudogene 3
ENSG00000283580.3	0.492812	0.778466	3.17557	0.245142	0.806346	1	0.02	0	0	0	0.02	0.01	RP5-994D16.12	chr1	protein_coding	--
ENSG00000203867.8	0.817077	0.595775	2.42005	0.246183	0.80554	1	0	0	0	0	0.01	0	RBM20	chr10	protein_coding	RNA binding motif protein 20
ENSG00000052749.14	1816.88	0.186763	0.446485	0.418296	0.675731	0.928436	3.02	5.75	6.96	6.43	3.26	8.08	RRP12	chr10	protein_coding	ribosomal RNA processing 12 homolog
ENSG00000279759.1	32.9289	0.327978	0.497954	0.658651	0.51012	0.869069	0.17	0.14	0.18	0.12	0.31	0.18	CTC-425O23.5	chr19	TEC	--
ENSG00000157693.15	1259.21	-0.0845936	0.259421	-0.326086	0.744359	0.947554	6.46	7.07	7.87	7.08	5.71	7.37	TMEM268	chr9	protein_coding	transmembrane protein 268
ENSG00000054267.22	3672.85	-0.0550484	0.306524	-0.179589	0.857475	0.975045	11.58	8.53	6.7	8.83	10.54	6.61	ARID4B	chr1	protein_coding	AT-rich interaction domain 4B
ENSG00000266835.6	1.51133	-1.15998	1.81568	-0.638869	0.522908	1	0	0.07	0.09	0.02	0.03	0.02	GAPLINC	chr18	lncRNA	gastric adenocarcinoma associated, positive CD44 regulator, long intergenic non-coding RNA
ENSG00000184831.14	398.878	0.396333	0.237792	1.66672	0.0955699	0.422922	3.72	3.8	4.05	5.4	4.84	5	APOO	chrX	protein_coding	apolipoprotein O
ENSG00000137074.20	1330.12	-0.239585	0.234609	-1.02121	0.307156	0.742961	2.25	2.34	2.71	2.15	1.92	2.12	APTX	chr9	protein_coding	aprataxin
ENSG00000274849.1	52.1878	0.81721	0.424224	1.92636	0.0540592	0.305966	1.66	2.84	2.17	4.17	2.99	4.49	RP11-49I11.4	chr18	lncRNA	--
ENSG00000051523.11	3702.76	0.610637	0.340471	1.79351	0.0728922	0.363408	17.02	19.8	34.63	37.73	31.69	39.32	CYBA	chr16	protein_coding	cytochrome b-245 alpha chain
ENSG00000177359.20	138.798	-0.858802	0.510675	-1.6817	0.0926273	0.416866	0.41	0.37	1.19	0.26	0.35	0.48	OVOS2	chr12	transcribed_unprocessed_pseudogene	--
ENSG00000165983.15	999.783	0.513471	0.391936	1.31009	0.190166	0.605711	7.92	5.11	3.3	7.89	10.39	5.23	PTER	chr10	protein_coding	phosphotriesterase related
ENSG00000124795.17	21775.7	-0.185441	0.45465	-0.407877	0.683364	0.930986	115.28	96.9	40.56	81.25	103.79	40.67	DEK	chr6	protein_coding	DEK proto-oncogene
ENSG00000285884.1	1.33743	-0.34298	2.35621	-0.145564	0.884265	1	0	0	0.15	0.03	0	0.09	AL022345.12	chr10	lncRNA	--
ENSG00000068120.15	2692.74	0.154823	0.246233	0.628768	0.529501	0.874778	17.11	13.31	19.79	17.52	20.2	18.17	COASY	chr17	protein_coding	Coenzyme A synthase
ENSG00000275457.1	72.7448	0.174437	0.429569	0.406073	0.684689	0.931409	1.17	1.77	2.61	2.15	1.62	2.48	RP1-198K11.5	chr20	lncRNA	--
ENSG00000183066.14	12.1497	-1.56914	0.750554	-2.09065	0.0365597	0.239282	0.09	0.06	0.08	0.01	0.05	0.02	WBP2NL	chr22	protein_coding	WBP2 N-terminal like
ENSG00000167191.12	3.17681	0.745101	1.18983	0.626226	0.531166	1	0.02	0.01	0.01	0.01	0.01	0.02	GPRC5B	chr16	protein_coding	G protein-coupled receptor class C group 5 member B
ENSG00000227847.1	0.163767	-1.14607	4.08047	-0.280867	0.778812	1	0.07	0	0	0	0	0	PPIAP93	chr7	processed_pseudogene	PPIA pseudogene 93
ENSG00000237389.1	0.225734	-1.14607	4.08047	-0.280867	0.778812	1	0	0.08	0	0	0	0	RP11-402L1.4	chr10	lncRNA	--
ENSG00000147873.6	0.339965	-0.18429	4.08047	-0.0451639	0.963977	1	0.03	0	0	0	0.03	0	IFNA5	chr9	protein_coding	interferon alpha 5
ENSG00000143387.14	26.2522	-0.130729	0.50349	-0.259646	0.795137	0.961564	0.08	0.08	0.09	0.06	0.12	0.06	CTSK	chr1	protein_coding	cathepsin K
ENSG00000206625.1	0.152848	0.777483	4.08047	0.190537	0.848888	1	0	0	0	0	0	0.22	RNU6-1	chr15	snRNA	RNA, U6 small nuclear 1
ENSG00000279458.2	38.3866	0.418028	0.397476	1.05171	0.292935	0.729326	1.34	1.33	1.2	1.89	1.65	1.62	CH17-335B8.4	chr10	lncRNA	--
ENSG00000105647.19	7.10494	0.47931	0.88616	0.540884	0.588588	0.896891	0.04	0.01	0.04	0.06	0.06	0.02	PIK3R2	chr19	protein_coding	phosphoinositide-3-kinase regulatory subunit 2
ENSG00000286753.1	10.5343	-0.621253	0.842435	-0.737449	0.460849	0.84081	0.04	0.16	0.32	0.1	0.11	0.13	RP11-531A21.6	chr5	lncRNA	--
ENSG00000212694.8	31.6013	1.37326	0.493778	2.78112	0.00541716	0.0616816	0.13	0.07	0.13	0.28	0.4	0.2	LINC01089	chr12	lncRNA	long intergenic non-protein coding RNA 1089
ENSG00000022355.18	1.26703	-2.69695	2.11746	-1.27367	0.202779	1	0.01	0.01	0	0	0	0	GABRA1	chr5	protein_coding	gamma-aminobutyric acid type A receptor subunit alpha1
ENSG00000254338.1	0.415645	2.11152	4.00423	0.527322	0.59797	1	0	0	0	0.16	0	0	MAFA-AS1	chr8	lncRNA	MAFA antisense RNA 1
ENSG00000139914.7	1.37465	2.6969	2.00452	1.34541	0.178494	1	0	0	0.01	0.03	0.03	0.04	FITM1	chr14	protein_coding	fat storage inducing transmembrane protein 1
ENSG00000170128.5	0.163767	-1.14607	4.08047	-0.280867	0.778812	1	0.02	0	0	0	0	0	GPR25	chr1	protein_coding	G protein-coupled receptor 25
ENSG00000276136.1	0.798965	-0.863797	2.71828	-0.317774	0.750656	1	0	0.04	0.06	0.05	0	0	RP11-50I19.2	chr12	lncRNA	--
ENSG00000269420.5	0.329045	1.74741	4.03175	0.433412	0.664715	1	0	0	0	0	0.03	0.03	PLA2G4C-AS1	chr19	lncRNA	PLA2G4C antisense RNA 1
ENSG00000124003.13	1.4031	-1.05139	1.81265	-0.580028	0.561896	1	0.07	0	0.06	0.02	0.02	0.02	MOGAT1	chr2	protein_coding	monoacylglycerol O-acyltransferase 1
ENSG00000259720.2	0.138548	0.777483	4.08047	0.190537	0.848888	1	0	0	0	0.01	0	0	RP11-348B17.1	chr15	lncRNA	--
ENSG00000261486.1	0.225734	-1.14607	4.08047	-0.280867	0.778812	1	0	0.07	0	0	0	0	RARRES2P9	chr16	processed_pseudogene	retinoic acid receptor responder 2 pseudogene 9
ENSG00000197744.5	27.0126	-0.107111	0.521997	-0.205194	0.837421	0.972393	3.17	2.1	1.53	2.42	2.59	1.35	PTMAP2	chr5	processed_pseudogene	prothymosin alpha pseudogene 2
ENSG00000165684.5	641.131	-0.368179	0.301472	-1.22127	0.221984	0.653346	2.02	2.68	2.9	2.46	1.68	1.77	SNAPC4	chr9	protein_coding	small nuclear RNA activating complex polypeptide 4
ENSG00000251614.1	0.339965	-0.18429	4.08047	-0.0451639	0.963977	1	0.02	0	0	0	0.02	0	HSPA8P19	chr3	processed_pseudogene	heat shock protein family A (Hsp70) member pseudogene 19
ENSG00000234261.4	0.444243	2.19894	3.74468	0.587216	0.557059	1	0	0	0	0.01	0	0.01	RP11-146I2.1	chr6	lncRNA	--
ENSG00000185621.11	319.02	-1.04836	0.295295	-3.55023	0.000384901	0.00792511	1.56	1.36	0.99	0.67	0.7	0.53	LMLN	chr3	protein_coding	leishmanolysin like peptidase
ENSG00000137573.14	32.2101	0.665229	0.547779	1.21441	0.224591	0.657118	0.08	0.1	0.03	0.13	0.14	0.07	SULF1	chr8	protein_coding	sulfatase 1
ENSG00000257849.1	4.09316	-0.166368	1.19079	-0.139712	0.888887	0.980256	1.04	0.13	0.19	0.6	0.23	0.36	RP11-547C5.1	chr12	lncRNA	--
ENSG00000220925.2	0.401931	-0.18429	3.94231	-0.0467466	0.962715	1	0	0.07	0	0	0.06	0	IGBP1-AS2	chrX	lncRNA	IGBP1 antisense RNA 2
ENSG00000286872.1	1.08508	-1.27902	2.23478	-0.572323	0.567103	1	0.01	0	0.04	0	0.01	0.01	RP11-382A20.8	chr15	lncRNA	--
ENSG00000111237.19	2428.62	-0.243344	0.323062	-0.753242	0.451305	0.838219	27.96	20.95	15.94	18.31	23.61	13.32	VPS29	chr12	protein_coding	VPS29 retromer complex component
ENSG00000166105.16	0.942769	-3.44892	2.89139	-1.19282	0.232939	1	0.01	0.01	0	0	0	0	GLB1L3	chr11	protein_coding	galactosidase beta 1 like 3
ENSG00000225778.5	16.8062	-0.533437	0.7123	-0.748894	0.453921	0.838513	0.09	0.09	0.3	0.09	0.08	0.16	PROSER2-AS1	chr10	lncRNA	PROSER2 antisense RNA 1
ENSG00000075785.14	7846.94	-0.17131	0.231228	-0.740869	0.458773	0.840713	28.95	31.1	31.37	25.46	25.89	29.83	RAB7A	chr3	protein_coding	RAB7A, member RAS oncogene family
ENSG00000163357.11	4.94466	-0.0353737	0.996409	-0.0355012	0.97168	0.994208	0.06	0.02	0.04	0.03	0.03	0.07	DCST1	chr1	protein_coding	DC-STAMP domain containing 1
ENSG00000267211.1	0.225734	-1.14607	4.08047	-0.280867	0.778812	1	0	0.1	0	0	0	0	RP5-1067M6.3	chr17	lncRNA	--
ENSG00000286789.1	0.176198	0.777483	4.08047	0.190537	0.848888	1	0	0	0	0	0.04	0	RP11-108K14.13	chr10	lncRNA	--
ENSG00000260537.2	952.951	-0.0862478	0.272895	-0.316047	0.751966	0.949733	8.56	10.59	10.84	10.67	7.89	9.69	RP11-529K1.3	chr16	protein_coding	--
ENSG00000248449.2	0.713766	-1.67687	2.51215	-0.667503	0.504451	1	0.01	0.01	0.01	0	0.01	0	PCDHGB8P	chr5	transcribed_unitary_pseudogene	protocadherin gamma subfamily B, 8 pseudogene
ENSG00000273821.1	7.92655	-0.189615	0.79972	-0.237102	0.812578	0.966107	0.23	0.6	0.62	0.48	0.44	0.35	RP5-963E22.6	chr20	lncRNA	--
ENSG00000144559.10	421.444	-0.162684	0.270177	-0.602137	0.547083	0.881896	1.79	2.06	2.09	1.59	1.67	2.05	TAMM41	chr3	protein_coding	TAM41 mitochondrial translocator assembly and maintenance homolog
ENSG00000255928.1	0.176198	0.777483	4.08047	0.190537	0.848888	1	0	0	0	0	0.14	0	RP11-456I15.2	chr11	lncRNA	--
ENSG00000272163.1	1.93553	-0.532948	1.65465	-0.32209	0.747384	1	0.01	0.01	0.05	0.02	0.03	0	GS1-72M22.1	chr8	lncRNA	--
ENSG00000254798.1	0.352395	1.83499	4.0245	0.455955	0.648423	1	0	0	0	0	0.08	0	TFAMP2	chr11	processed_pseudogene	transcription factor A, mitochondrial pseudogene 2
ENSG00000155463.14	2877.19	0.233598	0.319231	0.731752	0.46432	0.842959	13.05	13.4	20.18	16.89	14.88	22.7	OXA1L	chr14	protein_coding	OXA1L mitochondrial inner membrane protein
ENSG00000239577.3	1.12048	-0.254386	2.20903	-0.115157	0.90832	1	0.08	0.2	0	0	0.17	0.07	RN7SL388P	chrX	misc_RNA	RNA, 7SL, cytoplasmic 388, pseudogene
ENSG00000256806.6	124.904	0.918742	0.347532	2.64362	0.00820255	0.0832585	1.06	0.78	0.98	1.51	2.5	1.37	C17orf100	chr17	protein_coding	chromosome 17 open reading frame 100
ENSG00000163171.8	1363.56	-0.972199	0.250272	-3.88458	0.000102509	0.00265671	4.83	5.25	4.25	2.64	2.71	2.01	CDC42EP3	chr2	protein_coding	CDC42 effector protein 3
ENSG00000255966.1	2.15905	-2.47976	1.76932	-1.40153	0.161055	1	0.11	0.43	0.05	0	0.06	0.05	RP5-940J5.3	chr12	lncRNA	--
ENSG00000131899.11	1516	0.490662	0.219812	2.23219	0.0256021	0.187639	4.82	4.68	5.66	7.06	7.44	6.84	LLGL1	chr17	protein_coding	LLGL scribble cell polarity complex component 1
ENSG00000256025.2	0.163767	-1.14607	4.08047	-0.280867	0.778812	1	0.01	0	0	0	0	0	CACNA1C-AS4	chr12	lncRNA	CACNA1C antisense RNA 4
ENSG00000135040.16	3557.58	-0.43027	0.255459	-1.6843	0.0921231	0.415478	17.04	17.54	12.86	12.93	12.05	10.41	NAA35	chr9	protein_coding	N-alpha-acetyltransferase 35, NatC auxiliary subunit
ENSG00000233316.4	0.152848	0.777483	4.08047	0.190537	0.848888	1	0	0	0	0	0	0.03	DSCR10	chr21	lncRNA	Down syndrome critical region 10
ENSG00000125637.16	384.906	-0.13236	0.36832	-0.35936	0.719325	0.94223	0.6	0.82	0.95	0.52	0.64	0.99	PSD4	chr2	protein_coding	pleckstrin and Sec7 domain containing 4
ENSG00000285367.1	5.0589	3.59765	1.41864	2.53598	0.0112132	0.105497	0	0.01	0	0.02	0.05	0.02	RP11-437L7.2	chr16	lncRNA	--
ENSG00000273137.1	2.26928	-1.01074	1.53405	-0.658873	0.509977	1	0.08	0.11	0.19	0.03	0	0.14	RP3-402G11.28	chr22	lncRNA	--
ENSG00000283914.1	0.163767	-1.14607	4.08047	-0.280867	0.778812	1	0.03	0	0	0	0	0	RP11-219G17.9	chr17	lncRNA	--
ENSG00000240521.1	0.537568	-2.64261	3.00562	-0.879224	0.37928	1	0.02	0.02	0.02	0	0	0	RP11-680B3.2	chr3	lncRNA	--
ENSG00000232282.1	0.163767	-1.14607	4.08047	-0.280867	0.778812	1	0.03	0	0	0	0	0	MTND1P32	chrX	processed_pseudogene	MT-ND1 pseudogene 32
ENSG00000251151.2	126.315	0.438703	0.409837	1.07043	0.284425	0.721433	1.25	0.7	0.8	0.97	1.91	0.88	HOXC-AS3	chr12	lncRNA	HOXC cluster antisense RNA 3
ENSG00000210174.1	1.01899	0.744147	2.25369	0.33019	0.741257	1	0.41	0.53	0	0.68	0.9	0	MT-TR	chrM	Mt_tRNA	mitochondrially encoded tRNA-Arg (CGN)
ENSG00000198873.12	34.4442	-0.668896	0.552138	-1.21147	0.225717	0.659515	0.16	0.2	0.12	0.1	0.16	0.04	GRK5	chr10	protein_coding	G protein-coupled receptor kinase 5
ENSG00000286314.1	5.28774	-0.303366	1.29788	-0.23374	0.815187	0.966921	0.01	0.12	0.02	0.01	0.1	0.02	CTD-2033C11.2	chr5	lncRNA	--
ENSG00000159216.19	3653.51	-0.412388	0.403008	-1.02328	0.306177	0.74255	5.52	9.11	6.45	6.34	2.91	6.56	RUNX1	chr21	protein_coding	RUNX family transcription factor 1
ENSG00000170035.16	2356.55	-0.220143	0.296189	-0.743252	0.457329	0.839858	25.81	24.84	16.77	21.55	21.94	14.87	UBE2E3	chr2	protein_coding	ubiquitin conjugating enzyme E2 E3
ENSG00000266988.6	0.225734	-1.14607	4.08047	-0.280867	0.778812	1	0	0.01	0	0	0	0	RP11-749H17.1	chr18	lncRNA	--
ENSG00000118849.10	1087.04	0.742421	0.617105	1.20307	0.228949	0.662426	22.33	5.55	4.25	7.93	19.5	25.45	RARRES1	chr3	protein_coding	retinoic acid receptor responder 1
ENSG00000134020.8	0.769909	1.68355	2.42305	0.694805	0.487177	1	0.02	0	0	0.03	0.02	0.02	PEBP4	chr8	protein_coding	phosphatidylethanolamine binding protein 4
ENSG00000253286.6	0.669936	-2.97317	3.25303	-0.913969	0.360733	1	0	0.02	0.04	0	0	0	CTD-2552K11.2	chr8	lncRNA	--
ENSG00000130640.15	3451.15	0.452833	0.226482	1.99943	0.0455622	0.275626	5.41	5.51	5.38	7.3	6.96	8.05	TUBGCP2	chr10	protein_coding	tubulin gamma complex associated protein 2
ENSG00000102287.19	1352.73	0.680102	0.259015	2.62573	0.00864633	0.0867538	3.1	3.13	2.33	4.7	5.19	3.9	GABRE	chrX	protein_coding	gamma-aminobutyric acid type A receptor subunit epsilon
ENSG00000163295.5	0.163767	-1.14607	4.08047	-0.280867	0.778812	1	0.01	0	0	0	0	0	ALPI	chr2	protein_coding	alkaline phosphatase, intestinal
ENSG00000171204.13	2151.3	-0.323998	0.354215	-0.914692	0.360353	0.783874	36.87	25.05	16.63	20.19	26.88	16.12	TMEM126B	chr11	protein_coding	transmembrane protein 126B
ENSG00000254420.1	0.176198	0.777483	4.08047	0.190537	0.848888	1	0	0	0	0	0.07	0	RP11-452H21.1	chr11	lncRNA	--
ENSG00000270706.1	0.329045	1.74741	4.03175	0.433412	0.664715	1	0	0	0	0	0.03	0.02	PRMT1P1	chr5	processed_pseudogene	protein arginine methyltransferase 1 pseudogene 1
ENSG00000165591.7	48.004	-0.125443	0.500596	-0.250587	0.802134	0.963138	0.51	0.55	0.91	0.4	0.46	0.92	FAAH2	chrX	protein_coding	fatty acid amide hydrolase 2
ENSG00000232936.6	18.759	-0.392734	0.556134	-0.706186	0.480072	0.852812	0.33	0.18	0.3	0.15	0.25	0.22	RP11-80H5.2	chr10	lncRNA	--
ENSG00000229249.7	0.163767	-1.14607	4.08047	-0.280867	0.778812	1	0.03	0	0	0	0	0	LINC00446	chr13	lncRNA	long intergenic non-protein coding RNA 446
ENSG00000135747.11	21.336	-0.446834	0.56903	-0.785255	0.432304	0.825579	0.28	0.13	0.2	0.19	0.17	0.09	ZNF670-ZNF695	chr1	protein_coding	ZNF670-ZNF695 readthrough (NMD candidate)
ENSG00000219146.1	0.138548	0.777483	4.08047	0.190537	0.848888	1	0	0	0	0.03	0	0	RPS4XP8	chr6	processed_pseudogene	ribosomal protein S4X pseudogene 8
ENSG00000187866.10	608.295	-0.487271	0.246145	-1.97962	0.0477468	0.282907	2.94	3.38	3.89	2.47	2.46	2.37	PABIR1	chr9	protein_coding	PP2A Aalpha (PPP2R1A) and B55A (PPP2R2A) interacting phosphatase regulator 1
ENSG00000174599.5	51.9819	-0.179194	0.621793	-0.28819	0.773201	0.956588	0.96	0.87	0.33	0.62	1.11	0.22	TRAM1L1	chr4	protein_coding	translocation associated membrane protein 1 like 1
ENSG00000199472.1	0.225734	-1.14607	4.08047	-0.280867	0.778812	1	0	0.31	0	0	0	0	Y_RNA	chr14	misc_RNA	--
ENSG00000269906.1	58.702	-0.424101	0.407967	-1.03955	0.29855	0.73484	2.19	3.55	2.21	2.34	1.66	1.91	RP11-248J18.2	chr14	lncRNA	--
ENSG00000267587.1	0.718546	-0.220337	2.54556	-0.0865573	0.931023	1	0.04	0.06	0	0	0.05	0.04	RP11-687F6.4	chr18	processed_pseudogene	--
ENSG00000255558.1	0.296135	-1.86074	4.05188	-0.459228	0.64607	1	0	0	0.1	0	0	0	CTC-497E21.5	chr11	lncRNA	--
ENSG00000271698.1	53.245	0.0399583	0.442252	0.0903519	0.928008	0.985109	0.78	0.84	0.98	0.8	0.59	1.26	GS1-393G12.13	chr8	protein_coding	--
ENSG00000122136.14	1.00791	-0.518815	2.94161	-0.176371	0.860002	1	0	0	0.09	0.06	0	0	OBP2A	chr9	protein_coding	odorant binding protein 2A
ENSG00000181649.8	1904.44	-0.462929	0.613804	-0.754196	0.450731	0.838051	26.99	41.63	122.06	40.62	18.44	76.4	PHLDA2	chr11	protein_coding	pleckstrin homology like domain family A member 2
ENSG00000134775.15	3350.28	-0.181785	0.257586	-0.705724	0.48036	0.85282	12.7	12.56	10.1	11.93	11.09	8.36	FHOD3	chr18	protein_coding	formin homology 2 domain containing 3
ENSG00000167566.17	370.562	0.101546	0.366544	0.277035	0.781753	0.958659	0.8	0.93	1.77	1.27	1.15	1.33	NCKAP5L	chr12	protein_coding	NCK associated protein 5 like
ENSG00000091490.11	1420.58	-1.29588	0.474638	-2.73025	0.00632866	0.06909	6.37	6.29	8.73	2.24	1.35	4.96	SEL1L3	chr4	protein_coding	SEL1L family member 3
ENSG00000120253.14	2712.41	-0.0887335	0.288269	-0.307815	0.758223	0.951914	20.13	16.03	13.99	15.76	20.03	11.74	NUP43	chr6	protein_coding	nucleoporin 43
ENSG00000006468.14	351.658	-0.525719	0.555037	-0.947179	0.343548	0.772073	2.19	0.67	0.6	0.6	1.35	0.47	ETV1	chr7	protein_coding	ETS variant transcription factor 1
ENSG00000162512.16	1322.75	0.225664	0.301239	0.749121	0.453784	0.838513	3.3	4.37	5.99	5.44	5.17	5.38	SDC3	chr1	protein_coding	syndecan 3
ENSG00000163581.14	0.401931	-0.18429	3.94231	-0.0467466	0.962715	1	0	0.01	0	0	0.01	0	SLC2A2	chr3	protein_coding	solute carrier family 2 member 2
ENSG00000121578.13	1730.84	-0.249327	0.286802	-0.869333	0.384665	0.796688	6.68	8.67	5.86	7.03	5.51	5.41	B4GALT4	chr3	protein_coding	beta-1,4-galactosyltransferase 4
ENSG00000269559.2	12.5616	-0.153967	0.660433	-0.233131	0.81566	0.967122	0.16	0.28	0.13	0.14	0.17	0.19	RP11-629B11.5	chr4	lncRNA	--
ENSG00000226722.4	0.176198	0.777483	4.08047	0.190537	0.848888	1	0	0	0	0	0.02	0	LINC00424	chr13	lncRNA	long intergenic non-protein coding RNA 424
ENSG00000228414.7	0.667499	-1.57606	3.3447	-0.471211	0.63749	1	0.02	0	0	0	0.01	0	LINC01185	chr2	lncRNA	long intergenic non-protein coding RNA 1185
ENSG00000168899.5	33.5375	-0.104207	0.69233	-0.150516	0.880358	0.978441	0.34	0.65	2.5	1.11	1.18	0.97	VAMP5	chr2	protein_coding	vesicle associated membrane protein 5
ENSG00000273691.1	3.05173	-0.142315	1.23231	-0.115486	0.90806	1	0.05	0.1	0.09	0.02	0.11	0.09	RP11-617F23.2	chr15	lncRNA	--
ENSG00000188026.13	305.931	0.368233	0.29586	1.24462	0.213272	0.639385	0.89	0.65	0.9	0.91	1.37	0.89	RILPL1	chr12	protein_coding	Rab interacting lysosomal protein like 1
ENSG00000197746.14	10049.2	0.118734	0.318537	0.372748	0.709336	0.939201	65.31	67	107.41	77.08	76.48	105.29	PSAP	chr10	protein_coding	prosaposin
ENSG00000137700.18	1077.81	0.315807	0.333801	0.946094	0.344101	0.77263	3.28	3.12	5.93	5.31	4.49	5.48	SLC37A4	chr11	protein_coding	solute carrier family 37 member 4
ENSG00000179403.12	54.1372	-0.785768	0.449015	-1.74998	0.0801215	0.383623	0.33	0.35	0.38	0.17	0.34	0.13	VWA1	chr1	protein_coding	von Willebrand factor A domain containing 1
ENSG00000230124.8	1572.4	-0.419892	0.229749	-1.82762	0.0676072	0.347653	6.6	6.7	5.65	4.66	4.7	4.83	ACBD6	chr1	protein_coding	acyl-CoA binding domain containing 6
ENSG00000183793.14	4.03583	-0.0389291	1.06376	-0.0365957	0.970807	0.994099	0.04	0.07	0.11	0.09	0.08	0.05	NPIPA5	chr16	protein_coding	nuclear pore complex interacting protein family member A5
ENSG00000255173.1	0.450383	-0.957995	3.24987	-0.294779	0.768163	1	0.15	0	0.14	0.13	0	0	AP003068.12	chr11	lncRNA	--
ENSG00000118514.14	3.54641	-0.260219	1.28889	-0.201894	0.84	0.972954	0.04	0.04	0.03	0	0.04	0.05	ALDH8A1	chr6	protein_coding	aldehyde dehydrogenase 8 family member A1
ENSG00000102794.10	0.817077	0.595775	2.42005	0.246183	0.80554	1	0.01	0	0.01	0	0.03	0.01	ACOD1	chr13	protein_coding	aconitate decarboxylase 1
ENSG00000168556.7	916.522	-0.290067	0.296897	-0.976997	0.328571	0.759243	10.78	11.42	7.36	8.93	9.03	6.42	ING2	chr4	protein_coding	inhibitor of growth family member 2
ENSG00000171169.9	301.15	0.366451	0.23854	1.53623	0.124483	0.494098	1.98	1.75	2.03	2.55	2.6	2.29	NAIF1	chr9	protein_coding	nuclear apoptosis inducing factor 1
ENSG00000263917.1	24.9135	-0.703263	0.48747	-1.44268	0.14911	0.54051	1.32	1.71	1.3	1.05	0.72	0.86	RP11-53I6.2	chr18	lncRNA	--
ENSG00000240199.3	0.163767	-1.14607	4.08047	-0.280867	0.778812	1	0.09	0	0	0	0	0	RN7SL520P	chr16	misc_RNA	RNA, 7SL, cytoplasmic 520, pseudogene
ENSG00000072694.21	0.554779	0.777062	3.06662	0.253393	0.799964	1	0	0.01	0	0	0	0	FCGR2B	chr1	protein_coding	Fc fragment of IgG receptor IIb
ENSG00000270062.1	27.8636	-0.159006	0.628247	-0.253094	0.800195	0.962724	1.77	2.29	0.62	2	1.47	0.75	RP11-248J18.3	chr14	lncRNA	--
ENSG00000101084.18	454.523	0.130199	0.318816	0.408383	0.682993	0.930927	6.77	6.41	9.72	10.47	6.6	7.93	RAB5IF	chr20	protein_coding	RAB5 interacting factor
ENSG00000134077.16	1705.69	-0.0927895	0.312925	-0.296523	0.766831	0.955278	11.26	8.86	6.52	9.2	9.81	6.16	THUMPD3	chr3	protein_coding	THUMP domain containing 3
ENSG00000266904.6	23.1544	-0.386597	0.623346	-0.620196	0.535129	0.877151	0.16	0.1	0.22	0.05	0.18	0.14	LINC00663	chr19	lncRNA	long intergenic non-protein coding RNA 663
ENSG00000166526.18	1332.03	0.331331	0.255797	1.29529	0.195221	0.613804	5.14	5.25	6.84	7.35	6.59	7.71	ZNF3	chr7	protein_coding	zinc finger protein 3
ENSG00000254170.1	2.51872	-0.789271	1.54709	-0.510165	0.609936	1	0.24	0.09	0	0.08	0.07	0.03	CTD-2073O6.1	chr5	processed_pseudogene	--
ENSG00000258204.1	1.29286	-0.755654	1.94448	-0.388616	0.69756	1	0	0.22	0.05	0.05	0.06	0.05	RP11-90E9.1	chr12	processed_pseudogene	--
ENSG00000100285.10	0.690416	-1.67709	2.53292	-0.662117	0.507897	1	0.01	0.01	0.01	0	0	0.01	NEFH	chr22	protein_coding	neurofilament heavy chain
ENSG00000266877.1	0.526649	-1.13825	3.1143	-0.365491	0.714745	1	0	0.06	0.04	0	0	0.04	RP1-41C23.1	chr17	lncRNA	--
ENSG00000144320.14	2242.48	-0.562532	0.430481	-1.30675	0.191297	0.607414	10.06	8.34	4.91	4.41	8.66	2.99	LNPK	chr2	protein_coding	lunapark, ER junction formation factor
ENSG00000259826.1	13.1967	-0.0231748	0.694933	-0.0333483	0.973397	0.994208	0.12	0.11	0.24	0.13	0.1	0.23	RP11-467D6.1	chr7	lncRNA	--
ENSG00000260367.2	5.6903	1.23156	0.967049	1.27352	0.202833	0.623957	0.07	0.05	0.06	0.24	0.08	0.11	RP11-264B17.4	chr16	lncRNA	--
ENSG00000229666.1	39.3355	-1.34854	0.550092	-2.45148	0.0142269	0.125085	1.47	2.04	2.23	0.34	0.68	1.22	MAST4-AS1	chr5	lncRNA	MAST4 antisense RNA 1
ENSG00000144868.14	13.6082	-4.00375	0.947146	-4.22717	2.36648e-05	0.000772417	0.11	0.07	0.06	0	0.01	0	TMEM108	chr3	protein_coding	transmembrane protein 108
ENSG00000267322.2	34.3445	0.286109	0.633213	0.451836	0.651387	0.918967	0.23	0.2	0.52	0.27	0.2	0.66	SNHG22	chr18	lncRNA	small nucleolar RNA host gene 22
ENSG00000251365.4	7.21057	-0.286451	0.882777	-0.324489	0.745568	0.947854	0.09	0.03	0.02	0.04	0.05	0.03	LINC02236	chr5	lncRNA	long intergenic non-protein coding RNA 2236
ENSG00000253228.1	4.8389	0.344513	1.08776	0.316719	0.751457	0.949661	0.22	0.04	0.14	0.13	0.07	0.3	NRBF2P4	chr8	processed_pseudogene	nuclear receptor binding factor 2 pseudogene 4
ENSG00000118816.11	10288.8	-0.295051	0.223843	-1.31812	0.187465	0.601346	79.4	73.94	68.43	55.15	61.92	63.84	CCNI	chr4	protein_coding	cyclin I
ENSG00000106153.13	6966.98	0.592726	0.26062	2.2743	0.0229482	0.174403	133.79	119.61	175.54	227.88	193.82	223.31	CHCHD2	chr7	protein_coding	coiled-coil-helix-coiled-coil-helix domain containing 2
ENSG00000266827.1	0.466082	-0.999197	3.76043	-0.265713	0.79046	1	0.74	0	0	0.31	0	0	MIR3689E	chr9	miRNA	microRNA 3689e
ENSG00000232900.2	0.339965	-0.18429	4.08047	-0.0451639	0.963977	1	0.01	0	0	0	0.01	0	RP4-697P8.3	chr20	lncRNA	--
ENSG00000198856.13	2313.94	0.0438968	0.283313	0.154941	0.876868	0.978128	42.17	38.35	31.11	45.51	42.17	28.21	OSTC	chr4	protein_coding	oligosaccharyltransferase complex non-catalytic subunit
ENSG00000214784.4	49.4118	-0.600384	0.590686	-1.01642	0.309431	0.744812	3.58	1.56	0.67	1.37	1.47	0.99	RPS3AP21	chr5	processed_pseudogene	RPS3A pseudogene 21
ENSG00000225205.5	38.0057	0.284795	0.565625	0.503505	0.614609	0.903752	0.49	0.31	0.31	0.28	0.85	0.26	AC093818.1	chr2	lncRNA	--
ENSG00000007923.16	2981.49	0.138516	0.284255	0.487295	0.62605	0.908712	12.81	16.07	15.24	17.12	12.82	18.56	DNAJC11	chr1	protein_coding	DnaJ heat shock protein family (Hsp40) member C11
ENSG00000234033.1	0.163767	-1.14607	4.08047	-0.280867	0.778812	1	0.05	0	0	0	0	0	RAC1P8	chr13	processed_pseudogene	Rac family small GTPase 1 pseudogene 8
ENSG00000141428.17	553.21	-0.766673	0.22234	-3.4482	0.000564339	0.0107285	11.22	11.24	11.68	6.91	6.99	6.23	C18orf21	chr18	protein_coding	chromosome 18 open reading frame 21
ENSG00000274925.1	36.8566	0.45926	0.44275	1.03729	0.299601	0.735603	0.37	0.21	0.21	0.33	0.44	0.33	ZKSCAN2-DT	chr16	lncRNA	ZKSCAN2 divergent transcript
ENSG00000115464.15	7369.74	-0.664792	0.245934	-2.70314	0.00686885	0.0730888	14.76	13.1	10.95	7.55	9.58	7.48	USP34	chr2	protein_coding	ubiquitin specific peptidase 34
ENSG00000212597.1	0.679929	0.0457206	3.34494	0.0136686	0.989094	1	0.51	0	0	0	0.56	0	RNU6-876P	chr11	snRNA	RNA, U6 small nuclear 876, pseudogene
ENSG00000149633.12	7.4574	0.450046	0.932822	0.482456	0.629482	0.910417	0.01	0.03	0.03	0.04	0.01	0.04	KIAA1755	chr20	protein_coding	KIAA1755
ENSG00000215277.8	0.401931	-0.18429	3.94231	-0.0467466	0.962715	1	0	0.02	0	0	0.01	0	RNF212B	chr14	protein_coding	ring finger protein 212B
ENSG00000180964.17	705.222	-1.92495	0.376363	-5.11461	3.14386e-07	1.75168e-05	30.96	22.42	19.77	5.71	9.91	3.91	TCEAL8	chrX	protein_coding	transcription elongation factor A like 8
ENSG00000124343.14	0.163767	-1.14607	4.08047	-0.280867	0.778812	1	0.01	0	0	0	0	0	XG	chrX	protein_coding	Xg glycoprotein (Xg blood group)
ENSG00000251692.8	0.967512	-0.267846	2.05756	-0.130177	0.896427	1	0.02	0.02	0.01	0.03	0	0.01	PTX4	chr16	protein_coding	pentraxin 4
ENSG00000106588.12	49.61	-0.182665	0.574943	-0.31771	0.750705	0.949567	0.18	0.24	0.08	0.12	0.25	0.08	PSMA2	chr7	protein_coding	proteasome 20S subunit alpha 2
ENSG00000110090.13	5873.76	0.182668	0.276734	0.660086	0.509199	0.868486	20.89	25.45	19.76	21.93	23.46	29.68	CPT1A	chr11	protein_coding	carnitine palmitoyltransferase 1A
ENSG00000175548.9	853.878	-0.690914	0.340552	-2.02881	0.042478	0.262177	2.96	2.84	1.6	1.39	1.99	1.26	ALG10B	chr12	protein_coding	ALG10 alpha-1,2-glucosyltransferase B
ENSG00000239983.1	0.324265	-0.18429	4.08047	-0.0451639	0.963977	1	0	0	0.07	0	0.08	0	RP11-79E3.1	chr4	processed_pseudogene	--
ENSG00000271009.3	12.4403	0.919576	0.795583	1.15585	0.247742	0.684483	0.14	0.17	0.02	0.15	0.3	0.18	RP11-346C20.4	chr16	lncRNA	--
ENSG00000170289.13	0.997511	-0.275681	2.24779	-0.122645	0.902388	1	0.01	0.01	0	0	0	0.01	CNGB3	chr8	protein_coding	cyclic nucleotide gated channel subunit beta 3
ENSG00000136026.14	6326.36	0.301809	0.277786	1.08648	0.277266	0.713804	30.39	41.49	50.35	50.58	51.85	48.8	CKAP4	chr12	protein_coding	cytoskeleton associated protein 4
ENSG00000267426.5	185.935	0.768276	0.260934	2.94433	0.00323654	0.0411139	0.73	0.64	0.78	1.2	1.27	1.2	RP11-552F3.12	chr17	protein_coding	--
ENSG00000184465.16	510.74	0.718005	0.402684	1.78305	0.0745786	0.368396	1.29	0.63	0.52	1.13	1.79	1.1	WDR27	chr6	protein_coding	WD repeat domain 27
ENSG00000256167.1	15.9877	0.0699618	0.556401	0.12574	0.899938	0.980937	0.16	0.19	0.22	0.21	0.22	0.18	ATF4P4	chr11	transcribed_processed_pseudogene	activating transcription factor 4 pseudogene 4
ENSG00000205537.2	0.588931	-0.188431	2.99924	-0.0628261	0.949905	1	0.02	0	0.02	0.03	0	0	RP11-89H19.1	chr12	lncRNA	--
ENSG00000106733.21	322.98	-1.14671	0.396359	-2.8931	0.00381455	0.0467663	3.19	1.83	4.16	0.89	1.68	1.57	NMRK1	chr9	protein_coding	nicotinamide riboside kinase 1
ENSG00000167900.12	2723.72	0.610823	0.25575	2.38836	0.0169237	0.142077	29.99	28.78	33.82	57.21	47.22	37.51	TK1	chr17	protein_coding	thymidine kinase 1
ENSG00000140682.19	568.228	1.58945	0.496808	3.19933	0.00137748	0.0215645	0.59	1.2	2.36	3.85	3.01	5.55	TGFB1I1	chr16	protein_coding	transforming growth factor beta 1 induced transcript 1
ENSG00000164488.12	232.97	0.121225	0.43599	0.278046	0.780977	0.958659	0.95	1.22	2	1.88	0.85	1.76	DACT2	chr6	protein_coding	dishevelled binding antagonist of beta catenin 2
ENSG00000185163.10	504.839	0.266931	0.365255	0.730808	0.464896	0.843214	1.3	1.94	2.46	2.54	1.62	2.68	DDX51	chr12	protein_coding	DEAD-box helicase 51
ENSG00000228035.1	0.176198	0.777483	4.08047	0.190537	0.848888	1	0	0	0	0	0.01	0	NGF-AS1	chr1	lncRNA	NGF antisense RNA 1
ENSG00000272516.1	1.59747	0.412715	1.57616	0.261848	0.793439	1	0.05	0.06	0.08	0.08	0.05	0.12	RP11-573G6.9	chr10	lncRNA	--
ENSG00000173889.16	2630.91	-0.636698	0.40645	-1.56649	0.117235	0.477423	6.36	5.81	2.78	2.68	4.77	2.31	PHC3	chr3	protein_coding	polyhomeotic homolog 3
ENSG00000133661.17	2.24032	-3.64432	2.08641	-1.7467	0.0806897	1	0	0.03	0.04	0	0	0.01	SFTPD	chr10	protein_coding	surfactant protein D
ENSG00000242259.9	431.652	0.0929324	0.26558	0.349922	0.726397	0.944192	2	1.37	1.73	1.58	2	1.85	C22orf39	chr22	protein_coding	chromosome 22 open reading frame 39
ENSG00000171295.13	125.813	-1.3902	0.343325	-4.04923	5.13867e-05	0.00147187	0.8	0.71	0.73	0.3	0.38	0.18	ZNF440	chr19	protein_coding	zinc finger protein 440
ENSG00000121289.18	910.358	0.239566	0.246669	0.971205	0.331446	0.762334	2.73	2.27	2.17	2.85	3.3	2.36	CEP89	chr19	protein_coding	centrosomal protein 89
ENSG00000260571.1	0.940435	3.27231	2.95496	1.1074	0.268123	1	0	0	0	0	0.06	0.23	BNIP3P5	chr15	processed_pseudogene	BCL2 interacting protein 3 pseudogene 5
ENSG00000105402.8	1568.56	-0.183906	0.318786	-0.576893	0.564011	0.88795	5.6	7.49	10.11	7.42	5.67	7.32	NAPA	chr19	protein_coding	NSF attachment protein alpha
ENSG00000055917.16	4724.4	5.07849e-05	0.324207	0.000156643	0.999875	0.999976	24.18	17.49	12.09	18.23	21.35	14.49	PUM2	chr2	protein_coding	pumilio RNA binding family member 2
ENSG00000137992.15	2025.31	-0.0949509	0.273663	-0.346964	0.728619	0.944192	5.45	4.82	4	4.28	5.64	3.54	DBT	chr1	protein_coding	dihydrolipoamide branched chain transacylase E2
ENSG00000165702.15	0.455163	0.640543	3.24183	0.197587	0.843369	1	0	0	0	0	0	0	GFI1B	chr9	protein_coding	growth factor independent 1B transcriptional repressor
ENSG00000151876.13	313.778	-0.382157	0.292089	-1.30836	0.190752	0.606738	3.95	2.49	2.93	2.76	2.4	2.02	FBXO4	chr5	protein_coding	F-box protein 4
ENSG00000166225.9	1355.98	-0.512636	0.266665	-1.9224	0.0545558	0.307069	6.48	6.27	4.66	4.48	4.41	3.39	FRS2	chr12	protein_coding	fibroblast growth factor receptor substrate 2
ENSG00000239494.2	1.25227	1.51428	2.19729	0.689157	0.490724	1	0.09	0	0.08	0	0.1	0.39	RN7SL333P	chr1	misc_RNA	RNA, 7SL, cytoplasmic 333, pseudogene
ENSG00000043591.6	8.64609	-2.58813	0.863224	-2.99822	0.00271565	0.0361849	0.15	0.11	0.13	0.03	0.03	0.01	ADRB1	chr10	protein_coding	adrenoceptor beta 1
ENSG00000186684.14	292.69	0.3659	0.472727	0.774019	0.438919	0.829528	1.79	1.54	0.56	2.22	1.79	1.04	CYP27C1	chr2	protein_coding	cytochrome P450 family 27 subfamily C member 1
ENSG00000244952.2	9.95068	0.639136	0.761124	0.839727	0.401061	0.80675	0.29	0.19	0.36	0.3	0.76	0.29	RP11-1000B6.5	chr15	lncRNA	--
ENSG00000283689.1	31.94	1.15757	0.478405	2.41965	0.0155354	0.133435	0.5	0.55	0.42	1.24	1.37	0.7	RP11-434E6.5	chr16	lncRNA	--
ENSG00000279521.1	0.176198	0.777483	4.08047	0.190537	0.848888	1	0	0	0	0	0.01	0	RP11-314P15.1	chr14	TEC	--
ENSG00000058729.11	967.594	0.107005	0.373023	0.28686	0.774219	0.956984	4.83	5.79	2.75	6.13	4.99	3.44	RIOK2	chr5	protein_coding	RIO kinase 2
ENSG00000184719.12	81.7833	-6.22059	0.658439	-9.44748	3.47084e-21	1.59774e-18	0.93	0.95	0.78	0	0.01	0.02	RNLS	chr10	protein_coding	renalase, FAD dependent amine oxidase
ENSG00000152953.13	0.329045	1.74741	4.03175	0.433412	0.664715	1	0	0	0	0	0.01	0	STK32B	chr4	protein_coding	serine/threonine kinase 32B
ENSG00000231952.3	4.14447	0.495567	1.11091	0.446092	0.655531	0.920586	0.12	0.08	0.1	0.1	0.29	0.05	DPY19L1P2	chr7	unprocessed_pseudogene	DPY19L1 pseudogene 2
ENSG00000231870.4	3.43405	-0.0193497	1.51853	-0.0127423	0.989833	0.997966	0.02	0.08	0.11	0	0.02	0.18	KRT17P3	chr17	unprocessed_pseudogene	keratin 17 pseudogene 3
ENSG00000236687.1	0.225734	-1.14607	4.08047	-0.280867	0.778812	1	0	0.04	0	0	0	0	RP11-323H21.3	chr9	lncRNA	--
ENSG00000277720.1	0.329045	1.74741	4.03175	0.433412	0.664715	1	0	0	0	0	0.15	0.12	H3C5P	chr6	unprocessed_pseudogene	H3 clustered histone 5, pseudogene
ENSG00000105676.14	2112.49	0.297954	0.282181	1.0559	0.291016	0.727407	11.12	11.8	14.12	19.22	12.6	13.74	ARMC6	chr19	protein_coding	armadillo repeat containing 6
ENSG00000140743.8	837.802	-0.475786	0.278468	-1.70858	0.0875286	0.403885	7.26	6.03	6.28	5.29	5.55	3.33	CDR2	chr16	protein_coding	cerebellar degeneration related protein 2
ENSG00000114853.15	362.984	-0.425939	0.264864	-1.60814	0.107804	0.454729	1.62	2.1	2.06	1.53	1.54	1.26	ZBTB47	chr3	protein_coding	zinc finger and BTB domain containing 47
ENSG00000275084.4	1.88887	-0.485578	1.64494	-0.295194	0.767845	1	0.48	0.31	0	0.2	0.26	0.1	SNORD91B	chr17	snoRNA	small nucleolar RNA, C/D box 91B
ENSG00000135905.20	124.042	1.62706	0.48897	3.32753	0.000876185	0.0150445	0.2	0.13	0.1	0.51	0.65	0.18	DOCK10	chr2	protein_coding	dedicator of cytokinesis 10
ENSG00000248544.2	0.286616	-0.18429	4.08047	-0.0451639	0.963977	1	0	0	0.01	0.01	0	0	CTB-47B11.3	chr5	lncRNA	--
ENSG00000254241.1	0.225734	-1.14607	4.08047	-0.280867	0.778812	1	0	0.03	0	0	0	0	MTCO1P47	chr8	processed_pseudogene	MT-CO1 pseudogene 47
ENSG00000271011.1	43.466	-0.00545621	0.468807	-0.0116385	0.990714	0.997966	1.74	1.65	3.25	2.03	1.74	2.81	RP11-171I2.5	chr2	lncRNA	--
ENSG00000259118.5	1.55983	-1.26302	1.97397	-0.639837	0.522278	1	0.08	0.05	0	0.03	0.02	0	RP11-840I19.3	chr14	lncRNA	--
ENSG00000070761.8	2376.26	-0.102772	0.266583	-0.385515	0.699856	0.936402	24.45	26.21	34.04	29.03	22.87	26.87	CFAP20	chr16	protein_coding	cilia and flagella associated protein 20
ENSG00000205930.10	8.31364	-0.975336	0.833999	-1.16947	0.242215	0.678417	0.04	0.01	0.02	0.01	0.01	0.01	C21orf62-AS1	chr21	lncRNA	C21orf62 antisense RNA 1
ENSG00000167985.7	194.3	0.0936376	0.383457	0.244193	0.807081	0.964323	2.41	2.25	4.13	3.71	2.17	3.45	SDHAF2	chr11	protein_coding	succinate dehydrogenase complex assembly factor 2
ENSG00000178467.18	543.105	0.82159	0.426721	1.92536	0.0541848	0.306372	0.95	1.09	2.03	2.12	1.59	3.41	P4HTM	chr3	protein_coding	prolyl 4-hydroxylase, transmembrane
ENSG00000168496.4	3044.84	0.217798	0.289379	0.752637	0.451668	0.838394	35.48	34.44	31.47	52.27	36.45	29.73	FEN1	chr11	protein_coding	flap structure-specific endonuclease 1
ENSG00000078668.14	10028.3	0.0578667	0.254419	0.227446	0.820077	0.968086	95.4	79.13	70.31	94.88	92.64	68.57	VDAC3	chr8	protein_coding	voltage dependent anion channel 3
ENSG00000170426.2	0.492812	0.778466	3.17557	0.245142	0.806346	1	0.01	0	0	0	0.02	0.01	SDR9C7	chr12	protein_coding	short chain dehydrogenase/reductase family 9C member 7
ENSG00000230731.3	5.57452	-1.86271	1.0793	-1.72585	0.0843735	0.395461	0.02	0.02	0.06	0.01	0	0.01	RP11-478K15.6	chr13	lncRNA	--
ENSG00000154265.16	1051.99	-0.0979755	0.244142	-0.401306	0.688195	0.932284	2.33	2.13	2.08	2.14	2.39	1.63	ABCA5	chr17	protein_coding	ATP binding cassette subfamily A member 5
ENSG00000262402.1	2.17627	-0.532212	1.55876	-0.341433	0.732778	1	0.34	0	0.1	0.14	0.06	0.1	MCUR1P1	chr17	processed_pseudogene	MCUR1 pseudogene 1
ENSG00000003096.14	18.1209	-7.72749	1.38071	-5.59675	2.1841e-08	1.55248e-06	0.25	0.1	0.07	0	0	0	KLHL13	chrX	protein_coding	kelch like family member 13
ENSG00000185963.14	5251.91	-0.449046	0.229836	-1.95377	0.0507288	0.293562	25.68	25.32	23.41	20.19	19.49	15.13	BICD2	chr9	protein_coding	BICD cargo adaptor 2
ENSG00000169871.13	2870.55	0.385337	0.218631	1.7625	0.0779851	0.37774	6.13	5.83	5.75	8.54	7.42	7.21	TRIM56	chr7	protein_coding	tripartite motif containing 56
ENSG00000137312.15	8754.42	0.269363	0.33199	0.81136	0.417159	0.8172	58.46	47.29	92.48	64	81.16	92.54	FLOT1	chr6	protein_coding	flotillin 1
ENSG00000186452.11	0.163767	-1.14607	4.08047	-0.280867	0.778812	1	0.01	0	0	0	0	0	TMPRSS12	chr12	protein_coding	transmembrane serine protease 12
ENSG00000122735.16	0.329045	1.74741	4.03175	0.433412	0.664715	1	0	0	0	0	0.01	0.01	DNAI1	chr9	protein_coding	dynein axonemal intermediate chain 1
ENSG00000240338.6	0.677201	-2.95521	3.92844	-0.75226	0.451895	1	0	0.07	0	0	0	0	RP11-331F4.4	chr16	transcribed_unprocessed_pseudogene	--
ENSG00000260220.7	0.451467	-2.35818	4.01365	-0.58754	0.556841	1	0	0.01	0	0	0	0	CCDC187	chr9	protein_coding	coiled-coil domain containing 187
ENSG00000146021.15	2.21477	0.287166	1.86957	0.1536	0.877925	1	0	0.01	0	0	0.01	0	KLHL3	chr5	protein_coding	kelch like family member 3
ENSG00000187595.16	0.765597	-0.625747	2.74324	-0.228105	0.819564	1	0.01	0	0.01	0	0	0.01	ZNF385C	chr17	protein_coding	zinc finger protein 385C
ENSG00000136518.17	4742.7	-0.648663	0.242943	-2.67002	0.00758478	0.078714	49.58	40.43	35.14	27.53	28.56	23.97	ACTL6A	chr3	protein_coding	actin like 6A
ENSG00000285999.1	8.16173	-0.280939	0.761023	-0.36916	0.712009	0.94018	0.11	0.18	0.12	0.14	0.1	0.09	AC025442.4	chr5	lncRNA	--
ENSG00000182944.18	7891.5	0.276186	0.23979	1.15178	0.249411	0.685939	16.71	18.19	19.81	21.55	20.28	24.37	EWSR1	chr22	protein_coding	EWS RNA binding protein 1
ENSG00000286034.1	0.895669	-3.38056	2.9283	-1.15445	0.248318	1	0	0.07	0.07	0	0	0	RP11-654O1.1	chr8	lncRNA	--
ENSG00000154380.17	14950.9	-0.257721	0.368901	-0.698619	0.48479	0.855195	34.02	35.78	15.57	24.81	27.84	19.5	ENAH	chr1	protein_coding	ENAH actin regulator
ENSG00000088888.18	5466.48	1.13441	0.269363	4.21145	2.53739e-05	0.000817633	8.72	7.77	6.53	16.74	21.06	13.15	MAVS	chr20	protein_coding	mitochondrial antiviral signaling protein
ENSG00000168077.14	35.4254	1.93372	0.648758	2.98066	0.00287631	0.0377021	0.09	0.06	0.14	0.45	0.57	0.11	SCARA3	chr8	protein_coding	scavenger receptor class A member 3
ENSG00000165349.12	0.225734	-1.14607	4.08047	-0.280867	0.778812	1	0	0.02	0	0	0	0	SLC7A3	chrX	protein_coding	solute carrier family 7 member 3
ENSG00000226711.7	3.33358	-1.22023	1.37146	-0.889732	0.37361	0.792297	0.03	0.03	0.02	0	0.03	0	FAM66C	chr12	lncRNA	family with sequence similarity 66 member C
ENSG00000122025.15	1.59273	1.71926	1.80423	0.952905	0.340638	1	0.01	0.01	0	0.02	0.01	0.02	FLT3	chr13	protein_coding	fms related receptor tyrosine kinase 3
ENSG00000065135.12	8322.09	-0.132851	0.31476	-0.422071	0.672973	0.927046	29.32	28.76	17.98	25.04	27.86	17.18	GNAI3	chr1	protein_coding	G protein subunit alpha i3
ENSG00000101421.4	4578.46	0.122707	0.297775	0.412078	0.680282	0.930209	58.49	77.5	80.22	75.91	64.05	94.92	CHMP4B	chr20	protein_coding	charged multivesicular body protein 4B
ENSG00000198911.12	8099.04	-0.685235	0.400765	-1.70982	0.0873	0.403632	25.97	25.38	53.69	16.89	18.27	29.5	SREBF2	chr22	protein_coding	sterol regulatory element binding transcription factor 2
ENSG00000068366.21	6328.41	0.0219585	0.273209	0.0803726	0.935941	0.986556	16.69	14.44	18.84	14.14	15.89	20.47	ACSL4	chrX	protein_coding	acyl-CoA synthetase long chain family member 4
ENSG00000100359.21	10.6323	0.963187	0.703805	1.36854	0.171142	0.577695	0.06	0.03	0.03	0.09	0.07	0.07	SGSM3	chr22	protein_coding	small G protein signaling modulator 3
ENSG00000170089.15	289.25	0.331101	0.241716	1.3698	0.170751	0.576947	1.73	1.73	1.8	2.37	2.27	2	RP11-423H2.1	chr5	transcribed_unprocessed_pseudogene	--
ENSG00000148290.10	457.779	0.0824319	0.305593	0.269744	0.787357	0.960572	6.47	5.79	7.8	7.67	5.28	8.17	SURF1	chr9	protein_coding	SURF1 cytochrome c oxidase assembly factor
ENSG00000213250.5	6.47028	-2.07068	0.904425	-2.2895	0.0220504	0.170457	0.22	0.22	0.23	0.05	0.07	0.04	RBMS2P1	chr12	processed_pseudogene	RNA binding motif single stranded interacting protein 2 pseudogene 1
ENSG00000240449.1	1.30457	-1.76623	1.8948	-0.932145	0.351262	1	0.14	0.06	0.08	0.04	0	0.04	REPIN1-AS1	chr7	lncRNA	REPIN1 antisense RNA 1
ENSG00000236532.6	1.44323	-1.69482	2.02526	-0.836844	0.40268	1	0.01	0.01	0	0	0.01	0	LINC01695	chr21	lncRNA	long intergenic non-protein coding RNA 1695
ENSG00000130612.16	0.729465	-1.71533	2.80524	-0.611474	0.540886	1	0.01	0.01	0	0	0.01	0	CYP2G1P	chr19	transcribed_unprocessed_pseudogene	cytochrome P450 family 2 subfamily G member 1, pseudogene
ENSG00000237250.3	8.57746	-1.31708	0.822247	-1.6018	0.109199	0.458372	0.1	0.15	0.05	0.05	0.03	0.04	RP11-193H5.1	chr1	lncRNA	--
ENSG00000235893.5	0.138548	0.777483	4.08047	0.190537	0.848888	1	0	0	0	0.04	0	0	RP11-460E7.8	chr9	processed_pseudogene	--
ENSG00000267189.1	0.152848	0.777483	4.08047	0.190537	0.848888	1	0	0	0	0	0	0.07	ATP5MGP7	chr17	processed_pseudogene	ATP synthase membrane subunit g pseudogene 7
ENSG00000279294.1	1.20646	-0.122706	2.02926	-0.0604683	0.951783	1	0.03	0	0.02	0.02	0	0.02	RP11-274A11.3	chr16	TEC	--
ENSG00000160097.20	9.35258	0.20328	0.923026	0.220232	0.82569	0.968807	0.1	0.09	0.03	0.11	0.13	0.01	FNDC5	chr1	protein_coding	fibronectin type III domain containing 5
ENSG00000237432.2	0.176198	0.777483	4.08047	0.190537	0.848888	1	0	0	0	0	0.05	0	RPS7P12	chrX	processed_pseudogene	ribosomal protein S7 pseudogene 12
ENSG00000258713.3	0.667141	2.7667	3.28047	0.843386	0.399013	1	0	0	0	0.03	0.12	0	C20orf141	chr20	protein_coding	chromosome 20 open reading frame 141
ENSG00000171119.3	8.3802	1.27893	0.961431	1.33023	0.183442	0.596228	0.03	0.05	0.17	0.13	0.11	0.36	NRTN	chr19	protein_coding	neurturin
ENSG00000163072.16	1.55563	3.99821	2.05397	1.94658	0.0515854	1	0	0	0	0.01	0.02	0.02	NOSTRIN	chr2	protein_coding	nitric oxide synthase trafficking
ENSG00000278784.1	29.0995	0.414111	0.470471	0.880204	0.378749	0.79447	0.58	0.46	0.61	0.72	0.56	0.91	RP11-468E2.11	chr14	lncRNA	--
ENSG00000235797.2	0.480382	-0.999468	3.72161	-0.268558	0.78827	1	0.11	0	0	0	0	0.05	RP11-402G3.6	chr9	processed_pseudogene	--
ENSG00000116141.17	200.744	-0.0145688	0.34247	-0.0425402	0.966068	0.992136	0.45	0.36	0.24	0.4	0.36	0.28	MARK1	chr1	protein_coding	microtubule affinity regulating kinase 1
ENSG00000271938.1	0.291396	1.59548	4.04537	0.394395	0.693289	1	0	0	0	0.08	0	0.08	RP11-589C21.6	chr8	lncRNA	--
ENSG00000227339.1	1.79224	0.164872	1.52531	0.108091	0.913923	1	0.01	0.01	0.03	0.02	0.03	0.01	THRAP3P1	chr3	processed_pseudogene	THRAP3 pseudogene 1
ENSG00000177192.14	1138.4	0.250459	0.248177	1.0092	0.31288	0.749381	4.62	4.71	5.04	6.47	4.89	5.72	PUS1	chr12	protein_coding	pseudouridine synthase 1
ENSG00000260646.1	0.64228	-0.0977677	2.93705	-0.0332877	0.973445	1	0.08	0	0	0.03	0.04	0	LA16c-385E7.1	chr16	lncRNA	--
ENSG00000176624.12	4101.42	-0.937388	0.219064	-4.27907	1.87679e-05	0.00063548	17.99	16.76	19.52	8.84	9.54	9.96	MEX3C	chr18	protein_coding	mex-3 RNA binding family member C
ENSG00000122257.20	3797.55	-0.160835	0.262605	-0.612459	0.540234	0.879347	11.92	9.3	9.14	8.89	11.24	7.2	RBBP6	chr16	protein_coding	RB binding protein 6, ubiquitin ligase
ENSG00000267787.7	22.4823	-0.302148	0.530035	-0.570054	0.568641	0.889975	0.18	0.09	0.09	0.1	0.12	0.08	RP11-35G9.5	chr18	lncRNA	--
ENSG00000203408.4	0.225734	-1.14607	4.08047	-0.280867	0.778812	1	0	0.03	0	0	0	0	OR6C71P	chr12	transcribed_unprocessed_pseudogene	olfactory receptor family 6 subfamily C member 71 pseudogene
ENSG00000254931.2	0.163767	-1.14607	4.08047	-0.280867	0.778812	1	0.03	0	0	0	0	0	MTATP6P15	chr11	processed_pseudogene	MT-ATP6 pseudogene 15
ENSG00000226696.6	28.9124	0.198428	0.548904	0.361498	0.717727	0.941671	0.46	0.33	0.49	0.23	0.7	0.56	LENG8-AS1	chr19	lncRNA	LENG8 antisense RNA 1
ENSG00000233099.1	0.176198	0.777483	4.08047	0.190537	0.848888	1	0	0	0	0	0.08	0	RP11-375A5.1	chr1	lncRNA	--
ENSG00000265542.5	0.864744	0.411811	2.38889	0.172386	0.863134	1	0	0.06	0.04	0.04	0.1	0	RP11-60A24.3	chr17	lncRNA	--
ENSG00000209482.1	5.13428	0.50312	0.954274	0.527228	0.598035	0.898097	1.12	1.45	1	2.32	0.92	1.71	SNORD83A	chr22	snoRNA	small nucleolar RNA, C/D box 83A
ENSG00000230911.1	0.90663	-0.987556	2.36816	-0.417015	0.676668	1	0.05	0.13	0	0.04	0	0.05	PPIHP1	chr11	processed_pseudogene	peptidylprolyl isomerase H pseudogene 1
ENSG00000228897.1	0.225734	-1.14607	4.08047	-0.280867	0.778812	1	0	0.05	0	0	0	0	CTD-2021A8.2	chr7	processed_pseudogene	--
ENSG00000258903.2	0.163767	-1.14607	4.08047	-0.280867	0.778812	1	0.01	0	0	0	0	0	RP11-355I22.2	chr14	lncRNA	--
ENSG00000184860.10	1.34143	-1.52198	2.12199	-0.717242	0.473225	1	0	0.01	0	0	0	0	SDR42E1	chr16	protein_coding	short chain dehydrogenase/reductase family 42E, member 1
ENSG00000174516.15	507.085	-0.864352	0.385652	-2.24128	0.0250083	0.184405	3.04	3.11	7.1	2.32	2.71	2.26	PELI3	chr11	protein_coding	pellino E3 ubiquitin protein ligase family member 3
ENSG00000224165.6	4.91406	1.09382	1.15038	0.95083	0.341691	0.770408	0	0.02	0.02	0.02	0.05	0.03	DNAJC27-AS1	chr2	lncRNA	DNAJC27 antisense RNA 1
ENSG00000270177.1	9.76163	-1.17845	0.894542	-1.31737	0.187714	0.601493	0.09	0.15	0.52	0.14	0.06	0.13	PPP2CA-DT	chr5	lncRNA	PPP2CA divergent transcript
ENSG00000183889.12	11.0012	0.0888036	0.734746	0.120863	0.9038	0.981181	0.06	0.03	0.02	0.05	0.04	0.02	AC138969.4	chr16	protein_coding	--
ENSG00000200816.1	1.59658	-0.703937	1.95956	-0.359232	0.719422	1	0.4	0.78	0	0.5	0.22	0	SNORA38	chr6	snoRNA	small nucleolar RNA, H/ACA box 38
ENSG00000259520.6	0.542348	-1.18899	3.09149	-0.384601	0.700533	1	0.01	0.01	0	0	0	0.01	CTD-2651B20.3	chr15	lncRNA	--
ENSG00000259187.1	1.65258	-1.42677	2.00597	-0.711262	0.476922	1	0.38	0.08	0	0.05	0	0.11	CTD-2008A1.1	chr15	lncRNA	--
ENSG00000288042.1	0.327534	-1.95922	4.04604	-0.484231	0.628222	1	0.09	0	0	0	0	0	RP11-79K3.1	chr9	lncRNA	--
ENSG00000180229.12	84.0182	0.175512	0.318485	0.551083	0.581577	0.895524	0.22	0.19	0.25	0.23	0.29	0.24	HERC2P3	chr15	transcribed_unprocessed_pseudogene	hect domain and RLD 2 pseudogene 3
ENSG00000261804.2	26.7891	-2.03438	0.491072	-4.14274	3.43178e-05	0.00105317	0.92	0.67	0.87	0.19	0.23	0.18	RP11-44F14.2	chr16	lncRNA	--
ENSG00000253976.1	0.163767	-1.14607	4.08047	-0.280867	0.778812	1	0.03	0	0	0	0	0	RP11-386G21.1	chr8	lncRNA	--
ENSG00000128254.16	27.5861	-0.701767	0.690382	-1.01649	0.309395	0.744812	0.04	0.13	0.2	0.06	0.04	0.13	C22orf24	chr22	lncRNA	--
ENSG00000129595.14	321.893	-1.9285	0.598339	-3.2231	0.00126813	0.0202295	1.1	1.79	1.8	0.12	0.28	0.81	EPB41L4A	chr5	protein_coding	erythrocyte membrane protein band 4.1 like 4A
ENSG00000211820.1	0.176198	0.777483	4.08047	0.190537	0.848888	1	0	0	0	0	0.09	0	TRAV41	chr14	TR_V_gene	T cell receptor alpha variable 41
ENSG00000108576.10	1.27146	0.976621	2.14583	0.455126	0.649019	1	0	0.01	0	0	0.01	0	SLC6A4	chr17	protein_coding	solute carrier family 6 member 4
ENSG00000235209.1	0.176198	0.777483	4.08047	0.190537	0.848888	1	0	0	0	0	0.04	0	CTA-150C2.13	chr22	lncRNA	--
ENSG00000189409.14	0.429944	2.15663	3.78406	0.569924	0.568729	1	0	0	0	0.02	0	0.01	MMP23B	chr1	protein_coding	matrix metallopeptidase 23B
ENSG00000173020.11	4564.51	0.181344	0.287065	0.631718	0.527571	0.874098	15.04	14.39	21.99	19.35	16.9	21.8	GRK2	chr11	protein_coding	G protein-coupled receptor kinase 2
ENSG00000256625.1	3.02625	-1.27043	1.26488	-1.00439	0.315192	1	0.11	0.07	0.17	0.09	0.03	0.02	RP11-582E3.4	chr12	unprocessed_pseudogene	--
ENSG00000234080.3	0.693327	1.3002	2.52863	0.514192	0.607118	1	0	0.04	0	0.03	0.03	0.03	RP11-183G22.1	chr1	processed_pseudogene	--
ENSG00000234696.1	0.163767	-1.14607	4.08047	-0.280867	0.778812	1	0.02	0	0	0	0	0	GPR50-AS1	chrX	lncRNA	GPR50 antisense RNA 1
ENSG00000258279.4	6.13776	-0.739147	1.03275	-0.715705	0.474173	0.849171	0.14	0.05	0.08	0.02	0.03	0.11	LINC00592	chr12	lncRNA	long intergenic non-protein coding RNA 592
ENSG00000232888.4	14.7882	-0.139152	0.628442	-0.221424	0.824763	0.968807	1.1	0.57	0.88	1.05	0.48	0.77	RPS11P5	chr12	processed_pseudogene	ribosomal protein S11 pseudogene 5
ENSG00000138606.19	16.403	0.678954	0.83486	0.813255	0.416072	0.816186	0.05	0.01	0.14	0.06	0.07	0.19	SHF	chr15	protein_coding	Src homology 2 domain containing F
ENSG00000277511.1	14.579	-0.485258	0.590437	-0.821862	0.411156	0.813702	0.56	0.4	0.61	0.31	0.48	0.35	CTD-2095E4.5	chr17	lncRNA	--
ENSG00000223806.8	0.491301	-2.5328	4.00165	-0.63294	0.526773	1	0.03	0	0	0	0	0	LINC00114	chr21	lncRNA	long intergenic non-protein coding RNA 114
ENSG00000138356.14	1027.72	0.505899	0.366831	1.3791	0.167862	0.570713	3.77	5.67	2.91	7.56	4.51	5.56	AOX1	chr2	protein_coding	aldehyde oxidase 1
ENSG00000114248.10	0.339965	-0.18429	4.08047	-0.0451639	0.963977	1	0.01	0	0	0	0.01	0	LRRC31	chr3	protein_coding	leucine rich repeat containing 31
ENSG00000226427.1	7.15452	0.358441	0.912672	0.392739	0.694513	0.934296	0.97	0.5	0.35	1.05	1.07	0.25	HMGN2P7	chr3	processed_pseudogene	high mobility group nucleosomal binding domain 2 pseudogene 7
ENSG00000204434.6	2.06507	-0.199349	1.60135	-0.124488	0.900929	1	0.03	0.02	0	0.01	0.02	0.01	POTEKP	chr2	unprocessed_pseudogene	POTE ankyrin domain family member K, pseudogene
ENSG00000104299.15	370.862	0.367368	0.251198	1.46246	0.143614	0.531176	2	1.57	1.67	2.22	2.15	2.38	INTS9	chr8	protein_coding	integrator complex subunit 9
ENSG00000198573.7	0.537568	-2.64261	3.00562	-0.879224	0.37928	1	0.07	0.08	0.06	0	0	0	SPANXC	chrX	protein_coding	SPANX family member C
ENSG00000070814.22	5504.37	0.202313	0.251501	0.804423	0.421153	0.820589	11.74	12.98	10.64	15.43	11.97	13.37	TCOF1	chr5	protein_coding	treacle ribosome biogenesis factor 1
ENSG00000174718.12	883.093	-0.493336	0.281472	-1.7527	0.0796529	0.382904	4.5	4.29	3.51	2.85	3.74	2.23	RESF1	chr12	protein_coding	retroelement silencing factor 1
ENSG00000271793.2	9796.94	0.0660473	0.280577	0.235398	0.8139	0.966521	33.42	32.49	21.84	34.69	31.2	26.47	RP11-321N4.5	chr6	protein_coding	--
ENSG00000251609.2	1.96636	-0.52227	1.93658	-0.269686	0.787402	1	0.23	0	0	0.03	0.11	0.03	SETP12	chr4	processed_pseudogene	SET pseudogene 12
ENSG00000198231.13	5180.23	-0.0296587	0.274182	-0.108172	0.913859	0.982847	13.07	16.71	18.79	16.8	13.73	17.04	DDX42	chr17	protein_coding	DEAD-box helicase 42
ENSG00000225981.1	0.62518	0.0434456	2.957	0.0146925	0.988278	1	0	0	0.1	0	0.06	0.05	AC102953.4	chr7	lncRNA	--
ENSG00000270316.1	137.567	4.53593	0.447823	10.1288	4.11525e-24	3.78877e-21	0.05	0.17	0.12	2.14	3.09	2.61	BORCS7-ASMT	chr10	protein_coding	BORCS7-ASMT readthrough (NMD candidate)
ENSG00000240553.1	84.0862	0.231282	0.31658	0.730564	0.465045	0.843214	3.19	3.05	2.96	4.03	3.81	2.99	RP1-184J9.2	chr1	lncRNA	--
ENSG00000162543.6	0.339965	-0.18429	4.08047	-0.0451639	0.963977	1	0	0	0	0	0.01	0	UBXN10	chr1	protein_coding	UBX domain protein 10
ENSG00000222019.7	1.32469	1.34042	1.86592	0.718367	0.472531	1	0.01	0.01	0	0.02	0.02	0.02	URAHP	chr16	transcribed_unprocessed_pseudogene	urate (hydroxyiso-) hydrolase, pseudogene
ENSG00000165502.7	4957	0.162917	0.23155	0.703592	0.481687	0.853844	176.75	161.78	210.26	215.29	193.33	205.15	RPL36AL	chr14	protein_coding	ribosomal protein L36a like
ENSG00000228596.1	0.152848	0.777483	4.08047	0.190537	0.848888	1	0	0	0	0	0	0.05	AC013436.5	chr7	lncRNA	--
ENSG00000287197.1	0.401931	-0.18429	3.94231	-0.0467466	0.962715	1	0	0.01	0	0	0.01	0	RP11-80N9.1	chr1	lncRNA	--
ENSG00000214465.3	1.01717	-2.29081	2.58747	-0.885346	0.37597	1	0.02	0.08	0	0	0.02	0	SMARCE1P6	chr2	processed_pseudogene	SWI/SNF related, matrix associated, actin dependent regulator of chromatin, subfamily e, member 1 pseudogene 6
ENSG00000226645.1	1.48367	0.155099	1.62189	0.0956283	0.923816	1	0.13	0.08	0.06	0.11	0.14	0.06	AP006216.10	chr11	lncRNA	--
ENSG00000269487.1	1.78696	-0.0489793	1.64955	-0.0296925	0.976312	1	0.09	0.12	0.04	0.16	0	0.08	CTB-174O21.2	chr19	lncRNA	--
ENSG00000265417.1	1.52308	-1.95807	2.10972	-0.928117	0.353347	1	0.14	0.03	0	0.02	0.03	0	RP11-288C17.1	chr18	processed_pseudogene	--
ENSG00000143164.15	2361.57	-0.200622	0.221774	-0.904623	0.365665	0.78764	11.01	10.94	9.74	9.35	10.19	8.18	DCAF6	chr1	protein_coding	DDB1 and CUL4 associated factor 6
ENSG00000104805.16	2251.28	0.223825	0.392458	0.570316	0.568464	0.889975	9.25	12.22	23.35	15.33	15.68	21.09	NUCB1	chr19	protein_coding	nucleobindin 1
ENSG00000285402.1	6.63623	-0.617739	1.23015	-0.502167	0.61555	0.903802	0.16	0.2	0.01	0.03	0.02	0.19	ICI-14BB7.1	chr10	lncRNA	--
ENSG00000185046.19	90.7815	1.1819	0.611065	1.93417	0.0530922	0.302352	0.04	0.13	0.22	0.19	0.21	0.49	ANKS1B	chr12	protein_coding	ankyrin repeat and sterile alpha motif domain containing 1B
ENSG00000253915.1	0.138548	0.777483	4.08047	0.190537	0.848888	1	0	0	0	0.03	0	0	MAPRE1P1	chr8	processed_pseudogene	MAPRE1 pseudogene 1
ENSG00000154678.18	38.0905	-4.60479	1.00371	-4.58778	4.47986e-06	0.000184677	0.21	0.17	0.03	0	0.02	0	PDE1C	chr7	protein_coding	phosphodiesterase 1C
ENSG00000105866.15	491.506	-0.288103	0.369094	-0.780567	0.435057	0.827349	2.89	2.53	1.44	1.63	2.61	1.45	SP4	chr7	protein_coding	Sp4 transcription factor
ENSG00000127995.17	683.589	0.400314	0.50286	0.796075	0.425989	0.822224	3.81	3.8	1.22	4.56	5.41	1.91	CASD1	chr7	protein_coding	CAS1 domain containing 1
ENSG00000118242.16	553.774	-0.930094	0.244238	-3.80815	0.000140012	0.00347497	6.1	4.36	5.4	2.8	2.82	2.7	MREG	chr2	protein_coding	melanoregulin
ENSG00000111912.20	1748.66	-0.3898	0.328016	-1.18836	0.234693	0.669788	8.02	5.45	7.15	3.63	7.42	4.76	NCOA7	chr6	protein_coding	nuclear receptor coactivator 7
ENSG00000150316.12	1405.05	0.100679	0.213555	0.471444	0.637324	0.913825	12.89	12.71	13.69	14.04	13.95	14.17	CWC15	chr11	protein_coding	CWC15 spliceosome associated protein homolog
ENSG00000230947.2	0.425164	0.57362	3.87583	0.147999	0.882344	1	0	0	0.07	0.12	0	0	AP000356.2	chr22	lncRNA	--
ENSG00000277950.1	0.176198	0.777483	4.08047	0.190537	0.848888	1	0	0	0	0	0.12	0	Metazoa_SRP	chr22	misc_RNA	--
ENSG00000287811.1	0.957494	-0.039713	2.26498	-0.0175335	0.986011	1	0.04	0	0.02	0	0.02	0.03	RP11-342L8.3	chr6	lncRNA	--
ENSG00000224410.1	0.296135	-1.86074	4.05188	-0.459228	0.64607	1	0	0	0.23	0	0	0	AC097499.2	chr2	processed_pseudogene	--
ENSG00000125124.14	844.238	0.418689	0.275052	1.52222	0.127954	0.50241	1.17	0.87	1.37	1.29	1.73	1.54	BBS2	chr16	protein_coding	Bardet-Biedl syndrome 2
ENSG00000165078.13	0.163767	-1.14607	4.08047	-0.280867	0.778812	1	0.01	0	0	0	0	0	CPA6	chr8	protein_coding	carboxypeptidase A6
ENSG00000213690.3	0.148067	-1.14607	4.08047	-0.280867	0.778812	1	0	0	0.05	0	0	0	RP11-513D4.1	chr1	processed_pseudogene	--
ENSG00000265559.2	1.24527	2.41031	2.47197	0.975056	0.329532	1	0	0.11	0	0.07	0.49	0	RN7SL652P	chr11	misc_RNA	RNA, 7SL, cytoplasmic 652, pseudogene
ENSG00000136878.14	339.62	-0.325463	0.314179	-1.03592	0.300241	0.736188	1.52	1.41	2.51	1.43	1.47	1.43	USP20	chr9	protein_coding	ubiquitin specific peptidase 20
ENSG00000227394.1	0.176198	0.777483	4.08047	0.190537	0.848888	1	0	0	0	0	0.05	0	RPL11P1	chr2	processed_pseudogene	ribosomal protein L11 pseudogene 1
ENSG00000251361.1	1.01662	1.08403	2.61899	0.413911	0.678939	1	0.04	0	0.04	0	0.19	0	CTD-2091N23.1	chr5	lncRNA	--
ENSG00000274191.1	8.27935	0.367159	0.794902	0.461892	0.644159	0.915747	0.44	0.44	0.17	0.53	0.54	0.3	RP11-324E6.10	chr12	lncRNA	--
ENSG00000054967.13	736.34	0.218431	0.329438	0.663042	0.507304	0.867932	2.27	2.94	3.49	4.09	2.44	3.58	RELT	chr11	protein_coding	RELT TNF receptor
ENSG00000139985.8	0.929364	-1.05572	2.55552	-0.413112	0.679524	1	0.02	0	0.01	0	0	0.01	ADAM21	chr14	protein_coding	ADAM metallopeptidase domain 21
ENSG00000202515.1	0.300915	-0.18429	4.08047	-0.0451639	0.963977	1	0	0	0.27	0	0	0.26	VTRNA1-3	chr5	misc_RNA	vault RNA 1-3
ENSG00000154727.11	1262.85	-0.153659	0.362523	-0.423859	0.671668	0.926834	8.39	6.12	3.84	4.98	7.38	4.28	GABPA	chr21	protein_coding	GA binding protein transcription factor subunit alpha
ENSG00000273153.1	0.503732	-0.999903	3.66177	-0.273066	0.784803	1	0.21	0	0	0	0.12	0	RP11-406H21.2	chr10	lncRNA	--
ENSG00000181085.15	18.2804	0.745208	0.57008	1.3072	0.191145	0.607346	0.13	0.09	0.14	0.19	0.29	0.14	MAPK15	chr8	protein_coding	mitogen-activated protein kinase 15
ENSG00000257639.1	0.176198	0.777483	4.08047	0.190537	0.848888	1	0	0	0	0	0.05	0	CTB-31N19.2	chr16	unprocessed_pseudogene	--
ENSG00000250860.1	0.225734	-1.14607	4.08047	-0.280867	0.778812	1	0	0.02	0	0	0	0	CTD-2265D6.2	chr5	processed_pseudogene	--
ENSG00000203397.2	0.176198	0.777483	4.08047	0.190537	0.848888	1	0	0	0	0	0.06	0	SHISA5P2	chrX	processed_pseudogene	SHISA5 pseudogene 2
ENSG00000114455.13	0.163767	-1.14607	4.08047	-0.280867	0.778812	1	0.01	0	0	0	0	0	HHLA2	chr3	protein_coding	HERV-H LTR-associating 2
ENSG00000144837.9	0.352395	1.83499	4.0245	0.455955	0.648423	1	0	0	0	0	0.03	0	PLA1A	chr3	protein_coding	phospholipase A1 member A
ENSG00000198062.15	0.163767	-1.14607	4.08047	-0.280867	0.778812	1	0.01	0	0	0	0	0	POTEH	chr22	protein_coding	POTE ankyrin domain family member H
ENSG00000244390.2	0.339965	-0.18429	4.08047	-0.0451639	0.963977	1	0.04	0	0	0	0.04	0	RPS6P22	chr12	processed_pseudogene	ribosomal protein S6 pseudogene 22
ENSG00000229692.3	29.9201	-0.888696	0.496492	-1.78995	0.0734619	0.365061	0.74	0.96	0.74	0.28	0.65	0.41	SOS1-IT1	chr2	lncRNA	SOS1 intronic transcript 1
ENSG00000242435.1	0.176198	0.777483	4.08047	0.190537	0.848888	1	0	0	0	0	0.06	0	UPK3BP1	chr7	transcribed_unprocessed_pseudogene	uroplakin 3B pseudogene 1
ENSG00000236182.1	0.176198	0.777483	4.08047	0.190537	0.848888	1	0	0	0	0	0.04	0	RP11-297K7.1	chr3	processed_pseudogene	--
ENSG00000259527.2	11.2913	-4.5509	1.15646	-3.93518	8.31328e-05	0.00224169	0.41	0.37	0.1	0.02	0.01	0	LINC00052	chr15	lncRNA	long intergenic non-protein coding RNA 52
ENSG00000286561.1	0.503732	-0.999903	3.66177	-0.273066	0.784803	1	0.03	0	0	0	0.02	0	RP11-1H15.4	chr11	lncRNA	--
ENSG00000272795.1	0.736998	-0.728705	2.76731	-0.263326	0.792299	1	0.07	0	0.13	0.12	0	0	GAR1-DT	chr4	lncRNA	GAR1 divergent transcript
ENSG00000280870.3	0.152848	0.777483	4.08047	0.190537	0.848888	1	0	0	0	0	0	0.01	MIR325HG	chrX	lncRNA	MIR325 host gene
ENSG00000104343.21	1728.88	-0.632709	0.401805	-1.57467	0.115334	0.47303	7.61	7.26	3.39	4.06	5.35	2.54	UBE2W	chr8	protein_coding	ubiquitin conjugating enzyme E2 W
ENSG00000214575.10	0.627665	-1.38021	3.43681	-0.401597	0.68798	1	0	0.01	0	0	0	0	CPEB1	chr15	protein_coding	cytoplasmic polyadenylation element binding protein 1
ENSG00000232028.1	1.02233	-0.986729	2.54657	-0.387474	0.698405	1	0	0.07	0.14	0	0.12	0	AC007391.2	chr2	lncRNA	--
ENSG00000248452.2	0.225734	-1.14607	4.08047	-0.280867	0.778812	1	0	0.02	0	0	0	0	RP11-324H7.1	chr4	processed_pseudogene	--
ENSG00000200914.1	0.517129	0.642059	3.12029	0.205769	0.836971	1	0	0.32	0	0.2	0	0.21	RNA5SP435	chr17	rRNA_pseudogene	RNA, 5S ribosomal pseudogene 435
ENSG00000102796.12	55.3779	-0.226246	0.534891	-0.422976	0.672313	0.926888	0.28	0.32	0.74	0.25	0.33	0.56	DHRS12	chr13	protein_coding	dehydrogenase/reductase 12
ENSG00000116171.19	2571.28	-0.0505267	0.278765	-0.181252	0.85617	0.974965	9.3	9.1	6.66	8.1	9.9	6.42	SCP2	chr1	protein_coding	sterol carrier protein 2
ENSG00000217241.1	17.3298	-0.846601	1.17206	-0.722321	0.470097	0.846105	1.93	1.18	0.09	0.72	1.11	0	CBX3P9	chr6	processed_pseudogene	chromobox 3 pseudogene 9
ENSG00000205476.9	1159.63	0.317127	0.315311	1.00576	0.314532	0.74994	1.78	1.59	1.27	2.58	1.84	1.39	CCDC85C	chr14	protein_coding	coiled-coil domain containing 85C
ENSG00000270077.1	0.163767	-1.14607	4.08047	-0.280867	0.778812	1	0.05	0	0	0	0	0	KB-1958F4.1	chr8	lncRNA	--
ENSG00000171517.6	1781.31	-0.0269836	0.288892	-0.0934038	0.925583	0.984981	16.42	14.01	9.82	13.61	15	11.13	LPAR3	chr1	protein_coding	lysophosphatidic acid receptor 3
ENSG00000261794.2	0.680897	-0.340063	2.57388	-0.13212	0.894889	1	0.01	0.01	0	0	0	0	GOLGA8H	chr15	protein_coding	golgin A8 family member H
ENSG00000238295.1	0.459902	-2.45053	3.68549	-0.664914	0.506106	1	0.26	0	0.46	0	0	0	ENSG10010139171.1	chr2	snoRNA	--
ENSG00000143382.16	693.816	1.84127	0.636092	2.89466	0.00379567	0.0465939	0.48	0.63	2.65	3.16	2.64	7.37	ADAMTSL4	chr1	protein_coding	ADAMTS like 4
ENSG00000214922.9	76.1324	-1.58861	0.454015	-3.49901	0.000466985	0.00926971	0.87	0.51	0.79	0.15	0.4	0.19	HLA-F-AS1	chr6	lncRNA	HLA-F antisense RNA 1
ENSG00000233674.2	2.08666	1.37771	1.68934	0.815527	0.414771	1	0	0.25	0.09	0.16	0.65	0.09	RP11-184I16.3	chr1	processed_pseudogene	--
ENSG00000257784.2	0.225734	-1.14607	4.08047	-0.280867	0.778812	1	0	0.02	0	0	0	0	LINC02400	chr12	lncRNA	long intergenic non-protein coding RNA 2400
ENSG00000287617.1	0.138548	0.777483	4.08047	0.190537	0.848888	1	0	0	0	0.04	0	0	RP11-379B18.9	chr3	lncRNA	--
ENSG00000275592.1	0.176198	0.777483	4.08047	0.190537	0.848888	1	0	0	0	0	0.03	0	VN1R7P	chr21	processed_pseudogene	vomeronasal 1 receptor 7 pseudogene
ENSG00000254683.1	0.148067	-1.14607	4.08047	-0.280867	0.778812	1	0	0	0.11	0	0	0	SNRPCP6	chr8	processed_pseudogene	small nuclear ribonucleoprotein polypeptide C pseudogene 6
ENSG00000107890.17	1691.28	-0.206843	0.444686	-0.465144	0.641828	0.915378	4.68	4.15	1.73	3.33	4.2	1.76	ANKRD26	chr10	protein_coding	ankyrin repeat domain 26
ENSG00000272375.1	4.55312	-0.0285404	1.14074	-0.0250191	0.98004	0.996035	0.21	0.32	0.04	0.17	0.32	0.07	RP11-51J9.6	chr8	lncRNA	--
ENSG00000226742.4	715.806	-0.0314032	0.235012	-0.133624	0.8937	0.980665	10.03	8.83	9.32	9.54	10.5	7.67	HSBP1L1	chr18	protein_coding	heat shock factor binding protein 1 like 1
ENSG00000217897.2	0.831266	-1.98915	3.13802	-0.633885	0.526156	1	0.37	0	0	0	0.1	0	HSPE1P8	chr1	processed_pseudogene	heat shock protein family E (Hsp10) member 1 pseudogene 8
ENSG00000277965.1	0.152848	0.777483	4.08047	0.190537	0.848888	1	0	0	0	0	0	0.08	Metazoa_SRP	chr20	misc_RNA	--
ENSG00000132964.12	789.912	-0.286753	0.259628	-1.10448	0.269387	0.705783	6.78	6.76	5.88	6.16	5.68	4.18	CDK8	chr13	protein_coding	cyclin dependent kinase 8
ENSG00000241889.1	18.9745	0.567005	0.554133	1.02323	0.3062	0.74255	0.8	0.47	0.39	0.75	0.91	0.79	RP11-435F17.3	chr3	processed_pseudogene	--
ENSG00000251495.1	12.5073	-0.43928	0.692369	-0.63446	0.525781	0.87328	1.19	0.7	0.43	0.58	0.77	0.38	PPIAP11	chr5	processed_pseudogene	peptidylprolyl isomerase A pseudogene 11
ENSG00000256694.1	4.67466	2.61021	1.42646	1.82985	0.0672719	0.346752	0.05	0	0.04	0.02	0.45	0.13	RP11-598F7.5	chr12	lncRNA	--
ENSG00000167562.13	290.947	-0.630141	0.411712	-1.53054	0.125883	0.498328	1.72	1.3	0.87	0.85	1.23	0.47	ZNF701	chr19	protein_coding	zinc finger protein 701
ENSG00000244038.11	9421.71	0.411472	0.2929	1.40482	0.160074	0.558199	66.61	70.89	98.06	104.5	86.01	121.39	DDOST	chr1	protein_coding	dolichyl-diphosphooligosaccharide--protein glycosyltransferase non-catalytic subunit
ENSG00000204439.4	1095.71	0.187305	0.254653	0.735531	0.462016	0.841747	9.42	9.99	13.32	13.07	12.23	12.01	C6orf47	chr6	protein_coding	chromosome 6 open reading frame 47
ENSG00000124215.17	10.3918	-3.06888	0.892604	-3.43811	0.00058578	0.0110385	0.1	0.05	0.11	0	0.02	0.01	CDH26	chr20	protein_coding	cadherin 26
ENSG00000234420.7	125.652	-0.456836	0.307874	-1.48384	0.137851	0.52065	0.42	0.38	0.32	0.23	0.33	0.26	ZNF37BP	chr10	transcribed_processed_pseudogene	zinc finger protein 37B, pseudogene
ENSG00000173464.14	0.176198	0.777483	4.08047	0.190537	0.848888	1	0	0	0	0	0.02	0	RNASE11	chr14	protein_coding	ribonuclease A family member 11 (inactive)
ENSG00000165244.7	2000.25	-0.596231	0.519507	-1.14768	0.251099	0.688652	23.52	22.35	5.62	13.35	14.71	6.55	ZNF367	chr9	protein_coding	zinc finger protein 367
ENSG00000119401.11	1033.95	-0.608216	0.219983	-2.76483	0.00569528	0.0636488	9.3	7.83	9.1	6.06	5.67	5.47	TRIM32	chr9	protein_coding	tripartite motif containing 32
ENSG00000287595.1	0.339965	-0.18429	4.08047	-0.0451639	0.963977	1	0.02	0	0	0	0.02	0	RP11-624D20.3	chr3	lncRNA	--
ENSG00000106344.8	2008.47	0.642316	0.252139	2.54747	0.0108508	0.103345	2.49	2.6	2.74	3.92	3.58	4.68	RBM28	chr7	protein_coding	RNA binding motif protein 28
ENSG00000134247.10	5745.7	0.235248	0.302773	0.776978	0.437171	0.828131	25.03	23.37	15.93	24.87	32.1	19.51	PTGFRN	chr1	protein_coding	prostaglandin F2 receptor inhibitor
ENSG00000166446.15	5.93001	-1.82085	1.09722	-1.65952	0.0970119	0.427056	0.04	0.04	0.01	0	0.02	0.01	CDYL2	chr16	protein_coding	chromodomain Y like 2
ENSG00000287132.1	0.578129	0.865876	3.51659	0.246226	0.805507	1	0	0.02	0	0	0.03	0	RP11-398J13.2	chr12	lncRNA	--
ENSG00000241983.3	1.12755	2.34012	2.46272	0.950219	0.342001	1	0.09	0	0	0	0.2	0.31	RN7SL566P	chr19	misc_RNA	RNA, 7SL, cytoplasmic 566, pseudogene
ENSG00000238002.3	0.225734	-1.14607	4.08047	-0.280867	0.778812	1	0	0.01	0	0	0	0	NPAP1P6	chr9	processed_pseudogene	nuclear pore associated protein 1 pseudogene 6
ENSG00000090975.14	465.46	0.671456	0.337588	1.98898	0.0467038	0.279039	1.11	1.06	0.82	1.71	2.12	1	PITPNM2	chr12	protein_coding	phosphatidylinositol transfer protein membrane associated 2
ENSG00000271162.1	0.352395	1.83499	4.0245	0.455955	0.648423	1	0	0	0	0	0.08	0	RP1-57E3.1	chr6	processed_pseudogene	--
ENSG00000268970.1	0.695196	-0.303987	2.88097	-0.105516	0.915967	1	0.04	0.05	0	0	0	0.07	CTD-3099C6.11	chr19	lncRNA	--
ENSG00000132507.18	25894.8	0.638276	0.221857	2.87697	0.00401508	0.0487917	189.23	210.29	197.07	331.62	294.85	304.36	EIF5A	chr17	protein_coding	eukaryotic translation initiation factor 5A
ENSG00000284848.2	1.836	-3.30562	2.18821	-1.51065	0.130878	1	0.02	0.01	0	0	0	0	LINC02359	chr12	lncRNA	long intergenic non-protein coding RNA 2359
ENSG00000117010.17	139.29	-0.236424	0.42867	-0.551529	0.581271	0.895416	1.68	1.31	0.86	0.97	1.69	0.66	ZNF684	chr1	protein_coding	zinc finger protein 684
ENSG00000084463.8	8623.45	0.0443486	0.215247	0.206036	0.836763	0.972117	45.05	42.95	39.85	40.75	47.58	43.87	WBP11	chr12	protein_coding	WW domain binding protein 11
ENSG00000236682.2	62.1404	-0.208556	0.34705	-0.600939	0.547881	0.881994	0.6	0.49	0.53	0.54	0.48	0.39	MAP3K2-DT	chr2	lncRNA	MAP3K2 divergent transcript
ENSG00000047634.15	878.03	-1.09573	0.299656	-3.65661	0.000255576	0.00567967	5.01	4.75	7.52	2.52	2.44	3.09	SCML1	chrX	protein_coding	Scm polycomb group protein like 1
ENSG00000287673.1	0.458543	2.23969	3.99604	0.560476	0.575155	1	0	0	0	0	0	0.07	RP11-701C7.1	chr18	lncRNA	--
ENSG00000236565.3	23.8565	-0.0182349	0.67362	-0.0270699	0.978404	0.995498	1.24	0.78	0.26	0.71	1.16	0.42	HNRNPA3P5	chr13	processed_pseudogene	heterogeneous nuclear ribonucleoprotein A3 pseudogene 5
ENSG00000121644.19	5325.49	-0.235029	0.311624	-0.754206	0.450725	0.838051	37.21	31.87	23.29	27.62	33	18.61	DESI2	chr1	protein_coding	desumoylating isopeptidase 2
ENSG00000235847.2	7.04484	-0.552385	1.20628	-0.457925	0.647007	0.917099	0.55	0.14	0	0.11	0.24	0.12	LDHAP7	chr2	processed_pseudogene	lactate dehydrogenase A pseudogene 7
ENSG00000223427.1	2.60065	-0.211015	1.30896	-0.161208	0.871929	1	0.15	0.1	0.07	0.16	0.08	0.03	RBM7P1	chr2	processed_pseudogene	RBM7 pseudogene 1
ENSG00000280425.2	0.451467	-2.35818	4.01365	-0.58754	0.556841	1	0	0.01	0	0	0	0	RP11-446E24.3	chr1	lncRNA	--
ENSG00000242282.6	102.7	-0.633579	0.373367	-1.69693	0.0897092	0.409355	2.48	1.71	2.28	1.25	2.02	0.95	AC108488.4	chr2	lncRNA	--
ENSG00000004777.18	128.506	0.557147	0.397689	1.40096	0.161226	0.560341	0.42	0.39	0.75	0.71	1.07	0.56	ARHGAP33	chr19	protein_coding	Rho GTPase activating protein 33
ENSG00000268455.1	0.451467	-2.35818	4.01365	-0.58754	0.556841	1	0	0.04	0	0	0	0	RP11-359H18.2	chr19	unprocessed_pseudogene	--
ENSG00000188738.15	2.03706	-0.939823	2.10765	-0.44591	0.655662	1	0	0	0	0	0	0	FSIP2	chr2	protein_coding	fibrous sheath interacting protein 2
ENSG00000234790.1	0.588931	-0.188431	2.99924	-0.0628261	0.949905	1	0.07	0	0.06	0.12	0	0	NUTF2P4	chr1	processed_pseudogene	nuclear transport factor 2 pseudogene 4
ENSG00000226843.1	0.163767	-1.14607	4.08047	-0.280867	0.778812	1	0.31	0	0	0	0	0	RP11-2P2.1	chr1	processed_pseudogene	--
ENSG00000223914.4	0.152848	0.777483	4.08047	0.190537	0.848888	1	0	0	0	0	0	0	LINC02471	chr12	lncRNA	long intergenic non-protein coding RNA 2471
ENSG00000281469.1	2.53946	-0.726198	1.37916	-0.526553	0.598504	1	0.1	0.33	0.05	0.09	0.11	0.09	RP11-567F11.1	chr2	TEC	--
ENSG00000137193.14	2177.55	-0.477564	0.541845	-0.881366	0.37812	0.794129	14.44	11.46	40.8	10.13	11.09	25.75	PIM1	chr6	protein_coding	Pim-1 proto-oncogene, serine/threonine kinase
ENSG00000176402.6	11.495	4.45196	1.36166	3.26951	0.00107735	0.0177751	0.05	0	0.02	0.06	0.23	1.22	GJC3	chr7	protein_coding	gap junction protein gamma 3
ENSG00000089169.15	0.679929	0.0457206	3.34494	0.0136686	0.989094	1	0.01	0	0	0	0.01	0	RPH3A	chr12	protein_coding	rabphilin 3A
ENSG00000089597.18	23247.3	0.564582	0.318893	1.77044	0.0766531	0.373696	75.73	91.79	127.76	143.23	117.39	174.16	GANAB	chr11	protein_coding	glucosidase II alpha subunit
ENSG00000267699.2	787.416	-0.486618	0.287514	-1.6925	0.0905507	0.41135	23.37	17.67	14.81	12.93	16.15	11	RP11-729L2.2	chr18	protein_coding	--
ENSG00000240964.3	3.06774	-0.342415	1.80275	-0.18994	0.849356	1	0	0.12	0.84	0.08	0	0.65	RN7SL751P	chr3	misc_RNA	RNA, 7SL, cytoplasmic 751, pseudogene
ENSG00000255306.1	4.60097	0.0984867	1.14773	0.0858102	0.931617	0.985588	0.29	0.09	0.1	0.03	0.2	0.28	RP5-901A4.1	chr11	lncRNA	--
ENSG00000136688.11	0.440864	0.574252	3.82717	0.150046	0.880728	1	0.02	0	0	0.03	0	0	IL36G	chr2	protein_coding	interleukin 36 gamma
ENSG00000177917.11	2130.89	-0.00424504	0.266915	-0.0159041	0.987311	0.997621	17.08	13.97	12.68	13.38	18.41	12.1	ARL6IP6	chr2	protein_coding	ADP ribosylation factor like GTPase 6 interacting protein 6
ENSG00000174917.9	972.607	0.374277	0.298288	1.25475	0.209569	0.634085	12.59	13.05	19.93	20.36	17.12	21.41	MICOS13	chr19	protein_coding	mitochondrial contact site and cristae organizing system subunit 13
ENSG00000214894.6	25.8181	0.26367	0.60875	0.433134	0.664917	0.92394	0.39	0.1	0.37	0.22	0.43	0.38	LINC00243	chr6	lncRNA	long intergenic non-protein coding RNA 243
ENSG00000103642.12	366.258	-0.55997	0.315483	-1.77496	0.0759039	0.371672	3.44	3.2	2.12	1.91	2.48	1.61	LACTB	chr15	protein_coding	lactamase beta
ENSG00000165806.21	593.604	-0.0799603	0.255685	-0.31273	0.754486	0.950458	4.77	4.09	4.53	4.58	4.9	3.27	CASP7	chr10	protein_coding	caspase 7
ENSG00000286496.1	30.866	0.846986	0.579378	1.46189	0.143772	0.531263	0.09	0.07	0.14	0.27	0.09	0.18	RP11-527D7.4	chr1	lncRNA	--
ENSG00000072501.19	6565.05	0.226966	0.231286	0.981322	0.326434	0.757503	15.72	15.59	12.88	16.53	17.41	17.88	SMC1A	chrX	protein_coding	structural maintenance of chromosomes 1A
ENSG00000124067.17	1284.36	-0.154196	0.400203	-0.385294	0.700019	0.93641	2.93	3.52	6.48	4.2	2.61	4.72	SLC12A4	chr16	protein_coding	solute carrier family 12 member 4
ENSG00000199460.2	0.339965	-0.18429	4.08047	-0.0451639	0.963977	1	0.25	0	0	0	0.27	0	RNU6-1216P	chr2	snRNA	RNA, U6 small nuclear 1216, pseudogene
ENSG00000248881.1	0.677201	-2.95521	3.92844	-0.75226	0.451895	1	0	0.14	0	0	0	0	CTC-366B18.2	chr5	lncRNA	--
ENSG00000280087.1	4.86328	-0.0667585	1.05165	-0.0634799	0.949384	0.989079	0.01	0.02	0.04	0.03	0.01	0.02	CTB-129P6.7	chr19	TEC	--
ENSG00000254224.2	3.10058	-0.332625	1.2742	-0.261046	0.794057	1	0.1	0.04	0.03	0.03	0.02	0.09	KB-1043D8.6	chr8	lncRNA	--
ENSG00000273184.1	405.635	-0.0644174	0.240393	-0.267967	0.788725	0.961032	17.11	15.33	14.02	14.42	16.35	13.81	RP11-212P7.3	chr7	lncRNA	--
ENSG00000252414.1	0.607969	-2.85314	3.34552	-0.852825	0.393757	1	0.25	0	0.67	0	0	0	RNU6-100P	chr2	snRNA	RNA, U6 small nuclear 100, pseudogene
ENSG00000196970.8	0.176198	0.777483	4.08047	0.190537	0.848888	1	0	0	0	0	0.01	0	NXF4	chrX	transcribed_unprocessed_pseudogene	nuclear RNA export factor 4 pseudogene
ENSG00000231879.1	0.401931	-0.18429	3.94231	-0.0467466	0.962715	1	0	0.06	0	0	0.05	0	TXNL1P1	chr13	processed_pseudogene	thioredoxin like 1 pseudogene 1
ENSG00000254719.1	1.73264	0.0657487	1.5393	0.0427134	0.96593	1	0.26	0.17	0.23	0.42	0.14	0.11	RP11-351I24.3	chr11	processed_pseudogene	--
ENSG00000135900.4	1267.94	0.106838	0.216417	0.49367	0.62154	0.905667	20.05	16.95	20.34	20.37	22.18	19.32	MRPL44	chr2	protein_coding	mitochondrial ribosomal protein L44
ENSG00000203791.15	398.611	0.224716	0.457176	0.491531	0.623051	0.906731	2.14	1.99	0.87	2.26	2.65	1.01	EEF1AKMT2	chr10	protein_coding	EEF1A lysine methyltransferase 2
ENSG00000248516.1	0.490943	2.3262	3.62909	0.640985	0.521532	1	0	0	0	0.02	0.04	0	RP11-265O12.1	chr4	lncRNA	--
ENSG00000261759.1	1.00329	0.788183	2.26045	0.348684	0.727326	1	0	0.03	0.02	0.04	0.05	0	RP11-626G11.3	chr16	lncRNA	--
ENSG00000254678.1	0.138548	0.777483	4.08047	0.190537	0.848888	1	0	0	0	0.07	0	0	RP11-109L13.5	chr11	processed_pseudogene	--
ENSG00000277491.1	6.16459	0.552276	0.871033	0.634048	0.52605	0.87328	0.33	0.14	0.34	0.36	0.36	0.47	RP11-676J12.9	chr17	lncRNA	--
ENSG00000284874.1	0.985191	0.747578	2.62693	0.284583	0.775964	1	0	0.01	0.01	0	0	0.02	SEPT5-GP1BB	chr22	protein_coding	--
ENSG00000164850.15	62.0127	-1.1153	0.404157	-2.75957	0.00578779	0.0644592	0.6	0.56	1	0.36	0.38	0.26	GPER1	chr7	protein_coding	G protein-coupled estrogen receptor 1
ENSG00000188816.4	0.163767	-1.14607	4.08047	-0.280867	0.778812	1	0.02	0	0	0	0	0	HMX2	chr10	protein_coding	H6 family homeobox 2
ENSG00000226107.1	3.93163	1.0402	1.10597	0.940531	0.346945	0.774488	0.28	0.36	0.08	0.53	0.51	0.4	RPL36AP54	chrX	processed_pseudogene	ribosomal protein L36a pseudogene 54
ENSG00000254366.7	0.225734	-1.14607	4.08047	-0.280867	0.778812	1	0	0.02	0	0	0	0	RP11-38H17.1	chr8	lncRNA	--
ENSG00000250081.1	1.58081	0.586881	1.72941	0.339353	0.734344	1	0.07	0	0.2	0.06	0.24	0.13	CTD-2116N20.1	chr5	lncRNA	--
ENSG00000264676.2	0.176198	0.777483	4.08047	0.190537	0.848888	1	0	0	0	0	0.11	0	RN7SL204P	chr2	misc_RNA	RNA, 7SL, cytoplasmic 204, pseudogene
ENSG00000046774.10	0.225734	-1.14607	4.08047	-0.280867	0.778812	1	0	0.02	0	0	0	0	MAGEC2	chrX	protein_coding	MAGE family member C2
ENSG00000267571.1	3.89333	-1.41445	1.1283	-1.25361	0.209984	0.634825	0.23	0.18	0.36	0.07	0.05	0.16	AC104532.4	chr19	lncRNA	--
ENSG00000219545.12	204.002	0.480131	0.293714	1.63469	0.102114	0.439739	1.38	1.2	1.01	1.59	2.07	1.39	UMAD1	chr7	protein_coding	UBAP1-MVB12-associated (UMA) domain containing 1
ENSG00000240750.3	2.03549	-0.735574	1.69873	-0.433014	0.665004	1	0	0.12	0.56	0.07	0.1	0.23	RN7SL559P	chr1	misc_RNA	RNA, 7SL, cytoplasmic 559, pseudogene
ENSG00000202172.1	0.138548	0.777483	4.08047	0.190537	0.848888	1	0	0	0	0.21	0	0	RNU6-1327P	chr9	snRNA	RNA, U6 small nuclear 1327, pseudogene
ENSG00000264031.1	1.51845	2.85893	2.04411	1.39862	0.161927	1	0	0	0.13	0.24	0.16	0.74	ABHD15-AS1	chr17	lncRNA	ABHD15 antisense RNA 1
ENSG00000126107.15	656.461	0.106024	0.255406	0.415119	0.678055	0.929482	3.41	2.88	3.6	3.19	4.4	3.11	HECTD3	chr1	protein_coding	HECT domain E3 ubiquitin protein ligase 3
ENSG00000253676.1	28.3894	0.382425	0.57986	0.659513	0.509566	0.868486	0.95	1.23	1.13	1.58	2.29	0.55	TAGLN2P1	chr8	processed_pseudogene	transgelin 2 pseudogene 1
ENSG00000238151.1	0.225734	-1.14607	4.08047	-0.280867	0.778812	1	0	0.13	0	0	0	0	MLLT10P1	chr20	processed_pseudogene	MLLT10 pseudogene 1
ENSG00000111266.9	896.986	-0.400795	0.498946	-0.803282	0.421812	0.820711	2.54	1.99	6.88	1.86	2.71	3.97	DUSP16	chr12	protein_coding	dual specificity phosphatase 16
ENSG00000275197.1	0.373801	-2.1108	4.01525	-0.525695	0.5991	1	0	0.06	0.04	0	0	0	RP11-295I5.4	chr12	lncRNA	--
ENSG00000111247.15	1093.51	-0.961645	0.436214	-2.20453	0.0274874	0.197268	22.59	13.73	8.56	7.77	11.12	4.42	RAD51AP1	chr12	protein_coding	RAD51 associated protein 1
ENSG00000010165.20	1473.12	-0.962113	0.301559	-3.19047	0.00142044	0.0221474	10.38	12.86	16.99	7.78	5.76	7.08	EEF1AKNMT	chr1	protein_coding	--
ENSG00000233276.8	7069.72	0.136335	0.348858	0.390803	0.695943	0.93488	117.03	105.89	231.75	170.28	162.53	165.45	GPX1	chr3	protein_coding	glutathione peroxidase 1
ENSG00000271959.1	0.176198	0.777483	4.08047	0.190537	0.848888	1	0	0	0	0	0.01	0	CTD-3064M3.7	chr8	lncRNA	--
ENSG00000143851.15	0.324265	-0.18429	4.08047	-0.0451639	0.963977	1	0	0	0	0	0	0	PTPN7	chr1	protein_coding	protein tyrosine phosphatase non-receptor type 7
ENSG00000286214.1	0.176198	0.777483	4.08047	0.190537	0.848888	1	0	0	0	0	0	0	COPG2IT1	chr7	lncRNA	COPG2 imprinted transcript 1
ENSG00000200241.1	0.176198	0.777483	4.08047	0.190537	0.848888	1	0	0	0	0	0.26	0	Y_RNA	chr2	misc_RNA	--
ENSG00000254680.1	0.490943	2.3262	3.62909	0.640985	0.521532	1	0	0	0	0.04	0.12	0	RP11-265D17.2	chr11	lncRNA	--
ENSG00000224967.1	0.549999	-1.13754	3.07458	-0.369982	0.711396	1	0	0.1	0.07	0	0.08	0	AC009303.3	chr2	processed_pseudogene	--
ENSG00000148803.12	137.415	0.753242	0.329042	2.28919	0.022068	0.170461	1.65	2.19	2.53	4.2	3.1	3.45	FUOM	chr10	protein_coding	fucose mutarotase
ENSG00000226781.1	5.73726	-0.514756	1.02215	-0.503603	0.61454	0.903752	0.98	0.32	0.36	0.54	0.09	0.5	TBCAP1	chrX	processed_pseudogene	tubulin folding cofactor A pseudogene 1
ENSG00000100532.13	487.105	-0.315497	0.225274	-1.40051	0.161362	0.560504	3.25	2.91	3.26	2.59	2.7	2.3	CGRRF1	chr14	protein_coding	cell growth regulator with ring finger domain 1
ENSG00000116199.12	3751.24	-1.33454	0.307992	-4.33304	1.47066e-05	0.000512319	30.09	23.97	16.33	9.39	10.99	7.71	FAM20B	chr1	protein_coding	FAM20B glycosaminoglycan xylosylkinase
ENSG00000272678.1	0.74469	2.94389	2.68214	1.09759	0.272383	1	0	0	0	0.17	0.07	0.06	RP11-797D24.4	chr3	lncRNA	--
ENSG00000231630.1	0.163767	-1.14607	4.08047	-0.280867	0.778812	1	0.06	0	0	0	0	0	RP11-740P5.3	chr1	lncRNA	--
ENSG00000228766.3	0.352395	1.83499	4.0245	0.455955	0.648423	1	0	0	0	0	0.08	0	RPL7L1P8	chr3	processed_pseudogene	ribosomal protein L7 like 1 pseudogene 8
ENSG00000235371.1	1.90278	-0.356593	1.67895	-0.21239	0.831802	1	0.01	0.03	0.03	0.01	0.05	0	RP4-764D2.1	chr1	processed_pseudogene	--
ENSG00000272370.1	1.99851	-0.63257	1.82462	-0.346685	0.728828	1	0.1	0.27	0	0.13	0.11	0	RP11-307L14.1	chr5	lncRNA	--
ENSG00000170558.10	1795.43	-0.0494651	0.44848	-0.110295	0.912175	0.982629	5.43	8.03	3.25	7.61	3.11	5.48	CDH2	chr18	protein_coding	cadherin 2
ENSG00000118900.15	2265.72	0.00878138	0.228372	0.0384521	0.969327	0.993436	6.74	6.14	7.97	7.04	7.71	6.29	UBN1	chr16	protein_coding	ubinuclein 1
ENSG00000271131.1	1.28887	-1.74861	1.89657	-0.921986	0.356536	1	0.11	0.07	0.15	0.05	0	0.05	PPIAP75	chr3	processed_pseudogene	peptidylprolyl isomerase A pseudogene 75
[truncated: 34,204 more rows]
