# Supplementary material for: Genome-wide identification and analysis of epithelial-mesenchymal transition-related RNA-binding proteins and alternative splicing in a human breast cancer cell line
Source: Sci Rep. 2024 May 23;14:11753. doi: 10.1038/s41598-024-62681-0 (PMC11116388; doi:10.1038/s41598-024-62681-0)
Supplement: Supplementary file 5 — Supplementary Data S1. [file 41598_2024_62681_MOESM5_ESM.zip › EM3_vs_EM2_DESeq/EM3_vs_EM2_Down_DEG.xlsx]

## Sheet: EM3_vs_EM2_Down_DEG
Gene	baseMean	log2FoldChange	lfcSE	stat	pvalue	padj	EM2_1	EM2_2	EM2_3	EM3_1	EM3_2	EM3_3	Symbol	Chr	GeneType	Description
ENSG00000172985.11	144.429	-3.01126	0.486468	-6.19005	6.01452e-10	6.12236e-08	0.53	1.45	1.16	0.07	0.15	0.19	SH3RF3	chr2	protein_coding	SH3 domain containing ring finger 3
ENSG00000204316.13	1183.26	-1.50955	0.274848	-5.49231	3.9671e-08	2.77885e-06	12.89	9.84	15.04	4.55	4.07	5.11	MRPL38	chr17	protein_coding	mitochondrial ribosomal protein L38
ENSG00000213654.10	141.581	-2.2261	0.37351	-5.95995	2.52316e-09	2.31727e-07	3.06	4.38	1.9	0.66	0.82	0.55	GPSM3	chr6	protein_coding	G protein signaling modulator 3
ENSG00000170049.10	76.9434	-1.08614	0.334308	-3.24892	0.00115845	0.0186872	0.56	0.54	0.54	0.29	0.19	0.32	KCNAB3	chr17	protein_coding	potassium voltage-gated channel subfamily A regulatory beta subunit 3
ENSG00000244486.9	140.55	-1.78249	0.38034	-4.68657	2.77816e-06	0.000112786	1.89	1.24	1.29	0.45	0.27	0.6	SCARF2	chr22	protein_coding	scavenger receptor class F member 2
ENSG00000225489.7	138.259	-1.31748	0.263695	-4.99622	5.84646e-07	2.96106e-05	1.39	1.51	1.6	0.57	0.71	0.58	RP11-390F4.3	chr9	lncRNA	--
ENSG00000135111.16	1282.43	-10.1363	1.33855	-7.57259	3.65846e-14	6.99985e-12	8.13	3.21	19.11	0.02	0	0	TBX3	chr12	protein_coding	T-box transcription factor 3
ENSG00000132635.17	390.367	-1.54454	0.387601	-3.98488	6.75151e-05	0.00180483	4.72	5.13	8.18	1.34	2.09	3.01	PCED1A	chr20	protein_coding	PC-esterase domain containing 1A
ENSG00000135299.17	46.154	-2.03054	0.455673	-4.45613	8.34539e-06	0.000300434	0.23	0.27	0.15	0.08	0.05	0.03	ANKRD6	chr6	protein_coding	ankyrin repeat domain 6
ENSG00000231948.2	6.05358	-6.08702	1.43627	-4.23808	2.25442e-05	0.00069948	0.51	0.49	0.46	0	0	0	HS1BP3-IT1	chr2	lncRNA	HS1BP3 intronic transcript 1
ENSG00000183072.10	11.1783	-5.07269	1.26565	-4.00798	6.1239e-05	0.00165851	0.4	0.13	0.24	0	0.02	0	NKX2-5	chr5	protein_coding	NK2 homeobox 5
ENSG00000158528.12	190.522	-1.02586	0.353099	-2.90532	0.00366877	0.0467107	0.57	0.47	0.61	0.32	0.35	0.17	PPP1R9A	chr7	protein_coding	protein phosphatase 1 regulatory subunit 9A
ENSG00000184005.11	131.192	-1.94337	0.516473	-3.76278	0.000168036	0.00379072	0.31	0.64	1.13	0.17	0.26	0.13	ST6GALNAC3	chr1	protein_coding	ST6 N-acetylgalactosaminide alpha-2,6-sialyltransferase 3
ENSG00000178445.10	414.784	-1.94252	0.230514	-8.42692	3.54886e-17	1.11111e-14	1.88	1.68	1.81	0.43	0.56	0.45	GLDC	chr9	protein_coding	glycine decarboxylase
ENSG00000183770.7	8.53954	-5.59478	1.35952	-4.11524	3.86769e-05	0.00112374	0.15	0.13	0.14	0.01	0	0	FOXL2	chr3	protein_coding	forkhead box L2
ENSG00000109424.4	15.2717	-4.51064	0.982019	-4.59323	4.3644e-06	0.00016713	0.38	0.25	0.66	0	0.02	0.04	UCP1	chr4	protein_coding	uncoupling protein 1
ENSG00000285367.1	5.03695	-5.81471	1.51597	-3.83563	0.000125245	0.00299544	0.02	0.05	0.02	0	0	0	RP11-437L7.2	chr16	lncRNA	--
ENSG00000267426.5	177.363	-1.38186	0.243739	-5.66943	1.43272e-08	1.12999e-06	1.2	1.27	1.2	0.48	0.43	0.54	RP11-552F3.12	chr17	protein_coding	--
ENSG00000168077.14	32.5506	-4.10845	0.766843	-5.35762	8.43271e-08	5.32885e-06	0.45	0.57	0.11	0.02	0.04	0.01	SCARA3	chr8	protein_coding	scavenger receptor class A member 3
ENSG00000270316.1	147.608	-5.34189	0.425231	-12.5623	3.40188e-36	5.85804e-33	2.14	3.09	2.61	0.04	0.07	0.08	BORCS7-ASMT	chr10	protein_coding	BORCS7-ASMT readthrough (NMD candidate)
ENSG00000176402.6	12.5411	-4.64651	1.35106	-3.43915	0.000583543	0.0107472	0.06	0.23	1.22	0.02	0	0.04	GJC3	chr7	protein_coding	gap junction protein gamma 3
ENSG00000005379.17	569.614	-1.18072	0.305167	-3.8691	0.000109239	0.0026937	1.47	1.74	1.82	0.53	0.74	1.03	TSPOAP1	chr17	protein_coding	TSPO associated protein 1
ENSG00000157551.19	105.388	-2.42213	0.60531	-4.00147	6.29506e-05	0.00169156	0.33	0.14	0.75	0.09	0.05	0.1	KCNJ15	chr21	protein_coding	potassium inwardly rectifying channel subfamily J member 15
ENSG00000134955.12	192.146	-2.8338	0.407438	-6.95518	3.52122e-12	5.31114e-10	1.32	1.75	0.83	0.12	0.28	0.16	SLC37A2	chr11	protein_coding	solute carrier family 37 member 2
ENSG00000288062.1	196.261	-2.10946	0.306477	-6.88292	5.86372e-12	8.29814e-10	2.67	3.04	2.24	0.78	0.66	0.45	RP11-526D8.12	chr9	lncRNA	--
ENSG00000130054.5	105.888	-6.16342	0.621028	-9.92454	3.25594e-23	2.17035e-20	1.14	0.76	1.15	0.01	0.03	0	FAM155B	chrX	protein_coding	--
ENSG00000023902.14	69.6074	-1.61766	0.341296	-4.73976	2.13972e-06	9.04195e-05	0.45	0.42	0.29	0.14	0.12	0.13	PLEKHO1	chr1	protein_coding	pleckstrin homology domain containing O1
ENSG00000165215.6	9.9125	-2.74866	0.810269	-3.39228	0.000693129	0.0124404	0.38	0.25	0.35	0.06	0.02	0.07	CLDN3	chr7	protein_coding	claudin 3
ENSG00000099139.14	70.7148	-1.26142	0.326425	-3.86435	0.000111387	0.00272714	0.15	0.2	0.19	0.07	0.07	0.09	PCSK5	chr9	protein_coding	proprotein convertase subtilisin/kexin type 5
ENSG00000112333.12	14.2647	-6.34763	1.31378	-4.83156	1.35466e-06	6.08535e-05	0.24	0.16	0.14	0	0.01	0	NR2E1	chr6	protein_coding	nuclear receptor subfamily 2 group E member 1
ENSG00000113532.13	802.674	-2.03849	0.629806	-3.23669	0.00120926	0.0193126	1.51	9.21	1.6	0.64	1	1.36	ST8SIA4	chr5	protein_coding	ST8 alpha-N-acetyl-neuraminide alpha-2,8-sialyltransferase 4
ENSG00000247134.7	4.67359	-4.69292	1.51656	-3.09446	0.00197175	0.0288379	0.11	0.2	0.06	0	0.01	0	RP11-11N9.4	chr8	lncRNA	--
ENSG00000137880.6	124.032	-1.11457	0.341271	-3.26594	0.00109103	0.0178929	2.72	3.21	2.41	0.8	1.6	1.56	GCHFR	chr15	protein_coding	GTP cyclohydrolase I feedback regulator
ENSG00000172824.16	7.66647	-3.44792	1.05475	-3.26894	0.0010795	0.0177601	0.05	0.09	0.1	0	0.01	0.02	CES4A	chr16	protein_coding	carboxylesterase 4A
ENSG00000158793.14	393.35	-1.0264	0.351345	-2.92136	0.00348511	0.0449821	2.54	3.49	4.02	1.19	1.5	2.42	NIT1	chr1	protein_coding	nitrilase 1
ENSG00000166165.13	47.9909	-3.51009	0.462066	-7.59652	3.0421e-14	5.87495e-12	1.12	0.82	0.75	0.08	0.09	0.07	CKB	chr14	protein_coding	creatine kinase B
ENSG00000186197.15	288.246	-1.56413	0.388331	-4.02784	5.62924e-05	0.0015489	3.04	2.95	1.87	0.78	0.56	1.38	EDARADD	chr1	protein_coding	EDAR associated death domain
ENSG00000152229.18	31.4409	-3.37799	0.599204	-5.63745	1.72584e-08	1.33568e-06	0.37	0.38	0.26	0.05	0.04	0.01	PSTPIP2	chr18	protein_coding	proline-serine-threonine phosphatase interacting protein 2
ENSG00000181690.8	13.2819	-2.16471	0.642195	-3.3708	0.000749502	0.013363	0.06	0.07	0.07	0.01	0.02	0.02	PLAG1	chr8	protein_coding	PLAG1 zinc finger
ENSG00000124731.13	1076.91	-1.69556	0.39555	-4.28658	1.81442e-05	0.000581288	8.34	5.31	6.55	2.88	1.12	2.39	TREM1	chr6	protein_coding	triggering receptor expressed on myeloid cells 1
ENSG00000008277.15	210.605	-1.48741	0.241381	-6.16209	7.17888e-10	7.1664e-08	0.51	0.56	0.57	0.18	0.22	0.21	ADAM22	chr7	protein_coding	ADAM metallopeptidase domain 22
ENSG00000066248.15	1085.96	-1.48285	0.276668	-5.35969	8.33667e-08	5.2892e-06	7.71	7.75	9.42	2.39	4	2.84	NGEF	chr2	protein_coding	neuronal guanine nucleotide exchange factor
ENSG00000115226.10	27.1672	-1.82023	0.483108	-3.76776	0.000164722	0.00376327	0.52	0.69	0.38	0.15	0.19	0.12	FNDC4	chr2	protein_coding	fibronectin type III domain containing 4
ENSG00000107742.13	18.0433	-1.9454	0.554384	-3.50911	0.000449601	0.00867465	0.08	0.12	0.12	0.03	0.03	0.03	SPOCK2	chr10	protein_coding	SPARC (osteonectin), cwcv and kazal like domains proteoglycan 2
ENSG00000068650.19	4681.53	-1.1244	0.20744	-5.42037	5.94769e-08	3.96462e-06	11.28	9.86	11.95	5.24	5.4	5.03	ATP11A	chr13	protein_coding	ATPase phospholipid transporting 11A
ENSG00000213638.6	50.362	-1.06785	0.367859	-2.90288	0.00369752	0.046961	0.91	0.74	0.59	0.36	0.32	0.42	ADAT3	chr19	protein_coding	adenosine deaminase tRNA specific 3
ENSG00000227744.4	14.1024	-4.04826	1.02851	-3.93604	8.2836e-05	0.00213432	0.09	0.1	0.35	0	0.01	0.02	LINC01940	chr2	lncRNA	long intergenic non-protein coding RNA 1940
ENSG00000054356.14	1333.93	-1.7942	0.607546	-2.95319	0.00314513	0.0414748	4.65	2.68	10.56	1.17	0.86	3.39	PTPRN	chr2	protein_coding	protein tyrosine phosphatase receptor type N
ENSG00000103489.12	6.45227	-3.61336	1.14452	-3.1571	0.00159347	0.024247	0.03	0.03	0.02	0	0	0	XYLT1	chr16	protein_coding	xylosyltransferase 1
ENSG00000136732.16	12.3423	-6.13336	1.33677	-4.58819	4.47104e-06	0.000170146	0.12	0.15	0.22	0	0	0.01	GYPC	chr2	protein_coding	glycophorin C (Gerbich blood group)
ENSG00000130762.15	500.054	-1.58414	0.240555	-6.58534	4.53856e-11	5.5494e-09	3.11	3.58	3.52	0.97	1.42	1.13	ARHGEF16	chr1	protein_coding	Rho guanine nucleotide exchange factor 16
ENSG00000106366.9	312.487	-2.69331	0.671674	-4.00984	6.07587e-05	0.00164766	6.82	2.47	3.13	0.63	0.12	1.22	SERPINE1	chr7	protein_coding	serpin family E member 1
ENSG00000088836.14	81.8113	-1.67752	0.355557	-4.71802	2.38149e-06	9.94163e-05	0.84	0.53	0.71	0.25	0.18	0.25	SLC4A11	chr20	protein_coding	solute carrier family 4 member 11
ENSG00000280165.1	77.9079	-1.77016	0.475077	-3.72605	0.000194505	0.00429866	0.41	0.62	0.79	0.11	0.3	0.14	PCDH20	chr13	protein_coding	protocadherin 20
ENSG00000151702.17	221.006	-1.35024	0.34179	-3.95049	7.79898e-05	0.00202715	1.22	1.08	0.59	0.44	0.4	0.32	FLI1	chr11	protein_coding	Fli-1 proto-oncogene, ETS transcription factor
ENSG00000114251.15	3077.8	-1.66855	0.496448	-3.36097	0.000776703	0.0137295	18.13	23.05	7.02	6.7	6.31	2.33	WNT5A	chr3	protein_coding	Wnt family member 5A
ENSG00000109118.14	2629.36	-1.6005	0.194169	-8.24282	1.682e-16	4.51577e-14	8.08	8.24	7.19	2.74	2.87	2.35	PHF12	chr17	protein_coding	PHD finger protein 12
ENSG00000156127.8	12.5629	-7.13847	1.32859	-5.37297	7.74481e-08	4.97015e-06	0.52	0.66	0.77	0	0	0	BATF	chr14	protein_coding	basic leucine zipper ATF-like transcription factor
ENSG00000172296.13	1132.66	-1.0563	0.253109	-4.1733	3.00219e-05	0.000901706	3.5	4.47	5	1.85	2.48	2.12	SPTLC3	chr20	protein_coding	serine palmitoyltransferase long chain base subunit 3
ENSG00000143546.10	4.22908	-5.57631	1.58076	-3.52761	0.000419336	0.00819788	0.35	0.13	0.21	0	0	0	S100A8	chr1	protein_coding	S100 calcium binding protein A8
ENSG00000156299.13	543.725	-1.1299	0.340121	-3.32205	0.000893595	0.0152479	1.84	2.19	1.86	0.83	1.36	0.58	TIAM1	chr21	protein_coding	TIAM Rac1 associated GEF 1
ENSG00000088826.18	4757.63	-1.74519	0.512873	-3.40277	0.000667067	0.0120388	39.98	42.04	95.84	10.14	13.24	32.16	SMOX	chr20	protein_coding	spermine oxidase
ENSG00000120162.10	43.7304	-7.97204	1.24774	-6.38917	1.66788e-10	1.88334e-08	0.35	0.33	0.21	0	0	0	MOB3B	chr9	protein_coding	MOB kinase activator 3B
ENSG00000008516.18	226.462	-2.21582	0.301157	-7.3577	1.87113e-13	3.3047e-11	1.6	1.81	2.26	0.38	0.53	0.36	MMP25	chr16	protein_coding	matrix metallopeptidase 25
ENSG00000110675.13	30.2603	-1.66381	0.452329	-3.67832	0.000234775	0.00503256	0.21	0.15	0.2	0.08	0.06	0.05	ELMOD1	chr11	protein_coding	ELMO domain containing 1
ENSG00000259699.2	23.9942	-1.54068	0.473869	-3.25129	0.00114883	0.0185803	1.04	1.02	0.68	0.32	0.34	0.3	HMGB1P8	chr15	processed_pseudogene	high mobility group box 1 pseudogene 8
ENSG00000204442.4	214.851	-1.42153	0.339108	-4.19195	2.76562e-05	0.000839374	0.94	0.69	0.81	0.43	0.27	0.23	FAM155A	chr13	protein_coding	--
ENSG00000099822.3	18.1745	-2.60257	0.625297	-4.16213	3.15289e-05	0.000944222	0.24	0.16	0.25	0.02	0.04	0.06	HCN2	chr19	protein_coding	hyperpolarization activated cyclic nucleotide gated potassium and sodium channel 2
ENSG00000007944.15	507.804	-1.13524	0.261304	-4.34453	1.39573e-05	0.000470495	5.36	7.11	4.14	2.4	2.87	2.45	MYLIP	chr6	protein_coding	myosin regulatory light chain interacting protein
ENSG00000167371.21	62.2575	-1.55446	0.412689	-3.76666	0.000165444	0.00376327	0.46	0.89	0.46	0.18	0.18	0.26	PRRT2	chr16	protein_coding	proline rich transmembrane protein 2
ENSG00000272162.1	43.2727	-1.41742	0.434763	-3.26021	0.00111329	0.0181428	0.76	0.77	1.31	0.42	0.35	0.34	RP11-637O19.3	chr6	protein_coding	--
ENSG00000161526.15	1061.65	-1.04155	0.266386	-3.90993	9.23244e-05	0.00233798	4.28	3.59	4.82	2.12	1.75	2.49	SAP30BP	chr17	protein_coding	SAP30 binding protein
ENSG00000170801.10	24.2981	-2.62822	0.557935	-4.71062	2.46967e-06	0.000102067	0.34	0.34	0.24	0.06	0.02	0.06	HTRA3	chr4	protein_coding	HtrA serine peptidase 3
ENSG00000165029.17	593.616	-2.36541	0.27419	-8.6269	6.30378e-18	2.32609e-15	1.97	1.79	2.56	0.47	0.42	0.38	ABCA1	chr9	protein_coding	ATP binding cassette subfamily A member 1
ENSG00000172171.11	847.04	-1.47926	0.238287	-6.20791	5.36932e-10	5.51999e-08	11.91	13.62	8.91	4.34	4.55	3.74	TEFM	chr17	protein_coding	transcription elongation factor, mitochondrial
ENSG00000174326.14	6.66743	-4.28669	1.40917	-3.04199	0.00235016	0.0331946	0.05	0.11	0.23	0	0.02	0	SLC16A11	chr17	protein_coding	solute carrier family 16 member 11
ENSG00000101290.14	1680.69	-1.03945	0.24037	-4.32438	1.52961e-05	0.000504114	4.48	5.8	3.71	2.21	2.67	2.09	CDS2	chr20	protein_coding	CDP-diacylglycerol synthase 2
ENSG00000105088.9	57.7224	-2.47966	0.64638	-3.83622	0.000124943	0.00299388	0.77	0.69	1.39	0.09	0.07	0.37	OLFM2	chr19	protein_coding	olfactomedin 2
ENSG00000186792.17	654.061	-1.0392	0.233068	-4.45878	8.24293e-06	0.000297783	11.48	11.61	9.46	4.59	5.17	6.5	HYAL3	chr3	protein_coding	hyaluronidase 3
ENSG00000006016.12	13.516	-2.435	0.743939	-3.27311	0.00106369	0.0175701	0.11	0.17	0.27	0.04	0.05	0.02	CRLF1	chr19	protein_coding	cytokine receptor like factor 1
ENSG00000125843.11	370.022	-1.22904	0.223241	-5.50542	3.68289e-08	2.59738e-06	2.39	2.38	2.09	0.87	1.17	0.98	AP5S1	chr20	protein_coding	adaptor related protein complex 5 subunit sigma 1
ENSG00000171051.9	28.788	-6.45972	1.20048	-5.38097	7.40874e-08	4.76929e-06	0.41	0.27	0.89	0	0.02	0	FPR1	chr19	protein_coding	formyl peptide receptor 1
ENSG00000189159.16	2961	-1.04427	0.262102	-3.98422	6.77012e-05	0.00180746	31.9	31.68	21.78	15.08	16.19	11.1	JPT1	chr17	protein_coding	Jupiter microtubule associated homolog 1
ENSG00000117114.20	1938.94	-1.17092	0.338401	-3.46015	0.00053987	0.0100413	2.65	2.9	3.04	1.05	0.92	1.97	ADGRL2	chr1	protein_coding	adhesion G protein-coupled receptor L2
ENSG00000157110.16	143.259	-1.58083	0.397401	-3.97793	6.95188e-05	0.00184882	0.5	0.85	0.42	0.13	0.28	0.2	RBPMS	chr8	protein_coding	RNA binding protein, mRNA processing factor
ENSG00000172809.13	8829.09	-1.23757	0.309789	-3.99489	6.47256e-05	0.0017325	75.28	57.32	100.25	29.6	31.41	41.56	RPL38	chr17	protein_coding	ribosomal protein L38
ENSG00000127920.6	349.711	-1.55521	0.38925	-3.99542	6.45809e-05	0.00173087	5.37	4.89	2.39	1.89	1.5	0.99	GNG11	chr7	protein_coding	G protein subunit gamma 11
ENSG00000083782.8	67.6812	-1.44291	0.477441	-3.02217	0.00250966	0.0348782	1.85	1.07	1.07	0.72	0.25	0.52	EPYC	chr12	protein_coding	epiphycan
ENSG00000161653.11	75.6438	-5.24359	0.580841	-9.02758	1.7551e-19	7.71646e-17	1.3	1.54	1.06	0.02	0.08	0.01	NAGS	chr17	protein_coding	N-acetylglutamate synthase
ENSG00000101849.18	1705.45	-1.08722	0.309509	-3.51273	0.000443524	0.00858287	4.47	3.35	4.28	2.07	2.49	1.33	TBL1X	chrX	protein_coding	transducin beta like 1 X-linked
ENSG00000101224.18	3678.06	-1.31839	0.269834	-4.88593	1.02944e-06	4.8019e-05	32.52	41.69	24.14	13.08	15.99	11.23	CDC25B	chr20	protein_coding	cell division cycle 25B
ENSG00000141569.12	1220.61	-1.06767	0.283603	-3.76467	0.000166768	0.00377861	11.58	12.6	6.81	5.17	5.52	4.4	TRIM65	chr17	protein_coding	tripartite motif containing 65
ENSG00000286235.1	1231.81	-1.17442	0.337325	-3.48155	0.000498519	0.00941626	8.56	7.93	4.78	3.72	3.78	2.12	RP5-967N21.13	chr20	protein_coding	--
ENSG00000056487.16	20.1287	-3.70184	0.834086	-4.43819	9.07173e-06	0.000322648	0.15	0.12	0.17	0	0	0.03	PHF21B	chr22	protein_coding	PHD finger protein 21B
ENSG00000185904.12	6.44575	-4.25215	1.3025	-3.2646	0.00109617	0.0179488	0.05	0.03	0.02	0	0	0	LINC00839	chr10	lncRNA	long intergenic non-protein coding RNA 839
ENSG00000124882.4	12045	-1.52225	0.45785	-3.32477	0.000884909	0.0151372	50.06	56.46	117.41	17.2	21.86	42.4	EREG	chr4	protein_coding	epiregulin
ENSG00000120915.14	5.94019	-5.05134	1.5514	-3.256	0.00112995	0.0183563	0.02	0.08	0.1	0.01	0	0	EPHX2	chr8	protein_coding	epoxide hydrolase 2
ENSG00000010438.17	149.181	-1.40226	0.457326	-3.06622	0.00216787	0.0311522	3.15	4.65	3.27	0.98	2.54	0.8	PRSS3	chr9	protein_coding	serine protease 3
ENSG00000128833.13	277.306	-2.15961	0.432401	-4.99446	5.9002e-07	2.98097e-05	1.31	1.05	0.91	0.27	0.38	0.11	MYO5C	chr15	protein_coding	myosin VC
ENSG00000171951.5	1116.63	-1.93004	0.397154	-4.85967	1.17582e-06	5.38737e-05	14.8	19.83	15.34	6.14	2.16	5.04	SCG2	chr2	protein_coding	secretogranin II
ENSG00000006283.18	16.5714	-2.55094	0.706795	-3.60917	0.000307178	0.00630055	0.12	0.05	0.04	0.01	0.01	0.01	CACNA1G	chr17	protein_coding	calcium voltage-gated channel subunit alpha1 G
ENSG00000224750.6	6.01635	-5.07196	1.53791	-3.29797	0.000973875	0.0163744	0.1	0.14	0.02	0.01	0	0	RP11-94M14.2	chr10	lncRNA	--
ENSG00000108578.15	3173.7	-1.0001	0.210354	-4.75434	1.99094e-06	8.51776e-05	22.57	19.56	17.89	11.24	9.59	9.97	BLMH	chr17	protein_coding	bleomycin hydrolase
ENSG00000159167.12	3653.37	-1.83338	0.605677	-3.02699	0.00247	0.0344802	15.21	18.1	64.59	5.65	6.72	16.6	STC1	chr8	protein_coding	stanniocalcin 1
ENSG00000089199.10	134.79	-7.69796	0.838175	-9.18419	4.14628e-20	1.90397e-17	1.14	1.02	2.15	0.01	0.01	0.01	CHGB	chr20	protein_coding	chromogranin B
ENSG00000130052.14	11.3874	-6.99869	1.64844	-4.24564	2.17968e-05	0.000678328	0.02	0.02	0.24	0	0	0	STARD8	chrX	protein_coding	StAR related lipid transfer domain containing 8
ENSG00000179604.10	1176.82	-2.16834	0.351822	-6.16317	7.13021e-10	7.15236e-08	9.74	12.28	7.08	2.11	3.13	1.39	CDC42EP4	chr17	protein_coding	CDC42 effector protein 4
ENSG00000125447.18	802.022	-1.21285	0.201486	-6.01951	1.74951e-09	1.64327e-07	3.97	4.26	4.34	1.65	1.96	1.97	GGA3	chr17	protein_coding	golgi associated, gamma adaptin ear containing, ARF binding protein 3
ENSG00000233922.3	4.20768	-5.5623	1.54593	-3.59804	0.000320625	0.00652748	0.02	0.02	0.04	0	0	0	LINC01694	chr21	lncRNA	long intergenic non-protein coding RNA 1694
ENSG00000182578.14	22.1322	-1.72794	0.592445	-2.91662	0.00353846	0.0454719	0.21	0.16	0.1	0.05	0.02	0.08	CSF1R	chr5	protein_coding	colony stimulating factor 1 receptor
ENSG00000125450.11	1756.78	-1.18775	0.184536	-6.43641	1.22336e-10	1.41226e-08	11.56	12.16	10.45	4.6	5.41	5.4	NUP85	chr17	protein_coding	nucleoporin 85
ENSG00000134317.18	90.8923	-1.43896	0.451349	-3.18813	0.00143197	0.0221982	0.2	0.51	0.5	0.11	0.15	0.2	GRHL1	chr2	protein_coding	grainyhead like transcription factor 1
ENSG00000278192.1	14.4575	-2.83506	0.6816	-4.15941	3.19064e-05	0.000954145	0.38	0.29	0.29	0.06	0.05	0.02	RP5-1056H1.2	chr20	lncRNA	--
ENSG00000167207.14	129.52	-3.0171	0.63978	-4.71584	2.40711e-06	9.98808e-05	0.46	0.55	1.38	0.03	0.09	0.19	NOD2	chr16	protein_coding	nucleotide binding oligomerization domain containing 2
ENSG00000198624.13	248.371	-2.49966	0.716941	-3.48656	0.000489269	0.00929252	0.92	1.01	4.12	0.15	0.21	0.77	CCDC69	chr5	protein_coding	coiled-coil domain containing 69
ENSG00000125885.13	1540.46	-1.1583	0.210943	-5.49107	3.99497e-08	2.78892e-06	7.5	6.25	6.31	3.33	2.98	2.93	MCM8	chr20	protein_coding	minichromosome maintenance 8 homologous recombination repair factor
ENSG00000137819.14	8.5014	-3.25069	1.00143	-3.24604	0.00117023	0.018833	0.04	0.1	0.04	0	0.01	0.01	PAQR5	chr15	protein_coding	progestin and adipoQ receptor family member 5
ENSG00000100867.15	104.389	-3.3844	0.62838	-5.38591	7.20794e-08	4.66912e-06	0.76	0.8	0.31	0.06	0.11	0.01	DHRS2	chr14	protein_coding	dehydrogenase/reductase 2
ENSG00000174482.10	6.42314	-6.16299	1.53401	-4.01758	5.87987e-05	0.00160504	0.03	0.16	0.08	0	0	0	LINGO2	chr9	protein_coding	leucine rich repeat and Ig domain containing 2
ENSG00000170667.15	16.0232	-2.17957	0.604331	-3.60659	0.000310252	0.0063413	0.09	0.09	0.08	0.02	0.01	0.03	RASA4B	chr7	protein_coding	RAS p21 protein activator 4B
ENSG00000120156.22	17.1593	-5.70412	1.2252	-4.65568	3.22915e-06	0.000128817	0.16	0.07	0.27	0	0.01	0	TEK	chr9	protein_coding	TEK receptor tyrosine kinase
ENSG00000106686.17	80.6592	-1.89356	0.368072	-5.14454	2.68173e-07	1.45447e-05	0.28	0.29	0.38	0.06	0.11	0.1	SPATA6L	chr9	protein_coding	spermatogenesis associated 6 like
ENSG00000137747.16	14.6622	-6.37954	1.35974	-4.69173	2.70906e-06	0.000110414	0.06	0.18	0.16	0	0	0	TMPRSS13	chr11	protein_coding	transmembrane serine protease 13
ENSG00000134830.6	215	-5.13856	0.666619	-7.70839	1.27416e-14	2.59345e-12	1.13	0.47	2.77	0.02	0.03	0.07	C5AR2	chr19	protein_coding	complement C5a receptor 2
ENSG00000177679.16	43.1053	-2.30381	0.443593	-5.19353	2.06347e-07	1.17464e-05	0.25	0.3	0.21	0.03	0.07	0.07	SRRM3	chr7	protein_coding	serine/arginine repetitive matrix 3
ENSG00000264538.6	301.551	-1.21962	0.403204	-3.02483	0.00248773	0.0346639	2.58	3.84	1.77	1.41	1.5	0.67	SUZ12P1	chr17	transcribed_unprocessed_pseudogene	SUZ12 pseudogene 1
ENSG00000168405.17	282.583	-1.38057	0.319614	-4.31951	1.56379e-05	0.000512924	1.49	1.06	0.95	0.59	0.41	0.37	CMAHP	chr6	transcribed_unitary_pseudogene	cytidine monophospho-N-acetylneuraminic acid hydroxylase, pseudogene
ENSG00000163462.18	29.0638	-2.49764	0.523101	-4.77468	1.79993e-06	7.8647e-05	0.26	0.37	0.16	0.05	0.05	0.04	TRIM46	chr1	protein_coding	tripartite motif containing 46
ENSG00000141258.13	1286.53	-1.16013	0.225729	-5.13948	2.75494e-07	1.48572e-05	4.14	4.67	4.39	1.71	1.93	2.44	SGSM2	chr17	protein_coding	small G protein signaling modulator 2
ENSG00000108821.14	1869.12	-2.65173	0.548392	-4.83545	1.32842e-06	6.00667e-05	9.99	12.54	3.83	0.87	0.74	2.65	COL1A1	chr17	protein_coding	collagen type I alpha 1 chain
ENSG00000077063.11	29.5062	-2.02105	0.627021	-3.22326	0.00126739	0.019994	0.23	0.21	0.06	0.06	0.04	0.02	CTTNBP2	chr7	protein_coding	cortactin binding protein 2
ENSG00000005961.19	55.0045	-3.42118	0.453201	-7.54893	4.38846e-14	8.31955e-12	0.31	0.55	0.42	0.05	0.04	0.03	ITGA2B	chr17	protein_coding	integrin subunit alpha 2b
ENSG00000233223.3	138.549	-1.24877	0.314782	-3.96708	7.27573e-05	0.00191036	2.66	4.19	3.43	1.12	1.77	1.56	AC113189.5	chr17	lncRNA	--
ENSG00000261408.7	301.815	-1.3192	0.318866	-4.13717	3.51618e-05	0.00103946	2.51	2.38	3.09	0.8	1.01	1.5	TEN1-CDK3	chr17	protein_coding	TEN1-CDK3 readthrough (NMD candidate)
ENSG00000213178.3	43.5054	-2.59627	0.853854	-3.04066	0.00236064	0.0332744	1.45	1.21	10.12	0.98	0.98	0.29	RPL22P1	chr3	processed_pseudogene	ribosomal protein L22 pseudogene 1
ENSG00000140323.6	477	-1.4105	0.248052	-5.6863	1.29818e-08	1.03175e-06	1.39	1.52	1.05	0.51	0.59	0.43	DISP2	chr15	protein_coding	dispatched RND transporter family member 2
ENSG00000144476.6	33.2257	-3.88163	0.681192	-5.69829	1.21013e-08	9.6923e-07	0.56	0.93	0.69	0.01	0.12	0.02	ACKR3	chr2	protein_coding	atypical chemokine receptor 3
ENSG00000049540.18	6.51526	-3.65752	1.26982	-2.88035	0.00397232	0.0498386	0.09	0.01	0.04	0	0	0.01	ELN	chr7	protein_coding	elastin
ENSG00000214706.12	4617.56	-1.41729	0.262672	-5.39564	6.82786e-08	4.45082e-06	49.05	33.97	50.82	18.12	16.45	17.24	IFRD2	chr3	protein_coding	interferon related developmental regulator 2
ENSG00000215041.10	938.588	-1.02455	0.241108	-4.24936	2.1438e-05	0.000669177	5.16	4.16	5.41	2.27	2.4	2.82	NEURL4	chr17	protein_coding	neuralized E3 ubiquitin protein ligase 4
ENSG00000165474.8	21.4702	-2.34163	0.621134	-3.76993	0.000163294	0.00373678	0.24	0.3	0.51	0.07	0.04	0.11	GJB2	chr13	protein_coding	gap junction protein beta 2
ENSG00000129255.16	2146.55	-1.14005	0.172396	-6.61296	3.76708e-11	4.68933e-09	22.07	22.16	20.91	9.7	10.29	10.42	MPDU1	chr17	protein_coding	mannose-P-dolichol utilization defect 1
ENSG00000130540.14	33.1537	-7.57355	1.27647	-5.9332	2.97078e-09	2.69246e-07	0.65	0.35	0.67	0.01	0	0	SULT4A1	chr22	protein_coding	sulfotransferase family 4A member 1
ENSG00000181481.14	994.163	-1.7242	0.184081	-9.36655	7.49438e-21	3.97087e-18	16.82	17.24	15.3	5.16	5.29	4.9	RNF135	chr17	protein_coding	ring finger protein 135
ENSG00000183196.10	59.6049	-1.77427	0.577348	-3.07313	0.00211823	0.0304812	0.14	0.29	0.34	0.03	0.08	0.13	CHST6	chr16	protein_coding	carbohydrate sulfotransferase 6
ENSG00000235559.1	41.342	-4.6219	0.644368	-7.17277	7.34949e-13	1.15157e-10	7.58	3.92	3.99	0.32	0.2	0.13	NOP56P1	chr6	processed_pseudogene	NOP56 ribonucleoprotein pseudogene 1
ENSG00000157570.12	137.246	-7.13551	0.828743	-8.61004	7.30332e-18	2.5579e-15	0.41	0.84	1.99	0	0.01	0.01	TSPAN18	chr11	protein_coding	tetraspanin 18
ENSG00000115590.14	51.3073	-3.31273	0.602326	-5.4999	3.80001e-08	2.67086e-06	0.88	0.31	1.07	0.08	0.11	0.05	IL1R2	chr2	protein_coding	interleukin 1 receptor type 2
ENSG00000166387.14	32.5478	-2.25505	0.486946	-4.63101	3.63884e-06	0.000142681	0.11	0.13	0.17	0.02	0.03	0.04	PPFIBP2	chr11	protein_coding	PPFIA binding protein 2
ENSG00000108262.16	3926.74	-1.21921	0.252942	-4.82013	1.43467e-06	6.41691e-05	24.41	29.18	17.45	9.82	12.07	9.32	GIT1	chr17	protein_coding	GIT ArfGAP 1
ENSG00000164077.14	528.51	-1.4776	0.34141	-4.32793	1.5052e-05	0.000499253	2.92	2.35	3.43	1	0.74	1.48	MON1A	chr3	protein_coding	MON1 homolog A, secretory trafficking associated
ENSG00000100985.7	371.466	-4.91569	0.421071	-11.6743	1.72551e-31	2.09741e-28	4.48	7.45	10.26	0.19	0.22	0.34	MMP9	chr20	protein_coding	matrix metallopeptidase 9
ENSG00000064692.20	23.3438	-3.76818	1.07548	-3.50372	0.000458804	0.00881928	0.02	0.15	0.26	0.01	0	0.03	SNCAIP	chr5	protein_coding	synuclein alpha interacting protein
ENSG00000101365.21	2252.87	-1.05031	0.218769	-4.80102	1.57856e-06	6.99985e-05	28.24	25.64	31.67	14.05	13.37	15.22	IDH3B	chr20	protein_coding	isocitrate dehydrogenase (NAD(+)) 3 non-catalytic subunit beta
ENSG00000100302.7	11.8911	-3.78698	1.00609	-3.76404	0.000167191	0.00378375	0.08	0.08	0.29	0.01	0.01	0.02	RASD2	chr22	protein_coding	RASD family member 2
ENSG00000133067.18	18.2465	-6.69765	1.37885	-4.85741	1.18933e-06	5.43723e-05	0.13	0.36	0.08	0	0.01	0	LGR6	chr1	protein_coding	leucine rich repeat containing G protein-coupled receptor 6
ENSG00000160551.12	10107.4	-1.23692	0.294506	-4.19999	2.66925e-05	0.000812909	18.96	27.03	14.78	9	10.51	6.8	TAOK1	chr17	protein_coding	TAO kinase 1
ENSG00000175130.7	1126.55	-1.31638	0.219582	-5.99491	2.03599e-09	1.88662e-07	28.02	24.08	23.34	10.21	11.91	9.07	MARCKSL1	chr1	protein_coding	MARCKS like 1
ENSG00000198053.12	288.208	-1.55981	0.383873	-4.06334	4.8375e-05	0.0013545	1.96	1.4	2.87	0.67	0.55	0.97	SIRPA	chr20	protein_coding	signal regulatory protein alpha
ENSG00000049323.16	1317.82	-2.08104	0.289254	-7.19453	6.26778e-13	1.00401e-10	5.54	7.34	8.11	1.24	1.88	2.01	LTBP1	chr2	protein_coding	latent transforming growth factor beta binding protein 1
ENSG00000099864.18	8.0517	-2.86802	0.900516	-3.18486	0.00144822	0.0224092	0.05	0.1	0.07	0.01	0.01	0.01	PALM	chr19	protein_coding	paralemmin
ENSG00000109193.12	71.4203	-1.47908	0.398121	-3.71514	0.00020309	0.00443621	0.85	1.19	1.6	0.35	0.44	0.56	SULT1E1	chr4	protein_coding	sulfotransferase family 1E member 1
ENSG00000106327.13	40.7055	-2.88977	0.442601	-6.52907	6.61789e-11	7.85931e-09	0.38	0.29	0.36	0.05	0.05	0.04	TFR2	chr7	protein_coding	transferrin receptor 2
ENSG00000176485.13	463.931	-2.56176	0.378934	-6.76043	1.37585e-11	1.7994e-09	7.64	6.63	4.52	1.1	1.55	0.61	PLAAT3	chr11	protein_coding	phospholipase A and acyltransferase 3
ENSG00000108561.8	14165.2	-1.07541	0.213549	-5.03589	4.75631e-07	2.45098e-05	209.34	174	211.63	101.4	92.94	96.8	C1QBP	chr17	protein_coding	complement C1q binding protein
ENSG00000179593.16	54.8012	-5.04279	0.689721	-7.31135	2.64468e-13	4.55415e-11	0.48	0.65	1.39	0.02	0.03	0.03	ALOX15B	chr17	protein_coding	arachidonate 15-lipoxygenase type B
ENSG00000146733.14	1564.98	-1.06573	0.244144	-4.36518	1.27018e-05	0.000434553	16	18.63	20.86	7.6	10.83	8.98	PSPH	chr7	protein_coding	phosphoserine phosphatase
ENSG00000125445.11	1796.82	-1.15769	0.235276	-4.92058	8.6286e-07	4.09888e-05	19.73	15.1	19.07	8.15	7.66	9.13	MRPS7	chr17	protein_coding	mitochondrial ribosomal protein S7
ENSG00000185761.11	47.8331	-2.18308	0.603558	-3.61701	0.000298026	0.00615841	0.43	0.43	0.7	0.05	0.08	0.23	ADAMTSL5	chr19	protein_coding	ADAMTS like 5
ENSG00000089177.19	232.032	-1.25755	0.320009	-3.92973	8.50424e-05	0.00218572	0.93	1.46	0.71	0.47	0.47	0.39	KIF16B	chr20	protein_coding	kinesin family member 16B
ENSG00000196562.14	1773.17	-2.41705	0.387511	-6.23738	4.44949e-10	4.70426e-08	7.48	11.73	13.24	1.42	3.26	1.63	SULF2	chr20	protein_coding	sulfatase 2
ENSG00000112182.15	15.3673	-2.54164	0.878538	-2.89304	0.00381532	0.0481612	0.03	0.03	0.13	0.01	0.01	0.01	BACH2	chr6	protein_coding	BTB domain and CNC homolog 2
ENSG00000177508.12	702.231	-1.52971	0.444739	-3.43957	0.000582637	0.0107401	6.41	14.83	4.97	2.7	4.39	2.13	IRX3	chr16	protein_coding	iroquois homeobox 3
ENSG00000146352.13	43.8317	-5.22972	0.825433	-6.33573	2.36227e-10	2.6244e-08	0.14	0.34	0.08	0.01	0.01	0	CLVS2	chr6	protein_coding	clavesin 2
ENSG00000264456.1	65.0533	-1.55351	0.421992	-3.68137	0.000231987	0.00497969	1.55	1.88	0.85	0.58	0.56	0.34	RP11-848P1.2	chr17	lncRNA	--
ENSG00000111432.5	5.0415	-5.8174	1.57474	-3.69419	0.000220593	0.00477312	0.03	0.09	0.11	0	0	0	FZD10	chr12	protein_coding	frizzled class receptor 10
ENSG00000166407.14	14.7639	-2.33762	0.786284	-2.97299	0.00294915	0.0393169	0.17	0.33	0.54	0.06	0.13	0.03	LMO1	chr11	protein_coding	LIM domain only 1
ENSG00000163083.6	7.47108	-3.4082	1.02504	-3.32493	0.000884414	0.0151372	0.14	0.11	0.06	0.01	0.01	0.01	INHBB	chr2	protein_coding	inhibin subunit beta B
ENSG00000165801.10	241.093	-1.70428	0.385071	-4.42589	9.60434e-06	0.000337524	0.97	1.44	0.88	0.19	0.36	0.48	ARHGEF40	chr14	protein_coding	Rho guanine nucleotide exchange factor 40
ENSG00000198171.13	901.451	-1.0606	0.259531	-4.0866	4.37736e-05	0.00124866	15.84	13.67	18.49	8.69	6.75	8.31	DDRGK1	chr20	protein_coding	DDRGK domain containing 1
ENSG00000127507.18	381.636	-2.37949	0.332868	-7.14844	8.77682e-13	1.36364e-10	1.38	1.72	2.25	0.25	0.37	0.45	ADGRE2	chr19	protein_coding	adhesion G protein-coupled receptor E2
ENSG00000135218.19	17.3144	-2.04513	0.591351	-3.4584	0.000543393	0.0100977	0.08	0.05	0.06	0.02	0.01	0.02	CD36	chr7	protein_coding	CD36 molecule
ENSG00000125901.6	793.099	-1.15449	0.212726	-5.42712	5.72714e-08	3.8549e-06	29.46	24.28	24.38	12.06	11.36	12.68	MRPS26	chr20	protein_coding	mitochondrial ribosomal protein S26
ENSG00000160179.19	75.5481	-4.35959	0.767291	-5.6818	1.33285e-08	1.05525e-06	0.42	0.28	0.97	0.02	0	0.07	ABCG1	chr21	protein_coding	ATP binding cassette subfamily G member 1
ENSG00000105255.11	278.661	-1.39906	0.36194	-3.86544	0.000110887	0.00272186	3.48	3.37	2.6	1.32	1.67	0.68	FSD1	chr19	protein_coding	fibronectin type III and SPRY domain containing 1
ENSG00000128298.18	70.9809	-2.28095	0.41711	-5.46845	4.53979e-08	3.12701e-06	0.66	0.51	0.3	0.13	0.09	0.09	BAIAP2L2	chr22	protein_coding	BAR/IMD domain containing adaptor protein 2 like 2
ENSG00000167536.14	362.997	-1.9556	0.226949	-8.61691	6.87876e-18	2.45074e-15	5.05	4.52	4.6	1.36	1.15	1.25	DHRS13	chr17	protein_coding	dehydrogenase/reductase 13
ENSG00000243836.5	28.0655	-3.21871	0.654995	-4.9141	8.91896e-07	4.22709e-05	0.81	0.75	1.13	0.04	0.06	0.21	WDR86-AS1	chr7	lncRNA	WDR86 antisense RNA 1
ENSG00000132470.14	1368.77	-1.24312	0.217415	-5.71775	1.07945e-08	8.74484e-07	7.23	6.16	7.2	3.09	3.2	2.69	ITGB4	chr17	protein_coding	integrin subunit beta 4
ENSG00000170291.15	1179.94	-1.0168	0.308073	-3.30051	0.000965103	0.0162932	14.67	11.35	15.18	5.81	5.67	9.57	ELP5	chr17	protein_coding	elongator acetyltransferase complex subunit 5
ENSG00000243477.6	386.845	-1.08579	0.336107	-3.23049	0.00123579	0.0195832	4.67	8.15	4.8	2.07	3.8	2.63	NAA80	chr3	protein_coding	N-alpha-acetyltransferase 80, NatH catalytic subunit
ENSG00000257956.1	24.6577	-7.14409	1.28419	-5.56313	2.64982e-08	1.9417e-06	3.43	2.05	3.67	0	0.06	0	NOP56P3	chr12	processed_pseudogene	NOP56 ribonucleoprotein pseudogene 3
ENSG00000066735.15	8.3086	-3.21589	0.931574	-3.4521	0.000556243	0.0103087	0.06	0.04	0.06	0	0.01	0	KIF26A	chr14	protein_coding	kinesin family member 26A
ENSG00000159842.16	2599.34	-1.38726	0.273294	-5.07607	3.85332e-07	2.03125e-05	7.27	5.57	8.78	3.09	2.78	2.68	ABR	chr17	protein_coding	ABR activator of RhoGEF and GTPase
ENSG00000101194.18	95.1187	-6.86976	0.771692	-8.90221	5.47463e-19	2.30873e-16	0.94	0.52	1.03	0	0.01	0.01	SLC17A9	chr20	protein_coding	solute carrier family 17 member 9
ENSG00000196535.17	7891.38	-1.38901	0.301962	-4.59993	4.22625e-06	0.000162931	13.88	25.82	15.82	5.59	8.15	7.97	MYO18A	chr17	protein_coding	myosin XVIIIA
ENSG00000233608.4	399.051	-2.21488	0.210267	-10.5337	6.04434e-26	4.80386e-23	8.61	8.34	8.51	1.84	1.97	1.85	TWIST2	chr2	protein_coding	twist family bHLH transcription factor 2
ENSG00000176692.8	211.196	-4.53164	1.14086	-3.97212	7.12371e-05	0.00188241	2.27	0.94	6.65	0.04	0.07	0.34	FOXC2	chr16	protein_coding	forkhead box C2
ENSG00000108679.13	530.223	-2.7792	0.27768	-10.0087	1.39627e-23	9.94913e-21	6.93	5.9	6.75	0.87	0.8	1.27	LGALS3BP	chr17	protein_coding	galectin 3 binding protein
ENSG00000132478.10	465.007	-1.03459	0.207414	-4.98805	6.09919e-07	3.05166e-05	2.83	2.69	2.67	1.27	1.32	1.51	UNK	chr17	protein_coding	unk zinc finger
ENSG00000138678.11	443.895	-1.94277	0.452968	-4.28899	1.79488e-05	0.000576818	4.83	1.99	7.05	1.29	1.17	1.31	GPAT3	chr4	protein_coding	glycerol-3-phosphate acyltransferase 3
ENSG00000186377.8	969.007	-2.51468	0.366469	-6.86194	6.79321e-12	9.3306e-10	12.88	11.4	24.02	2.41	3.1	3.3	CYP4X1	chr1	protein_coding	cytochrome P450 family 4 subfamily X member 1
ENSG00000178726.7	250.397	-4.24506	0.438761	-9.67511	3.84678e-22	2.33794e-19	2.61	1.86	3.97	0.16	0.09	0.21	THBD	chr20	protein_coding	thrombomodulin
ENSG00000164659.15	36.8916	-1.75563	0.454462	-3.8631	0.000111958	0.00273787	0.17	0.17	0.17	0.05	0.08	0.03	ELAPOR2	chr7	protein_coding	endosome-lysosome associated apoptosis and autophagy regulator family member 2
ENSG00000261857.7	37.2175	-1.35007	0.447826	-3.01471	0.00257221	0.0355377	0.76	1.28	1.3	0.33	0.45	0.57	MIA	chr19	protein_coding	MIA SH3 domain containing
ENSG00000170190.16	685.448	-1.22519	0.298683	-4.10198	4.09625e-05	0.00118219	6.98	6.78	8.69	2.64	2.86	4.43	SLC16A5	chr17	protein_coding	solute carrier family 16 member 5
ENSG00000133106.15	55.8326	-3.10779	0.525444	-5.9146	3.32693e-09	2.93794e-07	0.55	0.62	0.31	0.02	0.08	0.08	EPSTI1	chr13	protein_coding	epithelial stromal interaction 1
ENSG00000189221.10	450.341	-1.29099	0.286063	-4.51296	6.39291e-06	0.000235478	2.26	2.6	3.48	0.99	1.36	1.18	MAOA	chrX	protein_coding	monoamine oxidase A
ENSG00000088812.18	2743.79	-1.43833	0.181325	-7.93235	2.15038e-15	4.82995e-13	10.95	11.49	10.74	4.35	3.95	4.27	ATRN	chr20	protein_coding	attractin
ENSG00000160716.6	59.8644	-2.10972	0.440985	-4.78411	1.71748e-06	7.56716e-05	0.53	0.26	0.4	0.11	0.07	0.11	CHRNB2	chr1	protein_coding	cholinergic receptor nicotinic beta 2 subunit
ENSG00000259807.2	13.8957	-2.91334	0.936685	-3.11027	0.00186917	0.0276086	0.16	0.18	0.04	0.03	0.02	0	RP11-426C22.4	chr16	lncRNA	--
ENSG00000022267.19	1409.38	-1.49489	0.210758	-7.09294	1.31294e-12	1.9949e-10	8.16	8.27	9.26	2.85	3.07	3.48	FHL1	chrX	protein_coding	four and a half LIM domains 1
ENSG00000134909.19	9596.53	-1.07693	0.309445	-3.48021	0.000501029	0.0094464	19.48	20.65	32.14	10.43	10.64	14.47	ARHGAP32	chr11	protein_coding	Rho GTPase activating protein 32
ENSG00000006047.13	13.8498	-3.73058	0.907191	-4.11223	3.91852e-05	0.00113566	0.05	0.13	0.22	0.01	0.01	0.01	YBX2	chr17	protein_coding	Y-box binding protein 2
ENSG00000080493.18	67.0369	-1.62994	0.538108	-3.02903	0.00245343	0.0342784	0.41	0.29	0.11	0.08	0.13	0.06	SLC4A4	chr4	protein_coding	solute carrier family 4 member 4
ENSG00000115232.14	225.177	-1.90064	0.64834	-2.93155	0.00337278	0.0438666	0.57	1.6	0.31	0.2	0.4	0.08	ITGA4	chr2	protein_coding	integrin subunit alpha 4
ENSG00000270106.6	35.6876	-1.38663	0.480624	-2.88506	0.00391337	0.0492784	0.2	0.47	0.24	0.09	0.13	0.13	TSNAX-DISC1	chr1	protein_coding	TSNAX-DISC1 readthrough (NMD candidate)
ENSG00000260944.1	3.56091	-5.32009	1.63088	-3.2621	0.00110591	0.0180509	0.35	0.46	0.8	0	0	0	FOXC2-AS1	chr16	lncRNA	FOXC2 antisense RNA 1
ENSG00000163220.11	65.5325	-2.14605	0.498424	-4.30567	1.6648e-05	0.000540903	4.3	3.06	6.03	0.45	1.4	1.32	S100A9	chr1	protein_coding	S100 calcium binding protein A9
ENSG00000101311.16	5370.97	-1.93497	0.505873	-3.82502	0.00013076	0.00311293	34.05	16.1	74.6	13.02	10.73	10.48	FERMT1	chr20	protein_coding	FERM domain containing kindlin 1
ENSG00000154229.12	107.468	-1.76201	0.502084	-3.5094	0.000449122	0.0086735	0.31	0.64	0.15	0.12	0.12	0.08	PRKCA	chr17	protein_coding	protein kinase C alpha
ENSG00000165521.15	435.305	-1.13525	0.379428	-2.992	0.00277154	0.0374566	1.81	0.79	1.32	0.69	0.72	0.45	EML5	chr14	protein_coding	EMAP like 5
ENSG00000188883.5	57.2635	-4.50141	0.537063	-8.38152	5.22473e-17	1.5877e-14	1.49	0.95	1.24	0.03	0.09	0.04	KLRG2	chr7	protein_coding	killer cell lectin like receptor G2
ENSG00000134202.11	353.794	-2.02865	0.24681	-8.21948	2.0439e-16	5.27938e-14	3.08	2.82	2.77	0.86	0.67	0.65	GSTM3	chr1	protein_coding	glutathione S-transferase mu 3
ENSG00000171236.10	43.1663	-2.94396	0.619089	-4.75532	1.98135e-06	8.49431e-05	0.46	0.55	1.02	0.05	0.05	0.17	LRG1	chr19	protein_coding	leucine rich alpha-2-glycoprotein 1
ENSG00000130635.16	701.087	-4.28809	0.514231	-8.33884	7.50251e-17	2.15322e-14	4.25	3.7	0.85	0.17	0.16	0.12	COL5A1	chr9	protein_coding	collagen type V alpha 1 chain
ENSG00000089127.15	31.9982	-4.08759	0.595272	-6.86675	6.56807e-12	9.1089e-10	0.1	0.11	0.13	0.01	0.01	0.01	OAS1	chr12	protein_coding	2'-5'-oligoadenylate synthetase 1
ENSG00000079308.20	1901.57	-1.02369	0.319197	-3.20706	0.00134097	0.0209288	2.89	4.35	4.11	1.4	1.72	2.64	TNS1	chr2	protein_coding	tensin 1
ENSG00000026297.17	202.49	-1.16357	0.298548	-3.89744	9.72132e-05	0.00245276	0.33	0.32	0.38	0.17	0.12	0.19	RNASET2	chr6	protein_coding	ribonuclease T2
ENSG00000177728.17	854.709	-1.29407	0.358436	-3.61032	0.000305823	0.00628283	2.53	2.68	4.44	1.07	1.17	1.85	TMEM94	chr17	protein_coding	transmembrane protein 94
ENSG00000038427.16	3201.11	-2.37155	0.4074	-5.8212	5.84281e-09	4.94819e-07	6.63	15.48	4.86	1.54	1.98	1.76	VCAN	chr5	protein_coding	versican
ENSG00000165533.19	736.431	-1.20632	0.21407	-5.63518	1.74877e-08	1.34838e-06	4.54	3.9	3.49	1.86	1.73	1.73	TTC8	chr14	protein_coding	tetratricopeptide repeat domain 8
ENSG00000168140.5	99.2073	-1.90612	0.394396	-4.83302	1.34477e-06	6.0541e-05	1.39	0.95	1.66	0.35	0.27	0.5	VASN	chr16	protein_coding	vasorin
ENSG00000223764.2	29.9624	-1.4883	0.486467	-3.05941	0.00221773	0.0317143	0.3	0.2	0.26	0.11	0.05	0.12	LINC02593	chr1	lncRNA	long intergenic non-protein coding RNA 2593
ENSG00000125454.12	338.367	-1.1584	0.317641	-3.64687	0.000265452	0.00558584	4.54	2.57	3.09	1.85	1.47	1.38	SLC25A19	chr17	protein_coding	solute carrier family 25 member 19
ENSG00000157510.14	182.953	-2.65689	0.462513	-5.74446	9.22145e-09	7.62208e-07	1.15	1.57	0.81	0.2	0.29	0.08	AFAP1L1	chr5	protein_coding	actin filament associated protein 1 like 1
ENSG00000196405.13	132.975	-1.35194	0.268533	-5.03452	4.79059e-07	2.46251e-05	0.51	0.44	0.37	0.18	0.18	0.18	EVL	chr14	protein_coding	Enah/Vasp-like
ENSG00000103381.12	35.6717	-4.55551	0.84064	-5.4191	5.99011e-08	3.98005e-06	0.32	0.43	0.05	0.01	0.02	0.01	CPPED1	chr16	protein_coding	calcineurin like phosphoesterase domain containing 1
ENSG00000127863.16	140.926	-1.80115	0.4129	-4.3622	1.28763e-05	0.000439796	1.21	0.95	0.94	0.43	0.15	0.33	TNFRSF19	chr13	protein_coding	TNF receptor superfamily member 19
ENSG00000176390.12	1874.26	-1.29324	0.190162	-6.80072	1.04099e-11	1.40594e-09	15.03	16.01	13.09	6.39	6.4	5.68	CRLF3	chr17	protein_coding	cytokine receptor like factor 3
ENSG00000225614.4	276.58	-2.34951	0.665122	-3.53245	0.000411721	0.00806427	0.63	0.27	1.48	0.19	0.05	0.25	ZNF469	chr16	protein_coding	zinc finger protein 469
ENSG00000127946.17	2794.05	-1.0059	0.239982	-4.19157	2.77029e-05	0.000839374	8.68	9.69	11.74	4.42	5.67	5.42	HIP1	chr7	protein_coding	huntingtin interacting protein 1
ENSG00000157227.14	1629.57	-1.29186	0.316469	-4.08213	4.46257e-05	0.00127017	10.57	14.96	10.94	3.72	4.35	7.21	MMP14	chr14	protein_coding	matrix metallopeptidase 14
ENSG00000135083.16	128.763	-1.41277	0.271301	-5.20738	1.91524e-07	1.10549e-05	0.57	0.46	0.44	0.17	0.2	0.2	CCNJL	chr5	protein_coding	cyclin J like
ENSG00000165716.11	98.5516	-1.95337	0.332704	-5.87122	4.32612e-09	3.72479e-07	1.2	1	1.14	0.29	0.38	0.22	DIPK1B	chr9	protein_coding	divergent protein kinase domain 1B
ENSG00000130829.18	334.243	-1.39849	0.244063	-5.73004	1.0041e-08	8.23361e-07	4.88	4.43	3.43	1.78	1.64	1.53	DUSP9	chrX	protein_coding	dual specificity phosphatase 9
ENSG00000239697.11	38.4045	-7.78113	1.26218	-6.16485	7.05487e-10	7.11131e-08	0.63	1.19	1.08	0	0.01	0	TNFSF12	chr17	protein_coding	TNF superfamily member 12
ENSG00000091622.16	1931.16	-1.02367	0.24069	-4.25306	2.10873e-05	0.000662232	5.57	5.88	6.13	3.16	3.42	2.32	PITPNM3	chr17	protein_coding	PITPNM family member 3
ENSG00000108406.10	1377.85	-1.37205	0.253917	-5.40355	6.53361e-08	4.27249e-06	8.48	9.8	6.28	3.31	3.72	2.68	DHX40	chr17	protein_coding	DEAH-box helicase 40
ENSG00000196517.13	1269.53	-1.22292	0.316461	-3.86437	0.000111377	0.00272714	6.13	8.49	9.86	2.88	4.89	3.1	SLC6A9	chr1	protein_coding	solute carrier family 6 member 9
ENSG00000089057.15	1435.06	-1.27012	0.257414	-4.93415	8.04996e-07	3.87749e-05	7.54	5.69	6.3	3.33	2.5	2.49	SLC23A2	chr20	protein_coding	solute carrier family 23 member 2
ENSG00000108947.5	231.103	-1.93177	0.339131	-5.69622	1.2249e-08	9.77268e-07	2.17	3.35	2.76	0.47	0.8	0.96	EFNB3	chr17	protein_coding	ephrin B3
ENSG00000168679.18	124.319	-1.63595	0.548623	-2.98192	0.00286445	0.0383113	0.72	1.41	2.14	0.26	0.33	0.84	SLC16A4	chr1	protein_coding	solute carrier family 16 member 4
ENSG00000147894.17	91.3251	-9.03589	1.21979	-7.40776	1.28446e-13	2.30802e-11	0.55	0.73	0.6	0	0	0	C9orf72	chr9	protein_coding	C9orf72-SMCR8 complex subunit
ENSG00000223573.7	16.9743	-3.42819	0.82756	-4.14253	3.43497e-05	0.00101837	0.11	0.18	0.21	0	0.01	0.04	TINCR	chr19	protein_coding	TINCR ubiquitin domain containing
ENSG00000250742.4	15.4232	-4.17249	0.855119	-4.87943	1.06395e-06	4.94057e-05	0.1	0.19	0.2	0.01	0.01	0.01	LINC02381	chr12	lncRNA	long intergenic non-protein coding RNA 2381
ENSG00000065717.15	71.3567	-2.25602	0.510859	-4.41613	1.00482e-05	0.000350736	0.48	0.53	1.03	0.1	0.1	0.24	TLE2	chr19	protein_coding	TLE family member 2, transcriptional corepressor
ENSG00000109472.14	2260.45	-2.35983	0.340739	-6.92563	4.34037e-12	6.40639e-10	26.14	25.56	35.79	4.76	4.41	8.47	CPE	chr4	protein_coding	carboxypeptidase E
ENSG00000169372.13	334.485	-1.06294	0.316259	-3.36099	0.000776639	0.0137295	2.62	1.81	3.18	1.09	1.24	1.45	CRADD	chr12	protein_coding	CASP2 and RIPK1 domain containing adaptor with death domain
ENSG00000108587.16	3214.92	-1.21682	0.23612	-5.1534	2.55803e-07	1.40583e-05	11.22	10.03	11.75	5.17	4.05	5.4	GOSR1	chr17	protein_coding	golgi SNAP receptor complex member 1
ENSG00000153294.12	43.6126	-1.5735	0.477594	-3.29463	0.000985508	0.0165297	0.37	0.31	0.7	0.17	0.15	0.16	ADGRF4	chr6	protein_coding	adhesion G protein-coupled receptor F4
ENSG00000231826.6	8.40506	-2.46706	0.849838	-2.90298	0.00369634	0.046961	0.11	0.07	0.07	0.01	0.02	0.02	LINC01819	chr2	lncRNA	long intergenic non-protein coding RNA 1819
ENSG00000133216.17	353.193	-1.14469	0.290969	-3.93406	8.35241e-05	0.00214937	1.13	1.02	0.68	0.35	0.54	0.43	EPHB2	chr1	protein_coding	EPH receptor B2
ENSG00000168824.14	31.8755	-7.51171	1.25102	-6.00445	1.91983e-09	1.787e-07	0.33	0.44	0.29	0.01	0	0	NSG1	chr4	protein_coding	neuronal vesicle trafficking associated 1
ENSG00000132591.12	2747.52	-1.82772	0.275277	-6.63956	3.14625e-11	3.94025e-09	46.83	36.98	54.19	12.99	11.38	15.84	ERAL1	chr17	protein_coding	Era like 12S mitochondrial rRNA chaperone 1
ENSG00000114270.18	3257.34	-1.1611	0.397872	-2.91827	0.00351977	0.0453444	12.25	6.28	10.6	3.54	3.17	6.78	COL7A1	chr3	protein_coding	collagen type VII alpha 1 chain
ENSG00000125458.7	759.175	-1.59902	0.232349	-6.88197	5.90315e-12	8.29814e-10	18.07	16.48	19.32	5.24	6.08	7.05	NT5C	chr17	protein_coding	5', 3'-nucleotidase, cytosolic
ENSG00000161960.16	2765.68	-1.03345	0.291081	-3.55038	0.000384673	0.00759931	19.45	13.01	19.1	9.74	6.95	9.31	EIF4A1	chr17	protein_coding	eukaryotic translation initiation factor 4A1
ENSG00000253161.5	4.66708	-5.70203	1.7049	-3.3445	0.000824323	0.014411	0.1	0.33	0.03	0	0	0	LINC01605	chr8	lncRNA	long intergenic non-protein coding RNA 1605
ENSG00000182473.22	1872.72	-1.19305	0.194905	-6.12121	9.2868e-10	9.052e-08	6.4	6.12	6.16	2.73	2.59	3.08	EXOC7	chr17	protein_coding	exocyst complex component 7
ENSG00000013016.16	101.78	-1.23031	0.327512	-3.75653	0.000172286	0.0038697	0.91	0.61	0.62	0.27	0.3	0.38	EHD3	chr2	protein_coding	EH domain containing 3
ENSG00000260260.1	255.996	-1.4839	0.307717	-4.8223	1.41915e-06	6.36124e-05	30.07	23.91	25.9	6.51	12.2	10.85	SNHG19	chr16	lncRNA	small nucleolar RNA host gene 19
ENSG00000231439.4	21.7115	-2.06134	0.553504	-3.72417	0.00019596	0.0043262	1.04	0.8	0.57	0.13	0.28	0.18	WASIR2	chr16	lncRNA	WASH and IL9R antisense RNA 2
ENSG00000178921.14	2212.16	-1.12516	0.214991	-5.23351	1.66323e-07	9.90458e-06	12.33	10	11.59	5.68	5.17	5.17	PFAS	chr17	protein_coding	phosphoribosylformylglycinamidine synthase
ENSG00000172785.18	1168.12	-1.03142	0.232134	-4.44321	8.86269e-06	0.000316302	2.95	2.58	2.5	1.55	1.34	1.14	CBWD1	chr9	protein_coding	COBW domain containing 1
ENSG00000136231.14	37.8414	-2.2324	0.562337	-3.96986	7.19135e-05	0.00189543	0.23	0.23	0.07	0.04	0.05	0.03	IGF2BP3	chr7	protein_coding	insulin like growth factor 2 mRNA binding protein 3
ENSG00000166313.19	313.35	-1.09717	0.283176	-3.87453	0.000106831	0.00265012	2.04	2.49	1.43	0.91	1.11	0.82	APBB1	chr11	protein_coding	amyloid beta precursor protein binding family B member 1
ENSG00000128596.17	53.715	-1.65159	0.391407	-4.21962	2.44716e-05	0.000753622	0.24	0.4	0.31	0.11	0.12	0.08	CCDC136	chr7	protein_coding	coiled-coil domain containing 136
ENSG00000123999.5	58.7745	-1.74908	0.465731	-3.75556	0.000172954	0.00388048	1.16	1.18	1.66	0.35	0.23	0.65	INHA	chr2	protein_coding	inhibin subunit alpha
ENSG00000213977.8	2867.98	-1.06864	0.228608	-4.67456	2.9459e-06	0.000118895	80.69	64.04	59.46	36.14	34.15	29.69	TAX1BP3	chr17	protein_coding	Tax1 binding protein 3
ENSG00000179314.15	11.7598	-7.0369	1.41939	-4.9577	7.13314e-07	3.50951e-05	0.04	0.15	0.06	0	0	0	WSCD1	chr17	protein_coding	WSC domain containing 1
ENSG00000132589.16	5354.11	-1.39439	0.229504	-6.07569	1.23459e-09	1.1811e-07	48.76	55.68	61.21	18.98	20.81	25.23	FLOT2	chr17	protein_coding	flotillin 2
ENSG00000131477.11	63.8428	-2.48643	0.384163	-6.47234	9.64941e-11	1.12653e-08	2.35	2.09	2.58	0.51	0.29	0.49	RAMP2	chr17	protein_coding	receptor activity modifying protein 2
ENSG00000114631.11	181.027	-10.0261	1.21443	-8.25579	1.50898e-16	4.15755e-14	4.58	3.54	3.92	0	0.01	0	PODXL2	chr3	protein_coding	podocalyxin like 2
ENSG00000168280.18	228.353	-1.4862	0.365571	-4.06543	4.79444e-05	0.00134427	0.27	0.33	0.14	0.1	0.1	0.07	KIF5C	chr2	protein_coding	kinesin family member 5C
ENSG00000147852.17	74.4281	-2.28908	0.413272	-5.53891	3.0436e-08	2.19139e-06	0.17	0.25	0.12	0.03	0.05	0.03	VLDLR	chr9	protein_coding	very low density lipoprotein receptor
ENSG00000130005.13	461.342	-1.24591	0.26099	-4.7738	1.80785e-06	7.8647e-05	7.24	5.89	6.43	3.35	2.83	2.3	GAMT	chr19	protein_coding	guanidinoacetate N-methyltransferase
ENSG00000206262.9	4.64438	-4.67855	1.57583	-2.96895	0.00298815	0.0396481	0.02	0.09	0.02	0	0	0	FOXL2NB	chr3	protein_coding	FOXL2 neighbor
ENSG00000126878.13	1656.49	-1.88398	0.394051	-4.78106	1.74373e-06	7.66647e-05	10.51	6.71	17.93	2.84	3.54	3.59	AIF1L	chr9	protein_coding	allograft inflammatory factor 1 like
ENSG00000184828.10	11.2081	-4.01631	1.13271	-3.54575	0.000391498	0.00772676	0.03	0.1	0.08	0	0.01	0	ZBTB7C	chr18	protein_coding	zinc finger and BTB domain containing 7C
ENSG00000120159.13	174.402	-9.07262	1.06561	-8.51401	1.6802e-17	5.69176e-15	2.4	3.37	2.27	0	0.02	0	CAAP1	chr9	protein_coding	caspase activity and apoptosis inhibitor 1
ENSG00000145819.18	243.774	-1.16279	0.331024	-3.51271	0.000443564	0.00858287	0.4	0.39	0.62	0.22	0.26	0.17	ARHGAP26	chr5	protein_coding	Rho GTPase activating protein 26
ENSG00000059804.16	177.958	-1.1419	0.382497	-2.98537	0.00283233	0.0380294	0.66	1.39	0.89	0.29	0.54	0.54	SLC2A3	chr12	protein_coding	solute carrier family 2 member 3
ENSG00000276248.1	65.214	-1.18292	0.385579	-3.06791	0.0021556	0.0309974	0.5	0.92	0.55	0.27	0.37	0.24	RP11-230F18.5	chr13	lncRNA	--
ENSG00000090776.6	1679.98	-1.39094	0.445985	-3.11881	0.00181584	0.0270531	16.61	8.5	27.43	8.61	5.46	6.81	EFNB1	chrX	protein_coding	ephrin B1
ENSG00000182866.17	41.9031	-3.57425	0.536723	-6.6594	2.74953e-11	3.48566e-09	0.42	0.81	0.47	0.05	0.07	0.03	LCK	chr1	protein_coding	LCK proto-oncogene, Src family tyrosine kinase
ENSG00000132164.10	193.299	-2.97312	0.375243	-7.92318	2.31518e-15	5.08945e-13	1.31	0.82	1.56	0.18	0.18	0.12	SLC6A11	chr3	protein_coding	solute carrier family 6 member 11
ENSG00000144230.17	14.8534	-3.3829	0.872304	-3.87812	0.000105268	0.00262078	0.22	0.4	0.12	0.05	0.01	0.01	GPR17	chr2	protein_coding	G protein-coupled receptor 17
ENSG00000105767.3	48.6279	-1.53314	0.402759	-3.8066	0.000140889	0.00329585	0.64	0.88	0.8	0.29	0.35	0.18	CADM4	chr19	protein_coding	cell adhesion molecule 4
ENSG00000143224.18	295.461	-1.2153	0.310136	-3.91862	8.9056e-05	0.00227473	1.91	2.14	2.29	0.66	0.89	1.27	PPOX	chr1	protein_coding	protoporphyrinogen oxidase
ENSG00000188878.19	89.8441	-1.29801	0.307578	-4.22011	2.44186e-05	0.000753115	0.5	0.44	0.43	0.15	0.23	0.2	FBF1	chr17	protein_coding	Fas binding factor 1
ENSG00000106003.13	194.286	-1.11616	0.37628	-2.96631	0.00301399	0.0398727	2.36	1.5	1.66	0.82	0.57	1.24	LFNG	chr7	protein_coding	LFNG O-fucosylpeptide 3-beta-N-acetylglucosaminyltransferase
ENSG00000259207.9	57.1686	-3.21113	0.813222	-3.94865	7.85925e-05	0.00204025	0.34	0.14	0.67	0.02	0.01	0.1	ITGB3	chr17	protein_coding	integrin subunit beta 3
ENSG00000250462.8	382.891	-1.31528	0.285127	-4.61294	3.97008e-06	0.000154497	2.32	3.34	2.01	1.07	1.23	0.85	LRRC37BP1	chr17	transcribed_unprocessed_pseudogene	leucine rich repeat containing 37B pseudogene 1
ENSG00000170412.18	318.869	-1.41189	0.396729	-3.55882	0.000372526	0.00739469	1.4	1.84	1.25	0.33	0.49	0.92	GPRC5C	chr17	protein_coding	G protein-coupled receptor class C group 5 member C
ENSG00000081059.20	166.421	-2.00184	0.615689	-3.25138	0.00114846	0.0185803	0.43	0.32	1.13	0.08	0.11	0.3	TCF7	chr5	protein_coding	transcription factor 7
ENSG00000107731.12	82.7528	-2.5772	0.46282	-5.56847	2.56991e-08	1.89659e-06	0.47	0.35	0.67	0.06	0.07	0.13	UNC5B	chr10	protein_coding	unc-5 netrin receptor B
ENSG00000112139.17	77.5596	-1.94512	0.622576	-3.1243	0.00178227	0.0266489	0.13	0.15	0.32	0.02	0.04	0.1	MDGA1	chr6	protein_coding	MAM domain containing glycosylphosphatidylinositol anchor 1
ENSG00000184185.10	30.2185	-2.7845	0.884088	-3.14958	0.00163507	0.0246982	0.27	0.04	0.38	0.03	0.01	0.07	KCNJ12	chr17	protein_coding	potassium inwardly rectifying channel subfamily J member 12
ENSG00000115461.5	8.06556	-4.59409	1.31813	-3.48532	0.000491557	0.0093103	0.04	0.04	0.09	0	0	0.01	IGFBP5	chr2	protein_coding	insulin like growth factor binding protein 5
ENSG00000143850.16	1332.23	-1.09933	0.265954	-4.13354	3.57226e-05	0.00105003	4.8	3.97	4.83	2.03	2.78	1.76	PLEKHA6	chr1	protein_coding	pleckstrin homology domain containing A6
ENSG00000163520.14	152.415	-3.46103	0.432897	-7.99505	1.29521e-15	3.04139e-13	1.51	1.72	1.01	0.06	0.12	0.21	FBLN2	chr3	protein_coding	fibulin 2
ENSG00000215305.10	174.506	-3.3813	0.366958	-9.2144	3.13035e-20	1.47012e-17	2.2	2.4	2.27	0.12	0.23	0.33	VPS16	chr20	protein_coding	VPS16 core subunit of CORVET and HOPS complexes
ENSG00000169083.18	921.001	-9.3005	0.624129	-14.9016	3.21936e-50	1.66312e-46	2.5	5.27	2.74	0.01	0.01	0	AR	chrX	protein_coding	androgen receptor
ENSG00000125817.8	2476.18	-1.13744	0.24052	-4.72908	2.25542e-06	9.47276e-05	34.9	25.83	24.76	14.29	12.07	13.54	CENPB	chr20	protein_coding	centromere protein B
ENSG00000137055.15	604.659	-9.86845	0.763113	-12.9318	2.97651e-38	5.59151e-35	5.91	5.66	4.94	0.01	0	0	PLAA	chr9	protein_coding	phospholipase A2 activating protein
ENSG00000132475.10	8620.01	-1.17565	0.226515	-5.19018	2.10092e-07	1.19268e-05	54.8	44.13	42.44	23.75	21.74	18.79	H3-3B	chr17	protein_coding	H3.3 histone B
ENSG00000167543.16	1464.29	-1.42578	0.256177	-5.56562	2.61227e-08	1.921e-06	10.96	11.76	11.17	3.33	4.11	5.55	TP53I13	chr17	protein_coding	tumor protein p53 inducible protein 13
ENSG00000213015.9	457.054	-1.18323	0.250834	-4.71718	2.39132e-06	9.95582e-05	5.07	5.9	6.67	2.21	2.94	2.88	ZNF580	chr19	protein_coding	zinc finger protein 580
ENSG00000175745.14	214.183	-2.22358	0.397287	-5.59691	2.18205e-08	1.65164e-06	1.73	2.67	1.58	0.3	0.7	0.32	NR2F1	chr5	protein_coding	nuclear receptor subfamily 2 group F member 1
ENSG00000135919.14	20363.3	-2.33549	0.604962	-3.86056	0.000113126	0.00276317	72.12	28.11	168.49	15.33	10.88	29.86	SERPINE2	chr2	protein_coding	serpin family E member 2
ENSG00000197291.9	22.0453	-2.30678	0.542729	-4.25034	2.13447e-05	0.000669177	0.18	0.18	0.27	0.05	0.04	0.05	RAMP2-AS1	chr17	lncRNA	RAMP2 antisense RNA 1
ENSG00000080854.16	456.457	-7.0646	0.618084	-11.4298	2.96657e-30	3.40563e-27	0.6	0.74	2.27	0.01	0.01	0.01	IGSF9B	chr11	protein_coding	immunoglobulin superfamily member 9B
ENSG00000215845.11	923.101	-1.45693	0.360737	-4.03875	5.37367e-05	0.00148849	26.95	20.81	33.63	7.54	8.27	14.97	TSTD1	chr1	protein_coding	thiosulfate sulfurtransferase like domain containing 1
ENSG00000141068.14	301.752	-2.29828	0.385811	-5.957	2.56915e-09	2.34907e-07	0.69	1.46	0.86	0.13	0.26	0.24	KSR1	chr17	protein_coding	kinase suppressor of ras 1
ENSG00000096872.17	271.441	-8.38464	0.782179	-10.7196	8.23647e-27	6.80794e-24	1.67	2.82	0.99	0	0.01	0	IFT74	chr9	protein_coding	intraflagellar transport 74
ENSG00000185614.7	48.1795	-1.19131	0.37974	-3.13718	0.00170583	0.0255986	1.92	1.64	1.17	0.78	0.6	0.73	INKA1	chr3	protein_coding	inka box actin regulator 1
ENSG00000198054.12	63.8844	-3.73011	0.604425	-6.17133	6.77167e-10	6.8593e-08	3.26	2.99	4.07	0.17	0.06	0.57	DSCR8	chr21	lncRNA	Down syndrome critical region 8
ENSG00000264230.9	158.913	-1.08623	0.305172	-3.5594	0.000371704	0.00738547	1.59	2.05	1.84	0.97	1.06	0.63	ANXA8L1	chr10	protein_coding	annexin A8 like 1
ENSG00000126653.18	2545.1	-1.0469	0.305801	-3.42348	0.000618252	0.0112659	18.36	13.32	19.78	8.55	6.48	10.71	NSRP1	chr17	protein_coding	nuclear speckle splicing regulatory protein 1
ENSG00000182379.10	189.487	-1.90766	0.391094	-4.87776	1.07298e-06	4.97133e-05	2.82	2.54	4.64	0.66	0.85	1.26	NXPH4	chr12	protein_coding	neurexophilin 4
ENSG00000171303.7	37.5213	-1.92483	0.648025	-2.97029	0.00297514	0.0395613	0.21	0.22	0.26	0.02	0.04	0.13	KCNK3	chr2	protein_coding	potassium two pore domain channel subfamily K member 3
ENSG00000167881.15	2610.64	-1.08727	0.237958	-4.56915	4.89698e-06	0.000183984	10.72	11.38	12.17	4.95	4.87	6.8	SRP68	chr17	protein_coding	signal recognition particle 68
ENSG00000274949.1	43.4595	-1.3219	0.358808	-3.68415	0.000229467	0.00493928	2.86	2.55	2.6	1.05	1.11	1.14	RP5-1009E24.9	chr20	lncRNA	--
ENSG00000108176.15	221.111	-1.11994	0.345621	-3.24036	0.00119378	0.0191227	2.72	3.18	4.32	1.14	1.6	2.13	DNAJC12	chr10	protein_coding	DnaJ heat shock protein family (Hsp40) member C12
ENSG00000151012.13	1454.53	-1.60809	0.467747	-3.43794	0.000586152	0.0107856	2.68	4.55	9.02	1.2	2.32	2.06	SLC7A11	chr4	protein_coding	solute carrier family 7 member 11
ENSG00000184368.16	160.951	-5.27549	0.463956	-11.3707	5.85424e-30	6.36695e-27	1.84	1.92	1.47	0.03	0.09	0.02	MAP7D2	chrX	protein_coding	MAP7 domain containing 2
ENSG00000088766.12	89.146	-1.46379	0.392834	-3.72623	0.000194363	0.00429866	0.8	0.37	0.59	0.2	0.26	0.2	CRLS1	chr20	protein_coding	cardiolipin synthase 1
ENSG00000114656.12	20.5622	-1.82459	0.625969	-2.91483	0.00355885	0.0456191	0.05	0.04	0.1	0.02	0.03	0.01	CFAP92	chr3	protein_coding	cilia and flagella associated protein 92 (putative)
ENSG00000250208.6	5.8576	-5.03754	1.71768	-2.93276	0.00335964	0.0437728	0.01	0.01	0.06	0	0	0	FZD10-AS1	chr12	lncRNA	FZD10 antisense divergent transcript
ENSG00000125877.13	908.9	-1.31744	0.225534	-5.84142	5.17562e-09	4.40119e-07	18.19	14	16.16	6.85	6.95	6.21	ITPA	chr20	protein_coding	inosine triphosphatase
ENSG00000109089.7	439.116	-1.18929	0.224329	-5.30155	1.14822e-07	7.06155e-06	3.95	4.64	3.96	1.94	1.63	2.07	CDR2L	chr17	protein_coding	cerebellar degeneration related protein 2 like
ENSG00000137745.12	16.123	-2.62671	0.693661	-3.78673	0.000152644	0.00352802	0.31	0.26	0.15	0.03	0.02	0.07	MMP13	chr11	protein_coding	matrix metallopeptidase 13
ENSG00000161513.12	227.634	-1.61035	0.351412	-4.58251	4.59437e-06	0.000174198	2.08	1.72	3.05	0.63	0.71	0.99	FDXR	chr17	protein_coding	ferredoxin reductase
ENSG00000125457.15	293.295	-1.22296	0.253742	-4.81969	1.43781e-06	6.41706e-05	2.65	2.31	3.1	1.19	1.19	1.19	MIF4GD	chr17	protein_coding	MIF4G domain containing
ENSG00000198286.10	337.073	-3.1924	0.334192	-9.5526	1.26481e-21	7.25999e-19	3.41	3.63	2.53	0.38	0.47	0.22	CARD11	chr7	protein_coding	caspase recruitment domain family member 11
ENSG00000198768.11	2877.51	-1.43032	0.383216	-3.73242	0.000189647	0.00421383	28.39	19.5	24.21	9.05	5.09	13.4	APCDD1L	chr20	protein_coding	APC down-regulated 1 like
ENSG00000177303.10	410.7	-1.04935	0.244889	-4.28499	1.82746e-05	0.000584559	2.74	2.41	1.83	1.16	1.24	1.06	CASKIN2	chr17	protein_coding	CASK interacting protein 2
ENSG00000179222.18	15.2308	-2.64116	0.644847	-4.09579	4.20734e-05	0.00120919	0.11	0.14	0.08	0.02	0.02	0.02	MAGED1	chrX	protein_coding	MAGE family member D1
ENSG00000091986.16	1188.15	-1.44995	0.493347	-2.93901	0.00329262	0.043117	3.63	5.13	1.08	1.55	1.19	0.89	CCDC80	chr3	protein_coding	coiled-coil domain containing 80
ENSG00000067840.13	13.0108	-4.25474	0.943501	-4.50952	6.49755e-06	0.000238906	0.1	0.22	0.1	0.01	0.01	0.01	PDZD4	chrX	protein_coding	PDZ domain containing 4
ENSG00000143256.5	2519.23	-1.00806	0.297259	-3.39117	0.000695939	0.0124618	130.46	94.88	164.43	65.75	60.13	75.09	PFDN2	chr1	protein_coding	prefoldin subunit 2
ENSG00000110427.17	44.2574	-2.91653	0.439256	-6.63971	3.14309e-11	3.94025e-09	0.15	0.14	0.13	0.03	0.02	0.01	KIAA1549L	chr11	protein_coding	KIAA1549 like
ENSG00000155980.13	82.1838	-2.3745	0.380715	-6.23694	4.46204e-10	4.70426e-08	0.2	0.35	0.27	0.05	0.07	0.04	KIF5A	chr12	protein_coding	kinesin family member 5A
ENSG00000167619.13	76.6369	-1.68337	0.406342	-4.14274	3.43183e-05	0.00101837	0.67	0.57	1.09	0.22	0.23	0.3	TMEM145	chr19	protein_coding	transmembrane protein 145
ENSG00000122862.5	17.8012	-3.68237	0.717989	-5.12872	2.91711e-07	1.56164e-05	0.63	0.65	0.69	0.04	0.02	0.1	SRGN	chr10	protein_coding	serglycin
ENSG00000166450.13	76.7463	-1.1851	0.314635	-3.7666	0.000165486	0.00376327	0.16	0.18	0.19	0.09	0.08	0.07	PRTG	chr15	protein_coding	protogenin
ENSG00000177096.9	453.459	-1.4861	0.283716	-5.23799	1.62334e-07	9.69499e-06	7.77	6.1	5.91	2.49	1.83	2.93	PHETA2	chr22	protein_coding	PH domain containing endocytic trafficking adaptor 2
ENSG00000171105.14	50.8248	-1.51095	0.377813	-3.9992	6.35583e-05	0.00170567	0.16	0.15	0.19	0.05	0.06	0.08	INSR	chr19	protein_coding	insulin receptor
ENSG00000180901.11	837.862	-1.20442	0.228669	-5.26712	1.3858e-07	8.32445e-06	5.1	5.33	5.61	2.13	2.19	2.85	KCTD2	chr17	protein_coding	potassium channel tetramerization domain containing 2
ENSG00000227036.8	1289.01	-1.09423	0.231616	-4.72431	2.30893e-06	9.66966e-05	1.47	1.86	1.3	0.77	0.81	0.63	LINC00511	chr17	lncRNA	long intergenic non-protein coding RNA 511
ENSG00000197580.13	15.6017	-2.55334	0.686524	-3.71923	0.000199835	0.00439296	0.1	0.1	0.09	0.01	0.03	0.01	BCO2	chr11	protein_coding	beta-carotene oxygenase 2
ENSG00000112195.9	23.0537	-5.54715	1.09797	-5.0522	4.36754e-07	2.26761e-05	0.14	0.16	0.55	0	0.01	0.01	TREML2	chr6	protein_coding	triggering receptor expressed on myeloid cells like 2
ENSG00000090376.11	67.7699	-6.69558	0.807265	-8.29415	1.09362e-16	3.09569e-14	0.3	0.43	0.28	0	0.01	0	IRAK3	chr12	protein_coding	interleukin 1 receptor associated kinase 3
ENSG00000089558.9	21.2332	-1.64283	0.509683	-3.22323	0.00126753	0.019994	0.22	0.18	0.21	0.08	0.05	0.08	KCNH4	chr17	protein_coding	potassium voltage-gated channel subfamily H member 4
ENSG00000109738.11	25.3631	-4.41897	0.785146	-5.62822	1.82082e-08	1.38839e-06	0.46	0.43	0.16	0.03	0.01	0.01	GLRB	chr4	protein_coding	glycine receptor beta
ENSG00000117122.14	270.555	-2.13448	0.355482	-6.00447	1.91957e-09	1.787e-07	3.98	4.61	3.26	0.6	1.41	0.77	MFAP2	chr1	protein_coding	microfibril associated protein 2
ENSG00000262880.1	28.0837	-1.69867	0.499509	-3.40067	0.000672205	0.0121208	0.48	0.74	0.38	0.12	0.15	0.23	RP11-104H15.7	chr17	lncRNA	--
ENSG00000104415.14	19.2729	-2.50599	0.810255	-3.09284	0.00198253	0.0289519	0.11	0.28	0.08	0.01	0.01	0.06	CCN4	chr8	protein_coding	cellular communication network factor 4
ENSG00000264107.1	20.4295	-3.01246	0.608134	-4.95362	7.28446e-07	3.56697e-05	1.75	1.72	1.89	0.24	0.1	0.34	MIR4733HG	chr17	lncRNA	MIR4733 host gene
ENSG00000005249.13	172.38	-1.41062	0.424321	-3.32441	0.000886057	0.0151443	1.44	1.73	1.13	0.73	0.66	0.25	PRKAR2B	chr7	protein_coding	protein kinase cAMP-dependent type II regulatory subunit beta
ENSG00000124785.9	247.243	-7.98964	0.64252	-12.4349	1.69046e-35	2.68705e-32	5.04	5.89	4.75	0.02	0.02	0.02	NRN1	chr6	protein_coding	neuritin 1
ENSG00000166920.13	146.971	-1.93153	0.420662	-4.59164	4.39767e-06	0.000167663	3.2	4.65	4.6	0.91	1.83	0.65	C15orf48	chr15	protein_coding	chromosome 15 open reading frame 48
ENSG00000001036.14	2863.41	-1.18256	0.212164	-5.57378	2.4927e-08	1.85285e-06	36.65	30.65	34.67	16.63	15.33	14.31	FUCA2	chr6	protein_coding	alpha-L-fucosidase 2
ENSG00000041982.16	5286.03	-1.15822	0.344445	-3.36258	0.000772164	0.0137079	13.25	14.92	26.21	9.75	7.51	8.01	TNC	chr9	protein_coding	tenascin C
ENSG00000198729.5	133.526	-2.08533	0.518464	-4.02213	5.76747e-05	0.00157993	3.32	1.43	2.27	0.95	0.48	0.27	PPP1R14C	chr6	protein_coding	protein phosphatase 1 regulatory inhibitor subunit 14C
ENSG00000214719.13	936.496	-1.31487	0.252562	-5.20613	1.92817e-07	1.10985e-05	3.2	4.58	3.41	1.21	1.73	1.67	AC005562.1	chr17	lncRNA	--
ENSG00000183763.9	656.162	-1.25834	0.227526	-5.53053	3.19259e-08	2.27489e-06	7.58	7.06	5.99	3.21	2.55	3.07	TRAIP	chr3	protein_coding	TRAF interacting protein
ENSG00000164898.13	516.409	-1.40148	0.298429	-4.69618	2.65069e-06	0.000108678	13.8	10.73	16.14	4.46	4.84	6.66	FMC1	chr7	protein_coding	formation of mitochondrial complex V assembly factor 1 homolog
ENSG00000133121.21	703.049	-1.08981	0.370941	-2.93795	0.00330387	0.0432096	3.25	2.53	2.49	1.56	1.74	0.7	STARD13	chr13	protein_coding	StAR related lipid transfer domain containing 13
ENSG00000133317.16	7.80552	-4.53396	1.23638	-3.66712	0.000245293	0.0052255	0.12	0.16	0.18	0	0.01	0.01	LGALS12	chr11	protein_coding	galectin 12
ENSG00000003756.17	2520.76	-1.21024	0.248268	-4.87475	1.08946e-06	5.02966e-05	7.12	8.03	9.42	3.07	3.6	4.31	RBM5	chr3	protein_coding	RNA binding motif protein 5
ENSG00000117148.8	209.898	-4.22089	0.341244	-12.3691	3.83965e-35	5.66733e-32	5.39	4.75	5.5	0.31	0.38	0.18	ACTL8	chr1	protein_coding	actin like 8
ENSG00000197977.4	191.53	-2.32937	0.650747	-3.57954	0.000344201	0.00695059	2.64	2.34	0.9	0.56	0.56	0.07	ELOVL2	chr6	protein_coding	ELOVL fatty acid elongase 2
ENSG00000108256.9	12144.6	-1.30074	0.20911	-6.22034	4.96065e-10	5.1511e-08	36.96	45.38	33.37	16.73	17.13	14.25	NUFIP2	chr17	protein_coding	nuclear FMR1 interacting protein 2
ENSG00000116852.15	204.575	-1.85113	0.523776	-3.5342	0.000409013	0.00802643	0.3	0.46	1.12	0.12	0.24	0.19	KIF21B	chr1	protein_coding	kinesin family member 21B
ENSG00000125835.19	5971.05	-1.46628	0.249084	-5.8867	3.93972e-09	3.40629e-07	177.7	132.6	184.87	59.8	57.22	68.24	SNRPB	chr20	protein_coding	small nuclear ribonucleoprotein polypeptides B and B1
ENSG00000150893.11	28.9252	-1.70695	0.564383	-3.02446	0.00249081	0.0346833	0.04	0.1	0.06	0.01	0.02	0.03	FREM2	chr13	protein_coding	FRAS1 related extracellular matrix 2
ENSG00000138449.11	18.7421	-1.64777	0.54186	-3.04095	0.00235835	0.0332744	0.16	0.22	0.12	0.05	0.06	0.05	SLC40A1	chr2	protein_coding	solute carrier family 40 member 1
ENSG00000167862.10	822.478	-1.39241	0.21192	-6.57044	5.01679e-11	6.06239e-09	24.88	24.32	28.55	9.9	10.65	10.03	MRPL58	chr17	protein_coding	mitochondrial ribosomal protein L58
ENSG00000143217.9	59.8284	-2.67974	0.765293	-3.50159	0.000462499	0.00886557	0.24	1.17	0.77	0.01	0.2	0.14	NECTIN4	chr1	protein_coding	nectin cell adhesion molecule 4
ENSG00000132646.11	6003.34	-1.17891	0.272383	-4.32815	1.50366e-05	0.000499253	167.8	150.03	114.3	70.27	76.7	48.69	PCNA	chr20	protein_coding	proliferating cell nuclear antigen
ENSG00000255062.1	24.5927	-1.34495	0.449913	-2.98936	0.00279562	0.0376589	1.23	1.49	1.36	0.57	0.52	0.56	RP11-712L6.5	chr11	lncRNA	--
ENSG00000178372.8	3.57601	-5.31614	1.68998	-3.14568	0.00165701	0.0249384	0.08	0.37	0.16	0	0	0	CALML5	chr10	protein_coding	calmodulin like 5
ENSG00000232693.2	6.99476	-3.29916	1.0031	-3.28898	0.00100552	0.0167971	0.62	0.5	0.61	0.09	0.05	0.04	AC012370.2	chr2	lncRNA	--
ENSG00000250451.5	23.2999	-1.75755	0.571476	-3.07546	0.00210177	0.0303289	0.89	1.92	1.61	0.28	0.38	0.68	HOXC-AS1	chr12	lncRNA	HOXC cluster antisense RNA 1
ENSG00000236609.4	38.7948	-8.76884	1.26816	-6.91461	4.69139e-12	6.87538e-10	0.57	0.32	0.56	0	0	0	ZNF853	chr7	protein_coding	zinc finger protein 853
ENSG00000109610.6	60.1223	-9.39729	1.22667	-7.66083	1.84734e-14	3.63557e-12	1.36	1.65	1.32	0	0	0	SOD3	chr4	protein_coding	superoxide dismutase 3
ENSG00000163362.11	483.846	-1.2605	0.377806	-3.33638	0.000848785	0.0147018	3.19	1.82	4.16	1.16	1.68	1.15	INAVA	chr1	protein_coding	innate immunity activator
ENSG00000198680.6	112.294	-10.3003	1.21786	-8.45769	2.72721e-17	8.80549e-15	4.22	3.54	3.28	0	0	0	TUSC1	chr9	protein_coding	tumor suppressor candidate 1
ENSG00000214336.5	8.40494	-5.57448	1.41375	-3.94304	8.04567e-05	0.00208341	0.15	0.07	0.2	0.01	0	0	FOXI3	chr2	protein_coding	forkhead box I3
ENSG00000274565.1	17.4475	-2.23057	0.576476	-3.86931	0.000109142	0.0026937	0.65	0.71	0.46	0.1	0.13	0.16	CTD-3035K23.7	chr17	lncRNA	--
ENSG00000171462.15	154.744	-1.19434	0.312974	-3.81609	0.000135581	0.00319823	2.07	3.02	1.95	0.81	1.03	1.31	DLK2	chr6	protein_coding	delta like non-canonical Notch ligand 2
ENSG00000109956.13	518.451	-8.6459	0.601499	-14.3739	7.54437e-47	3.11794e-43	2.05	1.66	2.63	0.01	0	0.01	B3GAT1	chr11	protein_coding	beta-1,3-glucuronyltransferase 1
ENSG00000163359.17	15791	-1.03403	0.240419	-4.30096	1.70058e-05	0.000551659	24.98	25.48	21.25	10.8	10.14	15.01	COL6A3	chr2	protein_coding	collagen type VI alpha 3 chain
ENSG00000246985.8	85.4107	-2.01681	0.411614	-4.89976	9.59523e-07	4.52685e-05	0.71	0.47	1.02	0.16	0.2	0.21	SOCS2-AS1	chr12	lncRNA	SOCS2 antisense RNA 1
ENSG00000151617.17	361.994	-1.78332	0.591197	-3.01645	0.00255751	0.0353751	2.92	0.98	5.49	0.87	0.56	1.44	EDNRA	chr4	protein_coding	endothelin receptor type A
ENSG00000136378.15	167.495	-2.71642	0.314404	-8.6399	5.62627e-18	2.11384e-15	1.14	0.92	0.67	0.15	0.14	0.13	ADAMTS7	chr15	protein_coding	ADAM metallopeptidase with thrombospondin type 1 motif 7
ENSG00000101361.17	6245.31	-1.13616	0.300059	-3.78646	0.000152806	0.00352802	47.89	30.1	47.02	21.95	15.93	20.87	NOP56	chr20	protein_coding	NOP56 ribonucleoprotein
ENSG00000107738.20	382.681	-1.16447	0.361529	-3.22096	0.00127764	0.0201086	2.29	1.77	3.31	1.09	0.85	1.47	VSIR	chr10	protein_coding	V-set immunoregulatory receptor
ENSG00000162511.8	89.9944	-5.51158	0.6276	-8.78199	1.60603e-18	6.50727e-16	2.18	0.88	0.91	0.02	0.02	0.04	LAPTM5	chr1	protein_coding	lysosomal protein transmembrane 5
ENSG00000125870.11	1905.73	-1.37722	0.231526	-5.94845	2.70695e-09	2.46416e-07	28.75	25.53	22.39	11.4	10.43	8.46	SNRPB2	chr20	protein_coding	small nuclear ribonucleoprotein polypeptide B2
ENSG00000265096.2	12.5737	-3.87094	0.927172	-4.175	2.97986e-05	0.000897606	0.25	0.14	0.43	0.02	0.01	0.02	C1QTNF1-AS1	chr17	lncRNA	C1QTNF1 antisense RNA 1
ENSG00000116157.6	14.8208	-6.40039	1.29616	-4.93797	7.89394e-07	3.82912e-05	0.46	0.45	0.36	0	0.01	0	GPX7	chr1	protein_coding	glutathione peroxidase 7
ENSG00000105290.13	153.895	-1.04716	0.252968	-4.13949	3.48079e-05	0.00103047	1.51	1.47	1.28	0.6	0.78	0.74	APLP1	chr19	protein_coding	amyloid beta precursor like protein 1
ENSG00000288271.1	136.37	-1.76373	0.409274	-4.3094	1.63699e-05	0.000533545	1.36	2.33	2.74	0.41	0.89	0.67	RP11-526D8.13	chr9	lncRNA	--
ENSG00000073350.14	359.671	-1.02967	0.284258	-3.62231	0.000291985	0.00605173	1.37	1.24	1.78	0.62	0.73	0.88	LLGL2	chr17	protein_coding	LLGL scribble cell polarity complex component 2
ENSG00000133116.8	12.6814	-4.21684	1.01669	-4.1476	3.35972e-05	0.000998926	0.11	0.09	0.15	0.02	0	0	KL	chr13	protein_coding	klotho
ENSG00000109065.12	542.91	-1.0582	0.35339	-2.99443	0.00274962	0.0373067	4.63	3.29	5.07	2.12	1.43	2.91	NAT9	chr17	protein_coding	N-acetyltransferase 9 (putative)
ENSG00000163453.11	52.5215	-6.74727	0.925125	-7.29337	3.02304e-13	5.12034e-11	1.26	1.75	0.94	0	0.01	0.02	IGFBP7	chr4	protein_coding	insulin like growth factor binding protein 7
ENSG00000101220.18	1059.3	-1.10109	0.242284	-4.54464	5.5029e-06	0.000205256	22.17	16.64	19.01	10.39	8.4	8.95	C20orf27	chr20	protein_coding	chromosome 20 open reading frame 27
ENSG00000161533.12	1394.59	-1.04467	0.199918	-5.22549	1.73693e-07	1.02503e-05	4.96	5.53	5.92	2.68	2.79	2.74	ACOX1	chr17	protein_coding	acyl-CoA oxidase 1
ENSG00000160862.13	47.7437	-5.36947	1.06784	-5.02833	4.94769e-07	2.53695e-05	0.26	0.1	2.16	0.02	0.02	0.03	AZGP1	chr7	protein_coding	alpha-2-glycoprotein 1, zinc-binding
ENSG00000106852.15	43.0392	-1.75725	0.387076	-4.5398	5.63084e-06	0.000208523	0.3	0.27	0.27	0.09	0.07	0.1	LHX6	chr9	protein_coding	LIM homeobox 6
ENSG00000287038.1	2.95749	-5.04607	1.68506	-2.99459	0.00274816	0.0373067	0.04	0.1	0.07	0	0	0	RP11-373A6.2	chr9	lncRNA	--
ENSG00000149328.15	190.068	-10.0966	1.22491	-8.24277	1.68271e-16	4.51577e-14	1.54	0.97	1.26	0	0	0	GLB1L2	chr11	protein_coding	galactosidase beta 1 like 2
ENSG00000171246.6	5753.44	-2.56498	0.311829	-8.22561	1.94202e-16	5.07973e-14	44.87	27.45	29.32	7.31	4.69	5.62	NPTX1	chr17	protein_coding	neuronal pentraxin 1
ENSG00000162174.12	7.0938	-5.31981	1.43177	-3.71556	0.000202751	0.00443621	0.09	0.1	0.04	0	0	0.01	ASRGL1	chr11	protein_coding	asparaginase and isoaspartyl peptidase 1
ENSG00000167105.8	30.0145	-2.97598	0.684788	-4.34584	1.38744e-05	0.000468465	0.34	0.68	0.27	0.01	0.07	0.08	TMEM92	chr17	protein_coding	transmembrane protein 92
ENSG00000027869.12	457.312	-3.4996	0.735117	-4.76061	1.93013e-06	8.31645e-05	4.94	1.52	17.21	0.43	0.53	1.27	SH2D2A	chr1	protein_coding	SH2 domain containing 2A
ENSG00000160191.18	74.9291	-5.24533	0.715063	-7.33549	2.20918e-13	3.8469e-11	0.49	0.35	1.13	0.01	0	0.04	PDE9A	chr21	protein_coding	phosphodiesterase 9A
ENSG00000236924.1	9.07683	-2.58767	0.798359	-3.24123	0.00119014	0.0190939	0.71	0.78	0.66	0.09	0.19	0.09	RP11-390F4.6	chr9	lncRNA	--
ENSG00000115468.12	22.035	-1.70413	0.51715	-3.29523	0.000983405	0.0165078	0.25	0.41	0.26	0.07	0.1	0.11	EFHD1	chr2	protein_coding	EF-hand domain family member D1
ENSG00000168269.10	368.255	-2.01515	0.323034	-6.23819	4.42658e-10	4.70426e-08	7.87	5.6	5.01	1.9	1.12	1.66	FOXI1	chr5	protein_coding	forkhead box I1
ENSG00000084636.18	2762.05	-1.05746	0.188158	-5.62004	1.90918e-08	1.45042e-06	10.82	9.53	8.92	4.6	4.9	4.96	COL16A1	chr1	protein_coding	collagen type XVI alpha 1 chain
ENSG00000185909.15	35.0067	-2.74205	0.591966	-4.63211	3.61954e-06	0.000142465	0.54	1.08	0.45	0.08	0.18	0.05	KLHDC8B	chr3	protein_coding	kelch domain containing 8B
ENSG00000182173.14	383.078	-1.03602	0.247151	-4.19184	2.76698e-05	0.000839374	3.27	2.85	2.21	1.43	1.49	1.24	TSEN54	chr17	protein_coding	tRNA splicing endonuclease subunit 54
ENSG00000132670.21	2011.69	-1.17819	0.20832	-5.65566	1.55245e-08	1.21977e-06	15.44	18.3	18	7.17	7.55	8.82	PTPRA	chr20	protein_coding	protein tyrosine phosphatase receptor type A
ENSG00000144857.15	25.7228	-2.16182	0.561426	-3.85058	0.000117837	0.00286469	0.1	0.15	0.05	0.02	0.03	0.02	BOC	chr3	protein_coding	BOC cell adhesion associated, oncogene regulated
ENSG00000185019.17	272.3	-1.24106	0.278625	-4.45423	8.41943e-06	0.000302572	2.05	2.02	1.8	1.02	0.9	0.62	UBOX5	chr20	protein_coding	U-box domain containing 5
ENSG00000253414.3	3.05873	-5.10003	1.65829	-3.07547	0.00210172	0.0303289	0.15	0.2	0.25	0	0	0	LINC01605	chr8	lncRNA	long intergenic non-protein coding RNA 1605
ENSG00000196739.15	489.534	-2.11953	0.297857	-7.11594	1.11155e-12	1.70141e-10	1.64	1.24	1.24	0.42	0.26	0.3	COL27A1	chr9	protein_coding	collagen type XXVII alpha 1 chain
ENSG00000159363.19	753.186	-1.23464	0.25287	-4.88249	1.04755e-06	4.87536e-05	5.57	4.3	4.71	1.78	2.62	2	ATP13A2	chr1	protein_coding	ATPase cation transporting 13A2
ENSG00000104870.13	60.1825	-1.34062	0.412757	-3.24797	0.00116231	0.0187347	0.43	0.45	0.65	0.17	0.16	0.3	FCGRT	chr19	protein_coding	Fc fragment of IgG receptor and transporter
ENSG00000100342.21	7.49898	-4.47849	1.23968	-3.6126	0.000303142	0.00625162	0.11	0.08	0.11	0	0.01	0.01	APOL1	chr22	protein_coding	apolipoprotein L1
ENSG00000135362.14	860.747	-1.27969	0.29531	-4.33338	1.46836e-05	0.00048939	5.08	5.02	3.35	2.32	1.43	1.89	PRR5L	chr11	protein_coding	proline rich 5 like
ENSG00000170004.18	13577.4	-1.05532	0.202261	-5.21761	1.81247e-07	1.05393e-05	36.22	42.39	42.06	17.62	20.19	22.01	CHD3	chr17	protein_coding	chromodomain helicase DNA binding protein 3
ENSG00000104321.11	187.535	-2.36212	0.516393	-4.57426	4.779e-06	0.000180207	1.77	1.24	0.61	0.35	0.27	0.1	TRPA1	chr8	protein_coding	transient receptor potential cation channel subfamily A member 1
ENSG00000173705.9	89.4178	-4.46504	0.563193	-7.92808	2.22559e-15	4.94511e-13	1.25	1.1	0.38	0.06	0.03	0.04	SUSD5	chr3	protein_coding	sushi domain containing 5
ENSG00000085063.17	11547.5	-1.04504	0.252639	-4.13649	3.52664e-05	0.00104106	36.03	28.39	41.82	18.63	17.02	17.6	CD59	chr11	protein_coding	CD59 molecule (CD59 blood group)
ENSG00000188859.7	10.9407	-2.3578	0.73381	-3.21309	0.00131315	0.0205102	0.06	0.11	0.07	0.01	0.02	0.01	FAM78B	chr1	protein_coding	family with sequence similarity 78 member B
ENSG00000164100.9	45.6573	-1.94795	0.615342	-3.16563	0.00154747	0.023677	0.2	0.5	0.09	0.05	0.09	0.06	NDST3	chr4	protein_coding	N-deacetylase and N-sulfotransferase 3
ENSG00000105464.4	59.32	-2.22713	0.444879	-5.00615	5.55295e-07	2.82626e-05	0.44	0.51	0.35	0.08	0.05	0.15	GRIN2D	chr19	protein_coding	glutamate ionotropic receptor NMDA type subunit 2D
ENSG00000148671.14	311.965	-1.87149	0.336816	-5.55642	2.75358e-08	2.00131e-06	13.07	16.37	17.38	2.69	4.75	5.8	ADIRF	chr10	protein_coding	adipogenesis regulatory factor
ENSG00000108479.13	364.016	-1.23829	0.215631	-5.74263	9.32147e-09	7.67406e-07	5.15	5.17	5.03	1.96	2.26	2.48	GALK1	chr17	protein_coding	galactokinase 1
ENSG00000272031.3	49.3706	-2.03087	0.417508	-4.86426	1.14884e-06	5.27547e-05	0.45	0.76	0.38	0.13	0.13	0.14	ANKRD34A	chr1	protein_coding	ankyrin repeat domain 34A
ENSG00000103152.12	1462.38	-1.12737	0.241868	-4.66112	3.14488e-06	0.000125941	32.16	31.29	33.63	11.78	15.94	18.17	MPG	chr16	protein_coding	N-methylpurine DNA glycosylase
ENSG00000164237.9	453.96	-8.86866	0.675506	-13.1289	2.24843e-39	5.16239e-36	3.26	6.18	4.1	0.01	0.01	0.01	CMBL	chr5	protein_coding	carboxymethylenebutenolidase homolog
ENSG00000091136.15	11748.9	-1.14769	0.197439	-5.81287	6.14121e-09	5.17967e-07	20.37	21.41	21.37	8.32	10.38	10.68	LAMB1	chr7	protein_coding	laminin subunit beta 1
ENSG00000140403.13	1239.21	-1.17223	0.240547	-4.8732	1.09803e-06	5.05339e-05	6.6	6.2	6.1	3.21	3.17	2.24	DNAJA4	chr15	protein_coding	DnaJ heat shock protein family (Hsp40) member A4
ENSG00000171984.15	36.9804	-1.45777	0.42302	-3.4461	0.000568732	0.0105025	0.61	0.79	0.41	0.24	0.23	0.21	SHLD1	chr20	protein_coding	shieldin complex subunit 1
ENSG00000163132.8	13.2926	-3.23188	0.867969	-3.7235	0.000196479	0.00433302	0.34	0.18	0.3	0	0.02	0.07	MSX1	chr4	protein_coding	msh homeobox 1
ENSG00000181045.15	69.2953	-1.50538	0.331909	-4.53551	5.7465e-06	0.000212425	0.61	0.43	0.47	0.18	0.18	0.19	SLC26A11	chr17	protein_coding	solute carrier family 26 member 11
ENSG00000091428.18	48.1065	-1.2319	0.368722	-3.34099	0.000834801	0.0145205	0.23	0.27	0.19	0.08	0.11	0.11	RAPGEF4	chr2	protein_coding	Rap guanine nucleotide exchange factor 4
ENSG00000164078.13	2559.81	-1.22413	0.234406	-5.22224	1.76771e-07	1.03479e-05	17.56	13.96	17.81	6.47	8.31	7.07	MST1R	chr3	protein_coding	macrophage stimulating 1 receptor
ENSG00000112320.12	16.3238	-2.64076	0.672414	-3.92728	8.59124e-05	0.00219987	0.08	0.09	0.09	0	0.02	0.02	SOBP	chr6	protein_coding	sine oculis binding protein homolog
ENSG00000128510.12	60.0579	-2.18612	0.636837	-3.43278	0.000597426	0.010954	1.17	0.3	0.33	0.22	0.09	0.1	CPA4	chr7	protein_coding	carboxypeptidase A4
ENSG00000134594.5	9.35467	-4.18864	1.09526	-3.82434	0.000131122	0.00311432	0.21	0.59	0.56	0.03	0.03	0.03	RAB33A	chrX	protein_coding	RAB33A, member RAS oncogene family
ENSG00000114948.13	13.9829	-2.78094	0.718222	-3.87197	0.000107958	0.00266847	0.11	0.12	0.05	0.02	0.01	0.01	ADAM23	chr2	protein_coding	ADAM metallopeptidase domain 23
ENSG00000122574.11	9.34438	-2.44628	0.771976	-3.16886	0.00153041	0.0234776	0.06	0.06	0.07	0.01	0.01	0.02	WIPF3	chr7	protein_coding	WAS/WASL interacting protein family member 3
ENSG00000100473.18	930.475	-1.58418	0.293142	-5.40415	6.51175e-08	4.27171e-06	9.21	9.37	6.65	3.09	3.53	2	COCH	chr14	protein_coding	cochlin
ENSG00000166106.4	93.1277	-3.27427	0.631588	-5.18418	2.16963e-07	1.22161e-05	0.36	0.28	1.35	0.07	0.08	0.07	ADAMTS15	chr11	protein_coding	ADAM metallopeptidase with thrombospondin type 1 motif 15
ENSG00000145040.4	102.217	-1.78573	0.386249	-4.62327	3.77738e-06	0.000147614	3.12	1.75	2.76	0.7	0.58	1.01	UCN2	chr3	protein_coding	urocortin 2
ENSG00000183011.14	859.312	-1.05821	0.245765	-4.30579	1.66392e-05	0.000540903	16.89	12.59	14.6	6.04	7.72	8.11	NAA38	chr17	protein_coding	N-alpha-acetyltransferase 38, NatC auxiliary subunit
ENSG00000103888.17	369.553	-2.75566	0.378497	-7.28054	3.32495e-13	5.58592e-11	2.5	1.24	2.34	0.4	0.26	0.27	CEMIP	chr15	protein_coding	cell migration inducing hyaluronidase 1
ENSG00000141219.16	294.135	-1.39031	0.248963	-5.58442	2.34483e-08	1.75251e-06	2.31	2.2	2.1	0.91	0.7	0.98	C17orf80	chr17	protein_coding	chromosome 17 open reading frame 80
ENSG00000253154.2	41.3979	-2.09468	0.578108	-3.62334	0.000290829	0.00603382	0.26	0.49	0.28	0.05	0.04	0.15	CTA-392E5.1	chr8	lncRNA	--
ENSG00000120833.14	1495.52	-1.53325	0.377015	-4.06681	4.76612e-05	0.00133996	10.63	4.67	9.38	3.63	2.42	2.77	SOCS2	chr12	protein_coding	suppressor of cytokine signaling 2
ENSG00000106070.20	572.573	-1.66909	0.517541	-3.22503	0.00125958	0.0199142	1.66	0.85	3.81	0.58	0.64	0.87	GRB10	chr7	protein_coding	growth factor receptor bound protein 10
ENSG00000050165.19	51.3826	-2.31677	0.734294	-3.1551	0.00160441	0.0243239	0.21	0.3	0.02	0.04	0.04	0.03	DKK3	chr11	protein_coding	dickkopf WNT signaling pathway inhibitor 3
ENSG00000168079.17	424.885	-1.83738	0.514527	-3.57101	0.000355608	0.00714813	1.47	5.26	4.3	0.51	1.29	1.39	SCARA5	chr8	protein_coding	scavenger receptor class A member 5
ENSG00000256008.3	13.2747	-2.15078	0.719263	-2.99026	0.00278744	0.0375977	0.15	0.27	0.28	0.05	0.09	0.02	RP11-728G15.1	chr12	lncRNA	--
ENSG00000162755.14	46.8299	-2.00234	0.38322	-5.22505	1.74112e-07	1.02503e-05	1.01	1.07	1.08	0.19	0.31	0.32	KLHDC9	chr1	protein_coding	kelch domain containing 9
ENSG00000196139.14	286.68	-3.36711	0.436845	-7.70779	1.28016e-14	2.59345e-12	2.14	4.76	2.88	0.29	0.5	0.18	AKR1C3	chr10	protein_coding	aldo-keto reductase family 1 member C3
ENSG00000171608.16	1304.13	-1.81519	0.492836	-3.68315	0.00023037	0.00495356	7.72	3.09	12.03	2.51	1.51	2.76	PIK3CD	chr1	protein_coding	phosphatidylinositol-4,5-bisphosphate 3-kinase catalytic subunit delta
ENSG00000166831.9	16.9062	-2.36895	0.639805	-3.70261	0.000213389	0.00464155	0.41	0.21	0.35	0.06	0.1	0.04	RBPMS2	chr15	protein_coding	RNA binding protein, mRNA processing factor 2
ENSG00000171488.15	1551.86	-1.41862	0.42437	-3.34288	0.000829144	0.0144803	4.68	2.64	6.47	2.45	1.74	1.17	LRRC8C	chr1	protein_coding	leucine rich repeat containing 8 VRAC subunit C
ENSG00000115457.10	19.5882	-2.82183	0.661392	-4.2665	1.98561e-05	0.000628255	0.13	0.13	0.26	0.03	0.03	0.01	IGFBP2	chr2	protein_coding	insulin like growth factor binding protein 2
ENSG00000223658.8	21.3036	-2.39338	0.638234	-3.75001	0.00017683	0.00395455	0.84	0.84	0.36	0.19	0.16	0.06	C1GALT1C1L	chr2	protein_coding	C1GALT1 specific chaperone 1 like
ENSG00000132854.19	14.5149	-3.16077	0.787272	-4.01484	5.94866e-05	0.00162168	0.1	0.14	0.04	0.01	0.01	0.01	KANK4	chr1	protein_coding	KN motif and ankyrin repeat domains 4
ENSG00000019485.14	55.925	-1.83882	0.452066	-4.06759	4.75013e-05	0.00133728	0.22	0.1	0.14	0.03	0.05	0.05	PRDM11	chr11	protein_coding	PR/SET domain 11
ENSG00000140285.12	31.9765	-4.5778	0.992619	-4.61184	3.99118e-06	0.000155026	0.12	0.05	0.49	0.01	0	0.01	FGF7	chr15	protein_coding	fibroblast growth factor 7
ENSG00000240445.6	79.7221	-1.06593	0.338814	-3.14605	0.0016549	0.0249248	0.51	0.41	0.34	0.22	0.16	0.23	FOXO3B	chr17	protein_coding	forkhead box O3B
ENSG00000092758.18	454.093	-4.14141	0.44876	-9.22854	2.74334e-20	1.31833e-17	3.28	4.52	5.04	0.13	0.19	0.44	COL9A3	chr20	protein_coding	collagen type IX alpha 3 chain
ENSG00000124243.19	65.1486	-1.58299	0.345519	-4.58149	4.61671e-06	0.000174725	0.95	1.26	1.19	0.3	0.43	0.44	BCAS4	chr20	protein_coding	breast carcinoma amplified sequence 4
ENSG00000134569.10	206.969	-3.36651	0.408573	-8.23967	1.72684e-16	4.57481e-14	1.02	0.82	1.27	0.08	0.07	0.16	LRP4	chr11	protein_coding	LDL receptor related protein 4
ENSG00000196189.13	21.724	-2.20777	0.583384	-3.78442	0.000154069	0.00354926	0.1	0.14	0.14	0.01	0.03	0.04	SEMA4A	chr1	protein_coding	semaphorin 4A
ENSG00000167680.17	235.193	-2.30385	0.305828	-7.53313	4.95379e-14	9.13975e-12	1.75	2.54	1.77	0.35	0.36	0.55	SEMA6B	chr19	protein_coding	semaphorin 6B
ENSG00000197249.14	163.03	-3.03578	0.353938	-8.57716	9.72467e-18	3.34918e-15	1.06	1.58	1.66	0.13	0.17	0.24	SERPINA1	chr14	protein_coding	serpin family A member 1
ENSG00000101188.5	914.833	-1.5033	0.50268	-2.99057	0.0027846	0.0375977	7.51	2.7	12.49	2.38	2.68	3.35	NTSR1	chr20	protein_coding	neurotensin receptor 1
ENSG00000011028.14	1077.89	-1.38783	0.321973	-4.31039	1.62969e-05	0.000532005	5.23	6.33	5.63	1.68	1.78	3.3	MRC2	chr17	protein_coding	mannose receptor C type 2
ENSG00000284969.1	7503.2	-1.11548	0.263478	-4.23367	2.2991e-05	0.000710143	230.93	228.1	317.98	109.47	117.85	144.05	RP4-541C22.8	chr11	protein_coding	--
ENSG00000085662.14	16871.4	-1.00066	0.213037	-4.69711	2.63867e-06	0.000108401	157.29	129.67	158.24	70.11	82.66	77.14	AKR1B1	chr7	protein_coding	aldo-keto reductase family 1 member B
ENSG00000197594.14	85.043	-1.25271	0.416181	-3.01002	0.00261234	0.0360117	0.24	0.37	0.16	0.13	0.13	0.07	ENPP1	chr6	protein_coding	ectonucleotide pyrophosphatase/phosphodiesterase 1
ENSG00000167355.8	21.8075	-5.03817	0.879477	-5.72859	1.01267e-08	8.27105e-07	0.21	0.25	0.31	0	0.01	0.02	OR51B5	chr11	protein_coding	olfactory receptor family 51 subfamily B member 5
ENSG00000175175.6	38.9699	-1.42829	0.469321	-3.04331	0.00233988	0.0330883	0.18	0.24	0.21	0.08	0.12	0.04	PPM1E	chr17	protein_coding	protein phosphatase, Mg2+/Mn2+ dependent 1E
ENSG00000197702.14	6787.22	-1.5925	0.207394	-7.67859	1.60845e-14	3.19586e-12	21.72	18.11	19.39	7.27	6.36	6.57	PARVA	chr11	protein_coding	parvin alpha
