# Supplementary material for: Genome-wide identification and analysis of epithelial-mesenchymal transition-related RNA-binding proteins and alternative splicing in a human breast cancer cell line
Source: Sci Rep. 2024 May 23;14:11753. doi: 10.1038/s41598-024-62681-0 (PMC11116388; doi:10.1038/s41598-024-62681-0)
Supplement: Supplementary file 5 — Supplementary Data S1. [file 41598_2024_62681_MOESM5_ESM.zip › EM3_vs_EM2_DESeq/EM3_vs_EM2_Up_DEG.xlsx]

## Sheet: EM3_vs_EM2_Up_DEG
Gene	baseMean	log2FoldChange	lfcSE	stat	pvalue	padj	EM2_1	EM2_2	EM2_3	EM3_1	EM3_2	EM3_3	Symbol	Chr	GeneType	Description
ENSG00000198157.11	173.704	1.91959	0.281864	6.81033	9.73764e-12	1.32381e-09	0.77	0.92	0.53	2.99	2.92	2.67	HMGN5	chrX	protein_coding	high mobility group nucleosome binding domain 5
ENSG00000215375.6	296.028	1.46411	0.339632	4.31088	1.62606e-05	0.00053166	0.97	0.54	1.11	2.39	2.38	2.76	MYL5	chr4	protein_coding	myosin light chain 5
ENSG00000265107.3	68.0283	2.21709	0.431924	5.13306	2.85067e-07	1.53003e-05	0.18	0.21	0.14	1.09	0.95	0.5	GJA5	chr1	protein_coding	gap junction protein alpha 5
ENSG00000092607.15	58.5787	3.63485	0.445145	8.16552	3.20042e-16	7.96788e-14	0.06	0.05	0.04	0.48	0.74	0.65	TBX15	chr1	protein_coding	T-box transcription factor 15
ENSG00000164197.12	94.9476	1.31313	0.44976	2.91962	0.0035046	0.0451771	0.15	0.42	0.17	0.51	0.8	0.56	RNF180	chr5	protein_coding	ring finger protein 180
ENSG00000137440.5	4131.74	3.34414	1.02901	3.24988	0.00115456	0.0186534	7.27	8.97	22.86	49.63	42.64	324.39	FGFBP1	chr4	protein_coding	fibroblast growth factor binding protein 1
ENSG00000144158.4	61.2962	1.14694	0.384778	2.98078	0.00287519	0.0384301	1.09	1.14	1.36	3.64	2.41	2.12	SNRPA1P1	chr2	processed_pseudogene	SNRPA1 pseudogene 1
ENSG00000141655.17	53.1391	1.77559	0.507738	3.49707	0.0004704	0.00897894	0.05	0.11	0.04	0.26	0.29	0.13	TNFRSF11A	chr18	protein_coding	TNF receptor superfamily member 11a
ENSG00000111199.12	19.5501	5.23046	1.05849	4.94143	7.75534e-07	3.77074e-05	0.01	0.01	0.01	0.21	0.1	0.42	TRPV4	chr12	protein_coding	transient receptor potential cation channel subfamily V member 4
ENSG00000154065.17	366.807	1.2492	0.324482	3.84983	0.000118198	0.00286733	0.61	1.07	0.78	1.74	2.69	1.6	ANKRD29	chr18	protein_coding	ankyrin repeat domain 29
ENSG00000167994.13	114.335	1.15289	0.327375	3.52163	0.000428903	0.00836119	0.48	0.52	0.6	1.57	1.03	1.08	RAB3IL1	chr11	protein_coding	RAB3A interacting protein like 1
ENSG00000102401.20	382.39	10.135	1.06725	9.4964	2.1728e-21	1.18155e-18	0	0.01	0	3.47	4.22	5.79	ARMCX3	chrX	protein_coding	armadillo repeat containing X-linked 3
ENSG00000169710.9	69338.6	1.33875	0.438014	3.05642	0.00223998	0.0319882	91.29	89.42	123.38	134.43	209.9	454.4	FASN	chr17	protein_coding	fatty acid synthase
ENSG00000086289.12	162.055	7.31606	0.665195	10.9984	3.89154e-28	3.4963e-25	0.01	0	0.04	2.94	3.19	2.52	EPDR1	chr7	protein_coding	ependymin related 1
ENSG00000177406.5	304.478	1.25912	0.254368	4.95001	7.42087e-07	3.62517e-05	0.81	1.21	0.98	2.13	2.52	2.71	NINJ2-AS1	chr12	lncRNA	NINJ2 antisense RNA 1
ENSG00000120437.9	4112.94	2.02623	0.284087	7.13243	9.86148e-13	1.52073e-10	15.45	18.08	11.33	44.3	71.44	71.7	ACAT2	chr6	protein_coding	acetyl-CoA acetyltransferase 2
ENSG00000164932.13	141.021	1.6372	0.344872	4.74727	2.06176e-06	8.74829e-05	0.93	1.27	0.68	2.49	2.66	3.98	CTHRC1	chr8	protein_coding	collagen triple helix repeat containing 1
ENSG00000110934.13	54.3827	1.76431	0.477061	3.6983	0.000217047	0.00471121	0.09	0.12	0.23	0.35	0.55	0.68	BIN2	chr12	protein_coding	bridging integrator 2
ENSG00000285825.2	74.4208	1.00842	0.294036	3.4296	0.000604482	0.0110736	0.41	0.47	0.44	0.87	0.89	0.97	CCDC15-DT	chr11	lncRNA	CCDC15 divergent transcript
ENSG00000133134.12	11.9659	6.01597	1.3359	4.50331	6.69025e-06	0.000245555	0	0	0.02	0.35	0.7	0.5	BEX2	chrX	protein_coding	brain expressed X-linked 2
ENSG00000146477.6	31.5389	2.3037	0.587527	3.92101	8.81768e-05	0.00225506	0.13	0.08	0.03	0.52	0.43	0.26	SLC22A3	chr6	protein_coding	solute carrier family 22 member 3
ENSG00000076258.10	65.8612	1.68243	0.487	3.45469	0.000550935	0.0102287	0.17	0.36	0.36	0.51	1.09	1.36	FMO4	chr1	protein_coding	flavin containing dimethylaniline monoxygenase 4
ENSG00000204969.7	8.93238	6.57548	1.40866	4.66791	3.04278e-06	0.000122327	0	0	0	0.08	0.1	0.04	PCDHA2	chr5	protein_coding	protocadherin alpha 2
ENSG00000174672.16	256.362	1.16816	0.281478	4.1501	3.32332e-05	0.000989526	0.69	0.56	0.42	1.45	1.24	1.14	BRSK2	chr11	protein_coding	BR serine/threonine kinase 2
ENSG00000171224.9	31.94	3.04543	0.617761	4.92978	8.23211e-07	3.94683e-05	0.23	0.09	0.05	1.14	1.35	0.67	FAM241B	chr10	protein_coding	family with sequence similarity 241 member B
ENSG00000128710.6	8.26902	5.47562	1.40169	3.90646	9.36593e-05	0.00236888	0.01	0	0	0.15	0.24	0.09	HOXD10	chr2	protein_coding	homeobox D10
ENSG00000185621.11	408.483	1.37551	0.217154	6.33425	2.38493e-10	2.63542e-08	0.67	0.7	0.53	1.74	1.72	1.6	LMLN	chr3	protein_coding	leishmanolysin like peptidase
ENSG00000137573.14	141.153	2.47774	0.344871	7.18455	6.74302e-13	1.07183e-10	0.13	0.14	0.07	0.77	0.59	0.54	SULF1	chr8	protein_coding	sulfatase 1
ENSG00000180964.17	686.907	1.71117	0.372056	4.59921	4.24087e-06	0.000163191	5.71	9.91	3.91	19.59	28.34	17.08	TCEAL8	chrX	protein_coding	transcription elongation factor A like 8
ENSG00000106733.21	378.002	1.28525	0.372808	3.44748	0.000565832	0.0104676	0.89	1.68	1.57	2.15	3.91	4.34	NMRK1	chr9	protein_coding	nicotinamide riboside kinase 1
ENSG00000171295.13	151.946	1.58553	0.317649	4.99146	5.99255e-07	3.02025e-05	0.3	0.38	0.18	0.93	0.89	0.82	ZNF440	chr19	protein_coding	zinc finger protein 440
ENSG00000184719.12	83.9018	6.12826	0.662189	9.25454	2.15159e-20	1.05858e-17	0	0.01	0.02	0.76	1.13	0.7	RNLS	chr10	protein_coding	renalase, FAD dependent amine oxidase
ENSG00000003096.14	10.1041	6.75322	1.4767	4.57317	4.8039e-06	0.000180815	0	0	0	0.07	0.12	0.02	KLHL13	chrX	protein_coding	kelch like family member 13
ENSG00000129595.14	581.516	2.79407	0.612992	4.55808	5.16237e-06	0.000193252	0.12	0.28	0.81	1.97	2.5	4.39	EPB41L4A	chr5	protein_coding	erythrocyte membrane protein band 4.1 like 4A
ENSG00000214922.9	101.945	1.96456	0.436995	4.49561	6.93704e-06	0.000252817	0.15	0.4	0.19	0.73	1.32	0.86	HLA-F-AS1	chr6	lncRNA	HLA-F antisense RNA 1
ENSG00000124215.17	9.35529	2.73488	0.920313	2.97169	0.00296168	0.0394586	0	0.02	0.01	0.04	0.12	0.06	CDH26	chr20	protein_coding	cadherin 26
ENSG00000079459.13	13346.2	2.25063	0.420563	5.35148	8.72377e-08	5.49597e-06	15.92	24	24.69	51.47	100.45	166.36	FDFT1	chr8	protein_coding	farnesyl-diphosphate farnesyltransferase 1
ENSG00000164627.18	9.02122	3.23023	1.01569	3.18033	0.00147107	0.0227021	0	0.01	0	0.06	0.03	0.01	KIF6	chr6	protein_coding	kinesin family member 6
ENSG00000136235.17	335.074	6.17744	0.458588	13.4706	2.3305e-41	6.01968e-38	0.03	0.04	0.04	2.36	1.9	4.09	GPNMB	chr7	protein_coding	glycoprotein nmb
ENSG00000154059.11	1960.41	1.10046	0.210884	5.21834	1.80535e-07	1.05384e-05	5.95	6.89	5.68	14.19	15	11.57	IMPACT	chr18	protein_coding	impact RWD domain protein
ENSG00000077942.19	37.5613	3.45643	0.566024	6.10651	1.01832e-09	9.833e-08	0.01	0.04	0.02	0.21	0.22	0.27	FBLN1	chr22	protein_coding	fibulin 1
ENSG00000095015.6	880.622	1.26731	0.246065	5.1503	2.6007e-07	1.41797e-05	1.72	1.75	1.38	4.49	4.33	3.16	MAP3K1	chr5	protein_coding	mitogen-activated protein kinase kinase kinase 1
ENSG00000115963.14	6763.12	1.67312	0.48687	3.43648	0.000589325	0.0108247	24.8	11.52	28.08	65.64	34.91	112.81	RND3	chr2	protein_coding	Rho family GTPase 3
ENSG00000170837.3	411.787	6.66063	0.444828	14.9735	1.09414e-50	7.53641e-47	0.1	0.08	0.04	9.97	7.22	5.76	GPR27	chr3	protein_coding	G protein-coupled receptor 27
ENSG00000101695.9	397.627	1.26146	0.333748	3.77967	0.000157034	0.00360952	0.62	1.16	1.03	2.22	2.93	1.77	RNF125	chr18	protein_coding	ring finger protein 125
ENSG00000130522.6	1915.81	1.20343	0.394768	3.04845	0.00230026	0.032691	10.71	14.21	18.48	25.58	23.99	53.86	JUND	chr19	protein_coding	JunD proto-oncogene, AP-1 transcription factor subunit
ENSG00000226564.1	144.234	1.32162	0.347419	3.80412	0.00014231	0.00331906	3.5	2.56	4.74	8.61	8.21	11.26	FTH1P20	chr2	processed_pseudogene	ferritin heavy chain 1 pseudogene 20
ENSG00000174669.12	895.52	1.03796	0.267268	3.88358	0.000102932	0.00256572	4.79	4.98	5.82	8.16	11.97	13.01	SLC29A2	chr11	protein_coding	solute carrier family 29 member 2
ENSG00000268621.6	14.3041	2.68106	0.807158	3.3216	0.000895024	0.0152597	0.01	0.05	0.03	0.12	0.31	0.13	IGFL2-AS1	chr19	lncRNA	IGFL2 antisense RNA 1
ENSG00000173930.9	12.7738	6.10901	1.33505	4.57587	4.74241e-06	0.000179154	0	0.01	0	0.07	0.16	0.14	SLCO4C1	chr5	protein_coding	solute carrier organic anion transporter family member 4C1
ENSG00000234350.5	20.9696	3.01489	0.839246	3.59238	0.000327677	0.00664486	0.03	0.02	0	0.19	0.16	0.06	AC007405.4	chr2	lncRNA	--
ENSG00000144366.16	936.742	1.12135	0.284783	3.93755	8.23163e-05	0.00212623	1	1.57	1.03	2.83	3.1	2.06	GULP1	chr2	protein_coding	GULP PTB domain containing engulfment adaptor 1
ENSG00000116954.8	1897.47	1.15846	0.305969	3.78619	0.000152977	0.00352802	6	6.82	3.95	14.85	14.19	9.14	RRAGC	chr1	protein_coding	Ras related GTP binding C
ENSG00000003400.15	35.9704	4.8624	0.716711	6.78432	1.16631e-11	1.56497e-09	0	0.01	0.01	0.14	0.24	0.31	CASP10	chr2	protein_coding	caspase 10
ENSG00000174007.9	179.543	1.14244	0.283148	4.03479	5.46516e-05	0.00150792	1.19	1.62	0.98	2.59	3.34	2.63	CEP19	chr3	protein_coding	centrosomal protein 19
ENSG00000196110.8	310.895	1.17046	0.375912	3.11364	0.00184793	0.0274125	0.55	1.07	0.46	1.62	1.98	1.15	ZNF699	chr19	protein_coding	zinc finger protein 699
ENSG00000168502.17	541.549	1.46456	0.4481	3.26838	0.00108166	0.0177816	0.79	0.61	0.26	2.17	1.47	1.02	MTCL1	chr18	protein_coding	microtubule crosslinking factor 1
ENSG00000236901.6	75.7344	1.22804	0.338901	3.6236	0.000290528	0.00603382	0.21	0.19	0.15	0.45	0.53	0.34	MIR600HG	chr9	lncRNA	MIR600 host gene
ENSG00000242960.1	201.158	1.08084	0.256729	4.21004	2.55328e-05	0.000780487	5.97	4.78	6.2	12.75	12.54	11.77	FTH1P23	chr3	processed_pseudogene	ferritin heavy chain 1 pseudogene 23
ENSG00000174137.13	88.2991	1.81227	0.337763	5.36551	8.07213e-08	5.16416e-06	0.18	0.19	0.29	0.82	0.77	0.85	FAM53A	chr4	protein_coding	family with sequence similarity 53 member A
ENSG00000171345.13	3367.19	1.95085	0.414539	4.70606	2.5255e-06	0.000103958	7.42	19.39	16.27	35	63.76	72.92	KRT19	chr17	protein_coding	keratin 19
ENSG00000177058.12	475.883	1.03656	0.218186	4.75082	2.02598e-06	8.63193e-05	0.93	0.91	0.73	1.92	1.82	1.67	SLC38A9	chr5	protein_coding	solute carrier family 38 member 9
ENSG00000213862.4	32.5656	1.27121	0.438223	2.90083	0.00372181	0.047202	0.5	0.7	0.56	1.68	1.61	1.04	CTD-2270N23.1	chr15	processed_pseudogene	--
ENSG00000224259.7	49.4817	1.80234	0.552884	3.25989	0.00111457	0.0181492	0.07	0.1	0.26	0.43	0.46	0.68	LINC01133	chr1	lncRNA	long intergenic non-protein coding RNA 1133
ENSG00000260284.1	4.29687	5.52268	1.71709	3.21629	0.00129857	0.0204214	0	0	0	0.12	0.16	0.77	TPSP2	chr16	unprocessed_pseudogene	tryptase pseudogene 2
ENSG00000062194.16	2399.86	1.12217	0.206086	5.44515	5.17607e-08	3.52998e-06	5.8	6.19	4.99	13.1	13.87	10.95	GPBP1	chr5	protein_coding	GC-rich promoter binding protein 1
ENSG00000136856.18	117.188	1.32917	0.278728	4.76871	1.85412e-06	8.04906e-05	0.47	0.39	0.37	1.1	0.95	1.14	SLC2A8	chr9	protein_coding	solute carrier family 2 member 8
ENSG00000229320.3	163.575	1.03011	0.311804	3.30371	0.000954134	0.0161741	1.37	0.94	1.47	2.56	2.33	3.12	KRT8P12	chr3	transcribed_processed_pseudogene	keratin 8 pseudogene 12
ENSG00000102038.16	810.048	1.75281	0.339865	5.15738	2.50423e-07	1.37993e-05	1.96	3.08	1.21	6.82	8.04	6.53	SMARCA1	chrX	protein_coding	SWI/SNF related, matrix associated, actin dependent regulator of chromatin, subfamily a, member 1
ENSG00000162706.13	42.6397	6.95617	1.08406	6.4168	1.39167e-10	1.58881e-08	0	0.02	0	0.52	0.53	0.6	CADM3	chr1	protein_coding	cell adhesion molecule 3
ENSG00000147180.17	298.158	9.78494	1.05635	9.26295	1.98858e-20	1.00224e-17	0	0	0.01	3.11	2.61	3.07	ZNF711	chrX	protein_coding	zinc finger protein 711
ENSG00000187566.6	19.1912	2.08579	0.594257	3.50991	0.000448251	0.00866479	0.1	0.05	0.08	0.33	0.48	0.23	NHLRC1	chr6	protein_coding	NHL repeat containing E3 ubiquitin protein ligase 1
ENSG00000083067.24	14.3336	2.44625	0.677508	3.61066	0.000305413	0.00628283	0	0.01	0.01	0.03	0.03	0.03	TRPM3	chr9	protein_coding	transient receptor potential cation channel subfamily M member 3
ENSG00000101938.15	508.562	1.31991	0.296109	4.45752	8.29146e-06	0.000299013	1.81	2.29	1.33	5.05	5.28	3.49	CHRDL1	chrX	protein_coding	chordin like 1
ENSG00000094975.14	852.494	1.05769	0.281414	3.75848	0.000170948	0.00384381	1.92	1.95	1.25	4.04	4.03	2.81	SUCO	chr1	protein_coding	SUN domain containing ossification factor
ENSG00000174004.6	54.7122	1.65667	0.494632	3.34929	0.000810185	0.0142361	0.33	0.25	0.08	0.78	0.75	0.61	NRROS	chr3	protein_coding	negative regulator of reactive oxygen species
ENSG00000163888.4	363.001	1.04964	0.271069	3.87221	0.000107852	0.00266847	4.75	3.02	3.99	8.68	8.02	8.45	CAMK2N2	chr3	protein_coding	calcium/calmodulin dependent protein kinase II inhibitor 2
ENSG00000135127.11	279.842	1.19614	0.365356	3.2739	0.00106075	0.0175623	1.01	0.44	0.78	1.65	1.57	2.08	BICDL1	chr12	protein_coding	BICD family like cargo adaptor 1
ENSG00000072133.11	130.318	1.46503	0.356023	4.11499	3.87197e-05	0.00112374	0.21	0.22	0.14	0.61	0.66	0.35	RPS6KA6	chrX	protein_coding	ribosomal protein S6 kinase A6
ENSG00000153029.16	337.079	2.06087	0.370927	5.556	2.76023e-08	2.00131e-06	0.2	0.44	0.37	1.08	1.32	1.91	MR1	chr1	protein_coding	major histocompatibility complex, class I-related
ENSG00000197857.15	30.4451	7.37429	1.25241	5.88808	3.90699e-09	3.39219e-07	0	0	0	0.27	0.27	0.21	ZNF44	chr19	protein_coding	zinc finger protein 44
ENSG00000165238.16	80.5052	2.87026	0.542241	5.29333	1.20108e-07	7.32127e-06	0.03	0.04	0.03	0.3	0.41	0.1	WNK2	chr9	protein_coding	WNK lysine deficient protein kinase 2
ENSG00000243232.6	13.9642	5.33455	1.20247	4.43631	9.15126e-06	0.000324917	0	0	0.01	0.13	0.13	0.07	PCDHAC2	chr5	protein_coding	protocadherin alpha subfamily C, 2
ENSG00000196549.13	4046.12	1.17604	0.280918	4.18643	2.83371e-05	0.000857331	6.48	6.17	5.62	14.43	10	17.93	MME	chr3	protein_coding	membrane metalloendopeptidase
ENSG00000078246.17	602.191	1.07992	0.273792	3.94433	8.00244e-05	0.00207481	2.93	3.87	2.11	5.52	7.09	6.62	TULP3	chr12	protein_coding	TUB like protein 3
ENSG00000185567.7	6396.34	1.29031	0.210269	6.13648	8.43693e-10	8.30194e-08	4.29	5.61	4.48	13.08	11.96	10.99	AHNAK2	chr14	protein_coding	AHNAK nucleoprotein 2
ENSG00000091129.21	1281.95	3.01418	0.278214	10.834	2.37511e-27	2.04497e-24	0.97	0.69	0.82	8.46	6.2	5.96	NRCAM	chr7	protein_coding	neuronal cell adhesion molecule
ENSG00000125841.13	396.073	3.58636	0.316387	11.3354	8.76698e-30	8.62671e-27	0.52	0.57	0.43	4.75	5.48	8.41	NRSN2	chr20	protein_coding	neurensin 2
ENSG00000116701.15	192.745	3.88386	0.401836	9.66529	4.23433e-22	2.49995e-19	0.12	0.18	0.3	2.9	3.84	2.47	NCF2	chr1	protein_coding	neutrophil cytosolic factor 2
ENSG00000145476.16	568.869	1.29517	0.297868	4.34813	1.37305e-05	0.000464366	0.73	0.63	1.07	1.87	2.08	2.23	CYP4V2	chr4	protein_coding	cytochrome P450 family 4 subfamily V member 2
ENSG00000158560.14	46.8348	2.15175	0.521957	4.12246	3.74848e-05	0.0010956	0.04	0.16	0.08	0.33	0.38	0.54	DYNC1I1	chr7	protein_coding	dynein cytoplasmic 1 intermediate chain 1
ENSG00000116016.14	16471	1.25026	0.22155	5.64323	1.66885e-08	1.29643e-06	30.75	33.6	32.64	92.92	73.44	70.46	EPAS1	chr2	protein_coding	endothelial PAS domain protein 1
ENSG00000183317.17	25.0068	1.91723	0.515986	3.71565	0.00020268	0.00443621	0.03	0.03	0.04	0.14	0.14	0.08	EPHA10	chr1	protein_coding	EPH receptor A10
ENSG00000196267.13	61.385	4.41218	0.529078	8.33938	7.46822e-17	2.15322e-14	0.02	0.06	0.01	0.53	0.78	0.55	ZNF836	chr19	protein_coding	zinc finger protein 836
ENSG00000163689.20	245.384	1.47303	0.272183	5.41192	6.23523e-08	4.12964e-06	0.32	0.43	0.26	0.8	1.07	0.98	CFAP20DC	chr3	protein_coding	CFAP20 domain containing
ENSG00000123096.12	895.374	1.15655	0.380874	3.03656	0.00239291	0.0335918	1.09	2.61	2.24	3.14	5.58	4.94	SSPN	chr12	protein_coding	sarcospan
ENSG00000148082.10	307.178	1.67821	0.380206	4.41396	1.01497e-05	0.000353683	0.26	0.59	0.23	0.97	1.33	1.21	SHC3	chr9	protein_coding	SHC adaptor protein 3
ENSG00000167363.14	400.047	1.17073	0.316252	3.70191	0.000213985	0.00464962	1.16	1.6	1.89	2.85	3.36	4.6	FN3K	chr17	protein_coding	fructosamine 3 kinase
ENSG00000061918.14	18.5246	2.50374	0.643152	3.89292	9.90433e-05	0.00248884	0.02	0.06	0.03	0.15	0.27	0.17	GUCY1B1	chr4	protein_coding	guanylate cyclase 1 soluble subunit beta 1
ENSG00000224541.1	8.32787	2.844	0.902446	3.15144	0.00162468	0.0245952	0.11	0.15	0.12	0.91	1.34	0.54	AP001439.2	chr21	lncRNA	--
ENSG00000134824.14	9531.2	3.14899	0.380493	8.27607	1.27304e-16	3.55488e-14	2.91	5.15	5.21	25.7	36.72	59.1	FADS2	chr11	protein_coding	fatty acid desaturase 2
ENSG00000103034.14	174.139	1.27231	0.352413	3.61028	0.000305871	0.00628283	0.21	0.39	0.18	0.5	0.7	0.71	NDRG4	chr16	protein_coding	NDRG family member 4
ENSG00000197128.12	306.527	1.46652	0.3451	4.24955	2.14202e-05	0.000669177	0.72	0.89	0.36	2.01	1.87	1.63	ZNF772	chr19	protein_coding	zinc finger protein 772
ENSG00000172000.7	202.228	2.00653	0.330184	6.07701	1.22447e-09	1.17685e-07	0.3	0.4	0.2	1.36	1.34	0.97	ZNF556	chr19	protein_coding	zinc finger protein 556
ENSG00000111110.12	173.602	1.60305	0.378592	4.23425	2.29317e-05	0.000709371	0.34	0.33	0.2	0.93	1.24	0.56	PPM1H	chr12	protein_coding	protein phosphatase, Mg2+/Mn2+ dependent 1H
ENSG00000140937.14	892.456	8.06208	0.579856	13.9036	6.02457e-44	1.77845e-40	0.01	0.01	0.01	5.76	1.89	2.25	CDH11	chr16	protein_coding	cadherin 11
ENSG00000141447.18	2021.4	1.09256	0.246898	4.42513	9.63823e-06	0.00033814	3.01	4.39	4.26	8.11	9.66	7.84	OSBPL1A	chr18	protein_coding	oxysterol binding protein like 1A
ENSG00000196218.13	20.5653	2.43945	0.689787	3.53653	0.00040542	0.00797108	0.01	0.01	0.02	0.05	0.08	0.03	RYR1	chr19	protein_coding	ryanodine receptor 1
ENSG00000137673.9	146.989	3.16192	0.624163	5.06585	4.06575e-07	2.12714e-05	0.32	0.29	0.31	2.17	0.73	5.59	MMP7	chr11	protein_coding	matrix metallopeptidase 7
ENSG00000115423.19	16.0972	2.66492	0.631862	4.21756	2.46956e-05	0.000757135	0.01	0.01	0.01	0.05	0.06	0.04	DNAH6	chr2	protein_coding	dynein axonemal heavy chain 6
ENSG00000080561.14	71.9917	2.75555	0.356314	7.73349	1.04634e-14	2.16216e-12	0.06	0.06	0.06	0.34	0.43	0.48	MID2	chrX	protein_coding	midline 2
ENSG00000261130.5	7.16262	3.67197	1.11316	3.29868	0.000971413	0.0163596	0	0.06	0.02	0.23	0.36	0.36	RP11-1021N1.1	chr16	protein_coding	--
ENSG00000100100.13	61.7006	1.96493	0.432407	4.54418	5.51494e-06	0.000205335	0.12	0.17	0.19	0.39	0.88	0.66	PIK3IP1	chr22	protein_coding	phosphoinositide-3-kinase interacting protein 1
ENSG00000286388.1	122.645	1.56926	0.48083	3.26364	0.00109989	0.0179935	0.42	0.33	0.6	1.06	0.79	2.3	RP11-325I22.4	chr5	lncRNA	--
ENSG00000223361.5	69.0124	1.52821	0.45387	3.36706	0.000759742	0.0135106	1.25	0.82	0.7	3.49	3.22	1.5	FTH1P10	chr5	transcribed_processed_pseudogene	ferritin heavy chain 1 pseudogene 10
ENSG00000055732.13	673.242	1.15403	0.246009	4.691	2.71876e-06	0.000110591	1.64	1.58	1.36	3.92	3.78	2.75	MCOLN3	chr1	protein_coding	mucolipin TRP cation channel 3
ENSG00000158716.9	234.293	1.21237	0.2557	4.74138	2.12263e-06	8.98813e-05	4.42	3.88	4.07	10.75	8.28	10.46	DUSP23	chr1	protein_coding	dual specificity phosphatase 23
ENSG00000185585.20	194.373	2.70574	0.340792	7.93957	2.02879e-15	4.60691e-13	0.22	0.22	0.12	1.13	1.04	1.54	OLFML2A	chr9	protein_coding	olfactomedin like 2A
ENSG00000046653.15	568.013	1.17454	0.306618	3.83064	0.00012781	0.00304622	1.72	1.57	1.11	4.09	3.66	2.41	GPM6B	chrX	protein_coding	glycoprotein M6B
ENSG00000174740.8	4.19215	5.48541	1.53559	3.57218	0.000354019	0.00713006	0	0	0	0.05	0.07	0.07	PABPC5	chrX	protein_coding	poly(A) binding protein cytoplasmic 5
ENSG00000033327.13	290.754	1.71428	0.344477	4.97649	6.47474e-07	3.20849e-05	0.39	0.37	0.68	1.6	1.43	1.88	GAB2	chr11	protein_coding	GRB2 associated binding protein 2
ENSG00000144749.14	1996.7	1.61931	0.303189	5.34091	9.24814e-08	5.75613e-06	4.29	3.19	2.64	13.63	8.92	9.25	LRIG1	chr3	protein_coding	leucine rich repeats and immunoglobulin like domains 1
ENSG00000107954.10	39.8686	4.10758	0.810499	5.06796	4.02104e-07	2.11427e-05	0.03	0.02	0.01	0.44	0.62	0.07	NEURL1	chr10	protein_coding	neuralized E3 ubiquitin protein ligase 1
ENSG00000143494.16	28.7743	2.17473	0.600201	3.62334	0.00029082	0.00603382	0.02	0.05	0.01	0.08	0.14	0.17	VASH2	chr1	protein_coding	vasohibin 2
ENSG00000287023.1	92.6675	1.6926	0.434962	3.89138	9.96777e-05	0.00249968	1.19	1.14	0.39	2.41	3.69	2.88	RP11-396D16.1	chr10	lncRNA	--
ENSG00000169760.17	188.056	1.5818	0.383855	4.12083	3.77502e-05	0.00110024	0.16	0.22	0.28	0.97	0.5	0.59	NLGN1	chr3	protein_coding	neuroligin 1
ENSG00000160285.15	3787.31	1.43307	0.358047	4.00245	6.26908e-05	0.00169061	5.76	7.36	7.38	11.49	17.07	28.63	LSS	chr21	protein_coding	lanosterol synthase
ENSG00000135116.9	169.788	1.75207	0.465784	3.76154	0.000168867	0.00380531	0.16	0.29	0.38	0.59	1.52	0.76	HRK	chr12	protein_coding	harakiri, BCL2 interacting protein
ENSG00000112964.14	43.7442	4.80269	0.92285	5.2042	1.94834e-07	1.11671e-05	0.01	0.01	0.01	0.11	0.08	0.72	GHR	chr5	protein_coding	growth hormone receptor
ENSG00000137727.13	8.67493	3.54542	1.14621	3.09316	0.00198039	0.0289412	0	0	0.01	0.03	0.03	0.11	ARHGAP20	chr11	protein_coding	Rho GTPase activating protein 20
ENSG00000158427.15	18.3551	6.6411	1.2864	5.16254	2.4362e-07	1.34604e-05	0	0	0	0.15	0.14	0.21	TMSB15B	chrX	protein_coding	thymosin beta 15B
ENSG00000185404.17	190.847	1.40006	0.307559	4.55217	5.30958e-06	0.000198403	0.52	0.52	0.32	1.39	0.98	1.28	SP140L	chr2	protein_coding	SP140 nuclear body protein like
ENSG00000182326.15	333.683	1.6408	0.370068	4.43379	9.25923e-06	0.000327625	0.6	0.53	0.68	1.57	1.32	2.95	C1S	chr12	protein_coding	complement C1s
ENSG00000123836.15	1409.36	1.36194	0.286096	4.76043	1.93181e-06	8.31645e-05	1.83	1.45	2.31	4.58	4.49	5.82	PFKFB2	chr1	protein_coding	6-phosphofructo-2-kinase/fructose-2,6-biphosphatase 2
ENSG00000148303.17	35319	1.2176	0.308056	3.95251	7.73356e-05	0.00201267	210.13	178.77	293.99	456.43	504.91	687.69	RPL7A	chr9	protein_coding	ribosomal protein L7a
ENSG00000145545.12	1095.68	1.35447	0.261998	5.16978	2.34375e-07	1.30418e-05	2.11	2.33	1.46	5.75	5.35	4.29	SRD5A1	chr5	protein_coding	steroid 5 alpha-reductase 1
ENSG00000189410.12	253.954	1.82689	0.372965	4.89829	9.66722e-07	4.55042e-05	0.92	0.51	0.38	2.56	2.11	1.91	SH2D5	chr1	protein_coding	SH2 domain containing 5
ENSG00000234975.6	337.508	1.39381	0.346553	4.02192	5.77259e-05	0.00157993	12.61	11.41	8.84	34.69	36.09	17.73	FTH1P2	chr1	processed_pseudogene	ferritin heavy chain 1 pseudogene 2
ENSG00000040608.14	262.155	1.69982	0.234587	7.24602	4.2921e-13	6.95004e-11	0.94	1.1	0.83	2.86	3.53	3.19	RTN4R	chr22	protein_coding	reticulon 4 receptor
ENSG00000172840.7	1305.65	1.11469	0.250611	4.4479	8.67147e-06	0.00031055	2.46	2.02	2.77	4.81	5.23	6.2	PDP2	chr16	protein_coding	pyruvate dehyrogenase phosphatase catalytic subunit 2
ENSG00000071246.11	50.7174	1.587	0.435211	3.6465	0.000265841	0.00558834	0.1	0.07	0.08	0.17	0.25	0.37	VASH1	chr14	protein_coding	vasohibin 1
ENSG00000172159.16	1345.29	5.92782	0.457629	12.9533	2.2496e-38	4.64856e-35	0.16	0.23	0.1	12.97	12.68	4.76	FRMD3	chr9	protein_coding	FERM domain containing 3
ENSG00000163644.15	114.853	1.59354	0.446149	3.57176	0.000354589	0.0071346	0.08	0.17	0.11	0.25	0.6	0.3	PPM1K	chr4	protein_coding	protein phosphatase, Mg2+/Mn2+ dependent 1K
ENSG00000002016.18	193.15	1.01587	0.282288	3.59871	0.000319796	0.00651702	0.67	0.54	0.82	1.32	1.51	1.46	RAD52	chr12	protein_coding	RAD52 homolog, DNA repair protein
ENSG00000143469.20	6471.42	1.96509	0.475183	4.13545	3.54261e-05	0.00104429	4.56	7.15	2.2	19.55	26.29	9.25	SYT14	chr1	protein_coding	synaptotagmin 14
ENSG00000174307.7	964.881	1.39634	0.323532	4.31593	1.5893e-05	0.000520464	3.35	3.73	4.75	7.74	9.72	14.8	PHLDA3	chr1	protein_coding	pleckstrin homology like domain family A member 3
ENSG00000134324.12	1648.94	1.48978	0.365587	4.07502	4.60099e-05	0.00130381	1.26	2.31	1.74	2.97	5.68	6.72	LPIN1	chr2	protein_coding	lipin 1
ENSG00000155099.8	316.183	1.08049	0.343591	3.14469	0.00166265	0.0250051	1.45	2.66	1.1	3.85	3.81	3.5	PIP4P2	chr8	protein_coding	phosphatidylinositol-4,5-bisphosphate 4-phosphatase 2
ENSG00000123496.8	253.705	4.14633	0.428154	9.68419	3.51971e-22	2.20398e-19	0.43	0.18	0.57	8.19	5.44	8.36	IL13RA2	chrX	protein_coding	interleukin 13 receptor subunit alpha 2
ENSG00000153395.10	3938.33	1.13343	0.266761	4.24884	2.14885e-05	0.000669741	10.35	11.07	6.42	23.16	19.46	19.63	LPCAT1	chr5	protein_coding	lysophosphatidylcholine acyltransferase 1
ENSG00000164181.14	668.83	1.09587	0.351923	3.11395	0.00184601	0.0274125	2	1.56	3.29	5.6	5.25	4.38	ELOVL7	chr5	protein_coding	ELOVL fatty acid elongase 7
ENSG00000100739.11	152.161	1.61937	0.53172	3.04552	0.00232275	0.0329255	0.98	0.23	1.03	2.82	1.65	2.73	BDKRB1	chr14	protein_coding	bradykinin receptor B1
ENSG00000164651.17	662.997	1.75111	0.497839	3.51741	0.000435777	0.00847861	1.51	0.85	3.44	5.92	5.84	8.75	SP8	chr7	protein_coding	Sp8 transcription factor
ENSG00000166592.12	17.229	2.34145	0.709873	3.2984	0.000972361	0.0163623	0.08	0.05	0.12	0.33	0.25	0.77	RRAD	chr16	protein_coding	RRAD, Ras related glycolysis inhibitor and calcium channel regulator
ENSG00000248538.8	61.9563	2.44327	0.393325	6.21184	5.23684e-10	5.4107e-08	0.02	0.02	0.03	0.13	0.13	0.18	RP11-115J16.1	chr8	lncRNA	--
ENSG00000148346.12	3365.95	1.71185	0.481412	3.55589	0.0003767	0.00746321	16.25	12.31	41.6	56.44	101.5	84.27	LCN2	chr9	protein_coding	lipocalin 2
ENSG00000204524.7	375.7	1.05301	0.349299	3.01464	0.00257281	0.0355377	0.42	0.88	0.46	1.1	1.58	1.05	ZNF805	chr19	protein_coding	zinc finger protein 805
ENSG00000231528.3	98.4954	1.36262	0.371463	3.66826	0.00024421	0.00520885	0.21	0.27	0.18	0.55	0.4	0.78	FAM225A	chr9	lncRNA	family with sequence similarity 225 member A
ENSG00000131069.20	8598.69	2.00837	0.615413	3.26345	0.00110065	0.0179935	11.83	11.58	23.34	20.57	38.57	137.64	ACSS2	chr20	protein_coding	acyl-CoA synthetase short chain family member 2
ENSG00000251689.1	6.02059	6.00619	1.55334	3.86663	0.000110349	0.00271782	0	0	0	1.53	1.05	0.3	RP11-478C6.5	chr4	processed_pseudogene	--
ENSG00000041802.11	3117.57	1.02542	0.294984	3.47618	0.000508608	0.00953709	11.15	8.55	11.21	21.35	16.05	27.5	LSG1	chr3	protein_coding	large 60S subunit nuclear export GTPase 1
ENSG00000076706.17	429.098	1.27967	0.266863	4.79524	1.62478e-06	7.18939e-05	0.67	0.78	0.99	1.76	2.14	2.22	MCAM	chr11	protein_coding	melanoma cell adhesion molecule
ENSG00000134508.13	1800.98	1.04372	0.335495	3.11099	0.00186459	0.0275804	5.38	3.11	3.89	9.87	6.06	10.32	CABLES1	chr18	protein_coding	Cdk5 and Abl enzyme substrate 1
ENSG00000267279.2	34.5094	1.41151	0.434148	3.25122	0.00114913	0.0185803	0.33	0.31	0.33	0.73	1.2	0.72	RP11-879F14.2	chr18	lncRNA	--
ENSG00000169255.15	173.324	1.48818	0.446635	3.33197	0.000862341	0.0148495	0.39	0.33	0.14	1.09	0.85	0.49	B3GALNT1	chr3	protein_coding	beta-1,3-N-acetylgalactosaminyltransferase 1 (globoside blood group)
ENSG00000135821.19	1995.87	8.37498	0.386288	21.6807	3.1223e-104	6.45192e-100	0.01	0.03	0.02	6.27	7.41	9.86	GLUL	chr1	protein_coding	glutamate-ammonia ligase
ENSG00000172893.17	7611.74	1.87196	0.369765	5.06257	4.13647e-07	2.15848e-05	9.53	10.66	14.21	26.82	38.89	64.94	DHCR7	chr11	protein_coding	7-dehydrocholesterol reductase
ENSG00000069424.15	656.301	1.4458	0.278688	5.18787	2.12711e-07	1.20424e-05	0.42	0.47	0.58	1.38	1.1	1.65	KCNAB2	chr1	protein_coding	potassium voltage-gated channel subfamily A regulatory beta subunit 2
ENSG00000163960.12	4894.32	1.01947	0.286279	3.56111	0.000369285	0.00735155	5.29	8.83	6.8	12.01	18.58	13.03	UBXN7	chr3	protein_coding	UBX domain protein 7
ENSG00000237939.1	17.8095	1.92357	0.598342	3.21483	0.00130522	0.0204637	0.3	0.31	0.21	0.8	1.61	0.83	IDI1P1	chr2	processed_pseudogene	IDI1 pseudogene 1
ENSG00000119899.13	429.455	1.60776	0.346026	4.64636	3.3784e-06	0.000133738	1.28	2.24	1.01	3.48	5.21	5.37	SLC17A5	chr6	protein_coding	solute carrier family 17 member 5
ENSG00000177000.13	483.424	1.51791	0.526467	2.8832	0.00393663	0.0495411	0.4	0.34	0.81	0.72	1.22	2.72	MTHFR	chr1	protein_coding	methylenetetrahydrofolate reductase
ENSG00000140465.14	173.795	3.5003	0.640057	5.46874	4.53249e-08	3.12701e-06	0.2	0.25	0.16	0.53	1.95	4.66	CYP1A1	chr15	protein_coding	cytochrome P450 family 1 subfamily A member 1
ENSG00000219891.2	82.8598	1.51512	0.459958	3.29403	0.000987619	0.0165382	0.4	1.02	0.49	1.22	2.64	1.7	ZSCAN12P1	chr6	transcribed_unprocessed_pseudogene	zinc finger and SCAN domain containing 12 pseudogene 1
ENSG00000256229.8	212.551	9.28742	1.11036	8.36433	6.04591e-17	1.78475e-14	0	0.01	0.01	2.6	3.56	1.26	ZNF486	chr19	protein_coding	zinc finger protein 486
ENSG00000196867.8	193.311	1.02223	0.283243	3.60903	0.000307344	0.00630055	0.37	0.58	0.38	0.82	1.08	0.88	ZFP28	chr19	protein_coding	ZFP28 zinc finger protein
ENSG00000113790.11	356.246	1.86992	0.38214	4.89329	9.91632e-07	4.64651e-05	0.54	1.34	0.55	2.55	3.33	3.11	EHHADH	chr3	protein_coding	enoyl-CoA hydratase and 3-hydroxyacyl CoA dehydrogenase
ENSG00000164742.16	1718.72	1.73267	0.250011	6.93039	4.19676e-12	6.23898e-10	1.53	1.17	1.42	3.76	5.19	5.21	ADCY1	chr7	protein_coding	adenylate cyclase 1
ENSG00000128578.10	1076.39	1.12835	0.273418	4.12681	3.67827e-05	0.00107966	2.11	3.33	2.92	5.01	6.48	7.3	STRIP2	chr7	protein_coding	striatin interacting protein 2
ENSG00000226835.3	18.8157	2.12769	0.554659	3.83604	0.000125035	0.00299388	0.05	0.03	0.05	0.18	0.23	0.2	ARHGAP29-AS1	chr1	lncRNA	ARHGAP29 antisense RNA 1
ENSG00000286451.1	60.3428	1.7561	0.436179	4.02609	5.67131e-05	0.0015584	0.58	0.72	0.31	1.88	2.4	1.24	RP11-158H18.2	chr9	lncRNA	--
ENSG00000258733.6	6.9281	3.66773	1.2725	2.88231	0.00394775	0.0496037	0	0	0.01	0.02	0.06	0.08	LINC02328	chr14	lncRNA	long intergenic non-protein coding RNA 2328
ENSG00000103044.11	207.733	1.78665	0.512119	3.48874	0.000485309	0.00922578	0.54	0.36	0.4	2.26	1.84	0.51	HAS3	chr16	protein_coding	hyaluronan synthase 3
ENSG00000169618.7	15.159	4.92197	1.31697	3.73735	0.000185973	0.0041411	0.02	0	0	0.35	0.02	0.13	PROKR1	chr2	protein_coding	prokineticin receptor 1
ENSG00000106772.18	951.099	5.62515	1.1322	4.96831	6.75384e-07	3.33879e-05	0.03	0.02	0.13	1.14	1.43	6.94	PRUNE2	chr9	protein_coding	prune homolog 2 with BCH domain
ENSG00000163737.4	549.129	1.64838	0.340803	4.83674	1.31988e-06	5.98112e-05	11.68	7.03	6.24	33.66	21.66	24.77	PF4	chr4	protein_coding	platelet factor 4
ENSG00000198468.9	51.8955	1.38085	0.392496	3.51813	0.000434595	0.00846416	0.15	0.18	0.16	0.31	0.42	0.58	FLVCR1-DT	chr1	lncRNA	FLVCR1 divergent transcript
ENSG00000116985.12	94.9945	2.15443	0.328313	6.56214	5.30411e-11	6.37233e-09	0.17	0.13	0.22	0.73	0.83	0.84	BMP8B	chr1	protein_coding	bone morphogenetic protein 8b
ENSG00000240476.1	605.295	2.31445	0.447784	5.16868	2.35747e-07	1.30603e-05	5.75	2.15	7.14	19.12	31.05	28.33	LINC00973	chr3	lncRNA	long intergenic non-protein coding RNA 973
ENSG00000154124.5	1296.43	1.19887	0.221108	5.42211	5.88991e-08	3.93881e-06	2.27	2.53	1.75	5.19	5.59	4.63	OTULIN	chr5	protein_coding	OTU deubiquitinase with linear linkage specificity
ENSG00000197959.14	18.2304	1.81287	0.595414	3.04473	0.00232892	0.0329622	0.01	0.01	0.02	0.08	0.04	0.06	DNM3	chr1	protein_coding	dynamin 3
ENSG00000242071.3	70.9728	1.24801	0.314238	3.97154	7.14088e-05	0.00188454	1.29	1.2	1.3	3.28	3.34	2.69	RPL7AP6	chr14	processed_pseudogene	ribosomal protein L7a pseudogene 6
ENSG00000146966.13	10.9014	4.33802	1.16812	3.71367	0.000204273	0.00445734	0	0.01	0.01	0.05	0.06	0.2	DENND2A	chr7	protein_coding	DENN domain containing 2A
ENSG00000272419.6	6.08167	5.02158	1.50459	3.33751	0.000845333	0.0146689	0	0	0	0.02	0.03	0.09	LINC01145	chr1	transcribed_unprocessed_pseudogene	long intergenic non-protein coding RNA 1145
ENSG00000119125.17	11602.5	1.50105	0.378634	3.96438	7.35877e-05	0.00192972	24.42	10.8	19.96	68.7	41.13	51.37	GDA	chr9	protein_coding	guanine deaminase
ENSG00000048052.23	466.9	1.79524	0.459001	3.91119	9.18418e-05	0.00233147	0.17	0.19	0.51	0.92	0.97	1.24	HDAC9	chr7	protein_coding	histone deacetylase 9
ENSG00000203837.5	2022.58	1.08159	0.33449	3.23355	0.00122262	0.0194789	11.72	16.83	11.34	27.7	40.33	18.53	PNLIPRP3	chr10	protein_coding	pancreatic lipase related protein 3
ENSG00000162782.16	32.8977	8.45685	1.26457	6.68754	2.26954e-11	2.89492e-09	0	0	0	0.42	0.5	0.28	TDRD5	chr1	protein_coding	tudor domain containing 5
ENSG00000179046.9	210.279	2.79223	0.576534	4.84313	1.27812e-06	5.80463e-05	0.31	0.29	0.65	1.7	1.53	5.77	TRIML2	chr4	protein_coding	tripartite motif family like 2
ENSG00000242516.2	43.0474	2.97699	0.484067	6.14996	7.75043e-10	7.69975e-08	0.04	0.03	0.04	0.37	0.3	0.2	LINC00960	chr3	lncRNA	long intergenic non-protein coding RNA 960
ENSG00000145107.16	128.355	3.14612	0.531368	5.92079	3.20392e-09	2.87813e-07	0.19	0.62	0.22	1.68	2.78	4.63	TM4SF19	chr3	protein_coding	transmembrane 4 L six family member 19
ENSG00000110002.16	117.693	2.96118	0.393825	7.51901	5.51918e-14	1.00928e-11	0.06	0.17	0.09	0.77	0.87	0.81	VWA5A	chr11	protein_coding	von Willebrand factor A domain containing 5A
ENSG00000241316.8	2254.5	1.18738	0.380264	3.12251	0.00179315	0.0267923	3.89	3.5	1.67	9.24	6.71	4.99	SUCLG2-AS1	chr3	lncRNA	SUCLG2 antisense RNA 1 (head to head)
ENSG00000171766.17	51.1312	2.44741	0.424575	5.76439	8.19557e-09	6.85641e-07	0.03	0.03	0.06	0.21	0.23	0.26	GATM	chr15	protein_coding	glycine amidinotransferase
ENSG00000073756.13	5621.62	1.7928	0.553922	3.23655	0.00120982	0.0193126	7.47	6.54	18.72	30.98	18.63	69.03	PTGS2	chr1	protein_coding	prostaglandin-endoperoxide synthase 2
ENSG00000133138.20	48.9503	3.33617	0.641083	5.20396	1.95089e-07	1.11671e-05	0.01	0.05	0.01	0.12	0.23	0.36	TBC1D8B	chrX	protein_coding	TBC1 domain family member 8B
ENSG00000064042.18	3863.9	1.43369	0.278299	5.15161	2.58266e-07	1.4156e-05	5.43	3.64	4.82	15.19	10.89	12.56	LIMCH1	chr4	protein_coding	LIM and calponin homology domains 1
ENSG00000121236.21	4.72606	4.63564	1.50381	3.08259	0.00205207	0.0298409	0	0.01	0	0.04	0.09	0.05	TRIM6	chr11	protein_coding	tripartite motif containing 6
ENSG00000151025.11	75.1166	3.1529	0.479096	6.58093	4.6752e-11	5.68284e-09	0.04	0.08	0.03	0.52	0.47	0.27	GPR158	chr10	protein_coding	G protein-coupled receptor 158
ENSG00000198346.11	161.901	2.05137	0.390513	5.25301	1.49634e-07	8.96243e-06	0.24	0.37	0.14	0.99	1.32	0.81	ZNF813	chr19	protein_coding	zinc finger protein 813
ENSG00000153291.16	14.7585	2.80574	0.709152	3.95647	7.60663e-05	0.00198464	0.03	0.03	0.02	0.12	0.27	0.2	SLC25A27	chr6	protein_coding	solute carrier family 25 member 27
ENSG00000226363.3	5.22903	4.78677	1.4964	3.19885	0.00137976	0.0214533	0	0.03	0	0.3	0.27	0.11	HAGLROS	chr2	lncRNA	HAGLR opposite strand lncRNA
ENSG00000268163.1	19.1786	1.76743	0.533711	3.31159	0.000927665	0.0157902	0.26	0.2	0.16	0.58	0.8	0.78	AC004076.9	chr19	protein_coding	--
ENSG00000167081.18	760.426	1.10115	0.27286	4.03557	5.447e-05	0.00150678	2.55	2.92	1.74	5.31	6.14	4.35	PBX3	chr9	protein_coding	PBX homeobox 3
ENSG00000152061.24	602.568	1.66118	0.20796	7.98796	1.37187e-15	3.18521e-13	0.41	0.51	0.4	1.37	1.54	1.34	RABGAP1L	chr1	protein_coding	RAB GTPase activating protein 1 like
ENSG00000112796.10	64.2691	3.39019	0.523571	6.47512	9.47384e-11	1.11232e-08	0.06	0.08	0.05	0.6	1.09	0.36	ENPP5	chr6	protein_coding	ectonucleotide pyrophosphatase/phosphodiesterase family member 5
ENSG00000145284.12	248.094	1.04549	0.290793	3.5953	0.000324016	0.00658355	0.87	1.26	0.67	1.74	1.95	2.21	SCD5	chr4	protein_coding	stearoyl-CoA desaturase 5
ENSG00000167552.15	589.495	1.57308	0.328526	4.7883	1.68199e-06	7.42663e-05	1.91	2.33	1.43	4.48	4.65	8.11	TUBA1A	chr12	protein_coding	tubulin alpha 1a
ENSG00000272583.1	129.379	1.12226	0.314796	3.56505	0.000363791	0.00727019	3.51	4.4	4.8	7.1	11.58	9.93	RP11-344P13.6	chr1	lncRNA	--
ENSG00000155307.19	53.999	2.00098	0.502281	3.98379	6.78246e-05	0.00180842	0.09	0.05	0.16	0.49	0.33	0.41	SAMSN1	chr21	protein_coding	SAM domain, SH3 domain and nuclear localization signals 1
ENSG00000136531.19	26.3669	1.85647	0.591404	3.13908	0.00169476	0.0254695	0.01	0.02	0.01	0.04	0.06	0.02	SCN2A	chr2	protein_coding	sodium voltage-gated channel alpha subunit 2
ENSG00000253741.2	116.499	1.43902	0.492867	2.91969	0.00350374	0.0451771	0.23	0.15	0.32	0.63	0.34	1.02	LNCOC1	chr8	lncRNA	lncRNA associated with ovarian cancer 1
ENSG00000128791.12	1993.64	1.16321	0.285582	4.07313	4.63855e-05	0.00131123	6.08	8.9	5.31	17.14	17.32	11.88	TWSG1	chr18	protein_coding	twisted gastrulation BMP signaling modulator 1
ENSG00000130956.14	728.181	1.83033	0.226847	8.06857	7.11277e-16	1.70905e-13	2.03	1.83	1.81	7.46	5.92	7.34	HABP4	chr9	protein_coding	hyaluronan binding protein 4
ENSG00000134864.11	25.5896	6.24035	1.12259	5.55886	2.71535e-08	1.98268e-06	0.01	0	0	0.32	0.33	0.43	GGACT	chr13	protein_coding	gamma-glutamylamine cyclotransferase
ENSG00000149809.17	246.706	1.31619	0.328718	4.004	6.228e-05	0.00168229	0.85	1.03	1.12	1.65	3.23	2.87	TM7SF2	chr11	protein_coding	transmembrane 7 superfamily member 2
ENSG00000275234.1	81.7158	1.06154	0.323157	3.28489	0.00102023	0.0170016	1.5	1.91	2.16	3.34	4.61	4.05	CTD-2396E7.11	chr19	lncRNA	--
ENSG00000187609.16	252.721	1.18856	0.353292	3.36423	0.000767571	0.0136381	0.39	0.58	0.51	0.68	1.38	1.42	EXD3	chr9	protein_coding	exonuclease 3'-5' domain containing 3
ENSG00000016391.11	84.443	2.37788	0.363051	6.54971	5.76493e-11	6.88592e-09	0.08	0.11	0.07	0.51	0.5	0.34	CHDH	chr3	protein_coding	choline dehydrogenase
ENSG00000247516.8	304.961	1.24737	0.270667	4.6085	4.0558e-06	0.00015724	0.52	0.6	0.7	1.38	1.3	1.76	MIR4458HG	chr5	lncRNA	MIR4458 host gene
ENSG00000182103.5	22.268	4.11036	0.864318	4.75561	1.97848e-06	8.49431e-05	0.01	0.04	0	0.42	0.14	0.23	FAM181B	chr11	protein_coding	family with sequence similarity 181 member B
ENSG00000167549.19	143.305	1.14466	0.292575	3.91236	9.13992e-05	0.00232882	0.45	0.61	0.45	1.19	0.92	1.31	CORO6	chr17	protein_coding	coronin 6
ENSG00000139874.6	11.453	5.95409	1.44532	4.11958	3.79563e-05	0.00110469	0.01	0	0	0.23	0.04	0.11	SSTR1	chr14	protein_coding	somatostatin receptor 1
ENSG00000149485.19	14860.6	1.50435	0.27835	5.40453	6.4979e-08	4.27171e-06	15.02	19.59	20.26	41.12	50.83	68.69	FADS1	chr11	protein_coding	fatty acid desaturase 1
ENSG00000260630.7	51.0963	2.29456	0.576461	3.98042	6.87929e-05	0.00183188	0.04	0.1	0.06	0.18	0.24	0.62	SNAI3-AS1	chr16	lncRNA	SNAI3 antisense RNA 1
ENSG00000109929.10	1277.99	2.65991	0.415312	6.40461	1.50755e-10	1.71164e-08	0.81	1.31	0.44	4.87	7.7	3.86	SC5D	chr11	protein_coding	sterol-C5-desaturase
ENSG00000001630.17	8361.48	1.24365	0.217531	5.71713	1.08337e-08	8.74484e-07	31.26	33.67	36.94	70.21	85.89	92.94	CYP51A1	chr7	protein_coding	cytochrome P450 family 51 subfamily A member 1
ENSG00000137474.22	53.7839	3.09987	0.580026	5.34436	9.07383e-08	5.68187e-06	0.02	0.03	0.03	0.12	0.16	0.41	MYO7A	chr11	protein_coding	myosin VIIA
ENSG00000102996.5	1206.95	1.32955	0.232232	5.72511	1.03368e-08	8.40941e-07	3.39	4.13	4.24	9.38	9.28	11.8	MMP15	chr16	protein_coding	matrix metallopeptidase 15
ENSG00000224334.1	10.3106	2.979	0.892658	3.33723	0.000846176	0.0146689	0.09	0.05	0	0.37	0.3	0.51	AP000357.4	chr22	processed_pseudogene	--
ENSG00000140057.9	288.201	1.97604	0.435194	4.54059	5.60968e-06	0.000208112	0.36	0.67	0.67	1.21	2.25	3.45	AK7	chr14	protein_coding	adenylate kinase 7
ENSG00000250132.6	50.8527	1.58542	0.395706	4.00656	6.16083e-05	0.00166633	0.16	0.19	0.15	0.36	0.68	0.52	RP11-359B12.2	chr12	lncRNA	--
ENSG00000136854.24	1615.21	2.25264	0.368338	6.1157	9.61323e-10	9.32619e-08	1	1.4	1.92	5.15	6.16	10.02	STXBP1	chr9	protein_coding	syntaxin binding protein 1
ENSG00000226549.3	39.6939	1.54136	0.524963	2.93612	0.00332341	0.0433555	0.31	0.38	0.67	0.83	1.23	2.03	SCDP1	chr17	processed_pseudogene	stearoyl-CoA desaturase pseudogene 1
ENSG00000143867.7	33.3095	3.70566	0.657683	5.63441	1.75656e-08	1.34935e-06	0.02	0.02	0.03	0.27	0.14	0.46	OSR1	chr2	protein_coding	odd-skipped related transcription factor 1
ENSG00000174928.16	229.275	1.09416	0.372585	2.93668	0.00331749	0.0433056	1.83	2.21	1.16	5.24	3.33	2.67	C3orf33	chr3	protein_coding	chromosome 3 open reading frame 33
ENSG00000111752.11	192.17	1.09766	0.354156	3.09937	0.00193933	0.0284822	0.53	0.43	0.48	0.85	0.78	1.56	PHC1	chr12	protein_coding	polyhomeotic homolog 1
ENSG00000103599.20	70.2848	1.06527	0.32038	3.32501	0.000884165	0.0151372	0.15	0.18	0.14	0.28	0.32	0.39	IQCH	chr15	protein_coding	IQ motif containing H
ENSG00000265933.5	12.4185	6.07081	1.31312	4.62318	3.77893e-06	0.000147614	0	0	0	0.12	0.11	0.14	LINC00668	chr18	lncRNA	long intergenic non-protein coding RNA 668
ENSG00000133657.16	17401.8	1.18409	0.239885	4.93605	7.97189e-07	3.84886e-05	22.1	17.49	18.56	52.21	45.52	38.11	ATP13A3	chr3	protein_coding	ATPase 13A3
ENSG00000169067.4	119.645	2.51615	0.585137	4.30011	1.70714e-05	0.000552922	0.26	0.24	0.42	1.28	0.69	3.47	ACTBL2	chr5	protein_coding	actin beta like 2
ENSG00000161267.12	656.236	1.44487	0.253264	5.70499	1.16351e-08	9.35515e-07	0.72	0.64	0.8	2.02	1.71	2.33	BDH1	chr3	protein_coding	3-hydroxybutyrate dehydrogenase 1
ENSG00000287670.1	33.4913	1.75209	0.503017	3.48316	0.000495534	0.00936844	0.31	0.41	0.21	1.06	1.48	0.64	RP11-1378G18.2	chr2	lncRNA	--
ENSG00000088538.13	45.418	3.16989	0.507192	6.24989	4.10752e-10	4.42072e-08	0.03	0.03	0.02	0.23	0.31	0.14	DOCK3	chr3	protein_coding	dedicator of cytokinesis 3
ENSG00000234405.2	3.38857	5.17822	1.64064	3.15623	0.00159824	0.024266	0	0	0	0.12	0.05	0.09	LL0XNC01-250H12.3	chrX	lncRNA	--
ENSG00000219626.9	103.161	1.03805	0.269638	3.84978	0.000118223	0.00286733	0.33	0.35	0.32	0.71	0.65	0.74	FAM228B	chr2	protein_coding	family with sequence similarity 228 member B
ENSG00000073849.16	464.714	2.54378	0.350206	7.26368	3.767e-13	6.17788e-11	0.19	0.39	0.31	1.22	2.16	1.95	ST6GAL1	chr3	protein_coding	ST6 beta-galactoside alpha-2,6-sialyltransferase 1
ENSG00000272602.6	307.477	1.25199	0.398951	3.1382	0.0016999	0.0255281	1.19	1.62	0.6	3.25	3.08	1.88	ZNF595	chr4	protein_coding	zinc finger protein 595
ENSG00000162409.11	214.447	10.1989	1.21673	8.3822	5.19494e-17	1.5877e-14	0	0	0	1.1	1.39	0.93	PRKAA2	chr1	protein_coding	protein kinase AMP-activated catalytic subunit alpha 2
ENSG00000121440.15	26.9179	7.19531	1.27463	5.645	1.65177e-08	1.28801e-06	0	0	0	0.28	0.22	0.15	PDZRN3	chr3	protein_coding	PDZ domain containing ring finger 3
ENSG00000094796.5	6.7252	6.16816	1.53757	4.01163	6.03009e-05	0.0016374	0	0	0	0.22	0.06	0.34	KRT31	chr17	protein_coding	keratin 31
ENSG00000165949.12	150.944	6.98443	0.61796	11.3024	1.27692e-29	1.19937e-26	0.01	0.01	0.02	1.5	1.84	2.06	IFI27	chr14	protein_coding	interferon alpha inducible protein 27
ENSG00000149256.16	88.4354	3.12202	0.515309	6.05855	1.37355e-09	1.30797e-07	0.01	0.05	0.02	0.17	0.36	0.19	TENM4	chr11	protein_coding	teneurin transmembrane protein 4
ENSG00000077264.16	93.3533	1.35861	0.376844	3.60523	0.000311871	0.00636181	0.11	0.17	0.09	0.23	0.32	0.42	PAK3	chrX	protein_coding	p21 (RAC1) activated kinase 3
ENSG00000153363.13	567.696	1.48996	0.285137	5.22541	1.73772e-07	1.02503e-05	0.77	1.06	1.28	2.81	2.79	3.41	LINC00467	chr1	lncRNA	long intergenic non-protein coding RNA 467
ENSG00000229891.2	60.1207	1.3318	0.371574	3.58421	0.000338099	0.00684277	0.48	0.57	0.81	1.61	1.85	1.39	LINC01315	chr22	lncRNA	long intergenic non-protein coding RNA 1315
ENSG00000231806.3	46.8957	2.00111	0.383555	5.21728	1.81571e-07	1.05393e-05	0.09	0.06	0.08	0.32	0.28	0.35	PCAT7	chr9	lncRNA	prostate cancer associated transcript 7
ENSG00000111341.10	379.327	2.53709	0.471297	5.38321	7.31682e-08	4.72484e-06	0.91	0.62	1.25	4.38	3.06	9.28	MGP	chr12	protein_coding	matrix Gla protein
ENSG00000196646.12	169.396	1.76106	0.293951	5.99101	2.08546e-09	1.92384e-07	0.32	0.45	0.24	1.19	1.11	1.2	ZNF136	chr19	protein_coding	zinc finger protein 136
ENSG00000186907.8	725.967	1.59894	0.410428	3.89579	9.78803e-05	0.00246658	2.77	4.09	4	6.77	8.61	18.53	RTN4RL2	chr11	protein_coding	reticulon 4 receptor like 2
ENSG00000204514.10	353.277	1.23205	0.239214	5.15042	2.59904e-07	1.41797e-05	0.36	0.47	0.32	0.94	0.86	0.95	ZNF814	chr19	protein_coding	zinc finger protein 814
ENSG00000196502.12	69.0329	1.14197	0.303411	3.76378	0.000167361	0.00378375	0.1	0.12	0.09	0.23	0.24	0.23	SULT1A1	chr16	protein_coding	sulfotransferase family 1A member 1
ENSG00000162366.8	77.9879	3.71689	0.643324	5.77763	7.57622e-09	6.36402e-07	0.15	0.1	0.29	1.61	1.17	4.79	PDZK1IP1	chr1	protein_coding	PDZK1 interacting protein 1
ENSG00000181577.16	119.302	4.60746	1.28276	3.59185	0.000328341	0.00665179	0.01	0.05	0.07	0.16	0.42	2.51	C6orf223	chr6	lncRNA	chromosome 6 open reading frame 223
ENSG00000143862.8	1283.11	1.08768	0.286075	3.80208	0.000143488	0.00334278	9.06	8.28	12.6	19.26	20.5	26.23	ARL8A	chr1	protein_coding	ADP ribosylation factor like GTPase 8A
ENSG00000240024.5	216.096	1.09651	0.25667	4.27204	1.93697e-05	0.000615776	1.55	1.62	1.52	2.82	3.38	4.13	LINC00888	chr3	transcribed_unprocessed_pseudogene	long intergenic non-protein coding RNA 888
ENSG00000165259.14	64.3433	5.04671	0.593585	8.50209	1.86206e-17	6.20607e-15	0.01	0.02	0.01	0.39	0.58	0.32	HDX	chrX	protein_coding	highly divergent homeobox
ENSG00000154930.15	74.9226	2.82349	0.408567	6.91071	4.82243e-12	7.01765e-10	0.07	0.04	0.04	0.4	0.29	0.43	ACSS1	chr20	protein_coding	acyl-CoA synthetase short chain family member 1
ENSG00000167216.18	45.4542	2.16263	0.390728	5.53487	3.11467e-08	2.23477e-06	0.08	0.09	0.07	0.41	0.33	0.36	KATNAL2	chr18	protein_coding	katanin catalytic subunit A1 like 2
ENSG00000167996.16	133168	1.2026	0.388406	3.09624	0.00195991	0.0287434	738.38	665.99	1476.76	1916.74	2046.59	2957.26	FTH1	chr11	protein_coding	ferritin heavy chain 1
ENSG00000156510.13	300.325	1.84043	0.333087	5.52535	3.28821e-08	2.32697e-06	0.54	1.07	0.66	2.07	3.13	3.12	HKDC1	chr10	protein_coding	hexokinase domain containing 1
ENSG00000272398.6	2034.35	1.26833	0.290198	4.37058	1.23917e-05	0.000425353	8.95	8.75	10.18	30.23	17.95	20.8	CD24	chr6	protein_coding	CD24 molecule
ENSG00000110328.6	195.35	3.02626	0.351141	8.61838	6.79101e-18	2.45074e-15	0.22	0.28	0.35	2.09	1.88	3.19	GALNT18	chr11	protein_coding	polypeptide N-acetylgalactosaminyltransferase 18
ENSG00000197415.12	100.898	1.47803	0.353565	4.18037	2.9103e-05	0.000878636	0.16	0.21	0.22	0.62	0.68	0.39	VEPH1	chr3	protein_coding	ventricular zone expressed PH domain containing 1
ENSG00000135837.16	2471.78	1.03048	0.237229	4.34381	1.40032e-05	0.000471275	2.26	3.48	2.56	5.36	6.44	5.58	CEP350	chr1	protein_coding	centrosomal protein 350
ENSG00000112977.16	2001.06	1.09381	0.215919	5.06584	4.06612e-07	2.12714e-05	9.61	8.49	9.71	18.58	19.44	23.22	DAP	chr5	protein_coding	death associated protein
ENSG00000163577.8	1006.69	1.17134	0.403862	2.90034	0.00372758	0.0472267	3.79	2.31	2.02	9.39	5.2	4.07	EIF5A2	chr3	protein_coding	eukaryotic translation initiation factor 5A2
ENSG00000253417.5	13.4373	3.93149	0.893368	4.40075	1.07877e-05	0.000374021	0.03	0	0.02	0.26	0.38	0.18	LINC02159	chr5	lncRNA	long intergenic non-protein coding RNA 2159
ENSG00000118960.13	532.628	1.10535	0.272087	4.06247	4.85553e-05	0.00135771	0.47	0.6	0.61	0.95	1.28	1.5	HS1BP3	chr2	protein_coding	HCLS1 binding protein 3
ENSG00000161217.12	3820.44	1.49861	0.24071	6.22579	4.79146e-10	5.00054e-08	6.6	5.78	5.8	16.33	14.86	21.67	PCYT1A	chr3	protein_coding	phosphate cytidylyltransferase 1A, choline
ENSG00000286042.1	162.3	3.97096	0.329973	12.0342	2.34895e-33	3.23591e-30	0.07	0.14	0.11	1.69	1.59	1.77	LCAL1	chr6	lncRNA	lung cancer associated lncRNA 1
ENSG00000152492.15	4414.67	1.01324	0.245045	4.1349	3.55102e-05	0.00104528	6.87	9.41	6.93	16.75	18.32	12.92	CCDC50	chr3	protein_coding	coiled-coil domain containing 50
ENSG00000260908.1	14.3799	2.77249	0.672766	4.12103	3.77181e-05	0.00110024	0.05	0.03	0.04	0.25	0.28	0.34	CTB-134H23.3	chr16	transcribed_unprocessed_pseudogene	--
ENSG00000165105.10	1240.45	1.54054	0.331434	4.64811	3.34987e-06	0.000132863	3.13	1.67	2.11	8.1	7.4	5.22	RASEF	chr9	protein_coding	RAS and EF-hand domain containing
ENSG00000221852.5	5.09659	5.7688	1.64933	3.49766	0.000469367	0.00897226	0	0	0	0.08	0.11	0.46	KRTAP1-5	chr17	protein_coding	keratin associated protein 1-5
ENSG00000162913.10	25.4159	2.11278	0.638332	3.30985	0.000933456	0.0158366	0.05	0.08	0.05	0.17	0.15	0.48	OBSCN-AS1	chr1	lncRNA	OBSCN antisense RNA 1
ENSG00000265750.1	85.4497	1.0996	0.328443	3.34792	0.000814198	0.0142945	2.01	1.75	1.61	4.48	4.39	2.96	RP11-799B12.4	chr18	lncRNA	--
ENSG00000056736.10	50.2062	3.94465	0.502805	7.84528	4.31981e-15	9.2984e-13	0.05	0.08	0.02	0.85	0.65	0.81	IL17RB	chr3	protein_coding	interleukin 17 receptor B
ENSG00000004139.14	1117.32	1.25933	0.327147	3.84943	0.000118393	0.00286809	1.71	1.09	1.48	3.81	2.43	4.33	SARM1	chr17	protein_coding	sterile alpha and TIR motif containing 1
ENSG00000228878.8	37.4978	1.5689	0.535111	2.93191	0.00336881	0.0438645	0.05	0.18	0.1	0.24	0.31	0.47	SEPTIN7-DT	chr7	lncRNA	SEPTIN7 divergent transcript
ENSG00000112319.20	282.693	3.51371	0.3886	9.04196	1.5389e-19	6.91302e-17	0.05	0.12	0.06	0.63	0.94	1.08	EYA4	chr6	protein_coding	EYA transcriptional coactivator and phosphatase 4
ENSG00000108771.13	82.6716	1.60882	0.359687	4.47284	7.71876e-06	0.000279822	0.18	0.26	0.33	0.69	0.82	0.92	DHX58	chr17	protein_coding	DExH-box helicase 58
ENSG00000164379.7	246.888	1.19766	0.350183	3.42009	0.000626008	0.0113972	1.38	1.13	1.55	2.69	4.67	2.33	FOXQ1	chr6	protein_coding	forkhead box Q1
ENSG00000173557.15	32.9066	1.46937	0.500501	2.9358	0.00332687	0.0433732	0.18	0.15	0.18	0.58	0.61	0.25	FAM166C	chr2	protein_coding	family with sequence similarity 166 member C
ENSG00000116133.13	19802.4	1.2501	0.236974	5.27525	1.32576e-07	7.98705e-06	42.99	44.05	49.49	87.76	118.61	129.29	DHCR24	chr1	protein_coding	24-dehydrocholesterol reductase
ENSG00000278291.1	190.418	1.0122	0.336639	3.00677	0.00264042	0.036326	0.88	0.5	0.69	1.77	1.29	1.23	RP11-172H24.4	chr13	lncRNA	--
ENSG00000075340.23	3330.34	2.32396	0.317911	7.31009	2.66964e-13	4.55913e-11	2.25	2.83	1.33	11.14	12.9	8.67	ADD2	chr2	protein_coding	adducin 2
ENSG00000145569.6	258.768	1.7946	0.607741	2.95291	0.00314795	0.0414854	0.39	0.7	0.13	1.35	2.36	0.57	OTULINL	chr5	protein_coding	OTU deubiquitinase with linear linkage specificity like
ENSG00000287839.1	12.9417	2.43014	0.726562	3.34471	0.000823674	0.014411	0.09	0.09	0.06	0.26	0.38	0.66	RP11-29H23.8	chr1	lncRNA	--
ENSG00000175556.17	17.2326	3.19671	0.822389	3.88711	0.000101446	0.0025348	0.02	0.02	0.02	0.06	0.19	0.33	LONRF3	chrX	protein_coding	LON peptidase N-terminal domain and ring finger 3
ENSG00000184788.14	6.59287	5.14054	1.42378	3.61047	0.00030564	0.00628283	0	0	0	0.04	0.03	0.06	SATL1	chrX	protein_coding	spermidine/spermine N1-acetyl transferase like 1
ENSG00000285708.1	57.9052	2.80846	0.435693	6.44596	1.14873e-10	1.33355e-08	0.09	0.08	0.15	0.66	0.65	0.97	RP11-79P21.2	chr3	protein_coding	--
ENSG00000167377.18	492.574	1.14775	0.281539	4.07668	4.56834e-05	0.0012967	1.13	1.03	0.9	2.47	1.69	2.78	ZNF23	chr16	protein_coding	zinc finger protein 23
ENSG00000112972.15	9920.58	3.64031	0.361766	10.0626	8.08416e-24	5.96611e-21	4.6	7.54	4.13	41.3	94.5	72.28	HMGCS1	chr5	protein_coding	3-hydroxy-3-methylglutaryl-CoA synthase 1
ENSG00000065609.14	21.3543	2.34893	0.711642	3.30071	0.000964396	0.0162932	0.01	0.05	0.02	0.06	0.12	0.22	SNAP91	chr6	protein_coding	synaptosome associated protein 91
ENSG00000135049.16	1472.36	1.07431	0.281437	3.81724	0.000134955	0.00319074	4.86	4.93	4.16	12.39	10.65	7.06	AGTPBP1	chr9	protein_coding	ATP/GTP binding carboxypeptidase 1
ENSG00000148516.23	256.891	1.50489	0.422575	3.56124	0.000369108	0.00735155	0.55	0.39	0.18	1.39	0.82	1.06	ZEB1	chr10	protein_coding	zinc finger E-box binding homeobox 1
ENSG00000247853.2	28.0483	1.47912	0.429571	3.44324	0.000574779	0.0106047	0.17	0.16	0.16	0.43	0.48	0.5	RP5-940J5.6	chr12	lncRNA	--
ENSG00000166681.14	570.758	10.7271	1.05319	10.1854	2.30525e-24	1.76429e-21	0.04	0	0	27.51	24.45	24.51	BEX3	chrX	protein_coding	brain expressed X-linked 3
ENSG00000114279.15	15.6424	2.21708	0.758042	2.92475	0.00344736	0.0446063	0.01	0.02	0.01	0.04	0.11	0.03	FGF12	chr3	protein_coding	fibroblast growth factor 12
ENSG00000140876.11	54.6999	1.81184	0.381598	4.74805	2.05391e-06	8.73292e-05	0.28	0.45	0.35	1.07	1.63	1.18	NUDT7	chr16	protein_coding	nudix hydrolase 7
ENSG00000242173.10	4.59318	5.61875	1.87368	2.99878	0.0027106	0.036996	0	0	0	0.04	0.01	0.32	ARHGDIG	chr16	protein_coding	Rho GDP dissociation inhibitor gamma
ENSG00000173281.5	675.6	1.65465	0.540155	3.06329	0.00218918	0.0313929	1.04	1.21	1.84	2.64	2	8.7	PPP1R3B	chr8	protein_coding	protein phosphatase 1 regulatory subunit 3B
ENSG00000227292.1	7.54184	6.3332	1.50159	4.21767	2.46838e-05	0.000757135	0	0	0	0.19	0.68	0.95	AC009229.5	chr2	lncRNA	--
ENSG00000181381.15	623.561	1.09582	0.339579	3.227	0.00125095	0.0198082	0.71	1.13	0.56	1.87	2.11	1.23	DDX60L	chr4	protein_coding	DExD/H-box 60 like
ENSG00000198797.7	16.0616	5.53765	1.17058	4.73068	2.23768e-06	9.4174e-05	0	0.01	0	0.14	0.26	0.13	BRINP2	chr1	protein_coding	BMP/retinoic acid inducible neural specific 2
ENSG00000109107.14	399.218	5.78914	0.509967	11.352	7.24993e-30	7.49063e-27	0.13	0.13	0.13	3.66	5.79	13.05	ALDOC	chr17	protein_coding	aldolase, fructose-bisphosphate C
ENSG00000261604.1	10.625	4.92142	1.36395	3.6082	0.000308325	0.00631439	0.01	0.01	0	0.14	0.43	0.05	CTD-2636A23.2	chr5	lncRNA	--
ENSG00000119862.13	256.934	1.21745	0.336221	3.62097	0.000293497	0.0060709	0.85	0.68	1.29	2.27	1.98	2.57	LGALSL	chr2	protein_coding	galectin like
ENSG00000141682.12	820.068	1.03583	0.313622	3.30281	0.000957215	0.016213	5.25	6.13	6.44	14.2	15.38	8.04	PMAIP1	chr18	protein_coding	phorbol-12-myristate-13-acetate-induced protein 1
ENSG00000103852.13	278.685	1.04935	0.249379	4.20787	2.57791e-05	0.000786852	0.58	0.83	0.74	1.38	1.67	1.51	TTC23	chr15	protein_coding	tetratricopeptide repeat domain 23
ENSG00000163412.13	360.975	3.26332	0.277586	11.7561	6.57237e-32	8.48822e-29	0.11	0.19	0.16	1.62	1.52	1.36	EIF4E3	chr3	protein_coding	eukaryotic translation initiation factor 4E family member 3
ENSG00000006756.16	238.479	11.3153	1.21924	9.28057	1.68579e-20	8.70879e-18	0	0	0	1.33	1.66	2.09	ARSD	chrX	protein_coding	arylsulfatase D
ENSG00000105894.12	7.46383	6.31643	1.42988	4.41745	9.98727e-06	0.000349791	0	0	0	0.2	0.34	0.15	PTN	chr7	protein_coding	pleiotrophin
ENSG00000078043.16	1229.1	1.29813	0.285764	4.54268	5.55423e-06	0.000206426	1.1	1.18	0.68	2.88	2.47	2.07	PIAS2	chr18	protein_coding	protein inhibitor of activated STAT 2
ENSG00000276141.4	8.2749	2.82982	0.931017	3.03949	0.00236978	0.0333411	0.01	0.01	0	0.05	0.04	0.06	WHAMMP3	chr15	transcribed_unprocessed_pseudogene	WAS protein homolog associated with actin, golgi membranes and microtubules pseudogene 3
ENSG00000174013.8	2934.57	1.15594	0.284033	4.06975	4.70646e-05	0.0013268	7.57	8.62	5.99	19.82	18.78	11.91	FBXO45	chr3	protein_coding	F-box protein 45
ENSG00000261054.1	10.4785	2.1951	0.733582	2.9923	0.00276881	0.0374442	0.03	0.05	0.04	0.2	0.18	0.12	RP11-6O2.4	chr15	lncRNA	--
ENSG00000175471.19	1441.28	1.51359	0.322524	4.69296	2.69276e-06	0.000110185	1.12	1.25	2.08	3.75	4.68	4.77	MCTP1	chr5	protein_coding	multiple C2 and transmembrane domain containing 1
ENSG00000261652.3	18.3098	1.86995	0.637964	2.93112	0.00337746	0.0438666	0.14	0.25	0.22	0.36	1.07	0.89	C15orf65	chr15	protein_coding	chromosome 15 open reading frame 65
ENSG00000154027.19	85.3165	1.6703	0.492441	3.39188	0.000694144	0.0124404	0.14	0.24	0.06	0.49	0.59	0.31	AK5	chr1	protein_coding	adenylate kinase 5
ENSG00000084764.12	135.863	1.05286	0.352496	2.98688	0.00281842	0.0378672	0.36	0.7	0.71	1.06	1.32	1.39	MAPRE3	chr2	protein_coding	microtubule associated protein RP/EB family member 3
ENSG00000172667.11	782.835	1.64255	0.260403	6.30773	2.83161e-10	3.09927e-08	0.79	1.03	0.63	2.84	2.79	2.2	ZMAT3	chr3	protein_coding	zinc finger matrin-type 3
ENSG00000151065.14	131.797	1.48479	0.272304	5.45267	4.96193e-08	3.39514e-06	0.32	0.37	0.39	0.94	1.19	1.02	DCP1B	chr12	protein_coding	decapping mRNA 1B
ENSG00000117152.14	74.3536	3.62708	0.699554	5.18485	2.1619e-07	1.22059e-05	0.08	0.02	0.06	0.63	0.2	1.34	RGS4	chr1	protein_coding	regulator of G protein signaling 4
ENSG00000196730.13	1183.67	1.10096	0.314155	3.50453	0.000457416	0.00880078	1.49	2.26	2.37	4.34	5.84	3.36	DAPK1	chr9	protein_coding	death associated protein kinase 1
ENSG00000197933.13	124.352	1.27024	0.379776	3.3447	0.000823717	0.014411	0.61	1	0.57	1.51	2.54	1.3	ZNF823	chr19	protein_coding	zinc finger protein 823
ENSG00000153233.13	126.363	2.18589	0.387182	5.64564	1.64571e-08	1.28801e-06	0.18	0.14	0.32	0.9	1.25	0.93	PTPRR	chr12	protein_coding	protein tyrosine phosphatase receptor type R
ENSG00000112379.9	253.596	1.71954	0.362906	4.73826	2.15563e-06	9.09059e-05	0.19	0.28	0.11	0.69	0.72	0.55	ARFGEF3	chr6	protein_coding	ARFGEF family member 3
ENSG00000163964.18	1731.46	1.02164	0.203345	5.02421	5.05521e-07	2.58566e-05	6.88	6.34	5.54	14.11	12.71	12.24	PIGX	chr3	protein_coding	phosphatidylinositol glycan anchor biosynthesis class X
ENSG00000141665.13	19.3503	2.42989	0.576003	4.21853	2.459e-05	0.000756143	0.02	0.02	0.03	0.11	0.16	0.12	FBXO15	chr18	protein_coding	F-box protein 15
ENSG00000280079.1	5.71359	5.93068	1.71379	3.46055	0.000539069	0.0100354	0	0	0	0.27	0.25	0.01	CTC-260E6.4	chr19	TEC	--
ENSG00000117523.17	10714.8	1.09848	0.19664	5.58624	2.32039e-08	1.74358e-06	10.88	11.81	12.15	27.19	23.7	25.82	PRRC2C	chr1	protein_coding	proline rich coiled-coil 2C
ENSG00000260549.2	75.4558	3.5751	0.457694	7.81111	5.66844e-15	1.20755e-12	0.96	0.64	0.45	8.76	5.78	10.7	MT1L	chr16	transcribed_unprocessed_pseudogene	metallothionein 1L, pseudogene
ENSG00000128713.14	22.2839	5.41018	0.996677	5.42822	5.6919e-08	3.84371e-06	0.01	0.03	0	0.63	0.61	0.29	HOXD11	chr2	protein_coding	homeobox D11
ENSG00000148180.21	1739.24	1.10485	0.273959	4.0329	5.50923e-05	0.0015179	2.22	2.65	2.4	3.88	5.27	6.97	GSN	chr9	protein_coding	gelsolin
ENSG00000115525.18	259.442	1.45809	0.468559	3.11187	0.00185907	0.0275382	0.22	0.21	0.18	0.22	0.6	0.93	ST3GAL5	chr2	protein_coding	ST3 beta-galactoside alpha-2,3-sialyltransferase 5
ENSG00000172817.4	58.9914	5.5785	0.767371	7.26962	3.60497e-13	5.95945e-11	0.01	0.02	0	0.59	0.32	0.22	CYP7B1	chr8	protein_coding	cytochrome P450 family 7 subfamily B member 1
ENSG00000136895.19	38.193	2.16061	0.524104	4.12249	3.74795e-05	0.0010956	0.03	0.05	0.03	0.17	0.23	0.08	GARNL3	chr9	protein_coding	GTPase activating Rap/RanGAP domain like 3
ENSG00000136160.17	12.2384	3.24204	0.837136	3.87278	0.000107601	0.00266603	0.02	0.01	0	0.1	0.06	0.14	EDNRB	chr13	protein_coding	endothelin receptor type B
ENSG00000198046.12	227.608	1.24235	0.258401	4.80783	1.5258e-06	6.78047e-05	0.38	0.46	0.28	0.88	0.89	0.94	ZNF667	chr19	protein_coding	zinc finger protein 667
ENSG00000186777.12	90.6682	8.06202	1.09316	7.375	1.64346e-13	2.92762e-11	0.01	0.01	0	2.14	2.36	1.24	ZNF732	chr4	protein_coding	zinc finger protein 732
ENSG00000198836.11	8742.33	2.02498	0.25007	8.09765	5.60318e-16	1.36217e-13	9.73	10.42	7.64	43.31	42.55	29.91	OPA1	chr3	protein_coding	OPA1 mitochondrial dynamin like GTPase
ENSG00000100364.19	1383.81	1.08523	0.207782	5.22294	1.76103e-07	1.0338e-05	2.87	2.66	2.29	5.92	5.14	5.96	KIAA0930	chr22	protein_coding	KIAA0930
ENSG00000177932.7	213.498	1.17362	0.369923	3.1726	0.0015108	0.0232286	0.5	0.83	0.31	1.19	1.48	1.08	ZNF354C	chr5	protein_coding	zinc finger protein 354C
ENSG00000166780.11	83.4203	2.05847	0.41977	4.9038	9.39979e-07	4.44479e-05	0.13	0.2	0.33	0.76	1.05	1.06	BMERB1	chr16	protein_coding	bMERB domain containing 1
ENSG00000069431.13	1729.4	2.75376	0.325162	8.46889	2.47753e-17	8.12629e-15	0.55	0.46	0.83	4.12	3.64	5.09	ABCC9	chr12	protein_coding	ATP binding cassette subfamily C member 9
ENSG00000163961.4	3129.77	1.52796	0.284957	5.36209	8.22623e-08	5.24651e-06	6.81	9.26	5.94	18.26	28.75	18.07	RNF168	chr3	protein_coding	ring finger protein 168
ENSG00000162769.13	623.999	1.25591	0.212312	5.9154	3.31069e-09	2.93614e-07	1.43	1.32	1.4	3.34	3.81	3.07	FLVCR1	chr1	protein_coding	FLVCR heme transporter 1
ENSG00000228526.7	22.2447	3.14848	0.700047	4.49752	6.875e-06	0.000251443	0.01	0.02	0.01	0.07	0.19	0.08	MIR34AHG	chr1	lncRNA	MIR34A host gene
ENSG00000213453.3	39.5159	1.44299	0.483522	2.98434	0.00284195	0.0380843	0.75	1.2	0.71	3.53	2.27	1.54	FTH1P3	chr2	processed_pseudogene	ferritin heavy chain 1 pseudogene 3
ENSG00000007372.24	260.791	1.56601	0.470465	3.32865	0.000872685	0.0150026	0.15	0.25	0.07	0.43	0.69	0.29	PAX6	chr11	protein_coding	paired box 6
ENSG00000214510.10	20.5003	3.05169	0.791268	3.85671	0.000114924	0.00279716	0.02	0.05	0.2	0.52	0.62	1.19	SPINK13	chr5	protein_coding	serine peptidase inhibitor Kazal type 13
ENSG00000229261.1	30.3274	1.48324	0.50474	2.93863	0.00329669	0.043143	0.14	0.33	0.14	0.42	0.69	0.62	RP11-227H15.4	chr10	lncRNA	--
ENSG00000234284.7	40.4917	1.1007	0.378341	2.90928	0.00362264	0.0462458	0.17	0.2	0.12	0.36	0.35	0.37	ZNF879	chr5	protein_coding	zinc finger protein 879
ENSG00000137628.18	878.191	1.3132	0.326552	4.02139	5.7855e-05	0.00158137	0.54	0.96	0.62	2.29	1.75	1.34	DDX60	chr4	protein_coding	DExD/H-box helicase 60
ENSG00000186205.13	1666.34	1.32491	0.27327	4.84835	1.24491e-06	5.66627e-05	2.37	2.07	3.08	7.34	6.43	5.72	MTARC1	chr1	protein_coding	mitochondrial amidoxime reducing component 1
ENSG00000177150.13	2355.19	1.40068	0.20725	6.75842	1.39506e-11	1.81305e-09	6.98	7.48	5.67	19.62	16.86	17.91	FAM210A	chr18	protein_coding	family with sequence similarity 210 member A
ENSG00000151474.23	9.6325	3.30419	0.987496	3.34603	0.000819785	0.0143803	0	0.01	0	0.02	0.03	0.04	FRMD4A	chr10	protein_coding	FERM domain containing 4A
ENSG00000133710.16	11.2874	2.22903	0.744565	2.99373	0.00275592	0.037324	0.02	0.01	0.03	0.09	0.09	0.13	SPINK5	chr5	protein_coding	serine peptidase inhibitor Kazal type 5
ENSG00000115085.14	54.4429	2.64264	0.615089	4.29635	1.7363e-05	0.000558863	0.03	0.16	0.03	0.5	0.54	0.33	ZAP70	chr2	protein_coding	zeta chain of T cell receptor associated protein kinase 70
ENSG00000214357.9	546.084	2.5152	0.659192	3.81559	0.00013586	0.00320116	0.4	1.34	0.14	3.24	5.68	1.91	NEURL1B	chr5	protein_coding	neuralized E3 ubiquitin protein ligase 1B
ENSG00000065534.19	1150.77	1.19776	0.383814	3.12067	0.00180439	0.0269212	1.14	0.76	0.4	2.1	1.81	1.47	MYLK	chr3	protein_coding	myosin light chain kinase
ENSG00000141404.17	61.8894	1.94777	0.447557	4.35201	1.34898e-05	0.000457723	0.05	0.08	0.1	0.22	0.24	0.44	GNAL	chr18	protein_coding	G protein subunit alpha L
ENSG00000233221.7	70.1496	1.30046	0.417656	3.11372	0.00184746	0.0274125	0.2	0.22	0.33	0.41	0.68	0.82	AC133785.1	chr2	lncRNA	--
ENSG00000196972.9	16.6469	1.92065	0.64686	2.96919	0.00298586	0.0396481	0.02	0.09	0.07	0.21	0.31	0.18	SMIM10L2B	chrX	protein_coding	small integral membrane protein 10 like 2B
ENSG00000237686.7	41.7937	2.62332	0.495827	5.29078	1.21792e-07	7.38041e-06	0.06	0.13	0.1	0.39	0.69	0.78	SCIRT	chr6	lncRNA	stem cell inhibitory RNA transcript
ENSG00000119547.6	1160.1	1.42738	0.442839	3.22325	0.00126743	0.019994	0.53	0.95	1.26	1.5	2.22	3.94	ONECUT2	chr18	protein_coding	one cut homeobox 2
ENSG00000145335.17	12.5271	2.82387	0.785368	3.59561	0.000323638	0.00658233	0.01	0.02	0	0.06	0.09	0.11	SNCA	chr4	protein_coding	synuclein alpha
ENSG00000164743.5	42.994	1.40253	0.45074	3.11162	0.00186062	0.0275414	0.59	0.39	0.23	1.1	1.3	0.88	C8orf48	chr8	protein_coding	chromosome 8 open reading frame 48
ENSG00000241741.1	38.4575	1.31067	0.447107	2.93145	0.00337379	0.0438666	0.72	0.88	0.44	1.88	2.07	1.19	RPL7AP30	chr4	processed_pseudogene	ribosomal protein L7a pseudogene 30
ENSG00000148926.10	1580.47	1.97705	0.387892	5.09691	3.45243e-07	1.83869e-05	9.7	5.75	4.58	30.17	16.78	33.68	ADM	chr11	protein_coding	adrenomedullin
ENSG00000267325.2	11.8503	2.45018	0.750422	3.26507	0.00109437	0.0179334	0.02	0.01	0.02	0.17	0.09	0.08	LINC01415	chr18	lncRNA	long intergenic non-protein coding RNA 1415
ENSG00000092068.20	1675.23	3.09334	0.384656	8.04182	8.85149e-16	2.10238e-13	1.76	0.9	1.56	10.39	9.02	17.95	SLC7A8	chr14	protein_coding	solute carrier family 7 member 8
ENSG00000178821.13	66.4176	1.02638	0.30858	3.32613	0.000880623	0.0151265	0.66	0.62	0.7	1.42	1.37	1.36	TMEM52	chr1	protein_coding	transmembrane protein 52
ENSG00000100979.15	411.322	1.64641	0.332302	4.95456	7.24945e-07	3.55826e-05	1.85	1.45	2.35	5.94	4.57	7.78	PLTP	chr20	protein_coding	phospholipid transfer protein
ENSG00000169905.13	2319.34	1.07879	0.219141	4.92281	8.53089e-07	4.06181e-05	1.77	2.29	1.7	4.34	4.48	3.63	TOR1AIP2	chr1	protein_coding	torsin 1A interacting protein 2
ENSG00000135842.17	2857.99	1.28498	0.335974	3.82465	0.000130956	0.00311402	3.81	4.09	6.46	11.8	15.53	9.03	NIBAN1	chr1	protein_coding	niban apoptosis regulator 1
ENSG00000176293.20	102.903	1.07885	0.339078	3.18171	0.00146407	0.0226151	0.19	0.34	0.23	0.45	0.52	0.65	ZNF135	chr19	protein_coding	zinc finger protein 135
ENSG00000141458.13	12106.6	2.50379	0.4681	5.34884	8.85215e-08	5.5599e-06	6.85	6.93	13.04	31	37.21	90.46	NPC1	chr18	protein_coding	NPC intracellular cholesterol transporter 1
ENSG00000162825.16	75.0866	1.37537	0.400108	3.43749	0.000587135	0.0107941	0.04	0.06	0.06	0.18	0.16	0.09	NBPF20	chr1	protein_coding	NBPF member 20
ENSG00000135549.15	334.977	2.10321	0.414293	5.07663	3.8419e-07	2.03041e-05	0.83	1.28	0.6	3.99	5.65	2.2	PKIB	chr6	protein_coding	cAMP-dependent protein kinase inhibitor beta
ENSG00000198521.12	131.735	5.42537	0.642345	8.44619	3.00974e-17	9.56818e-15	0.01	0.04	0.01	0.91	0.94	0.38	ZNF43	chr19	protein_coding	zinc finger protein 43
ENSG00000085276.19	258.095	1.3817	0.373662	3.69773	0.000217534	0.00471681	0.31	0.54	0.29	0.77	1.46	0.79	MECOM	chr3	protein_coding	MDS1 and EVI1 complex locus
ENSG00000254122.3	30.5618	1.9861	0.665901	2.98258	0.00285831	0.038254	0.03	0.11	0.04	0.11	0.2	0.42	PCDHGB7	chr5	protein_coding	protocadherin gamma subfamily B, 7
ENSG00000129682.16	158.985	1.17714	0.324019	3.63295	0.000280199	0.00584852	0.09	0.1	0.15	0.29	0.27	0.23	FGF13	chrX	protein_coding	fibroblast growth factor 13
ENSG00000165929.13	287.466	2.74649	0.408965	6.71572	1.87142e-11	2.40193e-09	0.2	0.47	0.23	1.99	2.75	1.34	TC2N	chr14	protein_coding	tandem C2 domains, nuclear
ENSG00000160360.13	116.239	1.19055	0.399876	2.97729	0.0029081	0.0388197	0.38	0.3	0.32	0.66	0.5	1.19	GPSM1	chr9	protein_coding	G protein signaling modulator 1
ENSG00000259291.2	52.2199	1.17184	0.35832	3.27036	0.00107409	0.0176993	0.2	0.32	0.28	0.59	0.58	0.69	ZNF710-AS1	chr15	lncRNA	ZNF710 antisense RNA 1
ENSG00000224189.8	25.345	4.83945	0.799836	6.05056	1.44346e-09	1.36825e-07	0	0.02	0	0.19	0.21	0.31	HAGLR	chr2	lncRNA	HOXD antisense growth-associated long non-coding RNA
ENSG00000111911.7	1140.26	1.17691	0.391924	3.00291	0.00267408	0.0366109	3.64	8.32	3.52	11.9	15.15	8.48	HINT3	chr6	protein_coding	histidine triad nucleotide binding protein 3
ENSG00000173258.13	779.288	1.14538	0.367507	3.11662	0.00182937	0.0272349	0.71	0.97	0.44	1.63	2.11	1.05	ZNF483	chr9	protein_coding	zinc finger protein 483
ENSG00000101752.12	6147.64	1.16135	0.320165	3.62735	0.000286345	0.00595874	6.93	12.9	6.54	18.02	24.82	17.35	MIB1	chr18	protein_coding	MIB E3 ubiquitin protein ligase 1
ENSG00000167508.12	1974.16	2.53194	0.349446	7.24561	4.30509e-13	6.95004e-11	2.53	3.32	3.1	9.85	20	23.68	MVD	chr16	protein_coding	mevalonate diphosphate decarboxylase
ENSG00000075711.21	3717.16	1.03068	0.239872	4.29678	1.73297e-05	0.00055866	3.39	4.45	2.94	7.44	8.64	6.44	DLG1	chr3	protein_coding	discs large MAGUK scaffold protein 1
ENSG00000165511.6	75.0387	1.11701	0.356462	3.13359	0.00172681	0.0258759	0.34	0.53	0.26	0.69	0.88	0.92	ZNF22-AS1	chr10	lncRNA	ZNF22 antisense RNA 1
ENSG00000242779.7	30.625	7.38464	1.2604	5.85896	4.65771e-09	3.97715e-07	0	0	0	0.16	0.25	0.27	ZNF702P	chr19	transcribed_processed_pseudogene	zinc finger protein 702, pseudogene
ENSG00000116260.17	5900.96	1.3218	0.281699	4.69226	2.70203e-06	0.000110345	8.77	7.41	10.06	23.78	17.2	26.71	QSOX1	chr1	protein_coding	quiescin sulfhydryl oxidase 1
ENSG00000116667.15	1164.7	1.68372	0.284407	5.9201	3.21742e-09	2.87813e-07	1.07	1.49	0.92	3.39	3.2	4.84	C1orf21	chr1	protein_coding	chromosome 1 open reading frame 21
ENSG00000273669.1	11.7277	2.56451	0.777735	3.2974	0.000975829	0.0163939	0.1	0.13	0.14	0.39	1.17	0.71	RP11-405M12.4	chr18	lncRNA	--
ENSG00000110852.5	90.3806	2.85316	0.481517	5.92535	3.11635e-09	2.81207e-07	0.28	0.29	0.07	1.78	1.82	1.13	CLEC2B	chr12	protein_coding	C-type lectin domain family 2 member B
ENSG00000048740.18	108.039	6.97919	0.784862	8.89225	5.98838e-19	2.47488e-16	0	0.01	0	0.65	0.56	0.25	CELF2	chr10	protein_coding	CUGBP Elav-like family member 2
ENSG00000067113.17	177.731	1.11915	0.279632	4.00222	6.27514e-05	0.00169061	1.43	1.37	1.39	3.05	2.52	3.81	PLPP1	chr5	protein_coding	phospholipid phosphatase 1
ENSG00000005108.16	4.51072	4.56796	1.55858	2.93086	0.0033803	0.0438759	0	0	0	0.02	0.01	0.03	THSD7A	chr7	protein_coding	thrombospondin type 1 domain containing 7A
ENSG00000169418.10	460.791	2.39137	0.622903	3.83907	0.000123501	0.0029744	0.47	0.38	1.27	1.98	2.09	7.62	NPR1	chr1	protein_coding	natriuretic peptide receptor 1
ENSG00000210117.1	150.528	6.75773	0.678658	9.95749	2.33888e-23	1.61102e-20	0.32	2.15	0.68	157.53	105.85	62.22	MT-TW	chrM	Mt_tRNA	mitochondrially encoded tRNA-Trp (UGA/G)
ENSG00000264301.1	49.5124	2.02301	0.513692	3.93818	8.21003e-05	0.0021233	0.4	0.39	0.28	0.64	1.81	2.02	LINC01444	chr18	lncRNA	long intergenic non-protein coding RNA 1444
ENSG00000262655.4	49.2782	3.7604	0.482299	7.79682	6.3487e-15	1.32515e-12	0.02	0.03	0.03	0.37	0.39	0.54	SPON1	chr11	protein_coding	spondin 1
ENSG00000145632.15	1941.92	1.98283	0.488191	4.06159	4.87403e-05	0.00136104	6.75	1.99	3.44	24.73	11.34	13.37	PLK2	chr5	protein_coding	polo like kinase 2
ENSG00000143322.21	4982.73	1.61289	0.417899	3.85953	0.000113607	0.00277163	3	2.45	5.09	9.07	7.63	16.88	ABL2	chr1	protein_coding	ABL proto-oncogene 2, non-receptor tyrosine kinase
ENSG00000147488.11	19.5755	1.85989	0.553307	3.36142	0.000775439	0.0137295	0.02	0.02	0.01	0.06	0.05	0.05	ST18	chr8	protein_coding	ST18 C2H2C-type zinc finger transcription factor
ENSG00000147872.10	929.596	1.13089	0.276205	4.09439	4.23277e-05	0.0012146	3.31	2.77	2.37	7.26	7.02	4.71	PLIN2	chr9	protein_coding	perilipin 2
ENSG00000184203.8	2270.42	1.32924	0.237795	5.58987	2.27235e-08	1.71372e-06	5.18	7.48	5.71	16.9	16.89	13.5	PPP1R2	chr3	protein_coding	protein phosphatase 1 regulatory inhibitor subunit 2
ENSG00000143341.12	148.28	1.24078	0.376657	3.29419	0.000987044	0.0165382	0.1	0.18	0.07	0.23	0.35	0.26	HMCN1	chr1	protein_coding	hemicentin 1
ENSG00000134827.8	55.9323	2.0915	0.411169	5.08672	3.64314e-07	1.93526e-05	0.26	0.47	0.31	1.91	1.22	1.36	TCN1	chr11	protein_coding	transcobalamin 1
ENSG00000260604.2	293.95	2.72003	0.551827	4.92913	8.25953e-07	3.95081e-05	0.42	0.19	0.18	1.39	0.76	3.24	RP1-140K8.5	chr6	lncRNA	--
ENSG00000095397.16	895.378	1.27937	0.444325	2.87936	0.00398477	0.0499341	2.03	1.53	3.02	4.34	3.29	8.96	WHRN	chr9	protein_coding	whirlin
ENSG00000135828.11	187.761	1.25125	0.366927	3.41008	0.000649429	0.0117821	0.42	0.65	0.26	0.84	1.23	1.17	RNASEL	chr1	protein_coding	ribonuclease L
ENSG00000170745.12	465.249	1.81587	0.263049	6.90318	5.08508e-12	7.2971e-10	1.73	1.89	1.18	5.86	6.48	4.95	KCNS3	chr2	protein_coding	potassium voltage-gated channel modifier subfamily S member 3
ENSG00000166347.19	1597.28	1.003	0.216563	4.63146	3.63088e-06	0.00014264	2.79	2.43	3.06	5.57	5.69	5.9	CYB5A	chr18	protein_coding	cytochrome b5 type A
ENSG00000237624.1	25.2064	2.28263	0.555597	4.10843	3.98365e-05	0.00115291	0.19	0.08	0.14	0.83	0.47	0.72	OXCT2P1	chr1	unprocessed_pseudogene	3-oxoacid CoA-transferase 2 pseudogene 1
ENSG00000204970.10	30.0827	5.08307	0.807229	6.29693	3.03589e-10	3.30177e-08	0	0.02	0	0.27	0.32	0.19	PCDHA1	chr5	protein_coding	protocadherin alpha 1
ENSG00000076641.4	61.1038	1.72563	0.438339	3.93674	8.25951e-05	0.00213077	0.06	0.07	0.06	0.12	0.21	0.31	PAG1	chr8	protein_coding	phosphoprotein membrane anchor with glycosphingolipid microdomains 1
ENSG00000184916.9	216.411	3.40858	0.393828	8.655	4.9291e-18	1.8862e-15	0.14	0.2	0.09	1.51	2.11	1	JAG2	chr14	protein_coding	jagged canonical Notch ligand 2
ENSG00000249867.6	90.2025	3.0211	0.438258	6.89342	5.44653e-12	7.76187e-10	0.26	0.12	0.11	1.78	1.09	1.36	LINC02742	chr11	lncRNA	long intergenic non-protein coding RNA 2742
ENSG00000270011.8	75.4868	1.31123	0.444304	2.95119	0.00316554	0.0416642	0.21	0.4	0.12	0.61	0.73	0.51	ZNF559-ZNF177	chr19	protein_coding	ZNF559-ZNF177 readthrough
ENSG00000143452.16	133.033	9.50898	1.26069	7.54265	4.60516e-14	8.651e-12	0	0.01	0	3.46	3.34	1.41	HORMAD1	chr1	protein_coding	HORMA domain containing 1
ENSG00000156804.7	1083.54	1.91877	0.363259	5.28211	1.27706e-07	7.71614e-06	1.89	1.83	0.77	6.79	5.31	5.15	FBXO32	chr8	protein_coding	F-box protein 32
ENSG00000213609.3	16.6149	1.64527	0.548873	2.99754	0.00272172	0.0370987	0.28	0.22	0.23	0.86	0.79	0.71	RPL7AP50	chr10	processed_pseudogene	ribosomal protein L7a pseudogene 50
ENSG00000153071.15	317.4	1.1786	0.312897	3.76675	0.000165389	0.00376327	0.63	0.64	0.56	0.96	1.39	1.93	DAB2	chr5	protein_coding	DAB adaptor protein 2
ENSG00000189420.9	124.532	2.88674	0.426775	6.76407	1.34166e-11	1.76586e-09	0.13	0.09	0.12	0.74	0.54	1.28	ZFP92	chrX	protein_coding	ZFP92 zinc finger protein
ENSG00000163864.17	8.70252	3.15906	1.00023	3.15834	0.00158668	0.0241794	0	0.01	0	0.04	0.03	0.02	NMNAT3	chr3	protein_coding	nicotinamide nucleotide adenylyltransferase 3
ENSG00000181195.11	11.756	3.99127	1.04397	3.82316	0.000131753	0.00312219	0.01	0.03	0	0.27	0.12	0.09	PENK	chr8	protein_coding	proenkephalin
ENSG00000266338.6	74.4244	2.45627	0.44807	5.48188	4.20819e-08	2.91805e-06	0.16	0.06	0.09	0.52	0.48	0.77	NBPF15	chr1	protein_coding	NBPF member 15
ENSG00000085831.16	59.3376	2.95443	0.682765	4.32715	1.5105e-05	0.000499409	0.01	0.05	0.05	0.16	0.13	0.54	TTC39A	chr1	protein_coding	tetratricopeptide repeat domain 39A
ENSG00000133131.15	495.4	1.95274	0.238629	8.18317	2.76473e-16	6.96713e-14	0.99	0.73	0.72	3.16	3.47	3.14	MORC4	chrX	protein_coding	MORC family CW-type zinc finger 4
ENSG00000264215.1	17.1562	1.98346	0.644094	3.07945	0.00207384	0.0300307	0.06	0.17	0.11	0.36	0.33	0.66	RP11-283C24.1	chr17	lncRNA	--
ENSG00000228560.1	4.3537	5.53986	1.68322	3.29122	0.000997534	0.0166907	0	0	0	0.36	0.05	0.2	RP11-550P17.5	chr1	lncRNA	--
ENSG00000186480.13	8148.78	2.10277	0.498863	4.21513	2.49631e-05	0.000764204	10.84	37.95	13.43	47.87	115.92	108.19	INSIG1	chr7	protein_coding	insulin induced gene 1
ENSG00000166974.13	262.682	1.82899	0.264907	6.90427	5.0461e-12	7.29178e-10	0.53	0.42	0.41	1.73	1.41	1.84	MAPRE2	chr18	protein_coding	microtubule associated protein RP/EB family member 2
ENSG00000104549.12	7105.13	2.47176	0.283475	8.71949	2.79453e-18	1.1105e-15	11.65	15.01	10.12	49.51	89.3	70.81	SQLE	chr8	protein_coding	squalene epoxidase
ENSG00000198960.11	50.7297	9.0825	1.23822	7.33511	2.21535e-13	3.8469e-11	0	0	0	0.85	0.96	1.23	ARMCX6	chrX	protein_coding	armadillo repeat containing X-linked 6
ENSG00000249898.8	97.0332	2.69864	0.616223	4.37932	1.1905e-05	0.000409326	0.03	0.05	0.1	0.21	0.24	0.72	MCPH1-AS1	chr8	lncRNA	MCPH1 antisense RNA 1
ENSG00000176490.5	697.629	1.14419	0.229462	4.98641	6.15107e-07	3.07018e-05	2.95	3.12	3.1	6.38	6.16	8.3	DIRAS1	chr19	protein_coding	DIRAS family GTPase 1
ENSG00000149212.12	64.8329	6.21429	0.91858	6.76511	1.3321e-11	1.76452e-09	0	0.01	0	0.11	0.17	0.62	SESN3	chr11	protein_coding	sestrin 3
ENSG00000117477.12	13.12	4.65159	1.0575	4.39866	1.08922e-05	0.000377013	0.01	0	0.01	0.24	0.13	0.11	CCDC181	chr1	protein_coding	coiled-coil domain containing 181
ENSG00000157368.11	17.2	3.09461	0.957555	3.23179	0.00123019	0.0195392	0.07	0.03	0.02	0.15	0.1	0.78	IL34	chr16	protein_coding	interleukin 34
ENSG00000141425.18	3196.62	1.18464	0.287274	4.12373	3.72788e-05	0.00109267	4.35	7.25	5.26	13.59	15.62	10.06	RPRD1A	chr18	protein_coding	regulation of nuclear pre-mRNA domain containing 1A
ENSG00000101680.15	688.299	3.48684	0.56266	6.19706	5.75269e-10	5.88483e-08	0.24	0.06	0.21	2.58	0.92	2.41	LAMA1	chr18	protein_coding	laminin subunit alpha 1
ENSG00000160326.14	218.601	1.54864	0.268939	5.75835	8.49398e-09	7.0774e-07	0.91	0.66	0.71	2.32	2.58	2	SLC2A6	chr9	protein_coding	solute carrier family 2 member 6
ENSG00000260302.3	14.0998	7.23437	1.32313	5.46763	4.56094e-08	3.13114e-06	0	0	0	0.3	0.38	0.21	LINC01882	chr18	lncRNA	long intergenic non-protein coding RNA 1882
ENSG00000219507.4	238.257	1.2813	0.268389	4.77404	1.80566e-06	7.8647e-05	6.3	6.36	6.9	18.03	18.09	12.88	FTH1P8	chrX	processed_pseudogene	ferritin heavy chain 1 pseudogene 8
ENSG00000107518.18	43.2052	4.75979	0.642388	7.40953	1.26748e-13	2.29748e-11	0.01	0.01	0	0.25	0.22	0.15	ATRNL1	chr10	protein_coding	attractin like 1
ENSG00000260710.1	3.52867	5.23764	1.71325	3.05714	0.00223457	0.031933	0	0	0	0.15	0.62	0.89	RP11-616M22.7	chr16	lncRNA	--
ENSG00000145016.16	863.501	1.2493	0.20059	6.22813	4.72023e-10	4.95121e-08	1.09	1.1	1.15	2.79	2.53	2.82	RUBCN	chr3	protein_coding	rubicon autophagy regulator
ENSG00000134352.20	3468.24	1.16576	0.225509	5.16945	2.34783e-07	1.30418e-05	5.59	4.8	4.93	13.3	10.15	11.86	IL6ST	chr5	protein_coding	interleukin 6 cytokine family signal transducer
ENSG00000117533.15	278.546	1.54112	0.327374	4.70753	2.50737e-06	0.000103418	0.53	1	0.57	2.15	2.4	1.65	VAMP4	chr1	protein_coding	vesicle associated membrane protein 4
ENSG00000067064.12	9987.63	2.29375	0.414548	5.53314	3.1455e-08	2.24909e-06	15.24	30.59	12.14	63.53	143	83.55	IDI1	chr10	protein_coding	isopentenyl-diphosphate delta isomerase 1
ENSG00000178053.20	652.224	1.00643	0.215292	4.67471	2.94368e-06	0.000118895	3.08	2.62	2.71	6.26	5.5	5.62	MLF1	chr3	protein_coding	myeloid leukemia factor 1
ENSG00000143207.21	1146.69	1.01868	0.198657	5.12783	2.93096e-07	1.565e-05	4.66	4.61	3.91	9.82	9.06	8.53	COP1	chr1	protein_coding	COP1 E3 ubiquitin ligase
ENSG00000002587.10	70.6998	1.53762	0.334422	4.59784	4.26896e-06	0.000163966	0.14	0.12	0.1	0.4	0.31	0.35	HS3ST1	chr4	protein_coding	heparan sulfate-glucosamine 3-sulfotransferase 1
ENSG00000225383.8	307.962	1.53096	0.352875	4.33852	1.43447e-05	0.000480419	1.76	1.15	0.72	3.89	3.21	3.62	SFTA1P	chr10	lncRNA	surfactant associated 1, lncRNA
ENSG00000104205.16	82.474	1.22239	0.409559	2.98465	0.002839	0.0380695	0.22	0.29	0.12	0.53	0.63	0.35	SGK3	chr8	protein_coding	serum/glucocorticoid regulated kinase family member 3
ENSG00000257267.3	1077.92	1.04564	0.212403	4.92291	8.52684e-07	4.06181e-05	2.43	2.51	1.93	5.25	4.88	4.41	ZNF271P	chr18	transcribed_unitary_pseudogene	zinc finger protein 271, pseudogene
ENSG00000058335.16	84.729	2.08598	0.328639	6.34731	2.19111e-10	2.44943e-08	0.08	0.08	0.08	0.4	0.29	0.34	RASGRF1	chr15	protein_coding	Ras protein specific guanine nucleotide releasing factor 1
ENSG00000258691.1	108.399	1.88847	0.505884	3.73301	0.000189202	0.00420847	1.37	0.55	1.93	5.46	3.07	6.33	RP11-404P21.8	chr14	protein_coding	--
ENSG00000140254.13	71.5199	3.05037	0.469418	6.49819	8.12943e-11	9.59923e-09	0.08	0.05	0.16	0.64	0.96	0.97	DUOXA1	chr15	protein_coding	dual oxidase maturation factor 1
ENSG00000204866.8	12.2383	3.7948	1.18091	3.21347	0.00131143	0.0205102	0.02	0	0.03	0.1	0.05	0.56	IGFL2	chr19	protein_coding	IGF like family member 2
ENSG00000054392.13	350.691	1.27119	0.256135	4.96299	6.94179e-07	3.42351e-05	0.63	0.83	0.78	1.66	1.69	2.22	HHAT	chr1	protein_coding	hedgehog acyltransferase
ENSG00000198088.10	63.3134	3.0674	0.38516	7.96394	1.66643e-15	3.82612e-13	0.15	0.16	0.21	1.46	1.69	1.38	NUP62CL	chrX	protein_coding	nucleoporin 62 C-terminal like
ENSG00000181004.10	87.5494	1.13355	0.300977	3.76624	0.000165727	0.00376327	0.41	0.45	0.3	0.93	0.89	0.79	BBS12	chr4	protein_coding	Bardet-Biedl syndrome 12
ENSG00000131737.7	505.665	4.8495	1.22645	3.95409	7.68271e-05	0.00200196	0.75	0.05	0.67	11.77	2.8	29.94	KRT34	chr17	protein_coding	keratin 34
ENSG00000011638.11	252.032	1.08335	0.264233	4.09998	4.13193e-05	0.00119082	1.24	1.83	1.53	2.8	3.8	3.41	TMEM159	chr16	protein_coding	--
ENSG00000233237.8	512.674	1.15163	0.323237	3.5628	0.000366919	0.00731856	0.4	0.26	0.48	0.96	0.73	0.96	LINC00472	chr6	lncRNA	long intergenic non-protein coding RNA 472
ENSG00000179833.4	1742.53	1.26581	0.260672	4.85596	1.19803e-06	5.46493e-05	3.24	3.81	4.73	9.52	8.64	11.1	SERTAD2	chr2	protein_coding	SERTA domain containing 2
ENSG00000172548.15	8.82284	4.65373	1.2995	3.58118	0.000342048	0.00691594	0	0	0.01	0.06	0.07	0.18	NIPAL4	chr5	protein_coding	NIPA like domain containing 4
ENSG00000164211.13	1560.81	2.15919	0.265401	8.13555	4.10061e-16	1.00875e-13	2.43	3.02	1.89	8.7	13.29	11.6	STARD4	chr5	protein_coding	StAR related lipid transfer domain containing 4
ENSG00000167995.17	815.486	1.9871	0.39824	4.98972	6.04682e-07	3.04018e-05	0.91	0.86	0.96	4.26	5.17	1.76	BEST1	chr11	protein_coding	bestrophin 1
ENSG00000114770.17	1062.11	1.09508	0.308908	3.54499	0.000392626	0.00774163	1.33	1.87	1.15	2.42	4.35	2.77	ABCC5	chr3	protein_coding	ATP binding cassette subfamily C member 5
ENSG00000154556.18	389.126	1.91032	0.61378	3.11239	0.0018558	0.0275095	0.09	0.41	0.2	0.39	0.58	1.71	SORBS2	chr4	protein_coding	sorbin and SH3 domain containing 2
ENSG00000214049.8	1118.57	2.49711	0.298314	8.37073	5.72623e-17	1.71488e-14	1.28	2.5	2.12	10.98	12.59	10.59	UCA1	chr19	lncRNA	urothelial cancer associated 1
ENSG00000143479.18	649.11	1.25914	0.269072	4.67958	2.87459e-06	0.000116472	0.85	0.81	1.02	1.86	2.04	2.75	DYRK3	chr1	protein_coding	dual specificity tyrosine phosphorylation regulated kinase 3
ENSG00000267827.5	16.9256	3.52962	0.789188	4.47247	7.7322e-06	0.000279822	0.15	0.15	0.04	0.67	1.29	1.93	CTC-471J1.8	chr19	lncRNA	--
ENSG00000123095.6	1986.87	1.20984	0.41581	2.90961	0.00361884	0.0462458	4.62	6.76	10.99	10.61	21.62	21.77	BHLHE41	chr12	protein_coding	basic helix-loop-helix family member e41
ENSG00000105136.21	156.905	1.13478	0.357415	3.17497	0.00149851	0.023074	0.33	0.41	0.16	0.65	0.64	0.71	ZNF419	chr19	protein_coding	zinc finger protein 419
ENSG00000250565.7	497.115	1.16157	0.243286	4.77451	1.80146e-06	7.8647e-05	1.23	1.31	1.64	3.26	3.42	3	ATP6V1E2	chr2	protein_coding	ATPase H+ transporting V1 subunit E2
ENSG00000175879.9	18.373	5.73736	1.13893	5.03748	4.71699e-07	2.43679e-05	0.01	0.01	0	0.32	0.29	0.42	HOXD8	chr2	protein_coding	homeobox D8
ENSG00000237172.4	209.726	1.46821	0.421212	3.48567	0.00049091	0.00930657	0.9	1.33	0.79	1.88	2.03	4.62	B3GNT9	chr16	protein_coding	UDP-GlcNAc:betaGal beta-1,3-N-acetylglucosaminyltransferase 9
ENSG00000115267.9	287.91	1.14548	0.301959	3.79348	0.000148552	0.00344134	0.61	1.17	0.8	1.83	1.82	2.16	IFIH1	chr2	protein_coding	interferon induced with helicase C domain 1
ENSG00000185010.15	1052.14	1.25539	0.257538	4.87457	1.09044e-06	5.02966e-05	1.2	1.78	1.16	3.12	3.99	3	F8	chrX	protein_coding	coagulation factor VIII
ENSG00000180447.7	475.003	2.1592	0.48482	4.45362	8.44356e-06	0.000302913	1.02	2.27	0.79	4.51	3.88	10.04	GAS1	chr9	protein_coding	growth arrest specific 1
ENSG00000166396.13	927.917	1.98846	0.300902	6.60835	3.88634e-11	4.80882e-09	3.55	4.41	2.41	16.66	14.22	10.98	SERPINB7	chr18	protein_coding	serpin family B member 7
ENSG00000225361.4	310.777	1.5511	0.291643	5.3185	1.04623e-07	6.47287e-06	0.84	0.87	1.03	2.61	2.17	3.49	PPP1R26-AS1	chr9	lncRNA	PPP1R26 antisense RNA 1
ENSG00000243176.6	76.0063	1.17967	0.352999	3.34184	0.000832248	0.0145002	0.1	0.13	0.14	0.21	0.32	0.34	RP11-550I24.2	chr3	lncRNA	--
ENSG00000228203.7	73.2539	4.96329	0.604618	8.20896	2.23109e-16	5.69175e-14	0.01	0.05	0	0.52	0.65	0.62	GRASLND	chr2	lncRNA	glycosaminoglycan regulatory associated long non-coding RNA
ENSG00000039139.11	106.499	1.37179	0.321194	4.27089	1.94692e-05	0.00061799	0.06	0.06	0.06	0.19	0.12	0.15	DNAH5	chr5	protein_coding	dynein axonemal heavy chain 5
ENSG00000255408.4	50.1317	5.86445	0.762031	7.69582	1.4059e-14	2.82054e-12	0.01	0.01	0	0.36	0.41	0.22	PCDHA3	chr5	protein_coding	protocadherin alpha 3
ENSG00000110921.14	737.95	1.50152	0.322897	4.65017	3.31668e-06	0.000132054	1.2	1.89	1.25	2.73	5.3	4.57	MVK	chr12	protein_coding	mevalonate kinase
ENSG00000135373.13	363.879	2.17809	0.705028	3.08937	0.00200581	0.02923	0.46	0.6	0.39	1.39	5.06	0.34	EHF	chr11	protein_coding	ETS homologous factor
ENSG00000164744.13	8.53425	3.96592	1.1408	3.47643	0.000508143	0.00953709	0	0.02	0.03	0.18	0.13	0.38	SUN3	chr7	protein_coding	Sad1 and UNC84 domain containing 3
ENSG00000140563.15	3624.38	1.34601	0.422443	3.18624	0.00144133	0.0223266	2.68	3.26	5.18	8.03	6.04	15.25	MCTP2	chr15	protein_coding	multiple C2 and transmembrane domain containing 2
ENSG00000175197.13	601.599	1.14483	0.313342	3.6536	0.00025859	0.00546026	7.03	6.08	7.61	12.08	13.33	21.97	DDIT3	chr12	protein_coding	DNA damage inducible transcript 3
ENSG00000066185.13	18.6837	3.22496	0.930262	3.46673	0.000526839	0.00984285	0.04	0	0.07	0.17	0.21	0.78	ZMYND12	chr1	protein_coding	zinc finger MYND-type containing 12
ENSG00000112941.14	1723.72	1.03698	0.198163	5.23295	1.66826e-07	9.90601e-06	4.35	4.15	4.37	8.85	8.42	9.94	TENT4A	chr5	protein_coding	terminal nucleotidyltransferase 4A
ENSG00000221953.5	24.7897	1.33258	0.459185	2.90206	0.00370716	0.0470545	0.19	0.16	0.11	0.4	0.39	0.39	C1orf229	chr1	lncRNA	--
ENSG00000121406.9	244.406	1.05981	0.267595	3.96049	7.47956e-05	0.00195395	0.42	0.52	0.31	0.87	0.81	0.98	ZNF549	chr19	protein_coding	zinc finger protein 549
ENSG00000154358.23	1699.87	1.78301	0.322477	5.52912	3.21841e-08	2.2854e-06	0.34	0.59	0.48	1.12	1.84	2.02	OBSCN	chr1	protein_coding	obscurin, cytoskeletal calmodulin and titin-interacting RhoGEF
ENSG00000132196.16	391.131	2.05576	0.394417	5.21215	1.86664e-07	1.08045e-05	0.65	1.06	0.62	1.71	4.07	4.11	HSD17B7	chr1	protein_coding	hydroxysteroid 17-beta dehydrogenase 7
ENSG00000188725.8	2443.44	1.22196	0.276691	4.41635	1.00382e-05	0.000350736	12.11	15.02	9.92	35.66	30.11	22.42	SMIM15	chr5	protein_coding	small integral membrane protein 15
ENSG00000186481.16	18.063	6.61567	1.28733	5.13908	2.76092e-07	1.48572e-05	0	0	0	0.14	0.12	0.17	ANKRD20A5P	chr18	transcribed_unprocessed_pseudogene	ankyrin repeat domain 20 family member A5, pseudogene
ENSG00000134490.14	599.754	1.10244	0.236151	4.66835	3.03627e-06	0.000122303	1.91	1.5	1.89	4.07	3.67	4.01	TMEM241	chr18	protein_coding	transmembrane protein 241
ENSG00000038382.20	2396.32	1.95629	0.390974	5.00363	5.62616e-07	2.85648e-05	1.21	0.79	1.93	5.53	4.04	6.32	TRIO	chr5	protein_coding	trio Rho guanine nucleotide exchange factor
ENSG00000163032.12	13.1428	5.20832	1.20412	4.32541	1.52251e-05	0.000502574	0	0.02	0	0.1	0.23	0.17	VSNL1	chr2	protein_coding	visinin like 1
ENSG00000242193.11	157.383	2.32543	0.343067	6.77837	1.21539e-11	1.62032e-09	0.18	0.33	0.18	1.35	1.26	0.94	CRYZL2P	chr1	transcribed_unitary_pseudogene	crystallin zeta like 2, pseudogene
ENSG00000162407.9	65.8947	1.93653	0.361325	5.35952	8.34436e-08	5.2892e-06	0.12	0.12	0.14	0.37	0.56	0.55	PLPP3	chr1	protein_coding	phospholipid phosphatase 3
ENSG00000173545.5	592.891	1.29376	0.277522	4.66181	3.13444e-06	0.000125767	4.85	4.31	5.38	11.5	9.88	15.42	ZNF622	chr5	protein_coding	zinc finger protein 622
ENSG00000234076.1	36.0171	2.09725	0.547198	3.8327	0.000126743	0.00302427	0.54	0.34	0.53	1.02	2.15	3.12	TPRG1-AS1	chr3	lncRNA	TPRG1 antisense RNA 1
ENSG00000204792.2	23.1729	2.27289	0.693645	3.27674	0.00105014	0.0174298	0.05	0.08	0.01	0.23	0.34	0.12	LINC01291	chr2	lncRNA	long intergenic non-protein coding RNA 1291
ENSG00000102409.10	6.91628	6.20819	1.42182	4.36638	1.26324e-05	0.000432895	0	0	0	0.23	0.21	0.34	BEX4	chrX	protein_coding	brain expressed X-linked 4
ENSG00000182816.9	88.3881	4.15212	0.848946	4.89091	1.0037e-06	4.69241e-05	0.1	0.1	0.55	2.58	1.22	10.37	KRTAP13-2	chr21	protein_coding	keratin associated protein 13-2
ENSG00000246228.6	231.766	1.11123	0.274485	4.04841	5.15658e-05	0.00143413	1.55	1.38	1.59	2.68	3.31	4.13	CASC8	chr8	lncRNA	cancer susceptibility 8
ENSG00000072274.13	22200.2	2.25707	0.411252	5.48829	4.05834e-08	2.82362e-06	33.27	28.25	10.77	132.26	132.51	86.53	TFRC	chr3	protein_coding	transferrin receptor
ENSG00000286134.2	31.7256	4.19357	0.806526	5.19955	1.99774e-07	1.14037e-05	0.04	0.01	0.02	0.85	0.2	0.28	CTD-2015B23.3	chr5	lncRNA	--
ENSG00000259070.7	43.5088	1.78609	0.577062	3.09514	0.00196718	0.0288297	0.02	0.1	0.03	0.14	0.24	0.16	LINC00639	chr14	lncRNA	long intergenic non-protein coding RNA 639
ENSG00000006831.10	3110.12	1.37525	0.270581	5.08257	3.72357e-07	1.97292e-05	6.5	7.1	7.89	15.01	17.66	24.88	ADIPOR2	chr12	protein_coding	adiponectin receptor 2
ENSG00000164749.13	43.9251	2.5938	0.520936	4.97912	6.38749e-07	3.17286e-05	0.07	0.07	0.04	0.41	0.56	0.21	HNF4G	chr8	protein_coding	hepatocyte nuclear factor 4 gamma
ENSG00000131018.25	196.38	1.72046	0.285184	6.03283	1.61115e-09	1.52022e-07	0.05	0.04	0.05	0.14	0.16	0.18	SYNE1	chr6	protein_coding	spectrin repeat containing nuclear envelope protein 1
ENSG00000117280.13	1063.13	1.11115	0.250601	4.43392	9.25342e-06	0.000327625	4.06	5.38	3.15	9.2	10.04	8.55	RAB29	chr1	protein_coding	RAB29, member RAS oncogene family
ENSG00000116254.18	125.028	3.60833	0.665343	5.42326	5.85214e-08	3.92625e-06	0.02	0.05	0.07	0.22	0.35	1.14	CHD5	chr1	protein_coding	chromodomain helicase DNA binding protein 5
ENSG00000164683.18	207.498	1.27538	0.339159	3.76042	0.000169629	0.00381832	0.47	0.52	0.6	0.88	1.33	1.8	HEY1	chr8	protein_coding	hes related family bHLH transcription factor with YRPW motif 1
ENSG00000129946.11	34.7927	2.18096	0.590497	3.69344	0.000221244	0.00478221	0.05	0.07	0.1	0.22	0.22	0.58	SHC2	chr19	protein_coding	SHC adaptor protein 2
ENSG00000154153.15	36.1027	1.64823	0.469222	3.51269	0.000443598	0.00858287	0.02	0.02	0.04	0.09	0.11	0.06	RETREG1	chr5	protein_coding	reticulophagy regulator 1
ENSG00000075391.17	1850.57	1.03913	0.239744	4.33433	1.46202e-05	0.000488064	2.03	1.61	1.81	4.43	3.4	3.7	RASAL2	chr1	protein_coding	RAS protein activator like 2
ENSG00000170390.16	99.4174	1.29355	0.409609	3.15801	0.00158847	0.0241888	0.42	0.26	0.26	0.94	0.48	0.95	DCLK2	chr4	protein_coding	doublecortin like kinase 2
ENSG00000155966.14	10.4562	3.46196	0.910971	3.8003	0.000144523	0.00335931	0	0.01	0	0.03	0.04	0.03	AFF2	chrX	protein_coding	AF4/FMR2 family member 2
ENSG00000251432.7	66.1374	2.93496	0.599726	4.89383	9.88918e-07	4.64432e-05	0.04	0.1	0.06	0.17	0.67	0.66	LINC02615	chr4	lncRNA	long intergenic non-protein coding RNA 2615
ENSG00000242759.8	41.7897	1.6281	0.467079	3.48571	0.000490834	0.00930657	0.02	0.03	0.03	0.1	0.05	0.1	LINC00882	chr3	lncRNA	long intergenic non-protein coding RNA 882
ENSG00000166292.12	11.1258	4.94624	1.28648	3.8448	0.000120653	0.00291258	0	0.02	0	0.18	0.3	0.07	TMEM100	chr17	protein_coding	transmembrane protein 100
ENSG00000104324.16	38.9175	7.73138	1.26213	6.12567	9.03016e-10	8.84356e-08	0	0.01	0	0.48	0.42	0.78	CPQ	chr8	protein_coding	carboxypeptidase Q
ENSG00000041353.10	2844.52	1.71673	0.267367	6.42085	1.35514e-10	1.5557e-08	3.28	5.73	4.49	15.91	15.95	13.62	RAB27B	chr18	protein_coding	RAB27B, member RAS oncogene family
ENSG00000185222.10	555.866	9.09406	0.644914	14.1012	3.73353e-45	1.28583e-41	0.01	0.03	0.04	11.63	15.6	14.81	TCEAL9	chrX	protein_coding	transcription elongation factor A like 9
ENSG00000067141.17	289.693	1.04832	0.27741	3.77895	0.000157491	0.003616	0.52	0.48	0.68	1.09	1.11	1.39	NEO1	chr15	protein_coding	neogenin 1
ENSG00000171791.14	180.359	1.43599	0.331661	4.32969	1.49321e-05	0.000496872	0.23	0.16	0.17	0.61	0.59	0.36	BCL2	chr18	protein_coding	BCL2 apoptosis regulator
ENSG00000165194.15	43.4321	4.78027	0.695202	6.87609	6.15182e-12	8.58927e-10	0.01	0.01	0.01	0.31	0.23	0.1	PCDH19	chrX	protein_coding	protocadherin 19
ENSG00000182986.15	821.071	1.94085	0.384399	5.04906	4.43994e-07	2.29942e-05	0.61	1.19	0.41	2.75	3.41	2.46	ZNF320	chr19	protein_coding	zinc finger protein 320
ENSG00000091831.24	95.0554	2.28693	0.339166	6.74282	1.55346e-11	2.0063e-09	0.04	0.08	0.05	0.28	0.29	0.29	ESR1	chr6	protein_coding	estrogen receptor 1
ENSG00000248383.5	30.5023	2.71379	0.487126	5.57101	2.53262e-08	1.87577e-06	0.03	0.02	0.04	0.17	0.21	0.19	PCDHAC1	chr5	protein_coding	protocadherin alpha subfamily C, 1
ENSG00000169174.11	13887.2	1.5262	0.517472	2.94934	0.00318454	0.0418343	15.94	30.93	43.38	40.79	73.73	156.1	PCSK9	chr1	protein_coding	proprotein convertase subtilisin/kexin type 9
ENSG00000231304.2	12.1441	2.66035	0.73737	3.6079	0.000308691	0.00631563	0.02	0.01	0.01	0.07	0.1	0.07	SGO1-AS1	chr3	lncRNA	SGO1 antisense RNA 1
ENSG00000156345.18	243.82	1.03101	0.334309	3.08401	0.0020423	0.0297198	0.72	0.77	0.55	1.22	1.04	2.01	CDK20	chr9	protein_coding	cyclin dependent kinase 20
ENSG00000160752.15	6742.9	1.39581	0.367788	3.79516	0.00014755	0.00342197	23.31	23	25.97	36.5	61.12	99.32	FDPS	chr1	protein_coding	farnesyl diphosphate synthase
ENSG00000099251.14	28.0243	1.72202	0.552883	3.11462	0.00184183	0.0273811	0.19	0.31	0.14	0.38	1	0.77	HSD17B7P2	chr10	transcribed_unprocessed_pseudogene	hydroxysteroid 17-beta dehydrogenase 7 pseudogene 2
ENSG00000147614.4	244.061	3.02322	0.510891	5.91755	3.26779e-09	2.91058e-07	0.24	0.75	0.35	2.26	2.69	6.1	ATP6V0D2	chr8	protein_coding	ATPase H+ transporting V0 subunit d2
ENSG00000125657.5	154.441	2.86124	0.450789	6.34718	2.19292e-10	2.44943e-08	0.58	0.84	0.27	3.5	6.04	2.91	TNFSF9	chr19	protein_coding	TNF superfamily member 9
ENSG00000118276.12	594.897	1.31278	0.265915	4.93683	7.94034e-07	3.8426e-05	1.83	1.85	1.14	4.49	4.1	3.65	B4GALT6	chr18	protein_coding	beta-1,4-galactosyltransferase 6
ENSG00000141449.15	886.847	1.28838	0.205182	6.27919	3.40336e-10	3.68205e-08	1.33	1.13	1.08	2.75	3.21	2.94	GREB1L	chr18	protein_coding	GREB1 like retinoic acid receptor coactivator
ENSG00000104361.10	619.636	1.01504	0.228638	4.43952	9.01604e-06	0.00032122	2.02	1.56	1.72	3.75	3.41	3.87	NIPAL2	chr8	protein_coding	NIPA like domain containing 2
ENSG00000057149.16	765.792	2.55848	0.509507	5.02149	5.12727e-07	2.61605e-05	1.38	3.93	4.12	8.39	23.66	25.59	SERPINB3	chr18	protein_coding	serpin family B member 3
ENSG00000166402.9	50.49	6.62822	0.911589	7.27106	3.56683e-13	5.94395e-11	0.01	0	0	0.36	0.41	0.3	TUB	chr11	protein_coding	TUB bipartite transcription factor
ENSG00000171847.11	36.7818	1.76348	0.42412	4.15797	3.21093e-05	0.000958824	0.21	0.16	0.11	0.51	0.64	0.52	FAM90A1	chr12	protein_coding	family with sequence similarity 90 member A1
ENSG00000197943.10	38.6104	2.04119	0.432739	4.71691	2.39452e-06	9.95582e-05	0.02	0.03	0.03	0.11	0.12	0.11	PLCG2	chr16	protein_coding	phospholipase C gamma 2
ENSG00000158691.15	323.946	1.75967	0.339525	5.18274	2.18653e-07	1.22779e-05	0.32	0.45	0.19	1.24	1.1	0.94	ZSCAN12	chr6	protein_coding	zinc finger and SCAN domain containing 12
ENSG00000273331.1	361.453	3.53934	0.561127	6.30756	2.83469e-10	3.09927e-08	1.37	1.58	1.37	6.74	9.9	35.09	TM4SF19-DYNLT2B	chr3	protein_coding	TM4SF19-DYNLT2B readthrough (NMD candidate)
ENSG00000206073.11	260.151	2.7706	0.627797	4.41321	1.01851e-05	0.000354319	0.21	1.38	0.88	2.18	7.9	7.24	SERPINB4	chr18	protein_coding	serpin family B member 4
ENSG00000147231.14	107.753	8.30472	1.06422	7.80355	6.01914e-15	1.26918e-12	0	0.01	0	1.22	1	1.08	RADX	chrX	protein_coding	RPA1 related single stranded DNA binding protein, X-linked
ENSG00000123643.13	248.282	1.16915	0.298967	3.91064	9.20523e-05	0.00233395	0.63	0.42	0.54	1.31	0.98	1.39	SLC36A1	chr5	protein_coding	solute carrier family 36 member 1
ENSG00000113161.17	5142.67	1.6559	0.335791	4.93133	8.16737e-07	3.9249e-05	5.57	7.88	4.45	13.81	27.62	16.42	HMGCR	chr5	protein_coding	3-hydroxy-3-methylglutaryl-CoA reductase
ENSG00000104903.5	6.84366	3.62279	1.12119	3.23121	0.00123266	0.0195493	0	0.01	0.01	0.11	0.12	0.08	LYL1	chr19	protein_coding	LYL1 basic helix-loop-helix family member
ENSG00000099194.6	113405	1.64158	0.436265	3.76281	0.000168018	0.00379072	164.7	268.35	325.05	490.35	610.58	1349.22	SCD	chr10	protein_coding	stearoyl-CoA desaturase
ENSG00000081760.17	1951.84	1.47858	0.384171	3.84875	0.000118721	0.00287265	1.4	1.56	1.69	2.55	3.77	7.1	AACS	chr12	protein_coding	acetoacetyl-CoA synthetase
ENSG00000205002.4	1036.64	1.66534	0.242711	6.86141	6.81824e-12	9.3306e-10	5.33	6.1	3.68	16.52	16.2	16.19	AARD	chr8	protein_coding	alanine and arginine rich domain containing protein
ENSG00000049167.16	663.055	1.21569	0.314506	3.8654	0.000110908	0.00272186	0.35	0.49	0.26	1	0.98	0.63	ERCC8	chr5	protein_coding	ERCC excision repair 8, CSA ubiquitin ligase complex subunit
ENSG00000158201.10	1321.97	1.64865	0.280868	5.86986	4.36168e-09	3.73982e-07	3.45	4.4	2.91	8.38	11.91	14.29	ABHD3	chr18	protein_coding	abhydrolase domain containing 3, phospholipase
ENSG00000186326.4	28.0424	1.72997	0.523858	3.30236	0.000958754	0.0162258	0.19	0.13	0.07	0.45	0.33	0.53	RGS9BP	chr19	protein_coding	regulator of G protein signaling 9 binding protein
ENSG00000246082.2	19.0764	5.15308	1.018	5.06195	4.14985e-07	2.16001e-05	0	0.04	0	0.26	0.41	0.53	NUDT16L2P	chr3	transcribed_unitary_pseudogene	nudix hydrolase 16 like 2, pseudogene
ENSG00000136867.11	732.52	1.39622	0.355354	3.9291	8.5263e-05	0.00218866	4.9	2.57	4.28	11.45	7.6	12.91	SLC31A2	chr9	protein_coding	solute carrier family 31 member 2
ENSG00000129003.19	688.941	1.06185	0.300371	3.53515	0.000407548	0.0080053	0.45	0.77	0.44	1	1.44	1.1	VPS13C	chr15	protein_coding	vacuolar protein sorting 13 homolog C
ENSG00000105227.16	50.1564	1.09459	0.375942	2.9116	0.00359587	0.0459809	0.1	0.13	0.09	0.21	0.19	0.29	PRX	chr19	protein_coding	periaxin
ENSG00000274265.5	14.3601	2.4953	0.68156	3.66117	0.000251069	0.00532657	0.04	0.02	0.02	0.13	0.1	0.19	CH17-189H20.1	chr1	lncRNA	--
ENSG00000288643.1	256.9	1.02891	0.349239	2.94613	0.00321772	0.0422165	5.8	6.66	3.82	12.21	14.39	7.32	RP11-95I19.4	chr5	protein_coding	--
ENSG00000123933.17	594.268	1.90622	0.352516	5.40746	6.39253e-08	4.2203e-06	0.78	1.18	0.7	2.31	3.01	4.89	MXD4	chr4	protein_coding	MAX dimerization protein 4
ENSG00000251188.1	16.4225	7.45422	1.37009	5.44068	5.30773e-08	3.60786e-06	0	0	0	2.03	1.82	0.6	RP11-478C6.6	chr4	processed_pseudogene	--
ENSG00000165092.13	68.2499	1.08326	0.364653	2.97065	0.00297169	0.0395409	0.34	0.41	0.37	0.79	1.07	0.57	ALDH1A1	chr9	protein_coding	aldehyde dehydrogenase 1 family member A1
ENSG00000186310.10	43.0112	5.99186	0.864049	6.93463	4.073e-12	6.09887e-10	0.02	0	0.01	0.67	0.57	1.15	NAP1L3	chrX	protein_coding	nucleosome assembly protein 1 like 3
ENSG00000277215.2	23.9274	1.53168	0.480942	3.18474	0.00144884	0.0224092	0.04	0.05	0.03	0.12	0.1	0.13	SPANXA2-OT1	chrX	lncRNA	SPANXA2 overlapping transcript 1
ENSG00000258588.3	50.4168	1.51594	0.492419	3.07855	0.00208008	0.0300789	0.15	0.33	0.1	0.39	0.66	0.59	TRIM6-TRIM34	chr11	protein_coding	TRIM6-TRIM34 readthrough
ENSG00000144130.11	8.82657	4.62633	1.32053	3.50339	0.000459378	0.00882211	0	0.01	0.01	0.04	0.07	0.19	NT5DC4	chr2	protein_coding	5'-nucleotidase domain containing 4
ENSG00000288098.1	17.2077	2.85965	0.698479	4.09411	4.23794e-05	0.0012146	0.02	0.08	0.02	0.32	0.33	0.19	RP11-485I9.1	chrX	lncRNA	--
ENSG00000242852.7	15.3655	3.59716	0.761452	4.72407	2.31166e-06	9.66966e-05	0.02	0.01	0	0.1	0.15	0.13	ZNF709	chr19	protein_coding	zinc finger protein 709
ENSG00000264247.2	317.719	1.20789	0.234853	5.14317	2.70142e-07	1.46131e-05	0.88	1.02	0.69	1.88	2.18	2.06	ZNF407-AS1	chr18	lncRNA	ZNF407 antisense RNA 1
ENSG00000086300.16	616.535	1.3451	0.446614	3.01177	0.00259728	0.0358279	2.16	3.59	1.36	6.3	8.83	3.22	SNX10	chr7	protein_coding	sorting nexin 10
ENSG00000082805.20	2510.64	1.17349	0.221788	5.29104	1.21625e-07	7.38041e-06	2.57	3.41	2.36	6.61	6.85	5.79	ERC1	chr12	protein_coding	ELKS/RAB6-interacting/CAST family member 1
ENSG00000168702.18	22.861	1.8753	0.551109	3.40277	0.000667073	0.0120388	0.02	0.02	0.01	0.07	0.05	0.04	LRP1B	chr2	protein_coding	LDL receptor related protein 1B
ENSG00000057252.13	2129.37	1.54444	0.290188	5.32221	1.02517e-07	6.36157e-06	4.21	4.49	2.64	11.91	13.24	8.65	SOAT1	chr1	protein_coding	sterol O-acyltransferase 1
ENSG00000114503.11	3831.76	1.10516	0.186942	5.91181	3.38377e-09	2.97542e-07	11.63	11.75	11.15	27.41	24.07	24.82	NCBP2	chr3	protein_coding	nuclear cap binding protein subunit 2
ENSG00000129675.16	16.9667	3.97328	0.797398	4.98281	6.2669e-07	3.12046e-05	0.01	0.01	0.01	0.09	0.18	0.19	ARHGEF6	chrX	protein_coding	Rac/Cdc42 guanine nucleotide exchange factor 6
ENSG00000197044.11	24.1082	5.49972	1.01292	5.42956	5.64935e-08	3.82748e-06	0	0.02	0	0.22	0.37	0.15	ZNF441	chr19	protein_coding	zinc finger protein 441
ENSG00000176697.20	671.76	3.02023	0.565367	5.34206	9.18939e-08	5.73684e-06	0.54	0.23	0.59	3.52	1.35	6.63	BDNF	chr11	protein_coding	brain derived neurotrophic factor
ENSG00000285427.1	15.6302	2.03442	0.6641	3.06343	0.00218818	0.0313929	0.06	0.1	0.09	0.18	0.42	0.5	SOD2-OT1	chr6	lncRNA	SOD2 overlapping transcript 1
ENSG00000074211.14	879.547	6.75669	0.423547	15.9526	2.73064e-57	2.82129e-53	0.04	0.07	0.02	4.75	5.94	3.22	PPP2R2C	chr4	protein_coding	protein phosphatase 2 regulatory subunit Bgamma
ENSG00000116132.12	74.2819	1.46216	0.426687	3.42676	0.00061082	0.01116	0.12	0.16	0.07	0.29	0.47	0.23	PRRX1	chr1	protein_coding	paired related homeobox 1
ENSG00000196220.16	33.5552	2.12003	0.60984	3.47638	0.000508236	0.00953709	0.01	0.01	0.03	0.04	0.06	0.11	SRGAP3	chr3	protein_coding	SLIT-ROBO Rho GTPase activating protein 3
ENSG00000134779.15	2845.82	1.01607	0.213758	4.75338	2.00042e-06	8.54063e-05	4.22	5.25	3.53	8.79	9.53	8.59	TPGS2	chr18	protein_coding	tubulin polyglutamylase complex subunit 2
ENSG00000169851.15	857.104	2.047	0.607713	3.36836	0.000756155	0.0134584	0.5	0.3	1.14	2.2	1.13	5.07	PCDH7	chr4	protein_coding	protocadherin 7
ENSG00000103021.9	261.37	1.73371	0.307847	5.63171	1.78429e-08	1.36558e-06	0.43	0.42	0.61	1.64	1.39	2.03	CCDC113	chr16	protein_coding	coiled-coil domain containing 113
ENSG00000132970.14	758.451	1.11564	0.215558	5.17559	2.27191e-07	1.27227e-05	2.44	2.38	1.9	5.34	5.08	4.52	WASF3	chr13	protein_coding	WASP family member 3
ENSG00000161011.20	15390.7	1.35574	0.326185	4.15637	3.23345e-05	0.000964156	24.63	21.13	36.73	61.95	63.95	93.47	SQSTM1	chr5	protein_coding	sequestosome 1
ENSG00000134539.17	23.618	3.42121	0.743444	4.60183	4.18786e-06	0.000161753	0.01	0.01	0	0.03	0.05	0.11	KLRD1	chr12	protein_coding	killer cell lectin like receptor D1
ENSG00000237264.4	35.9271	1.82761	0.450742	4.05467	5.02057e-05	0.00140007	0.56	1.01	0.55	3.1	2.31	2.14	FTH1P11	chr8	processed_pseudogene	ferritin heavy chain 1 pseudogene 11
ENSG00000229160.1	5.49329	4.863	1.4587	3.33379	0.000856701	0.0147894	0	0.08	0	0.54	0.64	1.08	AC009229.6	chr2	lncRNA	--
ENSG00000136999.5	346.02	1.83891	0.311284	5.90748	3.47379e-09	3.03982e-07	1.47	1.11	1.59	6.29	3.99	5.11	CCN3	chr8	protein_coding	cellular communication network factor 3
ENSG00000137965.11	287.581	2.03207	0.426287	4.76692	1.87066e-06	8.10383e-05	1.05	2.03	0.99	7.99	5.6	3.25	IFI44	chr1	protein_coding	interferon induced protein 44
ENSG00000188672.19	21.1104	2.64922	0.823742	3.21608	0.00129957	0.0204215	0.02	0.05	0.1	0.24	0.15	0.72	RHCE	chr1	protein_coding	Rh blood group CcEe antigens
ENSG00000100167.20	252.415	1.98031	0.447405	4.42621	9.59012e-06	0.000337524	0.19	0.27	0.57	1.16	1.29	1.76	SEPTIN3	chr22	protein_coding	septin 3
ENSG00000258924.4	73.5888	1.20528	0.368237	3.27312	0.00106367	0.0175701	1.26	1.03	0.8	2.57	1.76	2.95	CTB-96E2.3	chr17	lncRNA	--
ENSG00000114331.15	2597.41	1.45666	0.398244	3.6577	0.000254488	0.00538806	2.46	4.79	1.94	8.74	11.39	5.51	ACAP2	chr3	protein_coding	ArfGAP with coiled-coil, ankyrin repeat and PH domains 2
ENSG00000259803.8	67.4463	1.5127	0.48054	3.14792	0.00164437	0.0248024	0.39	0.12	0.41	0.76	1.03	0.98	SLC22A31	chr16	protein_coding	solute carrier family 22 member 31
ENSG00000164124.11	230.83	1.59195	0.354078	4.49605	6.92261e-06	0.000252736	0.28	0.42	0.21	0.99	1.16	0.65	TMEM144	chr4	protein_coding	transmembrane protein 144
ENSG00000154175.18	72.7619	3.01095	0.792036	3.80153	0.000143805	0.00334637	0.01	0.09	0.01	0.24	0.53	0.11	ABI3BP	chr3	protein_coding	ABI family member 3 binding protein
ENSG00000224945.1	45.0241	1.27363	0.424839	2.99791	0.00271841	0.037078	0.59	0.87	0.4	1.12	1.88	1.59	RP11-82L18.2	chr9	lncRNA	--
ENSG00000052802.13	11066.4	2.61465	0.442644	5.90688	3.48643e-09	3.03982e-07	18.98	42.07	18.95	95.91	266.26	139.42	MSMO1	chr4	protein_coding	methylsterol monooxygenase 1
ENSG00000144278.15	1521.52	1.16169	0.24383	4.76435	1.89459e-06	8.19034e-05	3.82	2.82	3.59	8.67	7.69	7.24	GALNT13	chr2	protein_coding	polypeptide N-acetylgalactosaminyltransferase 13
ENSG00000095777.17	23.5292	6.07951	1.12847	5.38741	7.14799e-08	4.64485e-06	0	0.01	0	0.17	0.14	0.11	MYO3A	chr10	protein_coding	myosin IIIA
ENSG00000178172.7	2588.28	2.98873	0.396384	7.53999	4.69998e-14	8.74959e-12	20.6	13.06	34.63	203.71	154.74	206.6	SPINK6	chr5	protein_coding	serine peptidase inhibitor Kazal type 6
ENSG00000101333.18	135.036	5.1069	0.66741	7.65182	1.98153e-14	3.86286e-12	0.02	0	0.05	1.59	0.75	0.49	PLCB4	chr20	protein_coding	phospholipase C beta 4
ENSG00000168032.10	83.31	3.05874	0.489779	6.24514	4.23412e-10	4.53336e-08	0.08	0.08	0.19	0.95	0.72	1.42	ENTPD3	chr3	protein_coding	ectonucleoside triphosphate diphosphohydrolase 3
ENSG00000103522.16	10.0149	4.84239	1.38565	3.49467	0.000474654	0.0090482	0	0	0.01	0.02	0.15	0.1	IL21R	chr16	protein_coding	interleukin 21 receptor
ENSG00000066468.24	110.693	4.99649	0.511999	9.75879	1.69158e-22	1.09234e-19	0.01	0.01	0.01	0.3	0.17	0.38	FGFR2	chr10	protein_coding	fibroblast growth factor receptor 2
ENSG00000231770.6	211.152	1.01204	0.276248	3.66353	0.000248765	0.00528856	1.83	2.06	2.49	4.21	3.92	5.14	TMEM44-AS1	chr3	lncRNA	TMEM44 antisense RNA 1
ENSG00000008256.16	2013.4	1.01438	0.220346	4.60357	4.15315e-06	0.000160713	6.36	5.82	4.53	11.58	10.58	12.42	CYTH3	chr7	protein_coding	cytohesin 3
ENSG00000197279.5	716.167	1.85756	0.434543	4.27474	1.91357e-05	0.000609347	3.47	4.04	1.54	10.96	16.04	6.4	ZNF165	chr6	protein_coding	zinc finger protein 165
ENSG00000185813.11	2857.89	1.45805	0.274824	5.3054	1.12429e-07	6.93504e-06	5.43	6.28	4.47	11.06	15.22	19.35	PCYT2	chr17	protein_coding	phosphate cytidylyltransferase 2, ethanolamine
ENSG00000173482.17	4401.1	1.60274	0.347202	4.61615	3.90926e-06	0.000152417	4.66	4.37	6.82	13.1	13.21	23.66	PTPRM	chr18	protein_coding	protein tyrosine phosphatase receptor type M
ENSG00000163536.13	72.0924	1.68963	0.377399	4.47703	7.56891e-06	0.000275359	0.32	0.36	0.48	1.23	1	1.63	SERPINI1	chr3	protein_coding	serpin family I member 1
ENSG00000126016.17	67.2264	4.86328	0.560922	8.67015	4.31558e-18	1.68259e-15	0.01	0.03	0	0.33	0.36	0.46	AMOT	chrX	protein_coding	angiomotin
ENSG00000157502.13	8.11578	4.57958	1.42463	3.21458	0.00130635	0.0204659	0.01	0	0	0.03	0.06	0.19	PWWP3B	chrX	protein_coding	PWWP domain containing 3B
ENSG00000114670.14	58.3414	1.47408	0.404844	3.64111	0.000271461	0.00568577	0.16	0.19	0.08	0.43	0.43	0.33	NEK11	chr3	protein_coding	NIMA related kinase 11
ENSG00000185818.8	303.55	1.23835	0.391438	3.16359	0.00155837	0.0238181	0.97	0.41	0.76	2.19	1.37	1.67	NAT8L	chr4	protein_coding	N-acetyltransferase 8 like
ENSG00000122068.13	5606.84	1.22887	0.221781	5.54092	3.00893e-08	2.17401e-06	10.77	10.56	9.51	29.1	22.15	22.84	FYTTD1	chr3	protein_coding	forty-two-three domain containing 1
ENSG00000141429.14	2811.4	1.14605	0.30584	3.74721	0.000178812	0.00399024	9.63	9.99	5.35	20.42	21.2	14.75	GALNT1	chr18	protein_coding	polypeptide N-acetylgalactosaminyltransferase 1
ENSG00000229689.3	66.9122	1.14547	0.335611	3.4131	0.000642282	0.0116729	0.19	0.18	0.23	0.47	0.4	0.51	AC009237.8	chr2	transcribed_unprocessed_pseudogene	--
ENSG00000173698.18	32.3762	2.05255	0.537852	3.8162	0.000135525	0.00319823	0.04	0.02	0.03	0.17	0.08	0.13	ADGRG2	chrX	protein_coding	adhesion G protein-coupled receptor G2
ENSG00000221923.9	191.835	1.1242	0.253897	4.42778	9.5207e-06	0.000336301	0.81	0.86	0.69	1.52	1.7	2.06	ZNF880	chr19	protein_coding	zinc finger protein 880
ENSG00000153391.16	884.453	1.69185	0.396878	4.26289	2.018e-05	0.000635669	1.62	1.59	2.72	3.81	6.96	9.19	INO80C	chr18	protein_coding	INO80 complex subunit C
ENSG00000130775.16	141.227	1.6884	0.485236	3.47953	0.000502287	0.00945288	0.24	0.55	0.28	0.64	0.96	1.89	THEMIS2	chr1	protein_coding	thymocyte selection associated family member 2
ENSG00000197355.11	787.37	1.57662	0.282341	5.58409	2.34923e-08	1.75251e-06	2.09	2.22	1.18	5.12	5.75	5.85	UAP1L1	chr9	protein_coding	UDP-N-acetylglucosamine pyrophosphorylase 1 like 1
ENSG00000249673.7	722.185	1.52713	0.464158	3.2901	0.00100153	0.016744	1.13	0.5	1.62	3.72	2.12	3.93	NOP14-AS1	chr4	lncRNA	NOP14 antisense RNA 1
ENSG00000134762.17	2788.22	1.20136	0.271383	4.4268	9.56426e-06	0.000337263	3.85	5.51	6.5	11.84	12.9	12.95	DSC3	chr18	protein_coding	desmocollin 3
ENSG00000178404.10	6.12097	4.09354	1.30632	3.13365	0.00172648	0.0258759	0.01	0.01	0	0.09	0.06	0.15	CEP295NL	chr17	protein_coding	CEP295 N-terminal like
ENSG00000123570.4	24.9992	4.13375	0.67353	6.13744	8.38628e-10	8.29158e-08	0.02	0.02	0.02	0.27	0.27	0.39	RAB9B	chrX	protein_coding	RAB9B, member RAS oncogene family
ENSG00000153132.13	504.767	2.12462	0.322371	6.5906	4.38045e-11	5.38795e-09	1.4	1.26	2.14	7.4	8.54	5.8	CLGN	chr4	protein_coding	calmegin
ENSG00000230453.9	8.00816	3.8819	1.18636	3.2721	0.00106751	0.0176114	0	0	0	0.08	0.1	0.02	ANKRD18B	chr9	protein_coding	ankyrin repeat domain 18B
ENSG00000005187.12	106.146	2.15405	0.495103	4.35071	1.35699e-05	0.000459686	0.07	0.1	0.2	0.48	0.39	0.85	ACSM3	chr16	protein_coding	acyl-CoA synthetase medium chain family member 3
ENSG00000119729.12	1383.03	1.37195	0.314991	4.35552	1.32752e-05	0.000451183	3.14	3.52	2.1	9.48	8.27	5.38	RHOQ	chr2	protein_coding	ras homolog family member Q
ENSG00000133169.6	584.819	11.6471	1.22366	9.51826	1.76109e-21	9.83547e-19	0.03	0	0	47.79	29.96	31.54	BEX1	chrX	protein_coding	brain expressed X-linked 1
ENSG00000217128.12	1478.54	1.03845	0.316695	3.27902	0.0010417	0.0173036	2.69	4.08	2.16	6.34	7.75	4.61	FNIP1	chr5	protein_coding	folliculin interacting protein 1
ENSG00000127252.7	67.434	5.0021	0.560029	8.93185	4.18952e-19	1.80359e-16	0.09	0.15	0.02	3.31	2.74	2.29	PLAAT1	chr3	protein_coding	phospholipase A and acyltransferase 1
ENSG00000233058.2	255.384	1.5216	0.294251	5.17109	2.32728e-07	1.29976e-05	0.29	0.38	0.34	0.72	1.04	1.25	LINC00884	chr3	lncRNA	long intergenic non-protein coding RNA 884
ENSG00000120341.18	18.0064	2.7072	0.681192	3.97421	7.06144e-05	0.00186857	0.01	0.02	0.03	0.07	0.1	0.14	SEC16B	chr1	protein_coding	SEC16 homolog B, endoplasmic reticulum export factor
ENSG00000182253.15	1463.01	2.44672	0.341119	7.17265	7.35613e-13	1.15157e-10	1.47	2.05	0.77	7.58	8.25	7.92	SYNM	chr15	protein_coding	synemin
ENSG00000160233.8	83.5175	1.39169	0.413082	3.36904	0.000754318	0.0134373	0.19	0.29	0.1	0.43	0.61	0.51	LRRC3	chr21	protein_coding	leucine rich repeat containing 3
ENSG00000170017.12	11507.6	1.29649	0.295411	4.38876	1.14e-05	0.00039393	25.12	24.99	17.5	68.7	61.54	39.46	ALCAM	chr3	protein_coding	activated leukocyte cell adhesion molecule
ENSG00000287692.1	33.9137	2.42917	0.458892	5.29357	1.19954e-07	7.32127e-06	0.04	0.08	0.05	0.3	0.29	0.35	RP11-804C24.1	chr4	lncRNA	--
ENSG00000186642.16	29.7975	2.71591	0.636612	4.26619	1.98838e-05	0.000628255	0.01	0.03	0.04	0.09	0.17	0.28	PDE2A	chr11	protein_coding	phosphodiesterase 2A
ENSG00000123685.9	20.0157	1.69816	0.537946	3.15676	0.00159535	0.024253	0.09	0.09	0.08	0.34	0.2	0.34	BATF3	chr1	protein_coding	basic leucine zipper ATF-like transcription factor 3
ENSG00000169439.12	182.312	3.21478	0.408026	7.87886	3.30387e-15	7.18643e-13	0.16	0.18	0.28	1.53	1.58	2.92	SDC2	chr8	protein_coding	syndecan 2
