# Supplementary material for: Genome-wide identification and analysis of epithelial-mesenchymal transition-related RNA-binding proteins and alternative splicing in a human breast cancer cell line
Source: Sci Rep. 2024 May 23;14:11753. doi: 10.1038/s41598-024-62681-0 (PMC11116388; doi:10.1038/s41598-024-62681-0)
Supplement: Supplementary file 5 — Supplementary Data S1. [file 41598_2024_62681_MOESM5_ESM.zip › M1_vs_EM3_DESeq/M1_vs_EM3_Down_DEG.xlsx]

## Sheet: M1_vs_EM3_Down_DEG
Gene	baseMean	log2FoldChange	lfcSE	stat	pvalue	padj	EM3_1	EM3_2	EM3_3	M1_1	M1_2	M1_3	Symbol	Chr	GeneType	Description
ENSG00000135953.11	362.417	-1.49519	0.233393	-6.40632	1.49075e-10	3.89086e-09	2.1	2.54	2.48	0.8	0.77	0.79	MFSD9	chr2	protein_coding	major facilitator superfamily domain containing 9
ENSG00000145555.15	2960.2	-1.07154	0.314431	-3.40786	0.000654736	0.00510085	7.66	6.69	6.89	2.42	4.31	2.64	MYO10	chr5	protein_coding	myosin X
ENSG00000262302.1	248.051	-2.61312	0.317795	-8.22267	1.9902e-16	9.28322e-15	16.53	24.63	23.64	3.88	2.26	3.82	RP1-4G17.5	chr17	protein_coding	--
ENSG00000141179.14	550.933	-1.36795	0.267681	-5.11036	3.2155e-07	5.19783e-06	2.82	4.13	3.21	1.4	1.28	1	PCTP	chr17	protein_coding	phosphatidylcholine transfer protein
ENSG00000233834.6	6.02384	-6.02699	1.4667	-4.10922	3.96995e-05	0.000424772	0.24	0.47	0.29	0	0	0	AC005083.1	chr7	lncRNA	--
ENSG00000142675.18	257.974	-3.0572	0.390942	-7.82007	5.27919e-15	2.18592e-13	2.33	3.04	3.26	0.23	0.21	0.53	CNKSR1	chr1	protein_coding	connector enhancer of kinase suppressor of Ras 1
ENSG00000174327.7	263.863	-2.0245	0.481845	-4.20156	2.65086e-05	0.000293503	3.02	4.87	6.79	0.55	0.86	1.94	SLC16A13	chr17	protein_coding	solute carrier family 16 member 13
ENSG00000259828.1	27.4684	-1.9518	0.591003	-3.30253	0.000958172	0.00704772	0.15	0.23	0.43	0.04	0.07	0.08	RP11-63E9.1	chr6	lncRNA	--
ENSG00000231312.7	296.882	-1.09695	0.255424	-4.29464	1.74974e-05	0.000201511	0.8	0.88	0.71	0.36	0.29	0.39	MAP4K3-DT	chr2	lncRNA	MAP4K3 divergent transcript
ENSG00000163898.10	13.3781	-3.17606	0.85353	-3.72109	0.000198362	0.00176003	0.06	0.25	0.13	0.02	0.02	0.01	LIPH	chr3	protein_coding	lipase H
ENSG00000179913.11	450.267	-3.30288	0.312427	-10.5717	4.03284e-26	3.8551e-24	6.26	10.15	5.57	0.71	0.69	0.68	B3GNT3	chr19	protein_coding	UDP-GlcNAc:betaGal beta-1,3-N-acetylglucosaminyltransferase 3
ENSG00000214145.7	22.9061	-4.42441	1.03048	-4.29357	1.75825e-05	0.00020219	0.04	0.12	0.51	0.02	0	0.01	LINC00887	chr3	lncRNA	long intergenic non-protein coding RNA 887
ENSG00000121104.8	52.0081	-1.75641	0.441535	-3.97797	6.95061e-05	0.000701981	0.29	0.7	0.58	0.15	0.13	0.15	FAM117A	chr17	protein_coding	family with sequence similarity 117 member A
ENSG00000111863.13	128.472	-2.53414	0.427165	-5.93246	2.98437e-09	6.47983e-08	1.19	0.85	2.06	0.16	0.26	0.24	ADTRP	chr6	protein_coding	androgen dependent TFPI regulating protein
ENSG00000215375.6	265.667	-2.22821	0.307362	-7.24947	4.18414e-13	1.42304e-11	2.39	2.38	2.76	0.36	0.52	0.61	MYL5	chr4	protein_coding	myosin light chain 5
ENSG00000265107.3	63.6243	-2.9383	0.494388	-5.94331	2.79329e-09	6.09253e-08	1.09	0.95	0.5	0.06	0.09	0.16	GJA5	chr1	protein_coding	gap junction protein alpha 5
ENSG00000224614.2	2.59868	-4.81457	1.73072	-2.78183	0.00540536	0.0307597	0.05	0.04	0.05	0	0	0	TNK2-AS1	chr3	lncRNA	TNK2 antisense RNA 1
ENSG00000223891.6	150.438	-1.14431	0.429979	-2.66131	0.00778382	0.0412338	0.25	0.65	0.77	0.22	0.2	0.29	OSER1-DT	chr20	lncRNA	OSER1 divergent transcript
ENSG00000160323.19	62.6805	-1.70892	0.53085	-3.21922	0.0012854	0.0090645	0.21	0.33	0.71	0.08	0.1	0.17	ADAMTS13	chr9	protein_coding	ADAM metallopeptidase with thrombospondin type 1 motif 13
ENSG00000103528.17	39.9055	-3.01137	0.732955	-4.10853	3.98192e-05	0.000425857	0.07	0.18	0.45	0.03	0.01	0.04	SYT17	chr16	protein_coding	synaptotagmin 17
ENSG00000092607.15	56.9678	-4.54245	0.531436	-8.54751	1.25774e-17	6.50692e-16	0.48	0.74	0.65	0.04	0.02	0.02	TBX15	chr1	protein_coding	T-box transcription factor 15
ENSG00000167711.14	9.47138	-2.82654	0.92709	-3.04883	0.00229735	0.0149734	0.07	0.3	0.16	0.03	0.03	0.01	SERPINF2	chr17	protein_coding	serpin family F member 2
ENSG00000152669.9	93.6712	-1.47538	0.394376	-3.74104	0.000183264	0.00164174	1.72	2.04	2.12	0.47	0.48	1.02	CCNO	chr5	protein_coding	cyclin O
ENSG00000164197.12	80.4022	-2.45874	0.406337	-6.05099	1.43963e-09	3.28175e-08	0.51	0.8	0.56	0.14	0.12	0.06	RNF180	chr5	protein_coding	ring finger protein 180
ENSG00000105219.10	56.2055	-8.28303	1.23439	-6.71024	1.94301e-11	5.5953e-10	1.14	1.39	1.54	0.01	0	0	CCNP	chr19	protein_coding	cyclin P
ENSG00000142273.13	223.518	-6.11404	0.498386	-12.2677	1.35092e-34	2.17921e-32	5.32	5.97	8.97	0.05	0.05	0.17	CBLC	chr19	protein_coding	Cbl proto-oncogene C
ENSG00000067992.16	1692.54	-1.29098	0.313032	-4.12412	3.72161e-05	0.000400229	3.4	5.35	4.48	2.31	1.6	1.17	PDK3	chrX	protein_coding	pyruvate dehydrogenase kinase 3
ENSG00000279289.1	18.4274	-2.68204	0.675992	-3.96756	7.26128e-05	0.000728921	0.13	0.31	0.17	0.02	0.04	0.02	RP3-331H24.6	chr6	TEC	--
ENSG00000141738.14	122.026	-2.34546	0.53953	-4.34722	1.37875e-05	0.000161508	0.59	2.7	0.97	0.38	0.2	0.2	GRB7	chr17	protein_coding	growth factor receptor bound protein 7
ENSG00000198142.5	2345.84	-1.4133	0.299819	-4.71385	2.43085e-06	3.38527e-05	19.37	13.17	21.91	5.46	7.31	6.32	SOWAHC	chr2	protein_coding	sosondowah ankyrin repeat domain family member C
ENSG00000137440.5	3807.98	-10.4702	1.05426	-9.93131	3.04221e-23	2.40366e-21	49.63	42.64	324.39	0.13	0.09	0.05	FGFBP1	chr4	protein_coding	fibroblast growth factor binding protein 1
ENSG00000237330.3	20.546	-5.91069	1.16224	-5.08561	3.66449e-07	5.87457e-06	0.35	0.82	0.42	0.01	0	0.01	RNF223	chr1	protein_coding	ring finger protein 223
ENSG00000102760.13	75.3602	-2.39691	0.632147	-3.7917	0.00014962	0.00137863	2.55	1.46	5.07	0.12	0.67	0.79	RGCC	chr13	protein_coding	regulator of cell cycle
ENSG00000257524.6	1499.55	-1.09191	0.252171	-4.33003	1.49091e-05	0.000173596	12.06	11.69	15.87	5.32	5.59	6.46	RP11-203J24.9	chr9	protein_coding	--
ENSG00000224081.9	10.145	-2.33215	0.766312	-3.04335	0.00233963	0.0152106	0.04	0.04	0.04	0.01	0	0.01	SLC44A3-AS1	chr1	transcribed_processed_pseudogene	SLC44A3 antisense RNA 1
ENSG00000162757.4	212.309	-1.50775	0.272373	-5.53562	3.10134e-08	5.81915e-07	1.45	1.64	1.88	0.63	0.45	0.56	C1orf74	chr1	protein_coding	chromosome 1 open reading frame 74
ENSG00000185532.20	20.4456	-2.5459	0.708976	-3.59095	0.000329476	0.00278002	0.07	0.09	0.04	0.01	0.02	0	PRKG1	chr10	protein_coding	protein kinase cGMP-dependent 1
ENSG00000111261.14	193.104	-2.7724	0.406789	-6.81532	9.40555e-12	2.81548e-10	1.39	1.97	1.02	0.32	0.15	0.13	MANSC1	chr12	protein_coding	MANSC domain containing 1
ENSG00000230701.2	40.0859	-1.47157	0.534782	-2.75172	0.00592834	0.0331351	0.73	0.28	0.93	0.18	0.26	0.21	FBXW4P1	chr22	processed_pseudogene	F-box and WD repeat domain containing 4 pseudogene 1
ENSG00000070190.13	60.7631	-6.48385	0.807001	-8.03449	9.39676e-16	4.14976e-14	0.72	0.68	0.55	0.01	0	0.01	DAPP1	chr4	protein_coding	dual adaptor of phosphotyrosine and 3-phosphoinositides 1
ENSG00000174469.23	375.612	-6.06	0.576276	-10.5158	7.30686e-26	6.7622e-24	1.23	1.51	0.62	0.03	0.02	0	CNTNAP2	chr7	protein_coding	contactin associated protein 2
ENSG00000135299.17	10.3246	-2.95228	0.862462	-3.42308	0.000619147	0.00484901	0.08	0.05	0.03	0.01	0	0.01	ANKRD6	chr6	protein_coding	ankyrin repeat domain 6
ENSG00000250012.2	25.5719	-1.9622	0.536406	-3.65804	0.000254148	0.0021971	0.49	0.75	0.59	0.15	0.08	0.21	RP11-124N2.1	chr3	lncRNA	--
ENSG00000007264.15	1041.21	-1.31441	0.335717	-3.91524	9.03129e-05	0.000885181	8.81	7.05	10.69	2.54	2.71	4.73	MATK	chr19	protein_coding	megakaryocyte-associated tyrosine kinase
ENSG00000166126.11	112.903	-1.4741	0.324105	-4.54821	5.4103e-06	6.98199e-05	0.82	0.98	1.07	0.33	0.24	0.4	AMN	chr14	protein_coding	amnion associated transmembrane protein
ENSG00000269825.2	646.968	-1.03448	0.371302	-2.78608	0.00533503	0.0304116	5.75	6.26	3.14	3.16	2.32	1.47	CTD-3099C6.13	chr19	protein_coding	--
ENSG00000017260.20	4108.04	-1.09384	0.245722	-4.45153	8.52619e-06	0.000105236	16.43	16.9	15.4	8.07	7.75	5.54	ATP2C1	chr3	protein_coding	ATPase secretory pathway Ca2+ transporting 1
ENSG00000228801.6	88.3444	-1.17205	0.428819	-2.73321	0.00627196	0.0345814	0.49	0.99	0.41	0.35	0.19	0.25	RP11-110G21.1	chr8	lncRNA	--
ENSG00000134802.18	8323.86	-1.00685	0.341975	-2.94423	0.00323757	0.0199749	45.94	43.68	92.57	27.57	25.95	31.38	SLC43A3	chr11	protein_coding	solute carrier family 43 member 3
ENSG00000054690.14	14.1573	-3.2703	0.823812	-3.96972	7.19577e-05	0.000724222	0.02	0.09	0.07	0	0.01	0	PLEKHH1	chr14	protein_coding	pleckstrin homology, MyTH4 and FERM domain containing H1
ENSG00000236345.1	195.77	-3.29634	0.563847	-5.84616	5.0306e-09	1.0537e-07	2.82	2.77	12.5	0.6	0.5	0.63	SCAT8	chr6	lncRNA	S-phase cancer associated transcript 8
ENSG00000158089.15	379.019	-1.22164	0.259044	-4.71596	2.40571e-06	3.35227e-05	3.21	3.18	2.66	1.08	1.12	1.42	GALNT14	chr2	protein_coding	polypeptide N-acetylgalactosaminyltransferase 14
ENSG00000099219.14	5024.45	-2.07945	0.219992	-9.45239	3.31167e-21	2.24276e-19	27.79	31.06	33.46	6.73	7.3	6.35	ERMP1	chr9	protein_coding	endoplasmic reticulum metallopeptidase 1
ENSG00000169710.9	61255.1	-2.17577	0.472941	-4.6005	4.21478e-06	5.55648e-05	134.43	209.9	454.4	39.08	39.81	86.01	FASN	chr17	protein_coding	fatty acid synthase
ENSG00000229848.1	31.8508	-3.0398	0.704238	-4.31644	1.58567e-05	0.000183892	1.16	0.63	2.59	0.05	0.26	0.17	RP13-766D20.2	chr17	lncRNA	--
ENSG00000130487.9	531.719	-2.90594	0.307523	-9.44949	3.40478e-21	2.29246e-19	3.88	4.33	5.37	0.47	0.46	0.76	KLHDC7B	chr22	protein_coding	kelch domain containing 7B
ENSG00000164142.16	1684.92	-2.0164	0.249511	-8.0814	6.4026e-16	2.84371e-14	4.96	5.22	6.73	1.47	1.07	1.39	FAM160A1	chr4	protein_coding	--
ENSG00000187164.20	875.718	-1.36627	0.328506	-4.15903	3.19603e-05	0.000346919	3.92	4.6	2.82	1.9	1.31	0.93	SHTN1	chr10	protein_coding	shootin 1
ENSG00000137575.12	6000.75	-1.40194	0.334019	-4.19719	2.70247e-05	0.000298363	42	49.02	44.21	23.34	15.47	9.37	SDCBP	chr8	protein_coding	syndecan binding protein
ENSG00000167107.13	434.416	-1.10251	0.422937	-2.60679	0.00913961	0.0471054	1.41	2.01	4.16	0.97	0.87	1.46	ACSF2	chr17	protein_coding	acyl-CoA synthetase family member 2
ENSG00000163995.21	12.5384	-2.1211	0.807448	-2.62692	0.00861607	0.0449961	0.08	0.04	0.13	0.01	0.01	0.03	ABLIM2	chr4	protein_coding	actin binding LIM protein family member 2
ENSG00000158528.12	74.2344	-2.51059	0.423778	-5.9243	3.13633e-09	6.77711e-08	0.32	0.35	0.17	0.06	0.04	0.04	PPP1R9A	chr7	protein_coding	protein phosphatase 1 regulatory subunit 9A
ENSG00000120437.9	4214.16	-1.90548	0.296059	-6.43613	1.2256e-10	3.22054e-09	44.3	71.44	71.7	19.99	11.66	15.37	ACAT2	chr6	protein_coding	acetyl-CoA acetyltransferase 2
ENSG00000164932.13	115.713	-3.71298	0.406795	-9.12739	7.01691e-20	4.35818e-18	2.49	2.66	3.98	0.29	0.23	0.13	CTHRC1	chr8	protein_coding	collagen triple helix repeat containing 1
ENSG00000113396.13	86.9388	-1.35226	0.398477	-3.39358	0.000689851	0.00534152	0.79	1.32	0.87	0.3	0.5	0.27	SLC27A6	chr5	protein_coding	solute carrier family 27 member 6
ENSG00000110934.13	42.3347	-8.8406	1.25974	-7.01782	2.25357e-12	7.23042e-11	0.35	0.55	0.68	0	0	0	BIN2	chr12	protein_coding	bridging integrator 2
ENSG00000129951.19	13.0868	-4.18779	1.13351	-3.69452	0.000220301	0.00193181	0.07	0.11	0.5	0.03	0	0.01	PLPPR3	chr19	protein_coding	phospholipid phosphatase related 3
ENSG00000173227.14	643.103	-2.98624	0.563708	-5.29749	1.17403e-07	2.03976e-06	1.53	0.93	5.18	0.2	0.29	0.42	SYT12	chr11	protein_coding	synaptotagmin 12
ENSG00000133134.12	13.5629	-2.82208	0.740665	-3.8102	0.000138853	0.00128965	0.35	0.7	0.5	0.07	0.04	0.1	BEX2	chrX	protein_coding	brain expressed X-linked 2
ENSG00000146477.6	26.75	-6.30365	1.13523	-5.55274	2.81232e-08	5.30686e-07	0.52	0.43	0.26	0.01	0.01	0	SLC22A3	chr6	protein_coding	solute carrier family 22 member 3
ENSG00000047936.11	2802.78	-1.41682	0.364234	-3.88985	0.000100306	0.000968416	8.67	8.41	16.89	3.52	3.08	5.32	ROS1	chr6	protein_coding	ROS proto-oncogene 1, receptor tyrosine kinase
ENSG00000169020.10	2241.55	-1.04276	0.251343	-4.14875	3.343e-05	0.000361653	68.94	78.44	92.77	36.22	29.95	43.02	ATP5ME	chr4	protein_coding	ATP synthase membrane subunit e
ENSG00000235092.6	46.6461	-3.05025	0.497561	-6.13041	8.76528e-10	2.065e-08	0.23	0.22	0.43	0.04	0.03	0.03	ID2-AS1	chr2	lncRNA	ID2 antisense RNA 1
ENSG00000153093.20	84.9874	-8.88074	1.24397	-7.13906	9.39735e-13	3.10956e-11	0.53	0.68	0.33	0	0	0	ACOXL	chr2	protein_coding	acyl-CoA oxidase like
ENSG00000241280.1	9.88595	-2.30655	0.890156	-2.59117	0.00956495	0.048907	0.08	0.13	0.36	0.02	0.04	0.04	RP11-221J22.2	chr3	lncRNA	--
ENSG00000266850.1	6.20186	-3.01829	1.12843	-2.67477	0.00747811	0.0399698	0.13	0.2	0.33	0.06	0	0.02	RP11-370A5.1	chr18	lncRNA	--
ENSG00000177383.5	2339.23	-1.03226	0.222228	-4.64508	3.39946e-06	4.5804e-05	40.07	47.16	49.8	22.97	17.76	22.09	MAGEF1	chr3	protein_coding	MAGE family member F1
ENSG00000203943.9	42.2203	-1.94285	0.6147	-3.16064	0.00157421	0.0108702	0.24	0.69	0.54	0.23	0.04	0.09	SAMD13	chr1	protein_coding	sterile alpha motif domain containing 13
ENSG00000128710.6	9.5237	-2.59486	0.882979	-2.93876	0.00329529	0.020245	0.15	0.24	0.09	0.05	0.02	0.01	HOXD10	chr2	protein_coding	homeobox D10
ENSG00000185621.11	420.058	-1.26884	0.264778	-4.79209	1.65055e-06	2.37256e-05	1.74	1.72	1.6	0.81	0.66	0.51	LMLN	chr3	protein_coding	leishmanolysin like peptidase
ENSG00000225778.5	10.4244	-2.57384	0.816908	-3.15071	0.00162874	0.0111898	0.09	0.16	0.16	0.01	0.02	0.04	PROSER2-AS1	chr10	lncRNA	PROSER2 antisense RNA 1
ENSG00000125637.16	248.954	-3.50138	0.31718	-11.0391	2.47543e-28	2.64985e-26	0.71	0.83	0.98	0.06	0.06	0.09	PSD4	chr2	protein_coding	pleckstrin and Sec7 domain containing 4
ENSG00000165591.7	32.7352	-5.58236	0.879217	-6.34924	2.16377e-10	5.5477e-09	0.45	0.76	1.16	0.01	0.01	0.02	FAAH2	chrX	protein_coding	fatty acid amide hydrolase 2
ENSG00000091490.11	1211.43	-4.31184	0.295248	-14.6041	2.64389e-48	8.77355e-46	6.01	7.08	9.77	0.31	0.34	0.42	SEL1L3	chr4	protein_coding	SEL1L family member 3
ENSG00000168899.5	23.3928	-2.85334	0.632651	-4.51013	6.47883e-06	8.21937e-05	0.75	1.08	2.03	0.19	0.16	0.15	VAMP5	chr2	protein_coding	vesicle associated membrane protein 5
ENSG00000229666.1	23.3176	-3.69872	0.662603	-5.58212	2.37609e-08	4.53155e-07	1.1	1.9	1.16	0.07	0.11	0.12	MAST4-AS1	chr5	lncRNA	MAST4 antisense RNA 1
ENSG00000106733.21	402.132	-1.0314	0.348175	-2.9623	0.00305352	0.0190264	2.15	3.91	4.34	2.17	1.24	1.37	NMRK1	chr9	protein_coding	nicotinamide riboside kinase 1
ENSG00000164488.12	160.842	-2.34788	0.501422	-4.68245	2.83472e-06	3.88695e-05	1.12	1.11	2.47	0.16	0.21	0.5	DACT2	chr6	protein_coding	dishevelled binding antagonist of beta catenin 2
ENSG00000171295.13	156.892	-1.44159	0.275176	-5.23879	1.61633e-07	2.73059e-06	0.93	0.89	0.82	0.32	0.32	0.26	ZNF440	chr19	protein_coding	zinc finger protein 440
ENSG00000184719.12	91.2501	-3.3743	0.424726	-7.94465	1.94739e-15	8.34611e-14	0.76	1.13	0.7	0.05	0.06	0.12	RNLS	chr10	protein_coding	renalase, FAD dependent amine oxidase
ENSG00000003096.14	12.1453	-2.34009	0.834627	-2.80376	0.00505112	0.0290355	0.07	0.12	0.02	0.01	0.01	0.01	KLHL13	chrX	protein_coding	kelch like family member 13
ENSG00000174516.15	524.391	-1.59694	0.308338	-5.17918	2.22867e-07	3.69784e-06	3.69	4.3	6.89	1.64	1.38	1.59	PELI3	chr11	protein_coding	pellino E3 ubiquitin protein ligase family member 3
ENSG00000261804.2	11.3956	-6.94675	1.35635	-5.12163	3.02899e-07	4.9272e-06	0.29	0.57	0.36	0	0	0	RP11-44F14.2	chr16	lncRNA	--
ENSG00000128254.16	21.6972	-2.31514	0.792014	-2.9231	0.00346565	0.0211963	0.12	0.02	0.23	0.02	0.04	0.02	C22orf24	chr22	lncRNA	--
ENSG00000129595.14	526.594	-5.19384	0.400814	-12.9583	2.10995e-38	3.95259e-36	1.97	2.5	4.39	0.09	0.09	0.05	EPB41L4A	chr5	protein_coding	erythrocyte membrane protein band 4.1 like 4A
ENSG00000118242.16	406.742	-1.36255	0.267368	-5.09616	3.46613e-07	5.57368e-06	3.71	4.53	3.72	1.8	1.42	1.14	MREG	chr2	protein_coding	melanoregulin
ENSG00000181085.15	11.0917	-3.30825	0.909181	-3.63872	0.000274001	0.00235122	0.1	0.19	0.21	0.03	0	0.02	MAPK15	chr8	protein_coding	mitogen-activated protein kinase 15
ENSG00000214922.9	100.52	-2.10206	0.359273	-5.85088	4.88976e-09	1.02698e-07	0.73	1.32	0.86	0.2	0.23	0.2	HLA-F-AS1	chr6	lncRNA	HLA-F antisense RNA 1
ENSG00000226742.4	496.084	-2.64026	0.310357	-8.50718	1.78212e-17	9.09823e-16	11.59	10.62	8.9	2.25	1.26	1.21	HSBP1L1	chr18	protein_coding	heat shock factor binding protein 1 like 1
ENSG00000124215.17	9.13947	-3.02639	0.93581	-3.23398	0.00122076	0.00868784	0.04	0.12	0.06	0.01	0.01	0	CDH26	chr20	protein_coding	cadherin 26
ENSG00000164850.15	36.0332	-1.8358	0.463871	-3.95757	7.57157e-05	0.000756473	0.39	0.51	0.43	0.17	0.11	0.07	GPER1	chr7	protein_coding	G protein-coupled estrogen receptor 1
ENSG00000010165.20	1516.28	-1.02427	0.225131	-4.54965	5.37344e-06	6.94214e-05	12.29	12.02	14.99	6.02	5.77	6.3	EEF1AKNMT	chr1	protein_coding	--
ENSG00000116199.12	3142.35	-1.36951	0.265174	-5.16456	2.41011e-07	3.96752e-06	19.07	21.68	14.86	7.29	7.38	5.41	FAM20B	chr1	protein_coding	FAM20B glycosaminoglycan xylosylkinase
ENSG00000257681.1	9.76978	-2.44479	0.864721	-2.82725	0.00469491	0.0272713	0.18	0.33	0.64	0.1	0.04	0.07	RP11-341G23.4	chr12	lncRNA	--
ENSG00000005379.17	255.631	-1.13723	0.37919	-2.99911	0.0027077	0.0171897	0.53	0.74	1.03	0.24	0.26	0.47	TSPOAP1	chr17	protein_coding	TSPO associated protein 1
ENSG00000114473.14	2311.77	-1.05317	0.296341	-3.5539	0.000379559	0.0031466	9.72	7.72	13.45	4.04	4.79	5.08	IQCG	chr3	protein_coding	IQ motif containing G
ENSG00000116663.11	64.8311	-2.14196	0.442828	-4.83701	1.3181e-06	1.92204e-05	1.26	1.17	2.08	0.38	0.18	0.4	FBXO6	chr1	protein_coding	F-box protein 6
ENSG00000079459.13	13813.2	-2.04905	0.458035	-4.47358	7.69208e-06	9.58067e-05	51.47	100.45	166.36	18.87	15.41	37.53	FDFT1	chr8	protein_coding	farnesyl-diphosphate farnesyltransferase 1
ENSG00000171509.16	4.74493	-4.66781	1.53481	-3.0413	0.0023556	0.0152887	0.05	0.06	0.02	0	0	0	RXFP1	chr4	protein_coding	relaxin family peptide receptor 1
ENSG00000136235.17	419.748	-1.94826	0.362896	-5.36864	7.93344e-08	1.40999e-06	2.36	1.9	4.09	0.55	0.75	0.72	GPNMB	chr7	protein_coding	glycoprotein nmb
ENSG00000253438.4	25.0471	-3.14607	0.622564	-5.05341	4.33987e-07	6.87191e-06	0.07	0.07	0.05	0.01	0	0.01	PCAT1	chr8	lncRNA	prostate cancer associated transcript 1
ENSG00000163624.6	673.944	-4.78259	0.343937	-13.9054	5.87034e-44	1.53216e-41	8.38	8.63	5.37	0.34	0.25	0.17	CDS1	chr4	protein_coding	CDP-diacylglycerol synthase 1
ENSG00000189143.10	211.037	-7.47778	0.752075	-9.94286	2.70925e-23	2.14789e-21	0.71	2.62	3.33	0.02	0	0.01	CLDN4	chr7	protein_coding	claudin 4
ENSG00000238266.2	1212.92	-1.48619	0.358142	-4.14972	3.32884e-05	0.000360325	5	2.5	5.9	1.34	1.63	1.51	LINC00707	chr10	lncRNA	long intergenic non-protein coding RNA 707
ENSG00000228137.1	6.18274	-3.04084	1.11645	-2.72367	0.006456	0.0353778	0.24	0.9	0.97	0.07	0.05	0.12	AP001469.7	chr21	lncRNA	--
ENSG00000172031.7	158.255	-3.57622	0.479369	-7.46026	8.6349e-14	3.16872e-12	3.83	3.82	1.96	0.4	0.27	0.09	EPHX4	chr1	protein_coding	epoxide hydrolase 4
ENSG00000198515.16	5.2147	-3.86855	1.41043	-2.74281	0.00609168	0.033804	0.02	0.12	0.07	0.01	0.01	0	CNGA1	chr4	protein_coding	cyclic nucleotide gated channel subunit alpha 1
ENSG00000285533.2	76.5721	-1.23248	0.457428	-2.69437	0.00705216	0.0380345	0.36	0.88	0.91	0.27	0.19	0.39	RELA-DT	chr11	lncRNA	RELA divergent transcript
ENSG00000069535.14	3.72501	-4.31015	1.57666	-2.73371	0.00626245	0.0345618	0.03	0.07	0.08	0	0.01	0	MAOB	chrX	protein_coding	monoamine oxidase B
ENSG00000046604.14	8894.43	-2.64044	0.258496	-10.2146	1.70517e-24	1.47247e-22	38.14	43.42	38.25	7.37	6.18	4.45	DSG2	chr18	protein_coding	desmoglein 2
ENSG00000288062.1	48.052	-1.77122	0.421048	-4.2067	2.59128e-05	0.000287591	0.78	0.66	0.45	0.21	0.16	0.14	RP11-526D8.12	chr9	lncRNA	--
ENSG00000123124.14	2809.42	-1.30841	0.314222	-4.16398	3.12743e-05	0.00034032	16.78	16.73	11.94	6.99	6.45	3.74	WWP1	chr8	protein_coding	WW domain containing E3 ubiquitin protein ligase 1
ENSG00000135378.4	1220.63	-3.5346	0.486533	-7.26487	3.73395e-13	1.27365e-11	10.98	13.38	5.75	1.28	0.87	0.29	PRRG4	chr11	protein_coding	proline rich and Gla domain 4
ENSG00000090530.10	232.613	-2.68492	0.385326	-6.96792	3.2167e-12	1.02077e-10	1.76	1.2	2.38	0.18	0.25	0.34	P3H2	chr3	protein_coding	prolyl 3-hydroxylase 2
ENSG00000095015.6	872.761	-1.34385	0.312821	-4.29591	1.73978e-05	0.000200463	4.49	4.33	3.16	1.88	1.56	0.99	MAP3K1	chr5	protein_coding	mitogen-activated protein kinase kinase kinase 1
ENSG00000196083.10	2969.18	-1.98172	0.34364	-5.76684	8.07716e-09	1.63436e-07	10	6.45	13.83	2.05	2.84	2.26	IL1RAP	chr3	protein_coding	interleukin 1 receptor accessory protein
ENSG00000143797.12	2490.34	-1.0936	0.314241	-3.48013	0.000501177	0.0040172	7.96	9.66	11.32	5.2	4.78	2.71	MBOAT2	chr2	protein_coding	membrane bound O-acyltransferase domain containing 2
ENSG00000205336.14	2290.76	-1.99718	0.295469	-6.75936	1.38606e-11	4.05501e-10	7.81	8.59	13.73	2.17	2.37	2.5	ADGRG1	chr16	protein_coding	adhesion G protein-coupled receptor G1
ENSG00000170837.3	426.129	-4.69801	0.424072	-11.0783	1.59849e-28	1.72704e-26	9.97	7.22	5.76	0.2	0.44	0.17	GPR27	chr3	protein_coding	G protein-coupled receptor 27
ENSG00000198774.5	134.282	-4.27297	0.560411	-7.6247	2.44608e-14	9.42288e-13	0.92	0.88	1.63	0.12	0.04	0.01	RASSF9	chr12	protein_coding	Ras association domain family member 9
ENSG00000101695.9	313.009	-3.19264	0.334258	-9.55142	1.27934e-21	8.89757e-20	2.22	2.93	1.77	0.22	0.3	0.19	RNF125	chr18	protein_coding	ring finger protein 125
ENSG00000155269.12	17.5048	-1.60776	0.568299	-2.82908	0.00466824	0.0271367	0.07	0.07	0.05	0.01	0.02	0.02	GPR78	chr4	protein_coding	G protein-coupled receptor 78
ENSG00000177854.8	203.658	-1.37723	0.484452	-2.84286	0.00447103	0.0261408	2.06	5.3	7.28	1.95	0.93	2.41	TMEM187	chrX	protein_coding	transmembrane protein 187
ENSG00000177494.6	70.6073	-6.1241	0.835252	-7.33204	2.26677e-13	7.9901e-12	2.93	1.13	0.56	0.01	0.03	0.02	ZBED2	chr3	protein_coding	zinc finger BED-type containing 2
ENSG00000246465.1	108.405	-1.33868	0.416886	-3.21114	0.00132211	0.00929237	1.33	2.04	1.29	0.44	0.37	0.9	RP11-57A19.2	chr16	lncRNA	--
ENSG00000164116.17	103.139	-2.41683	0.354137	-6.82458	8.81841e-12	2.64655e-10	0.5	0.34	0.38	0.07	0.06	0.09	GUCY1A1	chr4	protein_coding	guanylate cyclase 1 soluble subunit alpha 1
ENSG00000132749.11	428.549	-1.96754	0.337131	-5.83614	5.34251e-09	1.11602e-07	2.72	3.7	2.35	1.02	0.47	0.63	TESMIN	chr11	protein_coding	testis expressed metallothionein like protein
ENSG00000165168.8	2.78294	-4.91208	1.85373	-2.64983	0.00805318	0.0424381	0.06	0.03	0.01	0	0	0	CYBB	chrX	protein_coding	cytochrome b-245 beta chain
ENSG00000260328.1	107.311	-2.8857	0.575846	-5.01124	5.40804e-07	8.43676e-06	0.96	1.01	2.59	0.07	0.18	0.33	RP11-416I2.1	chr17	lncRNA	--
ENSG00000174669.12	739.376	-2.19341	0.437666	-5.01161	5.39768e-07	8.42626e-06	8.16	11.97	13.01	1.67	1.16	3.95	SLC29A2	chr11	protein_coding	solute carrier family 29 member 2
ENSG00000118707.11	519.458	-1.13182	0.250871	-4.51154	6.43578e-06	8.17369e-05	4.66	4.12	4.51	2.28	1.49	1.94	TGIF2	chr20	protein_coding	TGFB induced factor homeobox 2
ENSG00000268621.6	15.2135	-2.1308	0.731522	-2.91283	0.00358167	0.0217911	0.12	0.31	0.13	0.02	0.04	0.06	IGFL2-AS1	chr19	lncRNA	IGFL2 antisense RNA 1
ENSG00000101443.18	890.131	-2.63348	0.455301	-5.78404	7.29285e-09	1.49519e-07	20.22	15.13	49.56	3.03	4.36	5.36	WFDC2	chr20	protein_coding	WAP four-disulfide core domain 2
ENSG00000171604.12	324.633	-1.01667	0.371834	-2.7342	0.00625313	0.034535	2.27	4.13	2.14	1.85	1.21	0.89	CXXC5	chr5	protein_coding	CXXC finger protein 5
ENSG00000173930.9	14.6916	-2.65386	0.700239	-3.78994	0.000150682	0.00138787	0.07	0.16	0.14	0.02	0.01	0.02	SLCO4C1	chr5	protein_coding	solute carrier organic anion transporter family member 4C1
ENSG00000189195.15	164.148	-1.6931	0.501441	-3.37648	0.000734205	0.00561384	0.52	1.28	0.44	0.37	0.16	0.13	BTBD8	chr1	protein_coding	BTB domain containing 8
ENSG00000234350.5	20.1586	-3.79488	0.79633	-4.76546	1.88423e-06	2.68355e-05	0.19	0.16	0.06	0.02	0	0.01	AC007405.4	chr2	lncRNA	--
ENSG00000131187.10	356.525	-1.00352	0.296324	-3.38656	0.000707756	0.00544747	4.33	3.84	4.61	2	1.42	2.58	F12	chr5	protein_coding	coagulation factor XII
ENSG00000054179.12	97.9455	-5.84104	0.655326	-8.91318	4.95895e-19	2.90888e-17	1.26	1.3	2.85	0.02	0.01	0.06	ENTPD2	chr9	protein_coding	ectonucleoside triphosphate diphosphohydrolase 2
ENSG00000106976.21	932.687	-2.4758	0.274749	-9.01116	2.03883e-19	1.23334e-17	3.37	3.77	3.77	0.48	0.57	0.78	DNM1	chr9	protein_coding	dynamin 1
ENSG00000213214.5	33.0715	-5.60204	0.854744	-6.55406	5.59937e-11	1.53744e-09	0.53	0.47	0.84	0.01	0.02	0.01	ARHGEF35	chr7	protein_coding	Rho guanine nucleotide exchange factor 35
ENSG00000099204.20	1362.67	-5.24027	0.304996	-17.1814	3.65692e-66	2.83156e-63	6.49	6.24	6.49	0.23	0.14	0.11	ABLIM1	chr10	protein_coding	actin binding LIM protein 1
ENSG00000232931.6	71.8526	-1.13338	0.384385	-2.94855	0.00319265	0.0197629	0.23	0.32	0.31	0.08	0.16	0.12	LINC00342	chr2	lncRNA	long intergenic non-protein coding RNA 342
ENSG00000166349.10	35.3006	-2.57703	0.643249	-4.00626	6.16868e-05	0.000629857	0.11	0.37	0.1	0.05	0.02	0.02	RAG1	chr11	protein_coding	recombination activating 1
ENSG00000239887.6	31.8882	-2.20018	0.668753	-3.28997	0.00100197	0.00732605	0.27	0.56	0.08	0.08	0.06	0.05	C1orf226	chr1	protein_coding	chromosome 1 open reading frame 226
ENSG00000150510.17	37.5669	-1.48302	0.435135	-3.40819	0.000653954	0.00509902	0.26	0.17	0.18	0.08	0.06	0.06	FAM124A	chr13	protein_coding	family with sequence similarity 124 member A
ENSG00000242366.4	39.7735	-7.78296	1.24824	-6.23517	4.51297e-10	1.10816e-08	0.64	0.85	0.95	0	0.01	0	UGT1A8	chr2	protein_coding	UDP glucuronosyltransferase family 1 member A8
ENSG00000112294.14	1579.71	-2.60422	0.246394	-10.5693	4.13413e-26	3.93573e-24	9.33	8.13	9.09	1.73	1.17	1.22	ALDH5A1	chr6	protein_coding	aldehyde dehydrogenase 5 family member A1
ENSG00000128487.18	784.289	-1.49285	0.251071	-5.94591	2.74921e-09	6.02466e-08	1.33	1.43	1.28	0.38	0.51	0.44	SPECC1	chr17	protein_coding	sperm antigen with calponin homology and coiled-coil domains 1
ENSG00000003400.15	38.2148	-3.45831	0.552809	-6.25588	3.95268e-10	9.79903e-09	0.14	0.24	0.31	0.03	0.02	0.02	CASP10	chr2	protein_coding	caspase 10
ENSG00000287778.1	16.9893	-5.63443	1.21453	-4.6392	3.49768e-06	4.71e-05	0.07	0.17	0.06	0	0	0.01	RP11-281P23.3	chr4	lncRNA	--
ENSG00000181885.18	1747.49	-2.58044	0.336022	-7.67937	1.59869e-14	6.30493e-13	22.66	29.98	36.55	5.08	2.82	6.13	CLDN7	chr17	protein_coding	claudin 7
ENSG00000139428.12	950.295	-1.23937	0.414198	-2.99221	0.0027697	0.0174973	3.7	5.34	7.43	1.55	1.44	3.53	MMAB	chr12	protein_coding	metabolism of cobalamin associated B
ENSG00000166823.5	35.2431	-1.21021	0.453414	-2.66911	0.0076053	0.0404913	0.47	0.63	0.44	0.27	0.12	0.24	MESP1	chr15	protein_coding	mesoderm posterior bHLH transcription factor 1
ENSG00000159228.13	2228.96	-1.05877	0.239098	-4.4282	9.50248e-06	0.000115573	27.79	29.38	33.95	15.1	10.8	15.18	CBR1	chr21	protein_coding	carbonyl reductase 1
ENSG00000156976.17	11193	-1.25577	0.199433	-6.29668	3.04093e-10	7.66967e-09	58.49	64.88	67.49	26.01	24.39	24.35	EIF4A2	chr3	protein_coding	eukaryotic translation initiation factor 4A2
ENSG00000125775.15	32.4781	-1.90616	0.636786	-2.99341	0.00275876	0.0174376	0.25	0.26	0.97	0.1	0.11	0.16	SDCBP2	chr20	protein_coding	syndecan binding protein 2
ENSG00000225760.2	45.9751	-1.66989	0.625399	-2.67012	0.0075825	0.0404069	0.94	0.55	2.86	0.3	0.4	0.57	LINC00431	chr13	transcribed_unprocessed_pseudogene	long intergenic non-protein coding RNA 431
ENSG00000147697.9	19.2779	-4.1733	0.810906	-5.14647	2.65428e-07	4.34811e-06	0.26	0.5	0.27	0.04	0.01	0.01	GSDMC	chr8	protein_coding	gasdermin C
ENSG00000076554.16	3324.94	-1.58173	0.501054	-3.15679	0.00159514	0.0109951	21.19	17.83	6.45	6.82	5.46	2.01	TPD52	chr8	protein_coding	tumor protein D52
ENSG00000236901.6	57.2574	-3.79967	0.469395	-8.09481	5.73535e-16	2.55223e-14	0.45	0.53	0.34	0.03	0.03	0.02	MIR600HG	chr9	lncRNA	MIR600 host gene
ENSG00000245904.4	24.6634	-1.45491	0.56145	-2.59134	0.00956016	0.0488932	0.05	0.13	0.09	0.05	0.02	0.03	RP11-796E2.4	chr12	lncRNA	--
ENSG00000249942.1	9.74399	-3.11764	0.932454	-3.34348	0.000827351	0.00622161	0.29	0.51	0.97	0.1	0.06	0.03	AC142293.3	chr4	lncRNA	--
ENSG00000141391.14	148.981	-1.61579	0.302182	-5.34708	8.93866e-08	1.57778e-06	2.26	2.25	1.79	0.59	0.54	0.79	PRELID3A	chr18	protein_coding	PRELI domain containing 3A
ENSG00000247081.8	114.77	-1.69615	0.301422	-5.62715	1.83211e-08	3.54946e-07	0.27	0.31	0.25	0.09	0.08	0.07	BAALC-AS1	chr8	lncRNA	BAALC antisense RNA 1
ENSG00000176658.17	289.276	-4.32435	0.346285	-12.4878	8.69823e-36	1.45361e-33	1.55	1.89	1.56	0.07	0.11	0.05	MYO1D	chr17	protein_coding	myosin ID
ENSG00000249364.6	18.6627	-4.41076	1.10327	-3.99789	6.39099e-05	0.000650269	0.05	0.02	0.34	0	0	0.01	RP11-434D9.1	chr5	lncRNA	--
ENSG00000174137.13	89.8029	-1.75334	0.390069	-4.49494	6.95884e-06	8.78039e-05	0.82	0.77	0.85	0.22	0.13	0.33	FAM53A	chr4	protein_coding	family with sequence similarity 53 member A
ENSG00000149573.9	437.915	-6.33192	0.403727	-15.6837	1.95656e-55	8.57526e-53	3.4	6.02	4.17	0.06	0.04	0.06	MPZL2	chr11	protein_coding	myelin protein zero like 2
ENSG00000251396.7	10.3264	-2.17724	0.82442	-2.64093	0.00826779	0.0435296	0.02	0.05	0.05	0.02	0	0.01	LINC01301	chr8	lncRNA	long intergenic non-protein coding RNA 1301
ENSG00000171345.13	2862.82	-4.0112	0.545922	-7.34758	2.01827e-13	7.15761e-12	35	63.76	72.92	1.25	1.93	6.7	KRT19	chr17	protein_coding	keratin 19
ENSG00000224259.7	40.4245	-4.53667	0.610121	-7.4357	1.04018e-13	3.77536e-12	0.43	0.46	0.68	0.02	0.02	0.02	LINC01133	chr1	lncRNA	long intergenic non-protein coding RNA 1133
ENSG00000260284.1	4.34464	-5.5573	1.68973	-3.28886	0.00100593	0.00734623	0.12	0.16	0.77	0	0	0	TPSP2	chr16	unprocessed_pseudogene	tryptase pseudogene 2
ENSG00000135622.13	326.712	-1.44407	0.264161	-5.46664	4.58641e-08	8.42348e-07	1.78	1.88	2.03	0.77	0.49	0.71	SEMA4F	chr2	protein_coding	ssemaphorin 4F
ENSG00000213160.10	1312.66	-1.28996	0.30786	-4.19011	2.78823e-05	0.000306666	9.36	10.22	5.49	3.81	3.12	2.68	KLHL23	chr2	protein_coding	kelch like family member 23
ENSG00000137709.10	14.1793	-4.35009	0.981604	-4.43161	9.35311e-06	0.000114049	0.06	0.16	0.07	0	0.01	0	POU2F3	chr11	protein_coding	POU class 2 homeobox 3
ENSG00000148356.15	763.316	-1.42844	0.250611	-5.69985	1.19911e-08	2.37867e-07	2.61	2.95	2.81	0.96	0.77	1.18	LRSAM1	chr9	protein_coding	leucine rich repeat and sterile alpha motif containing 1
ENSG00000145990.11	824.395	-1.90686	0.243946	-7.81672	5.42162e-15	2.23296e-13	3.52	2.86	2.63	0.82	0.7	0.73	GFOD1	chr6	protein_coding	glucose-fructose oxidoreductase domain containing 1
ENSG00000147180.17	387.669	-1.7746	0.379	-4.68233	2.83627e-06	3.88695e-05	3.11	2.61	3.07	1.09	0.93	0.39	ZNF711	chrX	protein_coding	zinc finger protein 711
ENSG00000185158.12	113.902	-1.10958	0.373061	-2.97426	0.002937	0.0184189	0.56	0.73	0.55	0.41	0.17	0.23	LRRC37B	chr17	protein_coding	leucine rich repeat containing 37B
ENSG00000205269.6	173.634	-2.01958	0.480868	-4.19987	2.67073e-05	0.000295139	0.97	0.96	0.39	0.26	0.19	0.08	TMEM170B	chr6	protein_coding	transmembrane protein 170B
ENSG00000187566.6	16.5161	-4.21377	0.889546	-4.73699	2.16913e-06	3.05931e-05	0.33	0.48	0.23	0.05	0.01	0	NHLRC1	chr6	protein_coding	NHL repeat containing E3 ubiquitin protein ligase 1
ENSG00000174004.6	49.2184	-2.50429	0.42477	-5.89565	3.73215e-09	7.9536e-08	0.78	0.75	0.61	0.11	0.09	0.16	NRROS	chr3	protein_coding	negative regulator of reactive oxygen species
ENSG00000159753.14	260.383	-1.54252	0.340505	-4.53008	5.89614e-06	7.54608e-05	1.37	1.16	1.22	0.33	0.29	0.59	CARMIL2	chr16	protein_coding	capping protein regulator and myosin 1 linker 2
ENSG00000186001.14	1346.88	-1.86773	0.217682	-8.58011	9.47785e-18	4.98102e-16	3.87	4.42	4.13	1.22	1.02	0.95	LRCH3	chr3	protein_coding	leucine rich repeats and calponin homology domain containing 3
ENSG00000147804.10	500.989	-1.75789	0.342569	-5.13148	2.87469e-07	4.69263e-06	3.91	3.43	4.15	0.79	0.8	1.59	SLC39A4	chr8	protein_coding	solute carrier family 39 member 4
ENSG00000070159.14	2966.9	-1.15812	0.225943	-5.12571	2.96414e-07	4.83186e-06	9.01	9.8	11.58	4.09	4.07	4.57	PTPN3	chr9	protein_coding	protein tyrosine phosphatase non-receptor type 3
ENSG00000175793.12	7985.58	-2.40619	0.372622	-6.45745	1.06482e-10	2.82039e-09	183.81	203.3	374.14	38.96	32.57	62.98	SFN	chr1	protein_coding	stratifin
ENSG00000082074.19	178.364	-5.44309	0.699096	-7.7859	6.92196e-15	2.82088e-13	0.34	2.26	0.39	0.03	0.02	0.01	FYB1	chr5	protein_coding	FYN binding protein 1
ENSG00000172663.9	602.645	-1.0541	0.368869	-2.85767	0.00426771	0.0252039	2.8	2.89	4.55	1.07	1.27	2.25	TMEM134	chr11	protein_coding	transmembrane protein 134
ENSG00000180066.10	58.9328	-1.40021	0.465964	-3.00498	0.00265598	0.0168845	1.15	0.88	1.07	0.2	0.29	0.61	LINC02870	chr10	lncRNA	long intergenic non-protein coding RNA 2870
ENSG00000164930.12	2507.96	-1.29365	0.294528	-4.39229	1.12162e-05	0.000133954	24.9	22.63	17.36	9.58	9.31	5.89	FZD6	chr8	protein_coding	frizzled class receptor 6
ENSG00000254548.1	5.65164	-5.93636	1.54172	-3.85048	0.000117884	0.00111769	0.71	0.42	1.66	0	0	0	RP11-429J17.5	chr8	lncRNA	--
ENSG00000135127.11	200.9	-5.44755	0.402163	-13.5456	8.40918e-42	1.93403e-39	1.65	1.57	2.08	0.03	0.05	0.03	BICDL1	chr12	protein_coding	BICD family like cargo adaptor 1
ENSG00000072133.11	98.6043	-5.34867	0.607377	-8.80619	1.29476e-18	7.37156e-17	0.61	0.66	0.35	0.03	0.01	0	RPS6KA6	chrX	protein_coding	ribosomal protein S6 kinase A6
ENSG00000153029.16	370.669	-1.50362	0.331467	-4.53627	5.72577e-06	7.34828e-05	1.08	1.32	1.91	0.64	0.42	0.37	MR1	chr1	protein_coding	major histocompatibility complex, class I-related
ENSG00000256894.1	59.1075	-1.63613	0.613786	-2.66563	0.00768434	0.0408196	1.38	1.88	4.78	0.28	0.88	1.22	RP11-283G6.3	chr12	lncRNA	--
ENSG00000165238.16	73.631	-4.82721	0.633325	-7.62201	2.49764e-14	9.57388e-13	0.3	0.41	0.1	0.01	0.01	0.01	WNK2	chr9	protein_coding	WNK lysine deficient protein kinase 2
ENSG00000214530.10	589.57	-1.00283	0.365774	-2.74166	0.0061129	0.0338813	3.23	4.46	6.63	1.83	1.73	3.11	STARD10	chr11	protein_coding	StAR related lipid transfer domain containing 10
ENSG00000151729.11	2289.3	-1.03851	0.250325	-4.14866	3.34422e-05	0.000361653	15.23	12.93	19.12	7.94	6.59	7.08	SLC25A4	chr4	protein_coding	solute carrier family 25 member 4
ENSG00000243232.6	14.5708	-4.01896	0.895744	-4.48673	7.23239e-06	9.0959e-05	0.13	0.13	0.07	0.01	0	0.01	PCDHAC2	chr5	protein_coding	protocadherin alpha subfamily C, 2
ENSG00000272146.6	25.0174	-1.40266	0.531891	-2.63712	0.00836124	0.0439121	0.59	1.02	1.44	0.38	0.31	0.4	ARF4-AS1	chr3	lncRNA	ARF4 antisense RNA 1
ENSG00000095383.20	2097.86	-1.91975	0.321361	-5.97381	2.3178e-09	5.14233e-08	23.19	16.27	28.71	4.48	5.3	7.07	TBC1D2	chr9	protein_coding	TBC1 domain family member 2
ENSG00000285897.1	422.682	-1.16539	0.23726	-4.91186	9.02164e-07	1.3564e-05	2.66	2.63	2.15	1.09	0.96	1.05	RP5-1171I10.8	chr17	protein_coding	--
ENSG00000185567.7	5413.76	-2.43881	0.217972	-11.1887	4.63426e-29	5.27693e-27	13.08	11.96	10.99	2.11	1.86	2.25	AHNAK2	chr14	protein_coding	AHNAK nucleoprotein 2
ENSG00000141401.12	932.068	-1.17264	0.207105	-5.66205	1.49579e-08	2.93213e-07	7.84	8.88	8.36	3.59	3.29	3.53	IMPA2	chr18	protein_coding	inositol monophosphatase 2
ENSG00000091129.21	1294.72	-2.97433	0.272297	-10.9231	8.93881e-28	9.107e-26	8.46	6.2	5.96	0.95	0.82	0.69	NRCAM	chr7	protein_coding	neuronal cell adhesion molecule
ENSG00000142973.14	17.9091	-7.59995	1.38432	-5.49002	4.01882e-08	7.44442e-07	0.11	0.17	0.48	0	0	0	CYP4B1	chr1	protein_coding	cytochrome P450 family 4 subfamily B member 1
ENSG00000287910.1	9.28368	-2.36459	0.852983	-2.77215	0.00556879	0.0315122	0.13	0.25	0.39	0.07	0.04	0.03	RP11-416I2.3	chr17	lncRNA	--
ENSG00000170549.4	81.8674	-2.92838	0.393063	-7.45014	9.32435e-14	3.3896e-12	1.77	1.3	2.08	0.17	0.21	0.25	IRX1	chr5	protein_coding	iroquois homeobox 1
ENSG00000134245.18	111.516	-2.13745	0.432614	-4.94078	7.78121e-07	1.18137e-05	0.26	0.36	0.47	0.1	0.04	0.1	WNT2B	chr1	protein_coding	Wnt family member 2B
ENSG00000125841.13	411.515	-3.10233	0.3333	-9.30793	1.30351e-20	8.41087e-19	4.75	5.48	8.41	0.57	0.61	0.84	NRSN2	chr20	protein_coding	neurensin 2
ENSG00000116761.12	264.014	-1.28176	0.4229	-3.03089	0.00243836	0.0156943	2.31	2.87	6.32	1.26	1.24	1.92	CTH	chr1	protein_coding	cystathionine gamma-lyase
ENSG00000116701.15	183.397	-6.63448	0.548706	-12.0911	1.17644e-33	1.80977e-31	2.9	3.84	2.47	0.01	0.05	0.02	NCF2	chr1	protein_coding	neutrophil cytosolic factor 2
ENSG00000158560.14	40.124	-4.51906	0.618309	-7.30873	2.69682e-13	9.40607e-12	0.33	0.38	0.54	0.02	0.01	0.03	DYNC1I1	chr7	protein_coding	dynein cytoplasmic 1 intermediate chain 1
ENSG00000062038.15	2580.04	-8.34794	0.352971	-23.6505	1.16614e-123	6.77209e-120	15.59	20.18	23.97	0.08	0.04	0.05	CDH3	chr16	protein_coding	cadherin 3
ENSG00000260459.2	4.73575	-3.72876	1.39328	-2.67625	0.00744521	0.0398215	0.34	0.77	0.24	0	0.04	0.05	FTLP14	chr16	processed_pseudogene	ferritin light chain pseudogene 14
ENSG00000115616.3	75.8286	-4.09473	0.693714	-5.90262	3.57769e-09	7.64547e-08	0.25	0.23	1.24	0.05	0.03	0.02	SLC9A2	chr2	protein_coding	solute carrier family 9 member A2
ENSG00000115112.8	2923.46	-5.9236	0.337626	-17.5448	6.51482e-69	6.57969e-66	10.18	16.72	18.75	0.33	0.21	0.17	TFCP2L1	chr2	protein_coding	transcription factor CP2 like 1
ENSG00000111671.10	417.469	-1.22683	0.259482	-4.72802	2.26723e-06	3.17805e-05	5.15	6.15	6.4	2.84	1.82	2.45	SPSB2	chr12	protein_coding	splA/ryanodine receptor domain and SOCS box containing 2
ENSG00000183317.17	20.5706	-4.88999	0.884651	-5.52759	3.24656e-08	6.0818e-07	0.14	0.14	0.08	0.01	0	0	EPHA10	chr1	protein_coding	EPH receptor A10
ENSG00000125462.19	42.5037	-2.33433	0.52724	-4.42745	9.53545e-06	0.000115876	0.08	0.19	0.12	0.02	0.02	0.04	MIR9-1HG	chr1	lncRNA	MIR9-1 host gene
ENSG00000213047.13	499.867	-1.60755	0.433916	-3.70476	0.000211592	0.00186389	1.4	1.96	0.89	0.68	0.41	0.21	DENND1B	chr1	protein_coding	DENN domain containing 1B
ENSG00000196267.13	65.6917	-3.12861	0.442513	-7.07011	1.54817e-12	5.01567e-11	0.53	0.78	0.55	0.11	0.05	0.04	ZNF836	chr19	protein_coding	zinc finger protein 836
ENSG00000072657.10	68.668	-4.04943	0.683889	-5.92117	3.19657e-09	6.89444e-08	0.23	0.45	0.11	0.03	0.01	0	TRHDE	chr12	protein_coding	thyrotropin releasing hormone degrading enzyme
ENSG00000109255.11	293.869	-1.45921	0.278363	-5.2421	1.58758e-07	2.6879e-06	11.64	11.33	9.77	4.91	3.08	3.24	NMU	chr4	protein_coding	neuromedin U
ENSG00000105880.7	12.8981	-3.83894	0.898151	-4.27427	1.9176e-05	0.000218782	0.22	0.5	0.31	0.04	0.01	0.01	DLX5	chr7	protein_coding	distal-less homeobox 5
ENSG00000185915.5	26.6043	-4.23279	0.694753	-6.09252	1.11149e-09	2.56902e-08	0.37	0.39	0.27	0.01	0.01	0.03	KLHL34	chrX	protein_coding	kelch like family member 34
ENSG00000249641.2	88.2635	-1.79047	0.341204	-5.24751	1.54171e-07	2.61595e-06	2.17	2.17	2.87	0.55	0.73	0.66	HOXC13-AS	chr12	lncRNA	HOXC13 antisense RNA
ENSG00000105649.10	92.8562	-1.01439	0.361874	-2.80316	0.00506041	0.0290745	1.55	2.35	1.27	1.02	0.68	0.71	RAB3A	chr19	protein_coding	RAB3A, member RAS oncogene family
ENSG00000168477.19	71.8299	-2.03789	0.560574	-3.63537	0.000277585	0.00237934	0.13	0.08	0.33	0.03	0.05	0.05	TNXB	chr6	protein_coding	tenascin XB
ENSG00000133019.12	88.3754	-4.91931	0.507081	-9.70123	2.97879e-22	2.15559e-20	0.29	0.35	0.2	0.01	0.01	0.01	CHRM3	chr1	protein_coding	cholinergic receptor muscarinic 3
ENSG00000163235.16	2040.74	-1.1277	0.362076	-3.11454	0.00184232	0.0124116	13.78	14.23	14.19	3.97	9.09	4.75	TGFA	chr2	protein_coding	transforming growth factor alpha
ENSG00000115884.11	1445.33	-1.20606	0.271523	-4.44185	8.91892e-06	0.000109444	15.38	12.59	13.32	7.5	4.73	4.67	SDC1	chr2	protein_coding	syndecan 1
ENSG00000137642.13	90.0328	-3.63641	0.504656	-7.20572	5.77385e-13	1.94097e-11	0.22	0.32	0.1	0.02	0.02	0.01	SORL1	chr11	protein_coding	sortilin related receptor 1
ENSG00000167363.14	352.293	-1.93241	0.460456	-4.19674	2.70785e-05	0.000298815	2.85	3.36	4.6	0.52	0.52	1.6	FN3K	chr17	protein_coding	fructosamine 3 kinase
ENSG00000167702.13	683.233	-1.0503	0.297377	-3.53188	0.000412614	0.00339038	3.92	5.85	5.63	1.95	2	2.99	KIFC2	chr8	protein_coding	kinesin family member C2
ENSG00000126217.21	185.908	-6.61869	1.25961	-5.25456	1.48379e-07	2.53061e-06	0.08	0.14	0.96	0.01	0	0.01	MCF2L	chr13	protein_coding	MCF.2 cell line derived transforming sequence like
ENSG00000169991.11	1195.75	-1.61888	0.431966	-3.7477	0.000178462	0.00160429	5.31	3.92	12.36	1.71	2.29	2.56	IFFO2	chr1	protein_coding	intermediate filament family orphan 2
ENSG00000138772.13	4766.25	-2.22789	0.295686	-7.53466	4.8962e-14	1.83738e-12	43.8	44.92	30.24	10.26	5.6	8.1	ANXA3	chr4	protein_coding	annexin A3
ENSG00000273230.1	74.1788	-1.3899	0.472266	-2.94305	0.00324991	0.0200245	0.54	0.68	1.41	0.22	0.3	0.42	RP11-1246C19.1	chr7	lncRNA	--
ENSG00000240541.3	16.1412	-2.6976	0.904347	-2.98292	0.00285508	0.0179585	0.15	0.06	0.67	0.03	0.05	0.04	TM4SF1-AS1	chr3	lncRNA	TM4SF1 antisense RNA 1
ENSG00000230312.2	2.74609	-4.8952	1.7597	-2.78183	0.0054053	0.0307597	0.1	0.08	0.26	0	0	0	SLC25A53P1	chrX	processed_pseudogene	SLC25A53 pseudogene 1
ENSG00000224541.1	8.02657	-3.44512	1.06556	-3.23316	0.00122429	0.00870761	0.91	1.34	0.54	0.07	0	0.18	AP001439.2	chr21	lncRNA	--
ENSG00000258512.1	39.5283	-1.75044	0.652973	-2.68072	0.00734633	0.0393561	0.85	1.49	4.73	0.56	0.46	0.95	LINC00239	chr14	lncRNA	long intergenic non-protein coding RNA 239
ENSG00000231752.6	129.38	-1.10503	0.350882	-3.14929	0.00163669	0.0112282	0.75	0.95	0.58	0.44	0.33	0.23	EMBP1	chr1	transcribed_unprocessed_pseudogene	embigin pseudogene 1
ENSG00000134824.14	10844.6	-1.96881	0.552821	-3.56139	0.000368895	0.00306805	25.7	36.72	59.1	5.53	3.71	19.79	FADS2	chr11	protein_coding	fatty acid desaturase 2
ENSG00000156219.17	12.3777	-5.17086	1.17918	-4.38513	1.15918e-05	0.000138085	0.2	0.18	0.16	0.01	0.01	0	ART3	chr4	protein_coding	ADP-ribosyltransferase 3 (inactive)
ENSG00000205268.11	371.541	-1.05045	0.318373	-3.29944	0.000968791	0.00711703	1.34	1.36	0.81	0.65	0.53	0.41	PDE7A	chr8	protein_coding	phosphodiesterase 7A
ENSG00000171914.16	304.388	-1.63285	0.310674	-5.25584	1.47347e-07	2.5167e-06	0.78	0.71	0.61	0.22	0.14	0.27	TLN2	chr15	protein_coding	talin 2
ENSG00000177685.17	235.791	-1.35341	0.293811	-4.60641	4.09682e-06	5.41326e-05	2.1	2.1	1.74	0.83	0.51	0.85	CRACR2B	chr11	protein_coding	calcium release activated channel regulator 2B
ENSG00000172000.7	210.625	-1.7694	0.326258	-5.42332	5.85021e-08	1.05837e-06	1.36	1.34	0.97	0.37	0.4	0.23	ZNF556	chr19	protein_coding	zinc finger protein 556
ENSG00000175707.9	261.641	-10.5054	1.2209	-8.60463	7.65643e-18	4.06268e-16	5.72	6.33	8.84	0	0.01	0	KDF1	chr1	protein_coding	keratinocyte differentiation factor 1
ENSG00000117400.18	27.5611	-2.48428	0.531969	-4.66997	3.01248e-06	4.10904e-05	0.35	0.2	0.33	0.05	0.05	0.05	MPL	chr1	protein_coding	MPL proto-oncogene, thrombopoietin receptor
ENSG00000111110.12	150.362	-2.78893	0.385385	-7.23673	4.59616e-13	1.56088e-11	0.93	1.24	0.56	0.15	0.09	0.12	PPM1H	chr12	protein_coding	protein phosphatase, Mg2+/Mn2+ dependent 1H
ENSG00000088340.17	63.7186	-1.84924	0.597268	-3.09616	0.00196045	0.0130785	0.07	0.39	0.27	0.04	0.05	0.1	FER1L4	chr20	transcribed_unitary_pseudogene	fer-1 like family member 4 (pseudogene)
ENSG00000168143.9	1943.99	-4.46808	0.345117	-12.9466	2.45748e-38	4.56679e-36	13.63	18.18	12.46	0.97	0.5	0.42	FAM83B	chr6	protein_coding	family with sequence similarity 83 member B
ENSG00000263155.6	82.4787	-1.8853	0.317113	-5.9452	2.76127e-09	6.03969e-08	1.22	1.32	1.16	0.34	0.29	0.31	MYZAP	chr15	protein_coding	myocardial zonula adherens protein
ENSG00000287245.1	69.2568	-2.19706	0.510932	-4.3001	1.70723e-05	0.000197005	0.43	0.75	1.11	0.1	0.1	0.26	RP11-361A21.4	chr11	lncRNA	--
ENSG00000177106.16	518.403	-3.92527	0.320942	-12.2305	2.13749e-34	3.42426e-32	3.33	4.52	4.84	0.23	0.19	0.36	EPS8L2	chr11	protein_coding	EPS8 like 2
ENSG00000182272.12	430.519	-3.40702	0.305635	-11.1473	7.37907e-29	8.20136e-27	4.11	5.37	4.91	0.4	0.3	0.57	B4GALNT4	chr11	protein_coding	beta-1,4-N-acetyl-galactosaminyltransferase 4
ENSG00000172818.10	192.838	-8.18162	0.946162	-8.64716	5.27948e-18	2.87206e-16	0.89	1.44	5.16	0	0.02	0.01	OVOL1	chr11	protein_coding	ovo like transcriptional repressor 1
ENSG00000141447.18	1763.54	-1.87214	0.215611	-8.68293	3.85706e-18	2.12312e-16	8.11	9.66	7.84	2.42	1.98	2.15	OSBPL1A	chr18	protein_coding	oxysterol binding protein like 1A
ENSG00000092295.12	59.9825	-2.63093	0.535901	-4.90935	9.13773e-07	1.37296e-05	0.71	0.33	0.99	0.06	0.09	0.16	TGM1	chr14	protein_coding	transglutaminase 1
ENSG00000164304.16	19.8281	-2.12539	0.571002	-3.72221	0.000197484	0.00175424	0.23	0.26	0.19	0.07	0.04	0.03	CAGE1	chr6	protein_coding	cancer antigen 1
ENSG00000239467.6	61.3242	-2.07723	0.428886	-4.84331	1.27695e-06	1.87143e-05	0.78	1.17	0.59	0.26	0.17	0.14	AC007405.6	chr2	lncRNA	--
ENSG00000196218.13	18.4696	-4.12015	0.810614	-5.08275	3.7201e-07	5.9473e-06	0.05	0.08	0.03	0	0	0	RYR1	chr19	protein_coding	ryanodine receptor 1
ENSG00000137673.9	135.31	-6.32062	0.761442	-8.30086	1.03359e-16	4.93002e-15	2.17	0.73	5.59	0.04	0.04	0.02	MMP7	chr11	protein_coding	matrix metallopeptidase 7
ENSG00000115423.19	17.1474	-2.14723	0.642875	-3.34005	0.000837628	0.00627856	0.05	0.06	0.04	0.01	0.02	0	DNAH6	chr2	protein_coding	dynein axonemal heavy chain 6
ENSG00000204580.14	6467.82	-2.24408	0.363575	-6.17227	6.73175e-10	1.61541e-08	20.99	21.93	43.82	4.47	5.46	7.14	DDR1	chr6	protein_coding	discoidin domain receptor tyrosine kinase 1
ENSG00000100100.13	68.2393	-1.39209	0.404021	-3.44559	0.000569821	0.00451137	0.39	0.88	0.66	0.23	0.25	0.2	PIK3IP1	chr22	protein_coding	phosphoinositide-3-kinase interacting protein 1
ENSG00000254389.3	46.3081	-2.51843	0.469032	-5.36943	7.89862e-08	1.40595e-06	0.86	1.37	0.83	0.15	0.11	0.24	RHPN1-AS1	chr8	lncRNA	RHPN1 antisense RNA 1 (head to head)
ENSG00000162746.14	91.3273	-1.12102	0.356006	-3.14889	0.00163889	0.0112367	1.03	1.58	0.98	0.68	0.42	0.45	FCRLB	chr1	protein_coding	Fc receptor like B
ENSG00000227375.6	10.5685	-3.56843	0.964411	-3.70011	0.000215502	0.00189331	0.16	0.33	0.2	0	0.04	0.01	DLG1-AS1	chr3	lncRNA	DLG1 antisense RNA 1
ENSG00000055732.13	507.141	-3.55889	0.365281	-9.74288	1.97866e-22	1.46377e-20	3.92	3.78	2.75	0.39	0.3	0.15	MCOLN3	chr1	protein_coding	mucolipin TRP cation channel 3
ENSG00000204540.11	39.8784	-2.59354	0.483985	-5.35872	8.38129e-08	1.48504e-06	0.22	0.28	0.38	0.03	0.04	0.06	PSORS1C1	chr6	protein_coding	psoriasis susceptibility 1 candidate 1
ENSG00000173950.16	506.268	-1.69328	0.277095	-6.11084	9.9109e-10	2.30682e-08	4.3	3.4	2.9	1.08	1.1	0.89	XXYLT1	chr3	protein_coding	xyloside xylosyltransferase 1
ENSG00000158125.10	211.771	-2.05958	0.397587	-5.18021	2.21638e-07	3.68272e-06	1.77	0.81	1.56	0.23	0.3	0.4	XDH	chr2	protein_coding	xanthine dehydrogenase
ENSG00000046653.15	473.684	-2.35149	0.360714	-6.519	7.07793e-11	1.90293e-09	4.09	3.66	2.41	0.9	0.59	0.39	GPM6B	chrX	protein_coding	glycoprotein M6B
ENSG00000083937.10	3294.87	-1.16035	0.362871	-3.19769	0.00138535	0.00969867	15.81	16.89	8.26	6.84	6.57	3.73	CHMP2B	chr3	protein_coding	charged multivesicular body protein 2B
ENSG00000104332.12	7687.37	-3.30771	0.295523	-11.1927	4.42631e-29	5.06496e-27	65.92	76.1	76.84	9.4	6.76	4.62	SFRP1	chr8	protein_coding	secreted frizzled related protein 1
ENSG00000174740.8	4.22277	-5.51498	1.54697	-3.56503	0.000363815	0.00303559	0.05	0.07	0.07	0	0	0	PABPC5	chrX	protein_coding	poly(A) binding protein cytoplasmic 5
ENSG00000231131.8	1239.6	-5.11359	0.282525	-18.0996	3.20899e-73	3.92324e-70	18.22	16.35	19.63	0.61	0.5	0.36	LNCAROD	chr10	lncRNA	lncRNA activating regulator of DKK1
ENSG00000285743.1	115.194	-1.74984	0.448828	-3.8987	9.671e-05	0.000941524	3.2	2.1	6.06	0.89	0.92	1.36	RP11-799O21.4	chr10	lncRNA	--
ENSG00000123977.10	96.5995	-2.18003	0.470446	-4.63397	3.58727e-06	4.80834e-05	1.38	0.6	1.99	0.25	0.31	0.26	DAW1	chr2	protein_coding	dynein assembly factor with WD repeats 1
ENSG00000033327.13	294.327	-1.68634	0.385555	-4.3738	1.221e-05	0.00014456	1.6	1.43	1.88	0.29	0.39	0.75	GAB2	chr11	protein_coding	GRB2 associated binding protein 2
ENSG00000214796.8	40.5643	-1.28322	0.496558	-2.58422	0.00975991	0.0496559	0.51	0.68	0.26	0.24	0.12	0.2	TUBA5P	chr1	transcribed_unprocessed_pseudogene	tubulin alpha 5, pseudogene
ENSG00000064270.13	39.0474	-8.72411	1.26571	-6.89267	5.47544e-12	1.69585e-10	0.22	0.2	0.37	0	0	0	ATP2C2	chr16	protein_coding	ATPase secretory pathway Ca2+ transporting 2
ENSG00000145911.6	132.769	-1.34953	0.302012	-4.46848	7.87769e-06	9.78561e-05	0.65	0.86	0.85	0.27	0.33	0.27	N4BP3	chr5	protein_coding	NEDD4 binding protein 3
ENSG00000107954.10	38.308	-6.25947	1.12218	-5.57796	2.43351e-08	4.6183e-07	0.44	0.62	0.07	0	0.01	0	NEURL1	chr10	protein_coding	neuralized E3 ubiquitin protein ligase 1
ENSG00000268287.1	2.89715	-4.97274	1.861	-2.67208	0.00753838	0.040218	0.16	0.04	0.51	0	0	0	CTB-60B18.18	chr19	lncRNA	--
ENSG00000230311.2	61.7417	-1.33953	0.358084	-3.74084	0.000183406	0.00164235	5.56	4.6	4.89	2.35	1.44	1.83	TOMM20P4	chrX	processed_pseudogene	TOMM20 pseudogene 4
ENSG00000143653.10	1604.79	-1.27062	0.283787	-4.47738	7.55646e-06	9.44211e-05	29.42	29.45	19.67	12.87	9.38	8.35	SCCPDH	chr1	protein_coding	saccharopine dehydrogenase (putative)
ENSG00000010438.17	46.3054	-2.99267	0.564594	-5.30057	1.15439e-07	2.00865e-06	0.98	2.54	0.8	0.14	0.18	0.18	PRSS3	chr9	protein_coding	serine protease 3
ENSG00000203650.9	9.78928	-4.20019	1.07236	-3.91678	8.97399e-05	0.000879936	0.09	0.06	0.06	0	0	0.01	LINC01285	chrX	lncRNA	long intergenic non-protein coding RNA 1285
ENSG00000057294.16	485.077	-5.52443	0.32508	-16.994	9.08991e-65	6.81128e-62	3.54	2.98	3.56	0.06	0.08	0.06	PKP2	chr12	protein_coding	plakophilin 2
ENSG00000143494.16	30.366	-1.82424	0.629232	-2.89916	0.00374163	0.0225869	0.08	0.14	0.17	0.05	0.04	0.01	VASH2	chr1	protein_coding	vasohibin 2
ENSG00000196597.13	386.821	-1.01389	0.263528	-3.84735	0.0001194	0.00113067	2.6	2.31	2.98	1.47	1.17	1.03	ZNF782	chr9	protein_coding	zinc finger protein 782
ENSG00000253210.2	66.1923	-1.23429	0.43423	-2.84249	0.00447623	0.0261647	0.55	0.71	1.35	0.4	0.33	0.31	RP11-809O17.1	chr8	lncRNA	--
ENSG00000128833.13	62.5419	-2.14157	0.495508	-4.32198	1.54638e-05	0.000179784	0.27	0.38	0.11	0.06	0.05	0.05	MYO5C	chr15	protein_coding	myosin VC
ENSG00000287023.1	75.0772	-4.21344	0.530178	-7.94722	1.90741e-15	8.18989e-14	2.41	3.69	2.88	0.04	0.11	0.3	RP11-396D16.1	chr10	lncRNA	--
ENSG00000160285.15	3666.89	-1.66436	0.384324	-4.33063	1.48684e-05	0.000173209	11.49	17.07	28.63	4.8	4.35	7.7	LSS	chr21	protein_coding	lanosterol synthase
ENSG00000135116.9	133.329	-6.2945	0.622846	-10.106	5.19432e-24	4.38759e-22	0.59	1.52	0.76	0.01	0.01	0.02	HRK	chr12	protein_coding	harakiri, BCL2 interacting protein
ENSG00000163050.18	10.6851	-2.08297	0.791129	-2.63291	0.00846579	0.0443509	0.1	0.09	0.08	0.04	0.01	0.01	COQ8A	chr1	protein_coding	coenzyme Q8A
ENSG00000152926.15	167.097	-1.26598	0.30068	-4.21038	2.54942e-05	0.000283352	0.44	0.64	0.56	0.24	0.23	0.17	ZNF117	chr7	protein_coding	zinc finger protein 117
ENSG00000163013.12	937.036	-1.17652	0.245222	-4.79778	1.60432e-06	2.31041e-05	4.52	3.55	3.85	1.52	1.72	1.7	FBXO41	chr2	protein_coding	F-box protein 41
ENSG00000137269.15	659.959	-1.40849	0.252421	-5.5799	2.40656e-08	4.57463e-07	4.93	5.75	3.84	1.8	1.56	1.76	LRRC1	chr6	protein_coding	leucine rich repeat containing 1
ENSG00000172830.13	1459.66	-1.39868	0.279915	-4.99681	5.82852e-07	9.05508e-06	11.5	16.09	15.95	4.65	4.21	6.55	SSH3	chr11	protein_coding	slingshot protein phosphatase 3
ENSG00000171435.14	7.50634	-6.34401	1.43143	-4.43193	9.33927e-06	0.00011394	0.03	0.02	0.01	0	0	0	KSR2	chr12	protein_coding	kinase suppressor of ras 2
ENSG00000167904.15	658.332	-1.35345	0.23827	-5.68034	1.34428e-08	2.65078e-07	2.68	2.99	2.51	1.2	0.93	0.87	TMEM68	chr8	protein_coding	transmembrane protein 68
ENSG00000286909.1	9.99975	-2.47713	0.813164	-3.04628	0.00231692	0.0150925	0.23	0.38	0.26	0.07	0.01	0.06	RP11-496H1.3	chr3	lncRNA	--
ENSG00000112964.14	50.6124	-2.44456	0.825263	-2.96216	0.00305493	0.01903	0.11	0.08	0.72	0.11	0.03	0.02	GHR	chr5	protein_coding	growth hormone receptor
ENSG00000138759.20	1346.02	-1.63975	0.248162	-6.60757	3.90676e-11	1.08813e-09	2.4	2.51	2.52	0.95	0.57	0.73	FRAS1	chr4	protein_coding	Fraser extracellular matrix complex subunit 1
ENSG00000286805.1	3.27483	-5.14709	1.90469	-2.70232	0.00688567	0.0372667	0.02	0.33	0.04	0	0	0	CTA-521C9.1	chr6	lncRNA	--
ENSG00000146151.14	14.0415	-2.88363	0.74123	-3.89033	0.00010011	0.000966923	0.16	0.1	0.12	0.03	0.02	0	HMGCLL1	chr6	protein_coding	3-hydroxymethyl-3-methylglutaryl-CoA lyase like 1
ENSG00000104327.7	4.39426	-5.57198	1.5364	-3.62664	0.000287133	0.00245394	0.04	0.03	0.03	0	0	0	CALB1	chr8	protein_coding	calbindin 1
ENSG00000158769.18	2741.39	-3.65032	0.2588	-14.1048	3.54807e-45	9.9299e-43	21.05	23.57	29.77	1.9	1.51	2.14	F11R	chr1	protein_coding	F11 receptor
ENSG00000254445.1	21.9437	-1.87993	0.545216	-3.44805	0.000564654	0.00447504	0.35	0.53	0.37	0.09	0.08	0.15	HSPB2-C11orf52	chr11	protein_coding	HSPB2-C11orf52 readthrough (NMD candidate)
ENSG00000233396.8	26.2513	-2.01123	0.592722	-3.39321	0.000690776	0.0053469	0.14	0.36	0.17	0.08	0.05	0.03	LINC01719	chr1	lncRNA	long intergenic non-protein coding RNA 1719
ENSG00000113838.13	409.921	-1.14876	0.2918	-3.93682	8.25676e-05	0.000817197	3.95	3.07	5.28	1.82	1.65	1.74	TBCCD1	chr3	protein_coding	TBCC domain containing 1
ENSG00000158427.15	20.7445	-2.94512	0.721592	-4.08141	4.47625e-05	0.000473707	0.15	0.14	0.21	0.03	0	0.03	TMSB15B	chrX	protein_coding	thymosin beta 15B
ENSG00000155324.10	587.245	-2.12213	0.470882	-4.5067	6.58427e-06	8.33494e-05	3.09	2.28	8.61	0.85	1.11	1.04	GRAMD2B	chr5	protein_coding	GRAM domain containing 2B
ENSG00000187908.20	3601.19	-3.36367	0.486509	-6.91388	4.71577e-12	1.47118e-10	8.78	16.8	26.48	0.97	1.02	2.72	DMBT1	chr10	protein_coding	deleted in malignant brain tumors 1
ENSG00000112414.15	669.89	-3.14474	0.337566	-9.31594	1.20881e-20	7.8216e-19	2.92	4.55	3.09	0.55	0.31	0.26	ADGRG6	chr6	protein_coding	adhesion G protein-coupled receptor G6
ENSG00000123836.15	1261.41	-2.09716	0.238019	-8.81092	1.24122e-18	7.10152e-17	4.58	4.49	5.82	1.23	1.01	1.02	PFKFB2	chr1	protein_coding	6-phosphofructo-2-kinase/fructose-2,6-biphosphatase 2
ENSG00000225556.1	17.7993	-4.65656	1.04393	-4.4606	8.17306e-06	0.000101308	0.15	0.38	0.91	0.04	0	0.01	C2CD4D	chr1	protein_coding	C2 calcium dependent domain containing 4D
ENSG00000173801.17	3862.09	-5.26161	0.381796	-13.7812	3.30654e-43	8.25889e-41	27.44	34.83	50.74	0.9	0.52	1.35	JUP	chr17	protein_coding	junction plakoglobin
ENSG00000163785.13	2534.29	-1.14516	0.268191	-4.26996	1.9551e-05	0.000222732	11.93	11.5	8.25	5.12	4.67	3.63	RYK	chr3	protein_coding	receptor like tyrosine kinase
ENSG00000177614.11	839.521	-2.59197	0.386819	-6.70074	2.07361e-11	5.94666e-10	2.62	2	4.84	0.41	0.61	0.43	PGBD5	chr1	protein_coding	piggyBac transposable element derived 5
ENSG00000255346.10	1482.5	-1.91232	0.437149	-4.37453	1.21692e-05	0.000144297	2.11	8.16	3.73	0.97	1.24	1.22	NOX5	chr15	protein_coding	NADPH oxidase 5
ENSG00000168453.16	2402.93	-2.49171	0.339637	-7.33641	2.19402e-13	7.75721e-12	9.12	12.13	16.77	1.5	2.08	2.7	HR	chr8	protein_coding	HR lysine demethylase and nuclear receptor corepressor
ENSG00000261104.1	71.4826	-6.39842	0.821226	-7.7913	6.63213e-15	2.70752e-13	0.56	0.85	1.79	0.02	0.01	0	RP11-734K21.5	chr2	lncRNA	--
ENSG00000136997.21	9874.2	-1.18984	0.452846	-2.62748	0.00860209	0.0449534	51.26	47.72	122.71	20.59	22.93	47.28	MYC	chr8	protein_coding	MYC proto-oncogene, bHLH transcription factor
ENSG00000281406.2	141.301	-6.2411	0.605424	-10.3087	6.43951e-25	5.73117e-23	0.51	1.47	1.11	0.02	0.01	0.01	BLACAT1	chr1	protein_coding	bladder cancer associated transcript 1
ENSG00000215039.7	146.555	-1.91539	0.459202	-4.17112	3.03112e-05	0.000330874	0.98	1.4	2.66	0.34	0.28	0.62	CD27-AS1	chr12	lncRNA	CD27 antisense RNA 1
ENSG00000105991.10	59.6402	-1.35297	0.432357	-3.12929	0.00175229	0.0119111	0.62	1.24	0.65	0.41	0.29	0.22	HOXA1	chr7	protein_coding	homeobox A1
ENSG00000223784.2	176.478	-4.74468	0.382207	-12.4139	2.19698e-35	3.59393e-33	1.7	2.03	2.4	0.09	0.08	0.05	LINP1	chr10	lncRNA	lncRNA in non-homologous end joining pathway 1
ENSG00000181418.8	61.8903	-2.08041	0.431178	-4.82495	1.4004e-06	2.03185e-05	0.6	0.85	0.5	0.21	0.08	0.15	DDN	chr12	protein_coding	dendrin
ENSG00000142677.4	28.0322	-1.37252	0.530569	-2.58687	0.0096851	0.0493908	0.34	0.43	0.29	0.21	0.06	0.12	IL22RA1	chr1	protein_coding	interleukin 22 receptor subunit alpha 1
ENSG00000236699.9	4.4134	-3.60898	1.38404	-2.60757	0.00911861	0.0470494	0.03	0.04	0.02	0	0	0	ARHGEF38	chr4	protein_coding	Rho guanine nucleotide exchange factor 38
ENSG00000188191.15	773.192	-1.02513	0.282108	-3.63384	0.000279236	0.00239261	6.77	6.25	4.08	2.73	2.31	2.85	PRKAR1B	chr7	protein_coding	protein kinase cAMP-dependent type I regulatory subunit beta
ENSG00000189410.12	235.467	-2.47569	0.314167	-7.88016	3.26974e-15	1.37845e-13	2.56	2.11	1.91	0.51	0.28	0.33	SH2D5	chr1	protein_coding	SH2 domain containing 5
ENSG00000259265.1	21.3731	-2.0099	0.738036	-2.7233	0.00646328	0.0353926	0.43	1.69	0.81	0.29	0.05	0.35	RP11-809H16.4	chr15	lncRNA	--
ENSG00000182134.16	377.252	-1.87956	0.366977	-5.12175	3.02709e-07	4.9272e-06	1.82	2.89	3.95	0.78	0.5	0.93	TDRKH	chr1	protein_coding	tudor and KH domain containing
ENSG00000171243.8	3.26133	-5.14153	1.74988	-2.93822	0.00330107	0.0202698	0.02	0.13	0.05	0	0	0	SOSTDC1	chr7	protein_coding	sclerostin domain containing 1
ENSG00000134317.18	30.1679	-2.15983	0.546179	-3.95444	7.67128e-05	0.00076479	0.11	0.15	0.2	0.02	0.02	0.05	GRHL1	chr2	protein_coding	grainyhead like transcription factor 1
ENSG00000046651.16	773.746	-1.02085	0.239979	-4.25393	2.10049e-05	0.000237779	1.45	1.54	1.95	0.81	0.76	0.72	OFD1	chrX	protein_coding	OFD1 centriole and centriolar satellite protein
ENSG00000051382.9	1896.08	-1.0487	0.283092	-3.70445	0.000211854	0.00186548	8.73	8.98	6.45	4.69	3.52	2.76	PIK3CB	chr3	protein_coding	phosphatidylinositol-4,5-bisphosphate 3-kinase catalytic subunit beta
ENSG00000134709.12	391.59	-6.84384	0.525932	-13.0128	1.0351e-38	1.98714e-36	3.7	3.43	1.56	0.04	0.01	0.02	HOOK1	chr1	protein_coding	hook microtubule tethering protein 1
ENSG00000040608.14	221.954	-3.3242	0.348091	-9.54981	1.29934e-21	9.00965e-20	2.86	3.53	3.19	0.26	0.19	0.44	RTN4R	chr22	protein_coding	reticulon 4 receptor
ENSG00000175445.17	1268.13	-1.8987	0.275331	-6.89607	5.34626e-12	1.66027e-10	11.75	13.86	10.32	2.82	3.66	2.47	LPL	chr8	protein_coding	lipoprotein lipase
ENSG00000204588.5	47.3695	-1.33186	0.403294	-3.30245	0.000958447	0.00704772	0.52	0.61	0.4	0.23	0.13	0.21	LINC01123	chr2	lncRNA	long intergenic non-protein coding RNA 1123
ENSG00000052344.16	314.067	-6.04808	0.496549	-12.1802	3.96215e-34	6.26101e-32	2.91	5.75	6.82	0.03	0.06	0.13	PRSS8	chr16	protein_coding	serine protease 8
ENSG00000111816.8	195.142	-1.646	0.511163	-3.2201	0.00128145	0.00903943	0.34	0.99	0.33	0.25	0.16	0.08	FRK	chr6	protein_coding	fyn related Src family tyrosine kinase
ENSG00000104369.5	993.656	-3.72798	0.259689	-14.3555	9.83446e-47	2.96682e-44	10.29	8.79	10.71	0.77	0.76	0.57	JPH1	chr8	protein_coding	junctophilin 1
ENSG00000131094.4	262.533	-1.67718	0.337764	-4.96555	6.85057e-07	1.04968e-05	7.71	4.78	6.84	1.46	1.76	2.43	C1QL1	chr17	protein_coding	complement C1q like 1
ENSG00000172159.16	1344.88	-6.51701	0.98561	-6.61216	3.78756e-11	1.05747e-09	12.97	12.68	4.76	0.09	0.2	0.01	FRMD3	chr9	protein_coding	FERM domain containing 3
ENSG00000207650.1	9.51196	-2.58273	0.876047	-2.94817	0.00319665	0.0197784	4.4	4.12	3.9	1.06	0	0.96	MIR570	chr3	miRNA	microRNA 570
ENSG00000176406.23	257.866	-3.7363	0.331048	-11.2863	1.53374e-29	1.79936e-27	0.88	1.02	0.65	0.08	0.04	0.06	RIMS2	chr8	protein_coding	regulating synaptic membrane exocytosis 2
ENSG00000143469.20	6029.61	-2.6042	0.492064	-5.29239	1.20725e-07	2.09431e-06	19.55	26.29	9.25	4.36	3.05	1.1	SYT14	chr1	protein_coding	synaptotagmin 14
ENSG00000178184.16	58.8939	-1.40922	0.503389	-2.79947	0.00511873	0.0293298	0.66	0.57	0.28	0.31	0.11	0.12	PARD6G	chr18	protein_coding	par-6 family cell polarity regulator gamma
ENSG00000138735.16	116.543	-2.02726	0.62892	-3.22341	0.00126676	0.00895207	0.32	0.86	0.27	0.24	0.05	0.05	PDE5A	chr4	protein_coding	phosphodiesterase 5A
ENSG00000174307.7	730.17	-4.80594	0.332971	-14.4335	3.18409e-47	9.99504e-45	7.74	9.72	14.8	0.33	0.35	0.39	PHLDA3	chr1	protein_coding	pleckstrin homology like domain family A member 3
ENSG00000123983.15	12352.9	-1.09316	0.313422	-3.48783	0.000486963	0.00391935	19.93	25.11	41.4	12.75	12.11	13.01	ACSL3	chr2	protein_coding	acyl-CoA synthetase long chain family member 3
ENSG00000183111.12	104.489	-3.62208	0.463618	-7.81264	5.60002e-15	2.30235e-13	0.53	0.82	1.36	0.08	0.07	0.05	ARHGEF37	chr5	protein_coding	Rho guanine nucleotide exchange factor 37
ENSG00000141664.10	527.602	-1.03086	0.238881	-4.31535	1.59347e-05	0.000184612	1.59	1.79	1.77	0.9	0.63	0.84	ZCCHC2	chr18	protein_coding	zinc finger CCHC-type containing 2
ENSG00000134324.12	1731.75	-1.27497	0.35618	-3.57958	0.000344153	0.00289126	2.97	5.68	6.72	1.94	1.45	2.54	LPIN1	chr2	protein_coding	lipin 1
ENSG00000183092.17	872.863	-2.55586	0.332452	-7.68792	1.49552e-14	5.93835e-13	4.2	3.2	6.6	0.76	0.63	0.85	BEGAIN	chr14	protein_coding	brain enriched guanylate kinase associated
ENSG00000206199.11	194.61	-1.08952	0.328812	-3.3135	0.000921373	0.00680527	0.82	0.93	1.25	0.37	0.37	0.58	ANKUB1	chr3	protein_coding	ankyrin repeat and ubiquitin domain containing 1
ENSG00000172478.18	3.57364	-5.27415	1.62912	-3.23743	0.00120612	0.00860737	0.09	0.04	0.07	0	0	0	MAB21L4	chr2	protein_coding	mab-21 like 4
ENSG00000155974.13	43.5519	-4.24594	0.552972	-7.6784	1.61092e-14	6.34237e-13	0.31	0.36	0.26	0.02	0.01	0.01	GRIP1	chr12	protein_coding	glutamate receptor interacting protein 1
ENSG00000166535.20	44.5714	-7.94688	1.3208	-6.01674	1.77964e-09	4.00187e-08	0.15	0.59	0.19	0	0	0	A2ML1	chr12	protein_coding	alpha-2-macroglobulin like 1
ENSG00000204959.4	24.4756	-5.56903	0.991265	-5.61811	1.93062e-08	3.72789e-07	0.19	0.2	0.4	0.01	0	0.01	ARHGEF34P	chr7	unprocessed_pseudogene	Rho guanine nucleotide exchange factor 34, pseudogene
ENSG00000123496.8	300.903	-2.04061	0.349275	-5.84243	5.14451e-09	1.07659e-07	8.19	5.44	8.36	1.13	1.73	2.11	IL13RA2	chrX	protein_coding	interleukin 13 receptor subunit alpha 2
ENSG00000167644.12	68.7363	-1.697	0.410726	-4.1317	3.60092e-05	0.000387788	3.92	4.79	4.06	0.8	0.99	1.87	C19orf33	chr19	protein_coding	chromosome 19 open reading frame 33
ENSG00000153395.10	3631.77	-1.58526	0.2353	-6.7372	1.61465e-11	4.6942e-10	23.16	19.46	19.63	7.82	5.88	5.81	LPCAT1	chr5	protein_coding	lysophosphatidylcholine acyltransferase 1
ENSG00000164181.14	483.151	-4.22506	0.383747	-11.01	3.42002e-28	3.57854e-26	5.6	5.25	4.38	0.18	0.4	0.17	ELOVL7	chr5	protein_coding	ELOVL fatty acid elongase 7
ENSG00000096092.6	1506.15	-1.00502	0.36871	-2.72577	0.00641508	0.0352284	54.52	62.61	33.9	35.49	20.45	15.05	TMEM14A	chr6	protein_coding	transmembrane protein 14A
ENSG00000260855.1	25.4046	-2.32715	0.544108	-4.27701	1.89421e-05	0.000216326	0.3	0.34	0.27	0.1	0.04	0.04	RP11-439E19.10	chr1	lncRNA	--
ENSG00000159871.15	36.453	-3.07836	0.500155	-6.1548	7.51716e-10	1.79093e-08	0.29	0.38	0.24	0.04	0.03	0.03	LYPD5	chr19	protein_coding	LY6/PLAUR domain containing 5
ENSG00000182107.7	1086.29	-8.41275	0.433713	-19.3971	8.16957e-84	1.58142e-80	11.47	11.36	13.7	0.05	0.04	0.01	TMEM30B	chr14	protein_coding	transmembrane protein 30B
ENSG00000103067.14	1238.67	-3.91385	0.295195	-13.2585	4.02647e-40	8.06301e-38	12.94	10.15	10.02	0.87	0.47	0.74	ESRP2	chr16	protein_coding	epithelial splicing regulatory protein 2
ENSG00000162105.20	27.101	-3.01002	0.57412	-5.24285	1.58115e-07	2.67896e-06	0.06	0.08	0.04	0.01	0.01	0	SHANK2	chr11	protein_coding	SH3 and multiple ankyrin repeat domains 2
ENSG00000100739.11	153.664	-1.61254	0.385356	-4.18455	2.85729e-05	0.000312927	2.82	1.65	2.73	1.09	0.64	0.5	BDKRB1	chr14	protein_coding	bradykinin receptor B1
ENSG00000164651.17	609.196	-2.45525	0.382837	-6.41329	1.42409e-10	3.72106e-09	5.92	5.84	8.75	0.63	1.27	1.56	SP8	chr7	protein_coding	Sp8 transcription factor
ENSG00000255650.6	13.3566	-2.80313	0.721501	-3.88513	0.000102274	0.000984956	0.4	0.54	0.69	0.07	0.06	0.09	FAM222A-AS1	chr12	lncRNA	FAM222A antisense RNA 1
ENSG00000118298.12	8.75315	-5.5772	1.38971	-4.0132	5.99005e-05	0.000613505	0.09	0.11	0.19	0	0	0.01	CA14	chr1	protein_coding	carbonic anhydrase 14
ENSG00000285988.1	205.887	-1.73857	0.433143	-4.01385	5.97373e-05	0.000612103	11.42	7.29	19.4	2.34	3.84	4.45	RP11-799O21.3	chr10	lncRNA	--
ENSG00000169994.19	800.05	-1.86218	0.351868	-5.29226	1.20814e-07	2.09431e-06	3.89	4.58	2.13	0.81	1.12	0.77	MYO7B	chr2	protein_coding	myosin VIIB
ENSG00000001561.7	169.523	-1.81979	0.479469	-3.79543	0.000147389	0.00136131	1.77	1.53	0.92	0.63	0.35	0.15	ENPP4	chr6	protein_coding	ectonucleotide pyrophosphatase/phosphodiesterase 4
ENSG00000233251.8	52.1411	-3.39826	0.485529	-6.99907	2.57663e-12	8.22152e-11	0.54	0.73	0.35	0.05	0.04	0.05	AC007743.1	chr2	lncRNA	--
ENSG00000204650.14	298.433	-1.80553	0.29826	-6.05353	1.41702e-09	3.2334e-08	0.63	0.96	0.63	0.22	0.15	0.22	LINC02210	chr17	transcribed_unitary_pseudogene	long intergenic non-protein coding RNA 2210
ENSG00000186716.21	1929.75	-1.14477	0.245588	-4.66136	3.14129e-06	4.25972e-05	5.35	5.14	5.6	2.09	1.94	2.78	BCR	chr22	protein_coding	BCR activator of RhoGEF and GTPase
ENSG00000248538.8	53.7466	-5.71595	0.695445	-8.21913	2.04982e-16	9.54216e-15	0.13	0.13	0.18	0	0	0	RP11-115J16.1	chr8	lncRNA	--
ENSG00000148346.12	2618.22	-6.89645	0.42406	-16.2629	1.80941e-59	9.77459e-57	56.44	101.5	84.27	0.4	0.39	1.1	LCN2	chr9	protein_coding	lipocalin 2
ENSG00000186106.11	383.04	-1.31183	0.283635	-4.62506	3.74493e-06	4.99661e-05	2.39	2.46	2.11	1.14	0.84	0.65	ANKRD46	chr8	protein_coding	ankyrin repeat domain 46
ENSG00000152078.10	1344.63	-4.13428	0.421685	-9.80419	1.08011e-22	8.19932e-21	9.22	11.61	4.77	0.66	0.47	0.24	TLCD4	chr1	protein_coding	TLC domain containing 4
ENSG00000266521.1	4.91703	-3.75997	1.37106	-2.74239	0.00609941	0.0338308	0.49	0.81	0.27	0.06	0	0.05	RP11-650P15.1	chr18	lncRNA	--
ENSG00000015133.19	471.384	-1.84325	0.266428	-6.91836	4.56897e-12	1.42843e-10	1.46	1.71	1.24	0.47	0.3	0.38	CCDC88C	chr14	protein_coding	coiled-coil domain containing 88C
ENSG00000253972.6	3.91481	-5.40486	1.59189	-3.39524	0.000685685	0.00531457	0.13	0.1	0.06	0	0	0	MAL2-AS1	chr8	lncRNA	MAL2 antisense RNA 1
ENSG00000131069.20	7684.94	-3.26412	0.577639	-5.6508	1.597e-08	3.11737e-07	20.57	38.57	137.64	4.82	4.96	9.33	ACSS2	chr20	protein_coding	acyl-CoA synthetase short chain family member 2
ENSG00000102445.20	11.4374	-3.37369	0.880726	-3.83058	0.000127843	0.0011989	0.03	0.05	0.03	0	0	0.01	RUBCNL	chr13	protein_coding	rubicon like autophagy enhancer
ENSG00000251689.1	6.05046	-6.03272	1.53913	-3.91956	8.8709e-05	0.000871298	1.53	1.05	0.3	0	0	0	RP11-478C6.5	chr4	processed_pseudogene	--
ENSG00000041802.11	2708.23	-1.81082	0.280669	-6.45182	1.10514e-10	2.9172e-09	21.35	16.05	27.5	5.63	5.93	5.77	LSG1	chr3	protein_coding	large 60S subunit nuclear export GTPase 1
ENSG00000139865.16	6.81477	-2.85016	1.05577	-2.6996	0.00694237	0.0375033	0.02	0.03	0.05	0.01	0.01	0	TTC6	chr14	protein_coding	tetratricopeptide repeat domain 6
ENSG00000203697.12	52.0082	-8.17063	1.23747	-6.60269	4.03752e-11	1.12052e-09	0.54	0.42	0.53	0	0	0	CAPN8	chr1	protein_coding	calpain 8
ENSG00000159314.11	1127.48	-1.58318	0.266285	-5.94546	2.75679e-09	6.03557e-08	3.72	4.65	3.67	1.25	0.96	1.56	ARHGAP27	chr17	protein_coding	Rho GTPase activating protein 27
ENSG00000182749.6	373.908	-1.37914	0.299369	-4.60683	4.08857e-06	5.40715e-05	3.92	3.23	5.17	1.3	1.39	1.74	PAQR7	chr1	protein_coding	progestin and adipoQ receptor family member 7
ENSG00000196188.12	7.49246	-6.34167	1.42579	-4.44783	8.67412e-06	0.000106779	0.15	0.08	0.08	0	0	0	CTSE	chr1	protein_coding	cathepsin E
ENSG00000237289.10	346.893	-3.05832	0.395365	-7.73543	1.03056e-14	4.15604e-13	3.77	3.48	6.6	0.4	0.38	0.77	CKMT1B	chr15	protein_coding	creatine kinase, mitochondrial 1B
ENSG00000188910.8	2672.44	-5.73991	0.442396	-12.9746	1.70525e-38	3.24682e-36	42.66	33.29	88.3	0.65	1.38	0.81	GJB3	chr1	protein_coding	gap junction protein beta 3
ENSG00000111907.21	733.236	-6.04804	0.323449	-18.6986	5.08238e-78	7.87057e-75	3.88	4.82	5.41	0.08	0.05	0.07	TPD52L1	chr6	protein_coding	TPD52 like 1
ENSG00000127152.18	538.541	-1.19608	0.250872	-4.76766	1.86374e-06	2.65763e-05	2.27	1.83	2.39	1.03	0.79	0.84	BCL11B	chr14	protein_coding	BAF chromatin remodeling complex subunit BCL11B
ENSG00000134508.13	1776.91	-1.14033	0.321302	-3.54907	0.000386588	0.00320031	9.87	6.06	10.32	2.97	3.58	4.59	CABLES1	chr18	protein_coding	Cdk5 and Abl enzyme substrate 1
ENSG00000185499.16	414.257	-1.23431	0.331911	-3.7188	0.000200172	0.00177405	2.22	2.47	4.45	1.3	1.1	1.24	MUC1	chr1	protein_coding	mucin 1, cell surface associated
ENSG00000287126.1	137.804	-1.01174	0.287365	-3.52073	0.000430356	0.0035138	1.17	1.4	1.13	0.65	0.45	0.62	RP13-512J5.2	chr2	lncRNA	--
ENSG00000154122.14	732.55	-1.04734	0.269963	-3.87959	0.000104634	0.0010056	1.6	2	2.18	0.75	1.01	0.83	ANKH	chr5	protein_coding	ANKH inorganic pyrophosphate transport regulator
ENSG00000090932.11	96.8835	-1.12335	0.331786	-3.38576	0.000709804	0.00545781	1.25	1.03	1.47	0.52	0.45	0.65	DLL3	chr19	protein_coding	delta like canonical Notch ligand 3
ENSG00000197971.16	929.518	-4.20619	0.294943	-14.261	3.82989e-46	1.12613e-43	2.23	2.47	2.29	0.17	0.1	0.09	MBP	chr18	protein_coding	myelin basic protein
ENSG00000169255.15	173.4	-1.51921	0.469942	-3.23276	0.00122601	0.00871717	1.09	0.85	0.49	0.42	0.27	0.12	B3GALNT1	chr3	protein_coding	beta-1,3-N-acetylgalactosaminyltransferase 1 (globoside blood group)
ENSG00000172893.17	6791.19	-2.98497	0.506029	-5.89881	3.66132e-09	7.80982e-08	26.82	38.89	64.94	3.01	2.68	9.71	DHCR7	chr11	protein_coding	7-dehydrocholesterol reductase
ENSG00000170113.16	1442.65	-1.01822	0.335929	-3.03104	0.00243711	0.0156943	7.02	5.52	3.9	3.28	2.62	1.74	NIPA1	chr15	protein_coding	NIPA magnesium transporter 1
ENSG00000069424.15	692.997	-1.20954	0.346301	-3.49275	0.000478071	0.00385728	1.38	1.1	1.65	0.37	0.53	0.76	KCNAB2	chr1	protein_coding	potassium voltage-gated channel subfamily A regulatory beta subunit 2
ENSG00000197472.15	421.399	-1.31969	0.333359	-3.95876	7.53404e-05	0.000753048	5.29	3.79	2.76	1.64	1.65	1.16	ZNF695	chr1	protein_coding	zinc finger protein 695
ENSG00000136237.19	221.184	-2.06502	0.287311	-7.18739	6.60406e-13	2.21046e-11	0.82	1.07	0.69	0.21	0.18	0.19	RAPGEF5	chr7	protein_coding	Rap guanine nucleotide exchange factor 5
ENSG00000163960.12	4137.24	-1.97529	0.275982	-7.15732	8.22676e-13	2.73782e-11	12.01	18.58	13.03	4.36	3.18	2.85	UBXN7	chr3	protein_coding	UBX domain protein 7
ENSG00000237939.1	16.8499	-2.406	0.681294	-3.53151	0.000413188	0.0033915	0.8	1.61	0.83	0.27	0.22	0.07	IDI1P1	chr2	processed_pseudogene	IDI1 pseudogene 1
ENSG00000115425.14	363.54	-1.72124	0.346858	-4.96239	6.96304e-07	1.06621e-05	3.23	3.49	6.21	1.39	0.91	1.39	PECR	chr2	protein_coding	peroxisomal trans-2-enoyl-CoA reductase
ENSG00000152092.16	4.23475	-4.50159	1.56036	-2.88497	0.00391456	0.0234299	0.01	0.04	0.02	0	0	0	ASTN1	chr1	protein_coding	astrotactin 1
ENSG00000232065.1	7.54422	-2.42749	0.919985	-2.63862	0.00832452	0.0437687	0.61	1.36	0.75	0.22	0.06	0.2	LINC01063	chr3	lncRNA	long intergenic non-protein coding RNA 1063
ENSG00000117676.14	3329.68	-1.94351	0.23468	-8.28154	1.21593e-16	5.76427e-15	22.82	23.99	19.78	6.29	4.31	5.68	RPS6KA1	chr1	protein_coding	ribosomal protein S6 kinase A1
ENSG00000280027.1	4.41469	-5.57794	1.61912	-3.44505	0.000570961	0.00451886	0.26	0.16	0.05	0	0	0	RP11-44F14.10	chr16	TEC	--
ENSG00000243155.1	221.003	-1.38503	0.318468	-4.34902	1.36745e-05	0.000160426	3.1	2.6	4.06	1.12	0.92	1.47	RP11-46A10.5	chr1	lncRNA	--
ENSG00000259802.1	15.8256	-1.91295	0.607954	-3.14654	0.00165215	0.0113209	0.76	0.61	0.68	0.11	0.21	0.18	CTD-2256P15.2	chr5	lncRNA	--
ENSG00000143590.14	54.5673	-1.65344	0.468303	-3.53071	0.000414444	0.0033977	1.01	1.34	0.81	0.53	0.26	0.17	EFNA3	chr1	protein_coding	ephrin A3
ENSG00000177000.13	440.659	-2.19553	0.485694	-4.5204	6.17234e-06	7.86059e-05	0.72	1.22	2.72	0.21	0.29	0.45	MTHFR	chr1	protein_coding	methylenetetrahydrofolate reductase
ENSG00000164251.5	923.569	-1.64311	0.273239	-6.01346	1.81609e-09	4.07595e-08	12.14	11.86	11.37	2.92	4.37	3.22	F2RL1	chr5	protein_coding	F2R like trypsin receptor 1
ENSG00000283199.3	58.2562	-1.59512	0.395436	-4.03383	5.48745e-05	0.000568293	0.53	0.42	0.73	0.16	0.19	0.17	C13orf46	chr13	protein_coding	chromosome 13 open reading frame 46
ENSG00000141934.10	989.614	-1.23403	0.313985	-3.93022	8.4869e-05	0.000837833	4.18	4.86	5.77	1.71	1.44	2.74	PLPP2	chr19	protein_coding	phospholipid phosphatase 2
ENSG00000128683.14	82.5369	-1.68553	0.412526	-4.08587	4.39121e-05	0.000465769	0.33	0.54	0.26	0.14	0.07	0.12	GAD1	chr2	protein_coding	glutamate decarboxylase 1
ENSG00000219891.2	62.0055	-7.52934	1.10529	-6.81212	9.61704e-12	2.87139e-10	1.22	2.64	1.7	0	0.01	0.01	ZSCAN12P1	chr6	transcribed_unprocessed_pseudogene	zinc finger and SCAN domain containing 12 pseudogene 1
ENSG00000171316.12	1232.38	-3.16664	0.22245	-14.2353	5.5323e-46	1.60637e-43	3.44	3.23	2.97	0.36	0.33	0.32	CHD7	chr8	protein_coding	chromodomain helicase DNA binding protein 7
ENSG00000269609.6	330.987	-1.22282	0.380366	-3.21486	0.0013051	0.00918662	1.39	2.32	1.9	0.72	0.42	1.11	C10orf95-AS1	chr10	lncRNA	C10orf95 antisense RNA 1
ENSG00000137261.15	33.9195	-3.86415	0.591275	-6.53528	6.34919e-11	1.72495e-09	0.22	0.23	0.2	0.02	0.01	0	KIAA0319	chr6	protein_coding	KIAA0319
ENSG00000154079.6	352.703	-1.20491	0.327908	-3.67454	0.000238276	0.00207456	5.79	9.63	9.98	3.5	2.48	4.33	SDHAF4	chr6	protein_coding	succinate dehydrogenase complex assembly factor 4
ENSG00000118513.19	137.471	-3.74065	0.458281	-8.16234	3.28585e-16	1.5025e-14	1.26	1.64	0.56	0.1	0.07	0.07	MYB	chr6	protein_coding	MYB proto-oncogene, transcription factor
ENSG00000163993.7	3082.37	-2.05795	0.386618	-5.32296	1.02093e-07	1.78983e-06	178.87	243.29	361.16	38.28	50.48	86.17	S100P	chr4	protein_coding	S100 calcium binding protein P
ENSG00000135951.16	37.6798	-2.11183	0.446594	-4.72874	2.25921e-06	3.16903e-05	0.19	0.23	0.2	0.06	0.03	0.04	TSGA10	chr2	protein_coding	testis specific 10
ENSG00000272741.1	169.188	-1.21664	0.27565	-4.41372	1.01611e-05	0.000122486	8.7	8.47	7.58	3.98	3.21	2.81	RP11-447L10.1	chr3	protein_coding	--
ENSG00000148734.8	9.29876	-3.31909	0.992114	-3.34547	0.000821436	0.00618313	0.03	0.05	0.06	0.01	0	0	NPFFR1	chr10	protein_coding	neuropeptide FF receptor 1
ENSG00000273763.2	23.8293	-1.7963	0.524588	-3.4242	0.000616611	0.0048373	0.29	0.51	0.5	0.1	0.13	0.12	RP11-420C9.1	chr2	transcribed_processed_pseudogene	--
ENSG00000113790.11	401.61	-1.23001	0.305261	-4.02936	5.59285e-05	0.000577406	2.55	3.33	3.11	1.72	0.95	0.95	EHHADH	chr3	protein_coding	enoyl-CoA hydratase and 3-hydroxyacyl CoA dehydrogenase
ENSG00000164742.16	1404.58	-4.1728	0.260164	-16.0392	6.80748e-58	3.10061e-55	3.76	5.19	5.21	0.27	0.26	0.21	ADCY1	chr7	protein_coding	adenylate cyclase 1
ENSG00000173156.7	473.214	-2.88298	0.375188	-7.68409	1.54092e-14	6.09779e-13	14.22	14.45	21.12	1.82	1.3	3.22	RHOD	chr11	protein_coding	ras homolog family member D
ENSG00000185730.8	363.853	-1.2073	0.289004	-4.17744	2.94809e-05	0.000322265	2.35	1.71	2.29	0.72	0.86	0.99	ZNF696	chr8	protein_coding	zinc finger protein 696
ENSG00000101076.18	21.6444	-4.34837	0.791862	-5.49132	3.98937e-08	7.39578e-07	0.06	0.09	0.11	0.01	0	0.01	HNF4A	chr20	protein_coding	hepatocyte nuclear factor 4 alpha
ENSG00000159713.11	25.1905	-2.93684	0.934328	-3.14326	0.00167078	0.0114389	0.84	0.1	0.32	0.01	0.12	0.02	TPPP3	chr16	protein_coding	tubulin polymerization promoting protein family member 3
ENSG00000171840.13	36.4839	-1.43613	0.421422	-3.40783	0.000654817	0.00510085	0.73	0.63	0.76	0.28	0.27	0.19	NINJ2	chr12	protein_coding	ninjurin 2
ENSG00000244265.2	23.9887	-1.43272	0.512594	-2.79503	0.00518942	0.0296646	0.2	0.17	0.27	0.06	0.08	0.08	SIAH2-AS1	chr3	lncRNA	SIAH2 antisense RNA 1
ENSG00000230570.1	10.7305	-3.57663	0.891879	-4.01022	6.06627e-05	0.000619945	0.41	0.37	0.43	0.02	0.05	0.02	RP11-69L16.6	chr6	processed_pseudogene	--
ENSG00000128578.10	1098.38	-1.07002	0.301872	-3.54461	0.00039319	0.00324686	5.01	6.48	7.3	3.9	2.02	2.53	STRIP2	chr7	protein_coding	striatin interacting protein 2
ENSG00000118292.9	17.581	-2.58853	0.648755	-3.99	6.60732e-05	0.000669932	0.6	0.37	0.78	0.08	0.08	0.11	C1orf54	chr1	protein_coding	chromosome 1 open reading frame 54
ENSG00000181754.7	214.269	-1.12671	0.348416	-3.23382	0.00122149	0.00869032	1.33	1.09	1.81	0.63	0.41	0.79	AMIGO1	chr1	protein_coding	adhesion molecule with Ig like domain 1
ENSG00000226835.3	15.9442	-4.94719	0.993154	-4.9813	6.31596e-07	9.72901e-06	0.18	0.23	0.2	0	0.01	0.01	ARHGAP29-AS1	chr1	lncRNA	ARHGAP29 antisense RNA 1
ENSG00000129514.8	244.216	-3.38064	0.38462	-8.78955	1.50154e-18	8.48641e-17	1.59	2.48	3.43	0.16	0.27	0.23	FOXA1	chr14	protein_coding	forkhead box A1
ENSG00000103089.9	5.82607	-5.97988	1.51908	-3.9365	8.26781e-05	0.000817943	0.04	0.09	0.14	0	0	0	FA2H	chr16	protein_coding	fatty acid 2-hydroxylase
ENSG00000286451.1	47.6217	-5.81039	0.777864	-7.46968	8.03912e-14	2.96414e-12	1.88	2.4	1.24	0	0.03	0.06	RP11-158H18.2	chr9	lncRNA	--
ENSG00000215114.10	627.661	-1.48945	0.306097	-4.86596	1.13904e-06	1.68526e-05	4.55	5.06	3.36	1.87	1.44	1.03	UBXN2B	chr8	protein_coding	UBX domain protein 2B
ENSG00000103044.11	171.109	-4.13363	0.525713	-7.86289	3.75358e-15	1.5682e-13	2.26	1.84	0.51	0.1	0.07	0.08	HAS3	chr16	protein_coding	hyaluronan synthase 3
ENSG00000169618.7	15.9922	-3.65577	1.04315	-3.50453	0.00045741	0.0037125	0.35	0.02	0.13	0.01	0	0.03	PROKR1	chr2	protein_coding	prokineticin receptor 1
ENSG00000186529.16	39.6934	-5.27013	0.723134	-7.2879	3.14834e-13	1.08991e-11	0.27	0.42	0.36	0.01	0.01	0	CYP4F3	chr19	protein_coding	cytochrome P450 family 4 subfamily F member 3
ENSG00000099814.16	2471	-1.12197	0.297905	-3.76619	0.000165761	0.00150762	11.89	9.89	12.96	3.61	5.08	6.18	CEP170B	chr14	protein_coding	centrosomal protein 170B
ENSG00000250934.2	2.59831	-4.81439	1.75095	-2.74959	0.00596705	0.0333274	0.03	0.01	0.02	0	0	0	RP11-71E19.1	chr3	lncRNA	--
ENSG00000153551.14	698.01	-1.57871	0.2686	-5.87755	4.16386e-09	8.84925e-08	6.45	7.25	7.13	1.92	1.8	2.8	CMTM7	chr3	protein_coding	CKLF like MARVEL transmembrane domain containing 7
ENSG00000106772.18	1007.53	-3.85829	0.593635	-6.49943	8.06243e-11	2.15267e-09	1.14	1.43	6.94	0.17	0.27	0.16	PRUNE2	chr9	protein_coding	prune homolog 2 with BCH domain
ENSG00000118640.11	1458.73	-2.08028	0.234437	-8.87351	7.0878e-19	4.10297e-17	54.18	65.76	75.66	14.54	14.02	14.65	VAMP8	chr2	protein_coding	vesicle associated membrane protein 8
ENSG00000105877.18	93.7138	-1.90111	0.362158	-5.24939	1.52601e-07	2.59501e-06	0.26	0.24	0.18	0.04	0.06	0.07	DNAH11	chr7	protein_coding	dynein axonemal heavy chain 11
ENSG00000113231.14	54.4278	-3.39716	0.579715	-5.86005	4.62714e-09	9.76238e-08	0.45	0.69	0.18	0.05	0.03	0.04	PDE8B	chr5	protein_coding	phosphodiesterase 8B
ENSG00000089723.10	77.179	-1.94633	0.376872	-5.16443	2.4117e-07	3.96752e-06	0.69	0.93	0.53	0.21	0.17	0.14	OTUB2	chr14	protein_coding	OTU deubiquitinase, ubiquitin aldehyde binding 2
ENSG00000164695.5	463.807	-4.57129	0.276065	-16.5587	1.38474e-61	8.4648e-59	10.39	12.1	13.16	0.48	0.45	0.47	CHMP4C	chr8	protein_coding	charged multivesicular body protein 4C
ENSG00000149380.12	44.7271	-1.79664	0.564431	-3.18311	0.00145703	0.0101364	0.35	0.19	0.74	0.08	0.11	0.15	P4HA3	chr11	protein_coding	prolyl 4-hydroxylase subunit alpha 3
ENSG00000006377.11	107.94	-1.83356	0.412011	-4.45028	8.57567e-06	0.000105791	1.31	1.48	0.84	0.46	0.32	0.18	DLX6	chr7	protein_coding	distal-less homeobox 6
ENSG00000244067.3	4.72544	-3.69928	1.38558	-2.66985	0.00758855	0.0404299	0.23	0.08	0.21	0.02	0	0.02	GSTA2	chr6	protein_coding	glutathione S-transferase alpha 2
ENSG00000116985.12	104.219	-1.58739	0.326515	-4.86163	1.16422e-06	1.71924e-05	0.73	0.83	0.84	0.25	0.18	0.32	BMP8B	chr1	protein_coding	bone morphogenetic protein 8b
ENSG00000240476.1	584.879	-2.71512	0.301357	-9.00964	2.06733e-19	1.24409e-17	19.12	31.05	28.33	3.67	4.41	3.01	LINC00973	chr3	lncRNA	long intergenic non-protein coding RNA 973
ENSG00000187017.17	186.846	-3.02101	0.389537	-7.75539	8.80703e-15	3.57655e-13	0.97	1.05	1.52	0.08	0.18	0.15	ESPN	chr1	protein_coding	espin
ENSG00000114805.18	36.1393	-1.76182	0.503282	-3.50066	0.000464114	0.00376166	0.17	0.29	0.12	0.07	0.05	0.04	PLCH1	chr3	protein_coding	phospholipase C eta 1
ENSG00000158106.14	122.163	-2.63827	0.396233	-6.65838	2.76869e-11	7.8336e-10	1.09	1.48	1.18	0.13	0.13	0.3	RHPN1	chr8	protein_coding	rhophilin Rho GTPase binding protein 1
ENSG00000147676.14	5154.05	-7.95422	0.454473	-17.5021	1.38139e-68	1.28353e-65	88.28	86.81	46.21	0.47	0.27	0.11	MAL2	chr8	protein_coding	mal, T cell differentiation protein 2
ENSG00000172765.18	731.153	-1.14643	0.235261	-4.873	1.09916e-06	1.63043e-05	2.98	2.69	3.38	1.43	1.23	1.17	TMCC1	chr3	protein_coding	transmembrane and coiled-coil domain family 1
ENSG00000214407.3	37.7852	-2.64763	0.631976	-4.18944	2.7964e-05	0.000307274	0.42	0.41	1.52	0.15	0.1	0.1	LINC02085	chr3	lncRNA	long intergenic non-protein coding RNA 2085
ENSG00000154124.5	1342.11	-1.06951	0.251239	-4.25696	2.07225e-05	0.000234811	5.19	5.59	4.63	2.64	2.44	1.79	OTULIN	chr5	protein_coding	OTU deubiquitinase with linear linkage specificity
ENSG00000197959.14	18.3563	-1.82548	0.597697	-3.05419	0.00225668	0.0147667	0.08	0.04	0.06	0.02	0.01	0.01	DNM3	chr1	protein_coding	dynamin 3
ENSG00000012124.17	154.305	-3.55071	0.464798	-7.63925	2.18496e-14	8.45906e-13	0.74	0.87	1.81	0.05	0.09	0.12	CD22	chr19	protein_coding	CD22 molecule
ENSG00000096696.15	9839.01	-7.05786	0.27588	-25.583	2.35643e-144	5.47376e-140	30.33	32.3	45.88	0.27	0.21	0.28	DSP	chr6	protein_coding	desmoplakin
ENSG00000185630.19	94.1844	-5.64392	0.620837	-9.09081	9.83045e-20	6.0251e-18	0.17	0.16	0.31	0.01	0	0	PBX1	chr1	protein_coding	PBX homeobox 1
ENSG00000278318.5	93.7053	-1.15262	0.304851	-3.78092	0.000156248	0.00143006	0.55	0.53	0.66	0.26	0.24	0.23	ZNF229	chr19	protein_coding	zinc finger protein 229
ENSG00000146966.13	10.9835	-4.38539	1.1344	-3.86581	0.000110721	0.00105802	0.05	0.06	0.2	0	0	0	DENND2A	chr7	protein_coding	DENN domain containing 2A
ENSG00000158856.18	275.385	-3.63045	0.348185	-10.4268	1.87126e-25	1.71132e-23	2.79	3.7	1.98	0.19	0.18	0.27	DMTN	chr8	protein_coding	dematin actin binding protein
ENSG00000060558.4	263.699	-1.49745	0.321159	-4.66266	3.12155e-06	4.23718e-05	2.41	3.84	4.27	1.1	1.36	1	GNA15	chr19	protein_coding	G protein subunit alpha 15
ENSG00000184117.12	2159.98	-1.61418	0.323164	-4.99492	5.88608e-07	9.13345e-06	23.08	26.11	31.75	7.2	5.76	11.8	NIPSNAP1	chr22	protein_coding	nipsnap homolog 1
ENSG00000119125.17	12531.3	-1.14812	0.409106	-2.80641	0.00500973	0.0288404	68.7	41.13	51.37	11.08	28.82	27.52	GDA	chr9	protein_coding	guanine deaminase
ENSG00000048052.23	528.845	-1.15902	0.300103	-3.86207	0.00011243	0.00107254	0.92	0.97	1.24	0.6	0.4	0.32	HDAC9	chr7	protein_coding	histone deacetylase 9
ENSG00000101670.12	2827.76	-8.82821	0.527829	-16.7255	8.54448e-63	5.83764e-60	5.81	6.14	19.97	0.03	0.02	0.02	LIPG	chr18	protein_coding	lipase G, endothelial type
ENSG00000236333.4	44.3469	-5.00823	0.79146	-6.32784	2.48618e-10	6.33936e-09	0.14	0.17	0.04	0.01	0	0	TRHDE-AS1	chr12	lncRNA	TRHDE antisense RNA 1
ENSG00000234427.1	5.1554	-5.80396	1.62301	-3.57605	0.000348826	0.00292523	0.3	0.14	0.94	0	0	0	RP3-413H6.2	chr6	lncRNA	--
ENSG00000028203.18	1896.8	-1.19313	0.268126	-4.44987	8.59227e-06	0.000105939	8.6	7.61	6.07	3.86	2.73	2.58	VEZT	chr12	protein_coding	vezatin, adherens junctions transmembrane protein
ENSG00000127328.22	435.42	-2.40362	0.275792	-8.71532	2.89938e-18	1.61123e-16	1.4	1.18	1.79	0.28	0.25	0.25	RAB3IP	chr12	protein_coding	RAB3A interacting protein
ENSG00000203837.5	1384.03	-8.88536	1.23046	-7.22114	5.15535e-13	1.73808e-11	27.7	40.33	18.53	0.15	0.03	0	PNLIPRP3	chr10	protein_coding	pancreatic lipase related protein 3
ENSG00000204396.11	147.289	-3.30812	0.575645	-5.7468	9.09479e-09	1.83388e-07	0.79	1	3.6	0.12	0.15	0.24	VWA7	chr6	protein_coding	von Willebrand factor A domain containing 7
ENSG00000175874.10	183.12	-3.0167	0.43322	-6.96343	3.32087e-12	1.05239e-10	0.84	1.87	0.74	0.18	0.12	0.09	CREG2	chr2	protein_coding	cellular repressor of E1A stimulated genes 2
ENSG00000276418.5	911.315	-1.55449	0.231661	-6.71018	1.94387e-11	5.5953e-10	24.86	20.69	20.32	7.77	6.4	6.9	RP11-26J3.4	chr8	protein_coding	--
ENSG00000262160.1	310.487	-3.81231	0.370433	-10.2915	7.69579e-25	6.82311e-23	4.28	5.7	3.57	0.48	0.19	0.25	RP11-96D1.11	chr16	lncRNA	--
ENSG00000160796.18	650.733	-1.63351	0.299452	-5.45499	4.89758e-08	8.96501e-07	1.94	2.06	2.05	0.6	0.41	0.82	NBEAL2	chr3	protein_coding	neurobeachin like 2
ENSG00000111490.15	289.651	-2.64994	0.316819	-8.36421	6.05214e-17	2.9722e-15	1.61	1.16	0.96	0.17	0.2	0.18	TBC1D30	chr12	protein_coding	TBC1 domain family member 30
ENSG00000162782.16	33.6005	-6.04068	0.947437	-6.37581	1.81999e-10	4.69218e-09	0.42	0.5	0.28	0.01	0.01	0	TDRD5	chr1	protein_coding	tudor domain containing 5
ENSG00000147155.11	3062.59	-1.37785	0.351526	-3.91961	8.86921e-05	0.000871298	42.51	53.42	89.64	18.05	19.73	28.81	EBP	chrX	protein_coding	EBP cholestenol delta-isomerase
ENSG00000182240.16	1506.45	-1.41058	0.209968	-6.71808	1.84133e-11	5.32655e-10	5.63	5.88	5.34	1.96	1.84	2.13	BACE2	chr21	protein_coding	beta-secretase 2
ENSG00000123739.11	1367.74	-1.58414	0.266075	-5.95374	2.62083e-09	5.75417e-08	11.05	8.98	9.03	3.82	2.91	2.4	PLA2G12A	chr4	protein_coding	phospholipase A2 group XIIA
ENSG00000064195.7	103.424	-2.66897	0.320477	-8.3281	8.21468e-17	3.9507e-15	1.58	1.56	1.74	0.27	0.23	0.22	DLX3	chr17	protein_coding	distal-less homeobox 3
ENSG00000169570.10	360.007	-1.36363	0.432771	-3.15093	0.00162753	0.0111852	2.71	2.53	1.31	1.24	0.76	0.41	DTWD2	chr5	protein_coding	DTW domain containing 2
ENSG00000235899.2	11.4946	-4.02402	0.987345	-4.0756	4.58965e-05	0.000484604	0.25	0.3	0.65	0.02	0.03	0.02	LINC01564	chr6	lncRNA	long intergenic non-protein coding RNA 1564
ENSG00000115361.8	10.6862	-2.39155	0.874983	-2.73326	0.00627112	0.0345814	0.09	0.09	0.07	0.04	0	0	ACADL	chr2	protein_coding	acyl-CoA dehydrogenase long chain
ENSG00000145107.16	124.244	-3.8559	0.4741	-8.1331	4.18452e-16	1.89109e-14	1.68	2.78	4.63	0.26	0.21	0.12	TM4SF19	chr3	protein_coding	transmembrane 4 L six family member 19
ENSG00000130590.14	303.834	-2.88478	0.301994	-9.55244	1.26674e-21	8.83637e-20	5.68	5.34	5.16	0.83	0.44	0.8	SAMD10	chr20	protein_coding	sterile alpha motif domain containing 10
ENSG00000246223.9	185.614	-1.04534	0.400759	-2.6084	0.00909673	0.0469815	0.62	1.14	0.93	0.41	0.22	0.59	LINC01550	chr14	lncRNA	long intergenic non-protein coding RNA 1550
ENSG00000184867.14	3.72501	-4.31015	1.57666	-2.73371	0.00626245	0.0345618	0.03	0.06	0.07	0	0.01	0	ARMCX2	chrX	protein_coding	armadillo repeat containing X-linked 2
ENSG00000272335.1	57.7585	-1.42544	0.441776	-3.22661	0.00125268	0.00886877	0.99	1.01	0.48	0.33	0.33	0.2	RP11-53O19.3	chr5	lncRNA	--
ENSG00000034239.11	7.84263	-5.41275	1.40192	-3.86094	0.000112952	0.0010762	0.07	0.08	0.04	0	0	0	EFCAB1	chr8	protein_coding	EF-hand calcium binding domain 1
ENSG00000198155.5	15.3807	-2.49161	0.783893	-3.17851	0.00148036	0.0102698	0.21	0.37	0.11	0.05	0.06	0.01	ZNF876P	chr4	transcribed_unprocessed_pseudogene	zinc finger protein 876, pseudogene
ENSG00000267149.2	170.492	-1.3086	0.33599	-3.89474	9.83023e-05	0.000953032	5.03	3.78	5.32	1.35	1.64	2.34	CTC-550B14.6	chr19	lncRNA	--
ENSG00000148057.16	243.285	-1.21821	0.265404	-4.59002	4.43213e-06	5.80677e-05	4.86	5.18	3.87	2.13	1.8	1.68	IDNK	chr9	protein_coding	IDNK gluconokinase
ENSG00000171766.17	59.4513	-1.4484	0.3661	-3.9563	7.61182e-05	0.000759515	0.21	0.23	0.26	0.07	0.1	0.07	GATM	chr15	protein_coding	glycine amidinotransferase
ENSG00000288605.1	11.2445	-3.32712	0.946527	-3.51509	0.000439612	0.00358307	0.15	0.22	0.33	0.06	0.01	0	RP11-84E24.4	chr17	lncRNA	--
ENSG00000143502.16	52.9229	-2.96744	0.486614	-6.09814	1.07313e-09	2.49028e-08	0.62	0.37	0.31	0.06	0.06	0.04	SUSD4	chr1	protein_coding	sushi domain containing 4
ENSG00000077585.14	434.666	-1.27682	0.388984	-3.28244	0.00102912	0.00749621	4.8	4.96	10	1.81	2.5	3.28	GPR137B	chr1	protein_coding	G protein-coupled receptor 137B
ENSG00000261189.1	18.3359	-4.71524	0.930448	-5.06771	4.02622e-07	6.40145e-06	0.88	0.65	1.41	0.03	0	0.08	RP3-512B11.3	chr6	lncRNA	--
ENSG00000125398.8	3046.91	-2.37627	0.36137	-6.57572	4.84182e-11	1.33735e-09	22.42	25.37	48.55	6.16	4.17	7.11	SOX9	chr17	protein_coding	SRY-box transcription factor 9
ENSG00000125731.13	951.253	-8.14259	0.460284	-17.6904	4.97432e-70	5.2522e-67	7.51	6.28	11.29	0.04	0.02	0.02	SH2D3A	chr19	protein_coding	SH2 domain containing 3A
ENSG00000125848.10	507.618	-3.45091	0.385533	-8.95102	3.52212e-19	2.08713e-17	4.78	3.37	5.09	0.32	0.57	0.24	FLRT3	chr20	protein_coding	fibronectin leucine rich transmembrane protein 3
ENSG00000130702.15	2415.31	-1.48895	0.30964	-4.80866	1.51947e-06	2.19364e-05	4.22	6.18	8.11	2.6	1.65	1.94	LAMA5	chr20	protein_coding	laminin subunit alpha 5
ENSG00000165113.13	147.131	-1.17805	0.380297	-3.09772	0.00195018	0.0130174	1.24	2.11	1.12	0.88	0.53	0.44	GKAP1	chr9	protein_coding	G kinase anchoring protein 1
ENSG00000131981.16	3387.2	-1.03309	0.252922	-4.08461	4.41503e-05	0.000467868	48.83	42.45	61.86	21.92	23.66	24.39	LGALS3	chr14	protein_coding	galectin 3
ENSG00000162069.16	34.1051	-7.5597	1.26252	-5.9878	2.12696e-09	4.73703e-08	0.24	0.41	0.42	0	0	0	BICDL2	chr16	protein_coding	BICD family like cargo adaptor 2
ENSG00000076864.20	331.982	-2.02193	0.304643	-6.63703	3.20061e-11	9.01175e-10	1.83	1.98	3.05	0.61	0.45	0.52	RAP1GAP	chr1	protein_coding	RAP1 GTPase activating protein
ENSG00000186007.10	11.7203	-6.98844	1.57186	-4.44597	8.74968e-06	0.000107538	0.2	0.1	1.36	0	0	0	LEMD1	chr1	protein_coding	LEM domain containing 1
ENSG00000064042.18	3619.18	-1.86636	0.263356	-7.08682	1.3723e-12	4.476e-11	15.19	10.89	12.56	3.22	2.8	3.93	LIMCH1	chr4	protein_coding	LIM and calponin homology domains 1
ENSG00000152782.17	360.039	-1.13555	0.439233	-2.58531	0.00972905	0.049546	3.67	3.77	1.74	2.05	1.22	0.68	PANK1	chr10	protein_coding	pantothenate kinase 1
ENSG00000087495.17	20.6397	-1.84958	0.652283	-2.83554	0.00457477	0.0266735	0.21	0.12	0.06	0.03	0.04	0.03	PHACTR3	chr20	protein_coding	phosphatase and actin regulator 3
ENSG00000186451.2	10.4635	-3.51987	0.952769	-3.69436	0.00022044	0.00193231	0.17	0.33	0.15	0.04	0.02	0	SPATA12	chr3	protein_coding	spermatogenesis associated 12
ENSG00000228705.2	35.0348	-2.58942	0.658733	-3.93092	8.46225e-05	0.000835755	0.4	0.82	1.71	0.07	0.14	0.25	LINC00659	chr20	lncRNA	long intergenic non-protein coding RNA 659
ENSG00000125378.16	245.116	-2.07321	0.32146	-6.44935	1.12331e-10	2.96179e-09	3.41	2.57	3.47	0.97	0.5	0.66	BMP4	chr14	protein_coding	bone morphogenetic protein 4
ENSG00000138670.18	97.2437	-4.10842	0.411142	-9.99271	1.64034e-23	1.32764e-21	0.37	0.47	0.5	0.02	0.03	0.03	RASGEF1B	chr4	protein_coding	RasGEF domain family member 1B
ENSG00000175262.14	3.54629	-5.26411	1.78824	-2.94374	0.00324277	0.0199964	0.01	0.04	0.1	0	0	0	C1orf127	chr1	protein_coding	chromosome 1 open reading frame 127
ENSG00000106302.10	7.49563	-3.81738	1.12381	-3.39682	0.000681729	0.00528744	0.14	0.16	0.09	0	0.02	0.01	HYAL4	chr7	protein_coding	hyaluronidase 4
ENSG00000082212.13	3046.02	-1.08222	0.254185	-4.2576	2.06631e-05	0.000234481	7.29	6.74	5.25	3.39	2.74	2.42	ME2	chr18	protein_coding	malic enzyme 2
ENSG00000174514.13	9.12029	-3.66585	0.984262	-3.72447	0.00019573	0.00174133	0.09	0.06	0.07	0	0.01	0	MFSD4A	chr1	protein_coding	major facilitator superfamily domain containing 4A
ENSG00000198346.11	190.016	-1.15582	0.417743	-2.76682	0.00566065	0.0319464	0.99	1.32	0.81	0.65	0.46	0.21	ZNF813	chr19	protein_coding	zinc finger protein 813
ENSG00000285212.1	5.21972	-3.24602	1.21727	-2.66663	0.00766158	0.0407443	0.23	0.43	0.2	0.03	0.05	0	RP3-431P23.6	chr6	lncRNA	--
ENSG00000285526.1	416.293	-8.09762	0.701996	-11.5352	8.77322e-31	1.14491e-28	5.5	7.61	21.43	0.04	0.01	0.07	CTD-2527I21.16	chr19	protein_coding	--
ENSG00000236008.3	8.95802	-4.07447	1.07915	-3.77564	0.000159596	0.00145725	0.02	0.04	0.03	0	0	0	LINC01814	chr2	lncRNA	long intergenic non-protein coding RNA 1814
ENSG00000072954.7	548.18	-2.46807	0.262557	-9.40013	5.44939e-21	3.63747e-19	7.26	8.53	7.27	1.22	1.07	1.61	TMEM38A	chr19	protein_coding	transmembrane protein 38A
ENSG00000152061.24	533.198	-2.67064	0.229801	-11.6215	3.20342e-31	4.35159e-29	1.37	1.54	1.34	0.22	0.21	0.19	RABGAP1L	chr1	protein_coding	RAB GTPase activating protein 1 like
ENSG00000112796.10	59.1265	-8.35592	1.27786	-6.53902	6.19238e-11	1.69227e-09	0.6	1.09	0.36	0.01	0	0	ENPP5	chr6	protein_coding	ectonucleotide pyrophosphatase/phosphodiesterase family member 5
ENSG00000003402.20	2167.3	-1.54996	0.506016	-3.06307	0.00219081	0.0143962	2.13	1.46	7.03	1.06	1.23	1.1	CFLAR	chr2	protein_coding	CASP8 and FADD like apoptosis regulator
ENSG00000145284.12	219.871	-1.70648	0.273198	-6.24631	4.20273e-10	1.03636e-08	1.74	1.95	2.21	0.67	0.45	0.57	SCD5	chr4	protein_coding	stearoyl-CoA desaturase 5
ENSG00000183780.13	132.98	-4.16362	0.424449	-9.80947	1.02507e-22	7.80699e-21	2.14	2.19	1.09	0.1	0.08	0.1	SLC35F3	chr1	protein_coding	solute carrier family 35 member F3
ENSG00000162444.12	32.8718	-3.7022	0.614979	-6.02004	1.7437e-09	3.93248e-08	1.79	2.49	0.99	0.12	0.1	0.16	RBP7	chr1	protein_coding	retinol binding protein 7
ENSG00000069812.11	24.7649	-2.67839	0.546043	-4.9051	9.33819e-07	1.40037e-05	0.16	0.18	0.24	0.03	0.03	0.03	HES2	chr1	protein_coding	hes family bHLH transcription factor 2
ENSG00000287750.1	18.0949	-1.714	0.602174	-2.84635	0.00442235	0.0259084	1.08	1.18	0.77	0.49	0.18	0.21	RP11-350E12.7	chr9	lncRNA	--
ENSG00000237989.1	19.8759	-3.48297	1.15699	-3.01038	0.00260919	0.016628	0.04	0.04	0.89	0.01	0.05	0.02	LINC01679	chr21	lncRNA	long intergenic non-protein coding RNA 1679
ENSG00000164236.12	36.1121	-7.64213	1.2648	-6.04214	1.52079e-09	3.44312e-08	0.23	0.13	0.17	0	0	0	ANKRD33B	chr5	protein_coding	ankyrin repeat domain 33B
ENSG00000111644.8	9.71919	-2.63954	0.97758	-2.70008	0.00693232	0.0374664	0.06	0.06	0.32	0.03	0.01	0.02	ACRBP	chr12	protein_coding	acrosin binding protein
ENSG00000188818.12	264.84	-2.11176	0.396234	-5.32957	9.84446e-08	1.72978e-06	1.28	1.36	1.94	0.21	0.26	0.52	ZDHHC11	chr5	protein_coding	zinc finger DHHC-type containing 11
ENSG00000203499.12	536.028	-7.82865	0.507592	-15.4231	1.14417e-53	4.5824e-51	5.63	6.3	3.95	0.02	0.01	0.04	IQANK1	chr8	protein_coding	IQ motif and ankyrin repeat containing 1
ENSG00000272583.1	126.547	-1.2594	0.326998	-3.85139	0.00011745	0.00111494	7.1	11.58	9.93	4.03	2.83	4.33	RP11-344P13.6	chr1	lncRNA	--
ENSG00000163053.11	77.7878	-3.28619	0.43476	-7.55863	4.0733e-14	1.54354e-12	0.6	0.96	0.57	0.1	0.06	0.05	SLC16A14	chr2	protein_coding	solute carrier family 16 member 14
ENSG00000164292.13	2673.14	-1.01447	0.280539	-3.61613	0.000299042	0.00254728	9.56	9.56	10.9	5.94	4.76	3.25	RHOBTB3	chr5	protein_coding	Rho related BTB domain containing 3
ENSG00000203722.8	50.0599	-2.73069	0.646529	-4.22362	2.4041e-05	0.000268227	0.67	0.67	2.99	0.28	0.17	0.17	RAET1G	chr6	protein_coding	retinoic acid early transcript 1G
ENSG00000179832.18	867.674	-1.43315	0.276289	-5.18714	2.1355e-07	3.5585e-06	2.39	2.88	3.36	0.85	0.9	1.23	MROH1	chr8	protein_coding	maestro heat like repeat family member 1
ENSG00000266278.1	144.837	-1.51459	0.346896	-4.36613	1.26468e-05	0.000149426	1.89	1.4	2.72	0.64	0.66	0.67	LINC01910	chr18	lncRNA	long intergenic non-protein coding RNA 1910
ENSG00000143674.11	2160.79	-2.46718	0.379446	-6.50206	7.92267e-11	2.11956e-09	13.44	14.24	6.43	2.69	1.8	1.31	MAP3K21	chr1	protein_coding	mitogen-activated protein kinase kinase kinase 21
ENSG00000176387.7	55.1266	-3.60615	0.476047	-7.57519	3.58598e-14	1.3678e-12	0.77	0.87	1.19	0.06	0.05	0.11	HSD11B2	chr16	protein_coding	hydroxysteroid 11-beta dehydrogenase 2
ENSG00000270170.2	683.991	-2.05573	0.251707	-8.16717	3.15708e-16	1.44646e-14	29.39	30.13	34.39	7.06	5.71	8.41	NCBP2AS2	chr3	protein_coding	NCBP2 antisense 2 (head to head)
ENSG00000110944.9	51.9186	-1.64452	0.535527	-3.07084	0.00213455	0.0140782	1.77	1.46	1.71	0.26	0.27	0.95	IL23A	chr12	protein_coding	interleukin 23 subunit alpha
ENSG00000146666.5	29.0266	-1.41899	0.522678	-2.71483	0.00663089	0.0361655	0.46	1.18	1.01	0.37	0.23	0.33	LINC00525	chr7	lncRNA	long intergenic non-protein coding RNA 525
ENSG00000137834.15	413.676	-2.77997	0.461306	-6.02631	1.6775e-09	3.79054e-08	3.26	2	0.96	0.43	0.24	0.2	SMAD6	chr15	protein_coding	SMAD family member 6
ENSG00000117069.15	240.763	-4.98687	0.371964	-13.4069	5.51271e-41	1.2313e-38	2.37	1.53	1.78	0.06	0.05	0.06	ST6GALNAC5	chr1	protein_coding	ST6 N-acetylgalactosaminide alpha-2,6-sialyltransferase 5
ENSG00000085719.13	6820.54	-1.41353	0.286515	-4.93352	8.07606e-07	1.21976e-05	38.46	40.66	30.04	16.44	12.88	9.15	CPNE3	chr8	protein_coding	copine 3
ENSG00000253741.2	99.0453	-2.7091	0.468391	-5.78385	7.30122e-09	1.49559e-07	0.63	0.34	1.02	0.08	0.1	0.1	LNCOC1	chr8	lncRNA	lncRNA associated with ovarian cancer 1
ENSG00000145103.15	41.357	-5.60181	0.856941	-6.53699	6.27707e-11	1.71062e-09	0.49	1.23	0.31	0.01	0.01	0.02	ILDR1	chr3	protein_coding	immunoglobulin like domain containing receptor 1
ENSG00000104375.17	2287.3	-1.11752	0.30892	-3.61751	0.000297451	0.0025356	6.85	7.11	4.46	3.28	2.78	1.9	STK3	chr8	protein_coding	serine/threonine kinase 3
ENSG00000130956.14	765.81	-1.56735	0.264178	-5.93293	2.97575e-09	6.47227e-08	7.46	5.92	7.34	1.96	1.96	2.63	HABP4	chr9	protein_coding	hyaluronan binding protein 4
ENSG00000197168.13	5.20861	-3.87517	1.33161	-2.91014	0.00361265	0.0219394	0.04	0.03	0.03	0	0	0	NEK5	chr13	protein_coding	NIMA related kinase 5
ENSG00000226287.8	31.5019	-2.13927	0.462776	-4.62269	3.78795e-06	5.04532e-05	0.43	0.51	0.47	0.08	0.11	0.11	TMEM191A	chr22	transcribed_unprocessed_pseudogene	transmembrane protein 191A (pseudogene)
ENSG00000134864.11	33.508	-1.66709	0.442209	-3.76992	0.000163299	0.00148815	0.32	0.33	0.43	0.12	0.11	0.09	GGACT	chr13	protein_coding	gamma-glutamylamine cyclotransferase
ENSG00000149809.17	201.925	-2.84612	0.435354	-6.5375	6.25576e-11	1.70758e-09	1.65	3.23	2.87	0.34	0.16	0.51	TM7SF2	chr11	protein_coding	transmembrane 7 superfamily member 2
ENSG00000114638.8	2.43522	-4.72094	1.75832	-2.68492	0.00725482	0.0389615	0.04	0.06	0.06	0	0	0	UPK1B	chr3	protein_coding	uroplakin 1B
ENSG00000167103.12	197.665	-1.1496	0.302632	-3.79868	0.000145469	0.00134464	1.55	2.18	2.36	0.89	0.67	1.01	PIP5KL1	chr9	protein_coding	phosphatidylinositol-4-phosphate 5-kinase like 1
ENSG00000275234.1	55.7722	-8.27187	1.23437	-6.70131	2.06558e-11	5.93827e-10	3.34	4.61	4.05	0	0	0.03	CTD-2396E7.11	chr19	lncRNA	--
ENSG00000187609.16	229.535	-1.749	0.47153	-3.70921	0.000207907	0.001837	0.68	1.38	1.42	0.17	0.23	0.55	EXD3	chr9	protein_coding	exonuclease 3'-5' domain containing 3
ENSG00000124107.5	972.216	-3.64086	0.408639	-8.90971	5.11661e-19	2.9938e-17	62.83	52.08	108.5	4.43	3.75	8.63	SLPI	chr20	protein_coding	secretory leukocyte peptidase inhibitor
ENSG00000114054.14	1875.03	-1.26127	0.291221	-4.33096	1.48458e-05	0.000173032	7.33	8.06	10.77	3.11	2.71	4.39	PCCB	chr3	protein_coding	propionyl-CoA carboxylase subunit beta
ENSG00000186081.12	4752.65	-2.69662	0.34995	-7.70573	1.30098e-14	5.18361e-13	48.89	28.58	69.57	8.3	6.14	6.95	KRT5	chr12	protein_coding	keratin 5
ENSG00000160446.19	1395.15	-1.27894	0.241039	-5.30595	1.12087e-07	1.95499e-06	18.58	18.59	19.23	6.65	6.3	8.79	ZDHHC12	chr9	protein_coding	zinc finger DHHC-type palmitoyltransferase 12
ENSG00000243926.2	92.1214	-1.33084	0.427772	-3.11109	0.001864	0.0125468	1.27	3.16	3	0.93	0.66	1.17	TIPARP-AS1	chr3	lncRNA	TIPARP antisense RNA 1
ENSG00000180758.12	902.821	-1.3159	0.330564	-3.98077	6.86917e-05	0.000694361	5.46	4.24	8.27	1.86	2.24	2.64	GPR157	chr1	protein_coding	G protein-coupled receptor 157
ENSG00000169403.12	53.8546	-4.56024	0.603533	-7.55592	4.15914e-14	1.57094e-12	0.39	0.74	0.7	0.02	0	0.04	PTAFR	chr1	protein_coding	platelet activating factor receptor
ENSG00000008323.16	145.895	-6.58205	0.596965	-11.0258	2.86803e-28	3.02825e-26	1.43	2.3	1.25	0.02	0.01	0.01	PLEKHG6	chr12	protein_coding	pleckstrin homology and RhoGEF domain containing G6
ENSG00000152056.17	1325.96	-3.2116	0.385139	-8.33881	7.50415e-17	3.63154e-15	11.7	10.18	7.91	1.68	0.79	0.59	AP1S3	chr2	protein_coding	adaptor related protein complex 1 subunit sigma 3
ENSG00000224739.2	2.44836	-4.72759	1.79209	-2.63803	0.00833895	0.0438248	0.4	0.84	0.3	0	0	0	AC016735.1	chr2	lncRNA	--
ENSG00000223802.9	26.5604	-1.25261	0.466885	-2.68292	0.00729823	0.0391526	0.3	0.22	0.22	0.1	0.09	0.1	CERS1	chr19	protein_coding	ceramide synthase 1
ENSG00000254979.5	12781.1	-1.07397	0.369121	-2.90954	0.0036196	0.0219712	139.22	132.59	300.42	74.08	77.51	102.56	RP11-872D17.8	chr11	protein_coding	--
ENSG00000016391.11	71.382	-8.6285	1.23589	-6.98162	2.91787e-12	9.29757e-11	0.51	0.5	0.34	0	0	0	CHDH	chr3	protein_coding	choline dehydrogenase
ENSG00000271758.2	10.9734	-3.31406	1.1485	-2.88555	0.00390724	0.0233921	0.4	0.21	1.89	0	0.04	0.2	RP11-35J10.5	chr11	lncRNA	--
ENSG00000138131.4	112.772	-5.58398	1.23423	-4.52427	6.0604e-06	7.735e-05	0.45	0.39	3.7	0.01	0.04	0.04	LOXL4	chr10	protein_coding	lysyl oxidase like 4
ENSG00000172201.12	141.201	-5.98884	0.567305	-10.5566	4.73261e-26	4.46886e-24	1.78	2.43	1.12	0.05	0.02	0.01	ID4	chr6	protein_coding	inhibitor of DNA binding 4, HLH protein
ENSG00000159423.17	184.72	-1.01261	0.319017	-3.17416	0.00150269	0.0104166	1.41	1.57	2.06	0.74	0.6	1	ALDH4A1	chr1	protein_coding	aldehyde dehydrogenase 4 family member A1
ENSG00000171045.16	158.301	-1.3264	0.360204	-3.68235	0.000231091	0.00201729	1.01	1.32	1.54	0.49	0.3	0.66	TSNARE1	chr8	protein_coding	t-SNARE domain containing 1
ENSG00000247516.8	305.172	-1.28129	0.25875	-4.95185	7.35128e-07	1.1227e-05	1.38	1.3	1.76	0.6	0.54	0.56	MIR4458HG	chr5	lncRNA	MIR4458 host gene
ENSG00000039068.20	1894.07	-9.87505	0.562943	-17.5418	6.86944e-69	6.64876e-66	9.4	13.98	22.85	0.03	0.01	0.01	CDH1	chr16	protein_coding	cadherin 1
ENSG00000186212.4	7.72328	-3.3596	1.15983	-2.89662	0.00377206	0.0227147	0.08	0.13	0.05	0.03	0	0	SOWAHB	chr4	protein_coding	sosondowah ankyrin repeat domain family member B
ENSG00000167549.19	107.42	-3.62762	0.373351	-9.71639	2.56713e-22	1.87787e-20	1.19	0.92	1.31	0.1	0.07	0.09	CORO6	chr17	protein_coding	coronin 6
ENSG00000287315.1	19.5177	-4.82908	1.02065	-4.73137	2.23015e-06	3.13205e-05	0.07	0.12	0.38	0	0.01	0.01	RP11-245P10.9	chr1	lncRNA	--
ENSG00000121207.12	372.97	-6.63165	0.525404	-12.622	1.597e-36	2.83181e-34	2.45	2.85	1.97	0.05	0.01	0	LRAT	chr4	protein_coding	lecithin retinol acyltransferase
ENSG00000117592.9	4782.31	-1.1455	0.213846	-5.35665	8.47806e-08	1.50104e-06	76.99	66.1	67.83	29.94	28.18	31.21	PRDX6	chr1	protein_coding	peroxiredoxin 6
ENSG00000234678.2	24.7005	-1.82169	0.668997	-2.72302	0.00646879	0.0354145	0.08	0.18	0.25	0.01	0.06	0.06	ELF3-AS1	chr1	lncRNA	ELF3 antisense RNA 1
ENSG00000120756.13	489.903	-3.24711	0.496871	-6.5351	6.35654e-11	1.72495e-09	4.46	5.88	2.12	0.73	0.34	0.18	PLS1	chr3	protein_coding	plastin 1
ENSG00000244675.2	6.35534	-2.71877	1.03393	-2.62954	0.00855009	0.0447219	0.05	0.11	0.12	0.01	0.01	0.02	AC108676.1	chr3	lncRNA	--
ENSG00000225526.6	8.0803	-6.45189	1.46439	-4.40586	1.05366e-05	0.00012675	0.05	0.11	0.22	0	0	0	MKRN2OS	chr3	protein_coding	MKRN2 opposite strand
ENSG00000283178.1	39.5677	-3.13722	0.512533	-6.121	9.29883e-10	2.17088e-08	0.96	0.93	1.49	0.15	0.07	0.15	AL590763.16	chrX	unprocessed_pseudogene	--
ENSG00000135823.14	2093.93	-1.25986	0.265251	-4.74969	2.03724e-06	2.88732e-05	12.4	11.16	10.21	5.62	4.25	3.39	STX6	chr1	protein_coding	syntaxin 6
ENSG00000198929.13	21.8286	-2.22322	0.657395	-3.38186	0.000719959	0.00552674	0.1	0.19	0.05	0.02	0.02	0.03	NOS1AP	chr1	protein_coding	nitric oxide synthase 1 adaptor protein
ENSG00000188549.12	2966.5	-1.15251	0.224964	-5.12308	3.00586e-07	4.89644e-06	12.06	14.19	14.17	5.28	6.16	5.49	CCDC9B	chr15	protein_coding	coiled-coil domain containing 9B
ENSG00000099849.15	440.575	-1.23554	0.266344	-4.63886	3.5033e-06	4.71155e-05	6.33	6.85	5.06	2.91	1.9	2.47	RASSF7	chr11	protein_coding	Ras association domain family member 7
ENSG00000109929.10	1468.53	-1.62826	0.358538	-4.54139	5.58833e-06	7.18778e-05	4.87	7.7	3.86	2.31	1.58	1.09	SC5D	chr11	protein_coding	sterol-C5-desaturase
ENSG00000225518.3	115.489	-1.63488	0.336632	-4.85657	1.19439e-06	1.75931e-05	2.19	2.73	3.12	0.71	0.65	1.06	LINC01703	chr1	lncRNA	long intergenic non-protein coding RNA 1703
ENSG00000001630.17	8406.58	-1.25296	0.22615	-5.54039	3.01792e-08	5.67637e-07	70.21	85.89	92.94	30.96	33.32	33.15	CYP51A1	chr7	protein_coding	cytochrome P450 family 51 subfamily A member 1
ENSG00000253315.1	8.81471	-2.96738	0.917445	-3.2344	0.001219	0.00868062	0.45	1.05	0.54	0.09	0.11	0.04	LINC01932	chr5	lncRNA	long intergenic non-protein coding RNA 1932
ENSG00000244300.3	48.8507	-2.56378	0.440068	-5.82588	5.68116e-09	1.18039e-07	0.55	0.82	0.77	0.17	0.09	0.09	GATA2-AS1	chr3	lncRNA	GATA2 antisense RNA 1
ENSG00000161921.17	327.786	-3.10788	0.325656	-9.54344	1.38175e-21	9.55261e-20	5.31	5.34	4.93	0.36	0.59	0.73	CXCL16	chr17	protein_coding	C-X-C motif chemokine ligand 16
ENSG00000288674.1	1212.97	-1.21529	0.292708	-4.15189	3.2974e-05	0.000357421	3.93	5.37	3.8	2.14	1.19	1.98	RP5-1087E8.6	chr1	protein_coding	--
ENSG00000247199.5	13.5416	-2.65731	0.732377	-3.62834	0.000285251	0.00243995	0.03	0.04	0.05	0.01	0	0	RP11-373N22.3	chr5	lncRNA	--
ENSG00000137203.15	2073.63	-1.73297	0.276592	-6.26544	3.71776e-10	9.27602e-09	9.21	11.42	8.17	3.59	2.4	2.15	TFAP2A	chr6	protein_coding	transcription factor AP-2 alpha
ENSG00000167693.17	1400.85	-1.7116	0.306009	-5.5933	2.22799e-08	4.25959e-07	7.71	8.19	11.11	2.1	2.17	3.44	NXN	chr17	protein_coding	nucleoredoxin
ENSG00000137474.22	53.0063	-3.4724	0.608181	-5.70949	1.13316e-08	2.25611e-07	0.12	0.16	0.41	0.02	0.01	0.03	MYO7A	chr11	protein_coding	myosin VIIA
ENSG00000158825.6	1865.12	-1.88388	0.419748	-4.48813	7.18498e-06	9.04117e-05	73.7	70.34	120.97	14.52	15.27	37.32	CDA	chr1	protein_coding	cytidine deaminase
ENSG00000131746.13	12387.5	-2.33305	0.52078	-4.47992	7.46709e-06	9.36572e-05	107.45	54.08	151.3	6.92	20.57	30.15	TNS4	chr17	protein_coding	tensin 4
ENSG00000003147.19	173.025	-2.48041	0.357669	-6.93492	4.06442e-12	1.27584e-10	1.31	1.17	1.97	0.22	0.2	0.33	ICA1	chr7	protein_coding	islet cell autoantigen 1
ENSG00000140284.11	93.8969	-3.82379	0.381939	-10.0115	1.35647e-23	1.10949e-21	1.72	1.51	1.41	0.11	0.09	0.11	SLC27A2	chr15	protein_coding	solute carrier family 27 member 2
ENSG00000224334.1	10.7688	-2.61085	0.78202	-3.33859	0.000842044	0.00629744	0.37	0.3	0.51	0.09	0.04	0.06	AP000357.4	chr22	processed_pseudogene	--
ENSG00000266094.8	229.28	-1.5239	0.316879	-4.80909	1.51622e-06	2.19032e-05	0.86	1.18	1.58	0.41	0.33	0.44	RASSF5	chr1	protein_coding	Ras association domain family member 5
ENSG00000203288.4	27.7832	-1.95848	0.503128	-3.8926	9.91761e-05	0.000960291	0.62	1.2	1.06	0.25	0.22	0.23	TDRKH-AS1	chr1	lncRNA	TDRKH antisense RNA 1
ENSG00000226549.3	32.6506	-3.38514	0.645958	-5.24049	1.60149e-07	2.70948e-06	0.83	1.23	2.03	0.07	0.06	0.24	SCDP1	chr17	processed_pseudogene	stearoyl-CoA desaturase pseudogene 1
ENSG00000183230.18	8.00429	-3.10899	1.00004	-3.10887	0.00187804	0.0126157	0.02	0.03	0.01	0	0	0	CTNNA3	chr10	protein_coding	catenin alpha 3
ENSG00000253477.5	6.32801	-4.19031	1.37481	-3.04792	0.00230435	0.0150148	0.12	0.45	0.33	0	0.04	0	RP11-1C8.4	chr8	lncRNA	--
ENSG00000184903.10	757.291	-1.81714	0.310562	-5.85114	4.8821e-09	1.0263e-07	6.48	6.64	8.89	1.41	1.94	2.47	IMMP2L	chr7	protein_coding	inner mitochondrial membrane peptidase subunit 2
ENSG00000261437.1	36.598	-7.66181	1.30377	-5.87667	4.18612e-09	8.88842e-08	0.8	1.32	0.37	0	0.01	0	LINC02894	chr8	lncRNA	long intergenic non-protein coding RNA 2894
ENSG00000129422.14	420.709	-1.92845	0.390883	-4.93357	8.07397e-07	1.21976e-05	1.13	2.22	0.79	0.4	0.27	0.34	MTUS1	chr8	protein_coding	microtubule associated scaffold protein 1
ENSG00000178038.17	258.9	-4.90577	0.496276	-9.88516	4.82811e-23	3.74581e-21	1.09	0.73	2.27	0.03	0.03	0.06	ALS2CL	chr3	protein_coding	ALS2 C-terminal like
ENSG00000132170.24	1435.04	-2.78205	0.276594	-10.0583	8.44814e-24	7.00863e-22	4.05	6.61	4.9	0.76	0.56	0.8	PPARG	chr3	protein_coding	peroxisome proliferator activated receptor gamma
ENSG00000140398.14	102.37	-1.34703	0.351176	-3.83579	0.000125163	0.00117709	0.4	0.62	0.55	0.19	0.14	0.25	NEIL1	chr15	protein_coding	nei like DNA glycosylase 1
ENSG00000230732.4	16.0139	-2.8082	0.713659	-3.93493	8.32209e-05	0.000822962	0.47	0.65	0.35	0.09	0.09	0.02	AC127904.2	chr3	lncRNA	--
ENSG00000227953.7	16.8498	-1.82631	0.63277	-2.88622	0.00389903	0.023361	0.11	0.11	0.18	0.04	0.02	0.05	LINC01341	chr1	lncRNA	long intergenic non-protein coding RNA 1341
ENSG00000174928.16	208.101	-1.623	0.423266	-3.83447	0.000125835	0.00118245	5.24	3.33	2.67	1.58	1.28	0.59	C3orf33	chr3	protein_coding	chromosome 3 open reading frame 33
ENSG00000081277.13	1269.82	-2.62109	0.277371	-9.44974	3.39677e-21	2.29246e-19	8.22	10.08	7.81	1.37	1.58	1	PKP1	chr1	protein_coding	plakophilin 1
ENSG00000125872.8	5.56285	-4.90344	1.47787	-3.31791	0.000906935	0.00671572	0.11	0.11	0.05	0.01	0	0	LRRN4	chr20	protein_coding	leucine rich repeat neuronal 4
ENSG00000135925.9	201.111	-4.09142	0.48591	-8.4201	3.7615e-17	1.87905e-15	2.83	1.56	5.21	0.12	0.19	0.22	WNT10A	chr2	protein_coding	Wnt family member 10A
ENSG00000123191.16	117.519	-1.27322	0.403233	-3.15753	0.00159111	0.0109706	0.16	0.18	0.31	0.1	0.05	0.11	ATP7B	chr13	protein_coding	ATPase copper transporting beta
ENSG00000167642.13	3355.02	-7.27224	0.30571	-23.788	4.44506e-125	3.44181e-121	26.77	34.29	36.26	0.26	0.13	0.21	SPINT2	chr19	protein_coding	serine peptidase inhibitor, Kunitz type 2
ENSG00000183929.7	33.2585	-1.19611	0.460339	-2.59832	0.00936807	0.0481227	0.94	1.32	0.77	0.49	0.27	0.47	DUSP5P1	chr1	processed_pseudogene	dual specificity phosphatase 5 pseudogene 1
ENSG00000174951.12	136.281	-2.22018	0.432369	-5.13492	2.8227e-07	4.61425e-06	1.07	1.29	1.47	0.15	0.18	0.44	FUT1	chr19	protein_coding	fucosyltransferase 1 (H blood group)
ENSG00000272666.1	15.2934	-3.02436	0.745908	-4.0546	5.02191e-05	0.000524995	0.55	1.29	1.53	0.13	0.1	0.16	KLHDC7B-DT	chr22	lncRNA	KLHDC7B divergent transcript
ENSG00000286133.2	24.6774	-4.83672	0.798202	-6.05952	1.3653e-09	3.1215e-08	1.14	0.93	1.47	0.03	0.04	0.05	RP11-364P22.4	chr4	lncRNA	--
ENSG00000182899.17	19934.4	-2.09747	0.256327	-8.18279	2.77352e-16	1.27576e-14	235.62	274.6	316.62	54.21	52.66	73.62	RPL35A	chr3	protein_coding	ribosomal protein L35a
ENSG00000142611.17	7.00585	-3.25296	1.11831	-2.90882	0.00362801	0.0220097	0.01	0.06	0.03	0	0	0	PRDM16	chr1	protein_coding	PR/SET domain 16
ENSG00000257489.6	15.5503	-2.15593	0.677655	-3.18145	0.00146539	0.0101762	0.25	0.69	0.4	0.13	0.09	0.07	RP11-175P13.3	chr12	transcribed_unprocessed_pseudogene	--
ENSG00000114993.17	1808.57	-1.17292	0.307914	-3.80926	0.000139385	0.00129407	11.14	9.33	15.24	4.45	4.01	6.39	RTKN	chr2	protein_coding	rhotekin
ENSG00000265933.5	14.1979	-2.74133	0.72423	-3.78517	0.000153605	0.00140864	0.12	0.11	0.14	0.03	0.02	0	LINC00668	chr18	lncRNA	long intergenic non-protein coding RNA 668
ENSG00000133657.16	14665.6	-2.28099	0.278063	-8.20313	2.34204e-16	1.08373e-14	52.21	45.52	38.11	7.93	10.68	7.42	ATP13A3	chr3	protein_coding	ATPase 13A3
ENSG00000169067.4	132.45	-1.79989	0.559802	-3.21522	0.00130344	0.00917782	1.28	0.69	3.47	0.31	0.52	0.63	ACTBL2	chr5	protein_coding	actin beta like 2
ENSG00000161267.12	554.277	-2.77694	0.282938	-9.81465	9.73756e-23	7.44059e-21	2.02	1.71	2.33	0.3	0.21	0.32	BDH1	chr3	protein_coding	3-hydroxybutyrate dehydrogenase 1
ENSG00000250657.1	47.7952	-1.11035	0.390335	-2.84462	0.00444644	0.0260167	1.95	2.83	2.36	0.98	1.23	0.86	RP11-1E6.1	chr4	lncRNA	--
ENSG00000017797.13	5736.92	-1.20708	0.207382	-5.82057	5.86455e-09	1.21632e-07	23.25	24.75	25.81	11.5	9.11	9.38	RALBP1	chr18	protein_coding	ralA binding protein 1
ENSG00000287670.1	33.2224	-1.83848	0.521434	-3.52582	0.000422174	0.00345306	1.06	1.48	0.64	0.42	0.19	0.23	RP11-1378G18.2	chr2	lncRNA	--
ENSG00000021645.20	38.436	-2.28637	0.458981	-4.9814	6.31258e-07	9.72901e-06	0.08	0.13	0.1	0.02	0.02	0.02	NRXN3	chr14	protein_coding	neurexin 3
ENSG00000088538.13	52.6947	-1.82866	0.466723	-3.91807	8.92603e-05	0.000875973	0.23	0.31	0.14	0.05	0.04	0.09	DOCK3	chr3	protein_coding	dedicator of cytokinesis 3
ENSG00000206075.14	7232.74	-3.28574	0.364363	-9.01779	1.91926e-19	1.16403e-17	85.58	60.99	112.51	6.5	11.63	6.52	SERPINB5	chr18	protein_coding	serpin family B member 5
ENSG00000127418.15	2891.93	-1.27424	0.392182	-3.24911	0.00115765	0.00832798	22.23	14.5	32.87	5.75	9.31	11.75	FGFRL1	chr4	protein_coding	fibroblast growth factor receptor like 1
ENSG00000146267.12	321.53	-2.0645	0.285408	-7.23353	4.70605e-13	1.59354e-11	1.36	1.02	0.91	0.24	0.26	0.23	FAXC	chr6	protein_coding	failed axon connections homolog, metaxin like GST domain containing
ENSG00000277938.1	51.9769	-1.36021	0.430996	-3.15598	0.00159961	0.0110226	0.69	0.66	0.65	0.17	0.17	0.38	RP5-965G21.3	chr20	lncRNA	--
ENSG00000073849.16	400.884	-8.04899	0.583792	-13.7874	3.03433e-43	7.66136e-41	1.22	2.16	1.95	0.01	0.01	0	ST6GAL1	chr3	protein_coding	ST6 beta-galactoside alpha-2,6-sialyltransferase 1
ENSG00000230937.12	155.914	-10.7211	1.22905	-8.72307	2.70753e-18	1.50823e-16	1.67	2.94	1.99	0	0	0	MIR205HG	chr1	lncRNA	MIR205 host gene
ENSG00000157992.12	205.227	-7.07138	0.620265	-11.4006	4.15405e-30	5.13268e-28	5.42	5.47	10.61	0.09	0.01	0.05	KRTCAP3	chr2	protein_coding	keratinocyte associated protein 3
ENSG00000215424.10	206.081	-1.28311	0.36423	-3.52279	0.000427022	0.00349025	0.59	1.04	0.54	0.39	0.21	0.24	MCM3AP-AS1	chr21	lncRNA	MCM3AP antisense RNA 1
ENSG00000135074.16	3535.62	-1.05963	0.332251	-3.18924	0.00142649	0.00994479	14.94	17.36	13.72	4.24	8.71	7.44	ADAM19	chr5	protein_coding	ADAM metallopeptidase domain 19
ENSG00000136943.12	403.372	-2.57812	0.356711	-7.22749	4.91997e-13	1.66355e-11	1.48	2.04	3.48	0.4	0.35	0.34	CTSV	chr9	protein_coding	cathepsin V
ENSG00000254951.7	28.0899	-3.04636	0.971199	-3.1367	0.00170863	0.0116558	0.18	0.06	1.06	0.03	0.01	0.11	RP11-494M8.4	chr11	lncRNA	--
ENSG00000004399.13	1189	-1.65719	0.332404	-4.98546	6.18141e-07	9.56616e-06	3.69	3.47	6.83	1.33	1.23	1.6	PLXND1	chr3	protein_coding	plexin D1
ENSG00000188039.16	127.478	-6.54822	0.698741	-9.37146	7.15372e-21	4.72085e-19	0.4	1.11	0.54	0.02	0	0	NWD1	chr19	protein_coding	NACHT and WD repeat domain containing 1
ENSG00000180263.14	1632.94	-4.26586	0.366024	-11.6546	2.17421e-31	3.02423e-29	7.57	7.86	7.47	0.63	0.25	0.25	FGD6	chr12	protein_coding	FYVE, RhoGEF and PH domain containing 6
ENSG00000204839.9	133.137	-2.48225	0.297969	-8.33055	8.04654e-17	3.87787e-15	1.14	1.42	1.42	0.22	0.22	0.23	MROH6	chr8	protein_coding	maestro heat like repeat family member 6
ENSG00000117322.18	8.01278	-6.43811	1.50293	-4.2837	1.83809e-05	0.000210537	0.15	0.07	0.02	0	0	0	CR2	chr1	protein_coding	complement C3d receptor 2
ENSG00000186812.13	920.268	-1.01583	0.222909	-4.55717	5.18475e-06	6.72079e-05	3.47	3.96	3.06	1.74	1.52	1.59	ZNF397	chr18	protein_coding	zinc finger protein 397
ENSG00000129354.12	1096.7	-9.17105	1.25016	-7.33589	2.20246e-13	7.77524e-12	18.94	23.39	31.04	0.12	0.01	0	AP1M2	chr19	protein_coding	adaptor related protein complex 1 subunit mu 2
ENSG00000160932.11	3605.5	-1.40329	0.316677	-4.43129	9.36694e-06	0.000114158	47.31	43.42	56.12	13.4	13.91	24.6	LY6E	chr8	protein_coding	lymphocyte antigen 6 family member E
ENSG00000261587.2	19.4603	-2.17611	0.566726	-3.8398	0.000123136	0.00116131	0.28	0.4	0.38	0.09	0.06	0.07	TMEM249	chr8	protein_coding	transmembrane protein 249
ENSG00000185049.16	918.902	-1.16866	0.263533	-4.43459	9.2249e-06	0.000112722	5.88	6.31	6.46	2.27	2.18	3.31	NELFA	chr4	protein_coding	negative elongation factor complex member A
ENSG00000163736.4	17.9867	-2.43453	0.724489	-3.36034	0.000778479	0.00591344	0.56	0.92	0.25	0.08	0.16	0.05	PPBP	chr4	protein_coding	pro-platelet basic protein
ENSG00000139835.14	114.863	-2.12833	0.35226	-6.04192	1.52292e-09	3.44458e-08	1.42	1.98	1.36	0.39	0.22	0.42	GRTP1	chr13	protein_coding	growth hormone regulated TBC protein 1
ENSG00000272602.6	289.933	-1.59452	0.375147	-4.25039	2.13396e-05	0.000241216	3.25	3.08	1.88	1.2	0.85	0.51	ZNF595	chr4	protein_coding	zinc finger protein 595
ENSG00000115290.10	120.126	-1.97927	0.319247	-6.19982	5.65278e-10	1.36922e-08	1.63	1.4	1.72	0.3	0.4	0.42	GRB14	chr2	protein_coding	growth factor receptor bound protein 14
ENSG00000162409.11	255.308	-2.44362	0.33919	-7.20429	5.83456e-13	1.95854e-11	1.1	1.39	0.93	0.29	0.15	0.15	PRKAA2	chr1	protein_coding	protein kinase AMP-activated catalytic subunit alpha 2
ENSG00000288602.1	115.54	-2.08982	0.362162	-5.7704	7.90859e-09	1.60725e-07	1.6	2.01	1.07	0.34	0.39	0.28	C8orf44-SGK3	chr8	protein_coding	C8orf44-SGK3 readthrough
ENSG00000284526.1	148.156	-1.6199	0.380366	-4.2588	2.05527e-05	0.000233342	0.75	1.33	0.87	0.19	0.38	0.31	RP11-666A8.13	chr17	protein_coding	--
ENSG00000143153.13	3712.97	-1.46046	0.309399	-4.72031	2.35481e-06	3.29319e-05	58.82	37.29	44.21	14.21	19.96	13.41	ATP1B1	chr1	protein_coding	ATPase Na+/K+ transporting subunit beta 1
ENSG00000224023.10	55.1745	-1.9293	0.457078	-4.22094	2.43291e-05	0.000271311	0.44	0.71	0.74	0.17	0.08	0.22	EDRF1-DT	chr10	lncRNA	EDRF1 divergent transcript
ENSG00000152939.17	447.253	-4.13442	0.296575	-13.9406	3.59096e-44	9.4789e-42	3.55	4	4.15	0.27	0.21	0.14	MARVELD2	chr5	protein_coding	MARVEL domain containing 2
ENSG00000109452.12	866.245	-1.82719	0.384466	-4.75254	2.00878e-06	2.85045e-05	2.36	2.58	2.14	0.97	0.61	0.3	INPP4B	chr4	protein_coding	inositol polyphosphate-4-phosphatase type II B
ENSG00000254682.1	64.143	-1.66407	0.475047	-3.50296	0.000460125	0.00373193	1.95	3.57	5.14	0.79	0.83	1.51	RP11-660L16.2	chr11	lncRNA	--
ENSG00000196535.17	3195.75	-1.13554	0.286497	-3.96355	7.38435e-05	0.000740315	5.59	8.15	7.97	3.13	2.26	3.86	MYO18A	chr17	protein_coding	myosin XVIIIA
ENSG00000261167.1	40.1144	-1.34818	0.434235	-3.10473	0.0019045	0.0127602	0.48	0.41	0.34	0.16	0.19	0.1	RP11-517B11.7	chr3	lncRNA	--
ENSG00000224511.2	15.3571	-6.40129	1.39663	-4.58337	4.57534e-06	5.98427e-05	0.06	0.21	0.33	0	0.01	0	LINC00365	chr13	lncRNA	long intergenic non-protein coding RNA 365
ENSG00000185090.15	1048.09	-1.16013	0.301944	-3.84219	0.000121942	0.00115052	13.74	8.37	13.83	4.99	4.24	5.91	MANEAL	chr1	protein_coding	mannosidase endo-alpha like
ENSG00000144730.19	92.3489	-3.35343	0.387472	-8.65464	4.94474e-18	2.69627e-16	0.35	0.53	0.42	0.06	0.03	0.03	IL17RD	chr3	protein_coding	interleukin 17 receptor D
ENSG00000171557.17	5.86803	-5.98895	1.47557	-4.05874	4.9338e-05	0.000517414	0.07	0.12	0.06	0	0	0	FGG	chr4	protein_coding	fibrinogen gamma chain
ENSG00000223572.10	42.9236	-3.21491	0.511392	-6.2866	3.24496e-10	8.1577e-09	0.6	0.57	0.9	0.09	0.08	0.03	CKMT1A	chr15	protein_coding	creatine kinase, mitochondrial 1A
ENSG00000075089.10	2721	-1.33439	0.417118	-3.19906	0.00137877	0.00966087	21.11	38.92	16.17	14.11	8.9	5.32	ACTR6	chr12	protein_coding	actin related protein 6
ENSG00000205981.8	1128.54	-1.01354	0.233309	-4.34421	1.39781e-05	0.000163411	10.06	10.89	10.26	5.57	3.78	5.18	DNAJC19	chr3	protein_coding	DnaJ heat shock protein family (Hsp40) member C19
ENSG00000113805.8	544.667	-1.38409	0.285586	-4.84649	1.25663e-06	1.84438e-05	2.79	4.98	3.7	1.49	1.38	1.23	CNTN3	chr3	protein_coding	contactin 3
ENSG00000153363.13	560.079	-1.60834	0.237741	-6.76508	1.3324e-11	3.9128e-10	2.81	2.79	3.41	0.97	0.81	0.99	LINC00467	chr1	lncRNA	long intergenic non-protein coding RNA 467
ENSG00000223829.6	126.216	-2.6181	0.326819	-8.01086	1.13912e-15	4.97382e-14	2.85	4.25	3.02	0.48	0.54	0.51	AC004870.4	chr7	lncRNA	--
ENSG00000229891.2	45.4593	-4.31921	0.545601	-7.91643	2.44422e-15	1.04177e-13	1.61	1.85	1.39	0.08	0.09	0.05	LINC01315	chr22	lncRNA	long intergenic non-protein coding RNA 1315
ENSG00000232233.1	11.9519	-2.30536	0.833715	-2.76516	0.00568943	0.032062	0.22	0.38	0.21	0.01	0.02	0.11	LINC02043	chr3	lncRNA	long intergenic non-protein coding RNA 2043
ENSG00000063180.9	83.103	-1.6097	0.564348	-2.85232	0.00434019	0.0255366	0.83	0.87	3.06	0.45	0.31	0.71	CA11	chr19	protein_coding	carbonic anhydrase 11
ENSG00000231806.3	50.262	-1.60958	0.376437	-4.27584	1.90419e-05	0.000217358	0.32	0.28	0.35	0.11	0.08	0.1	PCAT7	chr9	lncRNA	prostate cancer associated transcript 7
ENSG00000197822.12	230.606	-5.38162	0.465737	-11.5551	6.95895e-31	9.18463e-29	0.7	0.85	1.41	0.04	0.01	0.02	OCLN	chr5	protein_coding	occludin
ENSG00000142798.20	948.333	-3.82449	0.444578	-8.60251	7.79919e-18	4.12682e-16	1.6	2.02	3.63	0.08	0.2	0.19	HSPG2	chr1	protein_coding	heparan sulfate proteoglycan 2
ENSG00000203711.14	18.0041	-2.86066	0.763688	-3.74585	0.000179783	0.00161492	0.29	0.22	0.78	0.04	0.03	0.09	C6orf99	chr6	lncRNA	--
ENSG00000144847.13	3.43319	-4.18064	1.6047	-2.60525	0.00918076	0.0472755	0.03	0.05	0.02	0	0	0	IGSF11	chr3	protein_coding	immunoglobulin superfamily member 11
ENSG00000111341.10	330.139	-6.55087	0.552073	-11.8659	1.77899e-32	2.58276e-30	4.38	3.06	9.28	0.03	0.07	0.06	MGP	chr12	protein_coding	matrix Gla protein
ENSG00000163064.7	632.892	-1.12529	0.384172	-2.92914	0.00339907	0.0208165	5.06	5.41	12.04	3.15	2.64	3.89	EN1	chr2	protein_coding	engrailed homeobox 1
ENSG00000061938.21	1424.93	-3.11559	0.25937	-12.0121	3.06811e-33	4.59801e-31	4.7	5.85	4.94	0.54	0.44	0.69	TNK2	chr3	protein_coding	tyrosine kinase non receptor 2
ENSG00000186907.8	664.383	-2.27719	0.413556	-5.50636	3.66333e-08	6.84047e-07	6.77	8.61	18.53	2.37	1.5	2.71	RTN4RL2	chr11	protein_coding	reticulon 4 receptor like 2
ENSG00000205978.6	15.1826	-4.42605	1.13892	-3.88618	0.000101836	0.000981964	0.02	0.07	0.19	0	0	0.01	NYNRIN	chr14	protein_coding	NYN domain and retroviral integrase containing
ENSG00000162366.8	80.2664	-3.38202	0.643881	-5.25255	1.50007e-07	2.55649e-06	1.61	1.17	4.79	0.11	0.15	0.43	PDZK1IP1	chr1	protein_coding	PDZK1 interacting protein 1
ENSG00000266997.2	249.828	-7.20582	0.551692	-13.0613	5.47836e-39	1.06938e-36	11.9	12.34	15.05	0.11	0	0.15	RP11-886H22.1	chr18	protein_coding	--
ENSG00000286010.1	60.5339	-2.41878	0.450732	-5.36633	8.03558e-08	1.42596e-06	0.37	0.45	0.83	0.1	0.09	0.1	RP11-1136L8.3	chr8	lncRNA	--
ENSG00000261857.7	11.0648	-4.38229	1.05191	-4.16603	3.09954e-05	0.00033755	0.33	0.45	0.57	0.04	0	0.02	MIA	chr19	protein_coding	MIA SH3 domain containing
ENSG00000167106.12	521.429	-1.03861	0.301792	-3.44148	0.000578551	0.00456804	2.28	2.16	3.46	1.04	1.13	1.42	FAM102A	chr9	protein_coding	family with sequence similarity 102 member A
ENSG00000181577.16	117.083	-6.66283	1.3591	-4.90237	9.4687e-07	1.41902e-05	0.16	0.42	2.51	0	0.02	0	C6orf223	chr6	lncRNA	chromosome 6 open reading frame 223
ENSG00000164309.15	37.0374	-2.84746	0.746721	-3.81328	0.000137133	0.00127521	0.06	0.04	0.24	0.02	0.02	0.01	CMYA5	chr5	protein_coding	cardiomyopathy associated 5
ENSG00000145247.12	566.214	-1.27933	0.302104	-4.23475	2.2881e-05	0.000256517	6.6	7.91	9.44	3.23	2.13	3.92	OCIAD2	chr4	protein_coding	OCIA domain containing 2
ENSG00000105852.11	94.7523	-2.35688	0.402148	-5.86073	4.60826e-09	9.74024e-08	0.9	0.65	1.29	0.21	0.12	0.2	PON3	chr7	protein_coding	paraoxonase 3
ENSG00000198125.13	5.51409	-5.9002	1.48367	-3.97675	6.98623e-05	0.000704965	0.09	0.13	0.17	0	0	0	MB	chr22	protein_coding	myoglobin
ENSG00000155893.13	605.195	-1.31814	0.496422	-2.65527	0.0079244	0.0418735	0.95	3.16	0.74	0.81	0.49	0.51	PXYLP1	chr3	protein_coding	2-phosphoxylose phosphatase 1
ENSG00000139144.11	9.28918	-6.65173	1.40811	-4.72386	2.3141e-06	3.2382e-05	0.05	0.12	0.06	0	0	0	PIK3C2G	chr12	protein_coding	phosphatidylinositol-4-phosphate 3-kinase catalytic subunit type 2 gamma
ENSG00000185513.17	25.0603	-2.04291	0.535045	-3.8182	0.000134428	0.00125375	0.05	0.07	0.07	0.02	0.01	0.01	L3MBTL1	chr20	protein_coding	L3MBTL histone methyl-lysine binding protein 1
ENSG00000176105.14	8571.6	-1.27945	0.301873	-4.23838	2.25139e-05	0.000252958	66.94	58.79	50.48	27.54	25.47	15.04	YES1	chr18	protein_coding	YES proto-oncogene 1, Src family tyrosine kinase
ENSG00000106479.11	183.628	-1.22089	0.363498	-3.35872	0.000783042	0.00594314	0.47	0.83	0.97	0.32	0.22	0.38	ZNF862	chr7	protein_coding	zinc finger protein 862
ENSG00000125826.21	1445.76	-1.39124	0.488251	-2.84943	0.00437981	0.0257175	4.54	7.09	18.26	2.71	2.84	5.08	RBCK1	chr20	protein_coding	RANBP2-type and C3HC4-type zinc finger containing 1
ENSG00000186283.14	590.091	-1.4305	0.260446	-5.4925	3.96289e-08	7.35843e-07	7.61	6.29	5.85	2.03	2.21	2.61	TOR3A	chr1	protein_coding	torsin family 3 member A
ENSG00000246792.3	9.48823	-2.59934	0.805524	-3.22689	0.00125143	0.00886264	0.08	0.11	0.08	0.02	0.01	0.02	RP11-68L18.1	chr8	lncRNA	--
ENSG00000006432.16	1231.8	-1.17537	0.364101	-3.22815	0.00124595	0.00883464	2.96	3.07	4.19	0.81	1.82	1.55	MAP3K9	chr14	protein_coding	mitogen-activated protein kinase kinase kinase 9
ENSG00000173334.4	1318.25	-1.7589	0.415918	-4.22895	2.34779e-05	0.000262575	9.92	10.07	16.79	1.66	3.84	4.56	TRIB1	chr8	protein_coding	tribbles pseudokinase 1
ENSG00000176092.17	45.9294	-5.75015	0.850103	-6.76406	1.34177e-11	3.93535e-10	0.12	0.42	0.43	0.01	0.01	0	CRYBG2	chr1	protein_coding	crystallin beta-gamma domain containing 2
ENSG00000167216.18	53.1509	-1.25207	0.412375	-3.03624	0.0023955	0.0154785	0.41	0.33	0.36	0.22	0.1	0.12	KATNAL2	chr18	protein_coding	katanin catalytic subunit A1 like 2
ENSG00000282048.1	5.99355	-5.01793	1.46515	-3.42485	0.000615131	0.00482733	0.1	0.09	0.21	0	0	0.01	RP4-590F24.2	chr1	lncRNA	--
ENSG00000272620.2	50.0027	-1.42431	0.422562	-3.37065	0.00074992	0.0057227	0.15	0.16	0.13	0.05	0.07	0.03	AFAP1-AS1	chr4	lncRNA	AFAP1 antisense RNA 1
ENSG00000083454.22	174.416	-1.61017	0.3413	-4.71777	2.38445e-06	3.32862e-05	1.77	1.44	1.61	0.47	0.33	0.69	P2RX5	chr17	protein_coding	purinergic receptor P2X 5
ENSG00000255182.2	67.1901	-1.96318	0.523571	-3.74961	0.000177112	0.00159525	0.37	0.31	0.94	0.1	0.1	0.19	CTD-2517M22.14	chr8	lncRNA	--
ENSG00000156510.13	263.91	-3.09917	0.299519	-10.3472	4.3108e-25	3.86624e-23	2.07	3.13	3.12	0.33	0.3	0.27	HKDC1	chr10	protein_coding	hexokinase domain containing 1
ENSG00000196793.14	159.023	-1.5121	0.285389	-5.29838	1.16836e-07	2.03143e-06	2.31	2.09	2.54	0.68	0.83	0.75	ZNF239	chr10	protein_coding	zinc finger protein 239
ENSG00000272398.6	1491.17	-5.05726	0.378899	-13.3472	1.22912e-40	2.64364e-38	30.23	17.95	20.8	1.02	0.55	0.4	CD24	chr6	protein_coding	CD24 molecule
ENSG00000186889.10	166.738	-1.14959	0.302072	-3.80567	0.000141423	0.0013109	2.01	2.08	1.62	0.96	0.85	0.6	TMEM17	chr2	protein_coding	transmembrane protein 17
ENSG00000173988.13	29.2003	-2.14559	0.533002	-4.02548	5.68593e-05	0.000585714	0.13	0.24	0.11	0.05	0.03	0.03	LRRC63	chr13	protein_coding	leucine rich repeat containing 63
ENSG00000186652.10	17.2673	-1.81894	0.597963	-3.04189	0.00235095	0.0152628	0.37	0.27	0.44	0.07	0.12	0.09	PRG2	chr11	protein_coding	proteoglycan 2, pro eosinophil major basic protein
ENSG00000134755.18	572.792	-9.41036	0.773743	-12.1621	4.94503e-34	7.70927e-32	2.08	3.51	1.23	0.01	0	0	DSC2	chr18	protein_coding	desmocollin 2
ENSG00000110328.6	262.228	-1.01488	0.326306	-3.11019	0.00186967	0.012574	2.09	1.88	3.19	1.06	0.89	1.37	GALNT18	chr11	protein_coding	polypeptide N-acetylgalactosaminyltransferase 18
ENSG00000108244.17	226.618	-4.75601	1.38904	-3.42395	0.000617182	0.00483852	1.25	0.48	9.36	0.02	0.14	0.22	KRT23	chr17	protein_coding	keratin 23
ENSG00000151690.15	1919.34	-1.00602	0.218144	-4.61174	3.99313e-06	5.28827e-05	10.91	9.98	10.57	4.72	5.17	4.74	MFSD6	chr2	protein_coding	major facilitator superfamily domain containing 6
ENSG00000197415.12	89.2209	-2.35902	0.396867	-5.94409	2.7799e-09	6.07471e-08	0.62	0.68	0.39	0.13	0.11	0.07	VEPH1	chr3	protein_coding	ventricular zone expressed PH domain containing 1
ENSG00000188171.16	336.627	-1.31745	0.461733	-2.85328	0.00432705	0.0254786	1.78	2.43	1.02	1.07	0.6	0.3	ZNF626	chr19	protein_coding	zinc finger protein 626
ENSG00000196684.12	34.9183	-7.5939	1.31335	-5.78208	7.37814e-09	1.51002e-07	0.24	0.41	0.87	0.01	0	0	HSH2D	chr19	protein_coding	hematopoietic SH2 domain containing
ENSG00000112394.17	24.0681	-1.81191	0.528643	-3.42748	0.000609212	0.00478411	0.08	0.1	0.06	0.03	0.03	0.01	SLC16A10	chr6	protein_coding	solute carrier family 16 member 10
ENSG00000112977.16	1374.06	-10.1937	0.606953	-16.7948	2.66251e-63	1.93274e-60	18.58	19.44	23.22	0.03	0.01	0.01	DAP	chr5	protein_coding	death associated protein
ENSG00000253417.5	13.0353	-5.2613	1.20736	-4.3577	1.31436e-05	0.00015451	0.26	0.38	0.18	0	0.02	0	LINC02159	chr5	lncRNA	long intergenic non-protein coding RNA 2159
ENSG00000154133.15	274.002	-1.57333	0.41978	-3.74799	0.000178261	0.00160333	1.6	1	1.98	0.26	0.58	0.59	ROBO4	chr11	protein_coding	roundabout guidance receptor 4
ENSG00000083290.20	603.868	-1.33959	0.230446	-5.81304	6.1347e-09	1.26895e-07	2.16	2.21	2.12	0.78	0.88	0.74	ULK2	chr17	protein_coding	unc-51 like autophagy activating kinase 2
ENSG00000137962.13	28030	-2.87753	0.322	-8.93645	4.01889e-19	2.36941e-17	73.93	80.23	45.1	11.03	8.29	6.14	ARHGAP29	chr1	protein_coding	Rho GTPase activating protein 29
ENSG00000159640.17	31.6279	-2.29639	0.5323	-4.31408	1.60267e-05	0.000185585	0.1	0.17	0.2	0.04	0.03	0.02	ACE	chr17	protein_coding	angiotensin I converting enzyme
ENSG00000161217.12	3667.47	-1.78819	0.261222	-6.84551	7.62063e-12	2.30795e-10	16.33	14.86	21.67	4.69	5.25	4.35	PCYT1A	chr3	protein_coding	phosphate cytidylyltransferase 1A, choline
ENSG00000276715.4	4.38647	-4.54967	1.54826	-2.93856	0.00329736	0.0202523	0.03	0.08	0.1	0.01	0	0	YWHAEP7	chr17	transcribed_unprocessed_pseudogene	tyrosine 3-monooxygenase/tryptophan 5-monooxygenase activation protein epsilon pseudogene 7
ENSG00000286042.1	153.749	-9.73758	1.21439	-8.01853	1.07019e-15	4.68162e-14	1.69	1.59	1.77	0.01	0	0	LCAL1	chr6	lncRNA	lung cancer associated lncRNA 1
ENSG00000152492.15	4087.91	-1.41069	0.267253	-5.27849	1.30254e-07	2.24791e-06	16.75	18.32	12.92	6.41	6.07	4.4	CCDC50	chr3	protein_coding	coiled-coil domain containing 50
ENSG00000037474.15	4453.05	-1.12726	0.236369	-4.76906	1.85092e-06	2.64259e-05	31.62	23.36	27.02	11.76	11.54	11.89	NSUN2	chr5	protein_coding	NOP2/Sun RNA methyltransferase 2
ENSG00000152413.15	1307.4	-1.56059	0.389126	-4.01051	6.05866e-05	0.00061944	6.15	4.79	12.84	2.19	2.57	2.78	HOMER1	chr5	protein_coding	homer scaffold protein 1
ENSG00000260908.1	12.8322	-6.13764	1.31991	-4.65004	3.31863e-06	4.48188e-05	0.25	0.28	0.34	0	0	0.01	CTB-134H23.3	chr16	transcribed_unprocessed_pseudogene	--
ENSG00000164684.13	396.72	-1.1823	0.324293	-3.64578	0.000266584	0.00229521	1.1	0.9	0.71	0.35	0.48	0.28	ZNF704	chr8	protein_coding	zinc finger protein 704
ENSG00000255750.6	24.9525	-2.9877	0.679463	-4.39715	1.0968e-05	0.000131327	0.25	0.46	0.67	0.02	0.1	0.04	RP11-283G6.5	chr12	lncRNA	--
ENSG00000165105.10	938.319	-6.63689	0.38384	-17.2908	5.52126e-67	4.75013e-64	8.1	7.4	5.22	0.08	0.08	0.03	RASEF	chr9	protein_coding	RAS and EF-hand domain containing
ENSG00000162913.10	23.5186	-2.95593	0.695945	-4.24737	2.16298e-05	0.000244139	0.17	0.15	0.48	0.03	0.02	0.04	OBSCN-AS1	chr1	lncRNA	OBSCN antisense RNA 1
ENSG00000261730.1	19.9146	-2.80402	0.648509	-4.32379	1.5337e-05	0.000178411	0.91	0.61	0.5	0.04	0.1	0.13	FOXF2-DT	chr6	lncRNA	FOXF2 divergent transcript
ENSG00000265750.1	75.353	-1.81196	0.363477	-4.98507	6.19402e-07	9.57929e-06	4.48	4.39	2.96	1.18	1.11	0.86	RP11-799B12.4	chr18	lncRNA	--
ENSG00000119986.7	3332.77	-1.92199	0.519385	-3.70051	0.000215164	0.00189177	53.79	55.11	175.08	15.03	16.21	38.78	AVPI1	chr10	protein_coding	arginine vasopressin induced 1
ENSG00000176749.9	175.263	-1.53746	0.326418	-4.71011	2.47584e-06	3.43628e-05	1.84	1.18	1.86	0.5	0.6	0.47	CDK5R1	chr17	protein_coding	cyclin dependent kinase 5 regulatory subunit 1
ENSG00000165209.19	908.665	-2.38198	0.350309	-6.79966	1.04867e-11	3.11903e-10	4.9	5.83	3.2	1.23	0.58	0.72	STRBP	chr9	protein_coding	spermatid perinuclear RNA binding protein
ENSG00000056736.10	48.1108	-6.1508	0.815682	-7.54068	4.67523e-14	1.7573e-12	0.85	0.65	0.81	0.01	0.01	0.01	IL17RB	chr3	protein_coding	interleukin 17 receptor B
ENSG00000228878.8	37.0955	-1.66577	0.505234	-3.29702	0.000977153	0.00717601	0.24	0.31	0.47	0.08	0.07	0.15	SEPTIN7-DT	chr7	lncRNA	SEPTIN7 divergent transcript
ENSG00000214999.3	16.0491	-2.30792	0.682787	-3.38014	0.000724478	0.00555143	0.34	0.42	0.34	0.06	0.02	0.13	AC129492.6	chr17	lncRNA	--
ENSG00000159685.11	130.336	-1.36697	0.324888	-4.20751	2.58202e-05	0.0002867	1.64	1.58	1.83	0.58	0.45	0.81	CHCHD6	chr3	protein_coding	coiled-coil-helix-coiled-coil-helix domain containing 6
ENSG00000234899.11	42.1588	-4.08614	0.648363	-6.30224	2.93384e-10	7.40762e-09	0.05	0.13	0.19	0.01	0.01	0.01	SOX9-AS1	chr17	lncRNA	SOX9 antisense RNA 1
ENSG00000173557.15	30.6661	-1.93838	0.58524	-3.31212	0.000925922	0.0068367	0.58	0.61	0.25	0.16	0.14	0.05	FAM166C	chr2	protein_coding	family with sequence similarity 166 member C
ENSG00000259341.2	33.1586	-8.48831	1.31366	-6.46155	1.03636e-10	2.74813e-09	0.06	0.14	0.23	0	0	0	RP11-20G13.1	chr15	lncRNA	--
ENSG00000164542.13	100.084	-1.66446	0.428788	-3.88179	0.000103691	0.000997539	0.62	0.75	0.3	0.22	0.15	0.12	KIAA0895	chr7	protein_coding	KIAA0895
ENSG00000203877.8	40.1412	-1.47808	0.4622	-3.19792	0.00138424	0.00969385	0.38	0.45	0.22	0.14	0.08	0.14	RIPPLY2	chr6	protein_coding	ripply transcriptional repressor 2
ENSG00000165757.9	145.035	-2.11272	0.391845	-5.39171	6.97897e-08	1.24704e-06	0.5	0.55	0.78	0.21	0.09	0.1	JCAD	chr10	protein_coding	junctional cadherin 5 associated
ENSG00000159618.16	25.3681	-4.61522	0.757146	-6.09554	1.09066e-09	2.52341e-08	0.24	0.2	0.2	0	0.01	0.01	ADGRG5	chr16	protein_coding	adhesion G protein-coupled receptor G5
ENSG00000095203.15	787.424	-1.29942	0.43938	-2.95739	0.00310259	0.0192855	4.3	4.71	1.41	1.71	1.32	0.94	EPB41L4B	chr9	protein_coding	erythrocyte membrane protein band 4.1 like 4B
ENSG00000116133.13	15260.9	-3.52916	0.36564	-9.652	4.82042e-22	3.43477e-20	87.76	118.61	129.29	8.01	5.32	13.91	DHCR24	chr1	protein_coding	24-dehydrocholesterol reductase
ENSG00000025039.15	143.699	-2.73807	0.325416	-8.41405	3.96076e-17	1.97435e-15	0.96	1.21	1.48	0.2	0.17	0.15	RRAGD	chr6	protein_coding	Ras related GTP binding D
ENSG00000141524.17	85.7891	-3.54904	0.586617	-6.05002	1.44832e-09	3.29834e-08	0.16	0.27	0.57	0.03	0.01	0.04	TMC6	chr17	protein_coding	transmembrane channel like 6
ENSG00000278291.1	140.36	-3.40141	0.367248	-9.2619	2.00819e-20	1.28862e-18	1.77	1.29	1.23	0.12	0.16	0.1	RP11-172H24.4	chr13	lncRNA	--
ENSG00000184731.6	325.327	-4.80287	0.478056	-10.0467	9.50165e-24	7.83284e-22	2.89	2.21	6.26	0.08	0.16	0.14	FAM110C	chr2	protein_coding	family with sequence similarity 110 member C
ENSG00000075340.23	2977.05	-3.92504	0.278478	-14.0946	4.09833e-45	1.13333e-42	11.14	12.9	8.67	0.88	0.55	0.59	ADD2	chr2	protein_coding	adducin 2
ENSG00000233332.1	4.23006	-5.51711	1.55093	-3.55729	0.000374705	0.00311191	0.15	0.1	0.11	0	0	0	RP4-799P18.2	chr1	lncRNA	--
ENSG00000144834.14	10.2648	-6.79706	1.68597	-4.03156	5.54088e-05	0.000573059	0.11	0.01	0.76	0	0	0	TAGLN3	chr3	protein_coding	transgelin 3
ENSG00000106078.19	495.392	-6.47442	0.515964	-12.5482	4.06571e-36	6.99574e-34	1.65	0.71	2.67	0.02	0.02	0.02	COBL	chr7	protein_coding	cordon-bleu WH2 repeat protein
ENSG00000079308.20	660.818	-4.45623	0.399051	-11.1671	5.90988e-29	6.66411e-27	1.4	1.72	2.64	0.05	0.08	0.12	TNS1	chr2	protein_coding	tensin 1
ENSG00000145569.6	222.415	-3.28644	0.598817	-5.48821	4.06023e-08	7.50917e-07	1.35	2.36	0.57	0.23	0.14	0.04	OTULINL	chr5	protein_coding	OTU deubiquitinase with linear linkage specificity like
ENSG00000180938.6	25.8876	-8.13054	1.26921	-6.40598	1.49407e-10	3.89515e-09	0.36	0.48	0.33	0	0	0	ZNF572	chr8	protein_coding	zinc finger protein 572
ENSG00000118898.16	817.181	-3.71794	0.309079	-12.0291	2.49898e-33	3.79403e-31	3.9	4.29	6.43	0.32	0.3	0.43	PPL	chr16	protein_coding	periplakin
ENSG00000042493.16	4849.02	-1.02374	0.30194	-3.39053	0.000697584	0.00539241	46.39	71.27	82.05	26.09	27.73	37.65	CAPG	chr2	protein_coding	capping actin protein, gelsolin like
ENSG00000159337.7	11.9911	-3.46471	0.894419	-3.8737	0.000107194	0.00102808	0.05	0.1	0.17	0	0.01	0.01	PLA2G4D	chr15	protein_coding	phospholipase A2 group IVD
ENSG00000141639.12	592.798	-5.4214	0.626379	-8.65515	4.92277e-18	2.69061e-16	2.17	1.35	7.76	0.04	0.06	0.14	MAPK4	chr18	protein_coding	mitogen-activated protein kinase 4
ENSG00000166377.20	561.764	-1.32986	0.243637	-5.45838	4.80488e-08	8.80224e-07	1.26	1.56	1.17	0.55	0.42	0.52	ATP9B	chr18	protein_coding	ATPase phospholipid transporting 9B (putative)
ENSG00000223813.3	8.15035	-3.48745	1.13635	-3.06898	0.00214791	0.0141502	0.08	0.45	0.25	0	0.01	0.05	AC007255.8	chr7	lncRNA	--
ENSG00000184788.14	6.65602	-5.17158	1.43173	-3.61211	0.000303711	0.00258232	0.04	0.03	0.06	0	0	0	SATL1	chrX	protein_coding	spermidine/spermine N1-acetyl transferase like 1
ENSG00000204860.5	106.63	-1.85303	0.410692	-4.51198	6.42265e-06	8.16147e-05	1.08	1.41	0.73	0.43	0.22	0.19	FAM201A	chr9	lncRNA	family with sequence similarity 201 member A
ENSG00000117013.17	7.86053	-3.41219	1.06612	-3.20058	0.00137153	0.00961644	0.11	0.09	0.05	0.01	0	0.02	KCNQ4	chr1	protein_coding	potassium voltage-gated channel subfamily Q member 4
ENSG00000182307.14	2685.18	-1.01436	0.241331	-4.2032	2.63173e-05	0.000291662	23.62	17.43	19.93	9.18	9.04	10.08	C8orf33	chr8	protein_coding	chromosome 8 open reading frame 33
ENSG00000136689.19	271.451	-9.66353	1.12292	-8.6057	7.58503e-18	4.04112e-16	1.97	3.55	6.9	0.01	0.01	0	IL1RN	chr2	protein_coding	interleukin 1 receptor antagonist
ENSG00000126822.18	401.7	-2.51044	0.347549	-7.22325	5.07591e-13	1.71378e-11	1.48	1.66	1.05	0.34	0.19	0.16	PLEKHG3	chr14	protein_coding	pleckstrin homology and RhoGEF domain containing G3
ENSG00000070731.11	55.4276	-1.65238	0.397221	-4.15985	3.18461e-05	0.000346002	0.49	0.77	0.82	0.19	0.18	0.25	ST6GALNAC2	chr17	protein_coding	ST6 N-acetylgalactosaminide alpha-2,6-sialyltransferase 2
ENSG00000285708.1	67.8166	-1.61165	0.363337	-4.4357	9.17726e-06	0.000112258	0.66	0.65	0.97	0.23	0.21	0.25	RP11-79P21.2	chr3	protein_coding	--
ENSG00000221955.11	293.237	-1.23151	0.321754	-3.82748	0.000129462	0.00121243	1.59	1.65	2.22	1.04	0.54	0.62	SLC12A8	chr3	protein_coding	solute carrier family 12 member 8
ENSG00000243989.9	41.924	-1.202	0.405506	-2.96419	0.00303481	0.01893	0.32	0.24	0.36	0.12	0.11	0.14	ACY1	chr3	protein_coding	aminoacylase 1
ENSG00000205847.6	4.72376	-5.67613	1.52382	-3.72493	0.000195366	0.00173876	0.16	0.27	0.16	0	0	0	OR7E91P	chr2	transcribed_unprocessed_pseudogene	olfactory receptor family 7 subfamily E member 91 pseudogene
ENSG00000272808.4	137.456	-1.21589	0.341207	-3.56351	0.000365933	0.00304778	0.5	0.77	0.48	0.21	0.19	0.3	RP11-66B24.7	chr15	lncRNA	--
ENSG00000248405.10	162.146	-6.44288	0.564756	-11.4082	3.80309e-30	4.72417e-28	1.66	2.3	3.33	0.03	0.02	0.03	PRR5-ARHGAP8	chr22	protein_coding	PRR5-ARHGAP8 readthrough
ENSG00000112972.15	10051.6	-3.51987	0.319475	-11.0177	3.14044e-28	3.30087e-26	41.3	94.5	72.28	5.63	5.69	5.53	HMGCS1	chr5	protein_coding	3-hydroxy-3-methylglutaryl-CoA synthase 1
ENSG00000065609.14	20.154	-3.03663	0.736021	-4.12574	3.69541e-05	0.000397595	0.06	0.12	0.22	0.02	0.01	0.02	SNAP91	chr6	protein_coding	synaptosome associated protein 91
ENSG00000258919.1	7.48473	-2.97618	1.0808	-2.75368	0.00589298	0.0329878	0.31	0.56	0.96	0.05	0	0.17	RP11-1029J19.4	chr14	lncRNA	--
ENSG00000128886.12	154.382	-2.46455	0.422511	-5.83312	5.4401e-09	1.13436e-07	1.77	3.97	2.06	0.61	0.26	0.46	ELL3	chr15	protein_coding	elongation factor for RNA polymerase II 3
ENSG00000178075.20	195.223	-1.04368	0.360385	-2.89602	0.00377924	0.022743	0.55	1.12	0.96	0.5	0.4	0.29	GRAMD1C	chr3	protein_coding	GRAM domain containing 1C
ENSG00000179598.6	535.659	-1.55299	0.305695	-5.0802	3.77045e-07	6.01537e-06	8.78	5.65	8.45	1.99	2.65	2.65	PLD6	chr17	protein_coding	phospholipase D family member 6
ENSG00000224687.2	64.1089	-1.7018	0.460306	-3.69709	0.000218081	0.00191379	0.68	0.47	1.12	0.19	0.29	0.17	RASAL2-AS1	chr1	lncRNA	RASAL2 antisense RNA 1
ENSG00000104892.17	69.9603	-4.48053	0.47721	-9.389	6.05721e-21	4.0316e-19	0.76	1.04	0.92	0.03	0.05	0.04	KLC3	chr19	protein_coding	kinesin light chain 3
ENSG00000139132.16	359.564	-1.77894	0.380249	-4.67835	2.89189e-06	3.95616e-05	1.22	1.64	0.75	0.24	0.43	0.3	FGD4	chr12	protein_coding	FYVE, RhoGEF and PH domain containing 4
ENSG00000140876.11	58.3056	-1.4676	0.383932	-3.82256	0.000132072	0.00123357	1.07	1.63	1.18	0.58	0.33	0.41	NUDT7	chr16	protein_coding	nudix hydrolase 7
ENSG00000171346.16	97.8545	-3.18196	0.602466	-5.28156	1.28089e-07	2.21218e-06	0.34	0.82	1.04	0.03	0.04	0.15	KRT15	chr17	protein_coding	keratin 15
ENSG00000214860.5	12.0023	-6.03938	1.34472	-4.49118	7.08308e-06	8.92261e-05	0.21	0.25	0.41	0.01	0	0	EVPLL	chr17	protein_coding	envoplakin like
ENSG00000242173.10	4.65113	-5.65559	1.81394	-3.11784	0.00182182	0.0123128	0.04	0.01	0.32	0	0	0	ARHGDIG	chr16	protein_coding	Rho GDP dissociation inhibitor gamma
ENSG00000137699.17	1235.33	-5.50917	0.414666	-13.2858	2.79788e-40	5.70105e-38	5.24	4.64	7.93	0.11	0.19	0.07	TRIM29	chr11	protein_coding	tripartite motif containing 29
ENSG00000164920.9	161.971	-1.79378	0.466097	-3.84851	0.000118839	0.00112582	3.36	1.94	1.03	0.44	0.48	0.79	OSR2	chr8	protein_coding	odd-skipped related transciption factor 2
ENSG00000233384.3	209.076	-1.29831	0.289889	-4.47865	7.51162e-06	9.40633e-05	1.81	1.99	1.54	0.69	0.51	0.83	CNIH3-AS2	chr1	lncRNA	CNIH3 antisense RNA 2
ENSG00000223969.6	94.1187	-1.12729	0.349524	-3.22522	0.00125874	0.00890899	0.59	0.63	0.94	0.39	0.26	0.27	AC002456.2	chr7	lncRNA	--
ENSG00000095539.15	87.3147	-2.28073	0.506671	-4.50141	6.75048e-06	8.53139e-05	0.45	0.44	1.15	0.1	0.1	0.2	SEMA4G	chr10	protein_coding	semaphorin 4G
ENSG00000227292.1	7.77492	-5.40265	1.46506	-3.68766	0.000226323	0.00198013	0.19	0.68	0.95	0	0	0.04	AC009229.5	chr2	lncRNA	--
ENSG00000162738.6	127.142	-5.53491	0.555926	-9.9562	2.36952e-23	1.88499e-21	0.69	1.49	1.28	0.04	0.02	0	VANGL2	chr1	protein_coding	VANGL planar cell polarity protein 2
ENSG00000267270.6	53.3279	-2.58255	0.528055	-4.89068	1.00487e-06	1.49917e-05	0.32	0.57	0.25	0.11	0.03	0.04	PARD6G-AS1	chr18	lncRNA	PARD6G antisense RNA 1
ENSG00000198797.7	17.2625	-3.41395	0.787316	-4.33618	1.44978e-05	0.000169231	0.14	0.26	0.13	0	0.03	0.02	BRINP2	chr1	protein_coding	BMP/retinoic acid inducible neural specific 2
ENSG00000143036.17	63.4684	-2.32625	0.406134	-5.72778	1.01752e-08	2.03583e-07	0.72	1.24	0.79	0.16	0.14	0.21	SLC44A3	chr1	protein_coding	solute carrier family 44 member 3
ENSG00000223803.1	63.8134	-3.43472	0.484211	-7.09344	1.30817e-12	4.28596e-11	5.46	8.05	10.57	1.14	0.41	0.58	RPS20P14	chr3	processed_pseudogene	ribosomal protein S20 pseudogene 14
ENSG00000256751.6	20.8934	-3.67662	0.689397	-5.33309	9.65554e-08	1.70044e-06	0.15	0.24	0.18	0.03	0.01	0.01	PLBD1-AS1	chr12	lncRNA	PLBD1 antisense RNA 1
ENSG00000261604.1	10.8265	-4.35385	1.21241	-3.59107	0.000329318	0.0027797	0.14	0.43	0.05	0.02	0.01	0	CTD-2636A23.2	chr5	lncRNA	--
ENSG00000149418.11	1710.54	-7.38489	0.31904	-23.1472	1.54974e-118	5.99982e-115	18.13	19.17	23.94	0.12	0.13	0.09	ST14	chr11	protein_coding	ST14 transmembrane serine protease matriptase
ENSG00000136099.13	2.44324	-4.72497	1.75823	-2.68734	0.00720233	0.0387544	0.03	0.02	0.02	0	0	0	PCDH8	chr13	protein_coding	protocadherin 8
ENSG00000135525.19	1168.74	-5.39835	0.3356	-16.0857	3.21538e-58	1.55604e-55	8.19	8.1	14.76	0.24	0.23	0.22	MAP7	chr6	protein_coding	microtubule associated protein 7
ENSG00000136155.17	23.7204	-6.11473	1.19858	-5.10166	3.36695e-07	5.42378e-06	0.23	0.48	0.12	0.01	0	0	SCEL	chr13	protein_coding	sciellin
ENSG00000172243.18	7.36866	-5.32041	1.45658	-3.65268	0.000259521	0.00224021	0.08	0.14	0.03	0.01	0	0	CLEC7A	chr12	protein_coding	C-type lectin domain containing 7A
ENSG00000158315.11	11.8988	-2.03423	0.740039	-2.74881	0.00598119	0.0333743	0.08	0.19	0.23	0.05	0.04	0.02	RHBDL2	chr1	protein_coding	rhomboid like 2
ENSG00000135750.15	1530.41	-2.91271	0.214349	-13.5887	4.6759e-42	1.09714e-39	20.08	19.22	17.44	2.46	2.24	2.35	KCNK1	chr1	protein_coding	potassium two pore domain channel subfamily K member 1
ENSG00000081692.13	1941.96	-1.12297	0.318803	-3.52246	0.000427555	0.00349338	15.85	11.65	18.09	5.06	5.81	8.71	JMJD4	chr1	protein_coding	jumonji domain containing 4
ENSG00000152766.6	15.9247	-3.07092	0.82976	-3.70097	0.000214779	0.00188909	0.12	0.33	0.08	0.04	0.01	0.01	ANKRD22	chr10	protein_coding	ankyrin repeat domain 22
ENSG00000176920.13	107.178	-7.32083	0.82332	-8.89184	6.01057e-19	3.49049e-17	1.01	2.14	1.54	0.01	0.02	0	FUT2	chr19	protein_coding	fucosyltransferase 2
ENSG00000119862.13	238.284	-1.66303	0.271599	-6.12313	9.17566e-10	2.14644e-08	2.27	1.98	2.57	0.8	0.59	0.63	LGALSL	chr2	protein_coding	galectin like
ENSG00000058085.15	20224.4	-1.0955	0.284058	-3.85661	0.000114971	0.00109409	92.35	86.02	122.97	39.33	53.62	38.3	LAMC2	chr1	protein_coding	laminin subunit gamma 2
ENSG00000184349.14	671.715	-1.14495	0.30665	-3.73373	0.000188666	0.00168465	4.36	4.58	3.01	1.92	1.92	1.21	EFNA5	chr5	protein_coding	ephrin A5
ENSG00000184979.10	34.8814	-1.22867	0.440529	-2.78907	0.00528589	0.0301463	0.73	0.71	0.51	0.3	0.18	0.3	USP18	chr22	protein_coding	ubiquitin specific peptidase 18
ENSG00000091622.16	731.827	-2.81202	0.326627	-8.60926	7.35343e-18	3.92673e-16	3.16	3.42	2.32	0.3	0.53	0.34	PITPNM3	chr17	protein_coding	PITPNM family member 3
ENSG00000102854.16	3137.45	-2.30843	0.299021	-7.71997	1.16353e-14	4.65191e-13	42.04	41.39	65.98	9.71	7.29	11.33	MSLN	chr16	protein_coding	mesothelin
ENSG00000163947.12	260.036	-1.428	0.367363	-3.88715	0.000101426	0.000978416	1.01	1.97	1.32	0.65	0.52	0.32	ARHGEF3	chr3	protein_coding	Rho guanine nucleotide exchange factor 3
ENSG00000163412.13	415.338	-1.92971	0.307423	-6.27707	3.45022e-10	8.64564e-09	1.62	1.52	1.36	0.44	0.43	0.24	EIF4E3	chr3	protein_coding	eukaryotic translation initiation factor 4E family member 3
ENSG00000103942.13	732.78	-1.93199	0.250143	-7.72354	1.1314e-14	4.53125e-13	1.82	1.91	2.13	0.55	0.5	0.38	HOMER2	chr15	protein_coding	homer scaffold protein 2
ENSG00000242086.8	466.67	-1.70903	0.250193	-6.83083	8.44239e-12	2.54026e-10	0.85	1.14	1.03	0.33	0.24	0.29	MUC20-OT1	chr3	lncRNA	MUC20 overlapping transcript
ENSG00000171124.13	47.4612	-7.14276	1.14277	-6.2504	4.09408e-10	1.01279e-08	0.34	0.82	1.09	0	0.01	0.01	FUT3	chr19	protein_coding	fucosyltransferase 3 (Lewis blood group)
ENSG00000260418.1	2.59029	-4.81055	1.75862	-2.73541	0.00623021	0.0344493	0.32	0.2	0.51	0	0	0	RP3-406A7.7	chr6	lncRNA	--
ENSG00000128567.17	5809.48	-3.47689	0.35503	-9.79322	1.20404e-22	9.02213e-21	48.72	28.49	36.88	2.04	3.83	3.66	PODXL	chr7	protein_coding	podocalyxin like
ENSG00000188112.9	711.789	-1.75662	0.440777	-3.98528	6.74003e-05	0.000682494	3.25	3.89	4.75	0.44	1.16	1.64	C6orf132	chr6	protein_coding	chromosome 6 open reading frame 132
ENSG00000105894.12	7.82001	-4.505	1.29554	-3.47731	0.00050647	0.00405403	0.2	0.34	0.15	0	0.03	0	PTN	chr7	protein_coding	pleiotrophin
ENSG00000022556.16	509.02	-2.18026	0.289054	-7.54273	4.60223e-14	1.73266e-12	3.34	3.02	3.43	0.6	0.52	0.9	NLRP2	chr19	protein_coding	NLR family pyrin domain containing 2
ENSG00000078043.16	1314.69	-1.01493	0.265174	-3.82742	0.000129495	0.00121243	2.88	2.47	2.07	1.36	1.16	0.93	PIAS2	chr18	protein_coding	protein inhibitor of activated STAT 2
ENSG00000197385.6	471.778	-1.44442	0.361043	-4.00069	6.3158e-05	0.000643182	5.43	5.75	3.97	2.42	1.84	0.97	ZNF860	chr3	protein_coding	zinc finger protein 860
ENSG00000235750.10	455.205	-3.51025	0.463679	-7.57042	3.72022e-14	1.41435e-12	3.57	2.61	6.8	0.18	0.41	0.47	KIAA0040	chr1	protein_coding	KIAA0040
ENSG00000167912.6	14.5241	-2.51116	0.666656	-3.76679	0.000165358	0.00150458	0.19	0.14	0.15	0.02	0.03	0.03	RP11-25K19.1	chr8	lncRNA	--
ENSG00000174013.8	2423.78	-2.40035	0.353974	-6.78114	1.1923e-11	3.52814e-10	19.82	18.78	11.91	4.14	3.05	1.82	FBXO45	chr3	protein_coding	F-box protein 45
ENSG00000124143.10	12.4708	-2.3352	0.87723	-2.66202	0.00776743	0.0411658	0.16	0.12	0.2	0.07	0	0.02	ARHGAP40	chr20	protein_coding	Rho GTPase activating protein 40
ENSG00000083307.12	809.991	-9.91426	0.741099	-13.3778	8.15573e-41	1.78726e-38	7.15	8.74	3.97	0.01	0	0	GRHL2	chr8	protein_coding	grainyhead like transcription factor 2
ENSG00000234602.9	90.6224	-1.36493	0.324513	-4.20611	2.59806e-05	0.000288206	1.74	1.45	1.32	0.67	0.47	0.51	MCIDAS	chr5	protein_coding	multiciliate differentiation and DNA synthesis associated cell cycle protein
ENSG00000131941.8	481.908	-2.48037	0.265175	-9.35371	8.46254e-21	5.53736e-19	4.69	4.4	3.52	0.85	0.66	0.61	RHPN2	chr19	protein_coding	rhophilin Rho GTPase binding protein 2
ENSG00000231863.2	34.4982	-1.71952	0.600358	-2.86416	0.00418117	0.0248083	0.19	0.16	0.61	0.1	0.08	0.09	RP3-428L16.1	chr6	lncRNA	--
ENSG00000240204.3	107.91	-1.47887	0.39036	-3.78849	0.000151568	0.00139491	5.45	4.05	2.61	1.27	1.08	1.74	SMKR1	chr7	protein_coding	small lysine rich protein 1
ENSG00000261054.1	10.5103	-2.21697	0.816138	-2.71642	0.00659921	0.0360266	0.2	0.18	0.12	0.07	0.02	0.01	RP11-6O2.4	chr15	lncRNA	--
ENSG00000138669.10	57.3953	-2.73013	0.462042	-5.90882	3.44566e-09	7.39052e-08	0.3	0.42	0.69	0.07	0.07	0.06	PRKG2	chr4	protein_coding	protein kinase cGMP-dependent 2
ENSG00000175471.19	1310.78	-2.18945	0.224938	-9.73355	2.16899e-22	1.59948e-20	3.75	4.68	4.77	0.89	0.9	0.92	MCTP1	chr5	protein_coding	multiple C2 and transmembrane domain containing 1
ENSG00000262152.7	228.387	-7.38202	1.25644	-5.87535	4.21962e-09	8.95137e-08	0.72	1.03	3.8	0.03	0.01	0	LINC00514	chr16	protein_coding	--
ENSG00000143842.15	876.253	-1.42438	0.394973	-3.60627	0.000310629	0.00263921	2.83	2.98	6.93	1.27	1.33	1.83	SOX13	chr1	protein_coding	SRY-box transcription factor 13
ENSG00000272141.1	6.68231	-5.17656	1.41187	-3.66646	0.000245927	0.00213238	0.29	0.38	0.31	0.03	0	0	RP11-465B22.8	chr1	lncRNA	--
ENSG00000112378.12	3547.73	-1.3897	0.277269	-5.01212	5.38335e-07	8.40953e-06	30.58	35.15	25.04	13.05	11.4	7.97	PERP	chr6	protein_coding	p53 apoptosis effector related to PMP22
ENSG00000213742.7	207.041	-1.00137	0.265843	-3.76679	0.000165362	0.00150458	0.96	1.18	1.28	0.54	0.47	0.59	ZNF337-AS1	chr20	lncRNA	ZNF337 antisense RNA 1
ENSG00000154639.19	524.981	-3.16697	0.473949	-6.68209	2.35559e-11	6.72212e-10	4.26	5.36	2.04	0.7	0.33	0.2	CXADR	chr21	protein_coding	CXADR Ig-like cell adhesion molecule
ENSG00000241484.10	58.3386	-7.44382	1.08869	-6.8374	8.06434e-12	2.42966e-10	0.46	0.67	0.61	0	0.01	0	ARHGAP8	chr22	protein_coding	Rho GTPase activating protein 8
ENSG00000084764.12	112.559	-2.18638	0.309828	-7.05676	1.70428e-12	5.50607e-11	1.06	1.32	1.39	0.29	0.22	0.26	MAPRE3	chr2	protein_coding	microtubule associated protein RP/EB family member 3
ENSG00000183696.14	2670.25	-1.89178	0.422628	-4.47622	7.59768e-06	9.48342e-05	13.91	17.3	36.89	4.19	4.76	8.17	UPP1	chr7	protein_coding	uridine phosphorylase 1
ENSG00000175003.15	21.8085	-2.72071	0.622102	-4.37341	1.22321e-05	0.000144674	0.51	0.45	0.27	0.09	0.03	0.06	SLC22A1	chr6	protein_coding	solute carrier family 22 member 1
ENSG00000163923.10	1013.67	-1.52622	0.235232	-6.48815	8.68988e-11	2.31754e-09	34.78	39.61	33.68	12.02	9.64	13.49	RPL39L	chr3	protein_coding	ribosomal protein L39 like
ENSG00000242550.6	24.0529	-4.32465	0.922311	-4.68893	2.74637e-06	3.77265e-05	0.39	0.14	0.73	0	0.05	0.01	SERPINB10	chr18	protein_coding	serpin family B member 10
ENSG00000183742.13	144.376	-5.40128	0.430516	-12.5461	4.17759e-36	7.13539e-34	0.71	0.75	0.65	0.02	0.02	0.01	MACC1	chr7	protein_coding	MET transcriptional regulator MACC1
ENSG00000064999.15	1333.1	-1.10887	0.221642	-5.00296	5.64575e-07	8.784e-06	5.4	5.82	4.67	2.49	2.02	2.4	ANKS1A	chr6	protein_coding	ankyrin repeat and sterile alpha motif domain containing 1A
ENSG00000182612.10	182.422	-1.33434	0.283313	-4.70975	2.48018e-06	3.43953e-05	1.4	1.35	1.32	0.66	0.41	0.46	TSPAN10	chr17	protein_coding	tetraspanin 10
ENSG00000179044.16	29.4944	-1.42011	0.464185	-3.05935	0.00221817	0.0145512	0.27	0.44	0.33	0.11	0.11	0.15	EXOC3L1	chr16	protein_coding	exocyst complex component 3 like 1
ENSG00000097096.9	287.883	-2.55819	0.296461	-8.62909	6.18405e-18	3.34068e-16	1.92	2.28	1.5	0.26	0.32	0.32	SYDE2	chr1	protein_coding	synapse defective Rho GTPase homolog 2
ENSG00000119681.12	1246.52	-1.24031	0.268734	-4.61536	3.92411e-06	5.21471e-05	4.06	4.34	5.9	1.67	2.07	1.9	LTBP2	chr14	protein_coding	latent transforming growth factor beta binding protein 2
ENSG00000132698.15	365.933	-9.5074	0.888642	-10.6988	1.03118e-26	1.01068e-24	8.38	10.54	13.2	0.03	0.01	0	RAB25	chr1	protein_coding	RAB25, member RAS oncogene family
ENSG00000182670.13	4961.03	-1.16551	0.224924	-5.1818	2.19753e-07	3.65401e-06	10.22	11.04	10.78	5.28	4.38	3.73	TTC3	chr21	protein_coding	tetratricopeptide repeat domain 3
ENSG00000009950.16	7.9127	-2.7945	1.08163	-2.58361	0.00977721	0.0497186	0.02	0.03	0.16	0.01	0.01	0	MLXIPL	chr7	protein_coding	MLX interacting protein like
ENSG00000127080.10	1411.11	-1.05837	0.281191	-3.7639	0.000167286	0.00151971	9.25	7.05	11.71	3.9	4.09	4.6	IPPK	chr9	protein_coding	inositol-pentakisphosphate 2-kinase
ENSG00000112033.14	3911.17	-1.48783	0.547258	-2.7187	0.00655395	0.0358132	19.66	13.42	62.52	5.86	10.37	15.5	PPARD	chr6	protein_coding	peroxisome proliferator activated receptor delta
ENSG00000117602.13	1182.7	-1.83456	0.378806	-4.843	1.27895e-06	1.87319e-05	7.21	8.07	3.92	2.4	1.61	1.05	RCAN3	chr1	protein_coding	RCAN family member 3
ENSG00000095209.12	1919.34	-1.38791	0.31793	-4.36547	1.26847e-05	0.000149799	15.39	17.35	12.73	7.72	5.07	3.57	TMEM38B	chr9	protein_coding	transmembrane protein 38B
ENSG00000117791.16	814.918	-2.14957	0.221436	-9.70738	2.80449e-22	2.0358e-20	11.74	12.88	13.35	3	2.32	2.71	MTARC2	chr1	protein_coding	mitochondrial amidoxime reducing component 2
ENSG00000196730.13	830.962	-5.4292	0.407634	-13.3188	1.79977e-40	3.73276e-38	4.34	5.84	3.36	0.16	0.04	0.1	DAPK1	chr9	protein_coding	death associated protein kinase 1
ENSG00000162981.14	170.149	-2.9599	0.404331	-7.32048	2.47082e-13	8.64378e-12	0.93	1.09	0.66	0.1	0.06	0.16	LRATD1	chr2	protein_coding	LRAT domain containing 1
ENSG00000196422.11	2740.1	-1.86505	0.250934	-7.43242	1.06631e-13	3.86416e-12	18.66	20.16	21.25	4.82	4.2	6.41	PPP1R26	chr9	protein_coding	protein phosphatase 1 regulatory subunit 26
ENSG00000197933.13	123.17	-1.34395	0.420532	-3.19582	0.00139432	0.00974974	1.51	2.54	1.3	0.99	0.61	0.38	ZNF823	chr19	protein_coding	zinc finger protein 823
ENSG00000248109.3	19.3723	-5.81561	1.25752	-4.62466	3.75207e-06	5.00326e-05	0.3	0.22	1.01	0.03	0	0	MARCOL	chr5	protein_coding	MARCO like
ENSG00000265660.1	13.9777	-2.44556	0.754842	-3.23983	0.00119602	0.00854576	7.34	4.58	12.65	0.72	1.18	2.3	MIR4664	chr8	miRNA	microRNA 4664
ENSG00000121039.10	1317.16	-3.54654	0.573529	-6.18371	6.26134e-10	1.50876e-08	5.33	4.07	24.26	0.83	0.74	1.14	RDH10	chr8	protein_coding	retinol dehydrogenase 10
ENSG00000186193.9	3575.79	-1.17695	0.318373	-3.69675	0.000218378	0.00191567	34.25	39.53	22.71	17.89	9.35	13.01	SAPCD2	chr9	protein_coding	suppressor APC domain containing 2
ENSG00000233006.8	44.0701	-1.42653	0.426815	-3.34228	0.000830942	0.00624053	0.34	0.42	0.25	0.14	0.08	0.14	MIR3936HG	chr5	lncRNA	MIR3936 host gene
ENSG00000153233.13	120.778	-2.6611	0.361756	-7.35608	1.89387e-13	6.7577e-12	0.9	1.25	0.93	0.1	0.15	0.2	PTPRR	chr12	protein_coding	protein tyrosine phosphatase receptor type R
ENSG00000179041.4	1319.18	-1.12002	0.330431	-3.38957	0.000700024	0.00540407	30.17	16.67	30.64	9.08	11.94	12.31	RRS1	chr8	protein_coding	ribosome biogenesis regulator 1 homolog
ENSG00000112379.9	289.985	-1.05371	0.279609	-3.7685	0.000164232	0.00149606	0.69	0.72	0.55	0.36	0.29	0.23	ARFGEF3	chr6	protein_coding	ARFGEF family member 3
ENSG00000271830.1	12.2448	-4.55668	1.07484	-4.23939	2.24124e-05	0.000252115	1.41	2.61	0.93	0.07	0.12	0	RP11-1C8.7	chr8	lncRNA	--
ENSG00000104808.8	20.5568	-3.67535	0.759514	-4.83908	1.30439e-06	1.90564e-05	0.51	0.68	1.47	0.05	0.1	0.04	DHDH	chr19	protein_coding	dihydrodiol dehydrogenase
ENSG00000163964.18	1531.37	-1.68504	0.225963	-7.45716	8.84095e-14	3.23412e-12	14.11	12.71	12.24	4.31	3.74	3.35	PIGX	chr3	protein_coding	phosphatidylinositol glycan anchor biosynthesis class X
ENSG00000176244.7	117.859	-1.37108	0.398	-3.44491	0.000571242	0.00451954	0.92	1.34	1.3	0.68	0.37	0.25	ACBD7	chr10	protein_coding	acyl-CoA binding domain containing 7
ENSG00000187688.15	17.8264	-2.59605	0.877192	-2.9595	0.00308138	0.019164	0.1	0.08	0.49	0.03	0.01	0.06	TRPV2	chr17	protein_coding	transient receptor potential cation channel subfamily V member 2
ENSG00000143126.8	1018.09	-2.93417	0.259098	-11.3246	9.91728e-30	1.18138e-27	3.13	3.81	3.48	0.43	0.33	0.52	CELSR2	chr1	protein_coding	cadherin EGF LAG seven-pass G-type receptor 2
ENSG00000280079.1	5.73594	-5.95567	1.66925	-3.56788	0.000359886	0.00300929	0.27	0.25	0.01	0	0	0	CTC-260E6.4	chr19	TEC	--
ENSG00000006555.11	224.981	-5.96695	0.442143	-13.4955	1.66138e-41	3.78355e-39	1.7	1.97	1.7	0.05	0.01	0.02	TTC22	chr1	protein_coding	tetratricopeptide repeat domain 22
ENSG00000258593.2	5.05465	-3.82875	1.34406	-2.84864	0.00439071	0.0257641	0.2	0.31	0.16	0	0.02	0.02	CTD-3051D23.4	chr14	lncRNA	--
ENSG00000164687.11	416.686	-1.07316	0.241262	-4.44809	8.66361e-06	0.000106712	7.89	7.28	6.79	3.85	2.82	3.16	FABP5	chr8	protein_coding	fatty acid binding protein 5
ENSG00000139055.7	108.051	-8.32463	1.11208	-7.48565	7.11964e-14	2.64189e-12	2.3	4.53	1.74	0.03	0	0	ERP27	chr12	protein_coding	endoplasmic reticulum protein 27
ENSG00000279806.1	291.368	-1.95061	0.662027	-2.94643	0.00321466	0.0198758	5.12	1.61	12.92	0.56	1.68	2.48	RP11-58O9.2	chr17	TEC	--
ENSG00000261534.1	518.298	-1.15232	0.382045	-3.0162	0.00255968	0.0163708	5.87	5.87	2.29	1.83	1.86	2.2	RP11-244O19.1	chr9	lncRNA	--
ENSG00000117523.17	10624.5	-1.17023	0.207089	-5.65086	1.59651e-08	3.11737e-07	27.19	23.7	25.82	11.03	10.39	10.52	PRRC2C	chr1	protein_coding	proline rich coiled-coil 2C
ENSG00000251141.6	25.0422	-4.86231	0.785408	-6.19081	5.98562e-10	1.44532e-08	0.25	0.25	0.25	0.01	0.01	0	MRPS30-DT	chr5	lncRNA	MRPS30 divergent transcript
ENSG00000184292.7	2271.02	-3.37993	0.475207	-7.11255	1.13921e-12	3.75359e-11	28.5	31.91	108.22	5.02	4.79	5.34	TACSTD2	chr1	protein_coding	tumor associated calcium signal transducer 2
ENSG00000128713.14	25.1129	-2.76544	0.629422	-4.39362	1.11479e-05	0.000133344	0.63	0.61	0.29	0.12	0.03	0.07	HOXD11	chr2	protein_coding	homeobox D11
ENSG00000197119.13	375.597	-1.37808	0.355732	-3.87393	0.000107092	0.00102753	1.53	1.37	2.5	0.51	0.57	0.86	SLC25A29	chr14	protein_coding	solute carrier family 25 member 29
ENSG00000163508.13	23.4294	-3.5481	0.937043	-3.78649	0.000152793	0.00140286	0.43	0.1	0.34	0	0.01	0.06	EOMES	chr3	protein_coding	eomesodermin
ENSG00000148180.21	1628.19	-1.47095	0.288643	-5.0961	3.46721e-07	5.57368e-06	3.88	5.27	6.97	1.69	1.96	1.77	GSN	chr9	protein_coding	gelsolin
ENSG00000140263.15	1173.91	-1.33287	0.223056	-5.9755	2.29382e-09	5.094e-08	3.49	3.31	3.22	1.18	1.15	1.39	SORD	chr15	protein_coding	sorbitol dehydrogenase
ENSG00000125531.7	64.521	-1.66257	0.384766	-4.321	1.55324e-05	0.000180491	0.52	0.66	0.83	0.26	0.14	0.19	FNDC11	chr20	protein_coding	fibronectin type III domain containing 11
ENSG00000144057.15	217.755	-1.95403	0.504972	-3.86958	0.000109023	0.00104389	1.72	0.83	0.76	0.37	0.34	0.1	ST6GAL2	chr2	protein_coding	ST6 beta-galactoside alpha-2,6-sialyltransferase 2
ENSG00000172817.4	59.8646	-4.9974	0.697965	-7.15997	8.06967e-13	2.68939e-11	0.59	0.32	0.22	0.01	0.02	0	CYP7B1	chr8	protein_coding	cytochrome P450 family 7 subfamily B member 1
ENSG00000288618.1	7.47133	-5.34353	1.41234	-3.78347	0.000154658	0.00141662	0.18	0.35	0.37	0	0	0.02	LLNLR-265D5.1	chr19	lncRNA	--
ENSG00000283709.1	14.8542	-3.16514	0.772696	-4.09624	4.19923e-05	0.000447449	0.14	0.15	0.07	0	0.02	0.01	FAM238C	chr10	transcribed_unprocessed_pseudogene	family with sequence similarity 238 member C
ENSG00000198046.12	210.006	-1.71836	0.26275	-6.53989	6.15655e-11	1.68446e-09	0.88	0.89	0.94	0.29	0.27	0.22	ZNF667	chr19	protein_coding	zinc finger protein 667
ENSG00000110195.14	10.1422	-6.77983	1.52813	-4.4367	9.13488e-06	0.000111799	0.21	0.06	0.66	0	0	0	FOLR1	chr11	protein_coding	folate receptor alpha
ENSG00000088808.18	332.917	-1.19329	0.265225	-4.49917	6.82202e-06	8.61243e-05	1.2	1.15	1.24	0.48	0.39	0.6	PPP1R13B	chr14	protein_coding	protein phosphatase 1 regulatory subunit 13B
ENSG00000186777.12	91.3621	-7.49505	0.919135	-8.15446	3.50738e-16	1.59751e-14	2.14	2.36	1.24	0.02	0	0.01	ZNF732	chr4	protein_coding	zinc finger protein 732
ENSG00000198836.11	9109.79	-1.78584	0.298107	-5.99059	2.09082e-09	4.66101e-08	43.31	42.55	29.91	13.15	10.92	7.42	OPA1	chr3	protein_coding	OPA1 mitochondrial dynamin like GTPase
ENSG00000198435.4	824.021	-2.57788	0.301355	-8.55428	1.18602e-17	6.17712e-16	15.23	14.31	10.05	2.4	1.45	2.39	NRARP	chr9	protein_coding	NOTCH regulated ankyrin repeat protein
ENSG00000245910.8	1871.95	-1.72553	0.254474	-6.78074	1.19559e-11	3.53337e-10	51.88	71.61	47.84	18.69	15.38	14.38	SNHG6	chr8	lncRNA	small nucleolar RNA host gene 6
ENSG00000166228.9	562.02	-1.54793	0.298232	-5.19035	2.09902e-07	3.50312e-06	14.32	13.83	16.32	4.26	3.55	6.45	PCBD1	chr10	protein_coding	pterin-4 alpha-carbinolamine dehydratase 1
ENSG00000285982.1	10.9224	-3.93108	0.985721	-3.98803	6.66238e-05	0.00067522	0.09	0.26	0.18	0.02	0.01	0.01	RP11-1C8.8	chr8	protein_coding	--
ENSG00000162783.11	2140.42	-1.13357	0.339201	-3.34188	0.000832117	0.00624532	17.02	13.03	21.69	5.31	6.67	10.05	IER5	chr1	protein_coding	immediate early response 5
ENSG00000186204.15	23.8357	-6.14496	1.14222	-5.37986	7.45447e-08	1.32791e-06	0.16	0.23	0.29	0	0.01	0	CYP4F12	chr19	protein_coding	cytochrome P450 family 4 subfamily F member 12
ENSG00000172461.11	23.8056	-3.87853	0.965897	-4.01547	5.93283e-05	0.000608449	0.03	0.19	0.02	0.01	0	0	FUT9	chr6	protein_coding	fucosyltransferase 9
ENSG00000035499.13	1024.47	-1.63613	0.434985	-3.76135	0.000169	0.00153407	9.23	14.48	6.61	5.32	1.98	1.94	DEPDC1B	chr5	protein_coding	DEP domain containing 1B
ENSG00000257925.1	12.7307	-2.91	0.775381	-3.753	0.000174729	0.00157807	0.75	1.17	0.61	0.04	0.13	0.14	RP11-493L12.3	chr12	lncRNA	--
ENSG00000139547.8	23.2637	-3.85116	0.691826	-5.56665	2.59684e-08	4.92022e-07	0.35	0.22	0.36	0.01	0.01	0.03	RDH16	chr12	protein_coding	retinol dehydrogenase 16
ENSG00000247271.7	232.564	-1.18931	0.307308	-3.87008	0.000108799	0.00104219	1.28	1.83	2.11	0.7	0.58	0.86	ZBED5-AS1	chr11	lncRNA	ZBED5 antisense RNA 1
ENSG00000069431.13	1858.8	-2.15451	0.349718	-6.16073	7.24125e-10	1.73231e-08	4.12	3.64	5.09	1.43	0.6	0.71	ABCC9	chr12	protein_coding	ATP binding cassette subfamily C member 9
ENSG00000163961.4	2808.03	-2.31496	0.307667	-7.52422	5.30372e-14	1.97753e-12	18.26	28.75	18.07	5.12	4.17	2.93	RNF168	chr3	protein_coding	ring finger protein 168
ENSG00000137198.10	65.8651	-1.39535	0.417833	-3.33948	0.00083934	0.00628885	0.88	0.99	1.31	0.56	0.36	0.22	GMPR	chr6	protein_coding	guanosine monophosphate reductase
ENSG00000184613.11	36.7562	-1.51258	0.433898	-3.48602	0.000490266	0.00393925	0.24	0.24	0.15	0.08	0.07	0.07	NELL2	chr12	protein_coding	neural EGFL like 2
ENSG00000228526.7	26.0285	-1.74221	0.560717	-3.1071	0.0018893	0.012673	0.07	0.19	0.08	0.03	0.04	0.03	MIR34AHG	chr1	lncRNA	MIR34A host gene
ENSG00000166145.15	2645.39	-3.3689	0.417748	-8.06442	7.35832e-16	3.26195e-14	29.79	29.56	41.53	2.03	1.84	5.27	SPINT1	chr15	protein_coding	serine peptidase inhibitor, Kunitz type 1
ENSG00000253775.2	71.8122	-1.91607	0.41644	-4.60106	4.20336e-06	5.54457e-05	1	1.81	1.49	0.51	0.21	0.36	AC100802.3	chr8	lncRNA	--
ENSG00000267748.4	647.475	-1.91416	0.374285	-5.1142	3.15081e-07	5.10748e-06	35.98	46.51	56.62	9.99	6.92	17.68	CTB-102L5.4	chr19	protein_coding	--
ENSG00000178585.15	454.927	-1.41437	0.299079	-4.72911	2.25511e-06	3.16519e-05	3.85	5.01	5.85	1.43	1.53	2.18	CTNNBIP1	chr1	protein_coding	catenin beta interacting protein 1
ENSG00000124171.9	235.19	-1.82113	0.327706	-5.5572	2.74135e-08	5.18557e-07	1.56	2.34	1.92	0.74	0.42	0.39	PARD6B	chr20	protein_coding	par-6 family cell polarity regulator beta
ENSG00000234694.1	148.361	-1.86953	0.46248	-4.04241	5.29057e-05	0.000549618	4.45	7.94	13.8	1.59	1.93	3.15	RP1-92O14.3	chr1	lncRNA	--
ENSG00000181126.13	6.89134	-2.84855	1.08463	-2.62629	0.0086322	0.0450702	0.06	0.08	0.02	0.01	0.01	0	HLA-V	chr6	transcribed_unprocessed_pseudogene	major histocompatibility complex, class I, V (pseudogene)
ENSG00000073060.17	1709.22	-1.1247	0.310922	-3.61731	0.000297681	0.00253663	4.38	3.63	3.64	1.31	1.35	2.34	SCARB1	chr12	protein_coding	scavenger receptor class B member 1
ENSG00000160213.9	3450.89	-1.53793	0.255855	-6.01094	1.84453e-09	4.13179e-08	28.83	32.37	38.45	10.84	8.5	12.83	CSTB	chr21	protein_coding	cystatin B
ENSG00000107295.10	362.793	-4.271	0.294255	-14.5146	9.78989e-48	3.15846e-45	7	6.56	5.42	0.33	0.33	0.26	SH3GL2	chr9	protein_coding	SH3 domain containing GRB2 like 2, endophilin A1
ENSG00000165325.15	5.38149	-4.85475	1.45985	-3.32551	0.000882562	0.00655194	0.07	0.05	0.06	0.01	0	0	DEUP1	chr11	protein_coding	deuterosome assembly protein 1
ENSG00000273706.5	192.326	-1.36517	0.305419	-4.46982	7.82843e-06	9.73483e-05	1.24	1.55	1.4	0.66	0.5	0.36	LHX1	chr17	protein_coding	LIM homeobox 1
ENSG00000214510.10	18.4506	-7.64279	1.32249	-5.77909	7.51047e-09	1.53439e-07	0.52	0.62	1.19	0	0	0	SPINK13	chr5	protein_coding	serine peptidase inhibitor Kazal type 13
ENSG00000173726.11	20702.4	-1.25788	0.304404	-4.13226	3.59211e-05	0.000387018	251.82	216.71	159.95	94.15	93.31	58.61	TOMM20	chr1	protein_coding	translocase of outer mitochondrial membrane 20
ENSG00000111319.13	6134.03	-5.60561	0.344127	-16.2894	1.17462e-59	6.4965e-57	34.48	42.74	74.5	0.86	0.89	1.16	SCNN1A	chr12	protein_coding	sodium channel epithelial 1 subunit alpha
ENSG00000229261.1	24.8006	-3.25028	0.617601	-5.26275	1.41913e-07	2.43643e-06	0.42	0.69	0.62	0.07	0.02	0.08	RP11-227H15.4	chr10	lncRNA	--
ENSG00000235568.7	6.77782	-3.22276	1.16498	-2.76637	0.00566842	0.0319824	0.04	0.02	0.09	0	0.01	0	NFAM1	chr22	protein_coding	NFAT activating protein with ITAM motif 1
ENSG00000119431.10	293.695	-1.45703	0.297852	-4.89178	9.9926e-07	1.49176e-05	4.42	5.2	5.65	2.15	1.17	1.92	HDHD3	chr9	protein_coding	haloacid dehalogenase like hydrolase domain containing 3
ENSG00000134463.15	1077.81	-1.01313	0.227411	-4.45508	8.38604e-06	0.000103672	16.39	16.51	15.99	7.78	6.29	8.65	ECHDC3	chr10	protein_coding	enoyl-CoA hydratase domain containing 3
ENSG00000197763.20	534.364	-1.31797	0.24631	-5.35086	8.75381e-08	1.54633e-06	4.51	4.63	5.81	1.97	1.62	2.03	TXNRD3	chr3	protein_coding	thioredoxin reductase 3
ENSG00000284762.1	147.223	-2.99891	0.396462	-7.56419	3.90286e-14	1.48136e-12	1.53	2.69	1.52	0.28	0.13	0.27	CTC-337B15.3	chr5	protein_coding	--
ENSG00000238005.4	89.2707	-1.4961	0.368328	-4.06188	4.86801e-05	0.000511901	0.59	0.97	1.1	0.35	0.23	0.3	RP11-443B7.1	chr1	lncRNA	--
ENSG00000137434.12	36.1699	-2.1408	0.51106	-4.18895	2.80252e-05	0.000307801	1.12	1.46	2.33	0.26	0.28	0.5	C6orf52	chr6	protein_coding	chromosome 6 open reading frame 52
ENSG00000177822.8	409.805	-1.02463	0.311136	-3.29321	0.00099052	0.00725829	2.2	1.75	2.66	0.88	0.84	1.32	TENM3-AS1	chr4	lncRNA	TENM3 antisense RNA 1
ENSG00000186205.13	1214.41	-6.28088	0.290836	-21.596	1.95881e-103	5.68764e-100	7.34	6.43	5.72	0.09	0.06	0.08	MTARC1	chr1	protein_coding	mitochondrial amidoxime reducing component 1
ENSG00000002079.14	31.1632	-2.15401	0.53495	-4.02656	5.6599e-05	0.00058355	0.15	0.31	0.14	0.06	0.03	0.04	MYH16	chr7	transcribed_unitary_pseudogene	myosin heavy chain 16 pseudogene
ENSG00000164099.3	1944.53	-2.37322	0.249538	-9.51046	1.89814e-21	1.30065e-19	12.39	14.57	15.28	3.08	2.54	2.02	PRSS12	chr4	protein_coding	serine protease 12
ENSG00000197774.14	258.132	-1.08509	0.362185	-2.99595	0.00273594	0.0173264	1.16	0.98	1.41	0.32	0.54	0.7	EME2	chr16	protein_coding	essential meiotic structure-specific endonuclease subunit 2
ENSG00000177150.13	2434.37	-1.2684	0.276843	-4.58168	4.61256e-06	6.02955e-05	19.62	16.86	17.91	8.93	7.23	5.06	FAM210A	chr18	protein_coding	family with sequence similarity 210 member A
ENSG00000085552.17	65.6479	-3.69286	0.43941	-8.40414	4.3101e-17	2.1393e-15	0.4	0.44	0.51	0.05	0.02	0.04	IGSF9	chr1	protein_coding	immunoglobulin superfamily member 9
ENSG00000175318.12	70.8157	-3.56711	0.416466	-8.5652	1.07885e-17	5.64426e-16	0.58	0.66	0.7	0.04	0.05	0.07	GRAMD2A	chr15	protein_coding	GRAM domain containing 2A
ENSG00000068878.15	10333	-1.02397	0.26927	-3.80276	0.00014309	0.00132477	31.19	26.25	41.18	14.58	16.5	14.24	PSME4	chr2	protein_coding	proteasome activator subunit 4
ENSG00000240207.7	32.0587	-1.95924	0.686385	-2.85443	0.0043114	0.0254187	0.11	0.41	0.09	0.08	0.05	0.02	RP11-379F4.4	chr3	lncRNA	--
ENSG00000165323.16	14.0872	-3.05367	0.833226	-3.66488	0.000247457	0.00214324	0.05	0.02	0.02	0.01	0	0	FAT3	chr11	protein_coding	FAT atypical cadherin 3
ENSG00000126878.13	374.879	-4.2139	0.338151	-12.4616	1.20963e-35	2.00703e-33	2.84	3.54	3.59	0.16	0.1	0.24	AIF1L	chr9	protein_coding	allograft inflammatory factor 1 like
ENSG00000146090.16	3.58518	-4.24463	1.60772	-2.64016	0.00828681	0.0436198	0.08	0.02	0.06	0.01	0	0	RASGEF1C	chr5	protein_coding	RasGEF domain family member 1C
ENSG00000164626.9	245.701	-6.60077	0.497364	-13.2715	3.38739e-40	6.84224e-38	2.59	2.74	4.2	0.02	0.03	0.04	KCNK5	chr6	protein_coding	potassium two pore domain channel subfamily K member 5
ENSG00000163286.9	17.9314	-7.60058	1.30943	-5.8045	6.45589e-09	1.32711e-07	0.31	0.5	0.26	0	0	0	ALPG	chr2	protein_coding	alkaline phosphatase, germ cell
ENSG00000257950.3	379.456	-1.5641	0.297242	-5.26203	1.42471e-07	2.4406e-06	2.43	2.16	2.52	0.68	0.57	1.01	P2RX5-TAX1BP3	chr17	protein_coding	P2RX5-TAX1BP3 readthrough (NMD candidate)
ENSG00000189334.9	2310.32	-9.0366	0.540493	-16.7192	9.503e-63	6.307e-60	53.24	71.57	143.07	0.32	0.11	0.05	S100A14	chr1	protein_coding	S100 calcium binding protein A14
ENSG00000179715.13	172.944	-2.0546	0.432396	-4.75165	2.0176e-06	2.86122e-05	2.44	3.68	1.81	0.31	0.59	0.86	PCED1B	chr12	protein_coding	PC-esterase domain containing 1B
ENSG00000117525.14	18763	-1.58013	0.42596	-3.70957	0.000207614	0.00183511	357.37	143.93	215.31	44.64	100.24	78.15	F3	chr1	protein_coding	coagulation factor III, tissue factor
ENSG00000133710.16	9.74139	-4.81533	1.21613	-3.95954	7.50932e-05	0.0007509	0.09	0.09	0.13	0.01	0	0	SPINK5	chr5	protein_coding	serine peptidase inhibitor Kazal type 5
ENSG00000164300.17	904.879	-1.7438	0.234912	-7.4232	1.14326e-13	4.13657e-12	3.24	3.84	3.76	1.22	0.93	0.88	SERINC5	chr5	protein_coding	serine incorporator 5
ENSG00000104497.14	575.714	-1.31284	0.411362	-3.19145	0.00141562	0.00987492	3.8	6.5	2.98	2.5	1.59	0.92	SNX16	chr8	protein_coding	sorting nexin 16
ENSG00000166900.17	1462.09	-1.20386	0.229081	-5.25517	1.47886e-07	2.52405e-06	6.26	6.71	7.72	2.65	2.62	3.12	STX3	chr11	protein_coding	syntaxin 3
ENSG00000115085.14	48.2699	-5.33099	0.680234	-7.837	4.61447e-15	1.92096e-13	0.5	0.54	0.33	0.01	0.01	0.02	ZAP70	chr2	protein_coding	zeta chain of T cell receptor associated protein kinase 70
ENSG00000197147.15	431.418	-1.78783	0.301813	-5.92364	3.149e-09	6.79815e-08	2.41	2.22	1.36	0.56	0.49	0.57	LRRC8B	chr1	protein_coding	leucine rich repeat containing 8 VRAC subunit B
ENSG00000257093.7	1297.05	-1.72049	0.280522	-6.13315	8.61545e-10	2.03176e-08	4.82	7.63	7.62	2.29	1.83	1.59	DENND11	chr7	protein_coding	DENN domain containing 11
ENSG00000253552.8	31.2905	-2.11516	0.635276	-3.32951	0.000869992	0.00647192	0.09	0.42	0.19	0.07	0.05	0.03	HOXA-AS2	chr7	lncRNA	HOXA cluster antisense RNA 2
ENSG00000250131.2	30.3891	-1.47743	0.489474	-3.0184	0.00254115	0.0162747	0.13	0.16	0.26	0.06	0.06	0.07	RP11-130F10.1	chr4	lncRNA	--
ENSG00000185798.8	653.794	-2.09893	0.234347	-8.95648	3.35211e-19	1.99146e-17	13.07	14.51	16.16	3.51	2.73	3.34	WDR53	chr3	protein_coding	WD repeat domain 53
ENSG00000101210.13	3157.17	-1.36306	0.28499	-4.78284	1.72835e-06	2.4798e-05	20.68	25.55	23.7	6.5	7.7	11.1	EEF1A2	chr20	protein_coding	eukaryotic translation elongation factor 1 alpha 2
ENSG00000233175.2	35.2384	-1.57572	0.502865	-3.13348	0.00172748	0.0117676	0.32	0.52	0.87	0.18	0.17	0.18	CTD-2020K17.3	chr17	lncRNA	--
ENSG00000233221.7	66.8656	-1.60086	0.444052	-3.60511	0.000312018	0.00264907	0.41	0.68	0.82	0.15	0.14	0.29	AC133785.1	chr2	lncRNA	--
ENSG00000196972.9	16.7078	-1.9102	0.631908	-3.0229	0.00250364	0.0160744	0.21	0.31	0.18	0.04	0.04	0.09	SMIM10L2B	chrX	protein_coding	small integral membrane protein 10 like 2B
ENSG00000168754.15	9.20673	-2.79282	1.02195	-2.73283	0.00627922	0.0346132	0.03	0.06	0.24	0.01	0.02	0.02	FAM178B	chr2	protein_coding	family with sequence similarity 178 member B
ENSG00000119547.6	988.062	-2.65957	0.39579	-6.71965	1.82166e-11	5.27623e-10	1.5	2.22	3.94	0.52	0.34	0.28	ONECUT2	chr18	protein_coding	one cut homeobox 2
ENSG00000182866.17	3.42179	-4.18049	1.59844	-2.61535	0.00891366	0.0463004	0.05	0.07	0.03	0	0.01	0	LCK	chr1	protein_coding	LCK proto-oncogene, Src family tyrosine kinase
ENSG00000127084.19	16.6505	-6.51645	1.32029	-4.93561	7.99012e-07	1.20914e-05	0.19	0.14	0.09	0	0	0	FGD3	chr9	protein_coding	FYVE, RhoGEF and PH domain containing 3
ENSG00000183828.15	176.086	-2.16373	0.368412	-5.87312	4.27662e-09	9.06403e-08	2.88	3.82	4.45	0.49	0.74	1.07	NUDT14	chr14	protein_coding	nudix hydrolase 14
ENSG00000137843.12	161.679	-1.82824	0.406137	-4.50153	6.74656e-06	8.53107e-05	0.91	1.36	0.54	0.29	0.28	0.17	PAK6	chr15	protein_coding	p21 (RAC1) activated kinase 6
ENSG00000108828.16	6270.17	-1.04628	0.258097	-4.05382	5.0387e-05	0.000526276	47.53	64.73	68.77	26.04	23.42	32.42	VAT1	chr17	protein_coding	vesicle amine transport 1
ENSG00000182118.8	579.433	-1.08825	0.222723	-4.88612	1.02842e-06	1.53136e-05	8.1	8.11	8.11	3.7	3.73	3.26	FAM89A	chr1	protein_coding	family with sequence similarity 89 member A
ENSG00000054793.14	1064.66	-2.42556	0.292527	-8.29175	1.11594e-16	5.30106e-15	4.28	5.98	6.26	0.73	1.01	1.11	ATP9A	chr20	protein_coding	ATPase phospholipid transporting 9A (putative)
ENSG00000257556.2	62.2714	-1.16196	0.408194	-2.84659	0.00441896	0.0259016	0.53	0.58	0.67	0.18	0.19	0.37	LINC02298	chr14	lncRNA	long intergenic non-protein coding RNA 2298
ENSG00000163900.11	780.783	-1.1201	0.223762	-5.00579	5.5633e-07	8.66734e-06	3.3	2.82	3.01	1.31	1.28	1.34	TMEM41A	chr3	protein_coding	transmembrane protein 41A
ENSG00000162931.12	43.9838	-3.17595	0.535879	-5.92661	3.09257e-09	6.695e-08	0.31	0.63	0.71	0.07	0.03	0.07	TRIM17	chr1	protein_coding	tripartite motif containing 17
ENSG00000203727.4	161.179	-1.81304	0.38567	-4.70101	2.58882e-06	3.5795e-05	1.08	0.61	1.13	0.37	0.21	0.19	SAMD5	chr6	protein_coding	sterile alpha motif domain containing 5
ENSG00000186891.14	36.949	-6.17037	1.05294	-5.86015	4.62443e-09	9.76238e-08	0.73	0.69	2.83	0.04	0	0.02	TNFRSF18	chr1	protein_coding	TNF receptor superfamily member 18
ENSG00000132164.10	24.1877	-3.3337	0.610469	-5.46089	4.73756e-08	8.68578e-07	0.18	0.18	0.12	0.02	0.01	0.01	SLC6A11	chr3	protein_coding	solute carrier family 6 member 11
ENSG00000163932.15	1183.19	-1.84612	0.243816	-7.57177	3.6817e-14	1.402e-12	11.97	13.05	12.92	2.97	3.82	3.03	PRKCD	chr3	protein_coding	protein kinase C delta
ENSG00000119231.11	2222.98	-1.58027	0.220902	-7.15372	8.44554e-13	2.8066e-11	10.83	10.88	13.38	3.71	3.57	3.69	SENP5	chr3	protein_coding	SUMO specific peptidase 5
ENSG00000136828.19	52.3812	-1.62709	0.455627	-3.57111	0.000355472	0.00297634	0.12	0.18	0.26	0.07	0.03	0.07	RALGPS1	chr9	protein_coding	Ral GEF with PH domain and SH3 binding motif 1
ENSG00000092068.20	1517.3	-8.30102	0.481585	-17.2369	1.4041e-66	1.12469e-63	10.39	9.02	17.95	0.03	0.06	0.02	SLC7A8	chr14	protein_coding	solute carrier family 7 member 8
ENSG00000181218.5	809.543	-1.6519	0.358583	-4.60676	4.08987e-06	5.40715e-05	23.25	42.14	36.76	10.59	6.06	13.82	H2AW	chr1	protein_coding	H2A.W histone
ENSG00000112238.12	263.112	-1.59314	0.259991	-6.12767	8.91728e-10	2.09255e-08	3.25	2.61	3.18	1.04	0.84	0.94	PRDM13	chr6	protein_coding	PR/SET domain 13
ENSG00000178821.13	53.5198	-2.38357	0.440523	-5.41079	6.2749e-08	1.12904e-06	1.42	1.37	1.36	0.29	0.12	0.35	TMEM52	chr1	protein_coding	transmembrane protein 52
ENSG00000273381.1	10.1125	-3.80287	1.00384	-3.78833	0.000151663	0.00139524	0.06	0.15	0.13	0.01	0	0.01	RP11-305L7.7	chr9	lncRNA	--
ENSG00000167306.20	1850.68	-7.67759	0.364627	-21.056	2.0141e-98	5.19838e-95	6.88	8.01	10.96	0.04	0.05	0.02	MYO5B	chr18	protein_coding	myosin VB
ENSG00000122490.19	1004.51	-1.33086	0.256803	-5.18242	2.19028e-07	3.64455e-06	6.47	6.43	7.51	2.13	2.41	3.03	SLC66A2	chr18	protein_coding	solute carrier family 66 member 2
ENSG00000136114.17	216.506	-1.18451	0.431483	-2.7452	0.00604738	0.0336433	1.67	1.05	3.28	0.7	0.82	0.95	THSD1	chr13	protein_coding	thrombospondin type 1 domain containing 1
ENSG00000186765.12	86.0671	-3.19553	0.614243	-5.20239	1.9674e-07	3.29732e-06	1.1	0.99	3.54	0.08	0.18	0.31	FSCN2	chr17	protein_coding	fascin actin-bundling protein 2, retinal
ENSG00000172197.11	472.146	-1.41231	0.432564	-3.26497	0.00109476	0.00790982	3.61	5.84	2.37	2.3	0.9	0.99	MBOAT1	chr6	protein_coding	membrane bound O-acyltransferase domain containing 1
ENSG00000084731.15	567.46	-1.41183	0.303472	-4.65226	3.28316e-06	4.43656e-05	2.45	4.26	2.88	1.35	0.84	1.19	KIF3C	chr2	protein_coding	kinesin family member 3C
ENSG00000163283.7	294.842	-6.86386	0.511803	-13.4111	5.20334e-41	1.17348e-38	5.81	6.19	3.11	0.04	0.04	0.04	ALPP	chr2	protein_coding	alkaline phosphatase, placental
ENSG00000163694.15	1064.47	-2.33608	0.321045	-7.27648	3.42647e-13	1.17742e-11	4.2	6.43	4.84	1.37	0.85	0.67	RBM47	chr4	protein_coding	RNA binding motif protein 47
ENSG00000189433.7	15.0455	-5.46621	1.23121	-4.43972	9.00767e-06	0.000110416	0.2	0.5	0.82	0	0.01	0.02	GJB4	chr1	protein_coding	gap junction protein beta 4
ENSG00000280321.1	9.00625	-2.12316	0.794559	-2.67212	0.0075374	0.040218	0.19	0.26	0.21	0.05	0.03	0.07	RP11-1110F20.1	chr11	TEC	--
ENSG00000267751.5	97.4412	-1.34521	0.379237	-3.54715	0.000389427	0.00322151	2.79	4.97	4.26	1.95	0.94	1.57	BSG-AS1	chr19	lncRNA	BSG antisense RNA 1
ENSG00000167165.19	3.41894	-5.20983	1.6168	-3.22232	0.00127159	0.00898347	0.04	0.03	0.03	0	0	0	UGT1A6	chr2	protein_coding	UDP glucuronosyltransferase family 1 member A6
ENSG00000204604.13	626.371	-1.01855	0.300048	-3.39462	0.000687229	0.00532343	4.23	3.52	4	2.22	2.01	1.22	ZNF468	chr19	protein_coding	zinc finger protein 468
ENSG00000141458.13	13686.4	-1.65561	0.452728	-3.65696	0.000255227	0.0022056	31	37.21	90.46	11.14	12.5	23.36	NPC1	chr18	protein_coding	NPC intracellular cholesterol transporter 1
ENSG00000071073.13	217.996	-3.15767	0.339644	-9.29699	1.44473e-20	9.29627e-19	1.29	0.81	0.9	0.1	0.12	0.09	MGAT4A	chr2	protein_coding	alpha-1,3-mannosyl-glycoprotein 4-beta-N-acetylglucosaminyltransferase A
ENSG00000185664.15	28.9134	-1.46087	0.520748	-2.80533	0.00502644	0.028916	0.19	0.22	0.44	0.1	0.08	0.11	PMEL	chr12	protein_coding	premelanosome protein
ENSG00000198589.14	5240.44	-1.03679	0.195565	-5.30151	1.14847e-07	1.99983e-06	9.79	10.68	10.71	5.02	4.5	4.71	LRBA	chr4	protein_coding	LPS responsive beige-like anchor protein
ENSG00000135549.15	295.074	-3.63407	0.419049	-8.67218	4.2393e-18	2.32801e-16	3.99	5.65	2.2	0.35	0.35	0.18	PKIB	chr6	protein_coding	cAMP-dependent protein kinase inhibitor beta
ENSG00000184156.17	14.0879	-5.36234	1.3054	-4.1078	3.99441e-05	0.000426996	0.04	0.11	0.01	0	0	0	KCNQ3	chr8	protein_coding	potassium voltage-gated channel subfamily Q member 3
ENSG00000130768.15	51.3134	-6.66552	0.91469	-7.28718	3.16502e-13	1.09405e-11	0.81	0.93	1.09	0.01	0.02	0	SMPDL3B	chr1	protein_coding	sphingomyelin phosphodiesterase acid like 3B
ENSG00000247317.3	34.7338	-1.82002	0.466279	-3.90328	9.48972e-05	0.000925582	0.3	0.29	0.46	0.07	0.09	0.11	LY6E-DT	chr8	lncRNA	LY6E divergent transcript
ENSG00000110723.12	486.319	-6.44592	1.01751	-6.33501	2.37329e-10	6.06482e-09	1.83	3.84	0.89	0.06	0.01	0.01	EXPH5	chr11	protein_coding	exophilin 5
ENSG00000254122.3	24.8797	-6.21177	1.19982	-5.17723	2.25206e-07	3.73399e-06	0.11	0.2	0.42	0	0.01	0	PCDHGB7	chr5	protein_coding	protocadherin gamma subfamily B, 7
ENSG00000111679.17	519.796	-2.17661	0.325996	-6.67682	2.44189e-11	6.95984e-10	3.17	4.6	4.86	0.93	0.56	1.13	PTPN6	chr12	protein_coding	protein tyrosine phosphatase non-receptor type 6
ENSG00000146281.6	1599.05	-1.00649	0.388021	-2.59391	0.00948919	0.0486052	12.4	15.03	6.3	7.06	5.35	3.34	PM20D2	chr6	protein_coding	peptidase M20 domain containing 2
ENSG00000228044.3	17.1959	-2.66383	0.718992	-3.70495	0.000211429	0.00186378	0.18	0.54	0.18	0.05	0.04	0.04	RP4-781K5.4	chr1	lncRNA	--
ENSG00000186187.12	331.499	-1.23217	0.234086	-5.26375	1.41143e-07	2.42501e-06	1.21	1.3	1.39	0.52	0.48	0.55	ZNRF1	chr16	protein_coding	zinc and ring finger 1
ENSG00000244122.3	2.43595	-4.72128	1.80975	-2.60881	0.00908588	0.046943	0.01	0.04	0.03	0	0	0	UGT1A7	chr2	protein_coding	UDP glucuronosyltransferase family 1 member A7
ENSG00000168743.13	279.064	-4.94043	0.506776	-9.74874	1.8677e-22	1.3861e-20	1.87	3.74	0.99	0.04	0.08	0.08	NPNT	chr4	protein_coding	nephronectin
ENSG00000078399.19	95.0096	-1.56783	0.412534	-3.80049	0.000144409	0.00133539	1.45	1.2	0.82	0.43	0.45	0.21	HOXA9	chr7	protein_coding	homeobox A9
ENSG00000168306.13	423.845	-2.43244	0.279971	-8.68816	3.68345e-18	2.03237e-16	4.01	4.09	5.76	0.87	0.67	0.87	ACOX2	chr3	protein_coding	acyl-CoA oxidase 2
ENSG00000180694.14	1189.26	-1.20946	0.396335	-3.05161	0.00227615	0.0148644	8.97	7.17	4.78	3.89	3.15	1.47	TMEM64	chr8	protein_coding	transmembrane protein 64
ENSG00000146530.14	33.0151	-3.13231	0.594324	-5.27037	1.36149e-07	2.34614e-06	0.15	0.3	0.21	0.05	0.02	0.01	VWDE	chr7	protein_coding	von Willebrand factor D and EGF domains
ENSG00000124613.9	339.232	-1.05112	0.404829	-2.59646	0.00941911	0.0483314	2.23	3.28	1.59	1.63	0.97	0.61	ZNF391	chr6	protein_coding	zinc finger protein 391
ENSG00000185519.9	54.802	-1.80979	0.519448	-3.48407	0.000493852	0.00396533	0.92	1.05	1.7	0.31	0.13	0.54	FAM131C	chr1	protein_coding	family with sequence similarity 131 member C
ENSG00000229167.2	13.5529	-3.1981	0.871166	-3.67106	0.000241547	0.00209675	0.32	1.38	0.55	0.03	0.08	0.12	RP11-73M7.1	chr1	lncRNA	--
ENSG00000184307.17	409.294	-2.0954	0.308986	-6.78154	1.18901e-11	3.5229e-10	2.88	1.86	2.11	0.58	0.54	0.39	ZDHHC23	chr3	protein_coding	zinc finger DHHC-type palmitoyltransferase 23
ENSG00000108375.13	148.574	-1.04485	0.321055	-3.25442	0.00113625	0.00818928	0.87	0.75	0.72	0.34	0.26	0.47	RNF43	chr17	protein_coding	ring finger protein 43
ENSG00000160271.16	1161.68	-1.58708	0.241839	-6.56253	5.29013e-11	1.45598e-09	6.05	4.96	5.84	1.62	1.65	1.98	RALGDS	chr9	protein_coding	ral guanine nucleotide dissociation stimulator
ENSG00000119227.8	57.857	-2.08946	0.422638	-4.94387	7.65885e-07	1.16584e-05	0.48	0.73	0.97	0.14	0.16	0.18	PIGZ	chr3	protein_coding	phosphatidylinositol glycan anchor biosynthesis class Z
ENSG00000165929.13	253.993	-6.64494	0.533697	-12.4508	1.38497e-35	2.28166e-33	1.99	2.75	1.34	0.03	0.02	0	TC2N	chr14	protein_coding	tandem C2 domains, nuclear
ENSG00000112137.18	32.3204	-1.48379	0.485683	-3.05506	0.00225012	0.0147359	0.09	0.15	0.07	0.04	0.04	0.03	PHACTR1	chr6	protein_coding	phosphatase and actin regulator 1
ENSG00000064547.14	420.431	-1.44434	0.266159	-5.42661	5.74343e-08	1.04148e-06	5.29	4.64	5.37	1.55	1.56	2.15	LPAR2	chr19	protein_coding	lysophosphatidic acid receptor 2
ENSG00000147642.17	534.91	-1.50082	0.284112	-5.28248	1.27446e-07	2.20272e-06	3.15	3.2	1.99	0.95	0.81	1	SYBU	chr8	protein_coding	syntabulin
ENSG00000196411.10	3766.93	-1.11776	0.233088	-4.79544	1.62318e-06	2.33611e-05	18.63	21.62	19.19	10.53	6.89	8.33	EPHB4	chr7	protein_coding	EPH receptor B4
ENSG00000158186.13	129.915	-1.39435	0.521994	-2.67121	0.00755795	0.0402946	0.73	0.3	1.19	0.19	0.2	0.4	MRAS	chr3	protein_coding	muscle RAS oncogene homolog
ENSG00000111911.7	1098.12	-1.39198	0.387411	-3.59303	0.000326857	0.00276366	11.9	15.15	8.48	6.57	3.83	2.36	HINT3	chr6	protein_coding	histidine triad nucleotide binding protein 3
ENSG00000173258.13	597.746	-3.21667	0.476332	-6.753	1.44819e-11	4.23146e-10	1.63	2.11	1.05	0.29	0.13	0.07	ZNF483	chr9	protein_coding	zinc finger protein 483
ENSG00000267278.6	192.154	-1.58148	0.445407	-3.55064	0.000384297	0.00318274	0.72	1.11	2.3	0.34	0.43	0.52	MAP3K14-AS1	chr17	lncRNA	MAP3K14 antisense RNA 1
ENSG00000205885.7	283.26	-1.21852	0.334117	-3.64698	0.000265345	0.00228539	1.14	1.53	2.16	0.61	0.52	0.81	C1RL-AS1	chr12	lncRNA	C1RL antisense RNA 1
ENSG00000130193.8	754.411	-1.48685	0.323501	-4.59611	4.30455e-06	5.65877e-05	9.12	9.21	8.82	2.75	1.97	4.37	THEM6	chr8	protein_coding	thioesterase superfamily member 6
ENSG00000167508.12	1969.44	-2.63449	0.390311	-6.74973	1.48121e-11	4.32248e-10	9.85	20	23.68	2.31	1.91	3.83	MVD	chr16	protein_coding	mevalonate diphosphate decarboxylase
ENSG00000143850.16	520.114	-2.18834	0.309133	-7.07895	1.45247e-12	4.71881e-11	2.03	2.78	1.76	0.34	0.51	0.48	PLEKHA6	chr1	protein_coding	pleckstrin homology domain containing A6
ENSG00000281641.3	6.86682	-3.19207	1.04992	-3.0403	0.00236344	0.0153181	0.09	0.07	0.08	0.01	0	0.01	SAMD12-AS1	chr8	lncRNA	SAMD12 antisense RNA 1
ENSG00000075711.21	3179.7	-1.91046	0.258476	-7.39126	1.45446e-13	5.21385e-12	7.44	8.64	6.44	2.33	1.8	1.49	DLG1	chr3	protein_coding	discs large MAGUK scaffold protein 1
ENSG00000242779.7	30.8415	-7.41438	1.26341	-5.86854	4.3965e-09	9.30111e-08	0.16	0.25	0.27	0	0	0	ZNF702P	chr19	transcribed_processed_pseudogene	zinc finger protein 702, pseudogene
ENSG00000144645.15	1674.16	-1.40973	0.204799	-6.88346	5.84159e-12	1.80205e-10	4.81	5.38	4.75	1.91	1.68	1.68	OSBPL10	chr3	protein_coding	oxysterol binding protein like 10
ENSG00000132746.15	488.352	-9.54137	1.34458	-7.09616	1.28271e-12	4.20849e-11	2.29	2.68	14.74	0	0.02	0.01	ALDH3B2	chr11	protein_coding	aldehyde dehydrogenase 3 family member B2
ENSG00000287856.1	72.8613	-1.65333	0.445143	-3.71416	0.000203877	0.00180482	0.63	0.6	0.99	0.15	0.16	0.35	RP5-876B10.7	chr1	protein_coding	--
ENSG00000235280.2	2.74683	-4.89548	1.78347	-2.74492	0.00605258	0.0336433	0.07	0.18	0.33	0	0	0	MCF2L-AS1	chr13	lncRNA	MCF2L antisense RNA 1
ENSG00000116260.17	5730.24	-1.51887	0.368694	-4.11959	3.79552e-05	0.000407234	23.78	17.2	26.71	4.99	5.86	11.24	QSOX1	chr1	protein_coding	quiescin sulfhydryl oxidase 1
ENSG00000116667.15	1215.97	-1.48096	0.289905	-5.10843	3.24847e-07	5.24748e-06	3.39	3.2	4.84	1.67	1.07	1.13	C1orf21	chr1	protein_coding	chromosome 1 open reading frame 21
ENSG00000273669.1	11.768	-2.58988	0.819308	-3.16105	0.00157199	0.010859	0.39	1.17	0.71	0.19	0.13	0.04	RP11-405M12.4	chr18	lncRNA	--
ENSG00000170006.12	2658.79	-2.39085	0.344134	-6.94744	3.71962e-12	1.17236e-10	7.06	11.28	10.7	1.99	0.99	2.22	TMEM154	chr4	protein_coding	transmembrane protein 154
ENSG00000148400.13	891.328	-1.23529	0.236067	-5.2328	1.66965e-07	2.81454e-06	2.83	2.39	2.16	1.06	0.94	0.94	NOTCH1	chr9	protein_coding	notch receptor 1
ENSG00000048740.18	109.421	-6.01115	0.653196	-9.20267	3.49163e-20	2.204e-18	0.65	0.56	0.25	0.01	0.01	0	CELF2	chr10	protein_coding	CUGBP Elav-like family member 2
ENSG00000285815.1	49.5124	-2.07579	0.446114	-4.65304	3.27073e-06	4.42234e-05	0.74	0.78	1.28	0.23	0.25	0.14	GET1-SH3BGR	chr21	protein_coding	GET1-SH3BGR readthrough
ENSG00000257084.1	17.6723	-7.58045	1.30481	-5.80962	6.2614e-09	1.29285e-07	1.96	2.21	3.31	0	0	0	MIR200CHG	chr12	lncRNA	MIR200C and MIR141 host gene
ENSG00000165140.12	18.6101	-4.14097	0.816734	-5.07015	3.97497e-07	6.32862e-06	0.63	0.47	0.26	0.01	0.03	0.02	FBP1	chr9	protein_coding	fructose-bisphosphatase 1
ENSG00000064309.16	440.605	-1.23354	0.269316	-4.58027	4.64375e-06	6.06009e-05	0.57	0.83	0.9	0.34	0.28	0.29	CDON	chr11	protein_coding	cell adhesion associated, oncogene regulated
ENSG00000234949.2	32.9091	-5.5876	0.83549	-6.6878	2.26544e-11	6.48076e-10	0.86	1.19	0.84	0.03	0.01	0.01	AC104667.3	chr2	lncRNA	--
ENSG00000112812.16	228.039	-3.02869	0.303408	-9.98224	1.82303e-23	1.4653e-21	1.56	2.08	2.06	0.28	0.16	0.22	PRSS16	chr6	protein_coding	serine protease 16
ENSG00000102890.16	727.511	-5.16817	0.344082	-15.0202	5.41817e-51	1.99776e-48	10.52	14.65	15.67	0.24	0.32	0.5	ELMO3	chr16	protein_coding	engulfment and cell motility 3
ENSG00000242136.1	14.7692	-6.3424	1.35462	-4.68205	2.84026e-06	3.88783e-05	0.38	1.1	1.19	0.03	0	0	RP11-734K21.2	chr2	lncRNA	--
ENSG00000104524.14	963.973	-1.25407	0.3021	-4.15116	3.30795e-05	0.000358397	10.74	7.4	7.28	2.77	3.06	4.15	PYCR3	chr8	protein_coding	pyrroline-5-carboxylate reductase 3
ENSG00000173237.5	34.8435	-2.50715	0.724839	-3.45891	0.000542363	0.00431014	0.42	0.63	2.63	0.19	0.12	0.29	C11orf86	chr11	protein_coding	chromosome 11 open reading frame 86
ENSG00000150782.12	1230.4	-2.4162	0.287253	-8.41139	4.05168e-17	2.01534e-15	23.32	20.57	15.01	3.83	3.77	2.73	IL18	chr11	protein_coding	interleukin 18
ENSG00000247287.3	8.2908	-3.96237	1.12016	-3.53734	0.000404186	0.00333125	0.04	0.09	0.08	0	0	0.01	RP11-902B17.1	chr14	lncRNA	--
ENSG00000169418.10	407.575	-4.56355	1.04568	-4.36418	1.27599e-05	0.000150457	1.98	2.09	7.62	0.07	0.04	0.35	NPR1	chr1	protein_coding	natriuretic peptide receptor 1
ENSG00000210117.1	151.62	-6.48651	0.615994	-10.5301	6.27407e-26	5.85303e-24	157.53	105.85	62.22	1.51	1.23	0.69	MT-TW	chrM	Mt_tRNA	mitochondrially encoded tRNA-Trp (UGA/G)
ENSG00000185278.15	527.975	-1.05535	0.272013	-3.87979	0.000104548	0.00100519	0.91	1	0.8	0.54	0.36	0.33	ZBTB37	chr1	protein_coding	zinc finger and BTB domain containing 37
ENSG00000160183.17	285.449	-3.87782	0.513665	-7.54932	4.37534e-14	1.64991e-12	2.05	1.44	4.57	0.09	0.14	0.28	TMPRSS3	chr21	protein_coding	transmembrane serine protease 3
ENSG00000183087.15	11144.8	-1.00539	0.300365	-3.34722	0.000816275	0.00615825	59.97	49.91	73.1	24.64	22.86	37.93	GAS6	chr13	protein_coding	growth arrest specific 6
ENSG00000181392.17	182.724	-5.47523	0.509096	-10.7548	5.62582e-27	5.56094e-25	2.54	3.33	4.54	0.03	0.04	0.15	SYNE4	chr19	protein_coding	spectrin repeat containing nuclear envelope family member 4
ENSG00000131979.20	290.895	-1.3011	0.280027	-4.64634	3.37879e-06	4.55783e-05	3.65	2.96	3.86	1.51	1.41	1.06	GCH1	chr14	protein_coding	GTP cyclohydrolase 1
ENSG00000262655.4	48.2603	-4.52288	0.573164	-7.89108	2.99587e-15	1.2676e-13	0.37	0.39	0.54	0.03	0.02	0.01	SPON1	chr11	protein_coding	spondin 1
ENSG00000232677.9	931.492	-2.67093	0.305296	-8.74867	2.15889e-18	1.20841e-16	3.48	2.44	3.85	0.4	0.43	0.6	LINC00665	chr19	lncRNA	long intergenic non-protein coding RNA 665
ENSG00000072071.16	1005.82	-1.718	0.224293	-7.65963	1.86472e-14	7.27992e-13	4.41	4.48	4.57	1.25	1.12	1.46	ADGRL1	chr19	protein_coding	adhesion G protein-coupled receptor L1
ENSG00000145632.15	2304.47	-1.06876	0.386728	-2.76359	0.00571692	0.0321857	24.73	11.34	13.37	5.1	7.71	9.24	PLK2	chr5	protein_coding	polo like kinase 2
ENSG00000143322.21	5592.18	-1.07045	0.395893	-2.70389	0.00685338	0.0371262	9.07	7.63	16.88	3.19	5.19	6.49	ABL2	chr1	protein_coding	ABL proto-oncogene 2, non-receptor tyrosine kinase
ENSG00000111667.14	3617.44	-1.16249	0.227464	-5.11066	3.21027e-07	5.19783e-06	31.39	34.74	33.62	13.53	11.81	16.36	USP5	chr12	protein_coding	ubiquitin specific peptidase 5
ENSG00000154370.16	2436.66	-1.01487	0.28036	-3.61989	0.000294726	0.00251513	8.61	9.11	10.75	3.54	3.91	5.7	TRIM11	chr1	protein_coding	tripartite motif containing 11
ENSG00000165185.15	350.645	-1.07342	0.304992	-3.51949	0.00043238	0.00352784	0.94	1.04	0.71	0.54	0.3	0.36	KIAA1958	chr9	protein_coding	KIAA1958
ENSG00000204618.10	53.0559	-5.49259	0.831802	-6.60324	4.02254e-11	1.11904e-09	0.57	0.68	2.3	0	0.05	0.02	RNF39	chr6	protein_coding	ring finger protein 39
ENSG00000164855.16	406.496	-4.09157	0.463847	-8.82094	1.13503e-18	6.52614e-17	2.49	1.62	3.34	0.07	0.11	0.23	TMEM184A	chr7	protein_coding	transmembrane protein 184A
ENSG00000109944.11	114.804	-2.61267	0.464647	-5.62291	1.87766e-08	3.63166e-07	0.48	0.73	0.49	0.14	0.09	0.03	JHY	chr11	protein_coding	junctional cadherin complex regulator
ENSG00000184203.8	2212.99	-1.49864	0.33137	-4.52257	6.10926e-06	7.78454e-05	16.9	16.89	13.5	6.78	5.86	3.05	PPP1R2	chr3	protein_coding	protein phosphatase 1 regulatory inhibitor subunit 2
ENSG00000157538.14	1400.9	-1.18372	0.207326	-5.70945	1.13345e-08	2.25611e-07	4.69	5.4	5.42	2.21	2.09	2.09	VPS26C	chr21	protein_coding	VPS26 endosomal protein sorting factor C
ENSG00000134827.8	45.5543	-8.94601	1.25183	-7.14635	8.91153e-13	2.95301e-11	1.91	1.22	1.36	0	0	0	TCN1	chr11	protein_coding	transcobalamin 1
ENSG00000183145.9	28.5787	-2.83321	0.556122	-5.09458	3.49515e-07	5.61472e-06	0.41	0.77	0.53	0.11	0.08	0.04	RIPPLY3	chr21	protein_coding	ripply transcriptional repressor 3
ENSG00000105699.17	1212.13	-5.73911	0.315197	-18.208	4.45817e-74	6.47243e-71	18.15	16.23	26.02	0.35	0.29	0.42	LSR	chr19	protein_coding	lipolysis stimulated lipoprotein receptor
ENSG00000095397.16	719.801	-3.00374	0.460304	-6.52557	6.77447e-11	1.82982e-09	4.34	3.29	8.96	0.34	0.78	0.79	WHRN	chr9	protein_coding	whirlin
ENSG00000184489.13	80.3269	-3.10853	0.579087	-5.36799	7.96211e-08	1.414e-06	0.54	0.57	1.78	0.06	0.08	0.16	PTP4A3	chr8	protein_coding	protein tyrosine phosphatase 4A3
ENSG00000081377.17	992.837	-1.47775	0.244353	-6.04759	1.4703e-09	3.34184e-08	3.53	3.83	2.98	1.23	1.25	0.98	CDC14B	chr9	protein_coding	cell division cycle 14B
ENSG00000170745.12	430.369	-2.47266	0.255562	-9.67539	3.83616e-22	2.75031e-20	5.86	6.48	4.95	1.15	0.89	0.88	KCNS3	chr2	protein_coding	potassium voltage-gated channel modifier subfamily S member 3
ENSG00000174950.11	3.57621	-5.27503	1.65742	-3.18269	0.00145916	0.0101421	0.04	0.14	0.09	0	0	0	CD164L2	chr1	protein_coding	CD164 molecule like 2
ENSG00000204970.10	32.9097	-3.04899	0.565329	-5.39331	6.91728e-08	1.23792e-06	0.27	0.32	0.19	0.05	0.02	0.02	PCDHA1	chr5	protein_coding	protocadherin alpha 1
ENSG00000189157.14	65.6363	-1.8132	0.407822	-4.44606	8.74586e-06	0.000107538	0.25	0.24	0.31	0.05	0.1	0.07	FAM47E	chr4	protein_coding	family with sequence similarity 47 member E
ENSG00000184916.9	201.643	-6.13246	0.503662	-12.1757	4.18534e-34	6.569e-32	1.51	2.11	1	0.02	0.03	0.01	JAG2	chr14	protein_coding	jagged canonical Notch ligand 2
ENSG00000260261.2	44.6829	-2.43032	0.47071	-5.1631	2.42898e-07	3.99312e-06	0.21	0.45	0.37	0.06	0.07	0.05	RP11-480A16.2	chr3	transcribed_unprocessed_pseudogene	--
ENSG00000121005.9	53.8404	-3.29613	0.578816	-5.69461	1.23651e-08	2.44867e-07	0.41	0.78	0.41	0.06	0.08	0.01	CRISPLD1	chr8	protein_coding	cysteine rich secretory protein LCCL domain containing 1
ENSG00000177570.15	173.757	-4.43027	0.424154	-10.445	1.54517e-25	1.41869e-23	0.46	0.74	0.41	0.03	0.02	0.01	SAMD12	chr8	protein_coding	sterile alpha motif domain containing 12
ENSG00000088367.23	1223.8	-2.16369	0.339101	-6.38067	1.76321e-10	4.5559e-09	3.78	4.28	7.27	1	0.84	1.37	EPB41L1	chr20	protein_coding	erythrocyte membrane protein band 4.1 like 1
ENSG00000075240.17	223.059	-1.12447	0.264776	-4.24685	2.16794e-05	0.00024458	1.55	1.63	1.45	0.63	0.57	0.79	GRAMD4	chr22	protein_coding	GRAM domain containing 4
ENSG00000178078.12	279.019	-1.50588	0.401385	-3.75169	0.000175644	0.00158386	2.54	3.2	5.32	0.93	0.91	1.8	STAP2	chr19	protein_coding	signal transducing adaptor family member 2
ENSG00000170786.13	496.959	-2.91134	0.356	-8.17793	2.88761e-16	1.32562e-14	9.22	5.38	5.1	1.14	0.64	0.71	SDR16C5	chr8	protein_coding	short chain dehydrogenase/reductase family 16C member 5
ENSG00000163918.12	1894.49	-1.34203	0.208368	-6.44066	1.18958e-10	3.12942e-09	22.74	23.88	20.58	8.99	7.49	8.37	RFC4	chr3	protein_coding	replication factor C subunit 4
ENSG00000146374.14	410.062	-3.5372	1.15118	-3.07268	0.00212145	0.0140077	1.48	0.48	9.29	0.17	0.38	0.35	RSPO3	chr6	protein_coding	R-spondin 3
ENSG00000112293.15	112.485	-2.03362	0.329676	-6.16856	6.89145e-10	1.65033e-08	0.69	0.68	0.48	0.17	0.14	0.12	GPLD1	chr6	protein_coding	glycosylphosphatidylinositol specific phospholipase D1
ENSG00000163449.11	56.9654	-4.06821	0.671492	-6.05847	1.37426e-09	3.13892e-08	0.27	0.56	1.37	0.07	0.03	0.03	TMEM169	chr2	protein_coding	transmembrane protein 169
ENSG00000058668.15	5448.92	-1.23505	0.232925	-5.30236	1.14316e-07	1.99208e-06	18.34	17.81	23.51	7.71	7.67	8.32	ATP2B4	chr1	protein_coding	ATPase plasma membrane Ca2+ transporting 4
ENSG00000231226.1	12.6805	-4.60126	1.0156	-4.53056	5.88267e-06	7.53299e-05	1.17	0.86	1.25	0.05	0.04	0.04	TRIM31-AS1	chr6	lncRNA	TRIM31 antisense RNA 1
ENSG00000133401.16	1382.52	-1.35908	0.346247	-3.92518	8.66643e-05	0.000854105	2.22	3.58	3.5	1.66	0.7	1.07	PDZD2	chr5	protein_coding	PDZ domain containing 2
ENSG00000065618.21	88.7718	-1.84069	0.311863	-5.90223	3.58628e-09	7.65677e-08	0.44	0.52	0.51	0.13	0.13	0.12	COL17A1	chr10	protein_coding	collagen type XVII alpha 1 chain
ENSG00000143452.16	133.73	-9.53589	1.25524	-7.59685	3.03414e-14	1.16112e-12	3.46	3.34	1.41	0.01	0	0	HORMAD1	chr1	protein_coding	HORMA domain containing 1
ENSG00000153563.16	24.8304	-2.58918	0.587689	-4.4057	1.05442e-05	0.000126776	0.34	0.3	0.39	0.05	0.02	0.09	CD8A	chr2	protein_coding	CD8a molecule
ENSG00000105963.15	142.624	-2.99043	0.349622	-8.55333	1.19589e-17	6.20075e-16	1.01	1.17	1.53	0.12	0.18	0.14	ADAP1	chr7	protein_coding	ArfGAP with dual PH domains 1
ENSG00000164182.12	953.475	-1.03206	0.250354	-4.12239	3.7496e-05	0.000402865	4.35	4.31	5.06	2.03	1.73	2.53	NDUFAF2	chr5	protein_coding	NADH:ubiquinone oxidoreductase complex assembly factor 2
ENSG00000178150.10	33.8354	-3.53402	0.68171	-5.18405	2.17122e-07	3.61543e-06	0.31	0.86	0.38	0.08	0.04	0.01	ZNF114	chr19	protein_coding	zinc finger protein 114
ENSG00000155368.17	4769.25	-1.06374	0.257175	-4.13624	3.53045e-05	0.000380905	51.48	69.79	70.7	28.38	23.26	34.26	DBI	chr2	protein_coding	diazepam binding inhibitor, acyl-CoA binding protein
ENSG00000267308.3	7.4592	-5.34337	1.39809	-3.82192	0.000132419	0.00123632	0.12	0.14	0.18	0	0.01	0	LINC01764	chr19	lncRNA	long intergenic non-protein coding RNA 1764
ENSG00000189420.9	143.455	-1.75904	0.405788	-4.33487	1.45843e-05	0.00017007	0.74	0.54	1.28	0.23	0.18	0.3	ZFP92	chrX	protein_coding	ZFP92 zinc finger protein
ENSG00000119280.17	1972.62	-1.43314	0.304977	-4.69918	2.61211e-06	3.60588e-05	14.2	10.38	16.64	3.81	4.56	5.9	C1orf198	chr1	protein_coding	chromosome 1 open reading frame 198
ENSG00000065361.17	525.42	-5.67657	0.531584	-10.6786	1.28194e-26	1.24076e-24	1.25	3.32	2	0.07	0.01	0.04	ERBB3	chr12	protein_coding	erb-b2 receptor tyrosine kinase 3
ENSG00000065054.14	465.65	-1.44299	0.294009	-4.90798	9.20187e-07	1.38171e-05	4.81	4.69	4.84	1.53	1.2	2.22	SLC9A3R2	chr16	protein_coding	SLC9A3 regulator 2
ENSG00000079462.8	750.791	-1.12121	0.257361	-4.35656	1.32125e-05	0.000155241	18.3	17.72	17.67	8.19	5.75	9.26	PAFAH1B3	chr19	protein_coding	platelet activating factor acetylhydrolase 1b catalytic subunit 3
ENSG00000140519.14	14.6655	-3.14222	1.09745	-2.86321	0.00419372	0.0248637	0.04	0.13	0.59	0	0.02	0.05	RHCG	chr15	protein_coding	Rh family C glycoprotein
ENSG00000266338.6	77.7067	-2.17146	0.382117	-5.68272	1.32571e-08	2.61862e-07	0.52	0.48	0.77	0.14	0.09	0.14	NBPF15	chr1	protein_coding	NBPF member 15
ENSG00000135253.15	23.0624	-1.6157	0.491128	-3.28977	0.0010027	0.00732905	0.07	0.07	0.07	0.02	0.02	0.02	KCP	chr7	protein_coding	kielin cysteine rich BMP regulator
ENSG00000085831.16	53.8743	-5.99719	0.876754	-6.84022	7.90739e-12	2.38547e-10	0.16	0.13	0.54	0	0.01	0	TTC39A	chr1	protein_coding	tetratricopeptide repeat domain 39A
ENSG00000270157.1	29.5046	-1.6761	0.478137	-3.50548	0.000455782	0.00370058	1.31	1.3	1	0.47	0.36	0.23	RP5-894A10.6	chr7	lncRNA	--
ENSG00000173391.9	34.9655	-5.68603	0.968645	-5.87008	4.35578e-09	9.22338e-08	0.67	0.14	0.84	0.01	0.01	0.01	OLR1	chr12	protein_coding	oxidized low density lipoprotein receptor 1
ENSG00000264215.1	16.1526	-2.53992	0.739822	-3.43315	0.000596619	0.00469951	0.36	0.33	0.66	0.08	0.01	0.12	RP11-283C24.1	chr17	lncRNA	--
ENSG00000224051.7	482.107	-1.23168	0.264028	-4.66497	3.08664e-06	4.20032e-05	7.45	6.96	5.19	2.64	2.3	2.89	CPTP	chr1	protein_coding	ceramide-1-phosphate transfer protein
ENSG00000186480.13	8317.39	-2.00413	0.431449	-4.64511	3.39898e-06	4.5804e-05	47.87	115.92	108.19	16.64	12.95	33.57	INSIG1	chr7	protein_coding	insulin induced gene 1
ENSG00000104549.12	6713.74	-3.21341	0.27277	-11.7806	4.91205e-32	6.95744e-30	49.51	89.3	70.81	7.27	6.37	7.43	SQLE	chr8	protein_coding	squalene epoxidase
ENSG00000249898.8	110.536	-1.72819	0.51269	-3.37083	0.000749429	0.00572083	0.21	0.24	0.72	0.09	0.09	0.15	MCPH1-AS1	chr8	lncRNA	MCPH1 antisense RNA 1
ENSG00000218014.1	4.06734	-4.43788	1.52529	-2.90953	0.00361978	0.0219712	0.16	0.15	0.18	0	0	0.02	KRT19P1	chr6	processed_pseudogene	keratin 19 pseudogene 1
ENSG00000176490.5	678.991	-1.31177	0.271041	-4.83974	1.30011e-06	1.90177e-05	6.38	6.16	8.3	2.44	2.24	3.18	DIRAS1	chr19	protein_coding	DIRAS family GTPase 1
ENSG00000197261.11	127.255	-2.91818	0.312526	-9.33741	9.87223e-21	6.44163e-19	1.77	1.79	2.11	0.24	0.23	0.22	C6orf141	chr6	protein_coding	chromosome 6 open reading frame 141
ENSG00000149212.12	67.1447	-4.67911	0.729485	-6.41426	1.41507e-10	3.70166e-09	0.11	0.17	0.62	0.02	0.01	0	SESN3	chr11	protein_coding	sestrin 3
ENSG00000117477.12	12.7139	-7.10451	1.36006	-5.22367	1.75408e-07	2.95044e-06	0.24	0.13	0.11	0	0	0	CCDC181	chr1	protein_coding	coiled-coil domain containing 181
ENSG00000269900.3	136.679	-1.48902	0.567304	-2.62473	0.00867184	0.0452263	15.74	33.85	6.61	10.13	3.12	5.67	RMRP	chr9	lncRNA	RNA component of mitochondrial RNA processing endoribonuclease
ENSG00000267188.1	8.18087	-2.14021	0.819866	-2.61044	0.0090427	0.0467616	0.5	0.61	0.62	0.13	0.07	0.16	CTC-512J12.4	chr19	lncRNA	--
ENSG00000141425.18	3331.16	-1.02484	0.295941	-3.46298	0.000534232	0.00425134	13.59	15.62	10.06	7.8	5.88	4.44	RPRD1A	chr18	protein_coding	regulation of nuclear pre-mRNA domain containing 1A
ENSG00000141622.14	271.174	-3.85127	0.392266	-9.81801	9.41858e-23	7.2206e-21	1.09	1.57	0.65	0.09	0.07	0.06	RNF165	chr18	protein_coding	ring finger protein 165
ENSG00000168672.4	1688.95	-5.2441	0.346026	-15.1552	6.99771e-52	2.66475e-49	10.57	17.49	14.64	0.29	0.25	0.51	LRATD2	chr8	protein_coding	LRAT domain containing 2
ENSG00000279970.1	10.5921	-6.84108	1.36389	-5.01587	5.27934e-07	8.26373e-06	0.34	0.25	0.19	0	0	0	RP11-299G20.5	chr15	TEC	--
ENSG00000126106.14	152.209	-1.02217	0.36466	-2.80307	0.00506194	0.0290761	0.94	1.67	1.65	0.63	0.46	0.87	TMEM53	chr1	protein_coding	transmembrane protein 53
ENSG00000101680.15	846.195	-1.60861	0.476621	-3.37503	0.00073808	0.00563791	2.58	0.92	2.41	0.31	0.61	0.89	LAMA1	chr18	protein_coding	laminin subunit alpha 1
ENSG00000162722.9	544.44	-2.15867	0.27461	-7.86084	3.81562e-15	1.59126e-13	4.67	4.17	3.9	1.12	0.89	0.67	TRIM58	chr1	protein_coding	tripartite motif containing 58
ENSG00000260302.3	18.9128	-1.58911	0.579531	-2.74205	0.00610562	0.0338571	0.3	0.38	0.21	0.14	0.07	0.07	LINC01882	chr18	lncRNA	long intergenic non-protein coding RNA 1882
ENSG00000287879.1	10.2312	-5.80739	1.34665	-4.31246	1.61452e-05	0.000186864	0.15	0.21	0.2	0	0.01	0	RP11-248M19.2	chr18	lncRNA	--
ENSG00000164823.11	2406.05	-1.19153	0.281881	-4.22706	2.36764e-05	0.000264667	18.52	16.72	17.99	8.5	8.28	5.04	OSGIN2	chr8	protein_coding	oxidative stress induced growth inhibitor family member 2
ENSG00000286600.1	496.747	-9.20885	0.698525	-13.1833	1.09535e-39	2.15626e-37	14.7	14.77	13.91	0.06	0.01	0	RP11-27G14.5	chr1	lncRNA	--
ENSG00000184497.13	238.155	-1.21376	0.274263	-4.42553	9.62067e-06	0.000116638	0.97	1.2	1.21	0.45	0.37	0.54	TMEM255B	chr13	protein_coding	transmembrane protein 255B
ENSG00000226125.2	3.09893	-5.0677	1.67652	-3.02274	0.00250499	0.0160786	0.07	0.05	0.03	0	0	0	LINC01907	chr2	lncRNA	long intergenic non-protein coding RNA 1907
ENSG00000120992.18	3460.24	-1.29635	0.413411	-3.13574	0.00171419	0.0116874	30.69	31.44	15.55	13.73	10.98	4.99	LYPLA1	chr8	protein_coding	lysophospholipase 1
ENSG00000198780.12	557.213	-1.3153	0.429446	-3.06279	0.00219282	0.0144053	3.32	3.97	1.3	1.45	1.08	0.71	FAM169A	chr5	protein_coding	family with sequence similarity 169 member A
ENSG00000182836.10	640.42	-2.99548	1.00936	-2.9677	0.00300041	0.0187306	3.46	5.93	1.59	0.99	0.23	0.09	PLCXD3	chr5	protein_coding	phosphatidylinositol specific phospholipase C X domain containing 3
ENSG00000132182.12	1031.24	-1.84102	0.268679	-6.85211	7.2767e-12	2.21534e-10	4.42	5.35	4.84	1.23	0.97	1.62	NUP210	chr3	protein_coding	nucleoporin 210
ENSG00000129194.8	52.2925	-4.03724	0.623827	-6.47172	9.68907e-11	2.57809e-09	1.46	2.61	0.95	0.14	0.13	0.02	SOX15	chr17	protein_coding	SRY-box transcription factor 15
ENSG00000162545.6	4363.93	-2.06122	0.292917	-7.03688	1.96594e-12	6.33381e-11	59.48	73.12	68	11.51	19.36	13.6	CAMK2N1	chr1	protein_coding	calcium/calmodulin dependent protein kinase II inhibitor 1
ENSG00000187554.14	28.6469	-3.48968	0.567884	-6.14506	7.99354e-10	1.89085e-08	0.14	0.17	0.2	0.02	0.01	0.01	TLR5	chr1	protein_coding	toll like receptor 5
ENSG00000273045.7	41.5372	-4.16598	0.608341	-6.8481	7.48388e-12	2.26949e-10	1.09	1.18	0.56	0.07	0.02	0.06	C2orf15	chr2	protein_coding	chromosome 2 open reading frame 15
ENSG00000258620.2	64.5938	-3.13373	0.843652	-3.71448	0.000203625	0.00180328	0.38	0.66	4.47	0.18	0.05	0.36	RP11-362L22.1	chr14	lncRNA	--
ENSG00000172006.12	174.298	-1.31815	0.33841	-3.89511	9.81524e-05	0.000951976	0.88	0.99	1.4	0.36	0.33	0.54	ZNF554	chr19	protein_coding	zinc finger protein 554
ENSG00000163558.13	3613.25	-1.25679	0.302321	-4.15713	3.22267e-05	0.000349647	22.43	25.01	17.97	10.2	9.7	5.69	PRKCI	chr3	protein_coding	protein kinase C iota
ENSG00000107518.18	43.2139	-4.96928	0.674151	-7.37117	1.69141e-13	6.04456e-12	0.25	0.22	0.15	0.01	0.01	0	ATRNL1	chr10	protein_coding	attractin like 1
ENSG00000006453.14	2078.38	-1.61441	0.310407	-5.20093	1.98297e-07	3.32102e-06	15.63	15.25	17.27	3.27	6.07	5.22	BAIAP2L1	chr7	protein_coding	BAR/IMD domain containing adaptor protein 2 like 1
ENSG00000260710.1	3.55906	-5.26892	1.69927	-3.1007	0.00193062	0.012898	0.15	0.62	0.89	0	0	0	RP11-616M22.7	chr16	lncRNA	--
ENSG00000145016.16	732.929	-2.34276	0.24455	-9.57988	9.71576e-22	6.81835e-20	2.79	2.53	2.82	0.48	0.43	0.59	RUBCN	chr3	protein_coding	rubicon autophagy regulator
ENSG00000146904.9	164.988	-8.35701	0.907688	-9.20692	3.3561e-20	2.12422e-18	1.3	1.5	2.39	0.01	0	0	EPHA1	chr7	protein_coding	EPH receptor A1
ENSG00000141542.11	578.859	-1.02667	0.252793	-4.06131	4.87985e-05	0.000512683	3.24	2.57	3.51	1.53	1.44	1.31	RAB40B	chr17	protein_coding	RAB40B, member RAS oncogene family
ENSG00000095739.11	257.348	-2.58167	0.304772	-8.47084	2.43624e-17	1.22758e-15	5.67	3.86	5.7	0.79	0.86	0.73	BAMBI	chr10	protein_coding	BMP and activin membrane bound inhibitor
ENSG00000117533.15	308.997	-1.05292	0.337921	-3.11588	0.00183394	0.0123731	2.15	2.4	1.65	1.34	0.87	0.61	VAMP4	chr1	protein_coding	vesicle associated membrane protein 4
ENSG00000067064.12	10084.1	-2.26349	0.328317	-6.89423	5.41588e-12	1.67965e-10	63.53	143	83.55	22.64	16.33	17.42	IDI1	chr10	protein_coding	isopentenyl-diphosphate delta isomerase 1
ENSG00000178053.20	579.053	-1.64216	0.277924	-5.90866	3.44909e-09	7.39104e-08	6.26	5.5	5.62	1.81	2.07	1.31	MLF1	chr3	protein_coding	myeloid leukemia factor 1
ENSG00000261126.7	8.13118	-4.54423	1.23599	-3.67658	0.000236379	0.00205958	0.05	0.06	0.06	0	0	0	RBFADN	chr18	lncRNA	RBFA downstream neighbor
ENSG00000072422.17	32.5669	-1.65757	0.487356	-3.40114	0.00067105	0.00521332	0.22	0.31	0.23	0.1	0.09	0.04	RHOBTB1	chr10	protein_coding	Rho related BTB domain containing 1
ENSG00000145495.16	3675.18	-1.00412	0.263395	-3.81222	0.000137726	0.00128021	11.07	11.93	9.07	5.82	5.34	3.8	MARCHF6	chr5	protein_coding	membrane associated ring-CH-type finger 6
ENSG00000002587.10	55.3875	-4.49103	0.538733	-8.33628	7.66638e-17	3.70233e-15	0.4	0.31	0.35	0.02	0.01	0.02	HS3ST1	chr4	protein_coding	heparan sulfate-glucosamine 3-sulfotransferase 1
ENSG00000272079.2	91.233	-4.79778	0.495153	-9.68949	3.34186e-22	2.40335e-20	2.58	4.81	2.96	0.08	0.13	0.13	LA16c-380H5.5	chr16	lncRNA	--
ENSG00000137857.18	66.3048	-6.01518	0.709487	-8.4782	2.28697e-17	1.15487e-15	0.28	0.39	0.43	0.01	0	0	DUOX1	chr15	protein_coding	dual oxidase 1
ENSG00000267552.6	34.7195	-1.46604	0.440492	-3.32818	0.000874158	0.00649579	1.63	1.24	1.93	0.65	0.45	0.54	CTD-2528L19.4	chr19	protein_coding	--
ENSG00000104205.16	68.7381	-2.43886	0.433668	-5.6238	1.86798e-08	3.61594e-07	0.53	0.63	0.35	0.12	0.1	0.05	SGK3	chr8	protein_coding	serum/glucocorticoid regulated kinase family member 3
ENSG00000138111.14	313.565	-1.33731	0.338334	-3.95262	7.7299e-05	0.000769644	2.65	3.27	3.53	1.06	0.77	1.68	MFSD13A	chr10	protein_coding	major facilitator superfamily domain containing 13A
ENSG00000131797.12	133.535	-1.33465	0.337677	-3.95245	7.73552e-05	0.000769873	0.51	0.86	0.92	0.31	0.23	0.31	CLUHP3	chr16	transcribed_unprocessed_pseudogene	clustered mitochondria homolog pseudogene 3
ENSG00000182674.6	4.89782	-5.72803	1.58948	-3.6037	0.000313718	0.00266156	0.03	0.13	0.04	0	0	0	KCNB2	chr8	protein_coding	potassium voltage-gated channel subfamily B member 2
ENSG00000206527.10	2556.26	-1.43695	0.368806	-3.89622	9.77054e-05	0.000948433	20.92	20.07	12.01	8.66	6.18	3.59	HACD2	chr3	protein_coding	3-hydroxyacyl-CoA dehydratase 2
ENSG00000231764.10	113.752	-2.2254	0.37375	-5.95426	2.61255e-09	5.74142e-08	0.23	0.38	0.21	0.08	0.04	0.05	DLX6-AS1	chr7	lncRNA	DLX6 antisense RNA 1
ENSG00000149218.5	1286.35	-1.14945	0.30694	-3.74488	0.000180479	0.00161991	9.17	7.15	11.88	5.26	3.05	3.71	ENDOD1	chr11	protein_coding	endonuclease domain containing 1
ENSG00000058335.16	89.9649	-1.72636	0.347251	-4.9715	6.64371e-07	1.02135e-05	0.4	0.29	0.34	0.08	0.09	0.12	RASGRF1	chr15	protein_coding	Ras protein specific guanine nucleotide releasing factor 1
ENSG00000188368.11	50.2715	-1.61616	0.370619	-4.3607	1.29649e-05	0.000152564	0.8	0.72	0.66	0.23	0.22	0.22	PRR19	chr19	protein_coding	proline rich 19
ENSG00000169884.14	25.9884	-1.66868	0.607476	-2.7469	0.00601607	0.0334965	0.34	0.25	0.54	0.08	0.06	0.2	WNT10B	chr12	protein_coding	Wnt family member 10B
ENSG00000272767.1	60.8538	-1.39428	0.482225	-2.89135	0.00383586	0.0230181	1.1	1.52	2.28	0.42	0.38	0.95	JMJD1C-AS1	chr10	lncRNA	JMJD1C antisense RNA 1
ENSG00000258691.1	118.116	-1.42962	0.404211	-3.53682	0.00040498	0.00333592	5.46	3.07	6.33	2.49	1.46	1.29	RP11-404P21.8	chr14	protein_coding	--
ENSG00000087266.17	465.289	-1.7833	0.247087	-7.21731	5.30251e-13	1.7851e-11	1.21	1.46	1.18	0.31	0.34	0.38	SH3BP2	chr4	protein_coding	SH3 domain binding protein 2
ENSG00000172264.18	22.6283	-1.3557	0.489938	-2.76708	0.0056561	0.0319284	0.08	0.07	0.06	0.03	0.02	0.03	MACROD2	chr20	protein_coding	mono-ADP ribosylhydrolase 2
ENSG00000116771.6	361.126	-1.02855	0.239577	-4.29318	1.76135e-05	0.000202347	4.12	4.09	3.4	1.89	1.77	1.67	AGMAT	chr1	protein_coding	agmatinase
ENSG00000008988.11	8916.83	-1.22989	0.290414	-4.23497	2.28577e-05	0.00025638	37.36	46.46	53.33	15.3	15.2	24.08	RPS20	chr8	protein_coding	ribosomal protein S20
ENSG00000140254.13	64.4912	-8.48198	1.23645	-6.85994	6.88899e-12	2.10006e-10	0.64	0.96	0.97	0.01	0	0	DUOXA1	chr15	protein_coding	dual oxidase maturation factor 1
ENSG00000160867.15	298.898	-1.6334	0.363737	-4.4906	7.10218e-06	8.94181e-05	1.81	2.28	2.88	0.59	0.47	1.04	FGFR4	chr5	protein_coding	fibroblast growth factor receptor 4
ENSG00000179348.12	123.109	-1.14885	0.303639	-3.78361	0.000154568	0.00141636	0.82	0.99	1	0.51	0.35	0.33	GATA2	chr3	protein_coding	GATA binding protein 2
ENSG00000204866.8	12.3695	-3.82373	1.16964	-3.26917	0.00107864	0.0078031	0.1	0.05	0.56	0	0.03	0.01	IGFL2	chr19	protein_coding	IGF like family member 2
ENSG00000168631.13	5.31472	-4.83786	1.66659	-2.90285	0.0036978	0.0223572	0.02	0.01	0.11	0	0	0	MUCL3	chr6	protein_coding	mucin like 3
ENSG00000130787.14	458.687	-2.40531	0.319582	-7.52642	5.21511e-14	1.94762e-12	2.22	2.8	3.08	0.36	0.4	0.66	HIP1R	chr12	protein_coding	huntingtin interacting protein 1 related
ENSG00000198088.10	58.7979	-4.95079	0.55662	-8.89439	5.87403e-19	3.41974e-17	1.46	1.69	1.38	0.07	0.04	0.03	NUP62CL	chrX	protein_coding	nucleoporin 62 C-terminal like
ENSG00000186862.20	38.2278	-1.52083	0.531116	-2.86346	0.00419043	0.0248505	0.14	0.19	0.31	0.05	0.05	0.11	PDZD7	chr10	protein_coding	PDZ domain containing 7
ENSG00000119737.6	84.1496	-1.86503	0.601613	-3.10006	0.00193484	0.0129188	0.8	0.6	3.26	0.34	0.44	0.41	GPR75	chr2	protein_coding	G protein-coupled receptor 75
ENSG00000184574.10	94.8289	-3.97014	0.420734	-9.43624	3.86404e-21	2.59416e-19	1.1	1.81	1.87	0.09	0.08	0.11	LPAR5	chr12	protein_coding	lysophosphatidic acid receptor 5
ENSG00000142235.13	182.923	-2.56449	0.364991	-7.02617	2.12285e-12	6.82042e-11	0.95	1.17	1.67	0.17	0.16	0.27	LMTK3	chr19	protein_coding	lemur tyrosine kinase 3
ENSG00000225265.2	83.4623	-1.15571	0.339105	-3.40811	0.000654142	0.00509902	1.48	1.13	1.16	0.68	0.46	0.45	TAF1A-AS1	chr1	lncRNA	TAF1A antisense RNA 1
ENSG00000160255.18	185.717	-1.1908	0.431379	-2.76044	0.00577235	0.0324506	0.85	0.65	1.28	0.23	0.31	0.6	ITGB2	chr21	protein_coding	integrin subunit beta 2
ENSG00000167608.12	242.328	-6.08676	0.550152	-11.0638	1.88037e-28	2.02218e-26	2.41	2.52	6.62	0.04	0.04	0.08	TMC4	chr19	protein_coding	transmembrane channel like 4
ENSG00000144063.4	21.7823	-4.99529	0.99498	-5.02049	5.15386e-07	8.08913e-06	0.23	0.21	0.76	0.01	0.02	0	MALL	chr2	protein_coding	mal, T cell differentiation protein like
ENSG00000233237.8	452.547	-1.88727	0.259105	-7.28378	3.24597e-13	1.11871e-11	0.96	0.73	0.96	0.23	0.23	0.21	LINC00472	chr6	lncRNA	long intergenic non-protein coding RNA 472
ENSG00000159267.17	1193.2	-1.08696	0.233238	-4.66028	3.15773e-06	4.27951e-05	3.79	3.66	3.95	1.5	1.84	1.66	HLCS	chr21	protein_coding	holocarboxylase synthetase
ENSG00000254154.8	11.2006	-4.41462	1.04377	-4.22948	2.34236e-05	0.00026222	0.06	0.05	0.09	0	0	0	CRYZL2P-SEC16B	chr1	lncRNA	CRYZL2P-SEC16B readthrough
ENSG00000262714.1	11.1379	-5.92841	1.42484	-4.16074	3.17215e-05	0.00034481	0.25	0.43	0.08	0.01	0	0	RP11-44F14.8	chr16	lncRNA	--
ENSG00000183674.12	69.573	-2.04363	0.371185	-5.50567	3.67758e-08	6.86157e-07	1.2	1.19	1.68	0.39	0.28	0.26	LINC00518	chr6	lncRNA	long intergenic non-protein coding RNA 518
ENSG00000196542.8	7.03371	-2.90017	1.06452	-2.72439	0.00644209	0.0353224	0.08	0.13	0.04	0.01	0.02	0	SPTSSB	chr3	protein_coding	serine palmitoyltransferase small subunit B
ENSG00000178919.9	505.665	-1.80657	0.495178	-3.64831	0.000263966	0.00227436	5.14	2.28	9.18	0.92	2	1.49	FOXE1	chr9	protein_coding	forkhead box E1
ENSG00000167555.14	39.4359	-1.19431	0.398756	-2.99508	0.00274373	0.0173615	0.14	0.17	0.17	0.06	0.07	0.06	ZNF528	chr19	protein_coding	zinc finger protein 528
ENSG00000269680.1	28.5519	-7.3029	1.34475	-5.43065	5.61481e-08	1.02055e-06	0.93	1.31	3.89	0	0.03	0	CTD-3128G10.6	chr19	lncRNA	--
ENSG00000172548.15	10.2303	-2.36222	0.867025	-2.72451	0.00643967	0.0353224	0.06	0.07	0.18	0.01	0.02	0.03	NIPAL4	chr5	protein_coding	NIPA like domain containing 4
ENSG00000205420.11	6019.52	-3.25148	0.430258	-7.55706	4.12289e-14	1.55978e-12	75.03	45.28	154.64	9.26	10.59	7.17	KRT6A	chr12	protein_coding	keratin 6A
ENSG00000224781.1	8.51501	-2.64929	0.915812	-2.89283	0.00381785	0.0229516	0.24	0.5	0.18	0.06	0.05	0.02	EIF4A2P4	chrX	processed_pseudogene	eukaryotic translation initiation factor 4A2 pseudogene 4
ENSG00000271133.5	61.4871	-1.72109	0.520798	-3.30471	0.000950742	0.00699741	1.88	1.48	4.43	0.49	0.72	0.99	ITGB8-AS1	chr7	lncRNA	ITGB8 antisense RNA 1
ENSG00000066855.16	1939.22	-1.16922	0.235828	-4.95794	7.12441e-07	1.0902e-05	13.91	15.14	13.95	7.3	5.74	4.9	MTFR1	chr8	protein_coding	mitochondrial fission regulator 1
ENSG00000246263.3	34.1747	-1.12681	0.432129	-2.60759	0.00911823	0.0470494	0.3	0.48	0.34	0.18	0.13	0.17	UBR5-AS1	chr8	lncRNA	--
ENSG00000157379.14	372.563	-1.09176	0.297894	-3.66493	0.000247404	0.00214324	1.94	2.67	3	1	0.94	1.4	DHRS1	chr14	protein_coding	dehydrogenase/reductase 1
ENSG00000264269.1	2.5943	-4.81248	1.75066	-2.74895	0.00597873	0.0333686	0.22	0.11	0.25	0	0	0	RP11-15F12.1	chr18	lncRNA	--
ENSG00000142765.18	31.5862	-4.14846	0.686321	-6.04449	1.49885e-09	3.39676e-08	0.14	0.35	0.31	0.02	0	0.02	SYTL1	chr1	protein_coding	synaptotagmin like 1
ENSG00000164211.13	1569.85	-2.16739	0.295771	-7.32794	2.33709e-13	8.21305e-12	8.7	13.29	11.6	1.9	2.03	3.02	STARD4	chr5	protein_coding	StAR related lipid transfer domain containing 4
ENSG00000179178.11	12.6044	-5.20522	1.24809	-4.17055	3.03861e-05	0.000331535	0.13	0.22	0.5	0	0.01	0.01	TMEM125	chr1	protein_coding	transmembrane protein 125
ENSG00000072195.15	606.566	-1.35702	0.328318	-4.13326	3.57648e-05	0.000385513	0.89	1.32	1.59	0.38	0.4	0.61	SPEG	chr2	protein_coding	striated muscle enriched protein kinase
ENSG00000114770.17	983.265	-1.51127	0.322598	-4.68467	2.80405e-06	3.84732e-05	2.42	4.35	2.77	1.43	0.84	0.87	ABCC5	chr3	protein_coding	ATP binding cassette subfamily C member 5
ENSG00000214049.8	958.71	-8.74315	1.12067	-7.80171	6.10737e-15	2.50208e-13	10.98	12.59	10.59	0.07	0.01	0	UCA1	chr19	lncRNA	urothelial cancer associated 1
ENSG00000280099.1	20.4318	-2.04021	0.622139	-3.27935	0.00104048	0.00756238	0.62	0.41	0.39	0.04	0.1	0.18	RP11-33E12.2	chr1	TEC	--
ENSG00000272189.1	57.6787	-6.08975	0.778941	-7.81798	5.36762e-15	2.21859e-13	1.35	0.96	2.12	0.01	0.02	0.02	RP3-325F22.5	chr6	lncRNA	--
ENSG00000267827.5	16.8627	-3.75305	0.80905	-4.63883	3.5038e-06	4.71155e-05	0.67	1.29	1.93	0.04	0.1	0.12	CTC-471J1.8	chr19	lncRNA	--
ENSG00000163293.12	527.271	-2.32105	0.386092	-6.01164	1.83654e-09	4.11785e-08	3.27	2.54	5.05	0.46	0.92	0.63	NIPAL1	chr4	protein_coding	NIPA like domain containing 1
ENSG00000123095.6	1642.89	-2.50881	0.34117	-7.35356	1.93002e-13	6.8656e-12	10.61	21.62	21.77	2.34	3.16	3.28	BHLHE41	chr12	protein_coding	basic helix-loop-helix family member e41
ENSG00000250565.7	484.414	-1.32006	0.279205	-4.72791	2.26837e-06	3.17805e-05	3.26	3.42	3	1.08	0.96	1.58	ATP6V1E2	chr2	protein_coding	ATPase H+ transporting V1 subunit E2
ENSG00000178462.12	5.21945	-3.232	1.24506	-2.59587	0.00943528	0.0483931	0.04	0.22	0.13	0.01	0.01	0.01	TUBAL3	chr10	protein_coding	tubulin alpha like 3
ENSG00000234460.2	14.537	-5.40848	1.20891	-4.47386	7.68218e-06	9.57347e-05	1.38	0.93	0.47	0.03	0.03	0	XXyac-YM21GA2.4	chr9	transcribed_unprocessed_pseudogene	--
ENSG00000277672.1	5.49911	-4.88962	1.75924	-2.7794	0.00544602	0.0309229	1.2	0	1.62	0	0	0.08	RP11-386G11.11	chr12	processed_pseudogene	--
ENSG00000285269.2	375.54	-1.24355	0.24239	-5.13038	2.89159e-07	4.7169e-06	2.72	3.64	3.24	1.37	1.24	1.18	RP11-240L7.5	chr9	protein_coding	--
ENSG00000135114.13	247.943	-1.40958	0.322427	-4.37179	1.23232e-05	0.000145677	1.29	1.06	1.87	0.62	0.44	0.44	OASL	chr12	protein_coding	2'-5'-oligoadenylate synthetase like
ENSG00000282221.1	19.2949	-7.70716	1.29668	-5.94376	2.78556e-09	6.08138e-08	1.45	1.44	2.25	0	0	0	RP11-27G14.4	chr1	lncRNA	--
ENSG00000133101.10	706.963	-1.20326	0.37052	-3.24749	0.00116428	0.00836014	9.24	8.58	14.6	2.8	4.26	6.04	CCNA1	chr13	protein_coding	cyclin A1
ENSG00000148344.11	19354.8	-1.41769	0.320019	-4.43	9.4232e-06	0.000114783	260.74	458.85	389.02	93.76	152.52	137.05	PTGES	chr9	protein_coding	prostaglandin E synthase
ENSG00000100504.17	7565.62	-1.40062	0.211689	-6.61644	3.67962e-11	1.02981e-09	61.19	59.26	58.37	22.68	17.93	22.96	PYGL	chr14	protein_coding	glycogen phosphorylase L
ENSG00000183914.14	556.707	-5.94225	0.332386	-17.8776	1.76361e-71	1.95081e-68	1.39	1.69	1.64	0.03	0.01	0.03	DNAH2	chr17	protein_coding	dynein axonemal heavy chain 2
ENSG00000121281.13	1901.62	-1.00565	0.2378	-4.22898	2.34749e-05	0.000262575	7.02	8.57	6.34	4.06	3.07	3.11	ADCY7	chr16	protein_coding	adenylate cyclase 7
ENSG00000110693.19	10.4305	-3.88228	0.996303	-3.89669	9.75175e-05	0.000947401	0.03	0.02	0.02	0	0	0	SOX6	chr11	protein_coding	SRY-box transcription factor 6
ENSG00000176532.4	128.963	-4.67949	0.521518	-8.97283	2.88989e-19	1.72126e-17	1.84	5.52	2.14	0.12	0.12	0.11	PRR15	chr7	protein_coding	proline rich 15
ENSG00000267383.7	4.2611	-4.5064	1.61221	-2.79517	0.00518723	0.0296638	0.03	0.04	0.01	0	0	0	CTC-260E6.6	chr19	lncRNA	--
ENSG00000225361.4	250.929	-3.75372	0.343185	-10.9379	7.5948e-28	7.77179e-26	2.61	2.17	3.49	0.23	0.13	0.22	PPP1R26-AS1	chr9	lncRNA	PPP1R26 antisense RNA 1
ENSG00000091409.16	9976.15	-1.11193	0.342081	-3.2505	0.00115204	0.00829016	55.9	55.72	39.73	28.08	24.91	12.65	ITGA6	chr2	protein_coding	integrin subunit alpha 6
ENSG00000237548.1	67.0636	-1.24968	0.466103	-2.68111	0.00733776	0.0393283	2.61	2.97	1.08	0.93	0.6	1.11	TTLL11-IT1	chr9	lncRNA	--
ENSG00000166908.18	1696.33	-1.29003	0.214804	-6.00561	1.90613e-09	4.26566e-08	18.38	16.35	19.3	7.25	6.52	6.94	PIP4K2C	chr12	protein_coding	phosphatidylinositol-5-phosphate 4-kinase type 2 gamma
ENSG00000160602.14	166.032	-1.67009	0.426354	-3.91715	8.96033e-05	0.000878968	0.78	1.21	2.26	0.34	0.39	0.51	NEK8	chr17	protein_coding	NIMA related kinase 8
ENSG00000203805.11	532.555	-1.04611	0.272618	-3.83728	0.000124404	0.00117185	4.78	4.54	4.96	1.76	2.59	2.07	PLPP4	chr10	protein_coding	phospholipid phosphatase 4
ENSG00000288543.1	2.75776	-4.90049	1.76657	-2.77401	0.00553693	0.0313471	0.38	0.1	0.33	0	0	0	RP4-564M11.2	chr1	lncRNA	--
ENSG00000112559.15	219.114	-4.74284	0.432615	-10.9632	5.74415e-28	5.90402e-26	4.15	3.03	5.14	0.11	0.08	0.24	MDFI	chr6	protein_coding	MyoD family inhibitor
ENSG00000272157.1	4.74129	-4.66679	1.52267	-3.06486	0.00217771	0.0143181	0.44	0.71	0.24	0	0	0.05	CTD-2168K21.2	chr8	lncRNA	--
ENSG00000100994.12	14035.4	-1.23945	0.236774	-5.23471	1.65241e-07	2.7875e-06	94.49	124.75	109.42	39.09	40.75	49.89	PYGB	chr20	protein_coding	glycogen phosphorylase B
ENSG00000197586.13	2306.47	-1.01181	0.305887	-3.3078	0.000940317	0.00693417	10.4	9.7	14.12	4.3	4.52	7.04	ENTPD6	chr20	protein_coding	ectonucleoside triphosphate diphosphohydrolase 6
ENSG00000185479.6	1298.18	-8.34358	0.54925	-15.1909	4.06493e-52	1.60041e-49	19.8	14.58	48.74	0.04	0.1	0.09	KRT6B	chr12	protein_coding	keratin 6B
ENSG00000138794.10	402.63	-1.32675	0.351854	-3.77073	0.000162771	0.00148391	6.85	9.3	5.86	4.19	1.85	2.26	CASP6	chr4	protein_coding	caspase 6
ENSG00000138271.6	284.814	-4.42112	0.408258	-10.8292	2.50258e-27	2.51656e-25	7.39	10.72	7.73	0.21	0.28	0.63	GPR87	chr3	protein_coding	G protein-coupled receptor 87
ENSG00000135423.13	11.229	-4.44158	1.08613	-4.08935	4.32584e-05	0.000459885	0.11	0.18	0.1	0	0.02	0	GLS2	chr12	protein_coding	glutaminase 2
ENSG00000238105.7	217.91	-1.63785	0.409629	-3.99836	6.37827e-05	0.000649259	0.43	1.23	0.59	0.29	0.18	0.21	GOLGA2P5	chr12	transcribed_unprocessed_pseudogene	GOLGA2 pseudogene 5
ENSG00000104267.10	1770.34	-2.45861	0.286882	-8.57011	1.0339e-17	5.42131e-16	30.05	35.74	44.93	4.99	7.2	6.51	CA2	chr8	protein_coding	carbonic anhydrase 2
ENSG00000073282.14	40.1306	-2.98324	0.513533	-5.80926	6.27514e-09	1.29454e-07	0.18	0.18	0.34	0.03	0.03	0.02	TP63	chr3	protein_coding	tumor protein p63
ENSG00000039139.11	113.347	-1.10352	0.358218	-3.08058	0.002066	0.0136766	0.19	0.12	0.15	0.06	0.08	0.05	DNAH5	chr5	protein_coding	dynein axonemal heavy chain 5
ENSG00000255408.4	63.4563	-1.83516	0.462996	-3.96365	7.38127e-05	0.000740315	0.36	0.41	0.22	0.12	0.1	0.04	PCDHA3	chr5	protein_coding	protocadherin alpha 3
ENSG00000110921.14	691.271	-1.94915	0.3769	-5.17153	2.32183e-07	3.84143e-06	2.73	5.3	4.57	0.94	0.63	1.48	MVK	chr12	protein_coding	mevalonate kinase
ENSG00000115339.14	3349.94	-1.66482	0.266093	-6.25654	3.9361e-10	9.76834e-09	26.9	30.19	25.24	6.53	9.71	7.85	GALNT3	chr2	protein_coding	polypeptide N-acetylgalactosaminyltransferase 3
ENSG00000139737.22	74.1082	-1.14537	0.377881	-3.03104	0.00243715	0.0156943	0.57	0.77	0.43	0.32	0.18	0.24	SLAIN1	chr13	protein_coding	SLAIN motif family member 1
ENSG00000053747.17	34504.1	-5.0136	0.440763	-11.3748	5.58169e-30	6.71798e-28	94.55	52.72	193.75	2.68	3.77	3.41	LAMA3	chr18	protein_coding	laminin subunit alpha 3
ENSG00000164744.13	9.24562	-2.79299	0.897205	-3.11299	0.00185201	0.0124697	0.18	0.13	0.38	0.03	0.04	0.03	SUN3	chr7	protein_coding	Sad1 and UNC84 domain containing 3
ENSG00000105289.15	43.6354	-8.88409	1.80244	-4.92893	8.26829e-07	1.24798e-05	0.13	0.34	1.16	0	0	0	TJP3	chr19	protein_coding	tight junction protein 3
ENSG00000119411.11	123.826	-8.52761	1.0691	-7.97645	1.50601e-15	6.51923e-14	2.29	3.12	2.44	0	0	0.02	BSPRY	chr9	protein_coding	B-box and SPRY domain containing
ENSG00000107485.18	543.429	-2.16933	0.258397	-8.39532	4.64634e-17	2.30128e-15	7.2	6.43	5.75	1.25	1.19	1.59	GATA3	chr10	protein_coding	GATA binding protein 3
ENSG00000140563.15	3524.92	-1.54394	0.380731	-4.0552	5.00913e-05	0.000523894	8.03	6.04	15.25	3.45	2.28	3.75	MCTP2	chr15	protein_coding	multiple C2 and transmembrane domain containing 2
ENSG00000163347.6	110.928	-1.48121	0.449667	-3.29402	0.000987663	0.00724146	1.54	0.59	1.19	0.27	0.49	0.35	CLDN1	chr3	protein_coding	claudin 1
ENSG00000249375.8	11.4366	-1.83015	0.686438	-2.66615	0.00767252	0.0407931	0.08	0.07	0.11	0.02	0.02	0.02	CASC11	chr8	lncRNA	cancer susceptibility 11
ENSG00000242715.8	121.049	-1.16328	0.414459	-2.80674	0.00500449	0.0288174	0.41	0.68	0.32	0.3	0.14	0.15	CCDC169	chr13	protein_coding	coiled-coil domain containing 169
ENSG00000112941.14	1628.19	-1.34158	0.214244	-6.26192	3.80278e-10	9.45769e-09	8.85	8.42	9.94	3.4	3.23	3.41	TENT4A	chr5	protein_coding	terminal nucleotidyltransferase 4A
ENSG00000244187.8	1174.26	-1.7938	0.303725	-5.90598	3.50551e-09	7.49811e-08	25.59	28.05	35.61	7.27	5.98	10.86	TMEM141	chr9	protein_coding	transmembrane protein 141
ENSG00000138771.16	2084.37	-2.3005	0.503668	-4.5675	4.93575e-06	6.41592e-05	4.37	5.37	8.84	0.42	1.05	2.02	SHROOM3	chr4	protein_coding	shroom family member 3
ENSG00000102230.14	12.2745	-6.07097	1.45576	-4.17032	3.04177e-05	0.000331724	0.04	0.23	0.05	0	0	0	PCYT1B	chrX	protein_coding	phosphate cytidylyltransferase 1B, choline
ENSG00000173898.15	2639.63	-2.81485	0.291328	-9.66211	4.36765e-22	3.12173e-20	9.05	8.72	9.38	0.89	1.11	1.6	SPTBN2	chr11	protein_coding	spectrin beta, non-erythrocytic 2
ENSG00000159166.15	1147.67	-9.93524	0.604219	-16.4431	9.39885e-61	5.5981e-58	18	16.94	17.13	0.03	0.02	0	LAD1	chr1	protein_coding	ladinin 1
ENSG00000259479.6	1346.22	-1.3602	0.237184	-5.73479	9.7633e-09	1.96187e-07	18.01	17.2	13.86	6.61	5.08	6.26	SORD2P	chr15	transcribed_unprocessed_pseudogene	sorbitol dehydrogenase 2, pseudogene
ENSG00000144426.19	1415.92	-1.08247	0.347128	-3.11836	0.00181857	0.0122944	1.46	2.4	1.54	1.13	0.76	0.5	NBEAL1	chr2	protein_coding	neurobeachin like 1
ENSG00000147813.16	499.506	-1.49255	0.283829	-5.25864	1.45125e-07	2.48424e-06	6.08	6.58	6.6	2.18	1.5	2.74	NAPRT	chr8	protein_coding	nicotinate phosphoribosyltransferase
ENSG00000221953.5	21.3684	-2.35433	0.54732	-4.30156	1.69602e-05	0.000195906	0.4	0.39	0.39	0.06	0.08	0.07	C1orf229	chr1	lncRNA	--
ENSG00000154358.23	1448.49	-3.44909	0.300803	-11.4663	1.94856e-30	2.44665e-28	1.12	1.84	2.02	0.17	0.11	0.15	OBSCN	chr1	protein_coding	obscurin, cytoskeletal calmodulin and titin-interacting RhoGEF
ENSG00000180336.18	17.608	-1.90806	0.68107	-2.80156	0.00508558	0.0291759	0.09	0.12	0.03	0.03	0.01	0.02	MEIOC	chr17	protein_coding	meiosis specific with coiled-coil domain
ENSG00000111057.11	6669.84	-1.67462	0.304802	-5.49415	3.92601e-08	7.29579e-07	78.32	74.78	92.01	17.66	21.3	32.66	KRT18	chr12	protein_coding	keratin 18
ENSG00000185808.14	715.777	-1.35092	0.236497	-5.71222	1.11514e-08	2.22731e-07	5.79	6.08	6.08	2.54	2.24	1.81	PIGP	chr21	protein_coding	phosphatidylinositol glycan anchor biosynthesis class P
ENSG00000132196.16	389.6	-2.14109	0.406886	-5.26215	1.42384e-07	2.4406e-06	1.71	4.07	4.11	0.77	0.43	0.91	HSD17B7	chr1	protein_coding	hydroxysteroid 17-beta dehydrogenase 7
ENSG00000139044.12	440.128	-5.97969	0.406783	-14.6999	6.45273e-49	2.17233e-46	2.44	2.38	3.97	0.04	0.03	0.06	B4GALNT3	chr12	protein_coding	beta-1,4-N-acetyl-galactosaminyltransferase 3
ENSG00000235663.1	26.5539	-2.7031	0.593824	-4.55202	5.31331e-06	6.8721e-05	1.59	2.28	3.54	0.39	0.18	0.51	SAPCD1-AS1	chr6	lncRNA	SAPCD1 antisense RNA 1
ENSG00000214248.2	60.1863	-1.01271	0.378325	-2.67682	0.00743238	0.039762	0.37	0.36	0.53	0.19	0.15	0.24	CTD-3193O13.12	chr19	lncRNA	--
ENSG00000106617.15	2168.95	-1.98008	0.246599	-8.02955	9.78274e-16	4.31202e-14	4.8	5.82	5.02	1.32	1.39	0.99	PRKAG2	chr7	protein_coding	protein kinase AMP-activated non-catalytic subunit gamma 2
ENSG00000070087.14	7322.56	-1.106	0.278207	-3.97547	7.02409e-05	0.000708171	72.32	76.43	51.16	37.19	26.38	23.73	PFN2	chr3	protein_coding	profilin 2
ENSG00000105514.8	2058.42	-1.00945	0.285269	-3.53859	0.000402263	0.00331706	14	19.13	13.49	9.68	5.39	6.74	RAB3D	chr19	protein_coding	RAB3D, member RAS oncogene family
ENSG00000110042.8	564.554	-2.31997	0.284956	-8.14151	3.90372e-16	1.77108e-14	3.28	2.96	4.59	0.7	0.73	0.6	DTX4	chr11	protein_coding	deltex E3 ubiquitin ligase 4
ENSG00000116191.18	1660.77	-1.69107	0.381888	-4.42819	9.50293e-06	0.000115573	8.03	8.78	3.69	2.42	2.18	1.34	RALGPS2	chr1	protein_coding	Ral GEF with PH domain and SH3 binding motif 2
ENSG00000242396.1	28.6245	-3.09493	0.677326	-4.56933	4.89286e-06	6.36373e-05	2.51	1.35	2.71	0.04	0.18	0.49	RP11-67L3.5	chr1	lncRNA	--
ENSG00000049283.18	40.0645	-8.76047	1.33341	-6.56996	5.03303e-11	1.38851e-09	0.34	0.82	0.17	0	0	0	EPN3	chr17	protein_coding	epsin 3
ENSG00000287114.1	4.40413	-4.55676	1.50782	-3.02209	0.00251037	0.0161087	0.34	0.4	0.26	0	0	0.04	RP11-416I2.2	chr17	lncRNA	--
ENSG00000171798.19	2.76836	-4.90528	1.74204	-2.81583	0.00486516	0.0281056	0	0.01	0.01	0	0	0	KNDC1	chr10	protein_coding	kinase non-catalytic C-lobe domain containing 1
ENSG00000105516.11	141.827	-1.12345	0.424398	-2.64715	0.00811723	0.042766	0.5	1.07	0.67	0.5	0.19	0.28	DBP	chr19	protein_coding	D-box binding PAR bZIP transcription factor
ENSG00000189120.5	96.4139	-1.91902	0.380803	-5.03941	4.66968e-07	7.36903e-06	0.87	0.96	0.96	0.2	0.14	0.35	SP6	chr17	protein_coding	Sp6 transcription factor
ENSG00000185101.13	151.42	-4.8725	0.473546	-10.2894	7.8671e-25	6.93105e-23	0.63	1.34	1.54	0.03	0.04	0.04	ANO9	chr11	protein_coding	anoctamin 9
ENSG00000160712.13	184.197	-2.12742	0.520382	-4.08818	4.34777e-05	0.000461793	0.8	0.49	2.14	0.18	0.24	0.31	IL6R	chr1	protein_coding	interleukin 6 receptor
ENSG00000143512.13	21.5658	-1.54363	0.532359	-2.89961	0.00373627	0.0225604	0.24	0.17	0.3	0.09	0.08	0.06	HHIPL2	chr1	protein_coding	HHIP like 2
ENSG00000186654.21	253.495	-1.3727	0.356655	-3.84882	0.000118687	0.00112484	1.86	1.24	2.06	0.43	0.65	0.78	PRR5	chr22	protein_coding	proline rich 5
ENSG00000125850.11	113.256	-7.3917	0.798831	-9.25315	2.17975e-20	1.39486e-18	2.76	2.87	1.94	0.01	0	0.03	OVOL2	chr20	protein_coding	ovo like zinc finger 2
ENSG00000161249.21	2006.98	-3.82977	0.329214	-11.6331	2.79835e-31	3.84632e-29	12.19	9.85	15.22	0.81	0.54	1.12	DMKN	chr19	protein_coding	dermokine
ENSG00000165905.18	276.364	-3.27858	0.397356	-8.251	1.5708e-16	7.37136e-15	4.45	3.7	3.62	0.26	0.25	0.63	LARGE2	chr11	protein_coding	LARGE xylosyl- and glucuronyltransferase 2
ENSG00000286037.1	8.79	-6.5722	1.37673	-4.77377	1.80812e-06	2.58944e-05	0.69	0.8	0.61	0	0	0	CTB-102L5.9	chr19	lncRNA	--
ENSG00000186481.16	21.2094	-2.49903	0.575163	-4.34491	1.39331e-05	0.000162967	0.14	0.12	0.17	0.03	0.02	0.02	ANKRD20A5P	chr18	transcribed_unprocessed_pseudogene	ankyrin repeat domain 20 family member A5, pseudogene
ENSG00000198182.13	226.955	-1.68718	0.355553	-4.74523	2.08274e-06	2.9464e-05	1.95	2.06	1.46	0.82	0.37	0.41	ZNF607	chr19	protein_coding	zinc finger protein 607
ENSG00000145287.11	62.6626	-1.89125	0.400919	-4.71728	2.39014e-06	3.33256e-05	0.79	0.68	0.46	0.13	0.18	0.17	PLAC8	chr4	protein_coding	placenta associated 8
ENSG00000134490.14	553.103	-1.54841	0.250507	-6.1811	6.36548e-10	1.53227e-08	4.07	3.67	4.01	1.07	1.28	1.4	TMEM241	chr18	protein_coding	transmembrane protein 241
ENSG00000148426.13	2433.77	-2.01753	0.460391	-4.38222	1.17474e-05	0.000139724	27.73	21.38	29.68	2.15	7.55	8.26	PROSER2	chr10	protein_coding	proline and serine rich 2
ENSG00000173715.18	472.069	-1.84216	0.263144	-7.00057	2.54915e-12	8.145e-11	4.49	5.22	4.15	1.55	1.06	1.03	C11orf80	chr11	protein_coding	chromosome 11 open reading frame 80
ENSG00000130714.19	660.448	-1.11397	0.278885	-3.99438	6.48632e-05	0.00065939	1.55	1.59	2.1	0.84	0.56	0.88	POMT1	chr9	protein_coding	protein O-mannosyltransferase 1
ENSG00000248932.6	71.4885	-1.56131	0.4684	-3.33327	0.000858314	0.00639929	0.11	0.16	0.31	0.05	0.05	0.08	RP11-319G6.1	chr3	lncRNA	--
ENSG00000132849.21	1256.31	-2.71131	0.245654	-11.0371	2.53035e-28	2.6839e-26	3.84	5.05	4.69	0.65	0.54	0.75	PATJ	chr1	protein_coding	PATJ crumbs cell polarity complex component
ENSG00000035681.9	1675.05	-1.14437	0.202367	-5.65492	1.55915e-08	3.04861e-07	9.41	9.29	9	4.23	3.62	3.9	NSMAF	chr8	protein_coding	neutral sphingomyelinase activation associated factor
ENSG00000163032.12	13.001	-6.15771	1.34023	-4.59452	4.33754e-06	5.69891e-05	0.1	0.23	0.17	0	0.01	0	VSNL1	chr2	protein_coding	visinin like 1
ENSG00000242193.11	135.945	-5.03807	0.453596	-11.107	1.16038e-28	1.26547e-26	1.35	1.26	0.94	0.05	0.04	0.01	CRYZL2P	chr1	transcribed_unitary_pseudogene	crystallin zeta like 2, pseudogene
ENSG00000162390.18	276.768	-3.60672	0.323121	-11.1621	6.24707e-29	7.0103e-27	0.98	1.59	1.32	0.13	0.08	0.09	ACOT11	chr1	protein_coding	acyl-CoA thioesterase 11
ENSG00000105141.6	559.053	-10.1194	0.888669	-11.3871	4.84604e-30	5.95601e-28	10.03	7.7	6.55	0.02	0.01	0	CASP14	chr19	protein_coding	caspase 14
ENSG00000133935.7	1714.11	-1.44503	0.29085	-4.96831	6.75373e-07	1.0369e-05	19.3	30.92	30.15	9.97	6.86	10.82	ERG28	chr14	protein_coding	ergosterol biosynthesis 28 homolog
ENSG00000135749.19	1869.65	-1.13581	0.233054	-4.87361	1.09576e-06	1.62641e-05	3.92	4.58	5.29	1.88	1.85	2.13	PCNX2	chr1	protein_coding	pecanex 2
ENSG00000251161.4	14.7227	-1.58355	0.600597	-2.63663	0.00837343	0.0439562	0.28	0.29	0.39	0.1	0.09	0.11	RP11-540O11.1	chr15	lncRNA	--
ENSG00000134602.16	2735.73	-1.28457	0.346452	-3.70779	0.000209078	0.00184594	31.33	35.43	20.02	15.33	11.01	7.13	STK26	chrX	protein_coding	serine/threonine kinase 26
ENSG00000234076.1	36.9039	-1.99113	0.578549	-3.4416	0.000578291	0.00456753	1.02	2.15	3.12	0.48	0.24	0.77	TPRG1-AS1	chr3	lncRNA	TPRG1 antisense RNA 1
ENSG00000100290.3	130.353	-4.10156	0.353991	-11.5866	4.81737e-31	6.39444e-29	5.76	6.75	6.71	0.32	0.37	0.34	BIK	chr22	protein_coding	BCL2 interacting killer
ENSG00000179456.10	637.6	-1.17504	0.219391	-5.35592	8.51213e-08	1.50593e-06	5.14	6.01	5.63	2.51	2.3	2.14	ZBTB18	chr1	protein_coding	zinc finger and BTB domain containing 18
ENSG00000155792.10	46.7624	-1.87608	0.571969	-3.28004	0.00103793	0.00754618	0.32	0.66	1.11	0.26	0.08	0.2	DEPTOR	chr8	protein_coding	DEP domain containing MTOR interacting protein
ENSG00000169583.13	21.1079	-4.92057	1.12251	-4.38356	1.16758e-05	0.000139014	0.2	0.57	2.37	0.03	0	0.07	CLIC3	chr9	protein_coding	chloride intracellular channel 3
ENSG00000162496.9	427.664	-1.96996	0.629739	-3.12822	0.0017587	0.0119383	1	10.92	2.7	1.03	1.09	1.31	DHRS3	chr1	protein_coding	dehydrogenase/reductase 3
ENSG00000144648.16	11.9032	-2.29583	0.798193	-2.87629	0.00402385	0.0240036	0.06	0.09	0.13	0.01	0.01	0.03	ACKR2	chr3	protein_coding	atypical chemokine receptor 2
ENSG00000092820.18	13813.5	-1.18588	0.376418	-3.15043	0.00163031	0.0111898	128.38	87.03	214.49	44.67	61.71	69.95	EZR	chr6	protein_coding	ezrin
ENSG00000130283.9	40.6201	-1.32868	0.432783	-3.07008	0.00214	0.0141081	0.5	0.48	0.69	0.19	0.15	0.28	GDF1	chr19	protein_coding	growth differentiation factor 1
ENSG00000243566.7	27.954	-3.56292	0.670163	-5.31649	1.05785e-07	1.85176e-06	0.43	0.37	0.68	0.02	0.02	0.08	UPK3B	chr7	protein_coding	uroplakin 3B
ENSG00000128604.20	115.399	-2.01079	0.400254	-5.02379	5.06621e-07	7.95693e-06	0.8	0.93	1.29	0.17	0.17	0.36	IRF5	chr7	protein_coding	interferon regulatory factor 5
ENSG00000288611.1	40.7809	-2.13924	0.653366	-3.27417	0.00105971	0.0076781	0.35	0.74	0.1	0.1	0.07	0.08	NPBWR1	chr8	protein_coding	neuropeptides B and W receptor 1
ENSG00000246228.6	225.927	-1.26971	0.352597	-3.60103	0.000316961	0.00268613	2.68	3.31	4.13	1.09	0.94	1.89	CASC8	chr8	lncRNA	cancer susceptibility 8
ENSG00000072274.13	24791.4	-1.54739	0.310562	-4.98254	6.2756e-07	9.67967e-06	132.26	132.51	86.53	43.3	43	26.07	TFRC	chr3	protein_coding	transferrin receptor
ENSG00000139725.8	2059.1	-1.77002	0.493577	-3.5861	0.000335656	0.00282499	9.34	7.04	21.7	1.91	2.91	5.58	RHOF	chr12	protein_coding	ras homolog family member F, filopodia associated
ENSG00000035115.22	1601.6	-2.99807	0.21442	-13.9822	2.00065e-44	5.40384e-42	5.9	6.3	6.76	0.83	0.68	0.71	SH3YL1	chr2	protein_coding	SH3 and SYLF domain containing 1
ENSG00000108984.15	610.093	-1.41608	0.452882	-3.12682	0.00176705	0.011988	0.81	1.33	1.82	0.83	0.31	0.27	MAP2K6	chr17	protein_coding	mitogen-activated protein kinase kinase 6
ENSG00000151150.22	202.253	-3.2858	0.495571	-6.63033	3.34937e-11	9.40781e-10	0.16	0.27	0.63	0.03	0.04	0.03	ANK3	chr10	protein_coding	ankyrin 3
ENSG00000286134.2	30.9756	-5.51133	0.968523	-5.69045	1.26703e-08	2.50697e-07	0.85	0.2	0.28	0	0.01	0.01	CTD-2015B23.3	chr5	lncRNA	--
ENSG00000188107.15	50.799	-2.58009	0.50758	-5.08312	3.71285e-07	5.94389e-06	0.07	0.15	0.16	0.03	0.01	0.02	EYS	chr6	protein_coding	eyes shut homolog
ENSG00000285128.1	13.4462	-6.20636	1.33855	-4.63663	3.54131e-06	4.75223e-05	1.53	1.69	3.13	0	0	0.08	LLNLR-231D4.1	chr19	lncRNA	--
ENSG00000259070.7	34.538	-5.6542	0.84699	-6.67564	2.46156e-11	6.99016e-10	0.14	0.24	0.16	0.01	0	0	LINC00639	chr14	lncRNA	long intergenic non-protein coding RNA 639
ENSG00000164749.13	48.9424	-1.77615	0.483614	-3.67266	0.000240035	0.00208518	0.41	0.56	0.21	0.14	0.1	0.08	HNF4G	chr8	protein_coding	hepatocyte nuclear factor 4 gamma
ENSG00000180921.7	5433.13	-2.78804	0.3134	-8.89611	5.78404e-19	3.37581e-17	40.21	30.58	42.02	3.53	5.38	6.3	FAM83H	chr8	protein_coding	family with sequence similarity 83 member H
ENSG00000204789.4	67.7539	-1.70528	0.494237	-3.45032	0.000559918	0.00444054	0.67	1.36	1.19	0.54	0.24	0.16	ZNF204P	chr6	processed_pseudogene	zinc finger protein 204, pseudogene
ENSG00000129667.13	549.846	-1.09207	0.376787	-2.89838	0.00375097	0.0226139	2.45	2.14	3.26	0.76	0.92	1.76	RHBDF2	chr17	protein_coding	rhomboid 5 homolog 2
ENSG00000197375.13	436.597	-1.22044	0.270187	-4.51702	6.27166e-06	7.97555e-05	1.43	1	1.09	0.49	0.42	0.51	SLC22A5	chr5	protein_coding	solute carrier family 22 member 5
ENSG00000196391.11	54.7268	-1.45086	0.433736	-3.34502	0.000822776	0.0061892	0.19	0.31	0.2	0.12	0.07	0.05	ZNF774	chr15	protein_coding	zinc finger protein 774
ENSG00000197070.14	1083.32	-2.07657	0.298626	-6.95377	3.55661e-12	1.12557e-10	10.17	11.22	12.87	1.97	2.19	3.42	ARRDC1	chr9	protein_coding	arrestin domain containing 1
ENSG00000029153.14	3171.42	-1.14437	0.349476	-3.27455	0.00105832	0.00767041	18.94	17.25	10.12	6.77	8.27	4.5	ARNTL2	chr12	protein_coding	aryl hydrocarbon receptor nuclear translocator like 2
ENSG00000237870.6	36.0218	-1.6166	0.4205	-3.84448	0.000120808	0.00114168	0.58	0.5	0.49	0.18	0.16	0.14	AC073130.1	chr7	lncRNA	--
ENSG00000122378.14	1896.39	-2.76524	0.241883	-11.4321	2.88998e-30	3.60921e-28	10.69	11.94	14.97	1.89	1.51	1.78	PRXL2A	chr10	protein_coding	peroxiredoxin like 2A
ENSG00000164976.9	235.598	-1.54613	0.359602	-4.29955	1.71145e-05	0.000197297	1.04	0.99	2.01	0.43	0.38	0.49	MYORG	chr9	protein_coding	myogenesis regulating glycosidase (putative)
ENSG00000233493.4	119.043	-2.37979	0.545841	-4.35986	1.30146e-05	0.000153072	3.92	5.03	12.35	0.99	0.66	2.19	TMEM238	chr19	protein_coding	transmembrane protein 238
ENSG00000134716.11	12.2169	-2.35931	0.708276	-3.33106	0.000865175	0.00644346	0.18	0.14	0.18	0.03	0.04	0.02	CYP2J2	chr1	protein_coding	cytochrome P450 family 2 subfamily J member 2
ENSG00000018236.15	2895.54	-8.21319	0.553091	-14.8496	6.99479e-50	2.49972e-47	16.89	21.72	18.59	0.14	0.03	0.01	CNTN1	chr12	protein_coding	contactin 1
ENSG00000180370.10	7807.91	-1.94349	0.259815	-7.4803	7.41534e-14	2.74285e-12	54.7	49.77	41.89	12.29	13.63	9.61	PAK2	chr3	protein_coding	p21 (RAC1) activated kinase 2
ENSG00000163435.16	120.482	-3.42297	0.652219	-5.24819	1.53598e-07	2.60814e-06	0.27	1.2	0.83	0.04	0.02	0.14	ELF3	chr1	protein_coding	E74 like ETS transcription factor 3
ENSG00000181409.14	91.7523	-1.89173	0.393568	-4.80662	1.53507e-06	2.21479e-05	0.22	0.23	0.37	0.05	0.07	0.09	AATK	chr17	protein_coding	apoptosis associated tyrosine kinase
ENSG00000236671.9	43.6569	-1.44901	0.433923	-3.33932	0.000839849	0.00628885	0.24	0.19	0.32	0.07	0.07	0.11	PRKG1-AS1	chr10	lncRNA	PRKG1 antisense RNA 1
ENSG00000139197.11	1442.62	-1.17011	0.25776	-4.53952	5.63813e-06	7.24782e-05	9.25	7.9	9.78	3.75	2.97	4.52	PEX5	chr12	protein_coding	peroxisomal biogenesis factor 5
ENSG00000250041.3	112.651	-1.09087	0.359441	-3.0349	0.00240613	0.0155342	1.13	1.62	2.37	0.82	0.68	0.75	CTD-2003C8.2	chr11	lncRNA	--
ENSG00000116254.18	150.492	-1.78911	0.571567	-3.13018	0.00174701	0.0118797	0.22	0.35	1.14	0.11	0.12	0.23	CHD5	chr1	protein_coding	chromodomain helicase DNA binding protein 5
ENSG00000147799.11	245.464	-1.40671	0.368602	-3.81635	0.000135441	0.001262	2.45	1.82	1.12	0.51	0.73	0.65	ARHGAP39	chr8	protein_coding	Rho GTPase activating protein 39
ENSG00000107130.10	1546.75	-1.29507	0.262069	-4.94172	7.74381e-07	1.17723e-05	11.03	10.61	8.17	3.22	4.11	3.99	NCS1	chr9	protein_coding	neuronal calcium sensor 1
ENSG00000163701.19	81.137	-4.45808	0.550618	-8.09651	5.65572e-16	2.52647e-14	0.41	0.87	1.19	0.05	0.03	0.03	IL17RE	chr3	protein_coding	interleukin 17 receptor E
ENSG00000184305.15	42.5072	-1.9837	0.435363	-4.55642	5.20323e-06	6.74099e-05	0.14	0.14	0.2	0.05	0.03	0.04	CCSER1	chr4	protein_coding	coiled-coil serine rich protein 1
ENSG00000124523.17	1212.88	-1.945	0.251711	-7.72712	1.10009e-14	4.4211e-13	3.9	4.16	4.57	1.07	0.79	1.22	SIRT5	chr6	protein_coding	sirtuin 5
ENSG00000276980.1	74.0434	-1.51244	0.393123	-3.84724	0.000119454	0.00113072	2.32	1.84	1.81	0.47	0.54	0.95	CTD-3128G10.7	chr19	lncRNA	--
ENSG00000108639.8	1191.75	-1.24047	0.364217	-3.40586	0.00065956	0.00513264	10.38	8.06	12.13	3.21	2.74	6.2	SYNGR2	chr17	protein_coding	synaptogyrin 2
ENSG00000103534.17	133.113	-2.25017	0.346077	-6.50194	7.9293e-11	2.11956e-09	0.99	1.01	0.62	0.15	0.2	0.17	TMC5	chr16	protein_coding	transmembrane channel like 5
ENSG00000047597.7	107.309	-3.89453	0.565447	-6.88753	5.67709e-12	1.75363e-10	1.14	1.37	0.38	0.11	0.04	0.03	XK	chrX	protein_coding	X-linked Kx blood group
ENSG00000147144.13	199.654	-2.50957	0.30981	-8.10035	5.48021e-16	2.45279e-14	1.37	1.34	2.02	0.29	0.23	0.26	CCDC120	chrX	protein_coding	coiled-coil domain containing 120
ENSG00000114859.16	606.158	-1.74028	0.267051	-6.51664	7.18982e-11	1.93078e-09	2.68	2.65	2.78	0.71	0.6	0.97	CLCN2	chr3	protein_coding	chloride voltage-gated channel 2
ENSG00000185432.12	681.848	-1.52574	0.525268	-2.90468	0.00367623	0.0222557	3.16	5.97	9.32	3.94	0.99	1.19	METTL7A	chr12	protein_coding	methyltransferase like 7A
ENSG00000129946.11	36.7547	-1.8466	0.54616	-3.38106	0.000722073	0.00554114	0.22	0.22	0.58	0.07	0.09	0.1	SHC2	chr19	protein_coding	SHC adaptor protein 2
ENSG00000126562.17	52.9304	-2.29103	0.577331	-3.96831	7.23833e-05	0.000727245	0.25	0.46	0.53	0.02	0.07	0.14	WNK4	chr17	protein_coding	WNK lysine deficient protein kinase 4
ENSG00000154153.15	29.2294	-4.04067	0.640439	-6.30922	2.80444e-10	7.0886e-09	0.09	0.11	0.06	0	0	0.01	RETREG1	chr5	protein_coding	reticulophagy regulator 1
ENSG00000260577.2	12.5171	-4.57394	1.03326	-4.4267	9.56849e-06	0.000116116	0.27	0.34	0.45	0.02	0	0.03	RP11-615I2.2	chr16	lncRNA	--
ENSG00000248846.3	5.36668	-5.86055	1.47654	-3.96912	7.214e-05	0.000725743	0.12	0.15	0.13	0	0	0	LINC02065	chr5	lncRNA	long intergenic non-protein coding RNA 2065
ENSG00000133740.11	386.931	-1.26928	0.298154	-4.25713	2.07064e-05	0.000234743	2.23	2.72	1.82	1.15	0.81	0.67	E2F5	chr8	protein_coding	E2F transcription factor 5
ENSG00000075391.17	1648.34	-1.66723	0.27677	-6.02389	1.7027e-09	3.84373e-08	4.43	3.4	3.7	1.04	1.38	0.97	RASAL2	chr1	protein_coding	RAS protein activator like 2
ENSG00000163254.5	5.22475	-5.82116	1.52998	-3.80473	0.000141958	0.00131533	0.34	0.68	0.23	0	0	0	CRYGC	chr2	protein_coding	crystallin gamma C
ENSG00000099889.14	83.3708	-1.28413	0.444877	-2.88648	0.00389579	0.0233476	0.53	0.74	0.29	0.21	0.12	0.27	ARVCF	chr22	protein_coding	ARVCF delta catenin family member
ENSG00000251432.7	64.5503	-3.37332	0.567621	-5.9429	2.80015e-09	6.10176e-08	0.17	0.67	0.66	0.04	0.04	0.05	LINC02615	chr4	lncRNA	long intergenic non-protein coding RNA 2615
ENSG00000280693.2	30.2749	-2.46809	0.558243	-4.42118	9.81648e-06	0.000118764	0.33	0.74	0.65	0.06	0.13	0.09	SH3PXD2A-AS1	chr10	lncRNA	SH3PXD2A antisense RNA 1
ENSG00000233461.6	180.02	-1.50446	0.304749	-4.93671	7.945e-07	1.20466e-05	1.28	1.37	1.77	0.46	0.39	0.6	RP11-295G20.2	chr1	lncRNA	--
ENSG00000105855.10	2675.42	-1.20686	0.44309	-2.72374	0.00645471	0.0353778	4.6	3.53	10.09	1.51	2.73	3.1	ITGB8	chr7	protein_coding	integrin subunit beta 8
ENSG00000251258.2	4.40842	-4.56137	1.58423	-2.87924	0.00398636	0.0238166	0.19	0.11	0.04	0	0.01	0	RFPL4B	chr6	protein_coding	ret finger protein like 4B
ENSG00000160439.16	282.473	-1.33723	0.254705	-5.25011	1.52005e-07	2.58676e-06	1.25	1.14	1.1	0.51	0.36	0.43	RDH13	chr19	protein_coding	retinol dehydrogenase 13
ENSG00000106789.13	241.204	-1.89755	0.350587	-5.41251	6.21466e-08	1.11907e-06	1.19	1.36	2.38	0.47	0.33	0.45	CORO2A	chr9	protein_coding	coronin 2A
ENSG00000165449.12	76.0113	-2.83793	0.611784	-4.63877	3.50491e-06	4.71155e-05	1.2	0.82	0.33	0.2	0.07	0.04	SLC16A9	chr10	protein_coding	solute carrier family 16 member 9
ENSG00000101856.10	5272.62	-1.09604	0.314256	-3.48774	0.000487114	0.00391935	95.93	110.6	71.3	54.52	39.97	27.57	PGRMC1	chrX	protein_coding	progesterone receptor membrane component 1
ENSG00000082458.12	1594.24	-1.07218	0.34535	-3.1046	0.00190535	0.0127622	5.59	9.42	5.43	4.29	1.96	2.91	DLG3	chrX	protein_coding	discs large MAGUK scaffold protein 3
ENSG00000162522.11	2818.13	-2.78722	0.228525	-12.1965	3.24306e-34	5.1598e-32	16.75	22.32	21.66	3.01	2.7	2.52	KIAA1522	chr1	protein_coding	KIAA1522
ENSG00000149295.14	66.4334	-4.5706	0.572155	-7.9884	1.36702e-15	5.9354e-14	0.53	0.56	1.21	0.03	0.02	0.04	DRD2	chr11	protein_coding	dopamine receptor D2
ENSG00000261183.5	110.213	-4.71906	0.471415	-10.0104	1.37171e-23	1.11802e-21	3.31	3.61	5.78	0.17	0.08	0.21	SPINT1-AS1	chr15	lncRNA	SPINT1 antisense RNA 1
ENSG00000288271.1	38.2422	-2.15182	0.509144	-4.22635	2.3751e-05	0.000265246	0.41	0.89	0.67	0.1	0.11	0.21	RP11-526D8.13	chr9	lncRNA	--
ENSG00000073350.14	130.761	-3.3636	0.346183	-9.71625	2.57076e-22	1.87787e-20	0.62	0.73	0.88	0.07	0.05	0.08	LLGL2	chr17	protein_coding	LLGL scribble cell polarity complex component 2
ENSG00000213123.11	42.308	-1.1754	0.417454	-2.81565	0.00486782	0.028107	1.24	1.24	1.01	0.7	0.35	0.41	DYNLT2B	chr3	protein_coding	dynein light chain Tctex-type 2B
ENSG00000185467.8	14.1862	-4.33929	0.978393	-4.43512	9.20216e-06	0.000112504	0.2	0.54	0.27	0	0.01	0.04	KPNA7	chr7	protein_coding	karyopherin subunit alpha 7
ENSG00000164171.11	5582.83	-2.0841	0.527472	-3.95111	7.77884e-05	0.000773277	14.08	12.52	58.05	5.03	6.82	6.75	ITGA2	chr5	protein_coding	integrin subunit alpha 2
ENSG00000104324.16	39.5426	-6.28671	0.948852	-6.62559	3.45852e-11	9.70266e-10	0.48	0.42	0.78	0.01	0.01	0	CPQ	chr8	protein_coding	carboxypeptidase Q
ENSG00000182463.16	26.2672	-1.50032	0.573777	-2.61482	0.00892754	0.0463414	0.06	0.04	0.12	0.02	0.02	0.03	TSHZ2	chr20	protein_coding	teashirt zinc finger homeobox 2
ENSG00000255910.2	5.50787	-5.89871	1.52049	-3.87948	0.000104679	0.00100562	0.11	0.05	0.14	0	0	0	RP11-405A12.2	chr12	lncRNA	--
ENSG00000170417.16	109.926	-1.41806	0.319464	-4.43888	9.04287e-06	0.000110789	0.67	0.62	0.65	0.28	0.24	0.17	TMEM182	chr2	protein_coding	transmembrane protein 182
ENSG00000230587.2	3.23906	-5.13289	1.68344	-3.04905	0.00229566	0.0149708	0.02	0.06	0.08	0	0	0	LINC02580	chr2	lncRNA	long intergenic non-protein coding RNA 2580
ENSG00000170522.10	2146.06	-1.2025	0.340537	-3.53119	0.000413687	0.0033944	7.38	12.74	10.49	6.21	3.3	3.01	ELOVL6	chr4	protein_coding	ELOVL fatty acid elongase 6
ENSG00000185658.14	2603.06	-1.06666	0.29817	-3.57734	0.000347112	0.00291191	4.03	4.31	3.22	2.14	1.87	1.16	BRWD1	chr21	protein_coding	bromodomain and WD repeat domain containing 1
ENSG00000129353.15	3829.32	-1.61113	0.245327	-6.56729	5.12406e-11	1.41194e-09	23.93	31.07	31.5	9.66	6.99	9.9	SLC44A2	chr19	protein_coding	solute carrier family 44 member 2
ENSG00000138413.14	3542.08	-1.29834	0.3362	-3.86181	0.00011255	0.00107324	17.17	33.94	28.72	12.85	6.69	10.95	IDH1	chr2	protein_coding	isocitrate dehydrogenase (NADP(+)) 1
ENSG00000079691.18	1896.96	-1.03009	0.239901	-4.29383	1.75619e-05	0.000202154	9.98	9.61	7.93	5.05	3.94	3.67	CARMIL1	chr6	protein_coding	capping protein regulator and myosin 1 linker 1
ENSG00000182986.15	850.677	-1.74734	0.285156	-6.12766	8.91827e-10	2.09255e-08	2.75	3.41	2.46	1.03	0.78	0.59	ZNF320	chr19	protein_coding	zinc finger protein 320
ENSG00000110881.12	128.638	-1.42363	0.400218	-3.55713	0.000374923	0.00311261	0.59	0.75	1.08	0.2	0.23	0.42	ASIC1	chr12	protein_coding	acid sensing ion channel subunit 1
ENSG00000156675.16	1267.81	-1.2956	0.284157	-4.55946	5.1286e-06	6.65543e-05	5.21	4.34	4.29	1.35	2.08	1.82	RAB11FIP1	chr8	protein_coding	RAB11 family interacting protein 1
ENSG00000091831.24	81.2709	-5.31823	0.558906	-9.51544	1.80945e-21	1.24354e-19	0.28	0.29	0.29	0	0.01	0	ESR1	chr6	protein_coding	estrogen receptor 1
ENSG00000248383.5	29.3619	-3.31363	0.546154	-6.06721	1.30153e-09	2.98452e-08	0.17	0.21	0.19	0.02	0.01	0.02	PCDHAC1	chr5	protein_coding	protocadherin alpha subfamily C, 1
ENSG00000112175.8	778.723	-2.63112	0.403493	-6.52086	6.99069e-11	1.88384e-09	12	6.58	6.31	1.99	1.01	0.82	BMP5	chr6	protein_coding	bone morphogenetic protein 5
ENSG00000182580.3	168.72	-3.0378	0.476776	-6.37154	1.87139e-10	4.81936e-09	0.95	1.46	2.51	0.32	0.12	0.13	EPHB3	chr3	protein_coding	EPH receptor B3
ENSG00000175841.8	4.73179	-4.66418	1.49317	-3.12367	0.00178611	0.0121067	0.24	0.23	0.15	0	0	0.02	FAM172BP	chr3	processed_pseudogene	family with sequence similarity 172 member B, pseudogene
ENSG00000162437.14	747.406	-1.45892	0.27174	-5.36881	7.92582e-08	1.40972e-06	4.6	5.18	3.62	1.93	1.38	1.27	RAVER2	chr1	protein_coding	ribonucleoprotein, PTB binding 2
ENSG00000169174.11	11229.9	-3.65611	1.19913	-3.04896	0.00229633	0.0149709	40.79	73.73	156.1	2.04	1.48	16.51	PCSK9	chr1	protein_coding	proprotein convertase subtilisin/kexin type 9
ENSG00000231304.2	12.8687	-2.19457	0.728606	-3.01201	0.00259526	0.0165619	0.07	0.1	0.07	0.01	0.03	0.01	SGO1-AS1	chr3	lncRNA	SGO1 antisense RNA 1
ENSG00000164794.9	18.3495	-2.76558	0.737982	-3.74749	0.00017861	0.001605	0.09	0.05	0.2	0.02	0.01	0.01	KCNV1	chr8	protein_coding	potassium voltage-gated channel modifier subfamily V member 1
ENSG00000273247.5	109.827	-1.02333	0.302108	-3.3873	0.000705851	0.00544002	0.49	0.51	0.38	0.24	0.19	0.2	RAB33B-AS1	chr4	lncRNA	RAB33B antisense RNA 1
ENSG00000234667.2	5.12256	-5.79472	1.89716	-3.05442	0.002255	0.0147636	0.01	0.01	0.18	0	0	0	ACTL11P	chr3	unitary_pseudogene	actin like 11, pseudogene
ENSG00000223723.1	27.8482	-3.04178	0.564009	-5.39313	6.92397e-08	1.23816e-06	1.08	0.69	1.21	0.15	0.1	0.1	TFDP1P2	chrX	processed_pseudogene	TFDP1 pseudogene 2
ENSG00000259985.1	75.0009	-1.88056	0.345043	-5.4502	5.03125e-08	9.1952e-07	2.78	2.1	2.59	0.64	0.66	0.6	RP11-549B18.1	chr18	lncRNA	--
ENSG00000188747.9	50.6637	-3.53412	0.63332	-5.58031	2.40093e-08	4.56766e-07	0.73	1.89	1.52	0.05	0.05	0.24	NOXA1	chr9	protein_coding	NADPH oxidase activator 1
ENSG00000183666.17	74.7344	-1.0001	0.368183	-2.71631	0.0066014	0.03603	0.35	0.3	0.48	0.22	0.13	0.18	GUSBP1	chr5	transcribed_unprocessed_pseudogene	GUSB pseudogene 1
ENSG00000120913.23	398.532	-2.34037	0.433419	-5.39978	6.67227e-08	1.19591e-06	1.52	0.56	1.88	0.23	0.22	0.28	PDLIM2	chr8	protein_coding	PDZ and LIM domain 2
ENSG00000156345.18	239.247	-1.1544	0.34049	-3.39041	0.000697878	0.00539288	1.22	1.04	2.01	0.55	0.55	0.69	CDK20	chr9	protein_coding	cyclin dependent kinase 20
ENSG00000185842.16	853.261	-1.46109	0.324554	-4.50183	6.73715e-06	8.52381e-05	1.69	1.76	1.26	0.74	0.52	0.35	DNAH14	chr1	protein_coding	dynein axonemal heavy chain 14
ENSG00000105357.19	236.362	-6.06025	0.442408	-13.6983	1.03892e-42	2.48795e-40	0.99	1	1.32	0.01	0.02	0.02	MYH14	chr19	protein_coding	myosin heavy chain 14
ENSG00000160752.15	6652.21	-1.51505	0.388951	-3.89521	9.81143e-05	0.000951976	36.5	61.12	99.32	18.41	17.28	28.6	FDPS	chr1	protein_coding	farnesyl diphosphate synthase
ENSG00000099251.14	25.6137	-2.43235	0.580162	-4.19253	2.75865e-05	0.000303844	0.38	1	0.77	0.14	0.14	0.09	HSD17B7P2	chr10	transcribed_unprocessed_pseudogene	hydroxysteroid 17-beta dehydrogenase 7 pseudogene 2
ENSG00000174292.12	283.879	-1.11683	0.295025	-3.78554	0.000153378	0.00140767	2.23	2	3.21	1.11	0.94	1.17	TNK1	chr17	protein_coding	tyrosine kinase non receptor 1
ENSG00000089356.19	8.73982	-4.65363	1.39777	-3.32932	0.000870586	0.00647192	0.01	0.15	0.21	0.01	0.01	0	FXYD3	chr19	protein_coding	FXYD domain containing ion transport regulator 3
ENSG00000180287.17	17.0281	-5.64171	1.25597	-4.49192	7.05849e-06	8.89645e-05	0.1	0.14	0.02	0	0	0	PLD5	chr1	protein_coding	phospholipase D family member 5
ENSG00000147614.4	225.656	-5.0842	0.504781	-10.0721	7.33898e-24	6.13227e-22	2.26	2.69	6.1	0.05	0.13	0.12	ATP6V0D2	chr8	protein_coding	ATPase H+ transporting V0 subunit d2
ENSG00000183960.9	4.87007	-5.72084	1.50468	-3.80204	0.000143511	0.00132813	0.04	0.04	0.05	0	0	0	KCNH8	chr3	protein_coding	potassium voltage-gated channel subfamily H member 8
ENSG00000124102.5	814.282	-2.81992	0.4888	-5.76906	7.97163e-09	1.61864e-07	77.46	47.67	65.93	3.86	5.49	15.95	PI3	chr20	protein_coding	peptidase inhibitor 3
ENSG00000125657.5	163.08	-2.35668	0.368238	-6.39989	1.55491e-10	4.04015e-09	3.5	6.04	2.91	0.64	0.8	0.8	TNFSF9	chr19	protein_coding	TNF superfamily member 9
ENSG00000144452.15	308.404	-2.43419	0.447739	-5.43663	5.42973e-08	9.90009e-07	0.63	1.54	1.87	0.22	0.32	0.15	ABCA12	chr2	protein_coding	ATP binding cassette subfamily A member 12
ENSG00000131242.18	193.025	-2.88161	0.365754	-7.87854	3.31241e-15	1.38888e-13	0.42	0.57	0.66	0.07	0.04	0.1	RAB11FIP4	chr17	protein_coding	RAB11 family interacting protein 4
ENSG00000253187.2	73.5312	-2.99741	0.365534	-8.2001	2.40189e-16	1.10921e-14	2.01	1.89	1.96	0.22	0.23	0.24	HOXA10-AS	chr7	lncRNA	HOXA10 antisense RNA
ENSG00000141449.15	670.22	-4.11665	0.283725	-14.5093	1.05779e-47	3.36594e-45	2.75	3.21	2.94	0.21	0.16	0.11	GREB1L	chr18	protein_coding	GREB1 like retinoic acid receptor coactivator
ENSG00000112769.20	1753.06	-2.19931	0.392025	-5.61014	2.02169e-08	3.88757e-07	6.73	6.96	4.12	1.39	1.6	0.62	LAMA4	chr6	protein_coding	laminin subunit alpha 4
ENSG00000133985.3	112.281	-2.46888	0.414116	-5.96181	2.49455e-09	5.50293e-08	0.75	0.95	1.07	0.08	0.2	0.18	TTC9	chr14	protein_coding	tetratricopeptide repeat domain 9
ENSG00000057149.16	694.443	-4.24542	0.634932	-6.68642	2.28689e-11	6.53409e-10	8.39	23.66	25.59	0.74	0.18	1.93	SERPINB3	chr18	protein_coding	serpin family B member 3
ENSG00000196335.13	2.78003	-4.91058	1.76646	-2.77989	0.00543766	0.0309057	0.03	0.03	0.01	0	0	0	STK31	chr7	protein_coding	serine/threonine kinase 31
ENSG00000156711.17	442.895	-4.21752	0.292423	-14.4226	3.72823e-47	1.13951e-44	2.46	3.57	2.86	0.14	0.13	0.18	MAPK13	chr6	protein_coding	mitogen-activated protein kinase 13
ENSG00000171847.11	36.5079	-1.86335	0.433974	-4.29369	1.75724e-05	0.000202174	0.51	0.64	0.52	0.13	0.12	0.18	FAM90A1	chr12	protein_coding	family with sequence similarity 90 member A1
ENSG00000197943.10	43.1701	-1.38165	0.391148	-3.53229	0.000411975	0.00338753	0.11	0.12	0.11	0.04	0.05	0.04	PLCG2	chr16	protein_coding	phospholipase C gamma 2
ENSG00000170465.10	22.0332	-6.92522	1.3551	-5.11048	3.21333e-07	5.19783e-06	0.45	0.12	0.53	0.01	0	0	KRT6C	chr12	protein_coding	keratin 6C
ENSG00000115507.10	63.8039	-2.35613	0.381919	-6.16918	6.86471e-10	1.64562e-08	0.54	0.57	0.52	0.11	0.06	0.13	OTX1	chr2	protein_coding	orthodenticle homeobox 1
ENSG00000102934.10	95.4794	-3.05383	0.380344	-8.02913	9.81673e-16	4.3188e-14	0.39	0.57	0.5	0.06	0.03	0.07	PLLP	chr16	protein_coding	plasmolipin
ENSG00000273331.1	359.876	-3.83516	0.55592	-6.89877	5.2456e-12	1.63338e-10	6.74	9.9	35.09	0.93	0.97	1.48	TM4SF19-DYNLT2B	chr3	protein_coding	TM4SF19-DYNLT2B readthrough (NMD candidate)
ENSG00000206073.11	285.137	-2.01216	0.644488	-3.1221	0.00179565	0.0121571	2.18	7.9	7.24	0.83	0.36	2.81	SERPINB4	chr18	protein_coding	serpin family B member 4
ENSG00000125508.4	296.067	-3.38929	0.33934	-9.98789	1.72212e-23	1.389e-21	2.94	2.76	4.11	0.25	0.23	0.4	SRMS	chr20	protein_coding	src-related kinase lacking C-terminal regulatory tyrosine and N-terminal myristylation sites
ENSG00000253549.6	42.859	-1.97769	0.415508	-4.7597	1.93879e-06	2.75619e-05	0.43	0.55	0.39	0.12	0.12	0.09	CA3-AS1	chr8	lncRNA	CA3 antisense RNA 1
ENSG00000147231.14	114.13	-4.16866	0.378678	-11.0084	3.4798e-28	3.62477e-26	1.22	1	1.08	0.06	0.06	0.05	RADX	chrX	protein_coding	RPA1 related single stranded DNA binding protein, X-linked
ENSG00000261068.2	4.16365	-5.49589	1.92526	-2.85462	0.00430881	0.0254098	0.01	0.01	0.28	0	0	0	RP11-7K24.3	chr6	lncRNA	--
ENSG00000135643.5	169.695	-2.07067	0.294248	-7.03716	1.96192e-12	6.32966e-11	1.26	1.34	1.59	0.29	0.27	0.38	KCNMB4	chr12	protein_coding	potassium calcium-activated channel subfamily M regulatory beta subunit 4
ENSG00000130545.16	177.463	-7.72192	0.722382	-10.6895	1.13961e-26	1.11226e-24	4.04	6.44	5.94	0.02	0.01	0.04	CRB3	chr19	protein_coding	crumbs cell polarity complex component 3
ENSG00000198246.9	149.653	-1.47674	0.311997	-4.73318	2.2103e-06	3.10606e-05	0.86	0.98	1.16	0.32	0.26	0.43	SLC29A3	chr10	protein_coding	solute carrier family 29 member 3
ENSG00000113161.17	4935.46	-1.96217	0.316166	-6.20613	5.43045e-10	1.3195e-08	13.81	27.62	16.42	5.6	4.45	3.8	HMGCR	chr5	protein_coding	3-hydroxy-3-methylglutaryl-CoA reductase
ENSG00000166689.16	136.177	-5.7517	0.548844	-10.4797	1.07127e-25	9.87481e-24	0.58	0.42	0.8	0	0.02	0.01	PLEKHA7	chr11	protein_coding	pleckstrin homology domain containing A7
ENSG00000151778.11	5.24298	-4.81688	1.60242	-3.006	0.00264713	0.0168328	0.24	0.12	0.02	0	0	0.01	SERP2	chr13	protein_coding	stress associated endoplasmic reticulum protein family member 2
ENSG00000099194.6	96753.4	-3.10351	0.547394	-5.66961	1.43123e-08	2.8127e-07	490.35	610.58	1349.22	59.1	36.31	171.9	SCD	chr10	protein_coding	stearoyl-CoA desaturase
ENSG00000081760.17	1969.1	-1.47885	0.398628	-3.70984	0.00020739	0.00183382	2.55	3.77	7.1	1.36	1.17	1.97	AACS	chr12	protein_coding	acetoacetyl-CoA synthetase
ENSG00000205002.4	890.466	-3.03578	0.316287	-9.59816	8.13805e-22	5.76337e-20	16.52	16.2	16.19	2.84	1.4	1.41	AARD	chr8	protein_coding	alanine and arginine rich domain containing protein
ENSG00000049167.16	699.097	-1.00173	0.32456	-3.08644	0.00202572	0.0134714	1	0.98	0.63	0.53	0.42	0.28	ERCC8	chr5	protein_coding	ERCC excision repair 8, CSA ubiquitin ligase complex subunit
ENSG00000169247.14	364.545	-1.4318	0.297482	-4.81308	1.48624e-06	2.14967e-05	0.35	0.41	0.27	0.11	0.14	0.11	SH3TC2	chr5	protein_coding	SH3 domain and tetratricopeptide repeats 2
ENSG00000234614.1	14.3587	-2.91556	0.713452	-4.08656	4.37823e-05	0.000464817	0.98	1.33	1.4	0.25	0.12	0.09	C2CD4D-AS1	chr1	lncRNA	C2CD4D and THEM5 antisense RNA 1
ENSG00000188042.8	1279.03	-1.0836	0.394349	-2.74782	0.00599921	0.0334347	14.52	7.99	9.19	5.23	6.2	2.59	ARL4C	chr2	protein_coding	ADP ribosylation factor like GTPase 4C
ENSG00000188322.8	42.8404	-2.95398	0.499222	-5.91716	3.27549e-09	7.05811e-08	0.27	0.47	0.33	0.07	0.02	0.04	SBK1	chr16	protein_coding	SH3 domain binding kinase 1
ENSG00000158201.10	1385.65	-1.42651	0.340412	-4.19053	2.78305e-05	0.000306241	8.38	11.91	14.29	5.31	4.22	2.52	ABHD3	chr18	protein_coding	abhydrolase domain containing 3, phospholipase
ENSG00000259673.6	189.447	-1.36	0.281247	-4.83559	1.32754e-06	1.9346e-05	0.51	0.61	0.63	0.26	0.2	0.17	IQCH-AS1	chr15	lncRNA	IQCH antisense RNA 1
ENSG00000140479.18	571.195	-6.19201	0.373173	-16.5929	7.84556e-62	4.92553e-59	1.55	1.38	0.9	0.02	0.01	0.02	PCSK6	chr15	protein_coding	proprotein convertase subtilisin/kexin type 6
ENSG00000168269.10	81.6395	-3.19483	0.549453	-5.81457	6.07897e-09	1.25854e-07	1.9	1.12	1.66	0.07	0.09	0.32	FOXI1	chr5	protein_coding	forkhead box I1
ENSG00000117266.16	392.755	-1.9691	0.462525	-4.25727	2.06934e-05	0.000234711	1.29	2.15	3.37	0.43	0.31	0.89	CDK18	chr1	protein_coding	cyclin dependent kinase 18
ENSG00000104413.18	2636.7	-9.15794	0.570008	-16.0664	4.39197e-58	2.04042e-55	22.95	40.48	17.05	0.11	0.01	0.02	ESRP1	chr8	protein_coding	epithelial splicing regulatory protein 1
ENSG00000160685.13	777.501	-1.15554	0.259115	-4.45957	8.21228e-06	0.00010174	4.76	7.16	6.62	2.98	2.17	2.65	ZBTB7B	chr1	protein_coding	zinc finger and BTB domain containing 7B
ENSG00000060140.9	60.9812	-2.99042	0.408628	-7.31819	2.51343e-13	8.77963e-12	0.74	0.9	0.69	0.07	0.12	0.08	STYK1	chr12	protein_coding	serine/threonine/tyrosine kinase 1
ENSG00000148200.17	198.094	-3.21532	0.329481	-9.75872	1.69277e-22	1.2603e-20	0.97	1.62	1.15	0.12	0.11	0.15	NR6A1	chr9	protein_coding	nuclear receptor subfamily 6 group A member 1
ENSG00000261780.3	10.4963	-4.90276	1.34591	-3.6427	0.000269792	0.00232025	0.35	0.2	0.05	0.02	0	0	LINC02582	chr18	lncRNA	long intergenic non-protein coding RNA 2582
ENSG00000131650.14	386.933	-1.25259	0.293452	-4.26846	1.9683e-05	0.000224016	5.31	5.08	6.84	2.17	1.75	2.87	KREMEN2	chr16	protein_coding	kringle containing transmembrane protein 2
ENSG00000250072.6	4.90636	-3.77346	1.38053	-2.73334	0.0062695	0.0345814	0.04	0.08	0.02	0.01	0	0	SH3TC2-DT	chr5	lncRNA	SH3TC2 divergent transcript
ENSG00000196653.12	203.108	-1.46326	0.283475	-5.16188	2.44483e-07	4.01634e-06	2.61	2.1	2.02	0.9	0.75	0.65	ZNF502	chr3	protein_coding	zinc finger protein 502
ENSG00000124466.9	1148.94	-2.61153	0.384037	-6.80021	1.04468e-11	3.11113e-10	16.2	14.44	28.61	1.9	3.41	3.69	LYPD3	chr19	protein_coding	LY6/PLAUR domain containing 3
ENSG00000154102.11	387.063	-3.00346	0.336808	-8.91743	4.7723e-19	2.80647e-17	6.64	7.02	9.72	0.94	0.58	1.22	C16orf74	chr16	protein_coding	chromosome 16 open reading frame 74
ENSG00000266405.3	40.4722	-1.2437	0.401789	-3.0954	0.0019655	0.0131084	0.8	1.21	0.96	0.38	0.39	0.39	CBX3P2	chr18	transcribed_processed_pseudogene	chromobox 3 pseudogene 2
ENSG00000155066.16	1388.82	-4.37247	0.269082	-16.2495	2.25027e-59	1.18799e-56	8.32	11.93	12.19	0.45	0.46	0.55	PROM2	chr2	protein_coding	prominin 2
ENSG00000181982.19	84.5365	-2.05708	0.345001	-5.96252	2.48383e-09	5.48448e-08	0.28	0.44	0.33	0.08	0.08	0.08	CCDC149	chr4	protein_coding	coiled-coil domain containing 149
ENSG00000246082.2	18.6458	-7.65777	1.30854	-5.85215	4.85263e-09	1.02103e-07	0.26	0.41	0.53	0	0	0	NUDT16L2P	chr3	transcribed_unitary_pseudogene	nudix hydrolase 16 like 2, pseudogene
ENSG00000136867.11	688.626	-1.80209	0.290913	-6.19461	5.84282e-10	1.41378e-08	11.45	7.6	12.91	3.01	2.9	2.69	SLC31A2	chr9	protein_coding	solute carrier family 31 member 2
ENSG00000189280.3	770.65	-7.77548	0.479039	-16.2314	3.0251e-59	1.56156e-56	24.38	23.04	36.42	0.17	0.17	0.02	GJB5	chr1	protein_coding	gap junction protein beta 5
ENSG00000121316.11	197.027	-4.87543	0.384934	-12.6656	9.17027e-37	1.66419e-34	3.54	3.64	4.71	0.13	0.17	0.08	PLBD1	chr12	protein_coding	phospholipase B domain containing 1
ENSG00000181634.8	51.8413	-3.79445	0.619256	-6.12744	8.93022e-10	2.09324e-08	0.26	0.53	0.14	0.02	0.03	0.01	TNFSF15	chr9	protein_coding	TNF superfamily member 15
ENSG00000224984.1	11.0081	-5.91377	1.3805	-4.28378	1.83745e-05	0.000210537	0.49	0.81	1.45	0	0	0.04	RP11-524H19.2	chr6	lncRNA	--
ENSG00000236098.1	29.6824	-2.68636	0.619497	-4.33636	1.4486e-05	0.000169178	1.48	1.35	3.59	0.17	0.32	0.43	RP11-148B18.4	chr1	lncRNA	--
ENSG00000159023.22	1149.1	-2.54937	0.338456	-7.53235	4.9835e-14	1.86412e-12	1.89	2.63	2.77	0.49	0.22	0.46	EPB41	chr1	protein_coding	erythrocyte membrane protein band 4.1
ENSG00000146411.6	17.7232	-2.07917	0.722773	-2.87666	0.00401913	0.0239816	0.05	0.21	0.13	0.05	0.01	0.02	SLC2A12	chr6	protein_coding	solute carrier family 2 member 12
ENSG00000123159.16	3293.15	-1.04207	0.261129	-3.99064	6.58951e-05	0.00066871	23.36	29.8	21	10.19	9.83	13.59	GIPC1	chr19	protein_coding	GIPC PDZ domain containing family member 1
ENSG00000102886.15	35.6262	-3.12433	0.604794	-5.16595	2.39221e-07	3.94383e-06	0.84	1.53	0.66	0.15	0.15	0.03	GDPD3	chr16	protein_coding	glycerophosphodiester phosphodiesterase domain containing 3
ENSG00000135801.10	4281.51	-1.17893	0.257827	-4.57258	4.81767e-06	6.27648e-05	24.68	17.97	25.91	8.92	9.89	9.53	TAF5L	chr1	protein_coding	TATA-box binding protein associated factor 5 like
ENSG00000233203.6	15.1682	-2.45386	0.729477	-3.36387	0.000768588	0.00584595	1.15	0.39	0.93	0.1	0.11	0.21	DHCR24-DT	chr1	lncRNA	DHCR24 divergent transcript
ENSG00000113356.13	1547.47	-1.38547	0.474896	-2.91743	0.00352934	0.0215179	17.37	18.2	5.69	7.75	4.4	2.77	POLR3G	chr5	protein_coding	RNA polymerase III subunit G
ENSG00000241749.4	133.151	-1.48139	0.425367	-3.48262	0.000496539	0.00398277	1.74	3.57	1.88	0.57	1.14	0.65	RPSAP52	chr12	transcribed_processed_pseudogene	ribosomal protein SA pseudogene 52
ENSG00000251188.1	16.5054	-7.48081	1.35991	-5.50095	3.77742e-08	7.03653e-07	2.03	1.82	0.6	0	0	0	RP11-478C6.6	chr4	processed_pseudogene	--
ENSG00000231298.7	85.6478	-2.01013	0.634151	-3.16979	0.00152548	0.010562	1.15	2.2	0.28	0.44	0.24	0.17	MANCR	chr10	lncRNA	mitotically associated long non coding RNA
ENSG00000165092.13	49.1281	-4.21717	0.580284	-7.26743	3.66399e-13	1.25163e-11	0.79	1.07	0.57	0.06	0.05	0.01	ALDH1A1	chr9	protein_coding	aldehyde dehydrogenase 1 family member A1
ENSG00000106688.12	588.249	-1.29936	0.437832	-2.96772	0.00300022	0.0187306	5.74	7.19	2.71	2.05	2.74	1.11	SLC1A1	chr9	protein_coding	solute carrier family 1 member 1
ENSG00000253616.5	32.6298	-1.80602	0.49131	-3.67594	0.000236975	0.002064	1.26	1.48	1.53	0.64	0.28	0.24	RP11-875O11.3	chr8	lncRNA	--
ENSG00000275342.5	355.72	-1.23256	0.275781	-4.46933	7.84649e-06	9.75206e-05	2.68	2.9	2.06	1.27	0.86	0.93	PRAG1	chr8	protein_coding	PEAK1 related, kinase-activating pseudokinase 1
ENSG00000117595.12	1434.58	-8.35999	0.441426	-18.9386	5.48488e-80	9.80063e-77	10.08	12.28	20.31	0.05	0.04	0.03	IRF6	chr1	protein_coding	interferon regulatory factor 6
ENSG00000117318.9	3940.9	-1.33301	0.290642	-4.58642	4.50914e-06	5.90433e-05	86.18	87.84	105.43	35.38	23.69	45.18	ID3	chr1	protein_coding	inhibitor of DNA binding 3, HLH protein
ENSG00000157617.17	961.399	-1.25363	0.238238	-5.26209	1.42424e-07	2.4406e-06	3.87	3.61	4.01	1.31	1.53	1.65	C2CD2	chr21	protein_coding	C2 calcium dependent domain containing 2
ENSG00000144130.11	8.86684	-4.69835	1.34826	-3.48475	0.0004926	0.00395664	0.04	0.07	0.19	0	0.01	0	NT5DC4	chr2	protein_coding	5'-nucleotidase domain containing 4
ENSG00000288098.1	17.3266	-2.8038	0.675991	-4.14768	3.35856e-05	0.000362865	0.32	0.33	0.19	0.02	0.03	0.06	RP11-485I9.1	chrX	lncRNA	--
ENSG00000274414.1	84.2855	-1.61641	0.473907	-3.41083	0.000647666	0.00506042	0.83	2.2	1.03	0.3	0.33	0.6	RP5-965G21.4	chr20	lncRNA	--
ENSG00000144908.14	5.8614	-3.42383	1.16775	-2.932	0.00336784	0.020647	0.02	0.02	0.02	0	0	0	ALDH1L1	chr3	protein_coding	aldehyde dehydrogenase 1 family member L1
ENSG00000184992.13	3071.38	-1.08702	0.259234	-4.19321	2.75035e-05	0.000303074	17.49	16.84	11.83	7.65	6.77	5.94	BRI3BP	chr12	protein_coding	BRI3 binding protein
ENSG00000160588.10	273.55	-4.43914	0.309671	-14.3351	1.32148e-46	3.93546e-44	3.24	3.31	3.18	0.18	0.14	0.11	MPZL3	chr11	protein_coding	myelin protein zero like 3
ENSG00000133477.17	543.746	-1.39401	0.251618	-5.54018	3.02153e-08	5.67858e-07	1.35	1.23	0.97	0.42	0.43	0.42	FAM83F	chr22	protein_coding	family with sequence similarity 83 member F
ENSG00000140832.11	255.729	-9.57695	1.05955	-9.03872	1.58512e-19	9.68968e-18	2.02	2.22	1.73	0	0	0	MARVELD3	chr16	protein_coding	MARVEL domain containing 3
ENSG00000170482.17	4.36507	-5.56363	1.58252	-3.51567	0.000438641	0.00357641	0.05	0.04	0.11	0	0	0	SLC23A1	chr5	protein_coding	solute carrier family 23 member 1
ENSG00000123364.5	600.934	-1.97525	0.25806	-7.65424	1.94465e-14	7.57924e-13	9.73	9.87	10.52	2.02	2.22	2.91	HOXC13	chr12	protein_coding	homeobox C13
ENSG00000086300.16	452.905	-5.74917	0.499736	-11.5044	1.25331e-30	1.6174e-28	6.3	8.83	3.22	0.19	0.09	0.05	SNX10	chr7	protein_coding	sorting nexin 10
ENSG00000164764.11	5.25913	-3.85054	1.44468	-2.66532	0.00769159	0.0408291	0.08	0.08	0.02	0.01	0	0	SBSPON	chr8	protein_coding	somatomedin B and thrombospondin type 1 domain containing
ENSG00000008853.17	2127.5	-1.20295	0.343879	-3.49819	0.000468433	0.00379137	8.4	7.97	16.85	4.35	4.14	5.02	RHOBTB2	chr8	protein_coding	Rho related BTB domain containing 2
ENSG00000169248.13	6.56175	-3.57087	1.20567	-2.96173	0.00305917	0.0190513	0.28	0.14	0.08	0.03	0	0.01	CXCL11	chr4	protein_coding	C-X-C motif chemokine ligand 11
ENSG00000093010.15	2898.71	-1.29804	0.271846	-4.77492	1.79783e-06	2.5763e-05	13.35	15.4	12.71	4.57	4.32	6.87	COMT	chr22	protein_coding	catechol-O-methyltransferase
ENSG00000143375.15	110.52	-2.65077	0.381417	-6.94979	3.65821e-12	1.15614e-10	0.63	0.94	0.56	0.15	0.07	0.11	CGN	chr1	protein_coding	cingulin
ENSG00000185485.14	186.664	-1.19285	0.264082	-4.51698	6.27291e-06	7.97555e-05	1.76	1.99	1.99	0.88	0.8	0.67	SDHAP1	chr3	transcribed_unprocessed_pseudogene	succinate dehydrogenase complex flavoprotein subunit A pseudogene 1
ENSG00000057252.13	2236.64	-1.31521	0.308348	-4.26535	1.99591e-05	0.000227047	11.91	13.24	8.65	5.56	4.25	2.94	SOAT1	chr1	protein_coding	sterol O-acyltransferase 1
ENSG00000188095.6	26.5823	-3.47842	0.605178	-5.74776	9.0431e-09	1.82504e-07	0.52	0.76	0.72	0.07	0.02	0.08	MESP2	chr15	protein_coding	mesoderm posterior bHLH transcription factor 2
ENSG00000114503.11	3321.38	-1.93847	0.215836	-8.98119	2.67843e-19	1.60354e-17	27.41	24.07	24.82	6.51	6.36	5.76	NCBP2	chr3	protein_coding	nuclear cap binding protein subunit 2
ENSG00000105997.23	152.333	-1.58629	0.589962	-2.68879	0.00717109	0.0386132	0.97	2.45	0.55	0.69	0.4	0.15	HOXA3	chr7	protein_coding	homeobox A3
ENSG00000129675.16	17.2206	-3.78465	0.778867	-4.85918	1.17875e-06	1.73959e-05	0.09	0.18	0.19	0	0.01	0.01	ARHGEF6	chrX	protein_coding	Rac/Cdc42 guanine nucleotide exchange factor 6
ENSG00000197044.11	23.6568	-8.00031	1.30141	-6.14739	7.87667e-10	1.86892e-08	0.22	0.37	0.15	0	0	0	ZNF441	chr19	protein_coding	zinc finger protein 441
ENSG00000022567.10	185.787	-1.05842	0.345073	-3.06723	0.00216054	0.0142294	0.69	0.65	0.82	0.23	0.28	0.46	SLC45A4	chr8	protein_coding	solute carrier family 45 member 4
ENSG00000144677.15	1533.76	-1.73534	0.248949	-6.97067	3.15432e-12	1.00235e-10	10.75	11.08	7.94	3.24	2.61	2.53	CTDSPL	chr3	protein_coding	CTD small phosphatase like
ENSG00000286472.1	5.98916	-6.01975	1.48244	-4.0607	4.89252e-05	0.000513549	0.11	0.15	0.27	0	0	0	RP4-738P15.7	chr20	lncRNA	--
ENSG00000162676.12	51.4489	-1.84393	0.481461	-3.82988	0.000128208	0.00120135	0.31	0.52	0.35	0.17	0.05	0.09	GFI1	chr1	protein_coding	growth factor independent 1 transcriptional repressor
ENSG00000139174.12	892.513	-3.86152	0.230615	-16.7445	6.21584e-63	4.37539e-60	4.87	4.85	5.32	0.32	0.32	0.33	PRICKLE1	chr12	protein_coding	prickle planar cell polarity protein 1
ENSG00000074211.14	967.847	-3.26063	0.361482	-9.0202	1.87753e-19	1.14171e-17	4.75	5.94	3.22	0.41	0.62	0.31	PPP2R2C	chr4	protein_coding	protein phosphatase 2 regulatory subunit Bgamma
ENSG00000259052.1	27.5338	-1.65558	0.533035	-3.10595	0.00189672	0.0127154	5.06	3.4	6.54	0.87	1.72	1.82	AL157871.2	chr14	lncRNA	--
ENSG00000163975.12	1331.82	-1.00135	0.270347	-3.70393	0.000212281	0.00186854	4.41	6.23	5.09	1.97	2.71	2.6	MELTF	chr3	protein_coding	melanotransferrin
ENSG00000225032.5	53.8029	-1.80125	0.488519	-3.68717	0.000226759	0.0019832	0.42	1.07	1.28	0.21	0.25	0.28	RP11-228B15.4	chr9	lncRNA	--
ENSG00000164050.13	603.316	-2.46094	0.345292	-7.12714	1.02476e-12	3.38607e-11	2.18	2.16	3.39	0.33	0.37	0.61	PLXNB1	chr3	protein_coding	plexin B1
ENSG00000003249.15	135.745	-2.75543	0.384599	-7.16442	7.81141e-13	2.60706e-11	1.24	1.59	1.11	0.18	0.1	0.27	DBNDD1	chr16	protein_coding	dysbindin domain containing 1
ENSG00000134757.5	1508.62	-9.77546	1.28232	-7.62326	2.47357e-14	9.513e-13	4	6.07	29.96	0.04	0	0	DSG3	chr18	protein_coding	desmoglein 3
ENSG00000239213.6	94.5509	-1.30877	0.396544	-3.30043	0.000965364	0.00709634	0.46	0.87	0.39	0.27	0.19	0.19	NCK1-DT	chr3	lncRNA	NCK1 divergent transcript
ENSG00000214135.8	287.868	-1.93295	0.265353	-7.28444	3.23005e-13	1.11487e-11	2.73	3.18	3.75	0.8	0.7	0.87	AC024560.3	chr3	transcribed_unprocessed_pseudogene	--
ENSG00000100068.14	72.3829	-1.03478	0.345263	-2.99708	0.00272581	0.017273	0.51	0.52	0.51	0.28	0.16	0.27	LRP5L	chr22	transcribed_unprocessed_pseudogene	LDL receptor related protein 5 like
ENSG00000069020.18	1277.85	-3.03515	0.392861	-7.72576	1.11186e-14	4.46069e-13	2.81	2.47	6.2	0.39	0.52	0.4	MAST4	chr5	protein_coding	microtubule associated serine/threonine kinase family member 4
ENSG00000102981.10	105.025	-1.23421	0.419657	-2.941	0.00327156	0.0201312	2.94	2.71	1.7	0.91	0.56	1.47	PARD6A	chr16	protein_coding	par-6 family cell polarity regulator alpha
ENSG00000177519.4	10.3513	-4.28997	1.19077	-3.60269	0.000314938	0.00266996	0.23	0.16	0.63	0	0	0.05	RPRM	chr2	protein_coding	reprimo, TP53 dependent G2 arrest mediator homolog
ENSG00000162885.14	3200.54	-1.16144	0.250777	-4.63138	3.63244e-06	4.86608e-05	12.37	11.13	8.36	4.89	4.37	4.1	B3GALNT2	chr1	protein_coding	beta-1,3-N-acetylgalactosaminyltransferase 2
ENSG00000132932.19	459.061	-1.51334	0.276499	-5.47323	4.41908e-08	8.14689e-07	0.59	0.84	0.65	0.2	0.26	0.22	ATP8A2	chr13	protein_coding	ATPase phospholipid transporting 8A2
ENSG00000196586.16	2128.73	-1.10984	0.242734	-4.57225	4.82516e-06	6.28271e-05	5.98	8.19	5.98	3.2	2.97	2.55	MYO6	chr6	protein_coding	myosin VI
ENSG00000141433.13	6.69688	-3.64862	1.28731	-2.8343	0.00459266	0.0267711	0.17	0.05	0.02	0	0.01	0.01	ADCYAP1	chr18	protein_coding	adenylate cyclase activating polypeptide 1
ENSG00000198513.14	171.019	-1.60532	0.473844	-3.38786	0.0007044	0.00543244	0.38	0.48	0.31	0.22	0.1	0.05	ATL1	chr14	protein_coding	atlastin GTPase 1
ENSG00000232815.1	4.89519	-4.71791	1.5385	-3.06656	0.00216538	0.0142492	0.23	0.59	0.17	0	0.03	0	DUX4L50	chr9	unprocessed_pseudogene	double homeobox 4 like 50 (pseudogene)
ENSG00000159346.13	6175.73	-1.01991	0.260964	-3.90826	9.29631e-05	0.000908855	62.73	57.71	76.29	25.56	29.31	35.71	ADIPOR1	chr1	protein_coding	adiponectin receptor 1
ENSG00000081923.15	514.225	-2.20162	0.310151	-7.09855	1.26076e-12	4.14233e-11	2.86	3.85	2.23	0.57	0.49	0.76	ATP8B1	chr18	protein_coding	ATPase phospholipid transporting 8B1
ENSG00000102962.5	4.17205	-5.4989	1.80192	-3.05169	0.00227556	0.0148644	0.02	0.02	0.18	0	0	0	CCL22	chr16	protein_coding	C-C motif chemokine ligand 22
ENSG00000224848.2	63.1157	-1.26238	0.422932	-2.98484	0.00283731	0.0178564	0.52	0.5	0.94	0.22	0.21	0.33	RP11-535M15.1	chr9	lncRNA	--
ENSG00000196408.12	65.0125	-4.44482	0.606756	-7.32555	2.37914e-13	8.3482e-12	1.01	1.5	1.76	0.02	0.02	0.14	NOXO1	chr16	protein_coding	NADPH oxidase organizer 1
ENSG00000114541.15	84.7174	-3.80441	0.497336	-7.64958	2.01643e-14	7.84584e-13	0.26	0.3	0.49	0.03	0.03	0.01	FRMD4B	chr3	protein_coding	FERM domain containing 4B
ENSG00000134539.17	22.2934	-5.45338	1.0493	-5.19715	2.02362e-07	3.38178e-06	0.03	0.05	0.11	0	0	0	KLRD1	chr12	protein_coding	killer cell lectin like receptor D1
ENSG00000238058.2	54.3101	-1.12909	0.422724	-2.67099	0.00756278	0.0403111	1.95	1.58	3.04	1.13	1	0.7	RP11-432J22.2	chr9	lncRNA	--
ENSG00000229160.1	5.81928	-3.44382	1.25051	-2.75392	0.00588854	0.0329841	0.54	0.64	1.08	0	0.18	0	AC009229.6	chr2	lncRNA	--
ENSG00000287282.1	2.9227	-4.98415	1.67691	-2.97223	0.00295644	0.0185092	0.11	0.1	0.13	0	0	0	RP5-1018K9.4	chr1	lncRNA	--
ENSG00000177427.13	169.567	-1.03025	0.316703	-3.25305	0.00114174	0.00822629	1.24	1.86	1.24	0.84	0.5	0.66	MIEF2	chr17	protein_coding	mitochondrial elongation factor 2
ENSG00000164465.19	3070.19	-1.09513	0.383198	-2.85786	0.00426504	0.0252029	13.13	12.65	19.64	3.87	6.07	9.84	DCBLD1	chr6	protein_coding	discoidin, CUB and LCCL domain containing 1
ENSG00000213139.8	47.7091	-1.30562	0.397987	-3.28056	0.001036	0.00753453	0.77	0.78	0.86	0.27	0.23	0.42	CRYGS	chr3	protein_coding	crystallin gamma S
ENSG00000106537.8	247.913	-1.8256	0.3183	-5.73549	9.72331e-09	1.95552e-07	4.4	5.6	4.33	1.81	1.05	0.94	TSPAN13	chr7	protein_coding	tetraspanin 13
ENSG00000204175.5	40.3081	-2.1009	0.457475	-4.59237	4.3823e-06	5.75121e-05	0.84	0.91	0.71	0.16	0.25	0.12	GPRIN2	chr10	protein_coding	G protein regulated inducer of neurite outgrowth 2
ENSG00000104237.11	34.1822	-2.31572	0.541415	-4.27716	1.89292e-05	0.000216326	0.05	0.13	0.09	0.03	0.01	0.01	RP1	chr8	protein_coding	RP1 axonemal microtubule associated
ENSG00000274173.1	97.6383	-4.89278	0.48336	-10.1224	4.39347e-24	3.73831e-22	3.65	5.26	3.37	0.09	0.09	0.2	RP4-568C11.4	chr20	lncRNA	--
ENSG00000133056.14	439.03	-2.66141	0.334377	-7.9593	1.73013e-15	7.45624e-14	1.54	2.26	1.74	0.41	0.21	0.21	PIK3C2B	chr1	protein_coding	phosphatidylinositol-4-phosphate 3-kinase catalytic subunit type 2 beta
ENSG00000164362.21	63.1657	-2.99351	0.457942	-6.53688	6.28163e-11	1.71062e-09	0.55	0.56	0.3	0.05	0.04	0.08	TERT	chr5	protein_coding	telomerase reverse transcriptase
ENSG00000170421.12	13128.8	-1.32706	0.29629	-4.47893	7.50174e-06	9.39903e-05	61.52	51.69	88.64	22.75	28.72	23.57	KRT8	chr12	protein_coding	keratin 8
ENSG00000287550.1	32.7374	-3.36142	0.676179	-4.97119	6.6542e-07	1.02229e-05	0.31	0.5	0.32	0.07	0	0.04	ABC10-43608400O15.1	chr6	lncRNA	--
ENSG00000266953.6	105.952	-1.0205	0.355367	-2.87168	0.00408293	0.0243061	3.99	2.72	4.05	1.45	1.35	2.18	RP11-618P17.4	chr19	protein_coding	--
ENSG00000076826.10	198.761	-5.72571	0.417974	-13.6987	1.03354e-42	2.48795e-40	1.84	2.05	2.03	0.03	0.02	0.05	CAMSAP3	chr19	protein_coding	calmodulin regulated spectrin associated protein family member 3
ENSG00000273032.3	30.5206	-1.7369	0.518639	-3.34896	0.000811143	0.0061255	0.07	0.06	0.14	0.03	0.02	0.03	DGCR5	chr22	lncRNA	DiGeorge syndrome critical region gene 5
ENSG00000164078.13	994.015	-1.80289	0.26317	-6.85068	7.34998e-12	2.23472e-10	6.47	8.31	7.07	2.33	1.42	2.14	MST1R	chr3	protein_coding	macrophage stimulating 1 receptor
ENSG00000250349.3	6.53053	-2.75145	1.01746	-2.70423	0.00684637	0.0371056	0.32	0.18	0.37	0.08	0.02	0.02	RP5-972B16.2	chrX	protein_coding	--
ENSG00000147689.16	313.495	-5.18273	0.460149	-11.2631	1.99515e-29	2.32891e-27	1.92	3.18	2.08	0.04	0.03	0.11	FAM83A	chr8	protein_coding	family with sequence similarity 83 member A
ENSG00000170899.11	152.536	-2.10692	0.481686	-4.37406	1.21959e-05	0.00014454	1.25	2.49	5.02	0.71	0.48	0.72	GSTA4	chr6	protein_coding	glutathione S-transferase alpha 4
ENSG00000114331.15	2459	-1.81354	0.409657	-4.42698	9.55621e-06	0.000116038	8.74	11.39	5.51	3.47	2.21	1.18	ACAP2	chr3	protein_coding	ArfGAP with coiled-coil, ankyrin repeat and PH domains 2
ENSG00000261150.3	174.363	-4.99697	0.501261	-9.9688	2.08731e-23	1.67194e-21	0.39	0.37	0.8	0.01	0.02	0.02	EPPK1	chr8	protein_coding	epiplakin 1
ENSG00000115738.10	576.689	-2.83684	0.426982	-6.64392	3.05458e-11	8.63196e-10	9.93	10.67	13.29	2.5	1.36	0.63	ID2	chr2	protein_coding	inhibitor of DNA binding 2
ENSG00000259803.8	72.5066	-1.1858	0.440085	-2.69447	0.00704999	0.0380316	0.76	1.03	0.98	0.2	0.34	0.59	SLC22A31	chr16	protein_coding	solute carrier family 22 member 31
ENSG00000235944.8	17.8582	-2.01492	0.594359	-3.39008	0.000698727	0.00539765	0.33	0.26	0.33	0.11	0.05	0.06	ZNF815P	chr7	transcribed_unprocessed_pseudogene	zinc finger protein 815, pseudogene
ENSG00000164124.11	198.922	-2.82241	0.407336	-6.92894	4.23992e-12	1.32914e-10	0.99	1.16	0.65	0.18	0.13	0.06	TMEM144	chr4	protein_coding	transmembrane protein 144
ENSG00000238243.3	36.4085	-2.53479	0.447612	-5.66293	1.48812e-08	2.91956e-07	1.63	1.56	1.68	0.27	0.22	0.3	OR2W3	chr1	protein_coding	olfactory receptor family 2 subfamily W member 3
ENSG00000185112.6	92.2514	-3.21095	1.22543	-2.62026	0.00878615	0.0457301	0.2	0.4	3.32	0.06	0.22	0.1	FAM43A	chr3	protein_coding	family with sequence similarity 43 member A
ENSG00000143554.14	291.195	-1.9423	0.327709	-5.9269	3.08704e-09	6.69204e-08	1.5	2.17	2.61	0.51	0.37	0.64	SLC27A3	chr1	protein_coding	solute carrier family 27 member 3
ENSG00000282034.1	130.443	-1.4801	0.382975	-3.86475	0.000111204	0.00106172	0.34	0.28	0.59	0.12	0.12	0.16	RP11-2C24.9	chr16	protein_coding	--
ENSG00000275097.1	83.2473	-1.025	0.319649	-3.20665	0.00134292	0.00943004	5.65	6.59	5.24	3.13	2.69	2.22	RP11-627K11.6	chr12	lncRNA	--
ENSG00000120055.7	16.715	-3.49538	0.825524	-4.23414	2.29432e-05	0.000257091	0.39	0.82	0.35	0.09	0	0.05	C10orf95	chr10	protein_coding	chromosome 10 open reading frame 95
ENSG00000052802.13	10737.7	-3.0328	0.381363	-7.95253	1.8274e-15	7.86088e-14	95.91	266.26	139.42	25.12	16.26	15.86	MSMO1	chr4	protein_coding	methylsterol monooxygenase 1
ENSG00000144278.15	1376.75	-1.73522	0.319616	-5.4291	5.66398e-08	1.02788e-06	8.67	7.69	7.24	2.25	2.91	1.44	GALNT13	chr2	protein_coding	polypeptide N-acetylgalactosaminyltransferase 13
ENSG00000062282.15	1043.07	-1.41454	0.254917	-5.54903	2.8726e-08	5.41181e-07	4.24	4.21	5.77	1.97	1.5	1.54	DGAT2	chr11	protein_coding	diacylglycerol O-acyltransferase 2
ENSG00000196814.15	50.3657	-1.38096	0.494774	-2.7911	0.00525296	0.0299806	0.28	0.29	0.12	0.09	0.1	0.05	MVB12B	chr9	protein_coding	multivesicular body subunit 12B
ENSG00000182795.13	1364.69	-9.29779	0.596938	-15.5758	1.06324e-54	4.49055e-52	9.67	6.34	20.59	0.01	0.02	0.02	C1orf116	chr1	protein_coding	chromosome 1 open reading frame 116
ENSG00000262943.7	72.2085	-7.1642	0.918802	-7.79733	6.32326e-15	2.58597e-13	0.45	0.82	0.62	0	0.01	0	ALOX12P2	chr17	transcribed_unprocessed_pseudogene	arachidonate 12-lipoxygenase pseudogene 2
ENSG00000171126.8	84.6663	-3.36159	0.395466	-8.50034	1.8904e-17	9.62984e-16	1.28	0.95	0.85	0.09	0.1	0.09	KCNG3	chr2	protein_coding	potassium voltage-gated channel modifier subfamily G member 3
ENSG00000184254.17	8132.11	-1.28244	0.450095	-2.84927	0.00438195	0.0257236	68	47.28	44.3	8.46	30.78	21.2	ALDH1A3	chr15	protein_coding	aldehyde dehydrogenase 1 family member A3
ENSG00000095777.17	23.4679	-7.01625	1.27675	-5.49539	3.89852e-08	7.25049e-07	0.17	0.14	0.11	0	0	0	MYO3A	chr10	protein_coding	myosin IIIA
ENSG00000281333.2	7.79579	-3.84303	1.15294	-3.33324	0.000858418	0.00639929	0.27	0.23	0.61	0.05	0	0.02	RP11-900F13.3	chr12	lncRNA	--
ENSG00000178172.7	2324.11	-8.16579	0.449729	-18.1571	1.12783e-73	1.54108e-70	203.71	154.74	206.6	1.1	0.62	0.15	SPINK6	chr5	protein_coding	serine peptidase inhibitor Kazal type 6
ENSG00000070729.14	53.756	-4.81027	0.745204	-6.45498	1.08236e-10	2.86032e-09	0.14	0.32	0.59	0.02	0.01	0	CNGB1	chr16	protein_coding	cyclic nucleotide gated channel subunit beta 1
ENSG00000211584.14	212.484	-1.19607	0.331719	-3.60568	0.000311332	0.00264421	1.38	1.92	1.18	0.56	0.46	0.8	SLC48A1	chr12	protein_coding	solute carrier family 48 member 1
ENSG00000253154.2	8.41951	-3.96783	1.18506	-3.34822	0.000813332	0.00614003	0.05	0.04	0.15	0.01	0	0.01	CTA-392E5.1	chr8	lncRNA	--
ENSG00000168032.10	75.8965	-6.47688	0.772523	-8.38407	5.11291e-17	2.52161e-15	0.95	0.72	1.42	0.03	0	0.01	ENTPD3	chr3	protein_coding	ectonucleoside triphosphate diphosphohydrolase 3
ENSG00000146416.19	1011.97	-1.64563	0.340483	-4.83321	1.34351e-06	1.95541e-05	3.56	3.42	6.49	1.16	1.2	1.67	AIG1	chr6	protein_coding	androgen induced 1
ENSG00000066468.24	111.39	-5.10131	0.564544	-9.03616	1.62278e-19	9.89387e-18	0.3	0.17	0.38	0	0.01	0.01	FGFR2	chr10	protein_coding	fibroblast growth factor receptor 2
ENSG00000162337.12	2607.12	-1.18859	0.401476	-2.96056	0.00307077	0.0191077	13.36	12.54	17.5	3.38	4.67	9.7	LRP5	chr11	protein_coding	LDL receptor related protein 5
ENSG00000231770.6	184.563	-1.74836	0.292056	-5.98639	2.14545e-09	4.77362e-08	4.21	3.92	5.14	1.16	1.07	1.47	TMEM44-AS1	chr3	lncRNA	TMEM44 antisense RNA 1
ENSG00000114115.10	773.556	-2.12367	0.373903	-5.67975	1.34893e-08	2.6577e-07	4.67	7.13	12.13	1.57	1.48	2.07	RBP1	chr3	protein_coding	retinol binding protein 1
ENSG00000197279.5	579.535	-5.20571	0.401704	-12.9591	2.08761e-38	3.94253e-36	10.96	16.04	6.4	0.39	0.24	0.22	ZNF165	chr6	protein_coding	zinc finger protein 165
ENSG00000082497.12	998.953	-1.26352	0.381527	-3.31175	0.000927148	0.0068414	8.12	7.14	3.82	1.84	3.36	2.16	SERTAD4	chr1	protein_coding	SERTA domain containing 4
ENSG00000198626.17	104.826	-2.57162	0.389068	-6.60969	3.85119e-11	1.07394e-09	0.31	0.25	0.19	0.03	0.05	0.04	RYR2	chr1	protein_coding	ryanodine receptor 2
ENSG00000185813.11	3025.14	-1.20874	0.316056	-3.82444	0.000131072	0.00122522	11.06	15.22	19.35	5.88	4.56	8.04	PCYT2	chr17	protein_coding	phosphate cytidylyltransferase 2, ethanolamine
ENSG00000116741.8	381.275	-2.54538	0.639172	-3.98232	6.82468e-05	0.000690163	5.07	1.54	16.37	1.02	0.96	1.72	RGS2	chr1	protein_coding	regulator of G protein signaling 2
ENSG00000125648.15	1094.86	-1.01562	0.285626	-3.55577	0.000376872	0.00312656	5.94	7.06	9.26	3.19	2.87	4.24	SLC25A23	chr19	protein_coding	solute carrier family 25 member 23
ENSG00000104290.11	822.68	-2.19437	0.358746	-6.11679	9.54818e-10	2.22462e-08	2.26	3.33	1.7	0.73	0.41	0.36	FZD3	chr8	protein_coding	frizzled class receptor 3
ENSG00000162817.7	147.216	-2.31982	0.318263	-7.28901	3.12232e-13	1.08251e-11	2.02	1.89	2.37	0.47	0.27	0.44	C1orf115	chr1	protein_coding	chromosome 1 open reading frame 115
ENSG00000126460.11	52.6529	-3.03782	0.441899	-6.87448	6.22159e-12	1.90913e-10	1.06	1.41	1.63	0.21	0.11	0.15	PRRG2	chr19	protein_coding	proline rich and Gla domain 2
ENSG00000127329.16	161.661	-1.93452	0.319792	-6.04931	1.45467e-09	3.30955e-08	0.41	0.54	0.36	0.12	0.12	0.08	PTPRB	chr12	protein_coding	protein tyrosine phosphatase receptor type B
ENSG00000016402.14	128.088	-4.82453	0.471695	-10.2281	1.48465e-24	1.28682e-22	0.88	1.66	1.35	0.04	0.02	0.07	IL20RA	chr6	protein_coding	interleukin 20 receptor subunit alpha
ENSG00000163536.13	77.8826	-1.30798	0.356024	-3.67387	0.000238909	0.00207773	1.23	1	1.63	0.55	0.48	0.43	SERPINI1	chr3	protein_coding	serpin family I member 1
ENSG00000166833.22	7254.05	-1.12841	0.286266	-3.94184	8.08599e-05	0.000800979	15.57	20.94	12.25	8.61	6.58	5.7	NAV2	chr11	protein_coding	neuron navigator 2
ENSG00000157502.13	8.23963	-4.55025	1.36009	-3.34555	0.000821195	0.00618313	0.03	0.06	0.19	0.01	0	0.01	PWWP3B	chrX	protein_coding	PWWP domain containing 3B
ENSG00000114670.14	48.917	-2.91324	0.454994	-6.4028	1.52554e-10	3.96828e-09	0.43	0.43	0.33	0.08	0.03	0.04	NEK11	chr3	protein_coding	NIMA related kinase 11
ENSG00000235138.1	5.31623	-4.84255	1.77502	-2.72816	0.0063689	0.0350493	0.12	0	0.24	0	0.01	0	RP11-374P20.4	chr9	lncRNA	--
ENSG00000124839.13	172.289	-2.78125	0.31344	-8.87331	7.10058e-19	4.10297e-17	1.31	1.64	1.74	0.18	0.19	0.27	RAB17	chr2	protein_coding	RAB17, member RAS oncogene family
ENSG00000117016.10	204.935	-1.4428	0.292282	-4.93631	7.96151e-07	1.20638e-05	0.83	1.24	1	0.4	0.27	0.38	RIMS3	chr1	protein_coding	regulating synaptic membrane exocytosis 3
ENSG00000146955.11	8.11461	-6.45741	1.4209	-4.5446	5.50394e-06	7.08708e-05	0.08	0.18	0.18	0	0	0	RAB19	chr7	protein_coding	RAB19, member RAS oncogene family
ENSG00000122068.13	5003.62	-1.91917	0.285872	-6.71341	1.90131e-11	5.49322e-10	29.1	22.15	22.84	7.31	6.66	4.42	FYTTD1	chr3	protein_coding	forty-two-three domain containing 1
ENSG00000132329.11	176.582	-1.79891	0.329072	-5.46661	4.58724e-08	8.42348e-07	4.88	5.03	7.81	1.41	1.46	1.9	RAMP1	chr2	protein_coding	receptor activity modifying protein 1
ENSG00000205581.11	4214.23	-1.07569	0.218699	-4.91859	8.71707e-07	1.31401e-05	28.39	31.16	24.53	14.11	11.56	11.72	HMGN1	chr21	protein_coding	high mobility group nucleosome binding domain 1
ENSG00000188522.15	1455.61	-1.0835	0.396193	-2.73476	0.0062425	0.0344844	4.98	4.38	9.32	1.93	2.35	3.95	FAM83G	chr17	protein_coding	family with sequence similarity 83 member G
ENSG00000237813.4	132.134	-1.42137	0.385569	-3.68642	0.000227431	0.00198833	3.24	2.08	4.69	0.99	1.28	1.22	AC002066.1	chr7	lncRNA	--
ENSG00000241106.8	20.2694	-2.95684	0.668468	-4.42331	9.71995e-06	0.000117658	0.35	0.36	0.65	0.03	0.08	0.05	HLA-DOB	chr6	protein_coding	major histocompatibility complex, class II, DO beta
ENSG00000130940.15	199.308	-2.66321	0.411793	-6.46735	9.97336e-11	2.6507e-09	0.62	0.45	1.18	0.12	0.09	0.12	CASZ1	chr1	protein_coding	castor zinc finger 1
ENSG00000043039.7	10.0228	-3.15136	1.08623	-2.90119	0.00371749	0.0224645	0.04	0.03	0.28	0.02	0.01	0.01	BARX2	chr11	protein_coding	BARX homeobox 2
ENSG00000139182.15	513.244	-1.39947	0.382509	-3.65865	0.000253552	0.00219276	1.73	2.34	4.13	0.86	0.76	1.29	CLSTN3	chr12	protein_coding	calsyntenin 3
ENSG00000264278.1	14.5922	-1.64682	0.615587	-2.67521	0.00746827	0.0399264	0.33	0.48	0.46	0.18	0.1	0.11	ZNF236-DT	chr18	lncRNA	ZNF236 divergent transcript
ENSG00000164520.11	33.2026	-1.81967	0.557936	-3.26143	0.00110851	0.00800175	0.38	0.22	0.68	0.09	0.11	0.14	RAET1E	chr6	protein_coding	retinoic acid early transcript 1E
ENSG00000153391.16	971.251	-1.22934	0.36161	-3.39963	0.00067476	0.00523688	3.81	6.96	9.19	2.21	2.38	3.33	INO80C	chr18	protein_coding	INO80 complex subunit C
ENSG00000184363.10	1563.07	-2.58694	0.227262	-11.3831	5.07806e-30	6.20834e-28	17.73	18.31	16.3	2.98	2.22	2.98	PKP3	chr11	protein_coding	plakophilin 3
ENSG00000116661.11	1070.85	-2.3145	0.348568	-6.64004	3.13597e-11	8.85121e-10	10.57	13.98	17.3	1.94	2.09	3.81	FBXO2	chr1	protein_coding	F-box protein 2
ENSG00000180543.5	398.998	-9.63077	0.877585	-10.9742	5.08626e-28	5.2745e-26	4.91	4.15	4.22	0.01	0	0.01	TSPYL5	chr8	protein_coding	TSPY like 5
ENSG00000249673.7	785.554	-1.14128	0.430113	-2.65344	0.00796756	0.0420537	3.72	2.12	3.93	0.72	1.29	2.12	NOP14-AS1	chr4	lncRNA	NOP14 antisense RNA 1
ENSG00000261832.6	462.921	-1.10637	0.328487	-3.36809	0.000756907	0.00576926	3.12	3.47	4.6	1.44	1.17	2.26	RP11-435I10.4	chr16	protein_coding	--
ENSG00000134762.17	1963.75	-8.15667	0.359383	-22.6963	4.86874e-114	1.61566e-110	11.84	12.9	12.95	0.06	0.05	0.02	DSC3	chr18	protein_coding	desmocollin 3
ENSG00000153933.10	729.719	-1.08127	0.312091	-3.46459	0.000531033	0.00422733	2.81	2.18	1.71	1.1	1.14	0.74	DGKE	chr17	protein_coding	diacylglycerol kinase epsilon
ENSG00000049759.20	5002.53	-1.29342	0.325216	-3.97711	6.97565e-05	0.000704204	5.35	4.21	5.85	1.28	2.19	2.37	NEDD4L	chr18	protein_coding	NEDD4 like E3 ubiquitin protein ligase
ENSG00000269966.1	16.4572	-2.14726	0.724615	-2.96332	0.00304343	0.0189686	0.65	0.55	1.52	0.17	0.09	0.32	RP3-331H24.5	chr6	lncRNA	--
ENSG00000123570.4	25.18	-4.15755	0.715234	-5.81286	6.14145e-09	1.26922e-07	0.27	0.27	0.39	0.03	0.02	0	RAB9B	chrX	protein_coding	RAB9B, member RAS oncogene family
ENSG00000119888.11	5558.81	-7.1441	0.437599	-16.3257	6.48336e-60	3.76505e-57	127.34	130.55	78.9	1.31	0.63	0.33	EPCAM	chr2	protein_coding	epithelial cell adhesion molecule
ENSG00000255036.6	62.0463	-1.09324	0.359135	-3.04409	0.00233384	0.0151899	0.22	0.33	0.33	0.15	0.11	0.13	SUGT1P4-STRA6LP-CCDC180	chr9	lncRNA	SUGT1P4-STRA6LP-CCDC180 readthrough
ENSG00000050327.15	66.4522	-5.27101	0.579185	-9.10075	8.97105e-20	5.51292e-18	0.53	0.46	0.66	0.02	0.01	0.02	ARHGEF5	chr7	protein_coding	Rho guanine nucleotide exchange factor 5
ENSG00000005187.12	95.941	-3.35973	0.437175	-7.68509	1.52891e-14	6.06058e-13	0.48	0.39	0.85	0.05	0.05	0.06	ACSM3	chr16	protein_coding	acyl-CoA synthetase medium chain family member 3
ENSG00000081138.14	6.84189	-6.21057	1.42895	-4.34624	1.38492e-05	0.000162149	0.03	0.02	0.02	0	0	0	CDH7	chr18	protein_coding	cadherin 7
ENSG00000248663.6	2.77639	-4.90889	1.74205	-2.81789	0.00483403	0.0279397	0.1	0.2	0.06	0	0	0	LINC00992	chr5	lncRNA	long intergenic non-protein coding RNA 992
ENSG00000253313.6	89.8264	-8.96123	1.30488	-6.86747	6.53527e-12	1.99747e-10	1.06	2.55	5.16	0.02	0	0	C1orf210	chr1	protein_coding	chromosome 1 open reading frame 210
ENSG00000167528.13	508.307	-1.01868	0.26678	-3.81842	0.000134309	0.00125346	1.65	1.79	2.5	0.93	0.91	0.9	ZNF641	chr12	protein_coding	zinc finger protein 641
ENSG00000138193.16	901.562	-4.20383	0.30761	-13.6661	1.61827e-42	3.83579e-40	2.77	3.19	3.31	0.17	0.19	0.1	PLCE1	chr10	protein_coding	phospholipase C epsilon 1
ENSG00000126249.8	288.625	-1.02094	0.347608	-2.93705	0.00331346	0.0203405	6.24	5.33	8.63	2.95	2.14	4.28	PDCD2L	chr19	protein_coding	programmed cell death 2 like
ENSG00000114923.17	160.073	-1.48464	0.289996	-5.11951	3.06323e-07	4.9794e-06	1.12	1.33	1.09	0.33	0.4	0.44	SLC4A3	chr2	protein_coding	solute carrier family 4 member 3
ENSG00000133169.6	606.412	-5.04864	0.346673	-14.5631	4.81986e-48	1.57691e-45	47.79	29.96	31.54	0.77	1.18	1.12	BEX1	chrX	protein_coding	brain expressed X-linked 1
ENSG00000143001.5	19.4425	-3.9482	0.901125	-4.38142	1.17911e-05	0.000140172	0.3	0.56	1.3	0.04	0	0.09	TMEM61	chr1	protein_coding	transmembrane protein 61
ENSG00000185924.7	195.642	-1.45748	0.440079	-3.31187	0.000926754	0.00684067	2.66	2.3	0.92	0.96	0.55	0.5	RTN4RL1	chr17	protein_coding	reticulon 4 receptor like 1
ENSG00000070214.16	5502.97	-1.26286	0.321076	-3.9332	8.38217e-05	0.000828551	16.54	19.5	11.33	7.82	6.46	4.22	SLC44A1	chr9	protein_coding	solute carrier family 44 member 1
ENSG00000127252.7	71.1231	-3.62076	0.419929	-8.62233	6.56047e-18	3.52762e-16	3.31	2.74	2.29	0.22	0.21	0.2	PLAAT1	chr3	protein_coding	phospholipase A and acyltransferase 1
ENSG00000285330.1	10.6051	-3.87624	1.00388	-3.86127	0.0001128	0.00107519	0.11	0.29	0.22	0.02	0	0.02	AC004067.6	chr4	protein_coding	--
ENSG00000124374.9	113.742	-1.91797	0.458169	-4.18617	2.83705e-05	0.000311298	0.58	1.13	0.43	0.27	0.14	0.12	PAIP2B	chr2	protein_coding	poly(A) binding protein interacting protein 2B
ENSG00000117593.12	3186.3	-1.05804	0.227307	-4.65467	3.24494e-06	4.39259e-05	14.82	15.47	13.11	7.77	5.41	6.41	DARS2	chr1	protein_coding	aspartyl-tRNA synthetase 2, mitochondrial
ENSG00000273259.3	69.8177	-3.98543	0.841718	-4.73487	2.19191e-06	3.08581e-05	0.3	0.29	2.57	0.02	0.06	0.11	RP11-986E7.7	chr14	protein_coding	--
ENSG00000233058.2	207.389	-3.52541	0.411677	-8.56354	1.09455e-17	5.71356e-16	0.72	1.04	1.25	0.05	0.06	0.13	LINC00884	chr3	lncRNA	long intergenic non-protein coding RNA 884
ENSG00000233705.7	23.9229	-2.17363	0.582895	-3.72903	0.000192221	0.00171339	0.14	0.14	0.06	0.02	0.02	0.03	SLC26A4-AS1	chr7	lncRNA	SLC26A4 antisense RNA 1
ENSG00000143793.13	1139.89	-1.45169	0.242777	-5.97949	2.23841e-09	4.97569e-08	9.84	9.31	9.56	3.14	2.74	3.96	C1orf35	chr1	protein_coding	chromosome 1 open reading frame 35
ENSG00000120341.18	16.0553	-5.55605	1.16983	-4.74945	2.03974e-06	2.8891e-05	0.07	0.1	0.14	0	0	0	SEC16B	chr1	protein_coding	SEC16 homolog B, endoplasmic reticulum export factor
ENSG00000182253.15	1664.48	-1.56866	0.254772	-6.15711	7.40833e-10	1.76992e-08	7.58	8.25	7.92	3.32	2.11	2.11	SYNM	chr15	protein_coding	synemin
ENSG00000178460.18	36.1278	-2.55283	0.571021	-4.47064	7.79855e-06	9.70287e-05	0.22	0.36	0.15	0.06	0.02	0.04	MCMDC2	chr8	protein_coding	minichromosome maintenance domain containing 2
ENSG00000161243.9	926.678	-1.18293	0.292384	-4.0458	5.21445e-05	0.000542681	10.3	11.74	12.17	3.76	3.94	6.36	FBXO27	chr19	protein_coding	F-box protein 27
ENSG00000171219.9	557.077	-3.73571	0.279323	-13.3742	8.56008e-41	1.85834e-38	3.16	3.98	4.63	0.3	0.29	0.23	CDC42BPG	chr11	protein_coding	CDC42 binding protein kinase gamma
ENSG00000258745.1	2.77565	-4.90854	1.72883	-2.83923	0.00452226	0.0263939	0.31	0.33	0.13	0	0	0	RP11-218E20.5	chr14	lncRNA	--
ENSG00000287692.1	28.7526	-8.28233	1.25909	-6.57803	4.76711e-11	1.31985e-09	0.3	0.29	0.35	0	0	0	RP11-804C24.1	chr4	lncRNA	--
ENSG00000148158.17	2244.49	-1.17297	0.233126	-5.03149	4.86692e-07	7.65428e-06	5.68	7.65	6.48	3.25	2.51	2.48	SNX30	chr9	protein_coding	sorting nexin family member 30
ENSG00000138439.12	164.634	-1.24696	0.452002	-2.75876	0.00580218	0.032571	1.06	1.14	0.58	0.58	0.35	0.17	FAM117B	chr2	protein_coding	family with sequence similarity 117 member B
ENSG00000156869.14	511.097	-1.52269	0.424118	-3.59025	0.000330362	0.00278547	1.42	3.3	1.84	1.11	0.63	0.4	FRRS1	chr1	protein_coding	ferric chelate reductase 1
ENSG00000095066.12	999.35	-1.55112	0.307962	-5.03671	4.73597e-07	7.46349e-06	4.55	6.02	8.02	1.97	1.52	2.45	HOOK2	chr19	protein_coding	hook microtubule tethering protein 2
ENSG00000179674.4	132.943	-5.20803	0.466284	-11.1692	5.76803e-29	6.53588e-27	3.59	5.04	6.29	0.08	0.13	0.16	ARL14	chr3	protein_coding	ADP ribosylation factor like GTPase 14
ENSG00000145014.18	302.107	-1.51261	0.330241	-4.58031	4.64281e-06	6.06009e-05	1.68	2.29	3.31	0.86	0.63	0.91	TMEM44	chr3	protein_coding	transmembrane protein 44
ENSG00000047365.12	476.743	-4.13952	0.389177	-10.6366	2.01299e-26	1.93222e-24	1.76	1.24	2.37	0.06	0.1	0.13	ARAP2	chr4	protein_coding	ArfGAP with RhoGAP domain, ankyrin repeat and PH domain 2
ENSG00000187994.14	171.016	-1.03204	0.324363	-3.18175	0.00146386	0.0101687	1.03	1.51	1.52	0.57	0.48	0.81	RINL	chr19	protein_coding	Ras and Rab interactor like
ENSG00000117480.16	151.511	-4.5913	0.399311	-11.4981	1.34906e-30	1.73135e-28	2.1	2.72	3.11	0.09	0.07	0.15	FAAH	chr1	protein_coding	fatty acid amide hydrolase
