# Supplementary material for: Genome-wide identification and analysis of epithelial-mesenchymal transition-related RNA-binding proteins and alternative splicing in a human breast cancer cell line
Source: Sci Rep. 2024 May 23;14:11753. doi: 10.1038/s41598-024-62681-0 (PMC11116388; doi:10.1038/s41598-024-62681-0)
Supplement: Supplementary file 5 — Supplementary Data S1. [file 41598_2024_62681_MOESM5_ESM.zip › M1_vs_EM3_DESeq/M1_vs_EM3_Sig_DEG.xlsx]

## Sheet: M1_vs_EM3_Sig_DEG
Gene	baseMean	log2FoldChange	lfcSE	stat	pvalue	padj	EM3_1	EM3_2	EM3_3	M1_1	M1_2	M1_3	Symbol	Chr	GeneType	Description
ENSG00000135953.11	362.417	-1.49519	0.233393	-6.40632	1.49075e-10	3.89086e-09	2.1	2.54	2.48	0.8	0.77	0.79	MFSD9	chr2	protein_coding	major facilitator superfamily domain containing 9
ENSG00000236039.3	28.4896	3.42354	0.710746	4.81682	1.45861e-06	2.11243e-05	0.02	0.02	0.06	0.18	0.24	0.61	LINC02889	chr7	lncRNA	long intergenic non-protein coding RNA 2889
ENSG00000172985.11	513.265	4.95247	0.364754	13.5776	5.44003e-42	1.26367e-39	0.07	0.15	0.19	4.05	3.11	4.47	SH3RF3	chr2	protein_coding	SH3 domain containing ring finger 3
ENSG00000074047.22	11.3047	6.98021	1.39253	5.01262	5.36944e-07	8.39346e-06	0	0	0	0.04	0.11	0.05	GLI2	chr2	protein_coding	GLI family zinc finger 2
ENSG00000145555.15	2960.2	-1.07154	0.314431	-3.40786	0.000654736	0.00510085	7.66	6.69	6.89	2.42	4.31	2.64	MYO10	chr5	protein_coding	myosin X
ENSG00000102362.15	115.99	1.08349	0.378152	2.86522	0.00416715	0.0247378	0.22	0.36	0.17	0.64	0.39	0.45	SYTL4	chrX	protein_coding	synaptotagmin like 4
ENSG00000262302.1	248.051	-2.61312	0.317795	-8.22267	1.9902e-16	9.28322e-15	16.53	24.63	23.64	3.88	2.26	3.82	RP1-4G17.5	chr17	protein_coding	--
ENSG00000267547.1	14.0924	2.37651	0.736163	3.22823	0.00124557	0.00883464	0.26	0.23	0.13	0.52	1.52	0.96	RP11-686D22.4	chr17	lncRNA	--
ENSG00000204316.13	934.921	1.01212	0.299784	3.37618	0.000735004	0.0056181	4.55	4.07	5.11	7.43	6.74	11.77	MRPL38	chr17	protein_coding	mitochondrial ribosomal protein L38
ENSG00000141179.14	550.933	-1.36795	0.267681	-5.11036	3.2155e-07	5.19783e-06	2.82	4.13	3.21	1.4	1.28	1	PCTP	chr17	protein_coding	phosphatidylcholine transfer protein
ENSG00000233834.6	6.02384	-6.02699	1.4667	-4.10922	3.96995e-05	0.000424772	0.24	0.47	0.29	0	0	0	AC005083.1	chr7	lncRNA	--
ENSG00000142675.18	257.974	-3.0572	0.390942	-7.82007	5.27919e-15	2.18592e-13	2.33	3.04	3.26	0.23	0.21	0.53	CNKSR1	chr1	protein_coding	connector enhancer of kinase suppressor of Ras 1
ENSG00000174327.7	263.863	-2.0245	0.481845	-4.20156	2.65086e-05	0.000293503	3.02	4.87	6.79	0.55	0.86	1.94	SLC16A13	chr17	protein_coding	solute carrier family 16 member 13
ENSG00000259828.1	27.4684	-1.9518	0.591003	-3.30253	0.000958172	0.00704772	0.15	0.23	0.43	0.04	0.07	0.08	RP11-63E9.1	chr6	lncRNA	--
ENSG00000231312.7	296.882	-1.09695	0.255424	-4.29464	1.74974e-05	0.000201511	0.8	0.88	0.71	0.36	0.29	0.39	MAP4K3-DT	chr2	lncRNA	MAP4K3 divergent transcript
ENSG00000081041.9	2262.67	2.39445	0.430992	5.55567	2.76552e-08	5.22704e-07	10.54	6.33	21.32	61.37	47.38	80.3	CXCL2	chr4	protein_coding	C-X-C motif chemokine ligand 2
ENSG00000163898.10	13.3781	-3.17606	0.85353	-3.72109	0.000198362	0.00176003	0.06	0.25	0.13	0.02	0.02	0.01	LIPH	chr3	protein_coding	lipase H
ENSG00000179300.4	26.8397	4.72984	0.794977	5.94966	2.68703e-09	5.89397e-08	0.03	0.01	0.02	0.24	0.47	0.63	RTL3	chrX	protein_coding	retrotransposon Gag like 3
ENSG00000115363.14	1230.86	2.07451	0.295784	7.0136	2.32265e-12	7.44178e-11	5.04	4.03	3.65	15.22	20.98	13.73	EVA1A	chr2	protein_coding	eva-1 homolog A, regulator of programmed cell death
ENSG00000132821.12	23.3249	3.73755	0.691027	5.40868	6.34909e-08	1.14063e-06	0.05	0.05	0.02	0.3	0.58	0.65	VSTM2L	chr20	protein_coding	V-set and transmembrane domain containing 2 like
ENSG00000179913.11	450.267	-3.30288	0.312427	-10.5717	4.03284e-26	3.8551e-24	6.26	10.15	5.57	0.71	0.69	0.68	B3GNT3	chr19	protein_coding	UDP-GlcNAc:betaGal beta-1,3-N-acetylglucosaminyltransferase 3
ENSG00000253485.3	41.3022	2.14431	0.470864	4.554	5.2636e-06	6.81159e-05	0.05	0.05	0.1	0.34	0.26	0.21	PCDHGA5	chr5	protein_coding	protocadherin gamma subfamily A, 5
ENSG00000214145.7	22.9061	-4.42441	1.03048	-4.29357	1.75825e-05	0.00020219	0.04	0.12	0.51	0.02	0	0.01	LINC00887	chr3	lncRNA	long intergenic non-protein coding RNA 887
ENSG00000121104.8	52.0081	-1.75641	0.441535	-3.97797	6.95061e-05	0.000701981	0.29	0.7	0.58	0.15	0.13	0.15	FAM117A	chr17	protein_coding	family with sequence similarity 117 member A
ENSG00000111863.13	128.472	-2.53414	0.427165	-5.93246	2.98437e-09	6.47983e-08	1.19	0.85	2.06	0.16	0.26	0.24	ADTRP	chr6	protein_coding	androgen dependent TFPI regulating protein
ENSG00000215375.6	265.667	-2.22821	0.307362	-7.24947	4.18414e-13	1.42304e-11	2.39	2.38	2.76	0.36	0.52	0.61	MYL5	chr4	protein_coding	myosin light chain 5
ENSG00000265107.3	63.6243	-2.9383	0.494388	-5.94331	2.79329e-09	6.09253e-08	1.09	0.95	0.5	0.06	0.09	0.16	GJA5	chr1	protein_coding	gap junction protein alpha 5
ENSG00000113594.10	481.898	2.11244	0.388653	5.43529	5.47074e-08	9.95924e-07	0.3	0.41	0.4	2.22	1.52	0.75	LIFR	chr5	protein_coding	LIF receptor subunit alpha
ENSG00000224614.2	2.59868	-4.81457	1.73072	-2.78183	0.00540536	0.0307597	0.05	0.04	0.05	0	0	0	TNK2-AS1	chr3	lncRNA	TNK2 antisense RNA 1
ENSG00000213654.10	139.529	2.19077	0.323812	6.76556	1.32798e-11	3.90475e-10	0.66	0.82	0.55	2.51	2.59	3.55	GPSM3	chr6	protein_coding	G protein signaling modulator 3
ENSG00000223891.6	150.438	-1.14431	0.429979	-2.66131	0.00778382	0.0412338	0.25	0.65	0.77	0.22	0.2	0.29	OSER1-DT	chr20	lncRNA	OSER1 divergent transcript
ENSG00000136842.14	39.2087	2.00893	0.522601	3.8441	0.000120997	0.001143	0.06	0.14	0.12	0.59	0.39	0.21	TMOD1	chr9	protein_coding	tropomodulin 1
ENSG00000160323.19	62.6805	-1.70892	0.53085	-3.21922	0.0012854	0.0090645	0.21	0.33	0.71	0.08	0.1	0.17	ADAMTS13	chr9	protein_coding	ADAM metallopeptidase with thrombospondin type 1 motif 13
ENSG00000183549.10	6.29627	6.13459	1.45595	4.21347	2.5148e-05	0.000279905	0	0	0	0.07	0.09	0.05	ACSM5	chr16	protein_coding	acyl-CoA synthetase medium chain family member 5
ENSG00000103528.17	39.9055	-3.01137	0.732955	-4.10853	3.98192e-05	0.000425857	0.07	0.18	0.45	0.03	0.01	0.04	SYT17	chr16	protein_coding	synaptotagmin 17
ENSG00000092607.15	56.9678	-4.54245	0.531436	-8.54751	1.25774e-17	6.50692e-16	0.48	0.74	0.65	0.04	0.02	0.02	TBX15	chr1	protein_coding	T-box transcription factor 15
ENSG00000089063.15	2372.54	1.03371	0.216848	4.76699	1.87e-06	2.66492e-05	12.83	13.21	11.78	26.68	24.56	21.25	TMEM230	chr20	protein_coding	transmembrane protein 230
ENSG00000157873.18	93.121	1.47139	0.394109	3.73345	0.000188872	0.00168549	0.15	0.21	0.23	0.39	0.4	0.74	TNFRSF14	chr1	protein_coding	TNF receptor superfamily member 14
ENSG00000167711.14	9.47138	-2.82654	0.92709	-3.04883	0.00229735	0.0149734	0.07	0.3	0.16	0.03	0.03	0.01	SERPINF2	chr17	protein_coding	serpin family F member 2
ENSG00000152669.9	93.6712	-1.47538	0.394376	-3.74104	0.000183264	0.00164174	1.72	2.04	2.12	0.47	0.48	1.02	CCNO	chr5	protein_coding	cyclin O
ENSG00000204291.11	6027.27	6.85087	0.587068	11.6696	1.82202e-31	2.54962e-29	0.31	0.09	0.75	28.15	60.1	34.64	COL15A1	chr9	protein_coding	collagen type XV alpha 1 chain
ENSG00000159884.12	507.919	1.05391	0.394958	2.66841	0.00762121	0.0405635	4.97	4.03	7.74	6.88	9.8	15.72	CCDC107	chr9	protein_coding	coiled-coil domain containing 107
ENSG00000164197.12	80.4022	-2.45874	0.406337	-6.05099	1.43963e-09	3.28175e-08	0.51	0.8	0.56	0.14	0.12	0.06	RNF180	chr5	protein_coding	ring finger protein 180
ENSG00000244486.9	326.219	3.20378	0.361809	8.85489	8.37701e-19	4.82853e-17	0.45	0.27	0.6	3.02	3.76	4.59	SCARF2	chr22	protein_coding	scavenger receptor class F member 2
ENSG00000105219.10	56.2055	-8.28303	1.23439	-6.71024	1.94301e-11	5.5953e-10	1.14	1.39	1.54	0.01	0	0	CCNP	chr19	protein_coding	cyclin P
ENSG00000142273.13	223.518	-6.11404	0.498386	-12.2677	1.35092e-34	2.17921e-32	5.32	5.97	8.97	0.05	0.05	0.17	CBLC	chr19	protein_coding	Cbl proto-oncogene C
ENSG00000067992.16	1692.54	-1.29098	0.313032	-4.12412	3.72161e-05	0.000400229	3.4	5.35	4.48	2.31	1.6	1.17	PDK3	chrX	protein_coding	pyruvate dehydrogenase kinase 3
ENSG00000279289.1	18.4274	-2.68204	0.675992	-3.96756	7.26128e-05	0.000728921	0.13	0.31	0.17	0.02	0.04	0.02	RP3-331H24.6	chr6	TEC	--
ENSG00000167100.15	11.0814	2.22998	0.735104	3.03356	0.00241688	0.0155949	0.01	0.02	0.02	0.05	0.07	0.06	SAMD14	chr17	protein_coding	sterile alpha motif domain containing 14
ENSG00000141738.14	122.026	-2.34546	0.53953	-4.34722	1.37875e-05	0.000161508	0.59	2.7	0.97	0.38	0.2	0.2	GRB7	chr17	protein_coding	growth factor receptor bound protein 7
ENSG00000198142.5	2345.84	-1.4133	0.299819	-4.71385	2.43085e-06	3.38527e-05	19.37	13.17	21.91	5.46	7.31	6.32	SOWAHC	chr2	protein_coding	sosondowah ankyrin repeat domain family member C
ENSG00000179428.2	26.7999	3.67151	0.704229	5.21352	1.85287e-07	3.10985e-06	0.12	0.02	0.07	0.51	0.7	1.3	IL6-AS1	chr7	lncRNA	IL6 antisense RNA 1
ENSG00000137440.5	3807.98	-10.4702	1.05426	-9.93131	3.04221e-23	2.40366e-21	49.63	42.64	324.39	0.13	0.09	0.05	FGFBP1	chr4	protein_coding	fibroblast growth factor binding protein 1
ENSG00000237330.3	20.546	-5.91069	1.16224	-5.08561	3.66449e-07	5.87457e-06	0.35	0.82	0.42	0.01	0	0.01	RNF223	chr1	protein_coding	ring finger protein 223
ENSG00000102760.13	75.3602	-2.39691	0.632147	-3.7917	0.00014962	0.00137863	2.55	1.46	5.07	0.12	0.67	0.79	RGCC	chr13	protein_coding	regulator of cell cycle
ENSG00000257524.6	1499.55	-1.09191	0.252171	-4.33003	1.49091e-05	0.000173596	12.06	11.69	15.87	5.32	5.59	6.46	RP11-203J24.9	chr9	protein_coding	--
ENSG00000135111.16	3675.8	11.6549	0.642385	18.1431	1.45631e-73	1.87936e-70	0.02	0	0	21.54	33.19	30.12	TBX3	chr12	protein_coding	T-box transcription factor 3
ENSG00000105137.13	1607.52	1.69436	0.300974	5.62958	1.8065e-08	3.50569e-07	4.87	3.41	5.86	12.24	13.82	16.77	SYDE1	chr19	protein_coding	synapse defective Rho GTPase homolog 1
ENSG00000224081.9	10.145	-2.33215	0.766312	-3.04335	0.00233963	0.0152106	0.04	0.04	0.04	0.01	0	0.01	SLC44A3-AS1	chr1	transcribed_processed_pseudogene	SLC44A3 antisense RNA 1
ENSG00000162757.4	212.309	-1.50775	0.272373	-5.53562	3.10134e-08	5.81915e-07	1.45	1.64	1.88	0.63	0.45	0.56	C1orf74	chr1	protein_coding	chromosome 1 open reading frame 74
ENSG00000185532.20	20.4456	-2.5459	0.708976	-3.59095	0.000329476	0.00278002	0.07	0.09	0.04	0.01	0.02	0	PRKG1	chr10	protein_coding	protein kinase cGMP-dependent 1
ENSG00000186352.9	418.478	1.06097	0.361024	2.93879	0.00329499	0.020245	1.66	2.98	4.3	5.4	5.49	6.51	ANKRD37	chr4	protein_coding	ankyrin repeat domain 37
ENSG00000186442.7	11.9341	3.03031	0.831997	3.64222	0.0002703	0.0023229	0.01	0.05	0.02	0.13	0.22	0.28	KRT3	chr12	protein_coding	keratin 3
ENSG00000132635.17	399.788	1.57487	0.404511	3.89326	9.89042e-05	0.000958068	1.34	2.09	3.01	4.27	4.67	8.91	PCED1A	chr20	protein_coding	PC-esterase domain containing 1A
ENSG00000115297.11	7.87593	3.11832	0.995933	3.13106	0.00174177	0.0118476	0	0.03	0.02	0.16	0.1	0.08	TLX2	chr2	protein_coding	T cell leukemia homeobox 2
ENSG00000111261.14	193.104	-2.7724	0.406789	-6.81532	9.40555e-12	2.81548e-10	1.39	1.97	1.02	0.32	0.15	0.13	MANSC1	chr12	protein_coding	MANSC domain containing 1
ENSG00000230701.2	40.0859	-1.47157	0.534782	-2.75172	0.00592834	0.0331351	0.73	0.28	0.93	0.18	0.26	0.21	FBXW4P1	chr22	processed_pseudogene	F-box and WD repeat domain containing 4 pseudogene 1
ENSG00000153814.13	718.642	1.69896	0.453829	3.74362	0.000181388	0.00162744	2.91	2.11	0.85	6.23	7.8	3.78	JAZF1	chr7	protein_coding	JAZF zinc finger 1
ENSG00000137094.16	1033.4	1.33237	0.491862	2.70882	0.00675221	0.036701	1.83	1.31	4.22	2.9	6.78	7.52	DNAJB5	chr9	protein_coding	DnaJ heat shock protein family (Hsp40) member B5
ENSG00000070190.13	60.7631	-6.48385	0.807001	-8.03449	9.39676e-16	4.14976e-14	0.72	0.68	0.55	0.01	0	0.01	DAPP1	chr4	protein_coding	dual adaptor of phosphotyrosine and 3-phosphoinositides 1
ENSG00000134138.20	719.556	1.38216	0.339087	4.07611	4.57955e-05	0.000483758	0.75	1.24	0.75	3.14	2.02	1.56	MEIS2	chr15	protein_coding	Meis homeobox 2
ENSG00000174469.23	375.612	-6.06	0.576276	-10.5158	7.30686e-26	6.7622e-24	1.23	1.51	0.62	0.03	0.02	0	CNTNAP2	chr7	protein_coding	contactin associated protein 2
ENSG00000066629.18	553.669	9.73176	0.773275	12.5851	2.54981e-36	4.45335e-34	0.01	0	0	2.81	3.19	2.56	EML1	chr14	protein_coding	EMAP like 1
ENSG00000135299.17	10.3246	-2.95228	0.862462	-3.42308	0.000619147	0.00484901	0.08	0.05	0.03	0.01	0	0.01	ANKRD6	chr6	protein_coding	ankyrin repeat domain 6
ENSG00000250012.2	25.5719	-1.9622	0.536406	-3.65804	0.000254148	0.0021971	0.49	0.75	0.59	0.15	0.08	0.21	RP11-124N2.1	chr3	lncRNA	--
ENSG00000007264.15	1041.21	-1.31441	0.335717	-3.91524	9.03129e-05	0.000885181	8.81	7.05	10.69	2.54	2.71	4.73	MATK	chr19	protein_coding	megakaryocyte-associated tyrosine kinase
ENSG00000226067.7	99.2959	1.38098	0.40776	3.38674	0.000707289	0.00544747	0.36	0.5	0.72	0.86	1.58	1.35	LINC00623	chr1	lncRNA	long intergenic non-protein coding RNA 623
ENSG00000166126.11	112.903	-1.4741	0.324105	-4.54821	5.4103e-06	6.98199e-05	0.82	0.98	1.07	0.33	0.24	0.4	AMN	chr14	protein_coding	amnion associated transmembrane protein
ENSG00000269825.2	646.968	-1.03448	0.371302	-2.78608	0.00533503	0.0304116	5.75	6.26	3.14	3.16	2.32	1.47	CTD-3099C6.13	chr19	protein_coding	--
ENSG00000017260.20	4108.04	-1.09384	0.245722	-4.45153	8.52619e-06	0.000105236	16.43	16.9	15.4	8.07	7.75	5.54	ATP2C1	chr3	protein_coding	ATPase secretory pathway Ca2+ transporting 1
ENSG00000157613.11	216.82	3.91539	0.354746	11.0372	2.52893e-28	2.6839e-26	0.19	0.11	0.19	1.87	2.56	2.55	CREB3L1	chr11	protein_coding	cAMP responsive element binding protein 3 like 1
ENSG00000228801.6	88.3444	-1.17205	0.428819	-2.73321	0.00627196	0.0345814	0.49	0.99	0.41	0.35	0.19	0.25	RP11-110G21.1	chr8	lncRNA	--
ENSG00000134802.18	8323.86	-1.00685	0.341975	-2.94423	0.00323757	0.0199749	45.94	43.68	92.57	27.57	25.95	31.38	SLC43A3	chr11	protein_coding	solute carrier family 43 member 3
ENSG00000003436.16	2842.64	10.6329	0.506853	20.9783	1.03606e-97	2.40665e-94	0	0.01	0.01	11.4	11.9	10.28	TFPI	chr2	protein_coding	tissue factor pathway inhibitor
ENSG00000054690.14	14.1573	-3.2703	0.823812	-3.96972	7.19577e-05	0.000724222	0.02	0.09	0.07	0	0.01	0	PLEKHH1	chr14	protein_coding	pleckstrin homology, MyTH4 and FERM domain containing H1
ENSG00000245067.7	3.81206	5.41065	1.59704	3.38792	0.00070424	0.00543244	0	0	0	0.05	0.06	0.03	IGFBP7-AS1	chr4	lncRNA	IGFBP7 antisense RNA 1
ENSG00000236345.1	195.77	-3.29634	0.563847	-5.84616	5.0306e-09	1.0537e-07	2.82	2.77	12.5	0.6	0.5	0.63	SCAT8	chr6	lncRNA	S-phase cancer associated transcript 8
ENSG00000158089.15	379.019	-1.22164	0.259044	-4.71596	2.40571e-06	3.35227e-05	3.21	3.18	2.66	1.08	1.12	1.42	GALNT14	chr2	protein_coding	polypeptide N-acetylgalactosaminyltransferase 14
ENSG00000099219.14	5024.45	-2.07945	0.219992	-9.45239	3.31167e-21	2.24276e-19	27.79	31.06	33.46	6.73	7.3	6.35	ERMP1	chr9	protein_coding	endoplasmic reticulum metallopeptidase 1
ENSG00000169710.9	61255.1	-2.17577	0.472941	-4.6005	4.21478e-06	5.55648e-05	134.43	209.9	454.4	39.08	39.81	86.01	FASN	chr17	protein_coding	fatty acid synthase
ENSG00000171992.13	318.228	2.80327	0.481335	5.82395	5.74727e-09	1.19306e-07	0.1	0.12	0.36	0.92	1.5	1.31	SYNPO	chr5	protein_coding	synaptopodin
ENSG00000229848.1	31.8508	-3.0398	0.704238	-4.31644	1.58567e-05	0.000183892	1.16	0.63	2.59	0.05	0.26	0.17	RP13-766D20.2	chr17	lncRNA	--
ENSG00000180739.14	21.476	2.39852	0.682856	3.51248	0.00044394	0.00361074	0.03	0.1	0.05	0.42	0.11	0.38	S1PR5	chr19	protein_coding	sphingosine-1-phosphate receptor 5
ENSG00000258989.1	36.9868	3.15187	0.491205	6.4166	1.39351e-10	3.64937e-09	0.3	0.19	0.21	2.24	2.04	1.65	RP11-47I22.4	chr14	protein_coding	--
ENSG00000130487.9	531.719	-2.90594	0.307523	-9.44949	3.40478e-21	2.29246e-19	3.88	4.33	5.37	0.47	0.46	0.76	KLHDC7B	chr22	protein_coding	kelch domain containing 7B
ENSG00000115935.18	3573.55	1.02881	0.250618	4.10508	4.04169e-05	0.000431454	6.48	7	5.63	12.58	13.91	9.88	WIPF1	chr2	protein_coding	WAS/WASL interacting protein family member 1
ENSG00000273049.1	62.0962	1.43452	0.351058	4.08627	4.38369e-05	0.000465184	1.16	1.13	0.91	3.26	2.34	2.53	RP11-834C11.12	chr12	protein_coding	--
ENSG00000164142.16	1684.92	-2.0164	0.249511	-8.0814	6.4026e-16	2.84371e-14	4.96	5.22	6.73	1.47	1.07	1.39	FAM160A1	chr4	protein_coding	--
ENSG00000117385.16	2950.75	1.53825	0.352709	4.36125	1.29324e-05	0.000152259	4.12	3.93	8.49	13.74	13.83	17.37	P3H1	chr1	protein_coding	prolyl 3-hydroxylase 1
ENSG00000187164.20	875.718	-1.36627	0.328506	-4.15903	3.19603e-05	0.000346919	3.92	4.6	2.82	1.9	1.31	0.93	SHTN1	chr10	protein_coding	shootin 1
ENSG00000131378.14	1135.81	2.55966	0.303023	8.44708	2.98671e-17	1.49522e-15	1.99	2.04	1.09	10.13	9.26	8.87	RFTN1	chr3	protein_coding	raftlin, lipid raft linker 1
ENSG00000137575.12	6000.75	-1.40194	0.334019	-4.19719	2.70247e-05	0.000298363	42	49.02	44.21	23.34	15.47	9.37	SDCBP	chr8	protein_coding	syndecan binding protein
ENSG00000167107.13	434.416	-1.10251	0.422937	-2.60679	0.00913961	0.0471054	1.41	2.01	4.16	0.97	0.87	1.46	ACSF2	chr17	protein_coding	acyl-CoA synthetase family member 2
ENSG00000169926.11	9113.33	1.13418	0.304618	3.72329	0.000196643	0.00174744	14.08	11.15	19.5	25.09	32.64	33.89	KLF13	chr15	protein_coding	Kruppel like factor 13
ENSG00000163995.21	12.5384	-2.1211	0.807448	-2.62692	0.00861607	0.0449961	0.08	0.04	0.13	0.01	0.01	0.03	ABLIM2	chr4	protein_coding	actin binding LIM protein family member 2
ENSG00000158528.12	74.2344	-2.51059	0.423778	-5.9243	3.13633e-09	6.77711e-08	0.32	0.35	0.17	0.06	0.04	0.04	PPP1R9A	chr7	protein_coding	protein phosphatase 1 regulatory subunit 9A
ENSG00000151917.18	232.202	2.17774	0.383677	5.67597	1.37904e-08	2.71242e-07	0.37	0.45	0.29	2.37	1.44	0.93	BEND6	chr6	protein_coding	BEN domain containing 6
ENSG00000120437.9	4214.16	-1.90548	0.296059	-6.43613	1.2256e-10	3.22054e-09	44.3	71.44	71.7	19.99	11.66	15.37	ACAT2	chr6	protein_coding	acetyl-CoA acetyltransferase 2
ENSG00000100599.16	964.711	1.51898	0.376404	4.03551	5.44835e-05	0.000564747	1.79	1.58	0.88	2.47	4.16	4.71	RIN3	chr14	protein_coding	Ras and Rab interactor 3
ENSG00000172915.19	238.156	1.3065	0.266908	4.89495	9.83328e-07	1.46892e-05	0.24	0.29	0.31	0.8	0.59	0.59	NBEA	chr13	protein_coding	neurobeachin
ENSG00000164932.13	115.713	-3.71298	0.406795	-9.12739	7.01691e-20	4.35818e-18	2.49	2.66	3.98	0.29	0.23	0.13	CTHRC1	chr8	protein_coding	collagen triple helix repeat containing 1
ENSG00000104635.15	7008.6	1.37811	0.312357	4.41196	1.0244e-05	0.000123358	14.8	9.6	17.22	29.64	39.84	31.53	SLC39A14	chr8	protein_coding	solute carrier family 39 member 14
ENSG00000162733.19	1944.19	5.92711	0.367282	16.1378	1.3844e-58	6.9909e-56	0.12	0.1	0.2	6.05	7.23	10.53	DDR2	chr1	protein_coding	discoidin domain receptor tyrosine kinase 2
ENSG00000113396.13	86.9388	-1.35226	0.398477	-3.39358	0.000689851	0.00534152	0.79	1.32	0.87	0.3	0.5	0.27	SLC27A6	chr5	protein_coding	solute carrier family 27 member 6
ENSG00000196358.11	31.9612	6.00951	0.989754	6.07172	1.2655e-09	2.9134e-08	0.01	0	0	0.13	0.14	0.3	NTNG2	chr9	protein_coding	netrin G2
ENSG00000110934.13	42.3347	-8.8406	1.25974	-7.01782	2.25357e-12	7.23042e-11	0.35	0.55	0.68	0	0	0	BIN2	chr12	protein_coding	bridging integrator 2
ENSG00000269925.1	16.4717	1.93198	0.594692	3.24871	0.0011593	0.00833615	0.48	0.51	0.3	1.82	1.54	1.25	RP3-467L1.6	chr1	lncRNA	--
ENSG00000129151.9	5.39922	3.96326	1.41545	2.8	0.00511021	0.0292882	0.01	0.01	0	0.08	0.17	0.03	BBOX1	chr11	protein_coding	gamma-butyrobetaine hydroxylase 1
ENSG00000129951.19	13.0868	-4.18779	1.13351	-3.69452	0.000220301	0.00193181	0.07	0.11	0.5	0.03	0	0.01	PLPPR3	chr19	protein_coding	phospholipid phosphatase related 3
ENSG00000186340.17	11.4866	3.71332	0.882303	4.20867	2.56881e-05	0.000285371	0	0.01	0	0.06	0.07	0.07	THBS2	chr6	protein_coding	thrombospondin 2
ENSG00000173227.14	643.103	-2.98624	0.563708	-5.29749	1.17403e-07	2.03976e-06	1.53	0.93	5.18	0.2	0.29	0.42	SYT12	chr11	protein_coding	synaptotagmin 12
ENSG00000133134.12	13.5629	-2.82208	0.740665	-3.8102	0.000138853	0.00128965	0.35	0.7	0.5	0.07	0.04	0.1	BEX2	chrX	protein_coding	brain expressed X-linked 2
ENSG00000146477.6	26.75	-6.30365	1.13523	-5.55274	2.81232e-08	5.30686e-07	0.52	0.43	0.26	0.01	0.01	0	SLC22A3	chr6	protein_coding	solute carrier family 22 member 3
ENSG00000047936.11	2802.78	-1.41682	0.364234	-3.88985	0.000100306	0.000968416	8.67	8.41	16.89	3.52	3.08	5.32	ROS1	chr6	protein_coding	ROS proto-oncogene 1, receptor tyrosine kinase
ENSG00000169020.10	2241.55	-1.04276	0.251343	-4.14875	3.343e-05	0.000361653	68.94	78.44	92.77	36.22	29.95	43.02	ATP5ME	chr4	protein_coding	ATP synthase membrane subunit e
ENSG00000150773.12	46.697	1.29461	0.49492	2.6158	0.00890182	0.0462493	0.29	0.18	0.14	0.6	0.56	0.25	PIH1D2	chr11	protein_coding	PIH1 domain containing 2
ENSG00000131398.15	83	2.42002	0.658701	3.67393	0.000238852	0.00207773	0.08	0.02	0.18	0.2	0.53	0.68	KCNC3	chr19	protein_coding	potassium voltage-gated channel subfamily C member 3
ENSG00000235092.6	46.6461	-3.05025	0.497561	-6.13041	8.76528e-10	2.065e-08	0.23	0.22	0.43	0.04	0.03	0.03	ID2-AS1	chr2	lncRNA	ID2 antisense RNA 1
ENSG00000153093.20	84.9874	-8.88074	1.24397	-7.13906	9.39735e-13	3.10956e-11	0.53	0.68	0.33	0	0	0	ACOXL	chr2	protein_coding	acyl-CoA oxidase like
ENSG00000164603.12	476.877	1.3338	0.490748	2.71789	0.00656993	0.035892	1.64	2.09	1.18	6.49	3.89	1.29	BMT2	chr7	protein_coding	base methyltransferase of 25S rRNA 2 homolog
ENSG00000267280.5	32.7461	2.57459	0.635862	4.04897	5.1443e-05	0.000536341	0.12	0.21	0.25	0.64	0.59	2	TBX2-AS1	chr17	lncRNA	TBX2 antisense RNA 1
ENSG00000159733.14	17.2475	3.11523	0.677531	4.59792	4.26735e-06	5.61622e-05	0.01	0.01	0.01	0.06	0.08	0.09	ZFYVE28	chr4	protein_coding	zinc finger FYVE-type containing 28
ENSG00000099998.19	773.214	3.50647	0.52236	6.71275	1.90997e-11	5.51138e-10	0.44	0.22	0.88	2.62	5.91	7.65	GGT5	chr22	protein_coding	gamma-glutamyltransferase 5
ENSG00000127124.16	887.836	2.7672	0.44101	6.27469	3.50335e-10	8.76931e-09	0.32	0.22	0.61	1.48	2.56	3.25	HIVEP3	chr1	protein_coding	HIVEP zinc finger 3
ENSG00000241280.1	9.88595	-2.30655	0.890156	-2.59117	0.00956495	0.048907	0.08	0.13	0.36	0.02	0.04	0.04	RP11-221J22.2	chr3	lncRNA	--
ENSG00000185338.7	31.5169	2.76579	0.622217	4.44506	8.78685e-06	0.00010788	0.08	0.04	0.21	0.44	0.82	0.85	SOCS1	chr16	protein_coding	suppressor of cytokine signaling 1
ENSG00000261742.6	7.70037	3.88917	1.10583	3.51698	0.000436488	0.00356011	0	0.01	0.02	0.15	0.12	0.16	LINC00922	chr16	lncRNA	long intergenic non-protein coding RNA 922
ENSG00000266850.1	6.20186	-3.01829	1.12843	-2.67477	0.00747811	0.0399698	0.13	0.2	0.33	0.06	0	0.02	RP11-370A5.1	chr18	lncRNA	--
ENSG00000183770.7	37.6569	7.74558	1.24558	6.21847	5.02013e-10	1.22364e-08	0.01	0	0	0.55	0.62	0.61	FOXL2	chr3	protein_coding	forkhead box L2
ENSG00000175746.6	18.6149	1.77163	0.659511	2.68628	0.00722533	0.0388422	0.08	0.05	0.07	0.12	0.35	0.17	C15orf54	chr15	lncRNA	--
ENSG00000204682.8	764.235	1.78953	0.385832	4.63812	3.51589e-06	4.72358e-05	2.89	2.73	1.06	6.46	7.92	7.16	MIR1915HG	chr10	lncRNA	MIR1915 host gene
ENSG00000177383.5	2339.23	-1.03226	0.222228	-4.64508	3.39946e-06	4.5804e-05	40.07	47.16	49.8	22.97	17.76	22.09	MAGEF1	chr3	protein_coding	MAGE family member F1
ENSG00000203943.9	42.2203	-1.94285	0.6147	-3.16064	0.00157421	0.0108702	0.24	0.69	0.54	0.23	0.04	0.09	SAMD13	chr1	protein_coding	sterile alpha motif domain containing 13
ENSG00000225206.10	40.0517	1.69864	0.444123	3.82471	0.000130927	0.00122436	0.06	0.04	0.04	0.16	0.17	0.11	MIR137HG	chr1	lncRNA	MIR137 host gene
ENSG00000128710.6	9.5237	-2.59486	0.882979	-2.93876	0.00329529	0.020245	0.15	0.24	0.09	0.05	0.02	0.01	HOXD10	chr2	protein_coding	homeobox D10
ENSG00000165983.15	1511.78	1.07883	0.381437	2.82832	0.00467934	0.0271945	5.59	8.58	3.89	16.16	12.34	7.2	PTER	chr10	protein_coding	phosphotriesterase related
ENSG00000167191.12	12.2677	3.53126	0.88036	4.01116	6.04215e-05	0.000618295	0.01	0.01	0	0.09	0.1	0.04	GPRC5B	chr16	protein_coding	G protein-coupled receptor class C group 5 member B
ENSG00000185621.11	420.058	-1.26884	0.264778	-4.79209	1.65055e-06	2.37256e-05	1.74	1.72	1.6	0.81	0.66	0.51	LMLN	chr3	protein_coding	leishmanolysin like peptidase
ENSG00000225778.5	10.4244	-2.57384	0.816908	-3.15071	0.00162874	0.0111898	0.09	0.16	0.16	0.01	0.02	0.04	PROSER2-AS1	chr10	lncRNA	PROSER2 antisense RNA 1
ENSG00000256806.6	200.768	1.58368	0.291612	5.43077	5.6111e-08	1.02055e-06	0.76	1.25	1.06	2.67	2.92	2.97	C17orf100	chr17	protein_coding	chromosome 17 open reading frame 100
ENSG00000125637.16	248.954	-3.50138	0.31718	-11.0391	2.47543e-28	2.64985e-26	0.71	0.83	0.98	0.06	0.06	0.09	PSD4	chr2	protein_coding	pleckstrin and Sec7 domain containing 4
ENSG00000285367.1	12.4913	7.11982	1.39925	5.08832	3.61255e-07	5.7953e-06	0	0	0	0.12	0.06	0.03	RP11-437L7.2	chr16	lncRNA	--
ENSG00000165591.7	32.7352	-5.58236	0.879217	-6.34924	2.16377e-10	5.5477e-09	0.45	0.76	1.16	0.01	0.01	0.02	FAAH2	chrX	protein_coding	fatty acid amide hydrolase 2
ENSG00000091490.11	1211.43	-4.31184	0.295248	-14.6041	2.64389e-48	8.77355e-46	6.01	7.08	9.77	0.31	0.34	0.42	SEL1L3	chr4	protein_coding	SEL1L family member 3
ENSG00000168899.5	23.3928	-2.85334	0.632651	-4.51013	6.47883e-06	8.21937e-05	0.75	1.08	2.03	0.19	0.16	0.15	VAMP5	chr2	protein_coding	vesicle associated membrane protein 5
ENSG00000183793.14	10.2915	1.95142	0.752813	2.59218	0.00953703	0.0488287	0.06	0.08	0.06	0.32	0.29	0.14	NPIPA5	chr16	protein_coding	nuclear pore complex interacting protein family member A5
ENSG00000229666.1	23.3176	-3.69872	0.662603	-5.58212	2.37609e-08	4.53155e-07	1.1	1.9	1.16	0.07	0.11	0.12	MAST4-AS1	chr5	lncRNA	MAST4 antisense RNA 1
ENSG00000271009.3	24.4791	1.36718	0.501471	2.72634	0.00640401	0.0351939	0.15	0.23	0.11	0.36	0.43	0.38	RP11-346C20.4	chr16	lncRNA	--
ENSG00000267426.5	181.673	1.41509	0.278423	5.08252	3.72464e-07	5.95045e-06	0.48	0.43	0.54	1.15	1.08	1.39	RP11-552F3.12	chr17	protein_coding	--
ENSG00000106733.21	402.132	-1.0314	0.348175	-2.9623	0.00305352	0.0190264	2.15	3.91	4.34	2.17	1.24	1.37	NMRK1	chr9	protein_coding	nicotinamide riboside kinase 1
ENSG00000140682.19	1354.24	2.00976	0.49764	4.03859	5.37741e-05	0.000557642	1.61	1.57	4.2	4.51	8.65	14.45	TGFB1I1	chr16	protein_coding	transforming growth factor beta 1 induced transcript 1
ENSG00000164488.12	160.842	-2.34788	0.501422	-4.68245	2.83472e-06	3.88695e-05	1.12	1.11	2.47	0.16	0.21	0.5	DACT2	chr6	protein_coding	dishevelled binding antagonist of beta catenin 2
ENSG00000171295.13	156.892	-1.44159	0.275176	-5.23879	1.61633e-07	2.73059e-06	0.93	0.89	0.82	0.32	0.32	0.26	ZNF440	chr19	protein_coding	zinc finger protein 440
ENSG00000184719.12	91.2501	-3.3743	0.424726	-7.94465	1.94739e-15	8.34611e-14	0.76	1.13	0.7	0.05	0.06	0.12	RNLS	chr10	protein_coding	renalase, FAD dependent amine oxidase
ENSG00000135905.20	455.594	3.19049	0.348522	9.15434	5.46892e-20	3.41499e-18	0.17	0.29	0.14	1.97	1.86	1.22	DOCK10	chr2	protein_coding	dedicator of cytokinesis 10
ENSG00000003096.14	12.1453	-2.34009	0.834627	-2.80376	0.00505112	0.0290355	0.07	0.12	0.02	0.01	0.01	0.01	KLHL13	chrX	protein_coding	kelch like family member 13
ENSG00000168077.14	296.84	7.36484	0.522023	14.1083	3.37807e-45	9.56943e-43	0.02	0.04	0.01	4.02	3.26	2.91	SCARA3	chr8	protein_coding	scavenger receptor class A member 3
ENSG00000174516.15	524.391	-1.59694	0.308338	-5.17918	2.22867e-07	3.69784e-06	3.69	4.3	6.89	1.64	1.38	1.59	PELI3	chr11	protein_coding	pellino E3 ubiquitin protein ligase family member 3
ENSG00000261804.2	11.3956	-6.94675	1.35635	-5.12163	3.02899e-07	4.9272e-06	0.29	0.57	0.36	0	0	0	RP11-44F14.2	chr16	lncRNA	--
ENSG00000128254.16	21.6972	-2.31514	0.792014	-2.9231	0.00346565	0.0211963	0.12	0.02	0.23	0.02	0.04	0.02	C22orf24	chr22	lncRNA	--
ENSG00000129595.14	526.594	-5.19384	0.400814	-12.9583	2.10995e-38	3.95259e-36	1.97	2.5	4.39	0.09	0.09	0.05	EPB41L4A	chr5	protein_coding	erythrocyte membrane protein band 4.1 like 4A
ENSG00000138356.14	2267.52	1.48844	0.272224	5.46772	4.55874e-08	8.3844e-07	6.99	4.72	4.56	13.94	13.87	15.01	AOX1	chr2	protein_coding	aldehyde oxidase 1
ENSG00000270316.1	112.885	4.93399	0.436858	11.2943	1.40053e-29	1.65142e-27	0.04	0.07	0.08	2.07	1.52	2.11	BORCS7-ASMT	chr10	protein_coding	BORCS7-ASMT readthrough (NMD candidate)
ENSG00000118242.16	406.742	-1.36255	0.267368	-5.09616	3.46613e-07	5.57368e-06	3.71	4.53	3.72	1.8	1.42	1.14	MREG	chr2	protein_coding	melanoregulin
ENSG00000181085.15	11.0917	-3.30825	0.909181	-3.63872	0.000274001	0.00235122	0.1	0.19	0.21	0.03	0	0.02	MAPK15	chr8	protein_coding	mitogen-activated protein kinase 15
ENSG00000286561.1	27.5112	6.38484	1.11508	5.7259	1.02885e-08	2.05672e-07	0.03	0	0	0.69	0.71	0.63	RP11-1H15.4	chr11	lncRNA	--
ENSG00000214922.9	100.52	-2.10206	0.359273	-5.85088	4.88976e-09	1.02698e-07	0.73	1.32	0.86	0.2	0.23	0.2	HLA-F-AS1	chr6	lncRNA	HLA-F antisense RNA 1
ENSG00000226742.4	496.084	-2.64026	0.310357	-8.50718	1.78212e-17	9.09823e-16	11.59	10.62	8.9	2.25	1.26	1.21	HSBP1L1	chr18	protein_coding	heat shock factor binding protein 1 like 1
ENSG00000124215.17	9.13947	-3.02639	0.93581	-3.23398	0.00122076	0.00868784	0.04	0.12	0.06	0.01	0.01	0	CDH26	chr20	protein_coding	cadherin 26
ENSG00000166446.15	439.932	8.59117	0.619403	13.8701	9.61805e-44	2.48242e-41	0	0.01	0.01	2.23	2.6	2.05	CDYL2	chr16	protein_coding	chromodomain Y like 2
ENSG00000164850.15	36.0332	-1.8358	0.463871	-3.95757	7.57157e-05	0.000756473	0.39	0.51	0.43	0.17	0.11	0.07	GPER1	chr7	protein_coding	G protein-coupled estrogen receptor 1
ENSG00000010165.20	1516.28	-1.02427	0.225131	-4.54965	5.37344e-06	6.94214e-05	12.29	12.02	14.99	6.02	5.77	6.3	EEF1AKNMT	chr1	protein_coding	--
ENSG00000116199.12	3142.35	-1.36951	0.265174	-5.16456	2.41011e-07	3.96752e-06	19.07	21.68	14.86	7.29	7.38	5.41	FAM20B	chr1	protein_coding	FAM20B glycosaminoglycan xylosylkinase
ENSG00000170558.10	5924.46	2.27501	0.335994	6.77098	1.27909e-11	3.77057e-10	8.31	3.94	5.16	23.4	28.3	27.31	CDH2	chr18	protein_coding	cadherin 2
ENSG00000120129.6	1354.55	2.77307	0.461817	6.00469	1.91699e-09	4.28583e-08	2.38	2.94	7.41	19.45	21.94	39.79	DUSP1	chr5	protein_coding	dual specificity phosphatase 1
ENSG00000257681.1	9.76978	-2.44479	0.864721	-2.82725	0.00469491	0.0272713	0.18	0.33	0.64	0.1	0.04	0.07	RP11-341G23.4	chr12	lncRNA	--
ENSG00000163735.7	31.1116	2.26022	0.529323	4.27003	1.9545e-05	0.000222732	0.18	0.06	0.08	0.48	0.46	0.52	CXCL5	chr4	protein_coding	C-X-C motif chemokine ligand 5
ENSG00000111885.7	1208.51	2.04502	0.355634	5.75035	8.9058e-09	1.79889e-07	2.21	2.03	2.71	10.72	11.19	4.94	MAN1A1	chr6	protein_coding	mannosidase alpha class 1A member 1
ENSG00000005379.17	255.631	-1.13723	0.37919	-2.99911	0.0027077	0.0171897	0.53	0.74	1.03	0.24	0.26	0.47	TSPOAP1	chr17	protein_coding	TSPO associated protein 1
ENSG00000245870.4	8.7637	4.69292	1.23464	3.80103	0.000144093	0.00133299	0.01	0.01	0	0.17	0.09	0.11	LINC00682	chr4	lncRNA	long intergenic non-protein coding RNA 682
ENSG00000134955.12	139.52	2.28424	0.462152	4.94262	7.70797e-07	1.17255e-05	0.12	0.28	0.16	0.45	1.13	0.92	SLC37A2	chr11	protein_coding	solute carrier family 37 member 2
ENSG00000188906.17	226.472	1.06828	0.352944	3.02676	0.00247192	0.015897	0.17	0.29	0.17	0.56	0.4	0.29	LRRK2	chr12	protein_coding	leucine rich repeat kinase 2
ENSG00000077782.22	704.78	1.85045	0.261834	7.06728	1.57994e-12	5.11149e-11	0.41	0.53	0.38	1.3	1.44	1.69	FGFR1	chr8	protein_coding	fibroblast growth factor receptor 1
ENSG00000114473.14	2311.77	-1.05317	0.296341	-3.5539	0.000379559	0.0031466	9.72	7.72	13.45	4.04	4.79	5.08	IQCG	chr3	protein_coding	IQ motif containing G
ENSG00000116663.11	64.8311	-2.14196	0.442828	-4.83701	1.3181e-06	1.92204e-05	1.26	1.17	2.08	0.38	0.18	0.4	FBXO6	chr1	protein_coding	F-box protein 6
ENSG00000079459.13	13813.2	-2.04905	0.458035	-4.47358	7.69208e-06	9.58067e-05	51.47	100.45	166.36	18.87	15.41	37.53	FDFT1	chr8	protein_coding	farnesyl-diphosphate farnesyltransferase 1
ENSG00000166128.13	464.067	1.13646	0.379163	2.99728	0.00272404	0.0172698	1.14	1.73	1.35	3.92	3.28	1.49	RAB8B	chr15	protein_coding	RAB8B, member RAS oncogene family
ENSG00000087116.16	3.618	4.30854	1.5887	2.712	0.00668793	0.0364253	0	0	0	0.01	0.03	0.02	ADAMTS2	chr5	protein_coding	ADAM metallopeptidase with thrombospondin type 1 motif 2
ENSG00000171509.16	4.74493	-4.66781	1.53481	-3.0413	0.0023556	0.0152887	0.05	0.06	0.02	0	0	0	RXFP1	chr4	protein_coding	relaxin family peptide receptor 1
ENSG00000136235.17	419.748	-1.94826	0.362896	-5.36864	7.93344e-08	1.40999e-06	2.36	1.9	4.09	0.55	0.75	0.72	GPNMB	chr7	protein_coding	glycoprotein nmb
ENSG00000253438.4	25.0471	-3.14607	0.622564	-5.05341	4.33987e-07	6.87191e-06	0.07	0.07	0.05	0.01	0	0.01	PCAT1	chr8	lncRNA	prostate cancer associated transcript 1
ENSG00000163624.6	673.944	-4.78259	0.343937	-13.9054	5.87034e-44	1.53216e-41	8.38	8.63	5.37	0.34	0.25	0.17	CDS1	chr4	protein_coding	CDP-diacylglycerol synthase 1
ENSG00000279204.1	17.0522	7.56864	1.32047	5.73176	9.93924e-09	1.99205e-07	0	0	0	0.54	0.28	0.25	RP11-175K6.2	chr5	TEC	--
ENSG00000150594.7	21.9282	5.0391	0.974891	5.16889	2.3549e-07	3.88785e-06	0.01	0	0.02	0.2	0.43	0.12	ADRA2A	chr10	protein_coding	adrenoceptor alpha 2A
ENSG00000189143.10	211.037	-7.47778	0.752075	-9.94286	2.70925e-23	2.14789e-21	0.71	2.62	3.33	0.02	0	0.01	CLDN4	chr7	protein_coding	claudin 4
ENSG00000238266.2	1212.92	-1.48619	0.358142	-4.14972	3.32884e-05	0.000360325	5	2.5	5.9	1.34	1.63	1.51	LINC00707	chr10	lncRNA	long intergenic non-protein coding RNA 707
ENSG00000126860.12	398.993	2.03222	0.44724	4.54392	5.52185e-06	7.10621e-05	1.36	1.47	0.94	8.93	2.96	2.8	EVI2A	chr17	protein_coding	ecotropic viral integration site 2A
ENSG00000132639.13	327.926	4.15084	0.440263	9.42808	4.17645e-21	2.79582e-19	0.21	0.46	0.11	5.07	3.74	4.06	SNAP25	chr20	protein_coding	synaptosome associated protein 25
ENSG00000228137.1	6.18274	-3.04084	1.11645	-2.72367	0.006456	0.0353778	0.24	0.9	0.97	0.07	0.05	0.12	AP001469.7	chr21	lncRNA	--
ENSG00000172031.7	158.255	-3.57622	0.479369	-7.46026	8.6349e-14	3.16872e-12	3.83	3.82	1.96	0.4	0.27	0.09	EPHX4	chr1	protein_coding	epoxide hydrolase 4
ENSG00000198515.16	5.2147	-3.86855	1.41043	-2.74281	0.00609168	0.033804	0.02	0.12	0.07	0.01	0.01	0	CNGA1	chr4	protein_coding	cyclic nucleotide gated channel subunit alpha 1
ENSG00000072163.20	49.2398	1.08734	0.393141	2.76577	0.00567885	0.0320257	0.08	0.09	0.09	0.13	0.17	0.22	LIMS2	chr2	protein_coding	LIM zinc finger domain containing 2
ENSG00000261270.1	12.211	1.89041	0.688232	2.74676	0.0060187	0.0335031	0.16	0.21	0.28	0.51	0.83	0.86	RP11-325K4.3	chr16	lncRNA	--
ENSG00000285533.2	76.5721	-1.23248	0.457428	-2.69437	0.00705216	0.0380345	0.36	0.88	0.91	0.27	0.19	0.39	RELA-DT	chr11	lncRNA	RELA divergent transcript
ENSG00000077942.19	132.947	1.50737	0.33243	4.53441	5.7765e-06	7.40521e-05	0.21	0.22	0.27	0.56	0.49	0.83	FBLN1	chr22	protein_coding	fibulin 1
ENSG00000091592.16	124.563	6.56326	0.622297	10.5468	5.25387e-26	4.94098e-24	0.01	0.01	0	0.52	0.36	0.59	NLRP1	chr17	protein_coding	NLR family pyrin domain containing 1
ENSG00000160219.12	7.19407	2.96925	0.978734	3.03376	0.00241523	0.0155886	0.01	0	0	0.07	0.05	0.04	GAB3	chrX	protein_coding	GRB2 associated binding protein 3
ENSG00000151490.15	1876.91	2.95647	0.301734	9.79825	1.14549e-22	8.63915e-21	0.68	0.44	0.44	3.24	4.32	3.75	PTPRO	chr12	protein_coding	protein tyrosine phosphatase receptor type O
ENSG00000238258.1	9.35634	3.10615	0.94445	3.28884	0.001006	0.00734623	0.06	0.06	0.06	0.46	0.8	0.21	RP11-342D11.2	chr10	lncRNA	--
ENSG00000069535.14	3.72501	-4.31015	1.57666	-2.73371	0.00626245	0.0345618	0.03	0.07	0.08	0	0.01	0	MAOB	chrX	protein_coding	monoamine oxidase B
ENSG00000143344.16	224.253	1.25557	0.402856	3.11668	0.00182899	0.0123505	0.42	0.82	0.61	2.1	1.26	0.8	RGL1	chr1	protein_coding	ral guanine nucleotide dissociation stimulator like 1
ENSG00000046604.14	8894.43	-2.64044	0.258496	-10.2146	1.70517e-24	1.47247e-22	38.14	43.42	38.25	7.37	6.18	4.45	DSG2	chr18	protein_coding	desmoglein 2
ENSG00000086062.13	12388	1.20115	0.319932	3.75439	0.000173765	0.00157119	35.01	27.15	51.25	67.99	94.16	80.87	B4GALT1	chr9	protein_coding	beta-1,4-galactosyltransferase 1
ENSG00000288062.1	48.052	-1.77122	0.421048	-4.2067	2.59128e-05	0.000287591	0.78	0.66	0.45	0.21	0.16	0.14	RP11-526D8.12	chr9	lncRNA	--
ENSG00000123124.14	2809.42	-1.30841	0.314222	-4.16398	3.12743e-05	0.00034032	16.78	16.73	11.94	6.99	6.45	3.74	WWP1	chr8	protein_coding	WW domain containing E3 ubiquitin protein ligase 1
ENSG00000071282.12	58.4508	6.47214	0.846264	7.6479	2.04286e-14	7.93539e-13	0	0.01	0	0.21	0.35	0.32	LMCD1	chr3	protein_coding	LIM and cysteine rich domains 1
ENSG00000135378.4	1220.63	-3.5346	0.486533	-7.26487	3.73395e-13	1.27365e-11	10.98	13.38	5.75	1.28	0.87	0.29	PRRG4	chr11	protein_coding	proline rich and Gla domain 4
ENSG00000090530.10	232.613	-2.68492	0.385326	-6.96792	3.2167e-12	1.02077e-10	1.76	1.2	2.38	0.18	0.25	0.34	P3H2	chr3	protein_coding	prolyl 3-hydroxylase 2
ENSG00000287091.1	12.2732	2.13472	0.692366	3.08323	0.00204769	0.0135825	0.22	0.1	0.13	0.61	0.66	0.56	RP11-357L2.2	chr2	lncRNA	--
ENSG00000095015.6	872.761	-1.34385	0.312821	-4.29591	1.73978e-05	0.000200463	4.49	4.33	3.16	1.88	1.56	0.99	MAP3K1	chr5	protein_coding	mitogen-activated protein kinase kinase kinase 1
ENSG00000268001.1	75.6164	1.48761	0.414095	3.59244	0.000327596	0.00276719	0.61	0.51	0.37	1.86	1.27	0.82	CARD8-AS1	chr19	lncRNA	CARD8 antisense RNA 1
ENSG00000196083.10	2969.18	-1.98172	0.34364	-5.76684	8.07716e-09	1.63436e-07	10	6.45	13.83	2.05	2.84	2.26	IL1RAP	chr3	protein_coding	interleukin 1 receptor accessory protein
ENSG00000130054.5	169.962	6.84447	0.589935	11.6021	4.02189e-31	5.40026e-29	0.01	0.03	0	1.54	1.28	1.94	FAM155B	chrX	protein_coding	--
ENSG00000164638.11	11.6285	2.47148	0.853081	2.89712	0.00376608	0.0226873	0.01	0.01	0.03	0.03	0.11	0.09	SLC29A4	chr7	protein_coding	solute carrier family 29 member 4
ENSG00000122861.16	5413.36	2.31265	0.566587	4.08172	4.47043e-05	0.000473308	13.12	7.63	24.67	20.27	84	104.26	PLAU	chr10	protein_coding	plasminogen activator, urokinase
ENSG00000143797.12	2490.34	-1.0936	0.314241	-3.48013	0.000501177	0.0040172	7.96	9.66	11.32	5.2	4.78	2.71	MBOAT2	chr2	protein_coding	membrane bound O-acyltransferase domain containing 2
ENSG00000023902.14	57.3969	1.22051	0.346181	3.52564	0.000422466	0.00345423	0.14	0.12	0.13	0.29	0.26	0.3	PLEKHO1	chr1	protein_coding	pleckstrin homology domain containing O1
ENSG00000205336.14	2290.76	-1.99718	0.295469	-6.75936	1.38606e-11	4.05501e-10	7.81	8.59	13.73	2.17	2.37	2.5	ADGRG1	chr16	protein_coding	adhesion G protein-coupled receptor G1
ENSG00000170837.3	426.129	-4.69801	0.424072	-11.0783	1.59849e-28	1.72704e-26	9.97	7.22	5.76	0.2	0.44	0.17	GPR27	chr3	protein_coding	G protein-coupled receptor 27
ENSG00000198774.5	134.282	-4.27297	0.560411	-7.6247	2.44608e-14	9.42288e-13	0.92	0.88	1.63	0.12	0.04	0.01	RASSF9	chr12	protein_coding	Ras association domain family member 9
ENSG00000130766.5	899.951	1.36425	0.494513	2.75877	0.0058019	0.032571	2.56	3.15	5.07	3.58	6.83	15.36	SESN2	chr1	protein_coding	sestrin 2
ENSG00000152952.12	16645.5	1.91824	0.386916	4.95777	7.1306e-07	1.09043e-05	28.13	24.13	15.01	102.53	93.47	42.48	PLOD2	chr3	protein_coding	procollagen-lysine,2-oxoglutarate 5-dioxygenase 2
ENSG00000101695.9	313.009	-3.19264	0.334258	-9.55142	1.27934e-21	8.89757e-20	2.22	2.93	1.77	0.22	0.3	0.19	RNF125	chr18	protein_coding	ring finger protein 125
ENSG00000155269.12	17.5048	-1.60776	0.568299	-2.82908	0.00466824	0.0271367	0.07	0.07	0.05	0.01	0.02	0.02	GPR78	chr4	protein_coding	G protein-coupled receptor 78
ENSG00000177854.8	203.658	-1.37723	0.484452	-2.84286	0.00447103	0.0261408	2.06	5.3	7.28	1.95	0.93	2.41	TMEM187	chrX	protein_coding	transmembrane protein 187
ENSG00000267248.3	50.5737	1.92024	0.423262	4.53676	5.7126e-06	7.33543e-05	0.13	0.2	0.15	0.43	0.54	0.74	CTD-2319I12.4	chr17	lncRNA	--
ENSG00000177494.6	70.6073	-6.1241	0.835252	-7.33204	2.26677e-13	7.9901e-12	2.93	1.13	0.56	0.01	0.03	0.02	ZBED2	chr3	protein_coding	zinc finger BED-type containing 2
ENSG00000246465.1	108.405	-1.33868	0.416886	-3.21114	0.00132211	0.00929237	1.33	2.04	1.29	0.44	0.37	0.9	RP11-57A19.2	chr16	lncRNA	--
ENSG00000157216.16	577.422	2.36287	0.290627	8.13027	4.28322e-16	1.93194e-14	0.55	0.64	0.82	4.22	2.55	2.94	SSBP3	chr1	protein_coding	single stranded DNA binding protein 3
ENSG00000247746.5	6.15858	6.09712	1.52121	4.00807	6.1218e-05	0.000625344	0	0	0	0.12	0.03	0.05	USP51	chrX	protein_coding	ubiquitin specific peptidase 51
ENSG00000164116.17	103.139	-2.41683	0.354137	-6.82458	8.81841e-12	2.64655e-10	0.5	0.34	0.38	0.07	0.06	0.09	GUCY1A1	chr4	protein_coding	guanylate cyclase 1 soluble subunit alpha 1
ENSG00000183908.7	10.7809	6.91133	1.47964	4.67096	2.99793e-06	4.09159e-05	0	0	0	0.02	0.14	0.11	LRRC55	chr11	protein_coding	leucine rich repeat containing 55
ENSG00000099139.14	106.772	2.03519	0.332001	6.13007	8.78408e-10	2.06733e-08	0.07	0.07	0.09	0.27	0.35	0.27	PCSK5	chr9	protein_coding	proprotein convertase subtilisin/kexin type 5
ENSG00000112333.12	7.38328	5.36738	1.39578	3.84543	0.000120341	0.00113773	0	0.01	0	0.11	0.08	0.08	NR2E1	chr6	protein_coding	nuclear receptor subfamily 2 group E member 1
ENSG00000271851.1	44.3875	2.15622	0.458854	4.69914	2.61256e-06	3.60588e-05	0.22	0.16	0.13	0.64	0.92	0.54	RP11-565F19.2	chr17	lncRNA	--
ENSG00000087237.12	11.4187	6.01075	1.3664	4.39898	1.0876e-05	0.000130427	0	0.01	0	0.08	0.17	0.2	CETP	chr16	protein_coding	cholesteryl ester transfer protein
ENSG00000132749.11	428.549	-1.96754	0.337131	-5.83614	5.34251e-09	1.11602e-07	2.72	3.7	2.35	1.02	0.47	0.63	TESMIN	chr11	protein_coding	testis expressed metallothionein like protein
ENSG00000165168.8	2.78294	-4.91208	1.85373	-2.64983	0.00805318	0.0424381	0.06	0.03	0.01	0	0	0	CYBB	chrX	protein_coding	cytochrome b-245 beta chain
ENSG00000260328.1	107.311	-2.8857	0.575846	-5.01124	5.40804e-07	8.43676e-06	0.96	1.01	2.59	0.07	0.18	0.33	RP11-416I2.1	chr17	lncRNA	--
ENSG00000174669.12	739.376	-2.19341	0.437666	-5.01161	5.39768e-07	8.42626e-06	8.16	11.97	13.01	1.67	1.16	3.95	SLC29A2	chr11	protein_coding	solute carrier family 29 member 2
ENSG00000118707.11	519.458	-1.13182	0.250871	-4.51154	6.43578e-06	8.17369e-05	4.66	4.12	4.51	2.28	1.49	1.94	TGIF2	chr20	protein_coding	TGFB induced factor homeobox 2
ENSG00000268621.6	15.2135	-2.1308	0.731522	-2.91283	0.00358167	0.0217911	0.12	0.31	0.13	0.02	0.04	0.06	IGFL2-AS1	chr19	lncRNA	IGFL2 antisense RNA 1
ENSG00000101443.18	890.131	-2.63348	0.455301	-5.78404	7.29285e-09	1.49519e-07	20.22	15.13	49.56	3.03	4.36	5.36	WFDC2	chr20	protein_coding	WAP four-disulfide core domain 2
ENSG00000108691.9	287.662	10.6841	1.21508	8.7929	1.45745e-18	8.27211e-17	0	0.01	0	6.65	7.58	5.78	CCL2	chr17	protein_coding	C-C motif chemokine ligand 2
ENSG00000223804.5	27.6024	1.84824	0.528371	3.498	0.000468761	0.00379138	0.21	0.27	0.32	0.58	1.21	0.89	CH17-472G23.2	chr1	transcribed_unprocessed_pseudogene	--
ENSG00000171604.12	324.633	-1.01667	0.371834	-2.7342	0.00625313	0.034535	2.27	4.13	2.14	1.85	1.21	0.89	CXXC5	chr5	protein_coding	CXXC finger protein 5
ENSG00000173930.9	14.6916	-2.65386	0.700239	-3.78994	0.000150682	0.00138787	0.07	0.16	0.14	0.02	0.01	0.02	SLCO4C1	chr5	protein_coding	solute carrier organic anion transporter family member 4C1
ENSG00000250771.2	11.8225	4.10211	0.934966	4.38744	1.14691e-05	0.000136694	0.01	0.02	0.01	0.13	0.15	0.19	RP11-153M7.3	chr4	transcribed_unprocessed_pseudogene	--
ENSG00000166165.13	120.723	4.90309	0.432087	11.3475	7.63522e-30	9.14219e-28	0.08	0.09	0.07	2.06	1.92	2.82	CKB	chr14	protein_coding	creatine kinase B
ENSG00000189195.15	164.148	-1.6931	0.501441	-3.37648	0.000734205	0.00561384	0.52	1.28	0.44	0.37	0.16	0.13	BTBD8	chr1	protein_coding	BTB domain containing 8
ENSG00000186197.15	334.987	1.83105	0.383836	4.7704	1.83862e-06	2.62665e-05	0.78	0.56	1.38	2.78	2.44	3.86	EDARADD	chr1	protein_coding	EDAR associated death domain
ENSG00000152229.18	98.0816	5.10425	0.508058	10.0466	9.50907e-24	7.83284e-22	0.05	0.04	0.01	0.93	1.08	1.18	PSTPIP2	chr18	protein_coding	proline-serine-threonine phosphatase interacting protein 2
ENSG00000234350.5	20.1586	-3.79488	0.79633	-4.76546	1.88423e-06	2.68355e-05	0.19	0.16	0.06	0.02	0	0.01	AC007405.4	chr2	lncRNA	--
ENSG00000131187.10	356.525	-1.00352	0.296324	-3.38656	0.000707756	0.00544747	4.33	3.84	4.61	2	1.42	2.58	F12	chr5	protein_coding	coagulation factor XII
ENSG00000069399.15	968.983	1.62075	0.48261	3.3583	0.000784249	0.00594948	2.54	2.46	6.38	6.42	8.39	17.82	BCL3	chr19	protein_coding	BCL3 transcription coactivator
ENSG00000128203.7	75.402	1.12277	0.314706	3.56767	0.000360166	0.00301054	0.36	0.32	0.36	0.75	0.68	0.7	ASPHD2	chr22	protein_coding	aspartate beta-hydroxylase domain containing 2
ENSG00000054179.12	97.9455	-5.84104	0.655326	-8.91318	4.95895e-19	2.90888e-17	1.26	1.3	2.85	0.02	0.01	0.06	ENTPD2	chr9	protein_coding	ectonucleoside triphosphate diphosphohydrolase 2
ENSG00000181690.8	14.1612	2.26592	0.688662	3.29032	0.00100073	0.00731922	0.01	0.02	0.02	0.09	0.07	0.04	PLAG1	chr8	protein_coding	PLAG1 zinc finger
ENSG00000183114.8	92.3954	4.93652	0.542091	9.10643	8.51346e-20	5.2456e-18	0.07	0.03	0.08	1	1.73	2.29	FAM43B	chr1	protein_coding	family with sequence similarity 43 member B
ENSG00000106976.21	932.687	-2.4758	0.274749	-9.01116	2.03883e-19	1.23334e-17	3.37	3.77	3.77	0.48	0.57	0.78	DNM1	chr9	protein_coding	dynamin 1
ENSG00000213214.5	33.0715	-5.60204	0.854744	-6.55406	5.59937e-11	1.53744e-09	0.53	0.47	0.84	0.01	0.02	0.01	ARHGEF35	chr7	protein_coding	Rho guanine nucleotide exchange factor 35
ENSG00000008277.15	168.561	1.01662	0.321257	3.16451	0.00155343	0.0107427	0.18	0.22	0.21	0.51	0.38	0.27	ADAM22	chr7	protein_coding	ADAM metallopeptidase domain 22
ENSG00000182985.18	21.195	6.00716	1.19664	5.02002	5.16659e-07	8.10363e-06	0	0	0	0.08	0.14	0.04	CADM1	chr11	protein_coding	cell adhesion molecule 1
ENSG00000070614.15	3626.54	1.05118	0.259369	4.05282	5.06038e-05	0.000528303	6.52	5.71	6.14	9.99	14.09	11.35	NDST1	chr5	protein_coding	N-deacetylase and N-sulfotransferase 1
ENSG00000099204.20	1362.67	-5.24027	0.304996	-17.1814	3.65692e-66	2.83156e-63	6.49	6.24	6.49	0.23	0.14	0.11	ABLIM1	chr10	protein_coding	actin binding LIM protein 1
ENSG00000082397.18	242.28	9.5395	1.08154	8.82026	1.14194e-18	6.54968e-17	0	0	0	0.88	0.62	1.25	EPB41L3	chr18	protein_coding	erythrocyte membrane protein band 4.1 like 3
ENSG00000232931.6	71.8526	-1.13338	0.384385	-2.94855	0.00319265	0.0197629	0.23	0.32	0.31	0.08	0.16	0.12	LINC00342	chr2	lncRNA	long intergenic non-protein coding RNA 342
ENSG00000166349.10	35.3006	-2.57703	0.643249	-4.00626	6.16868e-05	0.000629857	0.11	0.37	0.1	0.05	0.02	0.02	RAG1	chr11	protein_coding	recombination activating 1
ENSG00000239887.6	31.8882	-2.20018	0.668753	-3.28997	0.00100197	0.00732605	0.27	0.56	0.08	0.08	0.06	0.05	C1orf226	chr1	protein_coding	chromosome 1 open reading frame 226
ENSG00000150510.17	37.5669	-1.48302	0.435135	-3.40819	0.000653954	0.00509902	0.26	0.17	0.18	0.08	0.06	0.06	FAM124A	chr13	protein_coding	family with sequence similarity 124 member A
ENSG00000242366.4	39.7735	-7.78296	1.24824	-6.23517	4.51297e-10	1.10816e-08	0.64	0.85	0.95	0	0.01	0	UGT1A8	chr2	protein_coding	UDP glucuronosyltransferase family 1 member A8
ENSG00000107742.13	16.4409	1.76445	0.609965	2.89271	0.0038193	0.0229543	0.03	0.03	0.03	0.07	0.07	0.13	SPOCK2	chr10	protein_coding	SPARC (osteonectin), cwcv and kazal like domains proteoglycan 2
ENSG00000144366.16	5804.55	2.99835	0.359557	8.339	7.49204e-17	3.63154e-15	2.83	3.1	2.06	29.51	19.28	11.38	GULP1	chr2	protein_coding	GULP PTB domain containing engulfment adaptor 1
ENSG00000112294.14	1579.71	-2.60422	0.246394	-10.5693	4.13413e-26	3.93573e-24	9.33	8.13	9.09	1.73	1.17	1.22	ALDH5A1	chr6	protein_coding	aldehyde dehydrogenase 5 family member A1
ENSG00000128487.18	784.289	-1.49285	0.251071	-5.94591	2.74921e-09	6.02466e-08	1.33	1.43	1.28	0.38	0.51	0.44	SPECC1	chr17	protein_coding	sperm antigen with calponin homology and coiled-coil domains 1
ENSG00000120318.16	634.497	1.44107	0.296841	4.8547	1.20571e-06	1.77486e-05	0.98	1.8	1.34	3.41	2.91	4.07	ARAP3	chr5	protein_coding	ArfGAP with RhoGAP domain, ankyrin repeat and PH domain 3
ENSG00000117594.10	144.253	2.90147	0.530901	5.46519	4.62411e-08	8.48447e-07	0.58	0.36	0.72	1.36	4.27	5.89	HSD11B1	chr1	protein_coding	hydroxysteroid 11-beta dehydrogenase 1
ENSG00000258667.2	40.3222	3.95572	0.596517	6.63137	3.32588e-11	9.35312e-10	0.1	0.05	0.04	0.59	0.96	1.26	HIF1A-AS3	chr14	lncRNA	HIF1A antisense RNA 3
ENSG00000115896.16	6.1319	2.70817	1.03841	2.60799	0.00910751	0.0470234	0	0.01	0	0.03	0.04	0.02	PLCL1	chr2	protein_coding	phospholipase C like 1 (inactive)
ENSG00000134532.19	224.863	3.37838	0.496215	6.8083	9.87554e-12	2.94479e-10	0.08	0.04	0.15	0.61	1.22	0.7	SOX5	chr12	protein_coding	SRY-box transcription factor 5
ENSG00000136379.12	2445.22	1.75576	0.236976	7.40902	1.27238e-13	4.58948e-12	8.93	7.39	6.51	25.08	23.95	23.23	ABHD17C	chr15	protein_coding	abhydrolase domain containing 17C, depalmitoylase
ENSG00000184792.16	10968.4	1.41543	0.374067	3.78389	0.000154397	0.00141534	21.14	20.52	25.15	29.05	58.93	77.17	OSBP2	chr22	protein_coding	oxysterol binding protein 2
ENSG00000003400.15	38.2148	-3.45831	0.552809	-6.25588	3.95268e-10	9.79903e-09	0.14	0.24	0.31	0.03	0.02	0.02	CASP10	chr2	protein_coding	caspase 10
ENSG00000178401.16	385.628	1.92938	0.29596	6.51904	7.07609e-11	1.90293e-09	0.67	0.72	0.92	3.35	2.87	2.04	DNAJC22	chr12	protein_coding	DnaJ heat shock protein family (Hsp40) member C22
ENSG00000171873.8	41.6935	4.48199	0.654454	6.84845	7.46545e-12	2.26686e-10	0.04	0.01	0.04	0.41	0.5	0.93	ADRA1D	chr20	protein_coding	adrenoceptor alpha 1D
ENSG00000287778.1	16.9893	-5.63443	1.21453	-4.6392	3.49768e-06	4.71e-05	0.07	0.17	0.06	0	0	0.01	RP11-281P23.3	chr4	lncRNA	--
ENSG00000181885.18	1747.49	-2.58044	0.336022	-7.67937	1.59869e-14	6.30493e-13	22.66	29.98	36.55	5.08	2.82	6.13	CLDN7	chr17	protein_coding	claudin 7
ENSG00000139428.12	950.295	-1.23937	0.414198	-2.99221	0.0027697	0.0174973	3.7	5.34	7.43	1.55	1.44	3.53	MMAB	chr12	protein_coding	metabolism of cobalamin associated B
ENSG00000224271.7	173.634	1.02319	0.273724	3.73805	0.000185451	0.0016575	0.08	0.1	0.08	0.16	0.18	0.15	RP11-191L9.4	chr22	lncRNA	--
ENSG00000166823.5	35.2431	-1.21021	0.453414	-2.66911	0.0076053	0.0404913	0.47	0.63	0.44	0.27	0.12	0.24	MESP1	chr15	protein_coding	mesoderm posterior bHLH transcription factor 1
ENSG00000119698.12	145.139	8.21395	0.915187	8.97516	2.82931e-19	1.68952e-17	0	0	0.01	1.08	1.81	1.1	PPP4R4	chr14	protein_coding	protein phosphatase 4 regulatory subunit 4
ENSG00000159228.13	2228.96	-1.05877	0.239098	-4.4282	9.50248e-06	0.000115573	27.79	29.38	33.95	15.1	10.8	15.18	CBR1	chr21	protein_coding	carbonyl reductase 1
ENSG00000156976.17	11193	-1.25577	0.199433	-6.29668	3.04093e-10	7.66967e-09	58.49	64.88	67.49	26.01	24.39	24.35	EIF4A2	chr3	protein_coding	eukaryotic translation initiation factor 4A2
ENSG00000054356.14	2468.69	2.84515	0.490429	5.80135	6.57846e-09	1.34992e-07	1.17	0.86	3.39	8.73	11.34	16.29	PTPRN	chr2	protein_coding	protein tyrosine phosphatase receptor type N
ENSG00000125775.15	32.4781	-1.90616	0.636786	-2.99341	0.00275876	0.0174376	0.25	0.26	0.97	0.1	0.11	0.16	SDCBP2	chr20	protein_coding	syndecan binding protein 2
ENSG00000103489.12	967.707	10.9526	0.889566	12.3123	7.77466e-35	1.26292e-32	0	0	0	3.51	5	3.52	XYLT1	chr16	protein_coding	xylosyltransferase 1
ENSG00000225760.2	45.9751	-1.66989	0.625399	-2.67012	0.0075825	0.0404069	0.94	0.55	2.86	0.3	0.4	0.57	LINC00431	chr13	transcribed_unprocessed_pseudogene	long intergenic non-protein coding RNA 431
ENSG00000114166.8	207.388	2.08363	0.368115	5.66027	1.51138e-08	2.96019e-07	0.46	0.38	0.28	2.08	1.46	0.95	KAT2B	chr3	protein_coding	lysine acetyltransferase 2B
ENSG00000147697.9	19.2779	-4.1733	0.810906	-5.14647	2.65428e-07	4.34811e-06	0.26	0.5	0.27	0.04	0.01	0.01	GSDMC	chr8	protein_coding	gasdermin C
ENSG00000076554.16	3324.94	-1.58173	0.501054	-3.15679	0.00159514	0.0109951	21.19	17.83	6.45	6.82	5.46	2.01	TPD52	chr8	protein_coding	tumor protein D52
ENSG00000236901.6	57.2574	-3.79967	0.469395	-8.09481	5.73535e-16	2.55223e-14	0.45	0.53	0.34	0.03	0.03	0.02	MIR600HG	chr9	lncRNA	MIR600 host gene
ENSG00000245904.4	24.6634	-1.45491	0.56145	-2.59134	0.00956016	0.0488932	0.05	0.13	0.09	0.05	0.02	0.03	RP11-796E2.4	chr12	lncRNA	--
ENSG00000249942.1	9.74399	-3.11764	0.932454	-3.34348	0.000827351	0.00622161	0.29	0.51	0.97	0.1	0.06	0.03	AC142293.3	chr4	lncRNA	--
ENSG00000141391.14	148.981	-1.61579	0.302182	-5.34708	8.93866e-08	1.57778e-06	2.26	2.25	1.79	0.59	0.54	0.79	PRELID3A	chr18	protein_coding	PRELI domain containing 3A
ENSG00000255443.1	34.8722	1.95086	0.496214	3.93149	8.44197e-05	0.000834107	0.77	0.68	0.36	2.18	2.77	1.55	CD44-AS1	chr11	lncRNA	CD44 antisense RNA 1
ENSG00000247081.8	114.77	-1.69615	0.301422	-5.62715	1.83211e-08	3.54946e-07	0.27	0.31	0.25	0.09	0.08	0.07	BAALC-AS1	chr8	lncRNA	BAALC antisense RNA 1
ENSG00000136732.16	177.629	9.98798	1.24265	8.03764	9.15881e-16	4.05238e-14	0	0	0.01	1.58	1.91	3.3	GYPC	chr2	protein_coding	glycophorin C (Gerbich blood group)
ENSG00000176658.17	289.276	-4.32435	0.346285	-12.4878	8.69823e-36	1.45361e-33	1.55	1.89	1.56	0.07	0.11	0.05	MYO1D	chr17	protein_coding	myosin ID
ENSG00000150347.17	1638.75	1.46579	0.316059	4.63771	3.52283e-06	4.73016e-05	1.61	2.76	3.02	5.32	5.94	7.73	ARID5B	chr10	protein_coding	AT-rich interaction domain 5B
ENSG00000171368.12	98.9734	1.66161	0.538589	3.08511	0.00203476	0.0135083	0.15	0.12	0.32	0.24	0.81	0.66	TPPP	chr5	protein_coding	tubulin polymerization promoting protein
ENSG00000249364.6	18.6627	-4.41076	1.10327	-3.99789	6.39099e-05	0.000650269	0.05	0.02	0.34	0	0	0.01	RP11-434D9.1	chr5	lncRNA	--
ENSG00000174137.13	89.8029	-1.75334	0.390069	-4.49494	6.95884e-06	8.78039e-05	0.82	0.77	0.85	0.22	0.13	0.33	FAM53A	chr4	protein_coding	family with sequence similarity 53 member A
ENSG00000065308.5	5951.96	2.35415	0.240226	9.79976	1.12859e-22	8.53941e-21	7.47	7.21	5.8	29.45	31.94	36.36	TRAM2	chr6	protein_coding	translocation associated membrane protein 2
ENSG00000149573.9	437.915	-6.33192	0.403727	-15.6837	1.95656e-55	8.57526e-53	3.4	6.02	4.17	0.06	0.04	0.06	MPZL2	chr11	protein_coding	myelin protein zero like 2
ENSG00000251396.7	10.3264	-2.17724	0.82442	-2.64093	0.00826779	0.0435296	0.02	0.05	0.05	0.02	0	0.01	LINC01301	chr8	lncRNA	long intergenic non-protein coding RNA 1301
ENSG00000184226.15	433.944	1.50723	0.361032	4.17479	2.98257e-05	0.000325726	0.24	0.17	0.13	0.67	0.47	0.31	PCDH9	chr13	protein_coding	protocadherin 9
ENSG00000171345.13	2862.82	-4.0112	0.545922	-7.34758	2.01827e-13	7.15761e-12	35	63.76	72.92	1.25	1.93	6.7	KRT19	chr17	protein_coding	keratin 19
ENSG00000224259.7	40.4245	-4.53667	0.610121	-7.4357	1.04018e-13	3.77536e-12	0.43	0.46	0.68	0.02	0.02	0.02	LINC01133	chr1	lncRNA	long intergenic non-protein coding RNA 1133
ENSG00000136542.9	15.744	4.96578	1.0349	4.79832	1.60005e-06	2.30567e-05	0.01	0	0	0.06	0.08	0.05	GALNT5	chr2	protein_coding	polypeptide N-acetylgalactosaminyltransferase 5
ENSG00000260284.1	4.34464	-5.5573	1.68973	-3.28886	0.00100593	0.00734623	0.12	0.16	0.77	0	0	0	TPSP2	chr16	unprocessed_pseudogene	tryptase pseudogene 2
ENSG00000128590.5	940.78	1.04354	0.321682	3.24401	0.00117861	0.00843954	6.25	5.49	6.18	8.83	15.87	9.54	DNAJB9	chr7	protein_coding	DnaJ heat shock protein family (Hsp40) member B9
ENSG00000230647.2	4.21457	5.55872	1.66167	3.34525	0.000822076	0.00618594	0	0	0	0.06	0.3	0.09	AC022816.2	chr17	lncRNA	--
ENSG00000007392.17	928.256	1.20417	0.229792	5.24025	1.60362e-07	2.71109e-06	2.28	2.07	2.39	4.52	4.68	5.31	LUC7L	chr16	protein_coding	LUC7 like
ENSG00000162616.9	1390.95	1.33881	0.447832	2.98953	0.00279403	0.017627	5.63	7.12	3.08	19.4	12.56	5.69	DNAJB4	chr1	protein_coding	DnaJ heat shock protein family (Hsp40) member B4
ENSG00000135622.13	326.712	-1.44407	0.264161	-5.46664	4.58641e-08	8.42348e-07	1.78	1.88	2.03	0.77	0.49	0.71	SEMA4F	chr2	protein_coding	ssemaphorin 4F
ENSG00000106366.9	5005.26	6.87512	1.10693	6.21098	5.26562e-10	1.28213e-08	0.63	0.12	1.22	15.56	120.56	76.62	SERPINE1	chr7	protein_coding	serpin family E member 1
ENSG00000149050.10	69.9305	1.39845	0.378909	3.69073	0.000223611	0.00195862	0.23	0.19	0.13	0.58	0.41	0.39	ZNF214	chr11	protein_coding	zinc finger protein 214
ENSG00000213160.10	1312.66	-1.28996	0.30786	-4.19011	2.78823e-05	0.000306666	9.36	10.22	5.49	3.81	3.12	2.68	KLHL23	chr2	protein_coding	kelch like family member 23
ENSG00000147416.11	4415.45	1.10276	0.215527	5.11657	3.11143e-07	5.05423e-06	8.55	8.61	9.49	17.55	16.08	19.97	ATP6V1B2	chr8	protein_coding	ATPase H+ transporting V1 subunit B2
ENSG00000137709.10	14.1793	-4.35009	0.981604	-4.43161	9.35311e-06	0.000114049	0.06	0.16	0.07	0	0.01	0	POU2F3	chr11	protein_coding	POU class 2 homeobox 3
ENSG00000130477.16	277.883	7.02987	0.527054	13.338	1.39077e-40	2.91046e-38	0.01	0	0.01	0.88	1.12	1.41	UNC13A	chr19	protein_coding	unc-13 homolog A
ENSG00000212719.13	1368.29	1.55795	0.306596	5.08144	3.74584e-07	5.98021e-06	1.06	0.69	1.21	2.3	2.76	3.12	LINC02693	chr17	lncRNA	long intergenic non-protein coding RNA 2693
ENSG00000088836.14	64.7866	1.19848	0.379893	3.15479	0.00160612	0.0110576	0.25	0.18	0.25	0.46	0.37	0.63	SLC4A11	chr20	protein_coding	solute carrier family 4 member 11
ENSG00000166997.8	179.657	1.09047	0.265071	4.11387	3.89082e-05	0.000416882	1.1	1.21	1.16	2.76	1.95	2.24	CNPY4	chr7	protein_coding	canopy FGF signaling regulator 4
ENSG00000280165.1	85.4384	1.9303	0.416475	4.63484	3.57211e-06	4.79079e-05	0.11	0.3	0.14	0.76	0.61	0.6	PCDH20	chr13	protein_coding	protocadherin 20
ENSG00000238290.1	8.15785	2.40197	0.863978	2.78012	0.00543382	0.0308914	0.02	0.02	0.05	0.13	0.12	0.22	RP11-431K24.1	chr1	lncRNA	--
ENSG00000260641.1	19.7673	1.87981	0.572612	3.28288	0.00102754	0.00748706	0.03	0.04	0.03	0.09	0.16	0.13	RP11-1299A16.3	chr4	lncRNA	--
ENSG00000148356.15	763.316	-1.42844	0.250611	-5.69985	1.19911e-08	2.37867e-07	2.61	2.95	2.81	0.96	0.77	1.18	LRSAM1	chr9	protein_coding	leucine rich repeat and sterile alpha motif containing 1
ENSG00000162706.13	255.103	2.31972	0.40836	5.68057	1.34246e-08	2.64945e-07	0.52	0.53	0.6	2.14	1.41	4.14	CADM3	chr1	protein_coding	cell adhesion molecule 3
ENSG00000198795.11	3.95978	4.44387	1.5813	2.81027	0.00494996	0.0285388	0	0	0	0.01	0.03	0.04	ZNF521	chr18	protein_coding	zinc finger protein 521
ENSG00000151702.17	799.072	3.55464	0.26647	13.3397	1.35919e-40	2.87025e-38	0.44	0.4	0.32	4.49	4.62	3.6	FLI1	chr11	protein_coding	Fli-1 proto-oncogene, ETS transcription factor
ENSG00000145990.11	824.395	-1.90686	0.243946	-7.81672	5.42162e-15	2.23296e-13	3.52	2.86	2.63	0.82	0.7	0.73	GFOD1	chr6	protein_coding	glucose-fructose oxidoreductase domain containing 1
ENSG00000006118.15	4705.61	2.25377	0.353956	6.36739	1.92276e-10	4.94068e-09	5.13	5.01	6.47	14.74	23.91	34.97	TMEM132A	chr11	protein_coding	transmembrane protein 132A
ENSG00000069702.11	274.024	2.3398	0.494213	4.73439	2.19714e-06	3.08944e-05	0.24	0.39	0.16	2.28	0.87	0.62	TGFBR3	chr1	protein_coding	transforming growth factor beta receptor 3
ENSG00000167617.3	8.30727	4.61987	1.26003	3.66647	0.000245917	0.00213238	0	0.03	0.03	0.25	0.38	0.55	CDC42EP5	chr19	protein_coding	CDC42 effector protein 5
ENSG00000147180.17	387.669	-1.7746	0.379	-4.68233	2.83627e-06	3.88695e-05	3.11	2.61	3.07	1.09	0.93	0.39	ZNF711	chrX	protein_coding	zinc finger protein 711
ENSG00000114251.15	26230.7	5.1057	0.403985	12.6384	1.29739e-36	2.31824e-34	6.7	6.31	2.33	176.01	191.94	125.06	WNT5A	chr3	protein_coding	Wnt family member 5A
ENSG00000178860.9	971.74	1.62229	0.499594	3.24721	0.00116542	0.00836576	4.44	2.26	10.49	12.59	14.37	22.61	MSC	chr8	protein_coding	musculin
ENSG00000185158.12	113.902	-1.10958	0.373061	-2.97426	0.002937	0.0184189	0.56	0.73	0.55	0.41	0.17	0.23	LRRC37B	chr17	protein_coding	leucine rich repeat containing 37B
ENSG00000100097.12	16799	1.47289	0.293954	5.01062	5.42547e-07	8.45827e-06	154.56	233.38	231.88	466.32	441.87	696.23	LGALS1	chr22	protein_coding	galectin 1
ENSG00000236393.2	8.90872	6.6359	1.40888	4.71007	2.47636e-06	3.43628e-05	0	0	0	0.07	0.16	0.14	RP11-320G24.1	chrX	lncRNA	--
ENSG00000109118.14	2474.51	1.46992	0.211929	6.93591	4.03604e-12	1.26865e-10	2.74	2.87	2.35	7.32	6.65	6.66	PHF12	chr17	protein_coding	PHD finger protein 12
ENSG00000205269.6	173.634	-2.01958	0.480868	-4.19987	2.67073e-05	0.000295139	0.97	0.96	0.39	0.26	0.19	0.08	TMEM170B	chr6	protein_coding	transmembrane protein 170B
ENSG00000187566.6	16.5161	-4.21377	0.889546	-4.73699	2.16913e-06	3.05931e-05	0.33	0.48	0.23	0.05	0.01	0	NHLRC1	chr6	protein_coding	NHL repeat containing E3 ubiquitin protein ligase 1
ENSG00000189058.9	3.9895	5.47578	1.57868	3.46857	0.000523231	0.00417238	0	0	0	0.06	0.09	0.12	APOD	chr3	protein_coding	apolipoprotein D
ENSG00000174004.6	49.2184	-2.50429	0.42477	-5.89565	3.73215e-09	7.9536e-08	0.78	0.75	0.61	0.11	0.09	0.16	NRROS	chr3	protein_coding	negative regulator of reactive oxygen species
ENSG00000143546.10	27.3424	8.25173	1.30638	6.31647	2.67606e-10	6.79367e-09	0	0	0	0.83	1.19	2.2	S100A8	chr1	protein_coding	S100 calcium binding protein A8
ENSG00000159753.14	260.383	-1.54252	0.340505	-4.53008	5.89614e-06	7.54608e-05	1.37	1.16	1.22	0.33	0.29	0.59	CARMIL2	chr16	protein_coding	capping protein regulator and myosin 1 linker 2
ENSG00000163017.14	45.1351	3.95225	0.748101	5.28304	1.27055e-07	2.19759e-06	0.01	0	0.09	0.7	0.43	0.42	ACTG2	chr2	protein_coding	actin gamma 2, smooth muscle
ENSG00000178199.14	39.8266	1.35095	0.438191	3.08302	0.00204914	0.0135882	0.05	0.1	0.1	0.26	0.16	0.18	ZC3H12D	chr6	protein_coding	zinc finger CCCH-type containing 12D
ENSG00000140859.16	4169.24	1.31733	0.29634	4.44533	8.7759e-06	0.000107803	6.9	6.12	5.39	10.92	12.93	18.99	KIFC3	chr16	protein_coding	kinesin family member C3
ENSG00000186001.14	1346.88	-1.86773	0.217682	-8.58011	9.47785e-18	4.98102e-16	3.87	4.42	4.13	1.22	1.02	0.95	LRCH3	chr3	protein_coding	leucine rich repeats and calponin homology domain containing 3
ENSG00000136010.14	2314.5	2.27751	0.375523	6.0649	1.32033e-09	3.02465e-08	1.13	2	3.07	7.52	10.21	10.14	ALDH1L2	chr12	protein_coding	aldehyde dehydrogenase 1 family member L2
ENSG00000169814.16	813.095	1.36181	0.297756	4.57357	4.79484e-06	6.25024e-05	0.55	0.54	0.89	1.4	1.63	1.7	BTD	chr3	protein_coding	biotinidase
ENSG00000147804.10	500.989	-1.75789	0.342569	-5.13148	2.87469e-07	4.69263e-06	3.91	3.43	4.15	0.79	0.8	1.59	SLC39A4	chr8	protein_coding	solute carrier family 39 member 4
ENSG00000088826.18	3883.29	1.33295	0.452848	2.94348	0.00324544	0.0200075	10.14	13.24	32.16	32.97	34.94	62.68	SMOX	chr20	protein_coding	spermine oxidase
ENSG00000070159.14	2966.9	-1.15812	0.225943	-5.12571	2.96414e-07	4.83186e-06	9.01	9.8	11.58	4.09	4.07	4.57	PTPN3	chr9	protein_coding	protein tyrosine phosphatase non-receptor type 3
ENSG00000175793.12	7985.58	-2.40619	0.372622	-6.45745	1.06482e-10	2.82039e-09	183.81	203.3	374.14	38.96	32.57	62.98	SFN	chr1	protein_coding	stratifin
ENSG00000120162.10	26.3953	7.22824	1.29982	5.56094	2.68322e-08	5.07975e-07	0	0	0	0.28	0.13	0.11	MOB3B	chr9	protein_coding	MOB kinase activator 3B
ENSG00000082074.19	178.364	-5.44309	0.699096	-7.7859	6.92196e-15	2.82088e-13	0.34	2.26	0.39	0.03	0.02	0.01	FYB1	chr5	protein_coding	FYN binding protein 1
ENSG00000172663.9	602.645	-1.0541	0.368869	-2.85767	0.00426771	0.0252039	2.8	2.89	4.55	1.07	1.27	2.25	TMEM134	chr11	protein_coding	transmembrane protein 134
ENSG00000180176.15	8.38731	6.54586	1.41858	4.61437	3.94297e-06	5.23678e-05	0	0	0	0.18	0.12	0.07	TH	chr11	protein_coding	tyrosine hydroxylase
ENSG00000180066.10	58.9328	-1.40021	0.465964	-3.00498	0.00265598	0.0168845	1.15	0.88	1.07	0.2	0.29	0.61	LINC02870	chr10	lncRNA	long intergenic non-protein coding RNA 2870
ENSG00000113763.12	6.98192	3.73587	1.10314	3.38657	0.000707713	0.00544747	0.01	0.01	0.01	0.07	0.08	0.06	UNC5A	chr5	protein_coding	unc-5 netrin receptor A
ENSG00000178773.15	463.31	1.1817	0.286988	4.1176	3.82841e-05	0.000410573	2.36	2.2	2.3	3.7	4.76	6.05	CPNE7	chr16	protein_coding	copine 7
ENSG00000112419.14	1394.4	1.52795	0.308787	4.94824	7.48888e-07	1.14296e-05	1.88	1.48	1.36	4.26	5.38	3.08	PHACTR2	chr6	protein_coding	phosphatase and actin regulator 2
ENSG00000125430.9	1004.15	1.80063	0.325162	5.53765	3.06561e-08	5.75676e-07	2.11	1.41	2.64	5.52	7.78	6.72	HS3ST3B1	chr17	protein_coding	heparan sulfate-glucosamine 3-sulfotransferase 3B1
ENSG00000137868.19	3016.49	1.99406	0.474627	4.20132	2.65361e-05	0.000293667	1.5	3.94	6.31	9.42	14.87	18.99	STRA6	chr15	protein_coding	signaling receptor and transporter of retinol STRA6
ENSG00000164930.12	2507.96	-1.29365	0.294528	-4.39229	1.12162e-05	0.000133954	24.9	22.63	17.36	9.58	9.31	5.89	FZD6	chr8	protein_coding	frizzled class receptor 6
ENSG00000254548.1	5.65164	-5.93636	1.54172	-3.85048	0.000117884	0.00111769	0.71	0.42	1.66	0	0	0	RP11-429J17.5	chr8	lncRNA	--
ENSG00000168016.15	77.4932	1.52391	0.459696	3.31503	0.000916317	0.00677439	0.05	0.11	0.09	0.35	0.19	0.13	TRANK1	chr3	protein_coding	tetratricopeptide repeat and ankyrin repeat containing 1
ENSG00000135127.11	200.9	-5.44755	0.402163	-13.5456	8.40918e-42	1.93403e-39	1.65	1.57	2.08	0.03	0.05	0.03	BICDL1	chr12	protein_coding	BICD family like cargo adaptor 1
ENSG00000072133.11	98.6043	-5.34867	0.607377	-8.80619	1.29476e-18	7.37156e-17	0.61	0.66	0.35	0.03	0.01	0	RPS6KA6	chrX	protein_coding	ribosomal protein S6 kinase A6
ENSG00000153029.16	370.669	-1.50362	0.331467	-4.53627	5.72577e-06	7.34828e-05	1.08	1.32	1.91	0.64	0.42	0.37	MR1	chr1	protein_coding	major histocompatibility complex, class I-related
ENSG00000284879.1	65.4835	1.53797	0.406314	3.78519	0.000153594	0.00140864	0.19	0.29	0.17	0.7	0.66	0.39	RP13-511M20.1	chr2	lncRNA	--
ENSG00000256894.1	59.1075	-1.63613	0.613786	-2.66563	0.00768434	0.0408196	1.38	1.88	4.78	0.28	0.88	1.22	RP11-283G6.3	chr12	lncRNA	--
ENSG00000184371.14	930.746	1.57409	0.33164	4.74638	2.07086e-06	2.93138e-05	2.1	2.16	2.36	9.59	4.62	4.46	CSF1	chr1	protein_coding	colony stimulating factor 1
ENSG00000276116.2	39.8708	2.744	0.603	4.55058	5.34978e-06	6.91542e-05	0.12	0.1	0.28	0.51	1.02	1.61	FUT8-AS1	chr14	lncRNA	FUT8 antisense RNA 1
ENSG00000165238.16	73.631	-4.82721	0.633325	-7.62201	2.49764e-14	9.57388e-13	0.3	0.41	0.1	0.01	0.01	0.01	WNK2	chr9	protein_coding	WNK lysine deficient protein kinase 2
ENSG00000183578.8	230.604	4.86974	0.386163	12.6106	1.84604e-36	3.2486e-34	0.09	0.15	0.2	3.22	4.62	4.11	TNFAIP8L3	chr15	protein_coding	TNF alpha induced protein 8 like 3
ENSG00000214530.10	589.57	-1.00283	0.365774	-2.74166	0.0061129	0.0338813	3.23	4.46	6.63	1.83	1.73	3.11	STARD10	chr11	protein_coding	StAR related lipid transfer domain containing 10
ENSG00000287335.1	41.403	1.47551	0.564212	2.61517	0.00891825	0.0463139	0.15	0.35	0.07	0.7	0.44	0.35	RP11-321P16.3	chr20	lncRNA	--
ENSG00000151729.11	2289.3	-1.03851	0.250325	-4.14866	3.34422e-05	0.000361653	15.23	12.93	19.12	7.94	6.59	7.08	SLC25A4	chr4	protein_coding	solute carrier family 25 member 4
ENSG00000243232.6	14.5708	-4.01896	0.895744	-4.48673	7.23239e-06	9.0959e-05	0.13	0.13	0.07	0.01	0	0.01	PCDHAC2	chr5	protein_coding	protocadherin alpha subfamily C, 2
ENSG00000272146.6	25.0174	-1.40266	0.531891	-2.63712	0.00836124	0.0439121	0.59	1.02	1.44	0.38	0.31	0.4	ARF4-AS1	chr3	lncRNA	ARF4 antisense RNA 1
ENSG00000196549.13	9369.32	1.21005	0.304016	3.98021	6.88552e-05	0.00069571	14.43	10	17.93	38.84	27.29	26.33	MME	chr3	protein_coding	membrane metalloendopeptidase
ENSG00000254510.2	24.3706	2.89123	0.995073	2.90554	0.00366618	0.0222064	0.05	0	0.26	0.13	0.73	1.28	RP11-867G23.10	chr11	lncRNA	--
ENSG00000095383.20	2097.86	-1.91975	0.321361	-5.97381	2.3178e-09	5.14233e-08	23.19	16.27	28.71	4.48	5.3	7.07	TBC1D2	chr9	protein_coding	TBC1 domain family member 2
ENSG00000186594.14	416.952	1.63004	0.4253	3.83267	0.000126758	0.0011892	1.55	0.97	2.52	3.26	6.64	4.56	MIR22HG	chr17	lncRNA	MIR22 host gene
ENSG00000255200.1	39.7869	1.49314	0.461671	3.23421	0.00121982	0.00868376	0.21	0.29	0.16	0.79	0.57	0.38	PGAM1P8	chr11	transcribed_processed_pseudogene	phosphoglycerate mutase 1 pseudogene 8
ENSG00000285897.1	422.682	-1.16539	0.23726	-4.91186	9.02164e-07	1.3564e-05	2.66	2.63	2.15	1.09	0.96	1.05	RP5-1171I10.8	chr17	protein_coding	--
ENSG00000185567.7	5413.76	-2.43881	0.217972	-11.1887	4.63426e-29	5.27693e-27	13.08	11.96	10.99	2.11	1.86	2.25	AHNAK2	chr14	protein_coding	AHNAK nucleoprotein 2
ENSG00000281091.3	7.12437	2.65398	0.954774	2.7797	0.00544093	0.0309167	0.02	0.03	0.01	0.07	0.11	0.14	RP13-349O20.2	chrX	lncRNA	--
ENSG00000280208.1	10.1174	4.31217	1.11086	3.88182	0.000103678	0.000997539	0	0	0.04	0.18	0.27	0.33	GGT4P	chr13	unprocessed_pseudogene	gamma-glutamyltransferase 4 pseudogene
ENSG00000141401.12	932.068	-1.17264	0.207105	-5.66205	1.49579e-08	2.93213e-07	7.84	8.88	8.36	3.59	3.29	3.53	IMPA2	chr18	protein_coding	inositol monophosphatase 2
ENSG00000091129.21	1294.72	-2.97433	0.272297	-10.9231	8.93881e-28	9.107e-26	8.46	6.2	5.96	0.95	0.82	0.69	NRCAM	chr7	protein_coding	neuronal cell adhesion molecule
ENSG00000142973.14	17.9091	-7.59995	1.38432	-5.49002	4.01882e-08	7.44442e-07	0.11	0.17	0.48	0	0	0	CYP4B1	chr1	protein_coding	cytochrome P450 family 4 subfamily B member 1
ENSG00000204442.4	442.004	2.70417	0.332267	8.13856	4.00018e-16	1.81131e-14	0.43	0.27	0.23	2.09	2.12	1.52	FAM155A	chr13	protein_coding	--
ENSG00000287910.1	9.28368	-2.36459	0.852983	-2.77215	0.00556879	0.0315122	0.13	0.25	0.39	0.07	0.04	0.03	RP11-416I2.3	chr17	lncRNA	--
ENSG00000170549.4	81.8674	-2.92838	0.393063	-7.45014	9.32435e-14	3.3896e-12	1.77	1.3	2.08	0.17	0.21	0.25	IRX1	chr5	protein_coding	iroquois homeobox 1
ENSG00000099937.11	72.1646	6.78291	0.906287	7.48428	7.19378e-14	2.66514e-12	0.01	0.01	0.02	0.49	1.72	2.01	SERPIND1	chr22	protein_coding	serpin family D member 1
ENSG00000134245.18	111.516	-2.13745	0.432614	-4.94078	7.78121e-07	1.18137e-05	0.26	0.36	0.47	0.1	0.04	0.1	WNT2B	chr1	protein_coding	Wnt family member 2B
ENSG00000125841.13	411.515	-3.10233	0.3333	-9.30793	1.30351e-20	8.41087e-19	4.75	5.48	8.41	0.57	0.61	0.84	NRSN2	chr20	protein_coding	neurensin 2
ENSG00000174684.7	924.794	1.32516	0.284102	4.66438	3.09545e-06	4.20739e-05	6.66	7.46	5.38	19.71	10.94	15.4	B4GAT1	chr11	protein_coding	beta-1,4-glucuronyltransferase 1
ENSG00000116761.12	264.014	-1.28176	0.4229	-3.03089	0.00243836	0.0156943	2.31	2.87	6.32	1.26	1.24	1.92	CTH	chr1	protein_coding	cystathionine gamma-lyase
ENSG00000171621.14	639.668	1.09088	0.288476	3.78153	0.000155868	0.00142714	2.5	2.63	3.81	5.03	6.44	6.26	SPSB1	chr1	protein_coding	splA/ryanodine receptor domain and SOCS box containing 1
ENSG00000119673.15	396.701	1.26621	0.278435	4.54759	5.42643e-06	6.99503e-05	2.18	2.14	3.06	5	5.31	6.29	ACOT2	chr14	protein_coding	acyl-CoA thioesterase 2
ENSG00000007944.15	489.933	1.04525	0.264403	3.95326	7.7093e-05	0.000768251	2.4	2.87	2.45	6.49	4.04	4.47	MYLIP	chr6	protein_coding	myosin regulatory light chain interacting protein
ENSG00000116701.15	183.397	-6.63448	0.548706	-12.0911	1.17644e-33	1.80977e-31	2.9	3.84	2.47	0.01	0.05	0.02	NCF2	chr1	protein_coding	neutrophil cytosolic factor 2
ENSG00000115604.12	562.135	4.70754	0.37588	12.5241	5.51423e-36	9.28189e-34	0.19	0.37	0.12	6.06	4.93	5.74	IL18R1	chr2	protein_coding	interleukin 18 receptor 1
ENSG00000158560.14	40.124	-4.51906	0.618309	-7.30873	2.69682e-13	9.40607e-12	0.33	0.38	0.54	0.02	0.01	0.03	DYNC1I1	chr7	protein_coding	dynein cytoplasmic 1 intermediate chain 1
ENSG00000106080.11	913.824	1.05764	0.312897	3.38016	0.000724426	0.00555143	2.11	2.67	3.46	5.84	6.3	3.84	FKBP14	chr7	protein_coding	FKBP prolyl isomerase 14
ENSG00000062038.15	2580.04	-8.34794	0.352971	-23.6505	1.16614e-123	6.77209e-120	15.59	20.18	23.97	0.08	0.04	0.05	CDH3	chr16	protein_coding	cadherin 3
ENSG00000260459.2	4.73575	-3.72876	1.39328	-2.67625	0.00744521	0.0398215	0.34	0.77	0.24	0	0.04	0.05	FTLP14	chr16	processed_pseudogene	ferritin light chain pseudogene 14
ENSG00000115616.3	75.8286	-4.09473	0.693714	-5.90262	3.57769e-09	7.64547e-08	0.25	0.23	1.24	0.05	0.03	0.02	SLC9A2	chr2	protein_coding	solute carrier family 9 member A2
ENSG00000110841.14	4600.13	1.37308	0.217427	6.31514	2.69925e-10	6.84507e-09	5.38	5.74	5.14	15.65	12.07	11.8	PPFIBP1	chr12	protein_coding	PPFIA binding protein 1
ENSG00000180353.11	16.4548	3.75786	0.850983	4.4159	1.00588e-05	0.000121317	0.01	0	0.02	0.09	0.12	0.21	HCLS1	chr3	protein_coding	hematopoietic cell-specific Lyn substrate 1
ENSG00000167371.21	68.7075	1.73068	0.358684	4.82509	1.39939e-06	2.03165e-05	0.18	0.18	0.26	0.68	0.54	0.73	PRRT2	chr16	protein_coding	proline rich transmembrane protein 2
ENSG00000262786.1	2.81787	4.97473	1.7058	2.91635	0.0035415	0.0215863	0	0	0	0.07	0.09	0.05	RP11-214O1.1	chr17	lncRNA	--
ENSG00000198855.7	167.888	1.25567	0.364413	3.44573	0.00056952	0.00451135	0.68	0.48	0.6	0.83	1.55	1.51	FICD	chr12	protein_coding	FIC domain protein adenylyltransferase
ENSG00000141337.13	165.986	1.85863	0.521824	3.56179	0.000368335	0.00306559	0.19	0.16	0.46	0.41	1.08	1.22	ARSG	chr17	protein_coding	arylsulfatase G
ENSG00000115112.8	2923.46	-5.9236	0.337626	-17.5448	6.51482e-69	6.57969e-66	10.18	16.72	18.75	0.33	0.21	0.17	TFCP2L1	chr2	protein_coding	transcription factor CP2 like 1
ENSG00000204622.11	21.2383	4.99059	0.950798	5.24884	1.53059e-07	2.60088e-06	0	0.01	0.04	0.22	0.62	0.6	HLA-J	chr6	transcribed_unprocessed_pseudogene	major histocompatibility complex, class I, J (pseudogene)
ENSG00000079215.15	210.508	1.05115	0.334414	3.14325	0.00167085	0.0114389	0.14	0.19	0.15	0.34	0.19	0.4	SLC1A3	chr5	protein_coding	solute carrier family 1 member 3
ENSG00000111671.10	417.469	-1.22683	0.259482	-4.72802	2.26723e-06	3.17805e-05	5.15	6.15	6.4	2.84	1.82	2.45	SPSB2	chr12	protein_coding	splA/ryanodine receptor domain and SOCS box containing 2
ENSG00000183317.17	20.5706	-4.88999	0.884651	-5.52759	3.24656e-08	6.0818e-07	0.14	0.14	0.08	0.01	0	0	EPHA10	chr1	protein_coding	EPH receptor A10
ENSG00000125462.19	42.5037	-2.33433	0.52724	-4.42745	9.53545e-06	0.000115876	0.08	0.19	0.12	0.02	0.02	0.04	MIR9-1HG	chr1	lncRNA	MIR9-1 host gene
ENSG00000213047.13	499.867	-1.60755	0.433916	-3.70476	0.000211592	0.00186389	1.4	1.96	0.89	0.68	0.41	0.21	DENND1B	chr1	protein_coding	DENN domain containing 1B
ENSG00000196267.13	65.6917	-3.12861	0.442513	-7.07011	1.54817e-12	5.01567e-11	0.53	0.78	0.55	0.11	0.05	0.04	ZNF836	chr19	protein_coding	zinc finger protein 836
ENSG00000072657.10	68.668	-4.04943	0.683889	-5.92117	3.19657e-09	6.89444e-08	0.23	0.45	0.11	0.03	0.01	0	TRHDE	chr12	protein_coding	thyrotropin releasing hormone degrading enzyme
ENSG00000109255.11	293.869	-1.45921	0.278363	-5.2421	1.58758e-07	2.6879e-06	11.64	11.33	9.77	4.91	3.08	3.24	NMU	chr4	protein_coding	neuromedin U
ENSG00000187957.8	4355.54	1.37111	0.262619	5.2209	1.78056e-07	2.99064e-06	15.96	12.99	16.74	30.71	41.09	38.37	DNER	chr2	protein_coding	delta/notch like EGF repeat containing
ENSG00000271270.7	150.993	1.82634	0.341183	5.35295	8.65311e-08	1.5297e-06	0.2	0.25	0.19	0.99	0.49	0.66	TMCC1-DT	chr3	lncRNA	TMCC1 divergent transcript
ENSG00000134072.11	79.6401	2.58177	0.399264	6.46633	1.00411e-10	2.66565e-09	0.18	0.28	0.17	1.05	0.89	1.55	CAMK1	chr3	protein_coding	calcium/calmodulin dependent protein kinase I
ENSG00000105880.7	12.8981	-3.83894	0.898151	-4.27427	1.9176e-05	0.000218782	0.22	0.5	0.31	0.04	0.01	0.01	DLX5	chr7	protein_coding	distal-less homeobox 5
ENSG00000161526.15	1153.16	1.19938	0.283771	4.2266	2.37253e-05	0.000265086	2.12	1.75	2.49	3.72	4.43	5.5	SAP30BP	chr17	protein_coding	SAP30 binding protein
ENSG00000226808.3	8.72014	4.07564	1.16009	3.51323	0.0004427	0.00360445	0	0.01	0	0.08	0.05	0.02	LINC00840	chr10	lncRNA	long intergenic non-protein coding RNA 840
ENSG00000170801.10	384.849	6.80531	0.461441	14.748	3.17116e-49	1.09944e-46	0.06	0.02	0.06	4.26	6.69	4.85	HTRA3	chr4	protein_coding	HtrA serine peptidase 3
ENSG00000107562.16	18.1904	5.77918	1.16862	4.9453	7.60261e-07	1.15845e-05	0	0	0	0.21	0.12	0.09	CXCL12	chr10	protein_coding	C-X-C motif chemokine ligand 12
ENSG00000185915.5	26.6043	-4.23279	0.694753	-6.09252	1.11149e-09	2.56902e-08	0.37	0.39	0.27	0.01	0.01	0.03	KLHL34	chrX	protein_coding	kelch like family member 34
ENSG00000249641.2	88.2635	-1.79047	0.341204	-5.24751	1.54171e-07	2.61595e-06	2.17	2.17	2.87	0.55	0.73	0.66	HOXC13-AS	chr12	lncRNA	HOXC13 antisense RNA
ENSG00000158813.18	69.9686	5.90702	1.51375	3.90224	9.53055e-05	0.000928239	0	0.02	0	0.52	0.29	0.57	EDA	chrX	protein_coding	ectodysplasin A
ENSG00000165029.17	1974.8	4.27279	0.236126	18.0954	3.46714e-73	4.02691e-70	0.47	0.42	0.38	8.14	7.9	6.9	ABCA1	chr9	protein_coding	ATP binding cassette subfamily A member 1
ENSG00000105649.10	92.8562	-1.01439	0.361874	-2.80316	0.00506041	0.0290745	1.55	2.35	1.27	1.02	0.68	0.71	RAB3A	chr19	protein_coding	RAB3A, member RAS oncogene family
ENSG00000168477.19	71.8299	-2.03789	0.560574	-3.63537	0.000277585	0.00237934	0.13	0.08	0.33	0.03	0.05	0.05	TNXB	chr6	protein_coding	tenascin XB
ENSG00000205683.12	31.9636	6.01021	0.95499	6.29348	3.10427e-10	7.82093e-09	0	0	0	0.11	0.05	0.08	DPF3	chr14	protein_coding	double PHD fingers 3
ENSG00000133019.12	88.3754	-4.91931	0.507081	-9.70123	2.97879e-22	2.15559e-20	0.29	0.35	0.2	0.01	0.01	0.01	CHRM3	chr1	protein_coding	cholinergic receptor muscarinic 3
ENSG00000154553.16	1920.44	5.63771	0.954415	5.90698	3.48438e-09	7.45978e-08	0.1	0.06	0.46	5.57	6.94	16.35	PDLIM3	chr4	protein_coding	PDZ and LIM domain 3
ENSG00000156395.14	6.26085	5.12212	1.49318	3.43035	0.000602794	0.00473993	0	0	0	0.09	0.04	0.02	SORCS3	chr10	protein_coding	sortilin related VPS10 domain containing receptor 3
ENSG00000119661.15	885.795	1.29963	0.389199	3.33924	0.000840084	0.00628885	2.02	1.25	0.98	3.61	4.18	2	DNAL1	chr14	protein_coding	dynein axonemal light chain 1
ENSG00000141448.11	344.315	1.13898	0.302913	3.76011	0.000169841	0.00154083	1.57	1.59	1.04	2.91	3.36	2.34	GATA6	chr18	protein_coding	GATA binding protein 6
ENSG00000163235.16	2040.74	-1.1277	0.362076	-3.11454	0.00184232	0.0124116	13.78	14.23	14.19	3.97	9.09	4.75	TGFA	chr2	protein_coding	transforming growth factor alpha
ENSG00000115884.11	1445.33	-1.20606	0.271523	-4.44185	8.91892e-06	0.000109444	15.38	12.59	13.32	7.5	4.73	4.67	SDC1	chr2	protein_coding	syndecan 1
ENSG00000145901.16	8864.49	1.11126	0.382757	2.9033	0.00369247	0.0223366	21.79	15.42	34.35	32.21	49.29	62.57	TNIP1	chr5	protein_coding	TNFAIP3 interacting protein 1
ENSG00000172171.11	801.322	1.35618	0.284669	4.76406	1.89732e-06	2.70054e-05	4.34	4.55	3.74	13.86	8.8	7.8	TEFM	chr17	protein_coding	transcription elongation factor, mitochondrial
ENSG00000174326.14	7.92866	4.54151	1.34624	3.37348	0.000742238	0.0056678	0	0.02	0	0.12	0.06	0.27	SLC16A11	chr17	protein_coding	solute carrier family 16 member 11
ENSG00000137642.13	90.0328	-3.63641	0.504656	-7.20572	5.77385e-13	1.94097e-11	0.22	0.32	0.1	0.02	0.02	0.01	SORL1	chr11	protein_coding	sortilin related receptor 1
ENSG00000171094.18	20.9646	2.72705	0.636978	4.28123	1.85866e-05	0.000212789	0.01	0.01	0.03	0.08	0.14	0.12	ALK	chr2	protein_coding	ALK receptor tyrosine kinase
ENSG00000167363.14	352.293	-1.93241	0.460456	-4.19674	2.70785e-05	0.000298815	2.85	3.36	4.6	0.52	0.52	1.6	FN3K	chr17	protein_coding	fructosamine 3 kinase
ENSG00000167702.13	683.233	-1.0503	0.297377	-3.53188	0.000412614	0.00339038	3.92	5.85	5.63	1.95	2	2.99	KIFC2	chr8	protein_coding	kinesin family member C2
ENSG00000273046.1	34.3743	1.7626	0.496385	3.55087	0.000383959	0.00318194	0.2	0.41	0.22	1.22	0.57	0.89	RP11-834C11.14	chr12	lncRNA	--
ENSG00000138448.12	12526.1	1.33875	0.341151	3.92421	8.70159e-05	0.000856843	22.22	19.32	22.37	54.37	67.13	29.21	ITGAV	chr2	protein_coding	integrin subunit alpha V
ENSG00000126217.21	185.908	-6.61869	1.25961	-5.25456	1.48379e-07	2.53061e-06	0.08	0.14	0.96	0.01	0	0.01	MCF2L	chr13	protein_coding	MCF.2 cell line derived transforming sequence like
ENSG00000169991.11	1195.75	-1.61888	0.431966	-3.7477	0.000178462	0.00160429	5.31	3.92	12.36	1.71	2.29	2.56	IFFO2	chr1	protein_coding	intermediate filament family orphan 2
ENSG00000138772.13	4766.25	-2.22789	0.295686	-7.53466	4.8962e-14	1.83738e-12	43.8	44.92	30.24	10.26	5.6	8.1	ANXA3	chr4	protein_coding	annexin A3
ENSG00000273230.1	74.1788	-1.3899	0.472266	-2.94305	0.00324991	0.0200245	0.54	0.68	1.41	0.22	0.3	0.42	RP11-1246C19.1	chr7	lncRNA	--
ENSG00000240541.3	16.1412	-2.6976	0.904347	-2.98292	0.00285508	0.0179585	0.15	0.06	0.67	0.03	0.05	0.04	TM4SF1-AS1	chr3	lncRNA	TM4SF1 antisense RNA 1
ENSG00000105088.9	191.838	4.36656	0.64805	6.738	1.60586e-11	4.67451e-10	0.09	0.07	0.37	1.31	3.12	5.77	OLFM2	chr19	protein_coding	olfactomedin 2
ENSG00000230312.2	2.74609	-4.8952	1.7597	-2.78183	0.0054053	0.0307597	0.1	0.08	0.26	0	0	0	SLC25A53P1	chrX	processed_pseudogene	SLC25A53 pseudogene 1
ENSG00000281357.3	31.7654	1.14086	0.420606	2.71242	0.00667944	0.0363876	0.06	0.07	0.07	0.14	0.14	0.13	ARRDC3-AS1	chr5	lncRNA	ARRDC3 antisense RNA 1
ENSG00000151240.17	92.3153	1.83944	0.327489	5.61681	1.94516e-08	3.75283e-07	0.09	0.14	0.12	0.43	0.4	0.33	DIP2C	chr10	protein_coding	disco interacting protein 2 homolog C
ENSG00000224541.1	8.02657	-3.44512	1.06556	-3.23316	0.00122429	0.00870761	0.91	1.34	0.54	0.07	0	0.18	AP001439.2	chr21	lncRNA	--
ENSG00000258512.1	39.5283	-1.75044	0.652973	-2.68072	0.00734633	0.0393561	0.85	1.49	4.73	0.56	0.46	0.95	LINC00239	chr14	lncRNA	long intergenic non-protein coding RNA 239
ENSG00000231752.6	129.38	-1.10503	0.350882	-3.14929	0.00163669	0.0112282	0.75	0.95	0.58	0.44	0.33	0.23	EMBP1	chr1	transcribed_unprocessed_pseudogene	embigin pseudogene 1
ENSG00000235531.11	900.028	1.51555	0.288338	5.25617	1.4709e-07	2.51417e-06	0.77	0.94	1.3	2.85	2.94	2.25	MSC-AS1	chr8	lncRNA	MSC antisense RNA 1
ENSG00000134824.14	10844.6	-1.96881	0.552821	-3.56139	0.000368895	0.00306805	25.7	36.72	59.1	5.53	3.71	19.79	FADS2	chr11	protein_coding	fatty acid desaturase 2
ENSG00000006016.12	11.9411	2.21303	0.73462	3.01248	0.00259125	0.0165454	0.04	0.05	0.02	0.17	0.18	0.1	CRLF1	chr19	protein_coding	cytokine receptor like factor 1
ENSG00000142875.19	1077.53	1.6931	0.423027	4.00235	6.27154e-05	0.000638955	1.96	2.53	1.13	7.84	6.39	2.79	PRKACB	chr1	protein_coding	protein kinase cAMP-activated catalytic subunit beta
ENSG00000156219.17	12.3777	-5.17086	1.17918	-4.38513	1.15918e-05	0.000138085	0.2	0.18	0.16	0.01	0.01	0	ART3	chr4	protein_coding	ADP-ribosyltransferase 3 (inactive)
ENSG00000205268.11	371.541	-1.05045	0.318373	-3.29944	0.000968791	0.00711703	1.34	1.36	0.81	0.65	0.53	0.41	PDE7A	chr8	protein_coding	phosphodiesterase 7A
ENSG00000125843.11	347.281	1.08213	0.247974	4.3639	1.27763e-05	0.000150573	0.87	1.17	0.98	2.02	1.76	2.18	AP5S1	chr20	protein_coding	adaptor related protein complex 5 subunit sigma 1
ENSG00000171051.9	1884.01	12.4989	1.10437	11.3176	1.07321e-29	1.27192e-27	0	0.02	0	18.89	29.79	51.98	FPR1	chr19	protein_coding	formyl peptide receptor 1
ENSG00000227199.1	80.5927	1.53222	0.478565	3.2017	0.00136621	0.00958492	0.29	0.44	0.9	1.17	1.17	2.05	ST7-AS1	chr7	lncRNA	ST7 antisense RNA 1
ENSG00000115009.13	2185.64	1.53735	0.539512	2.84952	0.00437852	0.0257165	17.87	6.93	26.96	18.46	61.49	59.22	CCL20	chr2	protein_coding	C-C motif chemokine ligand 20
ENSG00000171914.16	304.388	-1.63285	0.310674	-5.25584	1.47347e-07	2.5167e-06	0.78	0.71	0.61	0.22	0.14	0.27	TLN2	chr15	protein_coding	talin 2
ENSG00000177685.17	235.791	-1.35341	0.293811	-4.60641	4.09682e-06	5.41326e-05	2.1	2.1	1.74	0.83	0.51	0.85	CRACR2B	chr11	protein_coding	calcium release activated channel regulator 2B
ENSG00000142173.16	17435.7	1.79788	0.318904	5.63768	1.7236e-08	3.35603e-07	37.18	27.67	43.08	82.86	124.6	142.17	COL6A2	chr21	protein_coding	collagen type VI alpha 2 chain
ENSG00000082126.18	14.6744	6.37446	1.33553	4.77299	1.8151e-06	2.59784e-05	0	0	0	0.14	0.08	0.19	MPP4	chr2	protein_coding	membrane palmitoylated protein 4
ENSG00000065320.9	369.647	7.55633	0.654292	11.5489	7.48044e-31	9.81713e-29	0	0.03	0.01	1.17	2.42	4.29	NTN1	chr17	protein_coding	netrin 1
ENSG00000172000.7	210.625	-1.7694	0.326258	-5.42332	5.85021e-08	1.05837e-06	1.36	1.34	0.97	0.37	0.4	0.23	ZNF556	chr19	protein_coding	zinc finger protein 556
ENSG00000246528.3	3.90317	4.41574	1.61318	2.73728	0.00619487	0.0342784	0	0.01	0	0.17	0.06	0.04	RP11-159H10.3	chr8	lncRNA	--
ENSG00000175707.9	261.641	-10.5054	1.2209	-8.60463	7.65643e-18	4.06268e-16	5.72	6.33	8.84	0	0.01	0	KDF1	chr1	protein_coding	keratinocyte differentiation factor 1
ENSG00000107104.20	1042.94	1.16911	0.376326	3.10665	0.0018922	0.0126888	1.54	1.49	0.96	2.14	4.14	2.03	KANK1	chr9	protein_coding	KN motif and ankyrin repeat domains 1
ENSG00000117400.18	27.5611	-2.48428	0.531969	-4.66997	3.01248e-06	4.10904e-05	0.35	0.2	0.33	0.05	0.05	0.05	MPL	chr1	protein_coding	MPL proto-oncogene, thrombopoietin receptor
ENSG00000111110.12	150.362	-2.78893	0.385385	-7.23673	4.59616e-13	1.56088e-11	0.93	1.24	0.56	0.15	0.09	0.12	PPM1H	chr12	protein_coding	protein phosphatase, Mg2+/Mn2+ dependent 1H
ENSG00000171241.9	2616.05	1.06536	0.380762	2.79797	0.00514256	0.0294518	7.78	8.25	4.29	20.15	11.64	8.35	SHCBP1	chr16	protein_coding	SHC binding and spindle associated 1
ENSG00000140937.14	3770.2	1.68361	0.42344	3.97603	7.00752e-05	0.000706807	5.76	1.89	2.25	9.94	10.51	9.53	CDH11	chr16	protein_coding	cadherin 11
ENSG00000088340.17	63.7186	-1.84924	0.597268	-3.09616	0.00196045	0.0130785	0.07	0.39	0.27	0.04	0.05	0.1	FER1L4	chr20	transcribed_unitary_pseudogene	fer-1 like family member 4 (pseudogene)
ENSG00000272086.1	42.81	1.91793	0.446727	4.29329	1.76044e-05	0.000202342	0.62	0.62	0.41	1.69	1.51	2.65	GOLPH3-DT	chr5	lncRNA	GOLPH3 divergent transcript
ENSG00000168143.9	1943.99	-4.46808	0.345117	-12.9466	2.45748e-38	4.56679e-36	13.63	18.18	12.46	0.97	0.5	0.42	FAM83B	chr6	protein_coding	family with sequence similarity 83 member B
ENSG00000205809.10	85.4078	4.20767	0.492875	8.53699	1.3776e-17	7.0797e-16	0.11	0.15	0.17	2.97	3.06	1.37	KLRC2	chr12	protein_coding	killer cell lectin like receptor C2
ENSG00000263155.6	82.4787	-1.8853	0.317113	-5.9452	2.76127e-09	6.03969e-08	1.22	1.32	1.16	0.34	0.29	0.31	MYZAP	chr15	protein_coding	myocardial zonula adherens protein
ENSG00000188620.11	25.3378	4.03509	0.706502	5.71136	1.12077e-08	2.23662e-07	0.01	0.01	0.06	0.36	0.36	0.44	HMX3	chr10	protein_coding	H6 family homeobox 3
ENSG00000122591.13	4550.83	1.54181	0.29333	5.25622	1.47049e-07	2.51417e-06	3.67	3.06	2.52	8.05	10.41	6.65	FAM126A	chr7	protein_coding	family with sequence similarity 126 member A
ENSG00000287245.1	69.2568	-2.19706	0.510932	-4.3001	1.70723e-05	0.000197005	0.43	0.75	1.11	0.1	0.1	0.26	RP11-361A21.4	chr11	lncRNA	--
ENSG00000177106.16	518.403	-3.92527	0.320942	-12.2305	2.13749e-34	3.42426e-32	3.33	4.52	4.84	0.23	0.19	0.36	EPS8L2	chr11	protein_coding	EPS8 like 2
ENSG00000079156.17	1843.9	1.23683	0.273436	4.5233	6.08814e-06	7.76188e-05	3	2.28	1.8	5.35	5.17	5.1	OSBPL6	chr2	protein_coding	oxysterol binding protein like 6
ENSG00000182752.10	3002.76	1.40077	0.230576	6.07511	1.23905e-09	2.85818e-08	3.47	3.44	3.65	7.81	9.66	8.49	PAPPA	chr9	protein_coding	pappalysin 1
ENSG00000182272.12	430.519	-3.40702	0.305635	-11.1473	7.37907e-29	8.20136e-27	4.11	5.37	4.91	0.4	0.3	0.57	B4GALNT4	chr11	protein_coding	beta-1,4-N-acetyl-galactosaminyltransferase 4
ENSG00000249685.1	17.8981	2.00545	0.639972	3.13365	0.00172648	0.0117643	0.42	0.33	0.42	0.73	1.93	1.64	RP11-360F5.3	chr4	lncRNA	--
ENSG00000100505.14	66.7779	1.59728	0.36064	4.42901	9.46668e-06	0.000115252	0.07	0.11	0.1	0.3	0.22	0.27	TRIM9	chr14	protein_coding	tripartite motif containing 9
ENSG00000133488.15	38.8145	1.21131	0.40761	2.97174	0.00296121	0.0185283	0.21	0.26	0.2	0.46	0.55	0.42	SEC14L4	chr22	protein_coding	SEC14 like lipid binding 4
ENSG00000238197.6	42.8727	1.06875	0.39573	2.70072	0.00691899	0.0374118	0.06	0.09	0.05	0.13	0.13	0.13	PAXBP1-AS1	chr21	lncRNA	PAXBP1 antisense RNA 1
ENSG00000177675.9	127.49	9.50942	1.23284	7.7134	1.22505e-14	4.88946e-13	0	0	0	0.75	1.19	1.16	CD163L1	chr12	protein_coding	CD163 molecule like 1
ENSG00000169252.6	82.7905	1.65942	0.5193	3.1955	0.0013959	0.00975788	0.77	0.47	0.22	1.18	2.17	0.93	ADRB2	chr5	protein_coding	adrenoceptor beta 2
ENSG00000172818.10	192.838	-8.18162	0.946162	-8.64716	5.27948e-18	2.87206e-16	0.89	1.44	5.16	0	0.02	0.01	OVOL1	chr11	protein_coding	ovo like transcriptional repressor 1
ENSG00000149609.6	20.8494	1.35515	0.518019	2.61601	0.00889628	0.0462308	0.13	0.15	0.09	0.26	0.3	0.3	C20orf144	chr20	protein_coding	chromosome 20 open reading frame 144
ENSG00000141447.18	1763.54	-1.87214	0.215611	-8.68293	3.85706e-18	2.12312e-16	8.11	9.66	7.84	2.42	1.98	2.15	OSBPL1A	chr18	protein_coding	oxysterol binding protein like 1A
ENSG00000157110.16	248.939	2.55994	0.34835	7.34876	2.00051e-13	7.10548e-12	0.13	0.28	0.2	0.94	1.27	1.09	RBPMS	chr8	protein_coding	RNA binding protein, mRNA processing factor
ENSG00000092295.12	59.9825	-2.63093	0.535901	-4.90935	9.13773e-07	1.37296e-05	0.71	0.33	0.99	0.06	0.09	0.16	TGM1	chr14	protein_coding	transglutaminase 1
ENSG00000116991.11	1855.25	1.86521	0.250202	7.45483	8.99828e-14	3.27619e-12	2.18	1.94	2.79	8.92	6.9	7.86	SIPA1L2	chr1	protein_coding	signal induced proliferation associated 1 like 2
ENSG00000149179.14	455.729	1.04024	0.302634	3.43729	0.000587571	0.00463453	0.97	0.96	1.37	1.67	2.08	2.57	C11orf49	chr11	protein_coding	chromosome 11 open reading frame 49
ENSG00000164304.16	19.8281	-2.12539	0.571002	-3.72221	0.000197484	0.00175424	0.23	0.26	0.19	0.07	0.04	0.03	CAGE1	chr6	protein_coding	cancer antigen 1
ENSG00000239467.6	61.3242	-2.07723	0.428886	-4.84331	1.27695e-06	1.87143e-05	0.78	1.17	0.59	0.26	0.17	0.14	AC007405.6	chr2	lncRNA	--
ENSG00000196218.13	18.4696	-4.12015	0.810614	-5.08275	3.7201e-07	5.9473e-06	0.05	0.08	0.03	0	0	0	RYR1	chr19	protein_coding	ryanodine receptor 1
ENSG00000146250.7	17.6776	5.13313	1.15817	4.43211	9.33159e-06	0.000113906	0.01	0.02	0	0.68	0.25	0.07	PRSS35	chr6	protein_coding	serine protease 35
ENSG00000137673.9	135.31	-6.32062	0.761442	-8.30086	1.03359e-16	4.93002e-15	2.17	0.73	5.59	0.04	0.04	0.02	MMP7	chr11	protein_coding	matrix metallopeptidase 7
ENSG00000020577.14	1837.19	2.09831	0.465436	4.50826	6.53611e-06	8.27847e-05	2.12	1.24	0.8	2.67	7.29	6.54	SAMD4A	chr14	protein_coding	sterile alpha motif domain containing 4A
ENSG00000115423.19	17.1474	-2.14723	0.642875	-3.34005	0.000837628	0.00627856	0.05	0.06	0.04	0.01	0.02	0	DNAH6	chr2	protein_coding	dynein axonemal heavy chain 6
ENSG00000127920.6	2706.83	4.873	0.337871	14.4227	3.72621e-47	1.13951e-44	1.89	1.5	0.99	41.25	48.91	29.6	GNG11	chr7	protein_coding	G protein subunit gamma 11
ENSG00000177721.5	14.9255	2.3538	0.675637	3.48381	0.000494321	0.00396674	0.05	0.06	0.05	0.4	0.21	0.17	ANXA2R	chr5	protein_coding	annexin A2 receptor
ENSG00000151136.15	38.887	8.75926	1.26462	6.92638	4.3175e-12	1.35163e-10	0	0	0	0.19	0.17	0.32	BTBD11	chr12	protein_coding	BTB domain containing 11
ENSG00000114861.23	1759.17	1.00813	0.253913	3.97038	7.17583e-05	0.000722529	0.8	0.78	0.9	1.29	1.55	1.83	FOXP1	chr3	protein_coding	forkhead box P1
ENSG00000261130.5	37.7017	2.22154	0.521412	4.26062	2.03861e-05	0.000231564	0.23	0.36	0.36	0.75	1.37	1.93	RP11-1021N1.1	chr16	protein_coding	--
ENSG00000161653.11	66.9712	5.05448	0.611956	8.25955	1.46224e-16	6.90372e-15	0.02	0.08	0.01	0.89	0.94	1.44	NAGS	chr17	protein_coding	N-acetylglutamate synthase
ENSG00000204580.14	6467.82	-2.24408	0.363575	-6.17227	6.73175e-10	1.61541e-08	20.99	21.93	43.82	4.47	5.46	7.14	DDR1	chr6	protein_coding	discoidin domain receptor tyrosine kinase 1
ENSG00000101849.18	2171.57	1.56345	0.305625	5.1156	3.12752e-07	5.07682e-06	2.07	2.49	1.33	4.67	5.21	6.32	TBL1X	chrX	protein_coding	transducin beta like 1 X-linked
ENSG00000100100.13	68.2393	-1.39209	0.404021	-3.44559	0.000569821	0.00451137	0.39	0.88	0.66	0.23	0.25	0.2	PIK3IP1	chr22	protein_coding	phosphoinositide-3-kinase interacting protein 1
ENSG00000254389.3	46.3081	-2.51843	0.469032	-5.36943	7.89862e-08	1.40595e-06	0.86	1.37	0.83	0.15	0.11	0.24	RHPN1-AS1	chr8	lncRNA	RHPN1 antisense RNA 1 (head to head)
ENSG00000101224.18	3774.59	1.35789	0.242539	5.59866	2.16018e-08	4.14016e-07	13.08	15.99	11.23	38.33	28.56	29.98	CDC25B	chr20	protein_coding	cell division cycle 25B
ENSG00000249500.1	27.5358	1.60987	0.548405	2.93555	0.0033296	0.0204287	0.11	0.1	0.25	0.31	0.48	0.53	LINC01179	chr4	lncRNA	long intergenic non-protein coding RNA 1179
ENSG00000286442.1	2.84417	4.98624	1.70603	2.92271	0.00346995	0.0212171	0	0	0	0.07	0.07	0.13	RP11-426A21.3	chr10	lncRNA	--
ENSG00000286235.1	1233.3	1.16473	0.355641	3.275	0.0010566	0.00766038	3.72	3.78	2.12	9.08	6.9	4.29	RP5-967N21.13	chr20	protein_coding	--
ENSG00000162746.14	91.3273	-1.12102	0.356006	-3.14889	0.00163889	0.0112367	1.03	1.58	0.98	0.68	0.42	0.45	FCRLB	chr1	protein_coding	Fc receptor like B
ENSG00000227375.6	10.5685	-3.56843	0.964411	-3.70011	0.000215502	0.00189331	0.16	0.33	0.2	0	0.04	0.01	DLG1-AS1	chr3	lncRNA	DLG1 antisense RNA 1
ENSG00000055732.13	507.141	-3.55889	0.365281	-9.74288	1.97866e-22	1.46377e-20	3.92	3.78	2.75	0.39	0.3	0.15	MCOLN3	chr1	protein_coding	mucolipin TRP cation channel 3
ENSG00000204540.11	39.8784	-2.59354	0.483985	-5.35872	8.38129e-08	1.48504e-06	0.22	0.28	0.38	0.03	0.04	0.06	PSORS1C1	chr6	protein_coding	psoriasis susceptibility 1 candidate 1
ENSG00000174871.11	334.753	1.6153	0.365029	4.42512	9.63881e-06	0.000116797	2.2	1.62	2.04	3.59	7.7	5.34	CNIH2	chr11	protein_coding	cornichon family AMPA receptor auxiliary protein 2
ENSG00000173950.16	506.268	-1.69328	0.277095	-6.11084	9.9109e-10	2.30682e-08	4.3	3.4	2.9	1.08	1.1	0.89	XXYLT1	chr3	protein_coding	xyloside xylosyltransferase 1
ENSG00000158125.10	211.771	-2.05958	0.397587	-5.18021	2.21638e-07	3.68272e-06	1.77	0.81	1.56	0.23	0.3	0.4	XDH	chr2	protein_coding	xanthine dehydrogenase
ENSG00000046653.15	473.684	-2.35149	0.360714	-6.519	7.07793e-11	1.90293e-09	4.09	3.66	2.41	0.9	0.59	0.39	GPM6B	chrX	protein_coding	glycoprotein M6B
ENSG00000020181.18	217.169	1.96177	0.529415	3.70554	0.000210938	0.00186024	0.16	0.17	0.6	0.75	1.01	1.6	ADGRA2	chr8	protein_coding	adhesion G protein-coupled receptor A2
ENSG00000083937.10	3294.87	-1.16035	0.362871	-3.19769	0.00138535	0.00969867	15.81	16.89	8.26	6.84	6.57	3.73	CHMP2B	chr3	protein_coding	charged multivesicular body protein 2B
ENSG00000056487.16	42.4043	4.81369	0.693537	6.94078	3.89951e-12	1.2274e-10	0	0	0.03	0.34	0.25	0.35	PHF21B	chr22	protein_coding	PHD finger protein 21B
ENSG00000144891.19	4.92418	5.77519	1.53987	3.75044	0.000176522	0.00159054	0	0	0	0.11	0.04	0.05	AGTR1	chr3	protein_coding	angiotensin II receptor type 1
ENSG00000104332.12	7687.37	-3.30771	0.295523	-11.1927	4.42631e-29	5.06496e-27	65.92	76.1	76.84	9.4	6.76	4.62	SFRP1	chr8	protein_coding	secreted frizzled related protein 1
ENSG00000174740.8	4.22277	-5.51498	1.54697	-3.56503	0.000363815	0.00303559	0.05	0.07	0.07	0	0	0	PABPC5	chrX	protein_coding	poly(A) binding protein cytoplasmic 5
ENSG00000138411.13	172.828	5.20748	0.465147	11.1953	4.29703e-29	4.94137e-27	0.01	0.01	0.01	0.3	0.46	0.21	HECW2	chr2	protein_coding	HECT, C2 and WW domain containing E3 ubiquitin protein ligase 2
ENSG00000231131.8	1239.6	-5.11359	0.282525	-18.0996	3.20899e-73	3.92324e-70	18.22	16.35	19.63	0.61	0.5	0.36	LNCAROD	chr10	lncRNA	lncRNA activating regulator of DKK1
ENSG00000285743.1	115.194	-1.74984	0.448828	-3.8987	9.671e-05	0.000941524	3.2	2.1	6.06	0.89	0.92	1.36	RP11-799O21.4	chr10	lncRNA	--
ENSG00000123977.10	96.5995	-2.18003	0.470446	-4.63397	3.58727e-06	4.80834e-05	1.38	0.6	1.99	0.25	0.31	0.26	DAW1	chr2	protein_coding	dynein assembly factor with WD repeats 1
ENSG00000243279.4	525.335	1.51117	0.392908	3.84612	0.000120001	0.00113498	3.25	2.69	6.2	7.92	10.15	14.23	PRAF2	chrX	protein_coding	PRA1 domain family member 2
ENSG00000261485.1	39.8805	1.10183	0.398846	2.76256	0.00573507	0.0322801	0.35	0.55	0.49	0.91	0.93	0.95	PAN3-AS1	chr13	lncRNA	PAN3 antisense RNA 1
ENSG00000184014.9	3544.09	1.20194	0.251613	4.77693	1.77995e-06	2.55225e-05	2.42	2.25	2.88	4.64	5.92	5.62	DENND5A	chr11	protein_coding	DENN domain containing 5A
ENSG00000033327.13	294.327	-1.68634	0.385555	-4.3738	1.221e-05	0.00014456	1.6	1.43	1.88	0.29	0.39	0.75	GAB2	chr11	protein_coding	GRB2 associated binding protein 2
ENSG00000214796.8	40.5643	-1.28322	0.496558	-2.58422	0.00975991	0.0496559	0.51	0.68	0.26	0.24	0.12	0.2	TUBA5P	chr1	transcribed_unprocessed_pseudogene	tubulin alpha 5, pseudogene
ENSG00000271192.1	3.6552	4.32298	1.65436	2.61308	0.00897295	0.0465044	0	0	0.04	0.09	0.23	0.55	RP4-555D20.3	chr3	lncRNA	--
ENSG00000064270.13	39.0474	-8.72411	1.26571	-6.89267	5.47544e-12	1.69585e-10	0.22	0.2	0.37	0	0	0	ATP2C2	chr16	protein_coding	ATPase secretory pathway Ca2+ transporting 2
ENSG00000162591.16	313.156	2.45942	0.399654	6.15387	7.56137e-10	1.79962e-08	0.16	0.41	0.23	0.99	1.73	1.31	MEGF6	chr1	protein_coding	multiple EGF like domains 6
ENSG00000113742.14	988.616	1.34447	0.396988	3.38667	0.000707459	0.00544747	0.87	1.15	1.95	2.51	4.44	2.37	CPEB4	chr5	protein_coding	cytoplasmic polyadenylation element binding protein 4
ENSG00000185904.12	474.661	10.5106	1.05898	9.92523	3.2337e-23	2.53769e-21	0	0	0	3.18	2.41	2.25	LINC00839	chr10	lncRNA	long intergenic non-protein coding RNA 839
ENSG00000124882.4	15718.2	2.0032	0.375069	5.34089	9.24923e-08	1.63136e-06	17.2	21.86	42.4	115.18	113.91	76.09	EREG	chr4	protein_coding	epiregulin
ENSG00000145911.6	132.769	-1.34953	0.302012	-4.46848	7.87769e-06	9.78561e-05	0.65	0.86	0.85	0.27	0.33	0.27	N4BP3	chr5	protein_coding	NEDD4 binding protein 3
ENSG00000156265.16	14.2118	2.04712	0.632429	3.23691	0.00120831	0.00861767	0.03	0.03	0.03	0.15	0.1	0.12	MAP3K7CL	chr21	protein_coding	MAP3K7 C-terminal like
ENSG00000173762.8	25.4953	2.41428	0.756274	3.19234	0.00141125	0.00985037	0.03	0.02	0.16	0.18	0.43	0.47	CD7	chr17	protein_coding	CD7 molecule
ENSG00000183741.12	2511.49	1.77086	0.246824	7.17459	7.25268e-13	2.42406e-11	3.18	4.38	3.02	12.9	9.66	11.27	CBX6	chr22	protein_coding	chromobox 6
ENSG00000107954.10	38.308	-6.25947	1.12218	-5.57796	2.43351e-08	4.6183e-07	0.44	0.62	0.07	0	0.01	0	NEURL1	chr10	protein_coding	neuralized E3 ubiquitin protein ligase 1
ENSG00000156011.17	2585.62	1.55026	0.249051	6.22468	4.82554e-10	1.17744e-08	1.75	2.38	2.29	6.8	5.96	4.82	PSD3	chr8	protein_coding	pleckstrin and Sec7 domain containing 3
ENSG00000268287.1	2.89715	-4.97274	1.861	-2.67208	0.00753838	0.040218	0.16	0.04	0.51	0	0	0	CTB-60B18.18	chr19	lncRNA	--
ENSG00000096968.14	489.286	1.27747	0.412516	3.09678	0.00195634	0.0130548	1.03	0.98	0.67	3.07	2.1	0.95	JAK2	chr9	protein_coding	Janus kinase 2
ENSG00000230311.2	61.7417	-1.33953	0.358084	-3.74084	0.000183406	0.00164235	5.56	4.6	4.89	2.35	1.44	1.83	TOMM20P4	chrX	processed_pseudogene	TOMM20 pseudogene 4
ENSG00000120915.14	24.1696	7.1023	1.28344	5.53382	3.13332e-08	5.8744e-07	0.01	0	0	0.2	0.24	0.35	EPHX2	chr8	protein_coding	epoxide hydrolase 2
ENSG00000143653.10	1604.79	-1.27062	0.283787	-4.47738	7.55646e-06	9.44211e-05	29.42	29.45	19.67	12.87	9.38	8.35	SCCPDH	chr1	protein_coding	saccharopine dehydrogenase (putative)
ENSG00000235436.10	4.90161	4.75797	1.50978	3.15144	0.00162467	0.0111688	0	0.01	0	0.18	0.08	0.07	DPY19L2P4	chr7	transcribed_unprocessed_pseudogene	DPY19L2 pseudogene 4
ENSG00000010438.17	46.3054	-2.99267	0.564594	-5.30057	1.15439e-07	2.00865e-06	0.98	2.54	0.8	0.14	0.18	0.18	PRSS3	chr9	protein_coding	serine protease 3
ENSG00000203650.9	9.78928	-4.20019	1.07236	-3.91678	8.97399e-05	0.000879936	0.09	0.06	0.06	0	0	0.01	LINC01285	chrX	lncRNA	long intergenic non-protein coding RNA 1285
ENSG00000057294.16	485.077	-5.52443	0.32508	-16.994	9.08991e-65	6.81128e-62	3.54	2.98	3.56	0.06	0.08	0.06	PKP2	chr12	protein_coding	plakophilin 2
ENSG00000143494.16	30.366	-1.82424	0.629232	-2.89916	0.00374163	0.0225869	0.08	0.14	0.17	0.05	0.04	0.01	VASH2	chr1	protein_coding	vasohibin 2
ENSG00000196597.13	386.821	-1.01389	0.263528	-3.84735	0.0001194	0.00113067	2.6	2.31	2.98	1.47	1.17	1.03	ZNF782	chr9	protein_coding	zinc finger protein 782
ENSG00000253210.2	66.1923	-1.23429	0.43423	-2.84249	0.00447623	0.0261647	0.55	0.71	1.35	0.4	0.33	0.31	RP11-809O17.1	chr8	lncRNA	--
ENSG00000106089.12	633.262	1.16209	0.386097	3.00985	0.00261377	0.0166526	2.23	2	3.62	3.27	5.83	7.19	STX1A	chr7	protein_coding	syntaxin 1A
ENSG00000128833.13	62.5419	-2.14157	0.495508	-4.32198	1.54638e-05	0.000179784	0.27	0.38	0.11	0.06	0.05	0.05	MYO5C	chr15	protein_coding	myosin VC
ENSG00000274879.1	2.92913	5.03374	1.76527	2.85154	0.00435086	0.0255734	0	0	0	0.43	1.4	0.39	RP11-411G2.1	chr12	processed_pseudogene	--
ENSG00000287023.1	75.0772	-4.21344	0.530178	-7.94722	1.90741e-15	8.18989e-14	2.41	3.69	2.88	0.04	0.11	0.3	RP11-396D16.1	chr10	lncRNA	--
ENSG00000251230.6	3.34	5.21847	1.65515	3.15286	0.00161677	0.0111244	0	0	0	0.05	0.06	0.11	MIR3945HG	chr4	lncRNA	MIR3945 host gene
ENSG00000160285.15	3666.89	-1.66436	0.384324	-4.33063	1.48684e-05	0.000173209	11.49	17.07	28.63	4.8	4.35	7.7	LSS	chr21	protein_coding	lanosterol synthase
ENSG00000128266.9	10.1323	2.06397	0.758057	2.72271	0.00647482	0.0354307	0.03	0.03	0.01	0.08	0.1	0.13	GNAZ	chr22	protein_coding	G protein subunit alpha z
ENSG00000105499.14	59.3253	2.24067	0.479044	4.67737	2.90575e-06	3.97278e-05	0.05	0.06	0.13	0.31	0.26	0.46	PLA2G4C	chr19	protein_coding	phospholipase A2 group IVC
ENSG00000076356.7	1743.45	2.5842	0.586957	4.4027	1.06912e-05	0.000128345	1.15	0.28	1.21	1.7	5.67	7.39	PLXNA2	chr1	protein_coding	plexin A2
ENSG00000122884.13	3800.33	1.81727	0.319041	5.69604	1.22624e-08	2.43041e-07	12.46	14.54	13.3	48.91	56.2	27.16	P4HA1	chr10	protein_coding	prolyl 4-hydroxylase subunit alpha 1
ENSG00000135116.9	133.329	-6.2945	0.622846	-10.106	5.19432e-24	4.38759e-22	0.59	1.52	0.76	0.01	0.01	0.02	HRK	chr12	protein_coding	harakiri, BCL2 interacting protein
ENSG00000163050.18	10.6851	-2.08297	0.791129	-2.63291	0.00846579	0.0443509	0.1	0.09	0.08	0.04	0.01	0.01	COQ8A	chr1	protein_coding	coenzyme Q8A
ENSG00000072110.16	29398	1.07429	0.337703	3.18118	0.00146676	0.0101827	30.56	23.52	43.67	47.36	63.45	81.22	ACTN1	chr14	protein_coding	actinin alpha 1
ENSG00000152926.15	167.097	-1.26598	0.30068	-4.21038	2.54942e-05	0.000283352	0.44	0.64	0.56	0.24	0.23	0.17	ZNF117	chr7	protein_coding	zinc finger protein 117
ENSG00000170310.15	670.896	1.11708	0.228122	4.89685	9.73834e-07	1.45568e-05	2.68	3.11	3.3	6.22	5.53	6.7	STX8	chr17	protein_coding	syntaxin 8
ENSG00000163013.12	937.036	-1.17652	0.245222	-4.79778	1.60432e-06	2.31041e-05	4.52	3.55	3.85	1.52	1.72	1.7	FBXO41	chr2	protein_coding	F-box protein 41
ENSG00000171951.5	1576.22	2.52032	0.385896	6.53109	6.52921e-11	1.76974e-09	6.14	2.16	5.04	27.8	23.04	21.56	SCG2	chr2	protein_coding	secretogranin II
ENSG00000158887.19	3.02245	5.07306	1.66719	3.04289	0.00234319	0.0152252	0	0	0	0.08	0.06	0.05	MPZ	chr1	protein_coding	myelin protein zero
ENSG00000165655.17	250.213	2.14872	0.416914	5.15388	2.55153e-07	4.18569e-06	0.52	0.64	0.97	2.07	2.08	4.67	ZNF503	chr10	protein_coding	zinc finger protein 503
ENSG00000276107.1	110.05	2.10884	0.520361	4.05265	5.06415e-05	0.000528459	2.68	0.72	0.74	4.65	6.38	5.77	THBS1-IT1	chr15	lncRNA	THBS1 intronic transcript 1
ENSG00000165424.7	673.431	2.18995	0.383602	5.70892	1.13698e-08	2.26121e-07	0.69	1.57	1.31	7.58	4.09	3.66	ZCCHC24	chr10	protein_coding	zinc finger CCHC-type containing 24
ENSG00000137269.15	659.959	-1.40849	0.252421	-5.5799	2.40656e-08	4.57463e-07	4.93	5.75	3.84	1.8	1.56	1.76	LRRC1	chr6	protein_coding	leucine rich repeat containing 1
ENSG00000172830.13	1459.66	-1.39868	0.279915	-4.99681	5.82852e-07	9.05508e-06	11.5	16.09	15.95	4.65	4.21	6.55	SSH3	chr11	protein_coding	slingshot protein phosphatase 3
ENSG00000006283.18	111.949	5.48846	0.494013	11.11	1.1221e-28	1.23532e-26	0.01	0.01	0.01	0.49	0.59	0.42	CACNA1G	chr17	protein_coding	calcium voltage-gated channel subunit alpha1 G
ENSG00000203721.7	49.6478	2.2345	0.791422	2.8234	0.00475173	0.02756	0.09	0.02	0.25	0.13	0.57	0.88	LINC00862	chr1	lncRNA	long intergenic non-protein coding RNA 862
ENSG00000171435.14	7.50634	-6.34401	1.43143	-4.43193	9.33927e-06	0.00011394	0.03	0.02	0.01	0	0	0	KSR2	chr12	protein_coding	kinase suppressor of ras 2
ENSG00000164105.4	3415.11	1.08832	0.356719	3.05092	0.00228144	0.0148948	39.52	46.87	37.47	134.64	51.42	63.87	SAP30	chr4	protein_coding	Sin3A associated protein 30
ENSG00000167904.15	658.332	-1.35345	0.23827	-5.68034	1.34428e-08	2.65078e-07	2.68	2.99	2.51	1.2	0.93	0.87	TMEM68	chr8	protein_coding	transmembrane protein 68
ENSG00000286909.1	9.99975	-2.47713	0.813164	-3.04628	0.00231692	0.0150925	0.23	0.38	0.26	0.07	0.01	0.06	RP11-496H1.3	chr3	lncRNA	--
ENSG00000112964.14	50.6124	-2.44456	0.825263	-2.96216	0.00305493	0.01903	0.11	0.08	0.72	0.11	0.03	0.02	GHR	chr5	protein_coding	growth hormone receptor
ENSG00000241399.7	276.175	1.99321	0.450474	4.4247	9.65753e-06	0.000116963	0.8	0.79	0.42	2.95	3.41	1.12	CD302	chr2	protein_coding	CD302 molecule
ENSG00000138759.20	1346.02	-1.63975	0.248162	-6.60757	3.90676e-11	1.08813e-09	2.4	2.51	2.52	0.95	0.57	0.73	FRAS1	chr4	protein_coding	Fraser extracellular matrix complex subunit 1
ENSG00000286805.1	3.27483	-5.14709	1.90469	-2.70232	0.00688567	0.0372667	0.02	0.33	0.04	0	0	0	CTA-521C9.1	chr6	lncRNA	--
ENSG00000224750.6	6.66469	5.2178	1.41777	3.68028	0.000232978	0.00203071	0.01	0	0	0.1	0.1	0.07	RP11-94M14.2	chr10	lncRNA	--
ENSG00000146151.14	14.0415	-2.88363	0.74123	-3.89033	0.00010011	0.000966923	0.16	0.1	0.12	0.03	0.02	0	HMGCLL1	chr6	protein_coding	3-hydroxymethyl-3-methylglutaryl-CoA lyase like 1
ENSG00000206503.13	8048.46	2.30366	0.335139	6.87375	6.25375e-12	1.91647e-10	21.43	20.78	31.88	75.86	122.3	141.67	HLA-A	chr6	protein_coding	major histocompatibility complex, class I, A
ENSG00000101347.11	725.108	1.1594	0.285795	4.05675	4.97595e-05	0.000520894	1.16	1.16	0.75	2.63	1.95	1.85	SAMHD1	chr20	protein_coding	SAM and HD domain containing deoxynucleoside triphosphate triphosphohydrolase 1
ENSG00000104327.7	4.39426	-5.57198	1.5364	-3.62664	0.000287133	0.00245394	0.04	0.03	0.03	0	0	0	CALB1	chr8	protein_coding	calbindin 1
ENSG00000173918.15	3577.89	2.09932	0.328859	6.38364	1.72928e-10	4.47322e-09	7.32	5.39	8.34	19.07	32.16	32.65	C1QTNF1	chr17	protein_coding	C1q and TNF related 1
ENSG00000158769.18	2741.39	-3.65032	0.2588	-14.1048	3.54807e-45	9.9299e-43	21.05	23.57	29.77	1.9	1.51	2.14	F11R	chr1	protein_coding	F11 receptor
ENSG00000277734.8	29.3768	7.38535	1.45976	5.0593	4.20807e-07	6.66775e-06	0	0	0.02	0.18	0.77	3.16	TRAC	chr14	TR_C_gene	T cell receptor alpha constant
ENSG00000254445.1	21.9437	-1.87993	0.545216	-3.44805	0.000564654	0.00447504	0.35	0.53	0.37	0.09	0.08	0.15	HSPB2-C11orf52	chr11	protein_coding	HSPB2-C11orf52 readthrough (NMD candidate)
ENSG00000233396.8	26.2513	-2.01123	0.592722	-3.39321	0.000690776	0.0053469	0.14	0.36	0.17	0.08	0.05	0.03	LINC01719	chr1	lncRNA	long intergenic non-protein coding RNA 1719
ENSG00000113838.13	409.921	-1.14876	0.2918	-3.93682	8.25676e-05	0.000817197	3.95	3.07	5.28	1.82	1.65	1.74	TBCCD1	chr3	protein_coding	TBCC domain containing 1
ENSG00000158427.15	20.7445	-2.94512	0.721592	-4.08141	4.47625e-05	0.000473707	0.15	0.14	0.21	0.03	0	0.03	TMSB15B	chrX	protein_coding	thymosin beta 15B
ENSG00000159167.12	3694.12	1.83651	0.482195	3.80866	0.000139724	0.00129671	5.65	6.72	16.6	16.26	35.61	43.88	STC1	chr8	protein_coding	stanniocalcin 1
ENSG00000155324.10	587.245	-2.12213	0.470882	-4.5067	6.58427e-06	8.33494e-05	3.09	2.28	8.61	0.85	1.11	1.04	GRAMD2B	chr5	protein_coding	GRAM domain containing 2B
ENSG00000111145.8	5169.59	1.05926	0.293005	3.61517	0.000300156	0.0025549	18.22	19.73	15.58	38.19	42.02	23.84	ELK3	chr12	protein_coding	ETS transcription factor ELK3
ENSG00000255874.2	296.51	1.3158	0.434247	3.03007	0.00244501	0.0157327	0.45	0.38	1.17	1.37	1.6	1.7	PRECSIT	chr13	lncRNA	p53 regulated carcinoma associated Stat3 activating long intergenic non-protein coding transcript
ENSG00000089199.10	115.723	7.46709	0.787602	9.48079	2.52364e-21	1.72417e-19	0.01	0.01	0.01	1.06	1.24	1.27	CHGB	chr20	protein_coding	chromogranin B
ENSG00000130052.14	8.33473	6.53807	1.40202	4.66331	3.11159e-06	4.22685e-05	0	0	0	0.05	0.06	0.09	STARD8	chrX	protein_coding	StAR related lipid transfer domain containing 8
ENSG00000248187.1	7.03153	2.93933	1.02613	2.86449	0.00417681	0.0247888	0.01	0.02	0.04	0.14	0.1	0.29	RP11-184M15.1	chr4	lncRNA	--
ENSG00000171444.18	647.989	1.51475	0.409018	3.70337	0.000212751	0.00187197	0.56	1.16	0.61	3.3	1.68	1.29	MCC	chr5	protein_coding	MCC regulator of WNT signaling pathway
ENSG00000187908.20	3601.19	-3.36367	0.486509	-6.91388	4.71577e-12	1.47118e-10	8.78	16.8	26.48	0.97	1.02	2.72	DMBT1	chr10	protein_coding	deleted in malignant brain tumors 1
ENSG00000206341.7	55.8593	1.74541	0.377274	4.62637	3.72126e-06	4.97074e-05	0.41	0.68	0.65	1.71	1.83	1.9	HLA-H	chr6	unprocessed_pseudogene	major histocompatibility complex, class I, H (pseudogene)
ENSG00000276644.5	8.36862	5.55262	1.39398	3.98329	6.7968e-05	0.000687943	0	0	0	0.09	0.07	0.04	DACH1	chr13	protein_coding	dachshund family transcription factor 1
ENSG00000112414.15	669.89	-3.14474	0.337566	-9.31594	1.20881e-20	7.8216e-19	2.92	4.55	3.09	0.55	0.31	0.26	ADGRG6	chr6	protein_coding	adhesion G protein-coupled receptor G6
ENSG00000123836.15	1261.41	-2.09716	0.238019	-8.81092	1.24122e-18	7.10152e-17	4.58	4.49	5.82	1.23	1.01	1.02	PFKFB2	chr1	protein_coding	6-phosphofructo-2-kinase/fructose-2,6-biphosphatase 2
ENSG00000105835.13	22063.5	1.30023	0.327383	3.97158	7.13972e-05	0.000719205	12.69	11.18	16.12	21.38	40.2	29.68	NAMPT	chr7	protein_coding	nicotinamide phosphoribosyltransferase
ENSG00000225556.1	17.7993	-4.65656	1.04393	-4.4606	8.17306e-06	0.000101308	0.15	0.38	0.91	0.04	0	0.01	C2CD4D	chr1	protein_coding	C2 calcium dependent domain containing 4D
ENSG00000173801.17	3862.09	-5.26161	0.381796	-13.7812	3.30654e-43	8.25889e-41	27.44	34.83	50.74	0.9	0.52	1.35	JUP	chr17	protein_coding	junction plakoglobin
ENSG00000163785.13	2534.29	-1.14516	0.268191	-4.26996	1.9551e-05	0.000222732	11.93	11.5	8.25	5.12	4.67	3.63	RYK	chr3	protein_coding	receptor like tyrosine kinase
ENSG00000177614.11	839.521	-2.59197	0.386819	-6.70074	2.07361e-11	5.94666e-10	2.62	2	4.84	0.41	0.61	0.43	PGBD5	chr1	protein_coding	piggyBac transposable element derived 5
ENSG00000255346.10	1482.5	-1.91232	0.437149	-4.37453	1.21692e-05	0.000144297	2.11	8.16	3.73	0.97	1.24	1.22	NOX5	chr15	protein_coding	NADPH oxidase 5
ENSG00000005238.20	477.02	1.1377	0.322141	3.53169	0.00041292	0.00339063	0.76	1.52	1.21	1.97	2.59	2.54	FAM214B	chr9	protein_coding	family with sequence similarity 214 member B
ENSG00000179604.10	814.938	1.47741	0.384054	3.84689	0.000119627	0.0011319	2.11	3.13	1.39	8.41	5.15	3.77	CDC42EP4	chr17	protein_coding	CDC42 effector protein 4
ENSG00000102802.10	314.237	11.7742	1.24559	9.45275	3.30057e-21	2.24178e-19	0	0	0	3.61	7.53	7.64	MEDAG	chr13	protein_coding	mesenteric estrogen dependent adipogenesis
ENSG00000138316.11	11.0458	2.9081	0.85248	3.41134	0.000646434	0.00505249	0.01	0	0.02	0.06	0.05	0.13	ADAMTS14	chr10	protein_coding	ADAM metallopeptidase with thrombospondin type 1 motif 14
ENSG00000174600.14	52.6863	6.74043	0.911687	7.39336	1.43162e-13	5.14785e-12	0.01	0	0	0.41	0.38	0.49	CMKLR1	chr12	protein_coding	chemerin chemokine-like receptor 1
ENSG00000168453.16	2402.93	-2.49171	0.339637	-7.33641	2.19402e-13	7.75721e-12	9.12	12.13	16.77	1.5	2.08	2.7	HR	chr8	protein_coding	HR lysine demethylase and nuclear receptor corepressor
ENSG00000198576.4	27.7051	2.42273	0.692306	3.49951	0.000466116	0.00377525	0.02	0.03	0.16	0.26	0.31	0.51	ARC	chr8	protein_coding	activity regulated cytoskeleton associated protein
ENSG00000233922.3	4.69924	5.70991	1.51369	3.77218	0.000161827	0.00147647	0	0	0	0.04	0.03	0.03	LINC01694	chr21	lncRNA	long intergenic non-protein coding RNA 1694
ENSG00000140459.18	42.072	2.93595	0.505565	5.80726	6.35037e-09	1.30774e-07	0.03	0.07	0.11	0.42	0.47	0.63	CYP11A1	chr15	protein_coding	cytochrome P450 family 11 subfamily A member 1
ENSG00000261104.1	71.4826	-6.39842	0.821226	-7.7913	6.63213e-15	2.70752e-13	0.56	0.85	1.79	0.02	0.01	0	RP11-734K21.5	chr2	lncRNA	--
ENSG00000182578.14	32.3948	2.3939	0.564303	4.24222	2.21323e-05	0.000249084	0.05	0.02	0.08	0.16	0.32	0.24	CSF1R	chr5	protein_coding	colony stimulating factor 1 receptor
ENSG00000136997.21	9874.2	-1.18984	0.452846	-2.62748	0.00860209	0.0449534	51.26	47.72	122.71	20.59	22.93	47.28	MYC	chr8	protein_coding	MYC proto-oncogene, bHLH transcription factor
ENSG00000150938.10	6431.43	1.74627	0.360166	4.84851	1.24392e-06	1.82764e-05	14.59	7.83	7.52	23.12	35.11	35.6	CRIM1	chr2	protein_coding	cysteine rich transmembrane BMP regulator 1
ENSG00000281406.2	141.301	-6.2411	0.605424	-10.3087	6.43951e-25	5.73117e-23	0.51	1.47	1.11	0.02	0.01	0.01	BLACAT1	chr1	protein_coding	bladder cancer associated transcript 1
ENSG00000125450.11	1667.08	1.06256	0.2443	4.34941	1.36504e-05	0.000160225	4.6	5.41	5.4	10.1	8.05	12.02	NUP85	chr17	protein_coding	nucleoporin 85
ENSG00000215039.7	146.555	-1.91539	0.459202	-4.17112	3.03112e-05	0.000330874	0.98	1.4	2.66	0.34	0.28	0.62	CD27-AS1	chr12	lncRNA	CD27 antisense RNA 1
ENSG00000288029.1	3.54288	5.30128	1.61437	3.2838	0.00102416	0.00746709	0	0	0	0.06	0.03	0.04	RP11-122D19.3	chr3	lncRNA	--
ENSG00000105991.10	59.6402	-1.35297	0.432357	-3.12929	0.00175229	0.0119111	0.62	1.24	0.65	0.41	0.29	0.22	HOXA1	chr7	protein_coding	homeobox A1
ENSG00000223784.2	176.478	-4.74468	0.382207	-12.4139	2.19698e-35	3.59393e-33	1.7	2.03	2.4	0.09	0.08	0.05	LINP1	chr10	lncRNA	lncRNA in non-homologous end joining pathway 1
ENSG00000181418.8	61.8903	-2.08041	0.431178	-4.82495	1.4004e-06	2.03185e-05	0.6	0.85	0.5	0.21	0.08	0.15	DDN	chr12	protein_coding	dendrin
ENSG00000157240.4	1238.78	1.07576	0.266102	4.04266	5.28493e-05	0.000549278	2.65	3.4	2.54	7.19	5.28	4.51	FZD1	chr7	protein_coding	frizzled class receptor 1
ENSG00000142677.4	28.0322	-1.37252	0.530569	-2.58687	0.0096851	0.0493908	0.34	0.43	0.29	0.21	0.06	0.12	IL22RA1	chr1	protein_coding	interleukin 22 receptor subunit alpha 1
ENSG00000236699.9	4.4134	-3.60898	1.38404	-2.60757	0.00911861	0.0470494	0.03	0.04	0.02	0	0	0	ARHGEF38	chr4	protein_coding	Rho guanine nucleotide exchange factor 38
ENSG00000188191.15	773.192	-1.02513	0.282108	-3.63384	0.000279236	0.00239261	6.77	6.25	4.08	2.73	2.31	2.85	PRKAR1B	chr7	protein_coding	protein kinase cAMP-dependent type I regulatory subunit beta
ENSG00000189410.12	235.467	-2.47569	0.314167	-7.88016	3.26974e-15	1.37845e-13	2.56	2.11	1.91	0.51	0.28	0.33	SH2D5	chr1	protein_coding	SH2 domain containing 5
ENSG00000259265.1	21.3731	-2.0099	0.738036	-2.7233	0.00646328	0.0353926	0.43	1.69	0.81	0.29	0.05	0.35	RP11-809H16.4	chr15	lncRNA	--
ENSG00000182134.16	377.252	-1.87956	0.366977	-5.12175	3.02709e-07	4.9272e-06	1.82	2.89	3.95	0.78	0.5	0.93	TDRKH	chr1	protein_coding	tudor and KH domain containing
ENSG00000171243.8	3.26133	-5.14153	1.74988	-2.93822	0.00330107	0.0202698	0.02	0.13	0.05	0	0	0	SOSTDC1	chr7	protein_coding	sclerostin domain containing 1
ENSG00000285744.1	26.0054	1.83682	0.503852	3.64555	0.000266825	0.00229644	0.08	0.09	0.11	0.32	0.24	0.42	RP11-115D10.1	chr8	lncRNA	--
ENSG00000134317.18	30.1679	-2.15983	0.546179	-3.95444	7.67128e-05	0.00076479	0.11	0.15	0.2	0.02	0.02	0.05	GRHL1	chr2	protein_coding	grainyhead like transcription factor 1
ENSG00000046651.16	773.746	-1.02085	0.239979	-4.25393	2.10049e-05	0.000237779	1.45	1.54	1.95	0.81	0.76	0.72	OFD1	chrX	protein_coding	OFD1 centriole and centriolar satellite protein
ENSG00000051382.9	1896.08	-1.0487	0.283092	-3.70445	0.000211854	0.00186548	8.73	8.98	6.45	4.69	3.52	2.76	PIK3CB	chr3	protein_coding	phosphatidylinositol-4,5-bisphosphate 3-kinase catalytic subunit beta
ENSG00000134709.12	391.59	-6.84384	0.525932	-13.0128	1.0351e-38	1.98714e-36	3.7	3.43	1.56	0.04	0.01	0.02	HOOK1	chr1	protein_coding	hook microtubule tethering protein 1
ENSG00000040608.14	221.954	-3.3242	0.348091	-9.54981	1.29934e-21	9.00965e-20	2.86	3.53	3.19	0.26	0.19	0.44	RTN4R	chr22	protein_coding	reticulon 4 receptor
ENSG00000175445.17	1268.13	-1.8987	0.275331	-6.89607	5.34626e-12	1.66027e-10	11.75	13.86	10.32	2.82	3.66	2.47	LPL	chr8	protein_coding	lipoprotein lipase
ENSG00000177990.12	57.5974	1.4859	0.493366	3.01175	0.00259744	0.0165713	0.14	0.17	0.09	0.45	0.44	0.16	DPY19L2	chr12	protein_coding	dpy-19 like 2
ENSG00000204588.5	47.3695	-1.33186	0.403294	-3.30245	0.000958447	0.00704772	0.52	0.61	0.4	0.23	0.13	0.21	LINC01123	chr2	lncRNA	long intergenic non-protein coding RNA 1123
ENSG00000052344.16	314.067	-6.04808	0.496549	-12.1802	3.96215e-34	6.26101e-32	2.91	5.75	6.82	0.03	0.06	0.13	PRSS8	chr16	protein_coding	serine protease 8
ENSG00000124126.14	1906.38	3.03173	0.304381	9.96032	2.27337e-23	1.81471e-21	1.3	1.38	1.42	7.1	10.88	13.17	PREX1	chr20	protein_coding	phosphatidylinositol-3,4,5-trisphosphate dependent Rac exchange factor 1
ENSG00000149968.12	42.5316	2.65622	0.812584	3.26885	0.00107984	0.00780934	0.19	0.01	0.25	0.36	0.47	1.9	MMP3	chr11	protein_coding	matrix metallopeptidase 3
ENSG00000261490.1	31.0242	1.62462	0.544191	2.98539	0.00283218	0.0178338	0.07	0.06	0.19	0.27	0.34	0.31	RP11-448G15.3	chr4	lncRNA	--
ENSG00000125885.13	1950.98	1.61579	0.225952	7.15105	8.61147e-13	2.85766e-11	3.33	2.98	2.93	9.47	9.26	7.78	MCM8	chr20	protein_coding	minichromosome maintenance 8 homologous recombination repair factor
ENSG00000111816.8	195.142	-1.646	0.511163	-3.2201	0.00128145	0.00903943	0.34	0.99	0.33	0.25	0.16	0.08	FRK	chr6	protein_coding	fyn related Src family tyrosine kinase
ENSG00000137819.14	9.09081	3.35429	1.0347	3.2418	0.00118777	0.0084999	0	0.01	0.01	0.07	0.09	0.02	PAQR5	chr15	protein_coding	progestin and adipoQ receptor family member 5
ENSG00000100867.15	38.045	1.65721	0.620753	2.66967	0.00759256	0.040442	0.06	0.11	0.01	0.16	0.21	0.15	DHRS2	chr14	protein_coding	dehydrogenase/reductase 2
ENSG00000181523.13	294.834	1.35404	0.274195	4.93824	7.88313e-07	1.19606e-05	0.73	0.64	0.47	1.54	1.43	1.45	SGSH	chr17	protein_coding	N-sulfoglucosamine sulfohydrolase
ENSG00000272121.1	117.754	2.9873	0.34071	8.76787	1.82086e-18	1.02662e-16	0.58	0.77	0.49	4.29	3.98	5.29	RP4-555D20.4	chr3	lncRNA	--
ENSG00000104369.5	993.656	-3.72798	0.259689	-14.3555	9.83446e-47	2.96682e-44	10.29	8.79	10.71	0.77	0.76	0.57	JPH1	chr8	protein_coding	junctophilin 1
ENSG00000131094.4	262.533	-1.67718	0.337764	-4.96555	6.85057e-07	1.04968e-05	7.71	4.78	6.84	1.46	1.76	2.43	C1QL1	chr17	protein_coding	complement C1q like 1
ENSG00000172159.16	1344.88	-6.51701	0.98561	-6.61216	3.78756e-11	1.05747e-09	12.97	12.68	4.76	0.09	0.2	0.01	FRMD3	chr9	protein_coding	FERM domain containing 3
ENSG00000207650.1	9.51196	-2.58273	0.876047	-2.94817	0.00319665	0.0197784	4.4	4.12	3.9	1.06	0	0.96	MIR570	chr3	miRNA	microRNA 570
ENSG00000176406.23	257.866	-3.7363	0.331048	-11.2863	1.53374e-29	1.79936e-27	0.88	1.02	0.65	0.08	0.04	0.06	RIMS2	chr8	protein_coding	regulating synaptic membrane exocytosis 2
ENSG00000100647.8	915.837	1.68334	0.306526	5.49165	3.98185e-08	7.38774e-07	1.59	1.53	2.4	4.37	6.1	6.03	SUSD6	chr14	protein_coding	sushi domain containing 6
ENSG00000139269.3	24.4224	3.28852	0.668905	4.91628	8.82048e-07	1.32787e-05	0.02	0.02	0.07	0.29	0.23	0.48	INHBE	chr12	protein_coding	inhibin subunit beta E
ENSG00000143469.20	6029.61	-2.6042	0.492064	-5.29239	1.20725e-07	2.09431e-06	19.55	26.29	9.25	4.36	3.05	1.1	SYT14	chr1	protein_coding	synaptotagmin 14
ENSG00000108797.12	1027.92	2.29992	0.338696	6.79051	1.11737e-11	3.31487e-10	1.09	1.05	1.93	5.03	5.91	7.79	CNTNAP1	chr17	protein_coding	contactin associated protein 1
ENSG00000104884.17	1842.06	1.12099	0.365252	3.0691	0.00214708	0.0141488	4.77	3.33	4.27	5.02	8.01	12.01	ERCC2	chr19	protein_coding	ERCC excision repair 2, TFIIH core complex helicase subunit
ENSG00000153404.14	109.202	3.60572	0.375893	9.59242	8.60418e-22	6.07497e-20	0.02	0.04	0.03	0.3	0.36	0.39	PLEKHG4B	chr5	protein_coding	pleckstrin homology and RhoGEF domain containing G4B
ENSG00000178184.16	58.8939	-1.40922	0.503389	-2.79947	0.00511873	0.0293298	0.66	0.57	0.28	0.31	0.11	0.12	PARD6G	chr18	protein_coding	par-6 family cell polarity regulator gamma
ENSG00000138735.16	116.543	-2.02726	0.62892	-3.22341	0.00126676	0.00895207	0.32	0.86	0.27	0.24	0.05	0.05	PDE5A	chr4	protein_coding	phosphodiesterase 5A
ENSG00000136960.13	50.6776	1.47029	0.448439	3.2787	0.00104288	0.00757698	0.09	0.06	0.15	0.24	0.29	0.23	ENPP2	chr8	protein_coding	ectonucleotide pyrophosphatase/phosphodiesterase 2
ENSG00000078081.8	469.267	5.34863	0.497172	10.7581	5.42704e-27	5.38738e-25	0.08	0.25	0.11	4.27	3.24	9.3	LAMP3	chr3	protein_coding	lysosomal associated membrane protein 3
ENSG00000174307.7	730.17	-4.80594	0.332971	-14.4335	3.18409e-47	9.99504e-45	7.74	9.72	14.8	0.33	0.35	0.39	PHLDA3	chr1	protein_coding	pleckstrin homology like domain family A member 3
ENSG00000120156.22	6.85435	4.32388	1.31893	3.27831	0.0010443	0.00757826	0	0.01	0	0.04	0.04	0.11	TEK	chr9	protein_coding	TEK receptor tyrosine kinase
ENSG00000123983.15	12352.9	-1.09316	0.313422	-3.48783	0.000486963	0.00391935	19.93	25.11	41.4	12.75	12.11	13.01	ACSL3	chr2	protein_coding	acyl-CoA synthetase long chain family member 3
ENSG00000176136.6	6.7593	4.31248	1.38413	3.11566	0.00183535	0.012379	0	0	0.02	0.15	0.05	0.27	MC5R	chr18	protein_coding	melanocortin 5 receptor
ENSG00000183111.12	104.489	-3.62208	0.463618	-7.81264	5.60002e-15	2.30235e-13	0.53	0.82	1.36	0.08	0.07	0.05	ARHGEF37	chr5	protein_coding	Rho guanine nucleotide exchange factor 37
ENSG00000064393.16	12983.4	2.39906	0.233588	10.2704	9.57603e-25	8.39403e-23	5.68	6.26	7.7	32.47	33.98	30.27	HIPK2	chr7	protein_coding	homeodomain interacting protein kinase 2
ENSG00000141664.10	527.602	-1.03086	0.238881	-4.31535	1.59347e-05	0.000184612	1.59	1.79	1.77	0.9	0.63	0.84	ZCCHC2	chr18	protein_coding	zinc finger CCHC-type containing 2
ENSG00000108001.16	16.4452	2.7591	0.74436	3.70667	0.000210003	0.0018527	0.02	0.02	0.01	0.08	0.13	0.04	EBF3	chr10	protein_coding	EBF transcription factor 3
ENSG00000100731.16	4381.42	1.00818	0.224761	4.48556	7.27224e-06	9.13611e-05	4.01	4.96	3.95	7.97	8.66	7.6	PCNX1	chr14	protein_coding	pecanex 1
ENSG00000166171.13	249.948	1.08569	0.247251	4.39103	1.12813e-05	0.00013462	2.28	2.63	2.11	4.57	4.65	4.69	DPCD	chr10	protein_coding	deleted in primary ciliary dyskinesia homolog (mouse)
ENSG00000134324.12	1731.75	-1.27497	0.35618	-3.57958	0.000344153	0.00289126	2.97	5.68	6.72	1.94	1.45	2.54	LPIN1	chr2	protein_coding	lipin 1
ENSG00000183092.17	872.863	-2.55586	0.332452	-7.68792	1.49552e-14	5.93835e-13	4.2	3.2	6.6	0.76	0.63	0.85	BEGAIN	chr14	protein_coding	brain enriched guanylate kinase associated
ENSG00000206199.11	194.61	-1.08952	0.328812	-3.3135	0.000921373	0.00680527	0.82	0.93	1.25	0.37	0.37	0.58	ANKUB1	chr3	protein_coding	ankyrin repeat and ubiquitin domain containing 1
ENSG00000172478.18	3.57364	-5.27415	1.62912	-3.23743	0.00120612	0.00860737	0.09	0.04	0.07	0	0	0	MAB21L4	chr2	protein_coding	mab-21 like 4
ENSG00000155974.13	43.5519	-4.24594	0.552972	-7.6784	1.61092e-14	6.34237e-13	0.31	0.36	0.26	0.02	0.01	0.01	GRIP1	chr12	protein_coding	glutamate receptor interacting protein 1
ENSG00000166535.20	44.5714	-7.94688	1.3208	-6.01674	1.77964e-09	4.00187e-08	0.15	0.59	0.19	0	0	0	A2ML1	chr12	protein_coding	alpha-2-macroglobulin like 1
ENSG00000167772.12	2364.62	3.2467	0.961015	3.37841	0.000729068	0.00558191	2.77	1.44	9.23	12.4	63.33	41.53	ANGPTL4	chr19	protein_coding	angiopoietin like 4
ENSG00000197496.6	60.7911	6.20355	0.761455	8.14697	3.73149e-16	1.69626e-14	0	0.02	0	0.58	0.42	0.72	SLC2A10	chr20	protein_coding	solute carrier family 2 member 10
ENSG00000204959.4	24.4756	-5.56903	0.991265	-5.61811	1.93062e-08	3.72789e-07	0.19	0.2	0.4	0.01	0	0.01	ARHGEF34P	chr7	unprocessed_pseudogene	Rho guanine nucleotide exchange factor 34, pseudogene
ENSG00000100196.11	1764.66	1.56014	0.354763	4.39769	1.09408e-05	0.000131069	7.97	8.56	18.09	33.7	32.3	29.51	KDELR3	chr22	protein_coding	KDEL endoplasmic reticulum protein retention receptor 3
ENSG00000257790.1	91.0108	1.18087	0.36478	3.23722	0.00120701	0.00861107	1.56	0.99	0.84	2.87	2.29	2.08	EIF4A1P4	chr12	processed_pseudogene	eukaryotic translation initiation factor 4A1 pseudogene 4
ENSG00000123496.8	300.903	-2.04061	0.349275	-5.84243	5.14451e-09	1.07659e-07	8.19	5.44	8.36	1.13	1.73	2.11	IL13RA2	chrX	protein_coding	interleukin 13 receptor subunit alpha 2
ENSG00000167644.12	68.7363	-1.697	0.410726	-4.1317	3.60092e-05	0.000387788	3.92	4.79	4.06	0.8	0.99	1.87	C19orf33	chr19	protein_coding	chromosome 19 open reading frame 33
ENSG00000134830.6	132.354	4.39896	0.558077	7.88235	3.21269e-15	1.35687e-13	0.02	0.03	0.07	0.37	0.94	1.25	C5AR2	chr19	protein_coding	complement C5a receptor 2
ENSG00000153395.10	3631.77	-1.58526	0.2353	-6.7372	1.61465e-11	4.6942e-10	23.16	19.46	19.63	7.82	5.88	5.81	LPCAT1	chr5	protein_coding	lysophosphatidylcholine acyltransferase 1
ENSG00000164181.14	483.151	-4.22506	0.383747	-11.01	3.42002e-28	3.57854e-26	5.6	5.25	4.38	0.18	0.4	0.17	ELOVL7	chr5	protein_coding	ELOVL fatty acid elongase 7
ENSG00000096092.6	1506.15	-1.00502	0.36871	-2.72577	0.00641508	0.0352284	54.52	62.61	33.9	35.49	20.45	15.05	TMEM14A	chr6	protein_coding	transmembrane protein 14A
ENSG00000177679.16	40.4615	2.18178	0.488524	4.46607	7.96706e-06	9.89134e-05	0.03	0.07	0.07	0.19	0.18	0.3	SRRM3	chr7	protein_coding	serine/arginine repetitive matrix 3
ENSG00000260855.1	25.4046	-2.32715	0.544108	-4.27701	1.89421e-05	0.000216326	0.3	0.34	0.27	0.1	0.04	0.04	RP11-439E19.10	chr1	lncRNA	--
ENSG00000159871.15	36.453	-3.07836	0.500155	-6.1548	7.51716e-10	1.79093e-08	0.29	0.38	0.24	0.04	0.03	0.03	LYPD5	chr19	protein_coding	LY6/PLAUR domain containing 5
ENSG00000182107.7	1086.29	-8.41275	0.433713	-19.3971	8.16957e-84	1.58142e-80	11.47	11.36	13.7	0.05	0.04	0.01	TMEM30B	chr14	protein_coding	transmembrane protein 30B
ENSG00000103067.14	1238.67	-3.91385	0.295195	-13.2585	4.02647e-40	8.06301e-38	12.94	10.15	10.02	0.87	0.47	0.74	ESRP2	chr16	protein_coding	epithelial splicing regulatory protein 2
ENSG00000162105.20	27.101	-3.01002	0.57412	-5.24285	1.58115e-07	2.67896e-06	0.06	0.08	0.04	0.01	0.01	0	SHANK2	chr11	protein_coding	SH3 and multiple ankyrin repeat domains 2
ENSG00000145431.11	2925.27	1.06621	0.353546	3.01576	0.0025634	0.0163901	10.88	7.46	4.94	13.59	18.81	13.08	PDGFC	chr4	protein_coding	platelet derived growth factor C
ENSG00000100739.11	153.664	-1.61254	0.385356	-4.18455	2.85729e-05	0.000312927	2.82	1.65	2.73	1.09	0.64	0.5	BDKRB1	chr14	protein_coding	bradykinin receptor B1
ENSG00000164651.17	609.196	-2.45525	0.382837	-6.41329	1.42409e-10	3.72106e-09	5.92	5.84	8.75	0.63	1.27	1.56	SP8	chr7	protein_coding	Sp8 transcription factor
ENSG00000259727.1	7.37421	3.00782	1.12511	2.67336	0.00750957	0.0401103	0.02	0.08	0	0.08	0.36	0.29	RP11-1069G10.2	chr15	lncRNA	--
ENSG00000253893.2	13.2318	2.83648	0.903322	3.14006	0.00168916	0.0115506	0.09	0.09	0.12	0.29	0.26	1.48	FAM85B	chr8	lncRNA	family with sequence similarity 85 member B
ENSG00000198914.5	93.1133	3.81971	0.46536	8.20808	2.24752e-16	1.04207e-14	0.03	0.06	0.1	1.05	0.87	0.6	POU3F3	chr2	protein_coding	POU class 3 homeobox 3
ENSG00000255650.6	13.3566	-2.80313	0.721501	-3.88513	0.000102274	0.000984956	0.4	0.54	0.69	0.07	0.06	0.09	FAM222A-AS1	chr12	lncRNA	FAM222A antisense RNA 1
ENSG00000118298.12	8.75315	-5.5772	1.38971	-4.0132	5.99005e-05	0.000613505	0.09	0.11	0.19	0	0	0.01	CA14	chr1	protein_coding	carbonic anhydrase 14
ENSG00000285988.1	205.887	-1.73857	0.433143	-4.01385	5.97373e-05	0.000612103	11.42	7.29	19.4	2.34	3.84	4.45	RP11-799O21.3	chr10	lncRNA	--
ENSG00000274248.1	7.44853	2.47204	0.893928	2.76537	0.0056858	0.0320494	0.15	0.11	0.1	0.44	0.67	0.75	AJ011932.1	chr21	lncRNA	--
ENSG00000163462.18	23.5142	2.12118	0.51136	4.14812	3.35221e-05	0.000362347	0.05	0.05	0.04	0.23	0.17	0.18	TRIM46	chr1	protein_coding	tripartite motif containing 46
ENSG00000169994.19	800.05	-1.86218	0.351868	-5.29226	1.20814e-07	2.09431e-06	3.89	4.58	2.13	0.81	1.12	0.77	MYO7B	chr2	protein_coding	myosin VIIB
ENSG00000001561.7	169.523	-1.81979	0.479469	-3.79543	0.000147389	0.00136131	1.77	1.53	0.92	0.63	0.35	0.15	ENPP4	chr6	protein_coding	ectonucleotide pyrophosphatase/phosphodiesterase 4
ENSG00000233251.8	52.1411	-3.39826	0.485529	-6.99907	2.57663e-12	8.22152e-11	0.54	0.73	0.35	0.05	0.04	0.05	AC007743.1	chr2	lncRNA	--
ENSG00000278266.1	511.417	9.2923	0.797397	11.6533	2.20762e-31	3.05243e-29	0.02	0.02	0	3.47	8.92	11.46	RP11-575F12.3	chr12	lncRNA	--
ENSG00000204650.14	298.433	-1.80553	0.29826	-6.05353	1.41702e-09	3.2334e-08	0.63	0.96	0.63	0.22	0.15	0.22	LINC02210	chr17	transcribed_unitary_pseudogene	long intergenic non-protein coding RNA 2210
ENSG00000151468.11	229.525	8.4594	0.779954	10.846	2.08263e-27	2.10337e-25	0.01	0.01	0.01	3	2.31	3.3	CCDC3	chr10	protein_coding	coiled-coil domain containing 3
ENSG00000196611.6	65.6126	5.15871	0.65992	7.81718	5.40196e-15	2.22881e-13	0.02	0.04	0.04	0.75	0.63	1.85	MMP1	chr11	protein_coding	matrix metallopeptidase 1
ENSG00000186716.21	1929.75	-1.14477	0.245588	-4.66136	3.14129e-06	4.25972e-05	5.35	5.14	5.6	2.09	1.94	2.78	BCR	chr22	protein_coding	BCR activator of RhoGEF and GTPase
ENSG00000248538.8	53.7466	-5.71595	0.695445	-8.21913	2.04982e-16	9.54216e-15	0.13	0.13	0.18	0	0	0	RP11-115J16.1	chr8	lncRNA	--
ENSG00000148346.12	2618.22	-6.89645	0.42406	-16.2629	1.80941e-59	9.77459e-57	56.44	101.5	84.27	0.4	0.39	1.1	LCN2	chr9	protein_coding	lipocalin 2
ENSG00000214652.6	7.71066	6.42461	1.40162	4.58371	4.56789e-06	5.97789e-05	0	0	0	0.05	0.04	0.04	ZNF727	chr7	protein_coding	zinc finger protein 727
ENSG00000186106.11	383.04	-1.31183	0.283635	-4.62506	3.74493e-06	4.99661e-05	2.39	2.46	2.11	1.14	0.84	0.65	ANKRD46	chr8	protein_coding	ankyrin repeat domain 46
ENSG00000152078.10	1344.63	-4.13428	0.421685	-9.80419	1.08011e-22	8.19932e-21	9.22	11.61	4.77	0.66	0.47	0.24	TLCD4	chr1	protein_coding	TLC domain containing 4
ENSG00000266521.1	4.91703	-3.75997	1.37106	-2.74239	0.00609941	0.0338308	0.49	0.81	0.27	0.06	0	0.05	RP11-650P15.1	chr18	lncRNA	--
ENSG00000015133.19	471.384	-1.84325	0.266428	-6.91836	4.56897e-12	1.42843e-10	1.46	1.71	1.24	0.47	0.3	0.38	CCDC88C	chr14	protein_coding	coiled-coil domain containing 88C
ENSG00000253972.6	3.91481	-5.40486	1.59189	-3.39524	0.000685685	0.00531457	0.13	0.1	0.06	0	0	0	MAL2-AS1	chr8	lncRNA	MAL2 antisense RNA 1
ENSG00000131069.20	7684.94	-3.26412	0.577639	-5.6508	1.597e-08	3.11737e-07	20.57	38.57	137.64	4.82	4.96	9.33	ACSS2	chr20	protein_coding	acyl-CoA synthetase short chain family member 2
ENSG00000102445.20	11.4374	-3.37369	0.880726	-3.83058	0.000127843	0.0011989	0.03	0.05	0.03	0	0	0.01	RUBCNL	chr13	protein_coding	rubicon like autophagy enhancer
ENSG00000204634.13	1551.71	1.05405	0.255728	4.12176	3.75984e-05	0.000403779	3.11	4.98	3.61	7.75	7.68	7.19	TBC1D8	chr2	protein_coding	TBC1 domain family member 8
ENSG00000251689.1	6.05046	-6.03272	1.53913	-3.91956	8.8709e-05	0.000871298	1.53	1.05	0.3	0	0	0	RP11-478C6.5	chr4	processed_pseudogene	--
ENSG00000041802.11	2708.23	-1.81082	0.280669	-6.45182	1.10514e-10	2.9172e-09	21.35	16.05	27.5	5.63	5.93	5.77	LSG1	chr3	protein_coding	large 60S subunit nuclear export GTPase 1
ENSG00000139865.16	6.81477	-2.85016	1.05577	-2.6996	0.00694237	0.0375033	0.02	0.03	0.05	0.01	0.01	0	TTC6	chr14	protein_coding	tetratricopeptide repeat domain 6
ENSG00000203697.12	52.0082	-8.17063	1.23747	-6.60269	4.03752e-11	1.12052e-09	0.54	0.42	0.53	0	0	0	CAPN8	chr1	protein_coding	calpain 8
ENSG00000184160.8	28.1559	8.2945	1.33957	6.19189	5.94454e-10	1.4369e-08	0	0	0	0.22	0.6	0.94	ADRA2C	chr4	protein_coding	adrenoceptor alpha 2C
ENSG00000075945.13	1383.01	1.08458	0.278573	3.89335	9.88683e-05	0.000958068	3.98	4.75	4.47	10.36	9.7	6.13	KIFAP3	chr1	protein_coding	kinesin associated protein 3
ENSG00000159314.11	1127.48	-1.58318	0.266285	-5.94546	2.75679e-09	6.03557e-08	3.72	4.65	3.67	1.25	0.96	1.56	ARHGAP27	chr17	protein_coding	Rho GTPase activating protein 27
ENSG00000132669.14	1888.16	2.00386	0.320616	6.25003	4.10383e-10	1.01413e-08	2.65	2.18	1.92	8.9	10.72	5.61	RIN2	chr20	protein_coding	Ras and Rab interactor 2
ENSG00000108821.14	39895.7	7.25672	0.479869	15.1223	1.15435e-51	4.32489e-49	0.87	0.74	2.65	139.78	242.14	222.73	COL1A1	chr17	protein_coding	collagen type I alpha 1 chain
ENSG00000182749.6	373.908	-1.37914	0.299369	-4.60683	4.08857e-06	5.40715e-05	3.92	3.23	5.17	1.3	1.39	1.74	PAQR7	chr1	protein_coding	progestin and adipoQ receptor family member 7
ENSG00000196188.12	7.49246	-6.34167	1.42579	-4.44783	8.67412e-06	0.000106779	0.15	0.08	0.08	0	0	0	CTSE	chr1	protein_coding	cathepsin E
ENSG00000077063.11	124.022	4.33268	0.492758	8.7927	1.46006e-18	8.27211e-17	0.06	0.04	0.02	0.72	1.13	0.48	CTTNBP2	chr7	protein_coding	cortactin binding protein 2
ENSG00000237289.10	346.893	-3.05832	0.395365	-7.73543	1.03056e-14	4.15604e-13	3.77	3.48	6.6	0.4	0.38	0.77	CKMT1B	chr15	protein_coding	creatine kinase, mitochondrial 1B
ENSG00000188910.8	2672.44	-5.73991	0.442396	-12.9746	1.70525e-38	3.24682e-36	42.66	33.29	88.3	0.65	1.38	0.81	GJB3	chr1	protein_coding	gap junction protein beta 3
ENSG00000172543.9	88.2762	6.48409	0.721958	8.98125	2.67703e-19	1.60354e-17	0.03	0.03	0.03	1.33	2.31	3	CTSW	chr11	protein_coding	cathepsin W
ENSG00000114757.19	97.7496	6.6302	0.688533	9.62945	6.00472e-22	4.26556e-20	0	0.01	0	0.48	0.47	0.36	PEX5L	chr3	protein_coding	peroxisomal biogenesis factor 5 like
ENSG00000076706.17	3882.7	3.54649	0.266835	13.291	2.61182e-40	5.36902e-38	1.76	2.14	2.22	18.99	19.59	28.13	MCAM	chr11	protein_coding	melanoma cell adhesion molecule
ENSG00000111907.21	733.236	-6.04804	0.323449	-18.6986	5.08238e-78	7.87057e-75	3.88	4.82	5.41	0.08	0.05	0.07	TPD52L1	chr6	protein_coding	TPD52 like 1
ENSG00000159200.18	875.516	1.84162	0.535259	3.44061	0.000580403	0.0045811	1.63	0.53	1.88	1.92	4.52	7.05	RCAN1	chr21	protein_coding	regulator of calcineurin 1
ENSG00000164619.10	12.0095	4.55883	1.16639	3.90848	9.28787e-05	0.000908412	0	0.01	0	0.07	0.11	0.02	BMPER	chr7	protein_coding	BMP binding endothelial regulator
ENSG00000127152.18	538.541	-1.19608	0.250872	-4.76766	1.86374e-06	2.65763e-05	2.27	1.83	2.39	1.03	0.79	0.84	BCL11B	chr14	protein_coding	BAF chromatin remodeling complex subunit BCL11B
ENSG00000123104.12	2374.82	1.27923	0.273944	4.66968	3.01668e-06	4.11235e-05	1.74	3.03	2.64	5.87	5.87	5.02	ITPR2	chr12	protein_coding	inositol 1,4,5-trisphosphate receptor type 2
ENSG00000250510.8	59.5471	1.22004	0.405206	3.01092	0.00260456	0.016603	0.24	0.29	0.3	0.66	0.36	0.79	GPR162	chr12	protein_coding	G protein-coupled receptor 162
ENSG00000134508.13	1776.91	-1.14033	0.321302	-3.54907	0.000386588	0.00320031	9.87	6.06	10.32	2.97	3.58	4.59	CABLES1	chr18	protein_coding	Cdk5 and Abl enzyme substrate 1
ENSG00000185499.16	414.257	-1.23431	0.331911	-3.7188	0.000200172	0.00177405	2.22	2.47	4.45	1.3	1.1	1.24	MUC1	chr1	protein_coding	mucin 1, cell surface associated
ENSG00000287126.1	137.804	-1.01174	0.287365	-3.52073	0.000430356	0.0035138	1.17	1.4	1.13	0.65	0.45	0.62	RP13-512J5.2	chr2	lncRNA	--
ENSG00000253522.6	29.3047	4.43112	0.680925	6.5075	7.64126e-11	2.04727e-09	0.02	0.01	0.05	0.68	0.5	0.46	MIR3142HG	chr5	lncRNA	MIR3142 host gene
ENSG00000154122.14	732.55	-1.04734	0.269963	-3.87959	0.000104634	0.0010056	1.6	2	2.18	0.75	1.01	0.83	ANKH	chr5	protein_coding	ANKH inorganic pyrophosphate transport regulator
ENSG00000090932.11	96.8835	-1.12335	0.331786	-3.38576	0.000709804	0.00545781	1.25	1.03	1.47	0.52	0.45	0.65	DLL3	chr19	protein_coding	delta like canonical Notch ligand 3
ENSG00000197971.16	929.518	-4.20619	0.294943	-14.261	3.82989e-46	1.12613e-43	2.23	2.47	2.29	0.17	0.1	0.09	MBP	chr18	protein_coding	myelin basic protein
ENSG00000166311.10	550.591	1.63426	0.385592	4.23832	2.252e-05	0.000252958	1.99	1.5	3.74	5.96	6.15	8.93	SMPD1	chr11	protein_coding	sphingomyelin phosphodiesterase 1
ENSG00000169255.15	173.4	-1.51921	0.469942	-3.23276	0.00122601	0.00871717	1.09	0.85	0.49	0.42	0.27	0.12	B3GALNT1	chr3	protein_coding	beta-1,3-N-acetylgalactosaminyltransferase 1 (globoside blood group)
ENSG00000137507.11	13.4128	3.03801	0.846471	3.58903	0.000331914	0.00279653	0.01	0.01	0.03	0.05	0.18	0.14	LRRC32	chr11	protein_coding	leucine rich repeat containing 32
ENSG00000233223.3	142.647	1.29553	0.346338	3.74065	0.000183544	0.00164235	1.12	1.77	1.56	3.14	2.51	4.56	AC113189.5	chr17	lncRNA	--
ENSG00000172893.17	6791.19	-2.98497	0.506029	-5.89881	3.66132e-09	7.80982e-08	26.82	38.89	64.94	3.01	2.68	9.71	DHCR7	chr11	protein_coding	7-dehydrocholesterol reductase
ENSG00000170113.16	1442.65	-1.01822	0.335929	-3.03104	0.00243711	0.0156943	7.02	5.52	3.9	3.28	2.62	1.74	NIPA1	chr15	protein_coding	NIPA magnesium transporter 1
ENSG00000285734.1	4.68567	5.7064	1.51694	3.76178	0.000168708	0.00153203	0	0	0	0.06	0.06	0.08	RP4-696F19.1	chr12	lncRNA	--
ENSG00000165915.14	1681.61	1.13891	0.361516	3.15038	0.00163061	0.0111898	4.67	4.22	8.08	8.45	10.87	15.55	SLC39A13	chr11	protein_coding	solute carrier family 39 member 13
ENSG00000125347.15	643	1.6809	0.281706	5.96687	2.41845e-09	5.34521e-08	0.63	0.46	0.75	2.14	1.78	1.64	IRF1	chr5	protein_coding	interferon regulatory factor 1
ENSG00000069424.15	692.997	-1.20954	0.346301	-3.49275	0.000478071	0.00385728	1.38	1.1	1.65	0.37	0.53	0.76	KCNAB2	chr1	protein_coding	potassium voltage-gated channel subfamily A regulatory beta subunit 2
ENSG00000234456.9	55.9383	4.01661	0.542389	7.4054	1.30751e-13	4.70887e-12	0.01	0.02	0.01	0.15	0.17	0.09	MAGI2-AS3	chr7	lncRNA	MAGI2 antisense RNA 3
ENSG00000162493.17	5.41671	4.91343	1.49722	3.2817	0.00103183	0.00751125	0.01	0	0	0.03	0.1	0.06	PDPN	chr1	protein_coding	podoplanin
ENSG00000197472.15	421.399	-1.31969	0.333359	-3.95876	7.53404e-05	0.000753048	5.29	3.79	2.76	1.64	1.65	1.16	ZNF695	chr1	protein_coding	zinc finger protein 695
ENSG00000136237.19	221.184	-2.06502	0.287311	-7.18739	6.60406e-13	2.21046e-11	0.82	1.07	0.69	0.21	0.18	0.19	RAPGEF5	chr7	protein_coding	Rap guanine nucleotide exchange factor 5
ENSG00000163960.12	4137.24	-1.97529	0.275982	-7.15732	8.22676e-13	2.73782e-11	12.01	18.58	13.03	4.36	3.18	2.85	UBXN7	chr3	protein_coding	UBX domain protein 7
ENSG00000163430.12	21067	1.07651	0.26795	4.01758	5.87984e-05	0.000603281	48	32.26	37.94	75.77	86.82	70.72	FSTL1	chr3	protein_coding	follistatin like 1
ENSG00000090661.12	26.8114	5.33054	0.918461	5.80378	6.48365e-09	1.33164e-07	0.01	0.01	0.01	0.26	0.14	0.49	CERS4	chr19	protein_coding	ceramide synthase 4
ENSG00000253819.2	101.981	1.04965	0.39115	2.6835	0.0072856	0.0390939	0.16	0.1	0.21	0.24	0.33	0.34	LINC01151	chr8	lncRNA	long intergenic non-protein coding RNA 1151
ENSG00000166923.12	141060	1.95854	0.57602	3.40013	0.000673546	0.00522921	130.2	23.83	132.49	165.84	430.77	441.68	GREM1	chr15	protein_coding	gremlin 1, DAN family BMP antagonist
ENSG00000237939.1	16.8499	-2.406	0.681294	-3.53151	0.000413188	0.0033915	0.8	1.61	0.83	0.27	0.22	0.07	IDI1P1	chr2	processed_pseudogene	IDI1 pseudogene 1
ENSG00000115425.14	363.54	-1.72124	0.346858	-4.96239	6.96304e-07	1.06621e-05	3.23	3.49	6.21	1.39	0.91	1.39	PECR	chr2	protein_coding	peroxisomal trans-2-enoyl-CoA reductase
ENSG00000279467.1	21.9141	2.60661	0.55905	4.66257	3.12284e-06	4.23718e-05	0.02	0.02	0.01	0.11	0.12	0.1	KB-1125A3.12	chr22	lncRNA	--
ENSG00000152092.16	4.23475	-4.50159	1.56036	-2.88497	0.00391456	0.0234299	0.01	0.04	0.02	0	0	0	ASTN1	chr1	protein_coding	astrotactin 1
ENSG00000232065.1	7.54422	-2.42749	0.919985	-2.63862	0.00832452	0.0437687	0.61	1.36	0.75	0.22	0.06	0.2	LINC01063	chr3	lncRNA	long intergenic non-protein coding RNA 1063
ENSG00000144476.6	37.0785	4.0442	0.714739	5.65828	1.52894e-08	2.99207e-07	0.01	0.12	0.02	0.42	0.85	1.05	ACKR3	chr2	protein_coding	atypical chemokine receptor 3
ENSG00000117676.14	3329.68	-1.94351	0.23468	-8.28154	1.21593e-16	5.76427e-15	22.82	23.99	19.78	6.29	4.31	5.68	RPS6KA1	chr1	protein_coding	ribosomal protein S6 kinase A1
ENSG00000204103.4	3639.3	1.0611	0.295052	3.59632	0.000322748	0.00273218	22.31	13.66	15.38	28.81	36.19	35.21	MAFB	chr20	protein_coding	MAF bZIP transcription factor B
ENSG00000134242.16	1371.19	1.73878	0.335003	5.19033	2.09925e-07	3.50312e-06	3.75	3.06	3.6	16.71	8.75	7.44	PTPN22	chr1	protein_coding	protein tyrosine phosphatase non-receptor type 22
ENSG00000280027.1	4.41469	-5.57794	1.61912	-3.44505	0.000570961	0.00451886	0.26	0.16	0.05	0	0	0	RP11-44F14.10	chr16	TEC	--
ENSG00000166839.17	31.5107	4.05637	0.614347	6.60274	4.03618e-11	1.12052e-09	0.02	0.01	0.02	0.26	0.33	0.22	ANKDD1A	chr15	protein_coding	ankyrin repeat and death domain containing 1A
ENSG00000243155.1	221.003	-1.38503	0.318468	-4.34902	1.36745e-05	0.000160426	3.1	2.6	4.06	1.12	0.92	1.47	RP11-46A10.5	chr1	lncRNA	--
ENSG00000259802.1	15.8256	-1.91295	0.607954	-3.14654	0.00165215	0.0113209	0.76	0.61	0.68	0.11	0.21	0.18	CTD-2256P15.2	chr5	lncRNA	--
ENSG00000143590.14	54.5673	-1.65344	0.468303	-3.53071	0.000414444	0.0033977	1.01	1.34	0.81	0.53	0.26	0.17	EFNA3	chr1	protein_coding	ephrin A3
ENSG00000176971.4	725.386	2.14842	0.317711	6.7622	1.3591e-11	3.98115e-10	1.78	1.74	3.13	8.37	10.07	9.03	FIBIN	chr11	protein_coding	fin bud initiation factor homolog
ENSG00000177000.13	440.659	-2.19553	0.485694	-4.5204	6.17234e-06	7.86059e-05	0.72	1.22	2.72	0.21	0.29	0.45	MTHFR	chr1	protein_coding	methylenetetrahydrofolate reductase
ENSG00000164251.5	923.569	-1.64311	0.273239	-6.01346	1.81609e-09	4.07595e-08	12.14	11.86	11.37	2.92	4.37	3.22	F2RL1	chr5	protein_coding	F2R like trypsin receptor 1
ENSG00000283199.3	58.2562	-1.59512	0.395436	-4.03383	5.48745e-05	0.000568293	0.53	0.42	0.73	0.16	0.19	0.17	C13orf46	chr13	protein_coding	chromosome 13 open reading frame 46
ENSG00000116785.14	10.7443	2.03526	0.735971	2.76541	0.00568516	0.0320494	0.03	0.01	0.03	0.08	0.11	0.09	CFHR3	chr1	protein_coding	complement factor H related 3
ENSG00000141934.10	989.614	-1.23403	0.313985	-3.93022	8.4869e-05	0.000837833	4.18	4.86	5.77	1.71	1.44	2.74	PLPP2	chr19	protein_coding	phospholipid phosphatase 2
ENSG00000128683.14	82.5369	-1.68553	0.412526	-4.08587	4.39121e-05	0.000465769	0.33	0.54	0.26	0.14	0.07	0.12	GAD1	chr2	protein_coding	glutamate decarboxylase 1
ENSG00000219891.2	62.0055	-7.52934	1.10529	-6.81212	9.61704e-12	2.87139e-10	1.22	2.64	1.7	0	0.01	0.01	ZSCAN12P1	chr6	transcribed_unprocessed_pseudogene	zinc finger and SCAN domain containing 12 pseudogene 1
ENSG00000196126.11	5.72873	4.06697	1.40658	2.89138	0.00383552	0.0230181	0	0	0.04	0.17	0.34	0.1	HLA-DRB1	chr6	protein_coding	major histocompatibility complex, class II, DR beta 1
ENSG00000177464.5	22.061	5.46559	0.979559	5.57965	2.41007e-08	4.57756e-07	0.01	0.01	0.01	0.33	0.2	0.42	GPR4	chr19	protein_coding	G protein-coupled receptor 4
ENSG00000173546.7	1157.08	2.10615	0.451397	4.66585	3.07345e-06	4.18483e-05	1.01	0.74	2.14	3.05	6.48	6	CSPG4	chr15	protein_coding	chondroitin sulfate proteoglycan 4
ENSG00000171316.12	1232.38	-3.16664	0.22245	-14.2353	5.5323e-46	1.60637e-43	3.44	3.23	2.97	0.36	0.33	0.32	CHD7	chr8	protein_coding	chromodomain helicase DNA binding protein 7
ENSG00000204131.9	23.4657	1.43366	0.549882	2.60722	0.00912819	0.0470883	0.02	0.01	0.02	0.05	0.06	0.03	NHSL2	chrX	protein_coding	NHS like 2
ENSG00000214706.12	3857.98	1.03234	0.266672	3.87121	0.000108294	0.00103778	18.12	16.45	17.24	28.89	27.51	42.81	IFRD2	chr3	protein_coding	interferon related developmental regulator 2
ENSG00000269609.6	330.987	-1.22282	0.380366	-3.21486	0.0013051	0.00918662	1.39	2.32	1.9	0.72	0.42	1.11	C10orf95-AS1	chr10	lncRNA	C10orf95 antisense RNA 1
ENSG00000137261.15	33.9195	-3.86415	0.591275	-6.53528	6.34919e-11	1.72495e-09	0.22	0.23	0.2	0.02	0.01	0	KIAA0319	chr6	protein_coding	KIAA0319
ENSG00000154079.6	352.703	-1.20491	0.327908	-3.67454	0.000238276	0.00207456	5.79	9.63	9.98	3.5	2.48	4.33	SDHAF4	chr6	protein_coding	succinate dehydrogenase complex assembly factor 4
ENSG00000225968.7	7.09093	3.32259	1.14923	2.89114	0.0038385	0.023028	0	0	0.02	0.06	0.1	0.07	ELFN1	chr7	protein_coding	extracellular leucine rich repeat and fibronectin type III domain containing 1
ENSG00000118513.19	137.471	-3.74065	0.458281	-8.16234	3.28585e-16	1.5025e-14	1.26	1.64	0.56	0.1	0.07	0.07	MYB	chr6	protein_coding	MYB proto-oncogene, transcription factor
ENSG00000271605.6	7.80682	3.90326	1.15855	3.3691	0.000754147	0.00575306	0	0.04	0	0.14	0.2	0.22	MILR1	chr17	protein_coding	mast cell immunoglobulin like receptor 1
ENSG00000163993.7	3082.37	-2.05795	0.386618	-5.32296	1.02093e-07	1.78983e-06	178.87	243.29	361.16	38.28	50.48	86.17	S100P	chr4	protein_coding	S100 calcium binding protein P
ENSG00000154146.13	190.449	2.00507	0.321336	6.2398	4.38134e-10	1.07812e-08	1.68	1.94	1.03	5.93	4.99	6.53	NRGN	chr11	protein_coding	neurogranin
ENSG00000135951.16	37.6798	-2.11183	0.446594	-4.72874	2.25921e-06	3.16903e-05	0.19	0.23	0.2	0.06	0.03	0.04	TSGA10	chr2	protein_coding	testis specific 10
ENSG00000272741.1	169.188	-1.21664	0.27565	-4.41372	1.01611e-05	0.000122486	8.7	8.47	7.58	3.98	3.21	2.81	RP11-447L10.1	chr3	protein_coding	--
ENSG00000148734.8	9.29876	-3.31909	0.992114	-3.34547	0.000821436	0.00618313	0.03	0.05	0.06	0.01	0	0	NPFFR1	chr10	protein_coding	neuropeptide FF receptor 1
ENSG00000273763.2	23.8293	-1.7963	0.524588	-3.4242	0.000616611	0.0048373	0.29	0.51	0.5	0.1	0.13	0.12	RP11-420C9.1	chr2	transcribed_processed_pseudogene	--
ENSG00000164733.22	15701.8	1.27853	0.272526	4.69141	2.71332e-06	3.73386e-05	18.19	19.35	26.91	44.12	43.42	58.6	CTSB	chr8	protein_coding	cathepsin B
ENSG00000259354.5	4.63679	4.67972	1.50906	3.10108	0.00192814	0.0128888	0	0.01	0	0.05	0.07	0.04	RP11-519G16.3	chr15	lncRNA	--
ENSG00000113790.11	401.61	-1.23001	0.305261	-4.02936	5.59285e-05	0.000577406	2.55	3.33	3.11	1.72	0.95	0.95	EHHADH	chr3	protein_coding	enoyl-CoA hydratase and 3-hydroxyacyl CoA dehydrogenase
ENSG00000122678.17	546.004	1.97846	0.299188	6.61278	3.77166e-11	1.0543e-09	1	1.28	1.24	3.3	4.01	5.6	POLM	chr7	protein_coding	DNA polymerase mu
ENSG00000164742.16	1404.58	-4.1728	0.260164	-16.0392	6.80748e-58	3.10061e-55	3.76	5.19	5.21	0.27	0.26	0.21	ADCY1	chr7	protein_coding	adenylate cyclase 1
ENSG00000158321.18	7.95372	3.93245	1.15582	3.40229	0.000668232	0.0051949	0	0	0	0.01	0.02	0.02	AUTS2	chr7	protein_coding	activator of transcription and developmental regulator AUTS2
ENSG00000263843.1	132.889	1.15357	0.338129	3.41163	0.000645767	0.00504898	0.71	0.67	1.03	1.57	1.33	2.14	MIF4GD-DT	chr17	lncRNA	MIF4GD divergent transcript
ENSG00000173156.7	473.214	-2.88298	0.375188	-7.68409	1.54092e-14	6.09779e-13	14.22	14.45	21.12	1.82	1.3	3.22	RHOD	chr11	protein_coding	ras homolog family member D
ENSG00000213185.7	195.787	1.64571	0.415541	3.9604	7.4825e-05	0.00074854	1.55	2.12	2.31	3.72	4.26	9.45	FAM24B	chr10	protein_coding	family with sequence similarity 24 member B
ENSG00000185730.8	363.853	-1.2073	0.289004	-4.17744	2.94809e-05	0.000322265	2.35	1.71	2.29	0.72	0.86	0.99	ZNF696	chr8	protein_coding	zinc finger protein 696
ENSG00000101076.18	21.6444	-4.34837	0.791862	-5.49132	3.98937e-08	7.39578e-07	0.06	0.09	0.11	0.01	0	0.01	HNF4A	chr20	protein_coding	hepatocyte nuclear factor 4 alpha
ENSG00000159713.11	25.1905	-2.93684	0.934328	-3.14326	0.00167078	0.0114389	0.84	0.1	0.32	0.01	0.12	0.02	TPPP3	chr16	protein_coding	tubulin polymerization promoting protein family member 3
ENSG00000256566.1	66.6885	1.09406	0.355703	3.07577	0.00209962	0.0138794	1.07	1.25	1.52	2.49	2.08	3.1	RP4-734P14.4	chr20	protein_coding	--
ENSG00000284695.1	80.3047	2.59083	0.634439	4.08366	4.43314e-05	0.000469573	0.2	0.38	1.78	4.04	5.28	3.95	RP11-736K12.3	chr4	protein_coding	--
ENSG00000171840.13	36.4839	-1.43613	0.421422	-3.40783	0.000654817	0.00510085	0.73	0.63	0.76	0.28	0.27	0.19	NINJ2	chr12	protein_coding	ninjurin 2
ENSG00000244265.2	23.9887	-1.43272	0.512594	-2.79503	0.00518942	0.0296646	0.2	0.17	0.27	0.06	0.08	0.08	SIAH2-AS1	chr3	lncRNA	SIAH2 antisense RNA 1
ENSG00000230570.1	10.7305	-3.57663	0.891879	-4.01022	6.06627e-05	0.000619945	0.41	0.37	0.43	0.02	0.05	0.02	RP11-69L16.6	chr6	processed_pseudogene	--
ENSG00000128578.10	1098.38	-1.07002	0.301872	-3.54461	0.00039319	0.00324686	5.01	6.48	7.3	3.9	2.02	2.53	STRIP2	chr7	protein_coding	striatin interacting protein 2
ENSG00000106034.18	57.4254	2.21274	0.493222	4.4863	7.24698e-06	9.10931e-05	0.04	0.04	0.11	0.34	0.31	0.2	CPED1	chr7	protein_coding	cadherin like and PC-esterase domain containing 1
ENSG00000118292.9	17.581	-2.58853	0.648755	-3.99	6.60732e-05	0.000669932	0.6	0.37	0.78	0.08	0.08	0.11	C1orf54	chr1	protein_coding	chromosome 1 open reading frame 54
ENSG00000181754.7	214.269	-1.12671	0.348416	-3.23382	0.00122149	0.00869032	1.33	1.09	1.81	0.63	0.41	0.79	AMIGO1	chr1	protein_coding	adhesion molecule with Ig like domain 1
ENSG00000101096.20	2562.13	3.29766	1.21667	2.7104	0.00672012	0.0365492	2.04	0.1	2.03	3.78	21.62	12.62	NFATC2	chr20	protein_coding	nuclear factor of activated T cells 2
ENSG00000271601.4	1460	1.06021	0.282292	3.75571	0.000172852	0.00156476	5.64	5.96	5.98	15.71	10.47	8.34	LIX1L	chr1	protein_coding	limb and CNS expressed 1 like
ENSG00000226835.3	15.9442	-4.94719	0.993154	-4.9813	6.31596e-07	9.72901e-06	0.18	0.23	0.2	0	0.01	0.01	ARHGAP29-AS1	chr1	lncRNA	ARHGAP29 antisense RNA 1
ENSG00000129514.8	244.216	-3.38064	0.38462	-8.78955	1.50154e-18	8.48641e-17	1.59	2.48	3.43	0.16	0.27	0.23	FOXA1	chr14	protein_coding	forkhead box A1
ENSG00000103089.9	5.82607	-5.97988	1.51908	-3.9365	8.26781e-05	0.000817943	0.04	0.09	0.14	0	0	0	FA2H	chr16	protein_coding	fatty acid 2-hydroxylase
ENSG00000286451.1	47.6217	-5.81039	0.777864	-7.46968	8.03912e-14	2.96414e-12	1.88	2.4	1.24	0	0.03	0.06	RP11-158H18.2	chr9	lncRNA	--
ENSG00000165914.15	203.722	1.59785	0.269634	5.92599	3.10421e-09	6.71393e-08	0.12	0.12	0.11	0.33	0.28	0.39	TTC7B	chr14	protein_coding	tetratricopeptide repeat domain 7B
ENSG00000215114.10	627.661	-1.48945	0.306097	-4.86596	1.13904e-06	1.68526e-05	4.55	5.06	3.36	1.87	1.44	1.03	UBXN2B	chr8	protein_coding	UBX domain protein 2B
ENSG00000107165.13	11.4059	2.13095	0.82404	2.58598	0.00971024	0.0494756	0.03	0.03	0.02	0.21	0.11	0.04	TYRP1	chr9	protein_coding	tyrosinase related protein 1
ENSG00000103044.11	171.109	-4.13363	0.525713	-7.86289	3.75358e-15	1.5682e-13	2.26	1.84	0.51	0.1	0.07	0.08	HAS3	chr16	protein_coding	hyaluronan synthase 3
ENSG00000169618.7	15.9922	-3.65577	1.04315	-3.50453	0.00045741	0.0037125	0.35	0.02	0.13	0.01	0	0.03	PROKR1	chr2	protein_coding	prokineticin receptor 1
ENSG00000186529.16	39.6934	-5.27013	0.723134	-7.2879	3.14834e-13	1.08991e-11	0.27	0.42	0.36	0.01	0.01	0	CYP4F3	chr19	protein_coding	cytochrome P450 family 4 subfamily F member 3
ENSG00000099814.16	2471	-1.12197	0.297905	-3.76619	0.000165761	0.00150762	11.89	9.89	12.96	3.61	5.08	6.18	CEP170B	chr14	protein_coding	centrosomal protein 170B
ENSG00000047644.19	1284.99	1.67552	0.240326	6.97186	3.12786e-12	9.95303e-11	1.94	2.06	2.13	5.22	6.05	6.96	WWC3	chrX	protein_coding	WWC family member 3
ENSG00000250934.2	2.59831	-4.81439	1.75095	-2.74959	0.00596705	0.0333274	0.03	0.01	0.02	0	0	0	RP11-71E19.1	chr3	lncRNA	--
ENSG00000153551.14	698.01	-1.57871	0.2686	-5.87755	4.16386e-09	8.84925e-08	6.45	7.25	7.13	1.92	1.8	2.8	CMTM7	chr3	protein_coding	CKLF like MARVEL transmembrane domain containing 7
ENSG00000106772.18	1007.53	-3.85829	0.593635	-6.49943	8.06243e-11	2.15267e-09	1.14	1.43	6.94	0.17	0.27	0.16	PRUNE2	chr9	protein_coding	prune homolog 2 with BCH domain
ENSG00000130540.14	9.53263	5.7443	1.36765	4.20013	2.66767e-05	0.000294942	0.01	0	0	0.13	0.12	0.2	SULT4A1	chr22	protein_coding	sulfotransferase family 4A member 1
ENSG00000118640.11	1458.73	-2.08028	0.234437	-8.87351	7.0878e-19	4.10297e-17	54.18	65.76	75.66	14.54	14.02	14.65	VAMP8	chr2	protein_coding	vesicle associated membrane protein 8
ENSG00000105877.18	93.7138	-1.90111	0.362158	-5.24939	1.52601e-07	2.59501e-06	0.26	0.24	0.18	0.04	0.06	0.07	DNAH11	chr7	protein_coding	dynein axonemal heavy chain 11
ENSG00000113231.14	54.4278	-3.39716	0.579715	-5.86005	4.62714e-09	9.76238e-08	0.45	0.69	0.18	0.05	0.03	0.04	PDE8B	chr5	protein_coding	phosphodiesterase 8B
ENSG00000132718.9	285.244	5.41806	0.40953	13.23	5.89224e-40	1.16984e-37	0.08	0.08	0.03	3.33	2.31	1.86	SYT11	chr1	protein_coding	synaptotagmin 11
ENSG00000197535.15	2253.91	1.78994	0.310347	5.76756	8.04287e-09	1.62884e-07	2.06	2.34	1.38	7.69	6.54	4.5	MYO5A	chr15	protein_coding	myosin VA
ENSG00000089723.10	77.179	-1.94633	0.376872	-5.16443	2.4117e-07	3.96752e-06	0.69	0.93	0.53	0.21	0.17	0.14	OTUB2	chr14	protein_coding	OTU deubiquitinase, ubiquitin aldehyde binding 2
ENSG00000181481.14	762.114	1.1869	0.238359	4.97946	6.37605e-07	9.80856e-06	5.16	5.29	4.9	11.23	8.88	12.67	RNF135	chr17	protein_coding	ring finger protein 135
ENSG00000164695.5	463.807	-4.57129	0.276065	-16.5587	1.38474e-61	8.4648e-59	10.39	12.1	13.16	0.48	0.45	0.47	CHMP4C	chr8	protein_coding	charged multivesicular body protein 4C
ENSG00000235559.1	38.7457	4.51139	0.603759	7.47216	7.88871e-14	2.9133e-12	0.32	0.2	0.13	5.3	4.66	3.9	NOP56P1	chr6	processed_pseudogene	NOP56 ribonucleoprotein pseudogene 1
ENSG00000157570.12	32.2103	5.00165	0.733392	6.81989	9.11107e-12	2.73085e-10	0	0.01	0.01	0.19	0.26	0.27	TSPAN18	chr11	protein_coding	tetraspanin 18
ENSG00000149380.12	44.7271	-1.79664	0.564431	-3.18311	0.00145703	0.0101364	0.35	0.19	0.74	0.08	0.11	0.15	P4HA3	chr11	protein_coding	prolyl 4-hydroxylase subunit alpha 3
ENSG00000006377.11	107.94	-1.83356	0.412011	-4.45028	8.57567e-06	0.000105791	1.31	1.48	0.84	0.46	0.32	0.18	DLX6	chr7	protein_coding	distal-less homeobox 6
ENSG00000117643.15	24.5144	1.77635	0.512254	3.46771	0.00052492	0.00418297	0.02	0.04	0.02	0.1	0.07	0.1	MAN1C1	chr1	protein_coding	mannosidase alpha class 1C member 1
ENSG00000244067.3	4.72544	-3.69928	1.38558	-2.66985	0.00758855	0.0404299	0.23	0.08	0.21	0.02	0	0.02	GSTA2	chr6	protein_coding	glutathione S-transferase alpha 2
ENSG00000116985.12	104.219	-1.58739	0.326515	-4.86163	1.16422e-06	1.71924e-05	0.73	0.83	0.84	0.25	0.18	0.32	BMP8B	chr1	protein_coding	bone morphogenetic protein 8b
ENSG00000240476.1	584.879	-2.71512	0.301357	-9.00964	2.06733e-19	1.24409e-17	19.12	31.05	28.33	3.67	4.41	3.01	LINC00973	chr3	lncRNA	long intergenic non-protein coding RNA 973
ENSG00000151615.3	11.7249	4.09613	1.05242	3.89211	9.93742e-05	0.000961418	0.01	0.01	0.02	0.05	0.27	0.16	POU4F2	chr4	protein_coding	POU class 4 homeobox 2
ENSG00000000971.16	391.34	1.34722	0.292993	4.59812	4.26315e-06	5.61556e-05	0.77	0.62	0.66	1.98	1.73	1.18	CFH	chr1	protein_coding	complement factor H
ENSG00000163499.12	23.3856	1.57755	0.513854	3.07004	0.00214029	0.0141081	0.2	0.26	0.15	0.72	0.43	0.53	CRYBA2	chr2	protein_coding	crystallin beta A2
ENSG00000187017.17	186.846	-3.02101	0.389537	-7.75539	8.80703e-15	3.57655e-13	0.97	1.05	1.52	0.08	0.18	0.15	ESPN	chr1	protein_coding	espin
ENSG00000114805.18	36.1393	-1.76182	0.503282	-3.50066	0.000464114	0.00376166	0.17	0.29	0.12	0.07	0.05	0.04	PLCH1	chr3	protein_coding	phospholipase C eta 1
ENSG00000137801.11	224985	1.96951	0.55838	3.52718	0.000420011	0.00343779	327.57	80.36	326.04	360.86	1027.3	1289.92	THBS1	chr15	protein_coding	thrombospondin 1
ENSG00000158106.14	122.163	-2.63827	0.396233	-6.65838	2.76869e-11	7.8336e-10	1.09	1.48	1.18	0.13	0.13	0.3	RHPN1	chr8	protein_coding	rhophilin Rho GTPase binding protein 1
ENSG00000115590.14	132.572	4.75746	0.624103	7.62287	2.48096e-14	9.52565e-13	0.08	0.11	0.05	0.72	1.37	3.87	IL1R2	chr2	protein_coding	interleukin 1 receptor type 2
ENSG00000147676.14	5154.05	-7.95422	0.454473	-17.5021	1.38139e-68	1.28353e-65	88.28	86.81	46.21	0.47	0.27	0.11	MAL2	chr8	protein_coding	mal, T cell differentiation protein 2
ENSG00000166387.14	75.7391	3.62428	0.441044	8.21749	2.07814e-16	9.65463e-15	0.02	0.03	0.04	0.28	0.28	0.43	PPFIBP2	chr11	protein_coding	PPFIA binding protein 2
ENSG00000172765.18	731.153	-1.14643	0.235261	-4.873	1.09916e-06	1.63043e-05	2.98	2.69	3.38	1.43	1.23	1.17	TMCC1	chr3	protein_coding	transmembrane and coiled-coil domain family 1
ENSG00000214407.3	37.7852	-2.64763	0.631976	-4.18944	2.7964e-05	0.000307274	0.42	0.41	1.52	0.15	0.1	0.1	LINC02085	chr3	lncRNA	long intergenic non-protein coding RNA 2085
ENSG00000179630.11	986.979	2.25913	0.400319	5.64334	1.66786e-08	3.25023e-07	2.16	2.24	1.25	10.46	10.51	4.29	LACC1	chr13	protein_coding	laccase domain containing 1
ENSG00000108405.4	4.78506	5.73868	1.69756	3.38055	0.00072342	0.00554965	0	0	0	0.01	0.06	0.1	P2RX1	chr17	protein_coding	purinergic receptor P2X 1
ENSG00000154124.5	1342.11	-1.06951	0.251239	-4.25696	2.07225e-05	0.000234811	5.19	5.59	4.63	2.64	2.44	1.79	OTULIN	chr5	protein_coding	OTU deubiquitinase with linear linkage specificity
ENSG00000197959.14	18.3563	-1.82548	0.597697	-3.05419	0.00225668	0.0147667	0.08	0.04	0.06	0.02	0.01	0.01	DNM3	chr1	protein_coding	dynamin 3
ENSG00000185070.12	1107.47	1.60446	0.338544	4.73929	2.14471e-06	3.02854e-05	0.47	0.26	0.33	1.39	0.89	0.77	FLRT2	chr14	protein_coding	fibronectin leucine rich transmembrane protein 2
ENSG00000012124.17	154.305	-3.55071	0.464798	-7.63925	2.18496e-14	8.45906e-13	0.74	0.87	1.81	0.05	0.09	0.12	CD22	chr19	protein_coding	CD22 molecule
ENSG00000162946.23	46.5891	2.07749	0.551853	3.76457	0.000166833	0.00151619	0.02	0.03	0.05	0.24	0.07	0.1	DISC1	chr1	protein_coding	DISC1 scaffold protein
ENSG00000096696.15	9839.01	-7.05786	0.27588	-25.583	2.35643e-144	5.47376e-140	30.33	32.3	45.88	0.27	0.21	0.28	DSP	chr6	protein_coding	desmoplakin
ENSG00000185630.19	94.1844	-5.64392	0.620837	-9.09081	9.83045e-20	6.0251e-18	0.17	0.16	0.31	0.01	0	0	PBX1	chr1	protein_coding	PBX homeobox 1
ENSG00000278318.5	93.7053	-1.15262	0.304851	-3.78092	0.000156248	0.00143006	0.55	0.53	0.66	0.26	0.24	0.23	ZNF229	chr19	protein_coding	zinc finger protein 229
ENSG00000152377.14	936.639	1.55222	0.36664	4.23364	2.29936e-05	0.00025753	2.18	2.36	1.16	5.8	6.36	3.43	SPOCK1	chr5	protein_coding	SPARC (osteonectin), cwcv and kazal like domains proteoglycan 1
ENSG00000146966.13	10.9835	-4.38539	1.1344	-3.86581	0.000110721	0.00105802	0.05	0.06	0.2	0	0	0	DENND2A	chr7	protein_coding	DENN domain containing 2A
ENSG00000158856.18	275.385	-3.63045	0.348185	-10.4268	1.87126e-25	1.71132e-23	2.79	3.7	1.98	0.19	0.18	0.27	DMTN	chr8	protein_coding	dematin actin binding protein
ENSG00000060558.4	263.699	-1.49745	0.321159	-4.66266	3.12155e-06	4.23718e-05	2.41	3.84	4.27	1.1	1.36	1	GNA15	chr19	protein_coding	G protein subunit alpha 15
ENSG00000184117.12	2159.98	-1.61418	0.323164	-4.99492	5.88608e-07	9.13345e-06	23.08	26.11	31.75	7.2	5.76	11.8	NIPSNAP1	chr22	protein_coding	nipsnap homolog 1
ENSG00000119125.17	12531.3	-1.14812	0.409106	-2.80641	0.00500973	0.0288404	68.7	41.13	51.37	11.08	28.82	27.52	GDA	chr9	protein_coding	guanine deaminase
ENSG00000048052.23	528.845	-1.15902	0.300103	-3.86207	0.00011243	0.00107254	0.92	0.97	1.24	0.6	0.4	0.32	HDAC9	chr7	protein_coding	histone deacetylase 9
ENSG00000101670.12	2827.76	-8.82821	0.527829	-16.7255	8.54448e-63	5.83764e-60	5.81	6.14	19.97	0.03	0.02	0.02	LIPG	chr18	protein_coding	lipase G, endothelial type
ENSG00000236333.4	44.3469	-5.00823	0.79146	-6.32784	2.48618e-10	6.33936e-09	0.14	0.17	0.04	0.01	0	0	TRHDE-AS1	chr12	lncRNA	TRHDE antisense RNA 1
ENSG00000125878.7	8.38393	6.54538	1.38869	4.71333	2.43697e-06	3.39131e-05	0	0	0	0.38	0.31	0.46	TCF15	chr20	protein_coding	transcription factor 15
ENSG00000234427.1	5.1554	-5.80396	1.62301	-3.57605	0.000348826	0.00292523	0.3	0.14	0.94	0	0	0	RP3-413H6.2	chr6	lncRNA	--
ENSG00000164077.14	446.301	1.11704	0.345749	3.2308	0.00123446	0.00877186	1	0.74	1.48	1.94	1.81	2.82	MON1A	chr3	protein_coding	MON1 homolog A, secretory trafficking associated
ENSG00000028203.18	1896.8	-1.19313	0.268126	-4.44987	8.59227e-06	0.000105939	8.6	7.61	6.07	3.86	2.73	2.58	VEZT	chr12	protein_coding	vezatin, adherens junctions transmembrane protein
ENSG00000127328.22	435.42	-2.40362	0.275792	-8.71532	2.89938e-18	1.61123e-16	1.4	1.18	1.79	0.28	0.25	0.25	RAB3IP	chr12	protein_coding	RAB3A interacting protein
ENSG00000111077.18	220.109	2.72222	0.446126	6.10191	1.04809e-09	2.43704e-08	0.11	0.13	0.29	1.57	0.65	1.15	TNS2	chr12	protein_coding	tensin 2
ENSG00000203837.5	1384.03	-8.88536	1.23046	-7.22114	5.15535e-13	1.73808e-11	27.7	40.33	18.53	0.15	0.03	0	PNLIPRP3	chr10	protein_coding	pancreatic lipase related protein 3
ENSG00000260742.1	22.0149	1.68825	0.578346	2.9191	0.0035104	0.0214418	0.11	0.05	0.04	0.2	0.24	0.17	RP11-366L5.1	chr2	lncRNA	--
ENSG00000204396.11	147.289	-3.30812	0.575645	-5.7468	9.09479e-09	1.83388e-07	0.79	1	3.6	0.12	0.15	0.24	VWA7	chr6	protein_coding	von Willebrand factor A domain containing 7
ENSG00000175874.10	183.12	-3.0167	0.43322	-6.96343	3.32087e-12	1.05239e-10	0.84	1.87	0.74	0.18	0.12	0.09	CREG2	chr2	protein_coding	cellular repressor of E1A stimulated genes 2
ENSG00000276418.5	911.315	-1.55449	0.231661	-6.71018	1.94387e-11	5.5953e-10	24.86	20.69	20.32	7.77	6.4	6.9	RP11-26J3.4	chr8	protein_coding	--
ENSG00000262160.1	310.487	-3.81231	0.370433	-10.2915	7.69579e-25	6.82311e-23	4.28	5.7	3.57	0.48	0.19	0.25	RP11-96D1.11	chr16	lncRNA	--
ENSG00000174628.16	50.373	1.54964	0.404227	3.83359	0.000126287	0.00118574	0.08	0.14	0.16	0.42	0.32	0.31	IQCK	chr16	protein_coding	IQ motif containing K
ENSG00000160796.18	650.733	-1.63351	0.299452	-5.45499	4.89758e-08	8.96501e-07	1.94	2.06	2.05	0.6	0.41	0.82	NBEAL2	chr3	protein_coding	neurobeachin like 2
ENSG00000132031.13	58.4454	2.04866	0.46792	4.37823	1.19648e-05	0.000141946	0.19	0.15	0.2	1.06	0.67	0.36	MATN3	chr2	protein_coding	matrilin 3
ENSG00000111490.15	289.651	-2.64994	0.316819	-8.36421	6.05214e-17	2.9722e-15	1.61	1.16	0.96	0.17	0.2	0.18	TBC1D30	chr12	protein_coding	TBC1 domain family member 30
ENSG00000255476.1	9.76534	5.78122	1.45046	3.98577	6.72605e-05	0.000681375	0.04	0	0	0.22	0.75	1.28	RP11-1H15.2	chr11	lncRNA	--
ENSG00000100985.7	193.996	3.923	0.505057	7.76745	8.00845e-15	3.25794e-13	0.19	0.22	0.34	1.39	4.77	4.46	MMP9	chr20	protein_coding	matrix metallopeptidase 9
ENSG00000162782.16	33.6005	-6.04068	0.947437	-6.37581	1.81999e-10	4.69218e-09	0.42	0.5	0.28	0.01	0.01	0	TDRD5	chr1	protein_coding	tudor domain containing 5
ENSG00000147155.11	3062.59	-1.37785	0.351526	-3.91961	8.86921e-05	0.000871298	42.51	53.42	89.64	18.05	19.73	28.81	EBP	chrX	protein_coding	EBP cholestenol delta-isomerase
ENSG00000182240.16	1506.45	-1.41058	0.209968	-6.71808	1.84133e-11	5.32655e-10	5.63	5.88	5.34	1.96	1.84	2.13	BACE2	chr21	protein_coding	beta-secretase 2
ENSG00000228714.4	4.61773	3.72133	1.41365	2.63242	0.0084778	0.0443938	0.02	0	0	0.05	0.09	0.05	RP11-284G10.1	chr9	lncRNA	--
ENSG00000123739.11	1367.74	-1.58414	0.266075	-5.95374	2.62083e-09	5.75417e-08	11.05	8.98	9.03	3.82	2.91	2.4	PLA2G12A	chr4	protein_coding	phospholipase A2 group XIIA
ENSG00000232679.2	54.2401	4.22409	0.594179	7.10912	1.16785e-12	3.84249e-11	0.05	0.04	0.12	0.85	0.97	1.94	LINC01705	chr1	lncRNA	long intergenic non-protein coding RNA 1705
ENSG00000064195.7	103.424	-2.66897	0.320477	-8.3281	8.21468e-17	3.9507e-15	1.58	1.56	1.74	0.27	0.23	0.22	DLX3	chr17	protein_coding	distal-less homeobox 3
ENSG00000169570.10	360.007	-1.36363	0.432771	-3.15093	0.00162753	0.0111852	2.71	2.53	1.31	1.24	0.76	0.41	DTWD2	chr5	protein_coding	DTW domain containing 2
ENSG00000133067.18	268.451	10.5844	1.24559	8.49752	1.93683e-17	9.84478e-16	0	0.01	0	1.51	3.29	3.04	LGR6	chr1	protein_coding	leucine rich repeat containing G protein-coupled receptor 6
ENSG00000145428.15	16.4965	3.75166	0.791954	4.73723	2.16661e-06	3.05761e-05	0.02	0.02	0.01	0.12	0.15	0.25	RNF175	chr4	protein_coding	ring finger protein 175
ENSG00000100129.18	11985.9	1.05261	0.252019	4.17673	2.95733e-05	0.000323123	40.33	42.57	51.62	75.08	82.18	103.17	EIF3L	chr22	protein_coding	eukaryotic translation initiation factor 3 subunit L
ENSG00000160551.12	10645.9	1.33013	0.328073	4.05437	5.027e-05	0.000525291	9	10.51	6.8	26.3	22.79	12.83	TAOK1	chr17	protein_coding	TAO kinase 1
ENSG00000183718.5	154.68	1.20342	0.308852	3.89645	9.76146e-05	0.000947947	0.26	0.44	0.36	0.92	0.69	0.68	TRIM52	chr5	protein_coding	tripartite motif containing 52
ENSG00000198542.14	518.439	1.99897	0.334684	5.97272	2.33335e-09	5.17189e-08	1.11	0.73	0.64	3.74	3.36	2.22	ITGBL1	chr13	protein_coding	integrin subunit beta like 1
ENSG00000244586.1	19.6758	3.47384	0.686409	5.0609	4.1729e-07	6.61654e-06	0.14	0.15	0.19	1.28	1.38	2.34	WNT5A-AS1	chr3	lncRNA	WNT5A antisense RNA 1
ENSG00000235899.2	11.4946	-4.02402	0.987345	-4.0756	4.58965e-05	0.000484604	0.25	0.3	0.65	0.02	0.03	0.02	LINC01564	chr6	lncRNA	long intergenic non-protein coding RNA 1564
ENSG00000145934.16	1949.84	2.19065	0.3746	5.84797	4.97612e-09	1.04323e-07	2.3	1.19	1.19	7.21	4.34	8.66	TENM2	chr5	protein_coding	teneurin transmembrane protein 2
ENSG00000115361.8	10.6862	-2.39155	0.874983	-2.73326	0.00627112	0.0345814	0.09	0.09	0.07	0.04	0	0	ACADL	chr2	protein_coding	acyl-CoA dehydrogenase long chain
ENSG00000145107.16	124.244	-3.8559	0.4741	-8.1331	4.18452e-16	1.89109e-14	1.68	2.78	4.63	0.26	0.21	0.12	TM4SF19	chr3	protein_coding	transmembrane 4 L six family member 19
ENSG00000130590.14	303.834	-2.88478	0.301994	-9.55244	1.26674e-21	8.83637e-20	5.68	5.34	5.16	0.83	0.44	0.8	SAMD10	chr20	protein_coding	sterile alpha motif domain containing 10
ENSG00000217801.10	170.345	1.0617	0.325394	3.26281	0.00110315	0.00796799	0.89	1.29	1.53	2.06	2.24	2.94	RP11-465B22.3	chr1	transcribed_unprocessed_pseudogene	--
ENSG00000246223.9	185.614	-1.04534	0.400759	-2.6084	0.00909673	0.0469815	0.62	1.14	0.93	0.41	0.22	0.59	LINC01550	chr14	lncRNA	long intergenic non-protein coding RNA 1550
ENSG00000078269.15	2799.72	1.62129	0.324135	5.00189	5.67697e-07	8.82667e-06	2.23	2.09	3.8	7.39	9.3	6.6	SYNJ2	chr6	protein_coding	synaptojanin 2
ENSG00000184867.14	3.72501	-4.31015	1.57666	-2.73371	0.00626245	0.0345618	0.03	0.06	0.07	0	0.01	0	ARMCX2	chrX	protein_coding	armadillo repeat containing X-linked 2
ENSG00000272335.1	57.7585	-1.42544	0.441776	-3.22661	0.00125268	0.00886877	0.99	1.01	0.48	0.33	0.33	0.2	RP11-53O19.3	chr5	lncRNA	--
ENSG00000137809.17	588.588	9.81854	0.824848	11.9035	1.1354e-32	1.65875e-30	0	0.01	0	1.53	3.48	2.39	ITGA11	chr15	protein_coding	integrin subunit alpha 11
ENSG00000104059.5	3.05046	5.08552	1.87526	2.7119	0.00668979	0.0364269	0	0	0	0.01	0	0.06	FAM189A1	chr15	protein_coding	family with sequence similarity 189 member A1
ENSG00000034239.11	7.84263	-5.41275	1.40192	-3.86094	0.000112952	0.0010762	0.07	0.08	0.04	0	0	0	EFCAB1	chr8	protein_coding	EF-hand calcium binding domain 1
ENSG00000198155.5	15.3807	-2.49161	0.783893	-3.17851	0.00148036	0.0102698	0.21	0.37	0.11	0.05	0.06	0.01	ZNF876P	chr4	transcribed_unprocessed_pseudogene	zinc finger protein 876, pseudogene
ENSG00000005243.10	27.086	1.86434	0.521422	3.57549	0.000349579	0.00293048	0.13	0.11	0.23	0.47	0.44	0.68	COPZ2	chr17	protein_coding	COPI coat complex subunit zeta 2
ENSG00000267149.2	170.492	-1.3086	0.33599	-3.89474	9.83023e-05	0.000953032	5.03	3.78	5.32	1.35	1.64	2.34	CTC-550B14.6	chr19	lncRNA	--
ENSG00000152104.12	6919.92	1.63569	0.24851	6.58198	4.64236e-11	1.28684e-09	4.9	4.6	3.81	13.79	14.21	10.66	PTPN14	chr1	protein_coding	protein tyrosine phosphatase non-receptor type 14
ENSG00000133107.15	13.0623	2.24831	0.81907	2.74496	0.00605184	0.0336433	0.01	0.02	0.02	0.02	0.05	0.11	TRPC4	chr13	protein_coding	transient receptor potential cation channel subfamily C member 4
ENSG00000148057.16	243.285	-1.21821	0.265404	-4.59002	4.43213e-06	5.80677e-05	4.86	5.18	3.87	2.13	1.8	1.68	IDNK	chr9	protein_coding	IDNK gluconokinase
ENSG00000171766.17	59.4513	-1.4484	0.3661	-3.9563	7.61182e-05	0.000759515	0.21	0.23	0.26	0.07	0.1	0.07	GATM	chr15	protein_coding	glycine amidinotransferase
ENSG00000288605.1	11.2445	-3.32712	0.946527	-3.51509	0.000439612	0.00358307	0.15	0.22	0.33	0.06	0.01	0	RP11-84E24.4	chr17	lncRNA	--
ENSG00000143502.16	52.9229	-2.96744	0.486614	-6.09814	1.07313e-09	2.49028e-08	0.62	0.37	0.31	0.06	0.06	0.04	SUSD4	chr1	protein_coding	sushi domain containing 4
ENSG00000077585.14	434.666	-1.27682	0.388984	-3.28244	0.00102912	0.00749621	4.8	4.96	10	1.81	2.5	3.28	GPR137B	chr1	protein_coding	G protein-coupled receptor 137B
ENSG00000184347.15	958.712	3.19263	0.516743	6.17838	6.47638e-10	1.55735e-08	0.2	0.14	0.63	1.77	3.17	3.38	SLIT3	chr5	protein_coding	slit guidance ligand 3
ENSG00000159450.12	9.22275	4.16119	1.14046	3.64868	0.000263593	0.00227199	0	0.01	0	0.09	0.06	0.02	TCHH	chr1	protein_coding	trichohyalin
ENSG00000261189.1	18.3359	-4.71524	0.930448	-5.06771	4.02622e-07	6.40145e-06	0.88	0.65	1.41	0.03	0	0.08	RP3-512B11.3	chr6	lncRNA	--
ENSG00000125398.8	3046.91	-2.37627	0.36137	-6.57572	4.84182e-11	1.33735e-09	22.42	25.37	48.55	6.16	4.17	7.11	SOX9	chr17	protein_coding	SRY-box transcription factor 9
ENSG00000198053.12	381.076	2.06239	0.323326	6.37868	1.78623e-10	4.61025e-09	0.67	0.55	0.97	2.29	2.96	3.3	SIRPA	chr20	protein_coding	signal regulatory protein alpha
ENSG00000125731.13	951.253	-8.14259	0.460284	-17.6904	4.97432e-70	5.2522e-67	7.51	6.28	11.29	0.04	0.02	0.02	SH2D3A	chr19	protein_coding	SH2 domain containing 3A
ENSG00000169508.7	30.347	4.1474	0.714217	5.80692	6.36322e-09	1.30922e-07	0.03	0.03	0.08	1.09	0.92	0.36	GPR183	chr13	protein_coding	G protein-coupled receptor 183
ENSG00000144724.20	5486.05	1.18221	0.22992	5.14184	2.7206e-07	4.45362e-06	5.95	5.79	5.26	12.51	13.23	10.3	PTPRG	chr3	protein_coding	protein tyrosine phosphatase receptor type G
ENSG00000125848.10	507.618	-3.45091	0.385533	-8.95102	3.52212e-19	2.08713e-17	4.78	3.37	5.09	0.32	0.57	0.24	FLRT3	chr20	protein_coding	fibronectin leucine rich transmembrane protein 3
ENSG00000140945.17	4327.13	1.33175	0.247048	5.39066	7.0201e-08	1.25342e-06	5.45	6.1	5	12.5	15.16	11.13	CDH13	chr16	protein_coding	cadherin 13
ENSG00000237975.7	16.2551	7.50068	1.29935	5.77265	7.80333e-09	1.59003e-07	0	0	0	0.06	0.05	0.05	FLG-AS1	chr1	lncRNA	FLG antisense RNA 1
ENSG00000139946.10	25.0329	4.00965	0.663103	6.0468	1.47751e-09	3.35493e-08	0.01	0.01	0.02	0.21	0.13	0.19	PELI2	chr14	protein_coding	pellino E3 ubiquitin protein ligase family member 2
ENSG00000130702.15	2415.31	-1.48895	0.30964	-4.80866	1.51947e-06	2.19364e-05	4.22	6.18	8.11	2.6	1.65	1.94	LAMA5	chr20	protein_coding	laminin subunit alpha 5
ENSG00000165113.13	147.131	-1.17805	0.380297	-3.09772	0.00195018	0.0130174	1.24	2.11	1.12	0.88	0.53	0.44	GKAP1	chr9	protein_coding	G kinase anchoring protein 1
ENSG00000253731.3	52.1756	1.73944	0.384084	4.5288	5.93202e-06	7.58783e-05	0.06	0.09	0.08	0.27	0.23	0.2	PCDHGA6	chr5	protein_coding	protocadherin gamma subfamily A, 6
ENSG00000131981.16	3387.2	-1.03309	0.252922	-4.08461	4.41503e-05	0.000467868	48.83	42.45	61.86	21.92	23.66	24.39	LGALS3	chr14	protein_coding	galectin 3
ENSG00000214413.9	943.175	1.49991	0.239791	6.25506	3.97371e-10	9.84066e-09	1.28	1.53	1.52	4.06	4.15	3.22	BBIP1	chr10	protein_coding	BBSome interacting protein 1
ENSG00000174807.4	10.8691	5.93917	1.39575	4.25519	2.08871e-05	0.000236561	0.01	0	0	0.08	0.25	0.25	CD248	chr11	protein_coding	CD248 molecule
ENSG00000162069.16	34.1051	-7.5597	1.26252	-5.9878	2.12696e-09	4.73703e-08	0.24	0.41	0.42	0	0	0	BICDL2	chr16	protein_coding	BICD family like cargo adaptor 2
ENSG00000076864.20	331.982	-2.02193	0.304643	-6.63703	3.20061e-11	9.01175e-10	1.83	1.98	3.05	0.61	0.45	0.52	RAP1GAP	chr1	protein_coding	RAP1 GTPase activating protein
ENSG00000186007.10	11.7203	-6.98844	1.57186	-4.44597	8.74968e-06	0.000107538	0.2	0.1	1.36	0	0	0	LEMD1	chr1	protein_coding	LEM domain containing 1
ENSG00000064042.18	3619.18	-1.86636	0.263356	-7.08682	1.3723e-12	4.476e-11	15.19	10.89	12.56	3.22	2.8	3.93	LIMCH1	chr4	protein_coding	LIM and calponin homology domains 1
ENSG00000152782.17	360.039	-1.13555	0.439233	-2.58531	0.00972905	0.049546	3.67	3.77	1.74	2.05	1.22	0.68	PANK1	chr10	protein_coding	pantothenate kinase 1
ENSG00000087495.17	20.6397	-1.84958	0.652283	-2.83554	0.00457477	0.0266735	0.21	0.12	0.06	0.03	0.04	0.03	PHACTR3	chr20	protein_coding	phosphatase and actin regulator 3
ENSG00000100124.15	887.782	1.09717	0.247223	4.43798	9.0806e-06	0.000111193	2.87	3.13	3.56	6.2	5.37	7.56	ANKRD54	chr22	protein_coding	ankyrin repeat domain 54
ENSG00000198108.4	80.7596	1.42288	0.339101	4.19603	2.71639e-05	0.000299474	0.32	0.22	0.29	0.77	0.7	0.6	CHSY3	chr5	protein_coding	chondroitin sulfate synthase 3
ENSG00000106714.17	32.8793	4.25839	0.755403	5.63725	1.72791e-08	3.36161e-07	0.01	0.02	0	0.19	0.2	0.07	CNTNAP3	chr9	protein_coding	contactin associated protein family member 3
ENSG00000186451.2	10.4635	-3.51987	0.952769	-3.69436	0.00022044	0.00193231	0.17	0.33	0.15	0.04	0.02	0	SPATA12	chr3	protein_coding	spermatogenesis associated 12
ENSG00000280273.2	9.9952	2.04527	0.748283	2.73329	0.00627052	0.0345814	0.07	0.03	0.07	0.27	0.21	0.22	AF131216.7	chr8	lncRNA	--
ENSG00000049323.16	3645.82	3.74055	0.279399	13.3878	7.12288e-41	1.57578e-38	1.24	1.88	2.01	18.39	21.27	24.15	LTBP1	chr2	protein_coding	latent transforming growth factor beta binding protein 1
ENSG00000138622.4	13.1793	6.22066	1.39297	4.46576	7.97858e-06	9.90035e-05	0	0	0	0.03	0.11	0.12	HCN4	chr15	protein_coding	hyperpolarization activated cyclic nucleotide gated potassium channel 4
ENSG00000228705.2	35.0348	-2.58942	0.658733	-3.93092	8.46225e-05	0.000835755	0.4	0.82	1.71	0.07	0.14	0.25	LINC00659	chr20	lncRNA	long intergenic non-protein coding RNA 659
ENSG00000071909.19	7.80268	3.90338	1.14784	3.40063	0.000672298	0.00522126	0.01	0	0	0.05	0.05	0.02	MYO3B	chr2	protein_coding	myosin IIIB
ENSG00000125378.16	245.116	-2.07321	0.32146	-6.44935	1.12331e-10	2.96179e-09	3.41	2.57	3.47	0.97	0.5	0.66	BMP4	chr14	protein_coding	bone morphogenetic protein 4
ENSG00000138670.18	97.2437	-4.10842	0.411142	-9.99271	1.64034e-23	1.32764e-21	0.37	0.47	0.5	0.02	0.03	0.03	RASGEF1B	chr4	protein_coding	RasGEF domain family member 1B
ENSG00000116729.14	2440.24	1.0728	0.219371	4.89036	1.00652e-06	1.5005e-05	7.72	9.07	9.37	16.74	15.74	18.96	WLS	chr1	protein_coding	Wnt ligand secretion mediator
ENSG00000109193.12	111.15	2.27881	0.38449	5.92683	3.08832e-09	6.69204e-08	0.35	0.44	0.56	2.57	2.28	1.29	SULT1E1	chr4	protein_coding	sulfotransferase family 1E member 1
ENSG00000175262.14	3.54629	-5.26411	1.78824	-2.94374	0.00324277	0.0199964	0.01	0.04	0.1	0	0	0	C1orf127	chr1	protein_coding	chromosome 1 open reading frame 127
ENSG00000011201.12	25.1845	6.25617	1.12753	5.54854	2.88061e-08	5.42251e-07	0	0	0	0.22	0.15	0.13	ANOS1	chrX	protein_coding	anosmin 1
ENSG00000154978.13	1473.08	1.09841	0.243552	4.50994	6.4845e-06	8.22207e-05	4.77	4.51	3.73	10.18	8.57	7.38	VOPP1	chr7	protein_coding	VOPP1 WW domain binding protein
ENSG00000106302.10	7.49563	-3.81738	1.12381	-3.39682	0.000681729	0.00528744	0.14	0.16	0.09	0	0.02	0.01	HYAL4	chr7	protein_coding	hyaluronidase 4
ENSG00000204642.14	666.738	1.5998	0.377094	4.24244	2.21099e-05	0.000249074	1.42	1.78	2.48	3.17	5.64	7.16	HLA-F	chr6	protein_coding	major histocompatibility complex, class I, F
ENSG00000082212.13	3046.02	-1.08222	0.254185	-4.2576	2.06631e-05	0.000234481	7.29	6.74	5.25	3.39	2.74	2.42	ME2	chr18	protein_coding	malic enzyme 2
ENSG00000105352.10	3.51744	5.29268	1.753	3.01921	0.00253432	0.0162444	0	0	0	0.04	0.06	0.26	CEACAM4	chr19	protein_coding	CEA cell adhesion molecule 4
ENSG00000174514.13	9.12029	-3.66585	0.984262	-3.72447	0.00019573	0.00174133	0.09	0.06	0.07	0	0.01	0	MFSD4A	chr1	protein_coding	major facilitator superfamily domain containing 4A
ENSG00000132965.10	14.0652	2.50602	0.792785	3.16103	0.00157212	0.010859	0.03	0.07	0.08	0.12	0.48	0.36	ALOX5AP	chr13	protein_coding	arachidonate 5-lipoxygenase activating protein
ENSG00000106327.13	37.1515	2.72523	0.450722	6.04637	1.48142e-09	3.36054e-08	0.05	0.05	0.04	0.3	0.28	0.31	TFR2	chr7	protein_coding	transferrin receptor 2
ENSG00000171408.14	730.656	1.42638	0.310482	4.59408	4.34664e-06	5.70764e-05	1.46	1.6	1.89	4.53	2.65	5.33	PDE7B	chr6	protein_coding	phosphodiesterase 7B
ENSG00000227051.7	573.731	5.55799	0.4883	11.3823	5.12137e-30	6.2285e-28	0.06	0.14	0.03	4.79	3.09	2.16	C14orf132	chr14	protein_coding	chromosome 14 open reading frame 132
ENSG00000198346.11	190.016	-1.15582	0.417743	-2.76682	0.00566065	0.0319464	0.99	1.32	0.81	0.65	0.46	0.21	ZNF813	chr19	protein_coding	zinc finger protein 813
ENSG00000128641.19	9000.17	2.0802	0.303105	6.86297	6.74442e-12	2.05869e-10	10.66	9.94	6.15	44.33	33.52	28.47	MYO1B	chr2	protein_coding	myosin IB
ENSG00000143127.13	71.8531	2.49184	0.511981	4.86706	1.13269e-06	1.67694e-05	0.05	0.07	0.13	0.23	0.57	0.54	ITGA10	chr1	protein_coding	integrin subunit alpha 10
ENSG00000285212.1	5.21972	-3.24602	1.21727	-2.66663	0.00766158	0.0407443	0.23	0.43	0.2	0.03	0.05	0	RP3-431P23.6	chr6	lncRNA	--
ENSG00000164330.17	307.837	6.06023	0.59112	10.2521	1.15777e-24	1.00726e-22	0	0.06	0.05	3.83	1.2	1.73	EBF1	chr5	protein_coding	EBF transcription factor 1
ENSG00000285526.1	416.293	-8.09762	0.701996	-11.5352	8.77322e-31	1.14491e-28	5.5	7.61	21.43	0.04	0.01	0.07	CTD-2527I21.16	chr19	protein_coding	--
ENSG00000164741.15	3559.89	1.72133	0.348883	4.93383	8.06342e-07	1.21943e-05	3.47	3.59	2.54	5.85	11.62	11.82	DLC1	chr8	protein_coding	DLC1 Rho GTPase activating protein
ENSG00000236008.3	8.95802	-4.07447	1.07915	-3.77564	0.000159596	0.00145725	0.02	0.04	0.03	0	0	0	LINC01814	chr2	lncRNA	long intergenic non-protein coding RNA 1814
ENSG00000070669.17	5165.65	1.25275	0.373155	3.35719	0.000787401	0.0059695	9.7	15.48	21.17	23.42	32.66	46.41	ASNS	chr7	protein_coding	asparagine synthetase (glutamine-hydrolyzing)
ENSG00000072954.7	548.18	-2.46807	0.262557	-9.40013	5.44939e-21	3.63747e-19	7.26	8.53	7.27	1.22	1.07	1.61	TMEM38A	chr19	protein_coding	transmembrane protein 38A
ENSG00000236751.2	35.9282	1.141	0.435387	2.62067	0.0087758	0.0456865	0.19	0.23	0.24	0.36	0.4	0.59	LINC01186	chrX	lncRNA	long intergenic non-protein coding RNA 1186
ENSG00000152061.24	533.198	-2.67064	0.229801	-11.6215	3.20342e-31	4.35159e-29	1.37	1.54	1.34	0.22	0.21	0.19	RABGAP1L	chr1	protein_coding	RAB GTPase activating protein 1 like
ENSG00000146950.13	119.036	2.30414	0.389675	5.91299	3.35959e-09	7.22591e-08	0.17	0.11	0.08	0.62	0.63	0.42	SHROOM2	chrX	protein_coding	shroom family member 2
ENSG00000112796.10	59.1265	-8.35592	1.27786	-6.53902	6.19238e-11	1.69227e-09	0.6	1.09	0.36	0.01	0	0	ENPP5	chr6	protein_coding	ectonucleotide pyrophosphatase/phosphodiesterase family member 5
ENSG00000003402.20	2167.3	-1.54996	0.506016	-3.06307	0.00219081	0.0143962	2.13	1.46	7.03	1.06	1.23	1.1	CFLAR	chr2	protein_coding	CASP8 and FADD like apoptosis regulator
ENSG00000246100.4	5.707	5.99019	1.47583	4.05885	4.93152e-05	0.000517409	0	0	0	0.07	0.05	0.03	LINC00900	chr11	lncRNA	long intergenic non-protein coding RNA 900
ENSG00000145284.12	219.871	-1.70648	0.273198	-6.24631	4.20273e-10	1.03636e-08	1.74	1.95	2.21	0.67	0.45	0.57	SCD5	chr4	protein_coding	stearoyl-CoA desaturase 5
ENSG00000013619.15	714.631	2.63442	0.252733	10.4237	1.93211e-25	1.76003e-23	0.58	0.84	0.79	4.05	4.04	4.7	MAMLD1	chrX	protein_coding	mastermind like domain containing 1
ENSG00000259363.6	8.41532	6.54999	1.38842	4.7176	2.38646e-06	3.32943e-05	0	0	0	0.06	0.04	0.05	CTD-2054N24.2	chr15	lncRNA	--
ENSG00000075223.14	1988.66	1.31491	0.492028	2.67243	0.00753043	0.040194	5.82	1.64	6.28	11.7	14.11	6.3	SEMA3C	chr7	protein_coding	semaphorin 3C
ENSG00000183780.13	132.98	-4.16362	0.424449	-9.80947	1.02507e-22	7.80699e-21	2.14	2.19	1.09	0.1	0.08	0.1	SLC35F3	chr1	protein_coding	solute carrier family 35 member F3
ENSG00000162444.12	32.8718	-3.7022	0.614979	-6.02004	1.7437e-09	3.93248e-08	1.79	2.49	0.99	0.12	0.1	0.16	RBP7	chr1	protein_coding	retinol binding protein 7
ENSG00000069812.11	24.7649	-2.67839	0.546043	-4.9051	9.33819e-07	1.40037e-05	0.16	0.18	0.24	0.03	0.03	0.03	HES2	chr1	protein_coding	hes family bHLH transcription factor 2
ENSG00000215218.4	2.72018	4.91864	1.76325	2.78953	0.00527843	0.0301112	0	0	0	0.04	0.01	0.01	UBE2QL1	chr5	protein_coding	ubiquitin conjugating enzyme E2 Q family like 1
ENSG00000287750.1	18.0949	-1.714	0.602174	-2.84635	0.00442235	0.0259084	1.08	1.18	0.77	0.49	0.18	0.21	RP11-350E12.7	chr9	lncRNA	--
ENSG00000237989.1	19.8759	-3.48297	1.15699	-3.01038	0.00260919	0.016628	0.04	0.04	0.89	0.01	0.05	0.02	LINC01679	chr21	lncRNA	long intergenic non-protein coding RNA 1679
ENSG00000164236.12	36.1121	-7.64213	1.2648	-6.04214	1.52079e-09	3.44312e-08	0.23	0.13	0.17	0	0	0	ANKRD33B	chr5	protein_coding	ankyrin repeat domain 33B
ENSG00000111644.8	9.71919	-2.63954	0.97758	-2.70008	0.00693232	0.0374664	0.06	0.06	0.32	0.03	0.01	0.02	ACRBP	chr12	protein_coding	acrosin binding protein
ENSG00000188818.12	264.84	-2.11176	0.396234	-5.32957	9.84446e-08	1.72978e-06	1.28	1.36	1.94	0.21	0.26	0.52	ZDHHC11	chr5	protein_coding	zinc finger DHHC-type containing 11
ENSG00000203499.12	536.028	-7.82865	0.507592	-15.4231	1.14417e-53	4.5824e-51	5.63	6.3	3.95	0.02	0.01	0.04	IQANK1	chr8	protein_coding	IQ motif and ankyrin repeat containing 1
ENSG00000157064.11	454.187	1.23314	0.370991	3.32391	0.000887654	0.00658554	0.86	1.18	0.86	1.46	3.14	1.68	NMNAT2	chr1	protein_coding	nicotinamide nucleotide adenylyltransferase 2
ENSG00000177875.5	21.5036	7.90418	1.30371	6.06286	1.33722e-09	3.06033e-08	0	0	0	0.38	0.29	0.63	CCDC184	chr12	protein_coding	coiled-coil domain containing 184
ENSG00000272583.1	126.547	-1.2594	0.326998	-3.85139	0.00011745	0.00111494	7.1	11.58	9.93	4.03	2.83	4.33	RP11-344P13.6	chr1	lncRNA	--
ENSG00000163053.11	77.7878	-3.28619	0.43476	-7.55863	4.0733e-14	1.54354e-12	0.6	0.96	0.57	0.1	0.06	0.05	SLC16A14	chr2	protein_coding	solute carrier family 16 member 14
ENSG00000106484.16	27.9358	4.35176	0.753557	5.77496	7.697e-09	1.57112e-07	0.02	0.02	0	0.42	0.24	0.13	MEST	chr7	protein_coding	mesoderm specific transcript
ENSG00000228063.2	103.027	1.26588	0.376805	3.3595	0.000780824	0.00592931	0.24	0.32	0.25	0.43	0.53	0.86	LYPLAL1-DT	chr1	lncRNA	LYPLAL1 divergent transcript
ENSG00000164292.13	2673.14	-1.01447	0.280539	-3.61613	0.000299042	0.00254728	9.56	9.56	10.9	5.94	4.76	3.25	RHOBTB3	chr5	protein_coding	Rho related BTB domain containing 3
ENSG00000155307.19	280.89	2.44579	0.378774	6.45713	1.0671e-10	2.82321e-09	0.49	0.33	0.41	1.26	2.25	2.78	SAMSN1	chr21	protein_coding	SAM domain, SH3 domain and nuclear localization signals 1
ENSG00000203722.8	50.0599	-2.73069	0.646529	-4.22362	2.4041e-05	0.000268227	0.67	0.67	2.99	0.28	0.17	0.17	RAET1G	chr6	protein_coding	retinoic acid early transcript 1G
ENSG00000179832.18	867.674	-1.43315	0.276289	-5.18714	2.1355e-07	3.5585e-06	2.39	2.88	3.36	0.85	0.9	1.23	MROH1	chr8	protein_coding	maestro heat like repeat family member 1
ENSG00000266278.1	144.837	-1.51459	0.346896	-4.36613	1.26468e-05	0.000149426	1.89	1.4	2.72	0.64	0.66	0.67	LINC01910	chr18	lncRNA	long intergenic non-protein coding RNA 1910
ENSG00000148655.15	14.8418	5.47843	1.20793	4.5354	5.74956e-06	7.37474e-05	0	0	0	0.06	0.08	0.17	LRMDA	chr10	protein_coding	leucine rich melanocyte differentiation associated
ENSG00000124570.21	2984.17	1.41461	0.280682	5.03989	4.65808e-07	7.35572e-06	2.1	3.81	3.27	8.06	6.54	8.25	SERPINB6	chr6	protein_coding	serpin family B member 6
ENSG00000143674.11	2160.79	-2.46718	0.379446	-6.50206	7.92267e-11	2.11956e-09	13.44	14.24	6.43	2.69	1.8	1.31	MAP3K21	chr1	protein_coding	mitogen-activated protein kinase kinase kinase 21
ENSG00000146733.14	1661.52	1.17757	0.254429	4.6283	3.68683e-06	4.93104e-05	7.6	10.83	8.98	21.63	15.07	21.41	PSPH	chr7	protein_coding	phosphoserine phosphatase
ENSG00000112715.25	16261.6	2.08066	0.427274	4.86961	1.1182e-06	1.65654e-05	5.42	8.36	18.2	32.97	44.99	47.71	VEGFA	chr6	protein_coding	vascular endothelial growth factor A
ENSG00000176387.7	55.1266	-3.60615	0.476047	-7.57519	3.58598e-14	1.3678e-12	0.77	0.87	1.19	0.06	0.05	0.11	HSD11B2	chr16	protein_coding	hydroxysteroid 11-beta dehydrogenase 2
ENSG00000270170.2	683.991	-2.05573	0.251707	-8.16717	3.15708e-16	1.44646e-14	29.39	30.13	34.39	7.06	5.71	8.41	NCBP2AS2	chr3	protein_coding	NCBP2 antisense 2 (head to head)
ENSG00000104611.12	2064.34	1.06271	0.296513	3.58404	0.00033832	0.00284637	10.8	7.66	5.79	17.36	14.3	15.98	SH2D4A	chr8	protein_coding	SH2 domain containing 4A
ENSG00000110944.9	51.9186	-1.64452	0.535527	-3.07084	0.00213455	0.0140782	1.77	1.46	1.71	0.26	0.27	0.95	IL23A	chr12	protein_coding	interleukin 23 subunit alpha
ENSG00000146666.5	29.0266	-1.41899	0.522678	-2.71483	0.00663089	0.0361655	0.46	1.18	1.01	0.37	0.23	0.33	LINC00525	chr7	lncRNA	long intergenic non-protein coding RNA 525
ENSG00000186815.13	3751.57	1.9341	0.383936	5.03755	4.71531e-07	7.43597e-06	3.78	3	6.4	10.09	17.42	19.32	TPCN1	chr12	protein_coding	two pore segment channel 1
ENSG00000137834.15	413.676	-2.77997	0.461306	-6.02631	1.6775e-09	3.79054e-08	3.26	2	0.96	0.43	0.24	0.2	SMAD6	chr15	protein_coding	SMAD family member 6
ENSG00000121753.13	250.583	1.93298	0.368443	5.24634	1.55152e-07	2.63068e-06	0.21	0.43	0.36	0.9	1.01	1.62	ADGRB2	chr1	protein_coding	adhesion G protein-coupled receptor B2
ENSG00000178573.7	13.6501	3.70492	0.857893	4.31862	1.57007e-05	0.000182264	0	0.01	0.01	0.05	0.11	0.09	MAF	chr16	protein_coding	MAF bZIP transcription factor
ENSG00000213949.10	3044.84	1.96443	0.376841	5.21287	1.85937e-07	3.1185e-06	1.13	1.27	2.56	4.54	7.07	6.38	ITGA1	chr5	protein_coding	integrin subunit alpha 1
ENSG00000117069.15	240.763	-4.98687	0.371964	-13.4069	5.51271e-41	1.2313e-38	2.37	1.53	1.78	0.06	0.05	0.06	ST6GALNAC5	chr1	protein_coding	ST6 N-acetylgalactosaminide alpha-2,6-sialyltransferase 5
ENSG00000085719.13	6820.54	-1.41353	0.286515	-4.93352	8.07606e-07	1.21976e-05	38.46	40.66	30.04	16.44	12.88	9.15	CPNE3	chr8	protein_coding	copine 3
ENSG00000185761.11	84.5001	3.11914	0.527637	5.91152	3.38975e-09	7.28404e-08	0.05	0.08	0.23	0.81	0.97	1.12	ADAMTSL5	chr19	protein_coding	ADAMTS like 5
ENSG00000253741.2	99.0453	-2.7091	0.468391	-5.78385	7.30122e-09	1.49559e-07	0.63	0.34	1.02	0.08	0.1	0.1	LNCOC1	chr8	lncRNA	lncRNA associated with ovarian cancer 1
ENSG00000145103.15	41.357	-5.60181	0.856941	-6.53699	6.27707e-11	1.71062e-09	0.49	1.23	0.31	0.01	0.01	0.02	ILDR1	chr3	protein_coding	immunoglobulin like domain containing receptor 1
ENSG00000229214.2	12.162	4.58007	1.08042	4.23914	2.24376e-05	0.000252277	0.01	0.01	0	0.1	0.19	0.07	LINC00242	chr6	lncRNA	long intergenic non-protein coding RNA 242
ENSG00000104375.17	2287.3	-1.11752	0.30892	-3.61751	0.000297451	0.0025356	6.85	7.11	4.46	3.28	2.78	1.9	STK3	chr8	protein_coding	serine/threonine kinase 3
ENSG00000113621.15	1773.42	1.5698	0.23514	6.67603	2.45501e-11	6.9801e-10	4.5	3.99	5.27	14.18	12.51	11.63	TXNDC15	chr5	protein_coding	thioredoxin domain containing 15
ENSG00000147160.9	21.777	5.03251	1.12914	4.45696	8.31297e-06	0.000102878	0	0	0.04	0.13	0.18	0.89	AWAT2	chrX	protein_coding	acyl-CoA wax alcohol acyltransferase 2
ENSG00000134986.14	1991.87	3.70179	0.386221	9.58464	9.27851e-22	6.53123e-20	0.69	0.85	0.72	7.39	14.32	5.5	NREP	chr5	protein_coding	neuronal regeneration related protein
ENSG00000060982.15	9673.01	1.65291	0.336876	4.90656	9.26862e-07	1.39083e-05	11.92	12.08	6.32	32.41	34.65	21.92	BCAT1	chr12	protein_coding	branched chain amino acid transaminase 1
ENSG00000130956.14	765.81	-1.56735	0.264178	-5.93293	2.97575e-09	6.47227e-08	7.46	5.92	7.34	1.96	1.96	2.63	HABP4	chr9	protein_coding	hyaluronan binding protein 4
ENSG00000197168.13	5.20861	-3.87517	1.33161	-2.91014	0.00361265	0.0219394	0.04	0.03	0.03	0	0	0	NEK5	chr13	protein_coding	NIMA related kinase 5
ENSG00000226287.8	31.5019	-2.13927	0.462776	-4.62269	3.78795e-06	5.04532e-05	0.43	0.51	0.47	0.08	0.11	0.11	TMEM191A	chr22	transcribed_unprocessed_pseudogene	transmembrane protein 191A (pseudogene)
ENSG00000134864.11	33.508	-1.66709	0.442209	-3.76992	0.000163299	0.00148815	0.32	0.33	0.43	0.12	0.11	0.09	GGACT	chr13	protein_coding	gamma-glutamylamine cyclotransferase
ENSG00000149809.17	201.925	-2.84612	0.435354	-6.5375	6.25576e-11	1.70758e-09	1.65	3.23	2.87	0.34	0.16	0.51	TM7SF2	chr11	protein_coding	transmembrane 7 superfamily member 2
ENSG00000114638.8	2.43522	-4.72094	1.75832	-2.68492	0.00725482	0.0389615	0.04	0.06	0.06	0	0	0	UPK1B	chr3	protein_coding	uroplakin 1B
ENSG00000167103.12	197.665	-1.1496	0.302632	-3.79868	0.000145469	0.00134464	1.55	2.18	2.36	0.89	0.67	1.01	PIP5KL1	chr9	protein_coding	phosphatidylinositol-4-phosphate 5-kinase like 1
ENSG00000123342.16	123.477	3.29544	0.528977	6.22984	4.6692e-10	1.1429e-08	0.23	0.06	0.06	0.82	1.42	1.06	MMP19	chr12	protein_coding	matrix metallopeptidase 19
ENSG00000275234.1	55.7722	-8.27187	1.23437	-6.70131	2.06558e-11	5.93827e-10	3.34	4.61	4.05	0	0	0.03	CTD-2396E7.11	chr19	lncRNA	--
ENSG00000187609.16	229.535	-1.749	0.47153	-3.70921	0.000207907	0.001837	0.68	1.38	1.42	0.17	0.23	0.55	EXD3	chr9	protein_coding	exonuclease 3'-5' domain containing 3
ENSG00000124107.5	972.216	-3.64086	0.408639	-8.90971	5.11661e-19	2.9938e-17	62.83	52.08	108.5	4.43	3.75	8.63	SLPI	chr20	protein_coding	secretory leukocyte peptidase inhibitor
ENSG00000114054.14	1875.03	-1.26127	0.291221	-4.33096	1.48458e-05	0.000173032	7.33	8.06	10.77	3.11	2.71	4.39	PCCB	chr3	protein_coding	propionyl-CoA carboxylase subunit beta
ENSG00000179399.15	22.8421	2.59557	0.650075	3.99272	6.53199e-05	0.000663162	0.06	0.01	0.07	0.24	0.21	0.32	GPC5	chr13	protein_coding	glypican 5
ENSG00000186081.12	4752.65	-2.69662	0.34995	-7.70573	1.30098e-14	5.18361e-13	48.89	28.58	69.57	8.3	6.14	6.95	KRT5	chr12	protein_coding	keratin 5
ENSG00000160446.19	1395.15	-1.27894	0.241039	-5.30595	1.12087e-07	1.95499e-06	18.58	18.59	19.23	6.65	6.3	8.79	ZDHHC12	chr9	protein_coding	zinc finger DHHC-type palmitoyltransferase 12
ENSG00000243926.2	92.1214	-1.33084	0.427772	-3.11109	0.001864	0.0125468	1.27	3.16	3	0.93	0.66	1.17	TIPARP-AS1	chr3	lncRNA	TIPARP antisense RNA 1
ENSG00000284686.1	119.396	3.44139	0.354905	9.69664	3.11589e-22	2.24779e-20	0.12	0.19	0.25	2.01	1.71	2.01	RP1-158P9.3	chr1	protein_coding	--
ENSG00000089177.19	289.34	1.67931	0.274252	6.12322	9.17032e-10	2.14644e-08	0.47	0.47	0.39	1.67	1.2	1.1	KIF16B	chr20	protein_coding	kinesin family member 16B
ENSG00000197208.6	558.315	2.65645	0.374535	7.09266	1.31563e-12	4.30432e-11	1.71	0.77	1.66	6.27	9.23	8.89	SLC22A4	chr5	protein_coding	solute carrier family 22 member 4
ENSG00000196562.14	2335.56	2.86881	0.341789	8.39352	4.71811e-17	2.33185e-15	1.42	3.26	1.63	13.22	14.41	15.07	SULF2	chr20	protein_coding	sulfatase 2
ENSG00000187624.9	88.6028	1.19744	0.442683	2.70495	0.00683144	0.0370419	0.43	0.35	0.69	0.81	0.73	1.61	C17orf97	chr17	protein_coding	chromosome 17 open reading frame 97
ENSG00000180758.12	902.821	-1.3159	0.330564	-3.98077	6.86917e-05	0.000694361	5.46	4.24	8.27	1.86	2.24	2.64	GPR157	chr1	protein_coding	G protein-coupled receptor 157
ENSG00000169403.12	53.8546	-4.56024	0.603533	-7.55592	4.15914e-14	1.57094e-12	0.39	0.74	0.7	0.02	0	0.04	PTAFR	chr1	protein_coding	platelet activating factor receptor
ENSG00000008323.16	145.895	-6.58205	0.596965	-11.0258	2.86803e-28	3.02825e-26	1.43	2.3	1.25	0.02	0.01	0.01	PLEKHG6	chr12	protein_coding	pleckstrin homology and RhoGEF domain containing G6
ENSG00000153790.12	127.064	1.38296	0.302496	4.57184	4.83457e-06	6.29144e-05	0.39	0.41	0.56	1.19	1.12	1	C7orf31	chr7	protein_coding	chromosome 7 open reading frame 31
ENSG00000152056.17	1325.96	-3.2116	0.385139	-8.33881	7.50415e-17	3.63154e-15	11.7	10.18	7.91	1.68	0.79	0.59	AP1S3	chr2	protein_coding	adaptor related protein complex 1 subunit sigma 3
ENSG00000224739.2	2.44836	-4.72759	1.79209	-2.63803	0.00833895	0.0438248	0.4	0.84	0.3	0	0	0	AC016735.1	chr2	lncRNA	--
ENSG00000099957.16	65.8762	1.64919	0.377051	4.37393	1.22032e-05	0.000144552	0.2	0.12	0.18	0.5	0.41	0.56	P2RX6	chr22	protein_coding	purinergic receptor P2X 6
ENSG00000112182.15	19.2769	2.90555	0.66137	4.39322	1.11683e-05	0.000133519	0.01	0.01	0.01	0.06	0.11	0.07	BACH2	chr6	protein_coding	BTB domain and CNC homolog 2
ENSG00000223802.9	26.5604	-1.25261	0.466885	-2.68292	0.00729823	0.0391526	0.3	0.22	0.22	0.1	0.09	0.1	CERS1	chr19	protein_coding	ceramide synthase 1
ENSG00000204152.14	323.072	1.07277	0.358777	2.99008	0.00278903	0.017605	1.97	1.22	1.86	2.18	3.62	4.11	TIMM23B	chr10	protein_coding	translocase of inner mitochondrial membrane 23 homolog B
ENSG00000100036.13	468.252	1.72926	0.489001	3.53632	0.000405745	0.00334103	0.65	0.53	1.79	1.98	2.86	4.34	SLC35E4	chr22	protein_coding	solute carrier family 35 member E4
ENSG00000177508.12	965.05	2.10873	0.345898	6.0964	1.08487e-09	2.5125e-08	2.7	4.39	2.13	16.14	8.54	12.66	IRX3	chr16	protein_coding	iroquois homeobox 3
ENSG00000254979.5	12781.1	-1.07397	0.369121	-2.90954	0.0036196	0.0219712	139.22	132.59	300.42	74.08	77.51	102.56	RP11-872D17.8	chr11	protein_coding	--
ENSG00000016391.11	71.382	-8.6285	1.23589	-6.98162	2.91787e-12	9.29757e-11	0.51	0.5	0.34	0	0	0	CHDH	chr3	protein_coding	choline dehydrogenase
ENSG00000271758.2	10.9734	-3.31406	1.1485	-2.88555	0.00390724	0.0233921	0.4	0.21	1.89	0	0.04	0.2	RP11-35J10.5	chr11	lncRNA	--
ENSG00000146352.13	21.6072	4.16158	0.944652	4.40541	1.05585e-05	0.000126882	0.01	0.01	0	0.14	0.1	0.02	CLVS2	chr6	protein_coding	clavesin 2
ENSG00000138131.4	112.772	-5.58398	1.23423	-4.52427	6.0604e-06	7.735e-05	0.45	0.39	3.7	0.01	0.04	0.04	LOXL4	chr10	protein_coding	lysyl oxidase like 4
ENSG00000101384.12	9346.05	1.86317	0.536088	3.4755	0.000509904	0.00408011	8	5.77	18.27	13.16	49.32	44.98	JAG1	chr20	protein_coding	jagged canonical Notch ligand 1
ENSG00000175294.6	31.7728	2.36345	0.750538	3.14901	0.00163827	0.0112357	0	0.1	0.19	0.43	0.39	0.57	CATSPER1	chr11	protein_coding	cation channel sperm associated 1
ENSG00000127561.15	97.9106	1.59178	0.357995	4.44637	8.73355e-06	0.000107453	0.24	0.46	0.37	1.04	0.79	1.18	SYNGR3	chr16	protein_coding	synaptogyrin 3
ENSG00000172201.12	141.201	-5.98884	0.567305	-10.5566	4.73261e-26	4.46886e-24	1.78	2.43	1.12	0.05	0.02	0.01	ID4	chr6	protein_coding	inhibitor of DNA binding 4, HLH protein
ENSG00000159423.17	184.72	-1.01261	0.319017	-3.17416	0.00150269	0.0104166	1.41	1.57	2.06	0.74	0.6	1	ALDH4A1	chr1	protein_coding	aldehyde dehydrogenase 4 family member A1
ENSG00000145703.16	39.1277	4.86284	0.755964	6.43263	1.25411e-10	3.29172e-09	0.02	0	0.01	0.32	0.25	0.1	IQGAP2	chr5	protein_coding	IQ motif containing GTPase activating protein 2
ENSG00000171045.16	158.301	-1.3264	0.360204	-3.68235	0.000231091	0.00201729	1.01	1.32	1.54	0.49	0.3	0.66	TSNARE1	chr8	protein_coding	t-SNARE domain containing 1
ENSG00000206560.12	9979.6	1.2425	0.256815	4.83813	1.31064e-06	1.91357e-05	15.16	11.39	12.32	25.81	32.29	27.77	ANKRD28	chr3	protein_coding	ankyrin repeat domain 28
ENSG00000233452.7	21.3185	2.38737	0.589964	4.04663	5.19613e-05	0.000541017	0.01	0.02	0.01	0.07	0.06	0.07	STXBP5-AS1	chr6	lncRNA	STXBP5 antisense RNA 1
ENSG00000204815.10	32.9901	1.57481	0.458367	3.4357	0.000591032	0.00466025	0.11	0.15	0.11	0.26	0.4	0.35	ODAD4	chr17	protein_coding	outer dynein arm docking complex subunit 4
ENSG00000130558.20	11.1322	5.97306	1.33815	4.46368	8.0564e-06	9.99157e-05	0	0	0	0.07	0.09	0.08	OLFM1	chr9	protein_coding	olfactomedin 1
ENSG00000197646.8	590.995	1.94173	0.499688	3.88588	0.000101959	0.000982585	2.74	1.02	3.63	4.45	11.24	10.69	PDCD1LG2	chr9	protein_coding	programmed cell death 1 ligand 2
ENSG00000247516.8	305.172	-1.28129	0.25875	-4.95185	7.35128e-07	1.1227e-05	1.38	1.3	1.76	0.6	0.54	0.56	MIR4458HG	chr5	lncRNA	MIR4458 host gene
ENSG00000261659.2	33.196	2.0944	0.644705	3.24862	0.00115965	0.00833615	0.05	0.05	0.17	0.17	0.33	0.53	LA16c-313D11.12	chr16	lncRNA	--
ENSG00000039068.20	1894.07	-9.87505	0.562943	-17.5418	6.86944e-69	6.64876e-66	9.4	13.98	22.85	0.03	0.01	0.01	CDH1	chr16	protein_coding	cadherin 1
ENSG00000142156.16	15809.4	1.89039	0.35628	5.30593	1.12103e-07	1.95499e-06	33.83	19.57	36.12	71.19	126.42	111.27	COL6A1	chr21	protein_coding	collagen type VI alpha 1 chain
ENSG00000111432.5	39.0585	8.76559	1.26151	6.94846	3.69295e-12	1.16554e-10	0	0	0	0.48	0.42	0.75	FZD10	chr12	protein_coding	frizzled class receptor 10
ENSG00000162804.14	936.359	3.23905	0.476597	6.7962	1.07416e-11	3.19074e-10	0.18	0.22	0.56	1.71	4.02	2.66	SNED1	chr2	protein_coding	sushi, nidogen and EGF like domains 1
ENSG00000111052.8	26.7246	5.74509	1.02217	5.62049	1.90421e-08	3.67993e-07	0	0.01	0	0.31	0.14	0.09	LIN7A	chr12	protein_coding	lin-7 homolog A, crumbs cell polarity complex component
ENSG00000227398.4	44.314	1.14065	0.383194	2.97669	0.00291375	0.0182879	0.08	0.12	0.09	0.23	0.19	0.18	KIF9-AS1	chr3	lncRNA	KIF9 antisense RNA 1
ENSG00000186212.4	7.72328	-3.3596	1.15983	-2.89662	0.00377206	0.0227147	0.08	0.13	0.05	0.03	0	0	SOWAHB	chr4	protein_coding	sosondowah ankyrin repeat domain family member B
ENSG00000197555.10	3652.39	1.10068	0.249898	4.40453	1.06013e-05	0.00012733	4.24	4.55	5.09	7.8	8.93	11.01	SIPA1L1	chr14	protein_coding	signal induced proliferation associated 1 like 1
ENSG00000167549.19	107.42	-3.62762	0.373351	-9.71639	2.56713e-22	1.87787e-20	1.19	0.92	1.31	0.1	0.07	0.09	CORO6	chr17	protein_coding	coronin 6
ENSG00000270562.1	8.73521	2.99443	0.9134	3.27833	0.00104424	0.00757826	0.01	0.03	0.02	0.09	0.19	0.15	RP11-154H23.3	chr3	lncRNA	--
ENSG00000287315.1	19.5177	-4.82908	1.02065	-4.73137	2.23015e-06	3.13205e-05	0.07	0.12	0.38	0	0.01	0.01	RP11-245P10.9	chr1	lncRNA	--
ENSG00000121207.12	372.97	-6.63165	0.525404	-12.622	1.597e-36	2.83181e-34	2.45	2.85	1.97	0.05	0.01	0	LRAT	chr4	protein_coding	lecithin retinol acyltransferase
ENSG00000116996.10	45.5879	4.48379	0.815571	5.49773	3.8472e-08	7.16079e-07	0.05	0.03	0.04	0.12	0.8	1.48	ZP4	chr1	protein_coding	zona pellucida glycoprotein 4
ENSG00000162999.13	164.217	1.4808	0.422112	3.50806	0.000451383	0.00366696	0.34	0.52	0.33	1.61	1.01	0.53	DUSP19	chr2	protein_coding	dual specificity phosphatase 19
ENSG00000258818.4	66.5196	1.10752	0.422071	2.62402	0.00868992	0.0453003	0.4	0.41	0.65	1.36	0.98	0.61	RNASE4	chr14	protein_coding	ribonuclease A family member 4
ENSG00000117592.9	4782.31	-1.1455	0.213846	-5.35665	8.47806e-08	1.50104e-06	76.99	66.1	67.83	29.94	28.18	31.21	PRDX6	chr1	protein_coding	peroxiredoxin 6
ENSG00000115607.9	3.52252	5.29426	1.61376	3.2807	0.00103551	0.00753331	0	0	0	0.05	0.04	0.07	IL18RAP	chr2	protein_coding	interleukin 18 receptor accessory protein
ENSG00000260027.5	40.8284	7.86105	1.25374	6.27009	3.60833e-10	9.02239e-09	0.02	0	0	1.57	0.85	1.32	HOXB7	chr17	protein_coding	homeobox B7
ENSG00000132026.15	11.3681	2.28208	0.864535	2.63966	0.00829893	0.0436737	0.01	0.02	0.08	0.15	0.09	0.24	RTBDN	chr19	protein_coding	retbindin
ENSG00000242147.3	359.226	1.13323	0.426585	2.65653	0.00789502	0.0417373	0.73	1.85	0.59	2.67	2.04	1.76	LASTR	chr10	lncRNA	lncRNA associated with SART3 regulation of splicing
ENSG00000234678.2	24.7005	-1.82169	0.668997	-2.72302	0.00646879	0.0354145	0.08	0.18	0.25	0.01	0.06	0.06	ELF3-AS1	chr1	lncRNA	ELF3 antisense RNA 1
ENSG00000270412.1	5.99995	6.06395	1.4563	4.16395	3.12791e-05	0.00034032	0	0	0	0.53	0.62	0.75	RP11-92C4.6	chr9	lncRNA	--
ENSG00000104643.10	1412.17	1.21367	0.308072	3.93958	8.16247e-05	0.00080821	2.84	1.94	2.7	5.58	6.63	4	MTMR9	chr8	protein_coding	myotubularin related protein 9
ENSG00000132432.14	3318.97	1.22333	0.245506	4.98289	6.26414e-07	9.66842e-06	27.39	29.14	23.58	71.71	56.13	47.71	SEC61G	chr7	protein_coding	SEC61 translocon subunit gamma
ENSG00000135899.19	211.764	1.20168	0.278426	4.316	1.58883e-05	0.000184167	0.27	0.41	0.4	0.81	0.78	0.72	SP110	chr2	protein_coding	SP110 nuclear body protein
ENSG00000120756.13	489.903	-3.24711	0.496871	-6.5351	6.35654e-11	1.72495e-09	4.46	5.88	2.12	0.73	0.34	0.18	PLS1	chr3	protein_coding	plastin 1
ENSG00000163083.6	96.4297	7.2043	0.900887	7.99689	1.276e-15	5.55061e-14	0.01	0.01	0.01	0.46	1.84	1.77	INHBB	chr2	protein_coding	inhibin subunit beta B
ENSG00000244675.2	6.35534	-2.71877	1.03393	-2.62954	0.00855009	0.0447219	0.05	0.11	0.12	0.01	0.01	0.02	AC108676.1	chr3	lncRNA	--
ENSG00000225526.6	8.0803	-6.45189	1.46439	-4.40586	1.05366e-05	0.00012675	0.05	0.11	0.22	0	0	0	MKRN2OS	chr3	protein_coding	MKRN2 opposite strand
ENSG00000283178.1	39.5677	-3.13722	0.512533	-6.121	9.29883e-10	2.17088e-08	0.96	0.93	1.49	0.15	0.07	0.15	AL590763.16	chrX	unprocessed_pseudogene	--
ENSG00000085449.15	3223.16	1.07458	0.381326	2.81802	0.00483208	0.0279354	10.38	11.07	6.61	26.64	19.1	9.84	WDFY1	chr2	protein_coding	WD repeat and FYVE domain containing 1
ENSG00000135823.14	2093.93	-1.25986	0.265251	-4.74969	2.03724e-06	2.88732e-05	12.4	11.16	10.21	5.62	4.25	3.39	STX6	chr1	protein_coding	syntaxin 6
ENSG00000155304.6	4280.42	1.39604	0.302444	4.61586	3.91465e-06	5.20512e-05	13.57	16.69	11.88	43.2	37.59	22.98	HSPA13	chr21	protein_coding	heat shock protein family A (Hsp70) member 13
ENSG00000198929.13	21.8286	-2.22322	0.657395	-3.38186	0.000719959	0.00552674	0.1	0.19	0.05	0.02	0.02	0.03	NOS1AP	chr1	protein_coding	nitric oxide synthase 1 adaptor protein
ENSG00000188549.12	2966.5	-1.15251	0.224964	-5.12308	3.00586e-07	4.89644e-06	12.06	14.19	14.17	5.28	6.16	5.49	CCDC9B	chr15	protein_coding	coiled-coil domain containing 9B
ENSG00000130720.13	382.073	2.99156	0.459675	6.508	7.61595e-11	2.04285e-09	0.23	0.43	0.9	2.79	3.93	4.82	FIBCD1	chr9	protein_coding	fibrinogen C domain containing 1
ENSG00000113739.11	5301.26	3.0053	0.329837	9.11149	8.12576e-20	5.02003e-18	5.56	5.55	6.07	26.02	50.23	51.57	STC2	chr5	protein_coding	stanniocalcin 2
ENSG00000099849.15	440.575	-1.23554	0.266344	-4.63886	3.5033e-06	4.71155e-05	6.33	6.85	5.06	2.91	1.9	2.47	RASSF7	chr11	protein_coding	Ras association domain family member 7
ENSG00000105246.6	154.972	8.30891	0.964292	8.61659	6.89761e-18	3.70034e-16	0	0.02	0.04	2.69	5.07	9.16	EBI3	chr19	protein_coding	Epstein-Barr virus induced 3
ENSG00000109929.10	1468.53	-1.62826	0.358538	-4.54139	5.58833e-06	7.18778e-05	4.87	7.7	3.86	2.31	1.58	1.09	SC5D	chr11	protein_coding	sterol-C5-desaturase
ENSG00000225518.3	115.489	-1.63488	0.336632	-4.85657	1.19439e-06	1.75931e-05	2.19	2.73	3.12	0.71	0.65	1.06	LINC01703	chr1	lncRNA	long intergenic non-protein coding RNA 1703
ENSG00000074370.18	132.321	2.51913	0.462239	5.44984	5.04137e-08	9.20645e-07	0.13	0.14	0.15	0.33	0.78	1.13	ATP2A3	chr17	protein_coding	ATPase sarcoplasmic/endoplasmic reticulum Ca2+ transporting 3
ENSG00000242324.1	3.61172	5.33463	1.63576	3.26125	0.00110922	0.00800438	0	0	0	0.06	0.15	0.08	RP4-576H24.2	chr20	unprocessed_pseudogene	--
ENSG00000165801.10	438.883	2.74264	0.357903	7.66308	1.81533e-14	7.09905e-13	0.19	0.36	0.48	2.2	2.35	1.9	ARHGEF40	chr14	protein_coding	Rho guanine nucleotide exchange factor 40
ENSG00000138378.19	52.6075	3.24035	0.630627	5.1383	2.7723e-07	4.53505e-06	0.01	0.09	0.07	0.28	0.38	0.77	STAT4	chr2	protein_coding	signal transducer and activator of transcription 4
ENSG00000001630.17	8406.58	-1.25296	0.22615	-5.54039	3.01792e-08	5.67637e-07	70.21	85.89	92.94	30.96	33.32	33.15	CYP51A1	chr7	protein_coding	cytochrome P450 family 51 subfamily A member 1
ENSG00000120658.13	459.827	2.8118	0.396966	7.08323	1.40832e-12	4.58179e-11	1.28	1.06	0.4	6.53	5.62	5.87	ENOX1	chr13	protein_coding	ecto-NOX disulfide-thiol exchanger 1
ENSG00000119632.4	236.841	1.21903	0.407197	2.99372	0.00275594	0.0174246	1.35	2.26	3	3.44	3.79	7.08	IFI27L2	chr14	protein_coding	interferon alpha inducible protein 27 like 2
ENSG00000287263.1	93.4225	1.7458	0.312799	5.58123	2.38819e-08	4.54952e-07	0.21	0.26	0.25	0.86	0.72	0.66	CTD-2201E18.8	chr5	lncRNA	--
ENSG00000127507.18	378.09	2.35051	0.30348	7.74517	9.54511e-15	3.85606e-13	0.25	0.37	0.45	1.58	1.9	1.57	ADGRE2	chr19	protein_coding	adhesion G protein-coupled receptor E2
ENSG00000079335.20	346.29	1.08257	0.32559	3.32496	0.000884318	0.00656288	0.85	0.99	0.69	2.26	1.66	1.12	CDC14A	chr1	protein_coding	cell division cycle 14A
ENSG00000253315.1	8.81471	-2.96738	0.917445	-3.2344	0.001219	0.00868062	0.45	1.05	0.54	0.09	0.11	0.04	LINC01932	chr5	lncRNA	long intergenic non-protein coding RNA 1932
ENSG00000244300.3	48.8507	-2.56378	0.440068	-5.82588	5.68116e-09	1.18039e-07	0.55	0.82	0.77	0.17	0.09	0.09	GATA2-AS1	chr3	lncRNA	GATA2 antisense RNA 1
ENSG00000161921.17	327.786	-3.10788	0.325656	-9.54344	1.38175e-21	9.55261e-20	5.31	5.34	4.93	0.36	0.59	0.73	CXCL16	chr17	protein_coding	C-X-C motif chemokine ligand 16
ENSG00000154734.16	857.718	1.61351	0.47948	3.36512	0.000765106	0.00582519	1.82	0.73	1.71	1.82	5.33	4.95	ADAMTS1	chr21	protein_coding	ADAM metallopeptidase with thrombospondin type 1 motif 1
ENSG00000133816.18	14910.9	1.11502	0.364423	3.05968	0.00221575	0.0145395	12.42	6.67	15.31	17.77	24.54	27.35	MICAL2	chr11	protein_coding	microtubule associated monooxygenase, calponin and LIM domain containing 2
ENSG00000169239.13	413.451	1.41868	0.375371	3.77941	0.000157202	0.00143766	0.65	0.7	0.61	1.37	2.46	1.01	CA5B	chrX	protein_coding	carbonic anhydrase 5B
ENSG00000240694.9	18.704	5.2223	0.991104	5.26917	1.3704e-07	2.35975e-06	0.01	0	0	0.13	0.19	0.13	PNMA2	chr8	protein_coding	PNMA family member 2
ENSG00000288674.1	1212.97	-1.21529	0.292708	-4.15189	3.2974e-05	0.000357421	3.93	5.37	3.8	2.14	1.19	1.98	RP5-1087E8.6	chr1	protein_coding	--
ENSG00000151067.23	11.3367	2.9451	0.868284	3.39187	0.000694186	0.00536793	0	0.01	0	0.02	0.02	0.02	CACNA1C	chr12	protein_coding	calcium voltage-gated channel subunit alpha1 C
ENSG00000247199.5	13.5416	-2.65731	0.732377	-3.62834	0.000285251	0.00243995	0.03	0.04	0.05	0.01	0	0	RP11-373N22.3	chr5	lncRNA	--
ENSG00000011105.14	2384.5	2.92316	0.370979	7.87958	3.28496e-15	1.38236e-13	1.61	1.99	2.37	9.16	11.15	21.85	TSPAN9	chr12	protein_coding	tetraspanin 9
ENSG00000137203.15	2073.63	-1.73297	0.276592	-6.26544	3.71776e-10	9.27602e-09	9.21	11.42	8.17	3.59	2.4	2.15	TFAP2A	chr6	protein_coding	transcription factor AP-2 alpha
ENSG00000182912.6	6.85828	6.2561	1.42841	4.37977	1.18806e-05	0.000141019	0	0	0	0.09	0.09	0.13	TSPEAR-AS2	chr21	lncRNA	TSPEAR antisense RNA 2
ENSG00000128165.9	458.958	1.61257	0.559443	2.88246	0.00394588	0.023587	0.75	0.9	2.26	1.47	2.96	6.66	ADM2	chr22	protein_coding	adrenomedullin 2
ENSG00000167693.17	1400.85	-1.7116	0.306009	-5.5933	2.22799e-08	4.25959e-07	7.71	8.19	11.11	2.1	2.17	3.44	NXN	chr17	protein_coding	nucleoredoxin
ENSG00000137474.22	53.0063	-3.4724	0.608181	-5.70949	1.13316e-08	2.25611e-07	0.12	0.16	0.41	0.02	0.01	0.03	MYO7A	chr11	protein_coding	myosin VIIA
ENSG00000158825.6	1865.12	-1.88388	0.419748	-4.48813	7.18498e-06	9.04117e-05	73.7	70.34	120.97	14.52	15.27	37.32	CDA	chr1	protein_coding	cytidine deaminase
ENSG00000057657.17	892.686	4.40607	0.42722	10.3134	6.1325e-25	5.47891e-23	0.28	0.2	0.39	2.91	6.63	7.77	PRDM1	chr6	protein_coding	PR/SET domain 1
ENSG00000080573.7	8442.64	4.32494	1.06105	4.07611	4.57956e-05	0.000483758	1.04	0.68	7.02	33.76	64.73	64.23	COL5A3	chr19	protein_coding	collagen type V alpha 3 chain
ENSG00000131746.13	12387.5	-2.33305	0.52078	-4.47992	7.46709e-06	9.36572e-05	107.45	54.08	151.3	6.92	20.57	30.15	TNS4	chr17	protein_coding	tensin 4
ENSG00000003147.19	173.025	-2.48041	0.357669	-6.93492	4.06442e-12	1.27584e-10	1.31	1.17	1.97	0.22	0.2	0.33	ICA1	chr7	protein_coding	islet cell autoantigen 1
ENSG00000069869.17	3041.97	1.45681	0.297337	4.89953	9.60646e-07	1.43781e-05	5.28	4.44	3.58	12.12	13.61	8.39	NEDD4	chr15	protein_coding	NEDD4 E3 ubiquitin protein ligase
ENSG00000140284.11	93.8969	-3.82379	0.381939	-10.0115	1.35647e-23	1.10949e-21	1.72	1.51	1.41	0.11	0.09	0.11	SLC27A2	chr15	protein_coding	solute carrier family 27 member 2
ENSG00000224334.1	10.7688	-2.61085	0.78202	-3.33859	0.000842044	0.00629744	0.37	0.3	0.51	0.09	0.04	0.06	AP000357.4	chr22	processed_pseudogene	--
ENSG00000135338.14	88.2884	1.63197	0.502514	3.24761	0.00116379	0.00835922	0.14	0.28	0.11	0.89	0.39	0.29	LCA5	chr6	protein_coding	lebercilin LCA5
ENSG00000266094.8	229.28	-1.5239	0.316879	-4.80909	1.51622e-06	2.19032e-05	0.86	1.18	1.58	0.41	0.33	0.44	RASSF5	chr1	protein_coding	Ras association domain family member 5
ENSG00000279041.1	11.0627	3.66241	0.921748	3.97334	7.0873e-05	0.000714233	0.02	0.02	0.05	0.32	0.46	0.21	CTD-2373N4.3	chr8	TEC	--
ENSG00000013297.12	73.4109	5.46287	0.653538	8.35892	6.32971e-17	3.09543e-15	0.01	0.03	0.02	1.3	0.59	0.44	CLDN11	chr3	protein_coding	claudin 11
ENSG00000172123.13	477.745	1.81019	0.283163	6.39277	1.62907e-10	4.22811e-09	1.66	1.22	1.39	4.42	5.51	4.04	SLFN12	chr17	protein_coding	schlafen family member 12
ENSG00000203288.4	27.7832	-1.95848	0.503128	-3.8926	9.91761e-05	0.000960291	0.62	1.2	1.06	0.25	0.22	0.23	TDRKH-AS1	chr1	lncRNA	TDRKH antisense RNA 1
ENSG00000258777.1	62.7377	2.44271	0.382465	6.38674	1.69459e-10	4.38837e-09	0.8	0.65	0.76	3.42	4.35	3.44	HIF1A-AS1	chr14	lncRNA	HIF1A antisense RNA 1
ENSG00000226549.3	32.6506	-3.38514	0.645958	-5.24049	1.60149e-07	2.70948e-06	0.83	1.23	2.03	0.07	0.06	0.24	SCDP1	chr17	processed_pseudogene	stearoyl-CoA desaturase pseudogene 1
ENSG00000183230.18	8.00429	-3.10899	1.00004	-3.10887	0.00187804	0.0126157	0.02	0.03	0.01	0	0	0	CTNNA3	chr10	protein_coding	catenin alpha 3
ENSG00000129038.16	2913.72	1.73839	0.230747	7.53375	4.93028e-14	1.84719e-12	10.45	8.75	8.14	27.58	28.16	29.62	LOXL1	chr15	protein_coding	lysyl oxidase like 1
ENSG00000253477.5	6.32801	-4.19031	1.37481	-3.04792	0.00230435	0.0150148	0.12	0.45	0.33	0	0.04	0	RP11-1C8.4	chr8	lncRNA	--
ENSG00000157150.5	255.625	1.94463	0.306861	6.33716	2.34037e-10	5.98727e-09	1.69	2.87	2.02	6.73	7.68	9.08	TIMP4	chr3	protein_coding	TIMP metallopeptidase inhibitor 4
ENSG00000184903.10	757.291	-1.81714	0.310562	-5.85114	4.8821e-09	1.0263e-07	6.48	6.64	8.89	1.41	1.94	2.47	IMMP2L	chr7	protein_coding	inner mitochondrial membrane peptidase subunit 2
ENSG00000261437.1	36.598	-7.66181	1.30377	-5.87667	4.18612e-09	8.88842e-08	0.8	1.32	0.37	0	0.01	0	LINC02894	chr8	lncRNA	long intergenic non-protein coding RNA 2894
ENSG00000129422.14	420.709	-1.92845	0.390883	-4.93357	8.07397e-07	1.21976e-05	1.13	2.22	0.79	0.4	0.27	0.34	MTUS1	chr8	protein_coding	microtubule associated scaffold protein 1
ENSG00000178038.17	258.9	-4.90577	0.496276	-9.88516	4.82811e-23	3.74581e-21	1.09	0.73	2.27	0.03	0.03	0.06	ALS2CL	chr3	protein_coding	ALS2 C-terminal like
ENSG00000132170.24	1435.04	-2.78205	0.276594	-10.0583	8.44814e-24	7.00863e-22	4.05	6.61	4.9	0.76	0.56	0.8	PPARG	chr3	protein_coding	peroxisome proliferator activated receptor gamma
ENSG00000146376.11	2468.79	1.45701	0.264189	5.51502	3.48736e-08	6.51712e-07	8.27	7.19	5.79	22.13	17.58	15.12	ARHGAP18	chr6	protein_coding	Rho GTPase activating protein 18
ENSG00000140398.14	102.37	-1.34703	0.351176	-3.83579	0.000125163	0.00117709	0.4	0.62	0.55	0.19	0.14	0.25	NEIL1	chr15	protein_coding	nei like DNA glycosylase 1
ENSG00000230732.4	16.0139	-2.8082	0.713659	-3.93493	8.32209e-05	0.000822962	0.47	0.65	0.35	0.09	0.09	0.02	AC127904.2	chr3	lncRNA	--
ENSG00000227953.7	16.8498	-1.82631	0.63277	-2.88622	0.00389903	0.023361	0.11	0.11	0.18	0.04	0.02	0.05	LINC01341	chr1	lncRNA	long intergenic non-protein coding RNA 1341
ENSG00000154118.13	21.678	5.43985	0.993959	5.47292	4.4269e-08	8.15483e-07	0	0.01	0	0.13	0.19	0.14	JPH3	chr16	protein_coding	junctophilin 3
ENSG00000174928.16	208.101	-1.623	0.423266	-3.83447	0.000125835	0.00118245	5.24	3.33	2.67	1.58	1.28	0.59	C3orf33	chr3	protein_coding	chromosome 3 open reading frame 33
ENSG00000168874.13	42.2135	2.4087	0.586152	4.10934	3.96796e-05	0.000424754	0.03	0.06	0.02	0.32	0.12	0.1	ATOH8	chr2	protein_coding	atonal bHLH transcription factor 8
ENSG00000212232.1	17.8564	1.83619	0.591897	3.10221	0.00192082	0.0128436	1.1	0.84	0.5	2.16	3.08	2.86	SNORD17	chr20	snoRNA	small nucleolar RNA, C/D box 17
ENSG00000081277.13	1269.82	-2.62109	0.277371	-9.44974	3.39677e-21	2.29246e-19	8.22	10.08	7.81	1.37	1.58	1	PKP1	chr1	protein_coding	plakophilin 1
ENSG00000125872.8	5.56285	-4.90344	1.47787	-3.31791	0.000906935	0.00671572	0.11	0.11	0.05	0.01	0	0	LRRN4	chr20	protein_coding	leucine rich repeat neuronal 4
ENSG00000117228.11	705.002	2.26852	0.49525	4.58056	4.63726e-06	6.05843e-05	0.71	0.52	1.7	2.22	5.53	5.33	GBP1	chr1	protein_coding	guanylate binding protein 1
ENSG00000160179.19	55.7145	3.87649	0.644238	6.01717	1.77498e-09	3.99524e-08	0.02	0	0.07	0.42	0.27	0.49	ABCG1	chr21	protein_coding	ATP binding cassette subfamily G member 1
ENSG00000105255.11	322.231	1.6705	0.357525	4.67239	2.97715e-06	4.06802e-05	1.32	1.67	0.68	3.5	3.17	4.25	FSD1	chr19	protein_coding	fibronectin type III and SPRY domain containing 1
ENSG00000157654.19	13945.3	1.15759	0.331877	3.48801	0.000486629	0.00391816	13.24	8.82	12.69	17.62	31.87	22.55	PALM2AKAP2	chr9	protein_coding	PALM2 and AKAP2 fusion
ENSG00000135925.9	201.111	-4.09142	0.48591	-8.4201	3.7615e-17	1.87905e-15	2.83	1.56	5.21	0.12	0.19	0.22	WNT10A	chr2	protein_coding	Wnt family member 10A
ENSG00000237977.1	45.4906	1.70309	0.613903	2.77419	0.00553388	0.0313375	0.76	0.71	1.34	0.82	3.26	4.36	EIF4HP2	chr22	processed_pseudogene	eukaryotic translation initiation factor 4H pseudogene 2
ENSG00000123191.16	117.519	-1.27322	0.403233	-3.15753	0.00159111	0.0109706	0.16	0.18	0.31	0.1	0.05	0.11	ATP7B	chr13	protein_coding	ATPase copper transporting beta
ENSG00000152503.10	132.747	1.80297	0.392649	4.59181	4.39417e-06	5.76218e-05	0.24	0.24	0.25	0.6	1.16	0.57	TRIM36	chr5	protein_coding	tripartite motif containing 36
ENSG00000167642.13	3355.02	-7.27224	0.30571	-23.788	4.44506e-125	3.44181e-121	26.77	34.29	36.26	0.26	0.13	0.21	SPINT2	chr19	protein_coding	serine peptidase inhibitor, Kunitz type 2
ENSG00000183929.7	33.2585	-1.19611	0.460339	-2.59832	0.00936807	0.0481227	0.94	1.32	0.77	0.49	0.27	0.47	DUSP5P1	chr1	processed_pseudogene	dual specificity phosphatase 5 pseudogene 1
ENSG00000159164.10	530.414	1.57576	0.50224	3.13747	0.00170411	0.0116357	0.59	0.87	2.66	3.32	3.21	4.98	SV2A	chr1	protein_coding	synaptic vesicle glycoprotein 2A
ENSG00000214711.10	5.50884	2.89927	1.07194	2.70469	0.00683672	0.0370619	0.01	0.01	0.01	0.06	0.05	0.05	CAPN14	chr2	protein_coding	calpain 14
ENSG00000174951.12	136.281	-2.22018	0.432369	-5.13492	2.8227e-07	4.61425e-06	1.07	1.29	1.47	0.15	0.18	0.44	FUT1	chr19	protein_coding	fucosyltransferase 1 (H blood group)
ENSG00000197635.11	9.42087	2.43697	0.836071	2.91479	0.00355932	0.0216779	0	0.01	0	0.03	0.01	0.03	DPP4	chr2	protein_coding	dipeptidyl peptidase 4
ENSG00000272666.1	15.2934	-3.02436	0.745908	-4.0546	5.02191e-05	0.000524995	0.55	1.29	1.53	0.13	0.1	0.16	KLHDC7B-DT	chr22	lncRNA	KLHDC7B divergent transcript
ENSG00000243836.5	15.885	2.25921	0.747105	3.02396	0.00249493	0.0160229	0.04	0.06	0.21	0.3	0.43	0.6	WDR86-AS1	chr7	lncRNA	WDR86 antisense RNA 1
ENSG00000286133.2	24.6774	-4.83672	0.798202	-6.05952	1.3653e-09	3.1215e-08	1.14	0.93	1.47	0.03	0.04	0.05	RP11-364P22.4	chr4	lncRNA	--
ENSG00000124191.18	1134.27	1.11939	0.322641	3.46946	0.000521512	0.00416009	3.83	7.05	5.58	8.53	10.57	14.06	TOX2	chr20	protein_coding	TOX high mobility group box family member 2
ENSG00000182899.17	19934.4	-2.09747	0.256327	-8.18279	2.77352e-16	1.27576e-14	235.62	274.6	316.62	54.21	52.66	73.62	RPL35A	chr3	protein_coding	ribosomal protein L35a
ENSG00000142611.17	7.00585	-3.25296	1.11831	-2.90882	0.00362801	0.0220097	0.01	0.06	0.03	0	0	0	PRDM16	chr1	protein_coding	PR/SET domain 16
ENSG00000128283.7	2896.48	1.60804	0.392793	4.09387	4.24234e-05	0.000451628	13.71	12.53	15.47	20.83	35.74	61.62	CDC42EP1	chr22	protein_coding	CDC42 effector protein 1
ENSG00000257489.6	15.5503	-2.15593	0.677655	-3.18145	0.00146539	0.0101762	0.25	0.69	0.4	0.13	0.09	0.07	RP11-175P13.3	chr12	transcribed_unprocessed_pseudogene	--
ENSG00000026025.16	135101	1.07499	0.21186	5.07405	3.8944e-07	6.20886e-06	454.67	385.67	402.95	889.31	783.89	784.15	VIM	chr10	protein_coding	vimentin
ENSG00000135636.15	285.522	1.42203	0.30211	4.70699	2.51401e-06	3.48229e-05	0.3	0.51	0.54	1.13	1.18	1.07	DYSF	chr2	protein_coding	dysferlin
ENSG00000114993.17	1808.57	-1.17292	0.307914	-3.80926	0.000139385	0.00129407	11.14	9.33	15.24	4.45	4.01	6.39	RTKN	chr2	protein_coding	rhotekin
ENSG00000265933.5	14.1979	-2.74133	0.72423	-3.78517	0.000153605	0.00140864	0.12	0.11	0.14	0.03	0.02	0	LINC00668	chr18	lncRNA	long intergenic non-protein coding RNA 668
ENSG00000133657.16	14665.6	-2.28099	0.278063	-8.20313	2.34204e-16	1.08373e-14	52.21	45.52	38.11	7.93	10.68	7.42	ATP13A3	chr3	protein_coding	ATPase 13A3
ENSG00000132688.11	23.8671	6.17658	1.12538	5.48845	4.05481e-08	7.50511e-07	0	0.01	0	0.21	0.2	0.17	NES	chr1	protein_coding	nestin
ENSG00000169067.4	132.45	-1.79989	0.559802	-3.21522	0.00130344	0.00917782	1.28	0.69	3.47	0.31	0.52	0.63	ACTBL2	chr5	protein_coding	actin beta like 2
ENSG00000161267.12	554.277	-2.77694	0.282938	-9.81465	9.73756e-23	7.44059e-21	2.02	1.71	2.33	0.3	0.21	0.32	BDH1	chr3	protein_coding	3-hydroxybutyrate dehydrogenase 1
ENSG00000011465.18	56467	4.04118	0.302936	13.3401	1.35362e-40	2.87025e-38	13.1	8.85	14.96	176.99	226.07	164.5	DCN	chr12	protein_coding	decorin
ENSG00000111801.16	120.853	1.18173	0.436018	2.71027	0.00672278	0.0365551	0.16	0.37	0.45	0.98	0.46	0.64	BTN3A3	chr6	protein_coding	butyrophilin subfamily 3 member A3
ENSG00000250657.1	47.7952	-1.11035	0.390335	-2.84462	0.00444644	0.0260167	1.95	2.83	2.36	0.98	1.23	0.86	RP11-1E6.1	chr4	lncRNA	--
ENSG00000017797.13	5736.92	-1.20708	0.207382	-5.82057	5.86455e-09	1.21632e-07	23.25	24.75	25.81	11.5	9.11	9.38	RALBP1	chr18	protein_coding	ralA binding protein 1
ENSG00000287670.1	33.2224	-1.83848	0.521434	-3.52582	0.000422174	0.00345306	1.06	1.48	0.64	0.42	0.19	0.23	RP11-1378G18.2	chr2	lncRNA	--
ENSG00000021645.20	38.436	-2.28637	0.458981	-4.9814	6.31258e-07	9.72901e-06	0.08	0.13	0.1	0.02	0.02	0.02	NRXN3	chr14	protein_coding	neurexin 3
ENSG00000088538.13	52.6947	-1.82866	0.466723	-3.91807	8.92603e-05	0.000875973	0.23	0.31	0.14	0.05	0.04	0.09	DOCK3	chr3	protein_coding	dedicator of cytokinesis 3
ENSG00000262209.3	22.8434	1.82523	0.576085	3.16834	0.00153314	0.0106118	0.02	0.06	0.08	0.2	0.14	0.18	PCDHGB3	chr5	protein_coding	protocadherin gamma subfamily B, 3
ENSG00000227542.1	17.7604	1.82949	0.625728	2.92377	0.00345817	0.0211561	0.13	0.27	0.23	0.93	0.8	0.39	AC092614.2	chr2	lncRNA	--
ENSG00000206075.14	7232.74	-3.28574	0.364363	-9.01779	1.91926e-19	1.16403e-17	85.58	60.99	112.51	6.5	11.63	6.52	SERPINB5	chr18	protein_coding	serpin family B member 5
ENSG00000127418.15	2891.93	-1.27424	0.392182	-3.24911	0.00115765	0.00832798	22.23	14.5	32.87	5.75	9.31	11.75	FGFRL1	chr4	protein_coding	fibroblast growth factor receptor like 1
ENSG00000145358.6	37.2903	1.65759	0.579369	2.86102	0.00422279	0.0249914	0.23	0.13	0.09	0.77	0.32	0.24	DDIT4L	chr4	protein_coding	DNA damage inducible transcript 4 like
ENSG00000146267.12	321.53	-2.0645	0.285408	-7.23353	4.70605e-13	1.59354e-11	1.36	1.02	0.91	0.24	0.26	0.23	FAXC	chr6	protein_coding	failed axon connections homolog, metaxin like GST domain containing
ENSG00000175600.16	79.9021	1.20584	0.399727	3.01667	0.00255571	0.0163515	0.4	0.31	0.55	0.69	0.8	1.23	SUGCT	chr7	protein_coding	succinyl-CoA:glutarate-CoA transferase
ENSG00000277938.1	51.9769	-1.36021	0.430996	-3.15598	0.00159961	0.0110226	0.69	0.66	0.65	0.17	0.17	0.38	RP5-965G21.3	chr20	lncRNA	--
ENSG00000249406.3	48.2931	3.87822	0.566878	6.84137	7.84411e-12	2.37242e-10	0.05	0.02	0.11	0.62	0.96	0.81	RP11-893F2.5	chr17	lncRNA	--
ENSG00000073849.16	400.884	-8.04899	0.583792	-13.7874	3.03433e-43	7.66136e-41	1.22	2.16	1.95	0.01	0.01	0	ST6GAL1	chr3	protein_coding	ST6 beta-galactoside alpha-2,6-sialyltransferase 1
ENSG00000265972.6	4009.78	1.45535	0.531659	2.73738	0.00619302	0.0342763	14.09	26.25	4.07	53.11	35.13	25.61	TXNIP	chr1	protein_coding	thioredoxin interacting protein
ENSG00000230937.12	155.914	-10.7211	1.22905	-8.72307	2.70753e-18	1.50823e-16	1.67	2.94	1.99	0	0	0	MIR205HG	chr1	lncRNA	MIR205 host gene
ENSG00000157992.12	205.227	-7.07138	0.620265	-11.4006	4.15405e-30	5.13268e-28	5.42	5.47	10.61	0.09	0.01	0.05	KRTCAP3	chr2	protein_coding	keratinocyte associated protein 3
ENSG00000170961.7	7059.89	1.83987	0.552089	3.33257	0.000860484	0.00641061	14.24	5.5	33.87	35.71	65.55	77.57	HAS2	chr8	protein_coding	hyaluronan synthase 2
ENSG00000259863.1	13.359	4.28486	0.956828	4.47819	7.52785e-06	9.4165e-05	0.01	0.03	0.01	0.45	0.18	0.48	SH3RF3-AS1	chr2	lncRNA	SH3RF3 antisense RNA 1
ENSG00000215424.10	206.081	-1.28311	0.36423	-3.52279	0.000427022	0.00349025	0.59	1.04	0.54	0.39	0.21	0.24	MCM3AP-AS1	chr21	lncRNA	MCM3AP antisense RNA 1
ENSG00000135074.16	3535.62	-1.05963	0.332251	-3.18924	0.00142649	0.00994479	14.94	17.36	13.72	4.24	8.71	7.44	ADAM19	chr5	protein_coding	ADAM metallopeptidase domain 19
ENSG00000136943.12	403.372	-2.57812	0.356711	-7.22749	4.91997e-13	1.66355e-11	1.48	2.04	3.48	0.4	0.35	0.34	CTSV	chr9	protein_coding	cathepsin V
ENSG00000254951.7	28.0899	-3.04636	0.971199	-3.1367	0.00170863	0.0116558	0.18	0.06	1.06	0.03	0.01	0.11	RP11-494M8.4	chr11	lncRNA	--
ENSG00000104765.16	2861.74	1.23408	0.374638	3.29407	0.000987484	0.00724146	9.92	13.17	7.49	28.6	26.56	12.01	BNIP3L	chr8	protein_coding	BCL2 interacting protein 3 like
ENSG00000004399.13	1189	-1.65719	0.332404	-4.98546	6.18141e-07	9.56616e-06	3.69	3.47	6.83	1.33	1.23	1.6	PLXND1	chr3	protein_coding	plexin D1
ENSG00000257956.1	19.211	6.76942	1.31242	5.15795	2.49663e-07	4.09853e-06	0	0.06	0	1.33	2.55	2.91	NOP56P3	chr12	processed_pseudogene	NOP56 ribonucleoprotein pseudogene 3
ENSG00000188039.16	127.478	-6.54822	0.698741	-9.37146	7.15372e-21	4.72085e-19	0.4	1.11	0.54	0.02	0	0	NWD1	chr19	protein_coding	NACHT and WD repeat domain containing 1
ENSG00000066735.15	16.482	4.26536	0.841364	5.06958	3.987e-07	6.34343e-06	0	0.01	0	0.14	0.08	0.1	KIF26A	chr14	protein_coding	kinesin family member 26A
ENSG00000180263.14	1632.94	-4.26586	0.366024	-11.6546	2.17421e-31	3.02423e-29	7.57	7.86	7.47	0.63	0.25	0.25	FGD6	chr12	protein_coding	FYVE, RhoGEF and PH domain containing 6
ENSG00000111186.13	444.198	6.26658	0.422972	14.8156	1.16145e-49	4.08778e-47	0.08	0.06	0.05	3.15	5.7	5.36	WNT5B	chr12	protein_coding	Wnt family member 5B
ENSG00000138386.17	4446.4	1.09359	0.300475	3.63953	0.00027314	0.0023447	16.11	12.49	14.33	29.44	35.89	20.2	NAB1	chr2	protein_coding	NGFI-A binding protein 1
ENSG00000100626.17	8.87661	3.65819	1.06242	3.44327	0.000574716	0.00454393	0	0.01	0	0.03	0.05	0.02	GALNT16	chr14	protein_coding	polypeptide N-acetylgalactosaminyltransferase 16
ENSG00000204839.9	133.137	-2.48225	0.297969	-8.33055	8.04654e-17	3.87787e-15	1.14	1.42	1.42	0.22	0.22	0.23	MROH6	chr8	protein_coding	maestro heat like repeat family member 6
ENSG00000117322.18	8.01278	-6.43811	1.50293	-4.2837	1.83809e-05	0.000210537	0.15	0.07	0.02	0	0	0	CR2	chr1	protein_coding	complement C3d receptor 2
ENSG00000186812.13	920.268	-1.01583	0.222909	-4.55717	5.18475e-06	6.72079e-05	3.47	3.96	3.06	1.74	1.52	1.59	ZNF397	chr18	protein_coding	zinc finger protein 397
ENSG00000129354.12	1096.7	-9.17105	1.25016	-7.33589	2.20246e-13	7.77524e-12	18.94	23.39	31.04	0.12	0.01	0	AP1M2	chr19	protein_coding	adaptor related protein complex 1 subunit mu 2
ENSG00000160932.11	3605.5	-1.40329	0.316677	-4.43129	9.36694e-06	0.000114158	47.31	43.42	56.12	13.4	13.91	24.6	LY6E	chr8	protein_coding	lymphocyte antigen 6 family member E
ENSG00000171533.12	45.5594	2.06987	0.472265	4.38286	1.17133e-05	0.000139389	0.08	0.04	0.08	0.27	0.35	0.18	MAP6	chr11	protein_coding	microtubule associated protein 6
ENSG00000267577.1	75.0725	1.05757	0.351629	3.00762	0.00263303	0.0167523	0.78	0.61	0.81	1.18	1.35	1.74	DNAAF3-AS1	chr19	lncRNA	DNAAF3 antisense RNA 1
ENSG00000261587.2	19.4603	-2.17611	0.566726	-3.8398	0.000123136	0.00116131	0.28	0.4	0.38	0.09	0.06	0.07	TMEM249	chr8	protein_coding	transmembrane protein 249
ENSG00000185049.16	918.902	-1.16866	0.263533	-4.43459	9.2249e-06	0.000112722	5.88	6.31	6.46	2.27	2.18	3.31	NELFA	chr4	protein_coding	negative elongation factor complex member A
ENSG00000277559.1	152.107	1.13261	0.268788	4.21377	2.5114e-05	0.000279661	1.61	1.68	1.56	3.09	3.25	3.58	RP11-434E6.4	chr16	lncRNA	--
ENSG00000159842.16	2522.16	1.31291	0.227447	5.77238	7.81585e-09	1.59119e-07	3.09	2.78	2.68	6.39	7.21	6.23	ABR	chr17	protein_coding	ABR activator of RhoGEF and GTPase
ENSG00000163736.4	17.9867	-2.43453	0.724489	-3.36034	0.000778479	0.00591344	0.56	0.92	0.25	0.08	0.16	0.05	PPBP	chr4	protein_coding	pro-platelet basic protein
ENSG00000182158.15	3139.24	1.30844	0.342896	3.81586	0.000135709	0.00126247	3.77	3.99	7.43	9.35	12.66	13.01	CREB3L2	chr7	protein_coding	cAMP responsive element binding protein 3 like 2
ENSG00000139835.14	114.863	-2.12833	0.35226	-6.04192	1.52292e-09	3.44458e-08	1.42	1.98	1.36	0.39	0.22	0.42	GRTP1	chr13	protein_coding	growth hormone regulated TBC protein 1
ENSG00000269113.4	12.1301	5.18113	1.1869	4.36526	1.26974e-05	0.000149872	0	0	0	0.06	0.08	0.08	TRABD2B	chr1	protein_coding	TraB domain containing 2B
ENSG00000272602.6	289.933	-1.59452	0.375147	-4.25039	2.13396e-05	0.000241216	3.25	3.08	1.88	1.2	0.85	0.51	ZNF595	chr4	protein_coding	zinc finger protein 595
ENSG00000115290.10	120.126	-1.97927	0.319247	-6.19982	5.65278e-10	1.36922e-08	1.63	1.4	1.72	0.3	0.4	0.42	GRB14	chr2	protein_coding	growth factor receptor bound protein 14
ENSG00000162409.11	255.308	-2.44362	0.33919	-7.20429	5.83456e-13	1.95854e-11	1.1	1.39	0.93	0.29	0.15	0.15	PRKAA2	chr1	protein_coding	protein kinase AMP-activated catalytic subunit alpha 2
ENSG00000155970.12	304.216	1.39834	0.417959	3.34564	0.00082092	0.00618313	0.9	1.23	0.57	2.9	2.61	1.14	MICU3	chr8	protein_coding	mitochondrial calcium uptake family member 3
ENSG00000273238.3	32.0931	4.76065	0.78024	6.10152	1.05064e-09	2.44053e-08	0.01	0.05	0.01	1.02	0.35	0.44	TMEM271	chr4	protein_coding	transmembrane protein 271
ENSG00000101194.18	78.4771	6.57842	0.792036	8.30572	9.92194e-17	4.74232e-15	0	0.01	0.01	0.4	0.57	0.99	SLC17A9	chr20	protein_coding	solute carrier family 17 member 9
ENSG00000267102.1	32.7526	1.7616	0.485235	3.63041	0.000282973	0.00242195	0.53	0.52	0.72	1.27	2.33	1.94	RP11-686D22.7	chr17	transcribed_processed_pseudogene	--
ENSG00000121440.15	196.427	2.65697	0.336001	7.90761	2.62371e-15	1.11419e-13	0.28	0.22	0.15	1.58	1.24	1.02	PDZRN3	chr3	protein_coding	PDZ domain containing ring finger 3
ENSG00000288602.1	115.54	-2.08982	0.362162	-5.7704	7.90859e-09	1.60725e-07	1.6	2.01	1.07	0.34	0.39	0.28	C8orf44-SGK3	chr8	protein_coding	C8orf44-SGK3 readthrough
ENSG00000137501.17	149.78	1.97686	0.398065	4.96618	6.82843e-07	1.04698e-05	0.08	0.14	0.18	0.73	0.34	0.42	SYTL2	chr11	protein_coding	synaptotagmin like 2
ENSG00000178882.15	1740.89	2.20791	0.499872	4.41696	1.001e-05	0.000120791	8.39	3.29	2.08	12.29	23.72	23.4	RFLNA	chr12	protein_coding	refilin A
ENSG00000140750.17	1208.86	1.06278	0.212974	4.9902	6.03162e-07	9.34679e-06	1.81	1.91	2.14	3.88	3.66	3.91	ARHGAP17	chr16	protein_coding	Rho GTPase activating protein 17
ENSG00000284526.1	148.156	-1.6199	0.380366	-4.2588	2.05527e-05	0.000233342	0.75	1.33	0.87	0.19	0.38	0.31	RP11-666A8.13	chr17	protein_coding	--
ENSG00000167600.14	6.90324	6.26412	1.42595	4.39295	1.11821e-05	0.000133615	0	0	0	0.15	0.09	0.11	CYP2S1	chr19	protein_coding	cytochrome P450 family 2 subfamily S member 1
ENSG00000143153.13	3712.97	-1.46046	0.309399	-4.72031	2.35481e-06	3.29319e-05	58.82	37.29	44.21	14.21	19.96	13.41	ATP1B1	chr1	protein_coding	ATPase Na+/K+ transporting subunit beta 1
ENSG00000224023.10	55.1745	-1.9293	0.457078	-4.22094	2.43291e-05	0.000271311	0.44	0.71	0.74	0.17	0.08	0.22	EDRF1-DT	chr10	lncRNA	EDRF1 divergent transcript
ENSG00000152939.17	447.253	-4.13442	0.296575	-13.9406	3.59096e-44	9.4789e-42	3.55	4	4.15	0.27	0.21	0.14	MARVELD2	chr5	protein_coding	MARVEL domain containing 2
ENSG00000109452.12	866.245	-1.82719	0.384466	-4.75254	2.00878e-06	2.85045e-05	2.36	2.58	2.14	0.97	0.61	0.3	INPP4B	chr4	protein_coding	inositol polyphosphate-4-phosphatase type II B
ENSG00000198216.12	38.5295	6.87665	1.12777	6.09757	1.0769e-09	2.49653e-08	0	0	0	0.07	0.14	0.08	CACNA1E	chr1	protein_coding	calcium voltage-gated channel subunit alpha1 E
ENSG00000254682.1	64.143	-1.66407	0.475047	-3.50296	0.000460125	0.00373193	1.95	3.57	5.14	0.79	0.83	1.51	RP11-660L16.2	chr11	lncRNA	--
ENSG00000164484.12	476.161	2.38233	0.459974	5.17928	2.22747e-07	3.69784e-06	0.95	0.24	0.72	2.78	3.92	2.7	TMEM200A	chr6	protein_coding	transmembrane protein 200A
ENSG00000196535.17	3195.75	-1.13554	0.286497	-3.96355	7.38435e-05	0.000740315	5.59	8.15	7.97	3.13	2.26	3.86	MYO18A	chr17	protein_coding	myosin XVIIIA
ENSG00000233608.4	530.011	2.68738	0.226655	11.8567	1.98609e-32	2.86552e-30	1.84	1.97	1.85	12.32	11.06	10.69	TWIST2	chr2	protein_coding	twist family bHLH transcription factor 2
ENSG00000240065.8	516.81	1.37545	0.338672	4.06132	4.87967e-05	0.000512683	1.73	1.75	2.9	4.5	4.08	6.92	PSMB9	chr6	protein_coding	proteasome 20S subunit beta 9
ENSG00000261167.1	40.1144	-1.34818	0.434235	-3.10473	0.0019045	0.0127602	0.48	0.41	0.34	0.16	0.19	0.1	RP11-517B11.7	chr3	lncRNA	--
ENSG00000224511.2	15.3571	-6.40129	1.39663	-4.58337	4.57534e-06	5.98427e-05	0.06	0.21	0.33	0	0.01	0	LINC00365	chr13	lncRNA	long intergenic non-protein coding RNA 365
ENSG00000185090.15	1048.09	-1.16013	0.301944	-3.84219	0.000121942	0.00115052	13.74	8.37	13.83	4.99	4.24	5.91	MANEAL	chr1	protein_coding	mannosidase endo-alpha like
ENSG00000176692.8	600.456	6.06046	0.58173	10.418	2.0524e-25	1.86231e-23	0.04	0.07	0.34	6.82	9.96	11.33	FOXC2	chr16	protein_coding	forkhead box C2
ENSG00000179954.16	55.6043	1.47414	0.498797	2.95539	0.00312277	0.0193751	0.07	0.06	0.16	0.16	0.3	0.31	SSC5D	chr19	protein_coding	scavenger receptor cysteine rich family member with 5 domains
ENSG00000119630.14	43.4493	2.50299	0.450836	5.55188	2.82621e-08	5.32873e-07	0.07	0.05	0.04	0.39	0.22	0.29	PGF	chr14	protein_coding	placental growth factor
ENSG00000144730.19	92.3489	-3.35343	0.387472	-8.65464	4.94474e-18	2.69627e-16	0.35	0.53	0.42	0.06	0.03	0.03	IL17RD	chr3	protein_coding	interleukin 17 receptor D
ENSG00000171557.17	5.86803	-5.98895	1.47557	-4.05874	4.9338e-05	0.000517414	0.07	0.12	0.06	0	0	0	FGG	chr4	protein_coding	fibrinogen gamma chain
ENSG00000223572.10	42.9236	-3.21491	0.511392	-6.2866	3.24496e-10	8.1577e-09	0.6	0.57	0.9	0.09	0.08	0.03	CKMT1A	chr15	protein_coding	creatine kinase, mitochondrial 1A
ENSG00000100154.14	331.577	1.18685	0.264701	4.48372	7.33534e-06	9.21042e-05	0.37	0.44	0.37	1.07	0.7	0.77	TTC28	chr22	protein_coding	tetratricopeptide repeat domain 28
ENSG00000075089.10	2721	-1.33439	0.417118	-3.19906	0.00137877	0.00966087	21.11	38.92	16.17	14.11	8.9	5.32	ACTR6	chr12	protein_coding	actin related protein 6
ENSG00000205981.8	1128.54	-1.01354	0.233309	-4.34421	1.39781e-05	0.000163411	10.06	10.89	10.26	5.57	3.78	5.18	DNAJC19	chr3	protein_coding	DnaJ heat shock protein family (Hsp40) member C19
ENSG00000113805.8	544.667	-1.38409	0.285586	-4.84649	1.25663e-06	1.84438e-05	2.79	4.98	3.7	1.49	1.38	1.23	CNTN3	chr3	protein_coding	contactin 3
ENSG00000153363.13	560.079	-1.60834	0.237741	-6.76508	1.3324e-11	3.9128e-10	2.81	2.79	3.41	0.97	0.81	0.99	LINC00467	chr1	lncRNA	long intergenic non-protein coding RNA 467
ENSG00000172081.14	1676.85	1.25759	0.233017	5.39697	6.7777e-08	1.21387e-06	5.49	6.19	6.01	11.41	13.67	14.33	MOB3A	chr19	protein_coding	MOB kinase activator 3A
ENSG00000108679.13	3278.57	5.56201	0.345732	16.0876	3.1155e-58	1.53979e-55	0.87	0.8	1.27	29.4	42.48	57.43	LGALS3BP	chr17	protein_coding	galectin 3 binding protein
ENSG00000163909.8	19.8885	2.63625	0.770442	3.42173	0.000622232	0.00487153	0.04	0.01	0.05	0.07	0.16	0.35	HEYL	chr1	protein_coding	hes related family bHLH transcription factor with YRPW motif like
ENSG00000223829.6	126.216	-2.6181	0.326819	-8.01086	1.13912e-15	4.97382e-14	2.85	4.25	3.02	0.48	0.54	0.51	AC004870.4	chr7	lncRNA	--
ENSG00000229891.2	45.4593	-4.31921	0.545601	-7.91643	2.44422e-15	1.04177e-13	1.61	1.85	1.39	0.08	0.09	0.05	LINC01315	chr22	lncRNA	long intergenic non-protein coding RNA 1315
ENSG00000232233.1	11.9519	-2.30536	0.833715	-2.76516	0.00568943	0.032062	0.22	0.38	0.21	0.01	0.02	0.11	LINC02043	chr3	lncRNA	long intergenic non-protein coding RNA 2043
ENSG00000063180.9	83.103	-1.6097	0.564348	-2.85232	0.00434019	0.0255366	0.83	0.87	3.06	0.45	0.31	0.71	CA11	chr19	protein_coding	carbonic anhydrase 11
ENSG00000231806.3	50.262	-1.60958	0.376437	-4.27584	1.90419e-05	0.000217358	0.32	0.28	0.35	0.11	0.08	0.1	PCAT7	chr9	lncRNA	prostate cancer associated transcript 7
ENSG00000129009.13	8.07549	2.86774	0.975077	2.94104	0.00327114	0.0201312	0	0.02	0.04	0.18	0.08	0.12	ISLR	chr15	protein_coding	immunoglobulin superfamily containing leucine rich repeat
ENSG00000165556.10	39.8927	6.92618	1.09739	6.31153	2.76293e-10	6.99129e-09	0.01	0.01	0	0.46	0.49	0.61	CDX2	chr13	protein_coding	caudal type homeobox 2
ENSG00000197822.12	230.606	-5.38162	0.465737	-11.5551	6.95895e-31	9.18463e-29	0.7	0.85	1.41	0.04	0.01	0.02	OCLN	chr5	protein_coding	occludin
ENSG00000142798.20	948.333	-3.82449	0.444578	-8.60251	7.79919e-18	4.12682e-16	1.6	2.02	3.63	0.08	0.2	0.19	HSPG2	chr1	protein_coding	heparan sulfate proteoglycan 2
ENSG00000057704.13	95.0478	1.38722	0.435494	3.18539	0.00144561	0.010063	0.09	0.25	0.26	0.67	0.43	0.37	TMCC3	chr12	protein_coding	transmembrane and coiled-coil domain family 3
ENSG00000203711.14	18.0041	-2.86066	0.763688	-3.74585	0.000179783	0.00161492	0.29	0.22	0.78	0.04	0.03	0.09	C6orf99	chr6	lncRNA	--
ENSG00000144847.13	3.43319	-4.18064	1.6047	-2.60525	0.00918076	0.0472755	0.03	0.05	0.02	0	0	0	IGSF11	chr3	protein_coding	immunoglobulin superfamily member 11
ENSG00000111341.10	330.139	-6.55087	0.552073	-11.8659	1.77899e-32	2.58276e-30	4.38	3.06	9.28	0.03	0.07	0.06	MGP	chr12	protein_coding	matrix Gla protein
ENSG00000135917.16	13.5507	2.72138	0.764752	3.55851	0.00037297	0.00310083	0.01	0	0.02	0.1	0.06	0.05	SLC19A3	chr2	protein_coding	solute carrier family 19 member 3
ENSG00000163064.7	632.892	-1.12529	0.384172	-2.92914	0.00339907	0.0208165	5.06	5.41	12.04	3.15	2.64	3.89	EN1	chr2	protein_coding	engrailed homeobox 1
ENSG00000061938.21	1424.93	-3.11559	0.25937	-12.0121	3.06811e-33	4.59801e-31	4.7	5.85	4.94	0.54	0.44	0.69	TNK2	chr3	protein_coding	tyrosine kinase non receptor 2
ENSG00000070778.13	745.304	1.06967	0.36775	2.9087	0.00362937	0.0220121	1.53	1.13	1.98	1.96	3.99	3.07	PTPN21	chr14	protein_coding	protein tyrosine phosphatase non-receptor type 21
ENSG00000227467.3	64.2471	2.22352	0.521464	4.26399	2.0081e-05	0.000228322	0.15	0.16	0.37	0.61	0.79	1.58	LINC01537	chr11	lncRNA	long intergenic non-protein coding RNA 1537
ENSG00000186907.8	664.383	-2.27719	0.413556	-5.50636	3.66333e-08	6.84047e-07	6.77	8.61	18.53	2.37	1.5	2.71	RTN4RL2	chr11	protein_coding	reticulon 4 receptor like 2
ENSG00000110092.4	9203.3	1.93998	0.38589	5.02729	4.97459e-07	7.81831e-06	28.87	16.25	13.8	47.11	89.57	73.68	CCND1	chr11	protein_coding	cyclin D1
ENSG00000205978.6	15.1826	-4.42605	1.13892	-3.88618	0.000101836	0.000981964	0.02	0.07	0.19	0	0	0.01	NYNRIN	chr14	protein_coding	NYN domain and retroviral integrase containing
ENSG00000178726.7	1060.47	6.37229	0.462758	13.7703	3.84843e-43	9.41002e-41	0.16	0.09	0.21	5.74	15.31	14.41	THBD	chr20	protein_coding	thrombomodulin
ENSG00000162366.8	80.2664	-3.38202	0.643881	-5.25255	1.50007e-07	2.55649e-06	1.61	1.17	4.79	0.11	0.15	0.43	PDZK1IP1	chr1	protein_coding	PDZK1 interacting protein 1
ENSG00000266997.2	249.828	-7.20582	0.551692	-13.0613	5.47836e-39	1.06938e-36	11.9	12.34	15.05	0.11	0	0.15	RP11-886H22.1	chr18	protein_coding	--
ENSG00000286010.1	60.5339	-2.41878	0.450732	-5.36633	8.03558e-08	1.42596e-06	0.37	0.45	0.83	0.1	0.09	0.1	RP11-1136L8.3	chr8	lncRNA	--
ENSG00000261857.7	11.0648	-4.38229	1.05191	-4.16603	3.09954e-05	0.00033755	0.33	0.45	0.57	0.04	0	0.02	MIA	chr19	protein_coding	MIA SH3 domain containing
ENSG00000249628.3	17.3415	3.44164	0.709187	4.85294	1.21645e-06	1.78954e-05	0.03	0.02	0.04	0.28	0.28	0.43	LINC00942	chr12	lncRNA	long intergenic non-protein coding RNA 942
ENSG00000167106.12	521.429	-1.03861	0.301792	-3.44148	0.000578551	0.00456804	2.28	2.16	3.46	1.04	1.13	1.42	FAM102A	chr9	protein_coding	family with sequence similarity 102 member A
ENSG00000181577.16	117.083	-6.66283	1.3591	-4.90237	9.4687e-07	1.41902e-05	0.16	0.42	2.51	0	0.02	0	C6orf223	chr6	lncRNA	chromosome 6 open reading frame 223
ENSG00000164309.15	37.0374	-2.84746	0.746721	-3.81328	0.000137133	0.00127521	0.06	0.04	0.24	0.02	0.02	0.01	CMYA5	chr5	protein_coding	cardiomyopathy associated 5
ENSG00000134853.12	48.4574	7.20747	1.15616	6.23395	4.54824e-10	1.11564e-08	0	0	0	0.4	0.2	0.11	PDGFRA	chr4	protein_coding	platelet derived growth factor receptor alpha
ENSG00000204941.14	13.7954	2.59597	0.814951	3.18543	0.00144539	0.010063	0.04	0.01	0.01	0.11	0.05	0.18	PSG5	chr19	protein_coding	pregnancy specific beta-1-glycoprotein 5
ENSG00000145247.12	566.214	-1.27933	0.302104	-4.23475	2.2881e-05	0.000256517	6.6	7.91	9.44	3.23	2.13	3.92	OCIAD2	chr4	protein_coding	OCIA domain containing 2
ENSG00000082293.13	35.2202	4.22482	0.668228	6.32242	2.57492e-10	6.55842e-09	0.01	0.01	0.01	0.13	0.21	0.08	COL19A1	chr6	protein_coding	collagen type XIX alpha 1 chain
ENSG00000128917.8	23.4013	2.05822	0.682045	3.01772	0.00254687	0.0163024	0.03	0.03	0.08	0.09	0.13	0.32	DLL4	chr15	protein_coding	delta like canonical Notch ligand 4
ENSG00000256950.2	28.939	2.82974	0.632078	4.47688	7.57421e-06	9.45921e-05	0.09	0.08	0.12	0.25	0.8	0.84	RP11-87C12.2	chr12	protein_coding	--
ENSG00000105852.11	94.7523	-2.35688	0.402148	-5.86073	4.60826e-09	9.74024e-08	0.9	0.65	1.29	0.21	0.12	0.2	PON3	chr7	protein_coding	paraoxonase 3
ENSG00000198125.13	5.51409	-5.9002	1.48367	-3.97675	6.98623e-05	0.000704965	0.09	0.13	0.17	0	0	0	MB	chr22	protein_coding	myoglobin
ENSG00000155893.13	605.195	-1.31814	0.496422	-2.65527	0.0079244	0.0418735	0.95	3.16	0.74	0.81	0.49	0.51	PXYLP1	chr3	protein_coding	2-phosphoxylose phosphatase 1
ENSG00000115266.12	15.4026	1.99193	0.621395	3.20557	0.00134793	0.00945955	0.01	0.01	0.01	0.05	0.03	0.05	APC2	chr19	protein_coding	APC regulator of WNT signaling pathway 2
ENSG00000139144.11	9.28918	-6.65173	1.40811	-4.72386	2.3141e-06	3.2382e-05	0.05	0.12	0.06	0	0	0	PIK3C2G	chr12	protein_coding	phosphatidylinositol-4-phosphate 3-kinase catalytic subunit type 2 gamma
ENSG00000185513.17	25.0603	-2.04291	0.535045	-3.8182	0.000134428	0.00125375	0.05	0.07	0.07	0.02	0.01	0.01	L3MBTL1	chr20	protein_coding	L3MBTL histone methyl-lysine binding protein 1
ENSG00000176105.14	8571.6	-1.27945	0.301873	-4.23838	2.25139e-05	0.000252958	66.94	58.79	50.48	27.54	25.47	15.04	YES1	chr18	protein_coding	YES proto-oncogene 1, Src family tyrosine kinase
ENSG00000156050.10	180.227	1.57348	0.279249	5.63469	1.75376e-08	3.40619e-07	0.47	0.38	0.47	1.17	1.31	1.19	FAM161B	chr14	protein_coding	FAM161 centrosomal protein B
ENSG00000187189.11	591.221	1.14135	0.299106	3.81588	0.000135697	0.00126247	2.82	1.94	1.86	4.09	5.34	4.22	TSPYL4	chr6	protein_coding	TSPY like 4
ENSG00000154493.20	5.59457	4.02961	1.38056	2.91883	0.00351353	0.0214478	0	0	0.01	0.02	0.06	0.05	C10orf90	chr10	protein_coding	chromosome 10 open reading frame 90
ENSG00000189221.10	610.853	1.86544	0.291315	6.40352	1.5184e-10	3.95413e-09	0.99	1.36	1.18	3.42	3.34	5.25	MAOA	chrX	protein_coding	monoamine oxidase A
ENSG00000186517.14	2.68879	4.90413	1.71364	2.86182	0.00421213	0.0249452	0	0	0	0.03	0.02	0.02	ARHGAP30	chr1	protein_coding	Rho GTPase activating protein 30
ENSG00000070081.17	998.911	1.12062	0.273159	4.10246	4.08785e-05	0.000436182	1.81	1.58	1.77	4.33	3.63	2.58	NUCB2	chr11	protein_coding	nucleobindin 2
ENSG00000169826.8	2096.4	1.11015	0.281281	3.94676	7.92169e-05	0.000786044	9.5	7.27	9.3	17.77	21.07	13.72	CSGALNACT2	chr10	protein_coding	chondroitin sulfate N-acetylgalactosaminyltransferase 2
ENSG00000106479.11	183.628	-1.22089	0.363498	-3.35872	0.000783042	0.00594314	0.47	0.83	0.97	0.32	0.22	0.38	ZNF862	chr7	protein_coding	zinc finger protein 862
ENSG00000253730.1	9.81516	2.93554	0.875573	3.35271	0.000800246	0.00605108	0.04	0.09	0.17	0.51	0.61	1.07	RP11-893F2.13	chr17	lncRNA	--
ENSG00000125826.21	1445.76	-1.39124	0.488251	-2.84943	0.00437981	0.0257175	4.54	7.09	18.26	2.71	2.84	5.08	RBCK1	chr20	protein_coding	RANBP2-type and C3HC4-type zinc finger containing 1
ENSG00000101307.16	209.83	2.13779	0.480146	4.45238	8.49236e-06	0.000104875	0.24	0.23	0.23	0.45	1.67	0.7	SIRPB1	chr20	protein_coding	signal regulatory protein beta 1
ENSG00000132522.16	1777.8	1.16029	0.247	4.69751	2.63346e-06	3.63258e-05	8.85	8.15	9.34	16.56	16.29	22.24	GPS2	chr17	protein_coding	G protein pathway suppressor 2
ENSG00000126790.12	898.565	1.26192	0.211293	5.97238	2.33823e-09	5.17776e-08	3.65	3.65	3.92	9.25	7.71	8.27	L3HYPDH	chr14	protein_coding	trans-L-3-hydroxyproline dehydratase
ENSG00000173706.14	1436.44	2.18533	0.272867	8.00877	1.15864e-15	5.04955e-14	1.38	1.42	1.05	5.03	6.52	4.76	HEG1	chr3	protein_coding	heart development protein with EGF like domains 1
ENSG00000186283.14	590.091	-1.4305	0.260446	-5.4925	3.96289e-08	7.35843e-07	7.61	6.29	5.85	2.03	2.21	2.61	TOR3A	chr1	protein_coding	torsin family 3 member A
ENSG00000246792.3	9.48823	-2.59934	0.805524	-3.22689	0.00125143	0.00886264	0.08	0.11	0.08	0.02	0.01	0.02	RP11-68L18.1	chr8	lncRNA	--
ENSG00000006432.16	1231.8	-1.17537	0.364101	-3.22815	0.00124595	0.00883464	2.96	3.07	4.19	0.81	1.82	1.55	MAP3K9	chr14	protein_coding	mitogen-activated protein kinase kinase kinase 9
ENSG00000173334.4	1318.25	-1.7589	0.415918	-4.22895	2.34779e-05	0.000262575	9.92	10.07	16.79	1.66	3.84	4.56	TRIB1	chr8	protein_coding	tribbles pseudokinase 1
ENSG00000176092.17	45.9294	-5.75015	0.850103	-6.76406	1.34177e-11	3.93535e-10	0.12	0.42	0.43	0.01	0.01	0	CRYBG2	chr1	protein_coding	crystallin beta-gamma domain containing 2
ENSG00000088812.18	2618.83	1.33118	0.216743	6.14175	8.16192e-10	1.92872e-08	4.35	3.95	4.27	10.01	10.42	9.15	ATRN	chr20	protein_coding	attractin
ENSG00000167216.18	53.1509	-1.25207	0.412375	-3.03624	0.0023955	0.0154785	0.41	0.33	0.36	0.22	0.1	0.12	KATNAL2	chr18	protein_coding	katanin catalytic subunit A1 like 2
ENSG00000282048.1	5.99355	-5.01793	1.46515	-3.42485	0.000615131	0.00482733	0.1	0.09	0.21	0	0	0.01	RP4-590F24.2	chr1	lncRNA	--
ENSG00000006740.17	28.782	1.96442	0.539473	3.64138	0.000271185	0.00232965	0.02	0.06	0.02	0.12	0.11	0.11	ARHGAP44	chr17	protein_coding	Rho GTPase activating protein 44
ENSG00000272620.2	50.0027	-1.42431	0.422562	-3.37065	0.00074992	0.0057227	0.15	0.16	0.13	0.05	0.07	0.03	AFAP1-AS1	chr4	lncRNA	AFAP1 antisense RNA 1
ENSG00000083454.22	174.416	-1.61017	0.3413	-4.71777	2.38445e-06	3.32862e-05	1.77	1.44	1.61	0.47	0.33	0.69	P2RX5	chr17	protein_coding	purinergic receptor P2X 5
ENSG00000160716.6	49.6526	1.75233	0.439961	3.98293	6.8072e-05	0.000688696	0.11	0.07	0.11	0.21	0.29	0.39	CHRNB2	chr1	protein_coding	cholinergic receptor nicotinic beta 2 subunit
ENSG00000130813.18	601.199	1.07792	0.254356	4.23782	2.25703e-05	0.000253401	1.75	2.31	2.54	4.67	3.69	4.71	SHFL	chr19	protein_coding	shiftless antiviral inhibitor of ribosomal frameshifting
ENSG00000255182.2	67.1901	-1.96318	0.523571	-3.74961	0.000177112	0.00159525	0.37	0.31	0.94	0.1	0.1	0.19	CTD-2517M22.14	chr8	lncRNA	--
ENSG00000129657.16	2905.11	1.97512	0.238533	8.28027	1.229e-16	5.81433e-15	2.71	2.75	2.97	8.77	10.51	11.61	SEC14L1	chr17	protein_coding	SEC14 like lipid binding 1
ENSG00000137266.15	206.157	1.5764	0.315031	5.00397	5.61624e-07	8.74395e-06	0.2	0.3	0.36	0.99	0.71	0.71	SLC22A23	chr6	protein_coding	solute carrier family 22 member 23
ENSG00000087245.13	4619.05	3.41734	0.284406	12.0157	2.93802e-33	4.43164e-31	3.4	3.81	5.24	35.78	48.41	39.54	MMP2	chr16	protein_coding	matrix metallopeptidase 2
ENSG00000156510.13	263.91	-3.09917	0.299519	-10.3472	4.3108e-25	3.86624e-23	2.07	3.13	3.12	0.33	0.3	0.27	HKDC1	chr10	protein_coding	hexokinase domain containing 1
ENSG00000196793.14	159.023	-1.5121	0.285389	-5.29838	1.16836e-07	2.03143e-06	2.31	2.09	2.54	0.68	0.83	0.75	ZNF239	chr10	protein_coding	zinc finger protein 239
ENSG00000272398.6	1491.17	-5.05726	0.378899	-13.3472	1.22912e-40	2.64364e-38	30.23	17.95	20.8	1.02	0.55	0.4	CD24	chr6	protein_coding	CD24 molecule
ENSG00000259807.2	90.0865	5.76269	0.60919	9.45959	3.09143e-21	2.10589e-19	0.03	0.02	0	0.78	1.09	0.68	RP11-426C22.4	chr16	lncRNA	--
ENSG00000186889.10	166.738	-1.14959	0.302072	-3.80567	0.000141423	0.0013109	2.01	2.08	1.62	0.96	0.85	0.6	TMEM17	chr2	protein_coding	transmembrane protein 17
ENSG00000249992.2	3527.2	2.06157	0.521932	3.94989	7.81886e-05	0.000776836	16.23	7.94	31.02	35.04	66.65	113.07	TMEM158	chr3	protein_coding	transmembrane protein 158
ENSG00000132122.12	91.9036	3.75275	0.416484	9.01056	2.05008e-19	1.23692e-17	0.07	0.05	0.04	0.76	0.74	0.5	SPATA6	chr1	protein_coding	spermatogenesis associated 6
ENSG00000173988.13	29.2003	-2.14559	0.533002	-4.02548	5.68593e-05	0.000585714	0.13	0.24	0.11	0.05	0.03	0.03	LRRC63	chr13	protein_coding	leucine rich repeat containing 63
ENSG00000186652.10	17.2673	-1.81894	0.597963	-3.04189	0.00235095	0.0152628	0.37	0.27	0.44	0.07	0.12	0.09	PRG2	chr11	protein_coding	proteoglycan 2, pro eosinophil major basic protein
ENSG00000134755.18	572.792	-9.41036	0.773743	-12.1621	4.94503e-34	7.70927e-32	2.08	3.51	1.23	0.01	0	0	DSC2	chr18	protein_coding	desmocollin 2
ENSG00000110328.6	262.228	-1.01488	0.326306	-3.11019	0.00186967	0.012574	2.09	1.88	3.19	1.06	0.89	1.37	GALNT18	chr11	protein_coding	polypeptide N-acetylgalactosaminyltransferase 18
ENSG00000163131.12	125.094	3.08971	0.37255	8.2934	1.10055e-16	5.23868e-15	0.08	0.09	0.11	0.58	0.96	0.69	CTSS	chr1	protein_coding	cathepsin S
ENSG00000108244.17	226.618	-4.75601	1.38904	-3.42395	0.000617182	0.00483852	1.25	0.48	9.36	0.02	0.14	0.22	KRT23	chr17	protein_coding	keratin 23
ENSG00000197467.17	1713.69	7.5654	0.96542	7.83639	4.63695e-15	1.92686e-13	0.02	0.08	0.01	2.33	6.48	11.5	COL13A1	chr10	protein_coding	collagen type XIII alpha 1 chain
ENSG00000022267.19	1530.66	1.63999	0.216357	7.57999	3.45588e-14	1.32034e-12	2.85	3.07	3.48	10.1	8.66	8.7	FHL1	chrX	protein_coding	four and a half LIM domains 1
ENSG00000151690.15	1919.34	-1.00602	0.218144	-4.61174	3.99313e-06	5.28827e-05	10.91	9.98	10.57	4.72	5.17	4.74	MFSD6	chr2	protein_coding	major facilitator superfamily domain containing 6
ENSG00000197415.12	89.2209	-2.35902	0.396867	-5.94409	2.7799e-09	6.07471e-08	0.62	0.68	0.39	0.13	0.11	0.07	VEPH1	chr3	protein_coding	ventricular zone expressed PH domain containing 1
ENSG00000164509.16	488.489	1.24095	0.262609	4.72547	2.29579e-06	3.21453e-05	0.51	0.6	0.78	1.39	1.43	1.33	IL31RA	chr5	protein_coding	interleukin 31 receptor A
ENSG00000188171.16	336.627	-1.31745	0.461733	-2.85328	0.00432705	0.0254786	1.78	2.43	1.02	1.07	0.6	0.3	ZNF626	chr19	protein_coding	zinc finger protein 626
ENSG00000198771.11	7.97144	3.51011	1.23328	2.84616	0.00442499	0.0259173	0	0	0.01	0.01	0.07	0.04	RCSD1	chr1	protein_coding	RCSD domain containing 1
ENSG00000196684.12	34.9183	-7.5939	1.31335	-5.78208	7.37814e-09	1.51002e-07	0.24	0.41	0.87	0.01	0	0	HSH2D	chr19	protein_coding	hematopoietic SH2 domain containing
ENSG00000112394.17	24.0681	-1.81191	0.528643	-3.42748	0.000609212	0.00478411	0.08	0.1	0.06	0.03	0.03	0.01	SLC16A10	chr6	protein_coding	solute carrier family 16 member 10
ENSG00000112977.16	1374.06	-10.1937	0.606953	-16.7948	2.66251e-63	1.93274e-60	18.58	19.44	23.22	0.03	0.01	0.01	DAP	chr5	protein_coding	death associated protein
ENSG00000215246.5	5.52448	5.94385	1.47357	4.03364	5.49201e-05	0.000568512	0	0	0	0.09	0.07	0.06	RP11-43F13.3	chr5	lncRNA	--
ENSG00000153246.13	551.144	1.61228	0.316825	5.08886	3.60223e-07	5.78273e-06	0.39	0.45	0.47	1.31	1.59	0.82	PLA2R1	chr2	protein_coding	phospholipase A2 receptor 1
ENSG00000074181.9	3788.77	1.53261	0.410482	3.73367	0.000188707	0.00168465	2.62	5.56	7.22	9.53	18.38	13.12	NOTCH3	chr19	protein_coding	notch receptor 3
ENSG00000160013.9	3.37988	5.23342	1.69815	3.08183	0.00205732	0.0136269	0	0	0	0.04	0.02	0.08	PTGIR	chr19	protein_coding	prostaglandin I2 receptor
ENSG00000128262.8	23.3167	5.55143	0.993762	5.58627	2.31993e-08	4.42808e-07	0	0	0.01	0.13	0.18	0.3	POM121L9P	chr22	transcribed_unprocessed_pseudogene	POM121 transmembrane nucleoporin like 9, pseudogene
ENSG00000259319.1	34.5953	1.5586	0.521746	2.98728	0.00281476	0.017736	0.12	0.07	0.13	0.23	0.2	0.46	RP11-293M10.6	chr14	lncRNA	--
ENSG00000173210.20	1383.68	2.0077	0.347865	5.77147	7.85807e-09	1.59838e-07	2.17	1.86	1.62	5.05	10.11	5.84	ABLIM3	chr5	protein_coding	actin binding LIM protein family member 3
ENSG00000253417.5	13.0353	-5.2613	1.20736	-4.3577	1.31436e-05	0.00015451	0.26	0.38	0.18	0	0.02	0	LINC02159	chr5	lncRNA	long intergenic non-protein coding RNA 2159
ENSG00000042317.17	91.1233	1.38159	0.475501	2.90555	0.00366611	0.0222064	0.13	0.29	0.13	0.66	0.44	0.24	SPATA7	chr14	protein_coding	spermatogenesis associated 7
ENSG00000250986.1	3.99799	5.47834	1.64234	3.33569	0.00085087	0.00635321	0	0	0	0.02	0.03	0.07	LINC02600	chr4	lncRNA	long intergenic non-protein coding RNA 2600
ENSG00000154133.15	274.002	-1.57333	0.41978	-3.74799	0.000178261	0.00160333	1.6	1	1.98	0.26	0.58	0.59	ROBO4	chr11	protein_coding	roundabout guidance receptor 4
ENSG00000083290.20	603.868	-1.33959	0.230446	-5.81304	6.1347e-09	1.26895e-07	2.16	2.21	2.12	0.78	0.88	0.74	ULK2	chr17	protein_coding	unc-51 like autophagy activating kinase 2
ENSG00000109220.11	306.1	1.31599	0.271851	4.84083	1.29295e-06	1.8925e-05	3.61	3.1	3.81	7.66	9.41	7.38	CHIC2	chr4	protein_coding	cysteine rich hydrophobic domain 2
ENSG00000080493.18	222.243	3.64402	0.345141	10.5581	4.66098e-26	4.41918e-24	0.08	0.13	0.06	1.12	1.05	0.95	SLC4A4	chr4	protein_coding	solute carrier family 4 member 4
ENSG00000137962.13	28030	-2.87753	0.322	-8.93645	4.01889e-19	2.36941e-17	73.93	80.23	45.1	11.03	8.29	6.14	ARHGAP29	chr1	protein_coding	Rho GTPase activating protein 29
ENSG00000187266.14	191.672	1.07818	0.398475	2.70577	0.00681464	0.036968	0.62	1.61	0.77	2.5	1.47	1.94	EPOR	chr19	protein_coding	erythropoietin receptor
ENSG00000241839.10	254.749	1.53354	0.302778	5.06491	4.086e-07	6.4876e-06	0.69	0.87	1.05	2.27	2.8	1.95	PLEKHO2	chr15	protein_coding	pleckstrin homology domain containing O2
ENSG00000159640.17	31.6279	-2.29639	0.5323	-4.31408	1.60267e-05	0.000185585	0.1	0.17	0.2	0.04	0.03	0.02	ACE	chr17	protein_coding	angiotensin I converting enzyme
ENSG00000115232.14	431.568	3.00689	0.524707	5.7306	1.00074e-08	2.00399e-07	0.2	0.4	0.08	2.48	1.64	0.91	ITGA4	chr2	protein_coding	integrin subunit alpha 4
ENSG00000161217.12	3667.47	-1.78819	0.261222	-6.84551	7.62063e-12	2.30795e-10	16.33	14.86	21.67	4.69	5.25	4.35	PCYT1A	chr3	protein_coding	phosphate cytidylyltransferase 1A, choline
ENSG00000276715.4	4.38647	-4.54967	1.54826	-2.93856	0.00329736	0.0202523	0.03	0.08	0.1	0.01	0	0	YWHAEP7	chr17	transcribed_unprocessed_pseudogene	tyrosine 3-monooxygenase/tryptophan 5-monooxygenase activation protein epsilon pseudogene 7
ENSG00000286042.1	153.749	-9.73758	1.21439	-8.01853	1.07019e-15	4.68162e-14	1.69	1.59	1.77	0.01	0	0	LCAL1	chr6	lncRNA	lung cancer associated lncRNA 1
ENSG00000152492.15	4087.91	-1.41069	0.267253	-5.27849	1.30254e-07	2.24791e-06	16.75	18.32	12.92	6.41	6.07	4.4	CCDC50	chr3	protein_coding	coiled-coil domain containing 50
ENSG00000037474.15	4453.05	-1.12726	0.236369	-4.76906	1.85092e-06	2.64259e-05	31.62	23.36	27.02	11.76	11.54	11.89	NSUN2	chr5	protein_coding	NOP2/Sun RNA methyltransferase 2
ENSG00000152413.15	1307.4	-1.56059	0.389126	-4.01051	6.05866e-05	0.00061944	6.15	4.79	12.84	2.19	2.57	2.78	HOMER1	chr5	protein_coding	homer scaffold protein 1
ENSG00000260908.1	12.8322	-6.13764	1.31991	-4.65004	3.31863e-06	4.48188e-05	0.25	0.28	0.34	0	0	0.01	CTB-134H23.3	chr16	transcribed_unprocessed_pseudogene	--
ENSG00000103647.13	9.32045	3.0999	0.88267	3.51196	0.000444813	0.00361658	0.01	0.01	0.02	0.12	0.11	0.07	CORO2B	chr15	protein_coding	coronin 2B
ENSG00000223485.4	576.725	1.63839	0.53689	3.05164	0.00227597	0.0148644	1.91	1.52	5.82	4.72	8.39	13.66	LINC01615	chr6	lncRNA	long intergenic non-protein coding RNA 1615
ENSG00000143473.13	48.8061	2.77791	0.67079	4.14125	3.45415e-05	0.000373019	0.07	0.02	0	0.19	0.26	0.16	KCNH1	chr1	protein_coding	potassium voltage-gated channel subfamily H member 1
ENSG00000164684.13	396.72	-1.1823	0.324293	-3.64578	0.000266584	0.00229521	1.1	0.9	0.71	0.35	0.48	0.28	ZNF704	chr8	protein_coding	zinc finger protein 704
ENSG00000255750.6	24.9525	-2.9877	0.679463	-4.39715	1.0968e-05	0.000131327	0.25	0.46	0.67	0.02	0.1	0.04	RP11-283G6.5	chr12	lncRNA	--
ENSG00000165105.10	938.319	-6.63689	0.38384	-17.2908	5.52126e-67	4.75013e-64	8.1	7.4	5.22	0.08	0.08	0.03	RASEF	chr9	protein_coding	RAS and EF-hand domain containing
ENSG00000137571.11	122.303	4.39509	0.475438	9.24431	2.36761e-20	1.50677e-18	0.04	0.04	0.01	0.66	0.56	0.42	SLCO5A1	chr8	protein_coding	solute carrier organic anion transporter family member 5A1
ENSG00000260944.1	11.392	6.98799	1.37443	5.08427	3.69041e-07	5.91203e-06	0	0	0	1.2	1.18	2.56	FOXC2-AS1	chr16	lncRNA	FOXC2 antisense RNA 1
ENSG00000162913.10	23.5186	-2.95593	0.695945	-4.24737	2.16298e-05	0.000244139	0.17	0.15	0.48	0.03	0.02	0.04	OBSCN-AS1	chr1	lncRNA	OBSCN antisense RNA 1
ENSG00000261730.1	19.9146	-2.80402	0.648509	-4.32379	1.5337e-05	0.000178411	0.91	0.61	0.5	0.04	0.1	0.13	FOXF2-DT	chr6	lncRNA	FOXF2 divergent transcript
ENSG00000163220.11	94.1696	2.7518	0.600906	4.57941	4.6628e-06	6.08154e-05	0.45	1.4	1.32	2.95	4.08	12.73	S100A9	chr1	protein_coding	S100 calcium binding protein A9
ENSG00000230797.3	76.0338	1.09346	0.390277	2.80175	0.00508266	0.0291663	0.6	0.36	0.33	1.02	0.93	0.65	YY2	chrX	protein_coding	YY2 transcription factor
ENSG00000126970.16	22.8757	7.01991	1.2956	5.41826	6.0182e-08	1.08622e-06	0	0	0	0.3	0.13	0.19	ZC4H2	chrX	protein_coding	zinc finger C4H2-type containing
ENSG00000265750.1	75.353	-1.81196	0.363477	-4.98507	6.19402e-07	9.57929e-06	4.48	4.39	2.96	1.18	1.11	0.86	RP11-799B12.4	chr18	lncRNA	--
ENSG00000119986.7	3332.77	-1.92199	0.519385	-3.70051	0.000215164	0.00189177	53.79	55.11	175.08	15.03	16.21	38.78	AVPI1	chr10	protein_coding	arginine vasopressin induced 1
ENSG00000176749.9	175.263	-1.53746	0.326418	-4.71011	2.47584e-06	3.43628e-05	1.84	1.18	1.86	0.5	0.6	0.47	CDK5R1	chr17	protein_coding	cyclin dependent kinase 5 regulatory subunit 1
ENSG00000165209.19	908.665	-2.38198	0.350309	-6.79966	1.04867e-11	3.11903e-10	4.9	5.83	3.2	1.23	0.58	0.72	STRBP	chr9	protein_coding	spermatid perinuclear RNA binding protein
ENSG00000091656.19	176.658	1.83136	0.342955	5.33994	9.29773e-08	1.63867e-06	0.14	0.12	0.1	0.56	0.38	0.28	ZFHX4	chr8	protein_coding	zinc finger homeobox 4
ENSG00000056736.10	48.1108	-6.1508	0.815682	-7.54068	4.67523e-14	1.7573e-12	0.85	0.65	0.81	0.01	0.01	0.01	IL17RB	chr3	protein_coding	interleukin 17 receptor B
ENSG00000260458.3	7.95897	5.48375	1.51138	3.62831	0.000285286	0.00243995	0	0	0.01	0.03	0.29	0.16	KCNJ18	chr17	protein_coding	potassium inwardly rectifying channel subfamily J member 18
ENSG00000228878.8	37.0955	-1.66577	0.505234	-3.29702	0.000977153	0.00717601	0.24	0.31	0.47	0.08	0.07	0.15	SEPTIN7-DT	chr7	lncRNA	SEPTIN7 divergent transcript
ENSG00000154229.12	769.961	4.9218	0.316938	15.5292	2.20077e-54	9.12886e-52	0.12	0.12	0.08	3.83	3.16	2.28	PRKCA	chr17	protein_coding	protein kinase C alpha
ENSG00000072201.14	62.2764	1.87713	0.371604	5.05143	4.38522e-07	6.93134e-06	0.11	0.11	0.13	0.51	0.38	0.32	LNX1	chr4	protein_coding	ligand of numb-protein X 1
ENSG00000214999.3	16.0491	-2.30792	0.682787	-3.38014	0.000724478	0.00555143	0.34	0.42	0.34	0.06	0.02	0.13	AC129492.6	chr17	lncRNA	--
ENSG00000159685.11	130.336	-1.36697	0.324888	-4.20751	2.58202e-05	0.0002867	1.64	1.58	1.83	0.58	0.45	0.81	CHCHD6	chr3	protein_coding	coiled-coil-helix-coiled-coil-helix domain containing 6
ENSG00000112319.20	1029.97	1.55303	0.325507	4.7711	1.8322e-06	2.61909e-05	0.63	0.94	1.08	3.39	1.73	2.22	EYA4	chr6	protein_coding	EYA transcriptional coactivator and phosphatase 4
ENSG00000234899.11	42.1588	-4.08614	0.648363	-6.30224	2.93384e-10	7.40762e-09	0.05	0.13	0.19	0.01	0.01	0.01	SOX9-AS1	chr17	lncRNA	SOX9 antisense RNA 1
ENSG00000237883.2	66.6282	1.35254	0.38876	3.47912	0.000503067	0.00403096	0.8	0.99	0.56	2.53	1.43	1.7	DGUOK-AS1	chr2	lncRNA	DGUOK antisense RNA 1
ENSG00000165071.15	49.4508	1.78921	0.471259	3.79666	0.000146659	0.00135511	0.15	0.27	0.08	0.54	0.56	0.49	TMEM71	chr8	protein_coding	transmembrane protein 71
ENSG00000165521.15	495.381	1.38681	0.414225	3.34797	0.000814063	0.00614356	0.69	0.72	0.45	1.1	2.39	0.96	EML5	chr14	protein_coding	EMAP like 5
ENSG00000173557.15	30.6661	-1.93838	0.58524	-3.31212	0.000925922	0.0068367	0.58	0.61	0.25	0.16	0.14	0.05	FAM166C	chr2	protein_coding	family with sequence similarity 166 member C
ENSG00000279415.1	13.7235	7.25877	1.33966	5.41836	6.01477e-08	1.08622e-06	0	0	0	0.42	0.79	0.72	RP11-1102P22.1	chr16	TEC	--
ENSG00000259341.2	33.1586	-8.48831	1.31366	-6.46155	1.03636e-10	2.74813e-09	0.06	0.14	0.23	0	0	0	RP11-20G13.1	chr15	lncRNA	--
ENSG00000164542.13	100.084	-1.66446	0.428788	-3.88179	0.000103691	0.000997539	0.62	0.75	0.3	0.22	0.15	0.12	KIAA0895	chr7	protein_coding	KIAA0895
ENSG00000203877.8	40.1412	-1.47808	0.4622	-3.19792	0.00138424	0.00969385	0.38	0.45	0.22	0.14	0.08	0.14	RIPPLY2	chr6	protein_coding	ripply transcriptional repressor 2
ENSG00000165757.9	145.035	-2.11272	0.391845	-5.39171	6.97897e-08	1.24704e-06	0.5	0.55	0.78	0.21	0.09	0.1	JCAD	chr10	protein_coding	junctional cadherin 5 associated
ENSG00000204262.14	179.122	1.80754	0.316516	5.71074	1.12484e-08	2.24282e-07	0.32	0.18	0.29	0.98	0.81	0.86	COL5A2	chr2	protein_coding	collagen type V alpha 2 chain
ENSG00000203497.2	65.3793	1.41981	0.466951	3.04061	0.00236102	0.0153154	0.88	0.61	1.88	2.34	2.92	3.19	PDCD4-AS1	chr10	lncRNA	PDCD4 antisense RNA 1
ENSG00000168779.20	282.646	2.13028	0.406651	5.2386	1.61798e-07	2.7314e-06	0.37	0.32	0.85	1.77	2.36	2.21	SHOX2	chr3	protein_coding	short stature homeobox 2
ENSG00000159618.16	25.3681	-4.61522	0.757146	-6.09554	1.09066e-09	2.52341e-08	0.24	0.2	0.2	0	0.01	0.01	ADGRG5	chr16	protein_coding	adhesion G protein-coupled receptor G5
ENSG00000134202.11	353.322	2.01359	0.262584	7.66836	1.74206e-14	6.82401e-13	0.86	0.67	0.65	3.15	2.58	2.56	GSTM3	chr1	protein_coding	glutathione S-transferase mu 3
ENSG00000162426.16	23.1036	2.45362	0.627324	3.91125	9.18197e-05	0.000898433	0.05	0.05	0.1	0.22	0.27	0.55	SLC45A1	chr1	protein_coding	solute carrier family 45 member 1
ENSG00000095203.15	787.424	-1.29942	0.43938	-2.95739	0.00310259	0.0192855	4.3	4.71	1.41	1.71	1.32	0.94	EPB41L4B	chr9	protein_coding	erythrocyte membrane protein band 4.1 like 4B
ENSG00000230795.3	19.7836	1.74979	0.658479	2.65733	0.00787626	0.0416665	0.16	0.17	0.32	0.29	0.68	1.03	HLA-K	chr6	unprocessed_pseudogene	major histocompatibility complex, class I, K (pseudogene)
ENSG00000116133.13	15260.9	-3.52916	0.36564	-9.652	4.82042e-22	3.43477e-20	87.76	118.61	129.29	8.01	5.32	13.91	DHCR24	chr1	protein_coding	24-dehydrocholesterol reductase
ENSG00000284999.1	4.98319	4.7867	1.48897	3.21477	0.00130548	0.00918662	0	0.03	0	0.17	0.25	0.31	RP11-114N1.1	chr6	lncRNA	--
ENSG00000025039.15	143.699	-2.73807	0.325416	-8.41405	3.96076e-17	1.97435e-15	0.96	1.21	1.48	0.2	0.17	0.15	RRAGD	chr6	protein_coding	Ras related GTP binding D
ENSG00000175352.11	241.454	2.45641	0.389125	6.31265	2.74296e-10	6.94834e-09	0.42	0.69	0.24	2.37	2.53	1.96	NRIP3	chr11	protein_coding	nuclear receptor interacting protein 3
ENSG00000141524.17	85.7891	-3.54904	0.586617	-6.05002	1.44832e-09	3.29834e-08	0.16	0.27	0.57	0.03	0.01	0.04	TMC6	chr17	protein_coding	transmembrane channel like 6
ENSG00000278291.1	140.36	-3.40141	0.367248	-9.2619	2.00819e-20	1.28862e-18	1.77	1.29	1.23	0.12	0.16	0.1	RP11-172H24.4	chr13	lncRNA	--
ENSG00000130635.16	9835.6	8.15635	0.347609	23.4642	9.47703e-122	4.40284e-118	0.17	0.16	0.12	34.08	56.54	29.97	COL5A1	chr9	protein_coding	collagen type V alpha 1 chain
ENSG00000089127.15	50.9103	4.77838	0.561128	8.51566	1.6564e-17	8.49371e-16	0.01	0.01	0.01	0.2	0.16	0.17	OAS1	chr12	protein_coding	2'-5'-oligoadenylate synthetase 1
ENSG00000184731.6	325.327	-4.80287	0.478056	-10.0467	9.50165e-24	7.83284e-22	2.89	2.21	6.26	0.08	0.16	0.14	FAM110C	chr2	protein_coding	family with sequence similarity 110 member C
ENSG00000075340.23	2977.05	-3.92504	0.278478	-14.0946	4.09833e-45	1.13333e-42	11.14	12.9	8.67	0.88	0.55	0.59	ADD2	chr2	protein_coding	adducin 2
ENSG00000172318.5	18.5614	2.83491	0.7274	3.89732	9.72649e-05	0.000945737	0.01	0.03	0.02	0.27	0.11	0.07	B3GALT1	chr2	protein_coding	beta-1,3-galactosyltransferase 1
ENSG00000233332.1	4.23006	-5.51711	1.55093	-3.55729	0.000374705	0.00311191	0.15	0.1	0.11	0	0	0	RP4-799P18.2	chr1	lncRNA	--
ENSG00000092096.18	3.69568	4.33546	1.56658	2.76747	0.00564928	0.0318977	0.01	0	0	0.05	0.03	0.03	SLC22A17	chr14	protein_coding	solute carrier family 22 member 17
ENSG00000243742.5	34.6089	4.50206	0.718601	6.26503	3.72751e-10	9.29037e-09	0.01	0.03	0.02	0.2	0.41	0.56	RPLP0P2	chr11	transcribed_processed_pseudogene	ribosomal protein lateral stalk subunit P0 pseudogene 2
ENSG00000144834.14	10.2648	-6.79706	1.68597	-4.03156	5.54088e-05	0.000573059	0.11	0.01	0.76	0	0	0	TAGLN3	chr3	protein_coding	transgelin 3
ENSG00000154529.15	13.275	6.22822	1.33527	4.66438	3.09544e-06	4.20739e-05	0	0	0	0.07	0.04	0.03	CNTNAP3B	chr9	protein_coding	contactin associated protein family member 3B
ENSG00000106078.19	495.392	-6.47442	0.515964	-12.5482	4.06571e-36	6.99574e-34	1.65	0.71	2.67	0.02	0.02	0.02	COBL	chr7	protein_coding	cordon-bleu WH2 repeat protein
ENSG00000137285.11	6.61292	3.21122	1.16295	2.76127	0.0057577	0.0323996	0	0	0.02	0.06	0.08	0.06	TUBB2B	chr6	protein_coding	tubulin beta 2B class IIb
ENSG00000179820.16	1323.41	9.81956	1.12312	8.74311	2.26788e-18	1.26636e-16	0.03	0.01	0.02	2.34	23.46	15.77	MYADM	chr19	protein_coding	myeloid associated differentiation marker
ENSG00000079308.20	660.818	-4.45623	0.399051	-11.1671	5.90988e-29	6.66411e-27	1.4	1.72	2.64	0.05	0.08	0.12	TNS1	chr2	protein_coding	tensin 1
ENSG00000101425.14	22.8244	2.97024	0.771377	3.85057	0.000117841	0.00111769	0.02	0.02	0.11	0.23	0.26	0.64	BPI	chr20	protein_coding	bactericidal permeability increasing protein
ENSG00000112773.16	1485.45	1.13504	0.335227	3.38588	0.000709505	0.00545781	3.41	3.61	4.36	12.13	6	5.53	TENT5A	chr6	protein_coding	terminal nucleotidyltransferase 5A
ENSG00000145569.6	222.415	-3.28644	0.598817	-5.48821	4.06023e-08	7.50917e-07	1.35	2.36	0.57	0.23	0.14	0.04	OTULINL	chr5	protein_coding	OTU deubiquitinase with linear linkage specificity like
ENSG00000180938.6	25.8876	-8.13054	1.26921	-6.40598	1.49407e-10	3.89515e-09	0.36	0.48	0.33	0	0	0	ZNF572	chr8	protein_coding	zinc finger protein 572
ENSG00000118898.16	817.181	-3.71794	0.309079	-12.0291	2.49898e-33	3.79403e-31	3.9	4.29	6.43	0.32	0.3	0.43	PPL	chr16	protein_coding	periplakin
ENSG00000154856.13	57.5642	9.325	1.24006	7.51978	5.48703e-14	2.0426e-12	0	0	0	0.45	0.35	0.55	APCDD1	chr18	protein_coding	APC down-regulated 1
ENSG00000042493.16	4849.02	-1.02374	0.30194	-3.39053	0.000697584	0.00539241	46.39	71.27	82.05	26.09	27.73	37.65	CAPG	chr2	protein_coding	capping actin protein, gelsolin like
ENSG00000159337.7	11.9911	-3.46471	0.894419	-3.8737	0.000107194	0.00102808	0.05	0.1	0.17	0	0.01	0.01	PLA2G4D	chr15	protein_coding	phospholipase A2 group IVD
ENSG00000141639.12	592.798	-5.4214	0.626379	-8.65515	4.92277e-18	2.69061e-16	2.17	1.35	7.76	0.04	0.06	0.14	MAPK4	chr18	protein_coding	mitogen-activated protein kinase 4
ENSG00000115602.17	1752.84	5.2035	1.03011	5.05138	4.38635e-07	6.93134e-06	0.12	0.17	0.91	5.62	11.46	23.76	IL1RL1	chr2	protein_coding	interleukin 1 receptor like 1
ENSG00000166377.20	561.764	-1.32986	0.243637	-5.45838	4.80488e-08	8.80224e-07	1.26	1.56	1.17	0.55	0.42	0.52	ATP9B	chr18	protein_coding	ATPase phospholipid transporting 9B (putative)
ENSG00000213362.3	73.2482	1.15732	0.401286	2.88402	0.00392635	0.0234888	2.41	2.4	1.29	5.9	3.33	3.61	FTH1P12	chr9	processed_pseudogene	ferritin heavy chain 1 pseudogene 12
ENSG00000184164.15	894.986	1.49491	0.258957	5.77281	7.79609e-09	1.58995e-07	2.4	1.84	2.47	5.29	5.87	6.53	CRELD2	chr22	protein_coding	cysteine rich with EGF like domains 2
ENSG00000223813.3	8.15035	-3.48745	1.13635	-3.06898	0.00214791	0.0141502	0.08	0.45	0.25	0	0.01	0.05	AC007255.8	chr7	lncRNA	--
ENSG00000133863.9	116.873	5.27166	1.22007	4.32078	1.55481e-05	0.000180584	0.02	0.02	0	0.71	0.49	0.14	TEX15	chr8	protein_coding	testis expressed 15, meiosis and synapsis associated
ENSG00000205129.9	39.5772	2.03146	0.504932	4.02323	5.74049e-05	0.000590287	0.16	0.29	0.4	1.07	1.42	0.72	C4orf47	chr4	protein_coding	chromosome 4 open reading frame 47
ENSG00000184788.14	6.65602	-5.17158	1.43173	-3.61211	0.000303711	0.00258232	0.04	0.03	0.06	0	0	0	SATL1	chrX	protein_coding	spermidine/spermine N1-acetyl transferase like 1
ENSG00000276261.1	13.1532	2.24927	0.729476	3.08341	0.00204644	0.013578	0.33	0.29	0.05	0.91	0.9	1.15	RP11-1060J15.9	chr12	lncRNA	--
ENSG00000166147.15	5695.72	1.79541	0.439924	4.08118	4.4808e-05	0.000473973	2.21	1.94	6.03	12.35	12.56	8.16	FBN1	chr15	protein_coding	fibrillin 1
ENSG00000204860.5	106.63	-1.85303	0.410692	-4.51198	6.42265e-06	8.16147e-05	1.08	1.41	0.73	0.43	0.22	0.19	FAM201A	chr9	lncRNA	family with sequence similarity 201 member A
ENSG00000117013.17	7.86053	-3.41219	1.06612	-3.20058	0.00137153	0.00961644	0.11	0.09	0.05	0.01	0	0.02	KCNQ4	chr1	protein_coding	potassium voltage-gated channel subfamily Q member 4
ENSG00000182307.14	2685.18	-1.01436	0.241331	-4.2032	2.63173e-05	0.000291662	23.62	17.43	19.93	9.18	9.04	10.08	C8orf33	chr8	protein_coding	chromosome 8 open reading frame 33
ENSG00000136689.19	271.451	-9.66353	1.12292	-8.6057	7.58503e-18	4.04112e-16	1.97	3.55	6.9	0.01	0.01	0	IL1RN	chr2	protein_coding	interleukin 1 receptor antagonist
ENSG00000126822.18	401.7	-2.51044	0.347549	-7.22325	5.07591e-13	1.71378e-11	1.48	1.66	1.05	0.34	0.19	0.16	PLEKHG3	chr14	protein_coding	pleckstrin homology and RhoGEF domain containing G3
ENSG00000070731.11	55.4276	-1.65238	0.397221	-4.15985	3.18461e-05	0.000346002	0.49	0.77	0.82	0.19	0.18	0.25	ST6GALNAC2	chr17	protein_coding	ST6 N-acetylgalactosaminide alpha-2,6-sialyltransferase 2
ENSG00000285708.1	67.8166	-1.61165	0.363337	-4.4357	9.17726e-06	0.000112258	0.66	0.65	0.97	0.23	0.21	0.25	RP11-79P21.2	chr3	protein_coding	--
ENSG00000221955.11	293.237	-1.23151	0.321754	-3.82748	0.000129462	0.00121243	1.59	1.65	2.22	1.04	0.54	0.62	SLC12A8	chr3	protein_coding	solute carrier family 12 member 8
ENSG00000243989.9	41.924	-1.202	0.405506	-2.96419	0.00303481	0.01893	0.32	0.24	0.36	0.12	0.11	0.14	ACY1	chr3	protein_coding	aminoacylase 1
ENSG00000205847.6	4.72376	-5.67613	1.52382	-3.72493	0.000195366	0.00173876	0.16	0.27	0.16	0	0	0	OR7E91P	chr2	transcribed_unprocessed_pseudogene	olfactory receptor family 7 subfamily E member 91 pseudogene
ENSG00000126709.16	141.446	1.91541	0.368352	5.19995	1.99345e-07	3.33616e-06	1.34	1.01	2.32	5.25	5.42	5.87	IFI6	chr1	protein_coding	interferon alpha inducible protein 6
ENSG00000272808.4	137.456	-1.21589	0.341207	-3.56351	0.000365933	0.00304778	0.5	0.77	0.48	0.21	0.19	0.3	RP11-66B24.7	chr15	lncRNA	--
ENSG00000038427.16	3521.31	2.52271	0.386519	6.52674	6.72171e-11	1.81768e-09	1.54	1.98	1.76	14.95	9	4.66	VCAN	chr5	protein_coding	versican
ENSG00000248405.10	162.146	-6.44288	0.564756	-11.4082	3.80309e-30	4.72417e-28	1.66	2.3	3.33	0.03	0.02	0.03	PRR5-ARHGAP8	chr22	protein_coding	PRR5-ARHGAP8 readthrough
ENSG00000254639.1	33.107	2.90528	0.532867	5.45216	4.97605e-08	9.10148e-07	0.36	0.19	0.33	1.57	1.82	2.79	CTD-2589M5.5	chr11	lncRNA	--
ENSG00000165533.19	1095.65	1.95834	0.266296	7.35401	1.9235e-13	6.85291e-12	1.86	1.73	1.73	6.72	7.58	4.96	TTC8	chr14	protein_coding	tetratricopeptide repeat domain 8
ENSG00000133937.5	12.6696	7.13978	1.34094	5.32445	1.01257e-07	1.77786e-06	0	0	0	0.65	0.33	0.57	GSC	chr14	protein_coding	goosecoid homeobox
ENSG00000168140.5	142.876	2.53113	0.4135	6.12123	9.28552e-10	2.16995e-08	0.35	0.27	0.5	1.29	2.7	1.93	VASN	chr16	protein_coding	vasorin
ENSG00000258940.2	21.0053	1.59549	0.569084	2.80361	0.00505343	0.0290416	0.28	0.2	0.09	0.6	0.45	0.57	RP11-407N17.5	chr14	lncRNA	--
ENSG00000003987.14	16.7181	4.28773	0.929553	4.61268	3.97504e-06	5.26733e-05	0.01	0.01	0	0.08	0.17	0.06	MTMR7	chr8	protein_coding	myotubularin related protein 7
ENSG00000077984.6	91.1343	1.60508	0.502761	3.19252	0.00141035	0.00984702	1.09	1.04	1.62	1.9	2.39	6.35	CST7	chr20	protein_coding	cystatin F
ENSG00000036672.16	39.7246	2.11151	0.547852	3.85415	0.00011613	0.00110376	0.1	0.03	0.1	0.29	0.22	0.49	USP2	chr11	protein_coding	ubiquitin specific peptidase 2
ENSG00000236914.4	52.5047	1.32162	0.440973	2.99705	0.00272603	0.017273	0.34	0.3	0.17	0.89	0.57	0.44	LINC01852	chr15	lncRNA	long intergenic non-protein coding RNA 1852
ENSG00000112972.15	10051.6	-3.51987	0.319475	-11.0177	3.14044e-28	3.30087e-26	41.3	94.5	72.28	5.63	5.69	5.53	HMGCS1	chr5	protein_coding	3-hydroxy-3-methylglutaryl-CoA synthase 1
ENSG00000128602.11	48.3659	3.21177	0.470245	6.83	8.49151e-12	2.55174e-10	0.04	0.04	0.06	0.41	0.31	0.56	SMO	chr7	protein_coding	smoothened, frizzled class receptor
ENSG00000287917.1	37.1991	1.43412	0.4969	2.88614	0.00390004	0.023361	0.27	0.25	0.41	0.45	0.89	0.99	RP11-867O8.11	chr11	lncRNA	--
ENSG00000196460.14	139.589	1.83353	0.301885	6.07361	1.25064e-09	2.88205e-08	0.36	0.6	0.43	1.65	1.5	1.49	RFX8	chr2	protein_coding	regulatory factor X8
ENSG00000065609.14	20.154	-3.03663	0.736021	-4.12574	3.69541e-05	0.000397595	0.06	0.12	0.22	0.02	0.01	0.02	SNAP91	chr6	protein_coding	synaptosome associated protein 91
ENSG00000157510.14	187.985	2.69459	0.43459	6.20032	5.63496e-10	1.36633e-08	0.2	0.29	0.08	1.27	1.28	0.88	AFAP1L1	chr5	protein_coding	actin filament associated protein 1 like 1
ENSG00000272092.1	15.8912	1.8679	0.649766	2.87473	0.00404378	0.0240978	0.22	0.14	0.11	0.33	0.51	0.72	RP11-350N15.5	chr8	lncRNA	--
ENSG00000137331.12	12802.2	1.2236	0.444255	2.75428	0.00588207	0.0329558	82.49	129.2	210.62	178.96	250.06	487.07	IER3	chr6	protein_coding	immediate early response 3
ENSG00000196405.13	176.237	1.87708	0.267011	7.02995	2.06601e-12	6.64699e-11	0.18	0.18	0.18	0.58	0.6	0.66	EVL	chr14	protein_coding	Enah/Vasp-like
ENSG00000148516.23	2335.66	3.48606	0.339746	10.2608	1.05868e-24	9.24514e-23	1.39	0.82	1.06	11.24	14.81	8.13	ZEB1	chr10	protein_coding	zinc finger E-box binding homeobox 1
ENSG00000102003.11	56.9413	1.24547	0.376589	3.30724	0.000942189	0.00694236	0.18	0.14	0.17	0.29	0.39	0.39	SYP	chrX	protein_coding	synaptophysin
ENSG00000103381.12	805.159	9.10122	0.557938	16.3122	8.07783e-60	4.57658e-57	0.01	0.02	0.01	6.38	6.42	4.72	CPPED1	chr16	protein_coding	calcineurin like phosphoesterase domain containing 1
ENSG00000258919.1	7.48473	-2.97618	1.0808	-2.75368	0.00589298	0.0329878	0.31	0.56	0.96	0.05	0	0.17	RP11-1029J19.4	chr14	lncRNA	--
ENSG00000109814.12	3377.58	1.00948	0.25902	3.89732	9.72628e-05	0.000945737	12.29	12.78	16.2	27.53	29.08	21	UGDH	chr4	protein_coding	UDP-glucose 6-dehydrogenase
ENSG00000287963.1	4.2365	5.5585	1.5714	3.53728	0.00040427	0.00333125	0	0	0	0.04	0.02	0.04	RP11-265I24.1	chr5	lncRNA	--
ENSG00000128886.12	154.382	-2.46455	0.422511	-5.83312	5.4401e-09	1.13436e-07	1.77	3.97	2.06	0.61	0.26	0.46	ELL3	chr15	protein_coding	elongation factor for RNA polymerase II 3
ENSG00000178075.20	195.223	-1.04368	0.360385	-2.89602	0.00377924	0.022743	0.55	1.12	0.96	0.5	0.4	0.29	GRAMD1C	chr3	protein_coding	GRAM domain containing 1C
ENSG00000136490.9	123.655	1.65838	0.284534	5.82843	5.59514e-09	1.16512e-07	0.29	0.33	0.31	0.86	0.92	0.95	LIMD2	chr17	protein_coding	LIM domain containing 2
ENSG00000179598.6	535.659	-1.55299	0.305695	-5.0802	3.77045e-07	6.01537e-06	8.78	5.65	8.45	1.99	2.65	2.65	PLD6	chr17	protein_coding	phospholipase D family member 6
ENSG00000127863.16	274.426	2.93814	0.503272	5.83808	5.28058e-09	1.10407e-07	0.43	0.15	0.33	2.67	2.98	0.92	TNFRSF19	chr13	protein_coding	TNF receptor superfamily member 19
ENSG00000224687.2	64.1089	-1.7018	0.460306	-3.69709	0.000218081	0.00191379	0.68	0.47	1.12	0.19	0.29	0.17	RASAL2-AS1	chr1	lncRNA	RASAL2 antisense RNA 1
ENSG00000257354.2	100.282	1.5304	0.36537	4.18863	2.80638e-05	0.000308079	0.14	0.11	0.18	0.33	0.5	0.35	RP11-631N16.2	chr12	lncRNA	--
ENSG00000161681.16	26.7715	5.3249	0.88712	6.00246	1.9435e-09	4.34092e-08	0	0	0	0.09	0.09	0.17	SHANK1	chr19	protein_coding	SH3 and multiple ankyrin repeat domains 1
ENSG00000139572.4	7.8372	6.4492	1.39547	4.62153	3.80922e-06	5.06783e-05	0	0	0	0.18	0.18	0.17	GPR84	chr12	protein_coding	G protein-coupled receptor 84
ENSG00000259518.2	5.00603	3.20605	1.22942	2.60777	0.00911349	0.0470438	0.02	0.01	0	0.06	0.06	0.11	LINC01583	chr15	lncRNA	long intergenic non-protein coding RNA 1583
ENSG00000104892.17	69.9603	-4.48053	0.47721	-9.389	6.05721e-21	4.0316e-19	0.76	1.04	0.92	0.03	0.05	0.04	KLC3	chr19	protein_coding	kinesin light chain 3
ENSG00000245248.8	169.286	1.27272	0.352799	3.6075	0.000309164	0.00262772	0.36	0.23	0.17	0.56	0.53	0.63	USP2-AS1	chr11	lncRNA	USP2 antisense RNA 1 (head to head)
ENSG00000187720.14	2793.75	1.60755	0.276332	5.81748	5.97431e-09	1.23798e-07	2.06	2.46	1.96	4.67	6.23	7.42	THSD4	chr15	protein_coding	thrombospondin type 1 domain containing 4
ENSG00000139132.16	359.564	-1.77894	0.380249	-4.67835	2.89189e-06	3.95616e-05	1.22	1.64	0.75	0.24	0.43	0.3	FGD4	chr12	protein_coding	FYVE, RhoGEF and PH domain containing 4
ENSG00000225614.4	1816.76	5.2731	0.553906	9.51985	1.7343e-21	1.19544e-19	0.19	0.05	0.25	2.54	8.19	6.81	ZNF469	chr16	protein_coding	zinc finger protein 469
ENSG00000140876.11	58.3056	-1.4676	0.383932	-3.82256	0.000132072	0.00123357	1.07	1.63	1.18	0.58	0.33	0.41	NUDT7	chr16	protein_coding	nudix hydrolase 7
ENSG00000171346.16	97.8545	-3.18196	0.602466	-5.28156	1.28089e-07	2.21218e-06	0.34	0.82	1.04	0.03	0.04	0.15	KRT15	chr17	protein_coding	keratin 15
ENSG00000115993.13	3031.72	1.21554	0.25081	4.84645	1.2569e-06	1.84438e-05	6.08	6.49	5.43	15.6	13.44	10.13	TRAK2	chr2	protein_coding	trafficking kinesin protein 2
ENSG00000157227.14	4728.06	3.15753	0.373277	8.45895	2.69807e-17	1.35364e-15	3.72	4.35	7.21	26.65	47.56	52.17	MMP14	chr14	protein_coding	matrix metallopeptidase 14
ENSG00000214860.5	12.0023	-6.03938	1.34472	-4.49118	7.08308e-06	8.92261e-05	0.21	0.25	0.41	0.01	0	0	EVPLL	chr17	protein_coding	envoplakin like
ENSG00000129910.8	19.0615	4.49177	0.859875	5.22375	1.75334e-07	2.95044e-06	0.01	0.01	0.01	0.11	0.26	0.17	CDH15	chr16	protein_coding	cadherin 15
ENSG00000242173.10	4.65113	-5.65559	1.81394	-3.11784	0.00182182	0.0123128	0.04	0.01	0.32	0	0	0	ARHGDIG	chr16	protein_coding	Rho GDP dissociation inhibitor gamma
ENSG00000137699.17	1235.33	-5.50917	0.414666	-13.2858	2.79788e-40	5.70105e-38	5.24	4.64	7.93	0.11	0.19	0.07	TRIM29	chr11	protein_coding	tripartite motif containing 29
ENSG00000002746.15	26.5617	1.52708	0.499026	3.06011	0.00221256	0.0145226	0.02	0.03	0.02	0.08	0.07	0.05	HECW1	chr7	protein_coding	HECT, C2 and WW domain containing E3 ubiquitin protein ligase 1
ENSG00000164920.9	161.971	-1.79378	0.466097	-3.84851	0.000118839	0.00112582	3.36	1.94	1.03	0.44	0.48	0.79	OSR2	chr8	protein_coding	odd-skipped related transciption factor 2
ENSG00000213694.6	6815.36	1.72194	0.456993	3.76798	0.000164572	0.00149857	5.95	2.04	9.05	18.65	18.44	15.8	S1PR3	chr9	protein_coding	sphingosine-1-phosphate receptor 3
ENSG00000124920.14	21.634	2.10625	0.654337	3.21891	0.00128677	0.00907146	0.01	0.04	0.01	0.11	0.06	0.07	MYRF	chr11	protein_coding	myelin regulatory factor
ENSG00000233384.3	209.076	-1.29831	0.289889	-4.47865	7.51162e-06	9.40633e-05	1.81	1.99	1.54	0.69	0.51	0.83	CNIH3-AS2	chr1	lncRNA	CNIH3 antisense RNA 2
ENSG00000171867.18	6818.85	1.47594	0.243241	6.06779	1.29682e-09	2.98256e-08	32.5	35.46	29.76	82.83	98.19	72.14	PRNP	chr20	protein_coding	prion protein
ENSG00000223969.6	94.1187	-1.12729	0.349524	-3.22522	0.00125874	0.00890899	0.59	0.63	0.94	0.39	0.26	0.27	AC002456.2	chr7	lncRNA	--
ENSG00000287760.1	3.66263	5.35214	1.60188	3.34115	0.000834318	0.00625779	0	0	0	0.12	0.16	0.2	RP11-71L14.5	chr16	lncRNA	--
ENSG00000284610.1	3.16426	5.14104	1.69367	3.03544	0.00240186	0.0155109	0	0	0	0.02	0.04	0.07	RP11-481A20.11	chr8	transcribed_unprocessed_pseudogene	--
ENSG00000095539.15	87.3147	-2.28073	0.506671	-4.50141	6.75048e-06	8.53139e-05	0.45	0.44	1.15	0.1	0.1	0.2	SEMA4G	chr10	protein_coding	semaphorin 4G
ENSG00000227292.1	7.77492	-5.40265	1.46506	-3.68766	0.000226323	0.00198013	0.19	0.68	0.95	0	0	0.04	AC009229.5	chr2	lncRNA	--
ENSG00000101236.17	1549.7	1.81907	0.303135	6.00086	1.96279e-09	4.3798e-08	1.72	2.04	2.88	9.69	5.73	6.66	RNF24	chr20	protein_coding	ring finger protein 24
ENSG00000162738.6	127.142	-5.53491	0.555926	-9.9562	2.36952e-23	1.88499e-21	0.69	1.49	1.28	0.04	0.02	0	VANGL2	chr1	protein_coding	VANGL planar cell polarity protein 2
ENSG00000245812.3	17.0157	7.56574	1.30268	5.80783	6.32894e-09	1.30448e-07	0	0	0	0.32	0.19	0.23	LINC02202	chr5	lncRNA	long intergenic non-protein coding RNA 2202
ENSG00000242317.1	2.9775	5.05453	1.74009	2.90475	0.00367544	0.0222557	0	0	0	0.09	0.26	0.37	RP11-875H7.5	chr3	lncRNA	--
ENSG00000183671.12	70.2882	1.88448	0.506492	3.72066	0.000198704	0.00176172	0.21	0.36	0.22	1.29	1.06	0.36	GPR1	chr2	protein_coding	--
ENSG00000267270.6	53.3279	-2.58255	0.528055	-4.89068	1.00487e-06	1.49917e-05	0.32	0.57	0.25	0.11	0.03	0.04	PARD6G-AS1	chr18	lncRNA	PARD6G antisense RNA 1
ENSG00000198797.7	17.2625	-3.41395	0.787316	-4.33618	1.44978e-05	0.000169231	0.14	0.26	0.13	0	0.03	0.02	BRINP2	chr1	protein_coding	BMP/retinoic acid inducible neural specific 2
ENSG00000157168.20	334.633	2.12829	0.418723	5.08281	3.71887e-07	5.9473e-06	0.21	0.09	0.13	0.39	0.55	0.82	NRG1	chr8	protein_coding	neuregulin 1
ENSG00000128573.26	14.6374	2.9947	0.857178	3.49368	0.000476414	0.00384658	0	0.01	0	0.05	0.03	0.03	FOXP2	chr7	protein_coding	forkhead box P2
ENSG00000118113.12	18.423	5.79785	1.1632	4.98439	6.21575e-07	9.60649e-06	0.01	0.01	0	0.16	0.26	0.31	MMP8	chr11	protein_coding	matrix metallopeptidase 8
ENSG00000124788.19	896.283	1.06257	0.308667	3.44244	0.000576495	0.00455634	0.56	0.96	0.72	1.87	1.43	1.08	ATXN1	chr6	protein_coding	ataxin 1
ENSG00000143036.17	63.4684	-2.32625	0.406134	-5.72778	1.01752e-08	2.03583e-07	0.72	1.24	0.79	0.16	0.14	0.21	SLC44A3	chr1	protein_coding	solute carrier family 44 member 3
ENSG00000248371.5	9.56077	6.73799	1.38885	4.8515	1.22534e-06	1.80148e-05	0	0	0	0.38	0.74	0.49	LINC02056	chr5	lncRNA	long intergenic non-protein coding RNA 2056
ENSG00000223803.1	63.8134	-3.43472	0.484211	-7.09344	1.30817e-12	4.28596e-11	5.46	8.05	10.57	1.14	0.41	0.58	RPS20P14	chr3	processed_pseudogene	ribosomal protein S20 pseudogene 14
ENSG00000154188.10	1643.16	1.51459	0.425747	3.55748	0.000374428	0.00311072	3.07	2.34	3.43	12.56	7.95	3.38	ANGPT1	chr8	protein_coding	angiopoietin 1
ENSG00000071537.14	4689.01	1.05291	0.278722	3.77764	0.00015832	0.00144731	8.13	7.73	7.79	19.08	16.36	10.59	SEL1L	chr14	protein_coding	SEL1L adaptor subunit of ERAD E3 ubiquitin ligase
ENSG00000256751.6	20.8934	-3.67662	0.689397	-5.33309	9.65554e-08	1.70044e-06	0.15	0.24	0.18	0.03	0.01	0.01	PLBD1-AS1	chr12	lncRNA	PLBD1 antisense RNA 1
ENSG00000010810.17	464.163	2.8047	0.282599	9.92466	3.25211e-23	2.54355e-21	0.43	0.41	0.32	2.11	2.47	2.98	FYN	chr6	protein_coding	FYN proto-oncogene, Src family tyrosine kinase
ENSG00000241684.6	4.93533	5.78439	1.55235	3.72621	0.000194384	0.001732	0	0	0	0.02	0.04	0.01	ADAMTS9-AS2	chr3	lncRNA	ADAMTS9 antisense RNA 2
ENSG00000204397.9	34.9881	2.5217	0.521732	4.83332	1.34277e-06	1.95541e-05	0.13	0.12	0.21	0.55	0.77	1.12	CARD16	chr11	transcribed_unprocessed_pseudogene	caspase recruitment domain family member 16
ENSG00000261604.1	10.8265	-4.35385	1.21241	-3.59107	0.000329318	0.0027797	0.14	0.43	0.05	0.02	0.01	0	CTD-2636A23.2	chr5	lncRNA	--
ENSG00000154240.17	44.3887	2.62143	0.561213	4.67101	2.99723e-06	4.09159e-05	0.03	0.07	0.01	0.21	0.27	0.18	CEP112	chr17	protein_coding	centrosomal protein 112
ENSG00000149418.11	1710.54	-7.38489	0.31904	-23.1472	1.54974e-118	5.99982e-115	18.13	19.17	23.94	0.12	0.13	0.09	ST14	chr11	protein_coding	ST14 transmembrane serine protease matriptase
ENSG00000136099.13	2.44324	-4.72497	1.75823	-2.68734	0.00720233	0.0387544	0.03	0.02	0.02	0	0	0	PCDH8	chr13	protein_coding	protocadherin 8
ENSG00000135525.19	1168.74	-5.39835	0.3356	-16.0857	3.21538e-58	1.55604e-55	8.19	8.1	14.76	0.24	0.23	0.22	MAP7	chr6	protein_coding	microtubule associated protein 7
ENSG00000116833.14	59.6317	2.95412	0.456086	6.47711	9.34959e-11	2.49062e-09	0.03	0.05	0.05	0.22	0.43	0.31	NR5A2	chr1	protein_coding	nuclear receptor subfamily 5 group A member 2
ENSG00000187608.10	191.857	1.8199	0.305329	5.96046	2.51524e-09	5.54332e-08	2.71	2.59	1.94	9.66	5.97	8.44	ISG15	chr1	protein_coding	ISG15 ubiquitin like modifier
ENSG00000136155.17	23.7204	-6.11473	1.19858	-5.10166	3.36695e-07	5.42378e-06	0.23	0.48	0.12	0.01	0	0	SCEL	chr13	protein_coding	sciellin
ENSG00000172243.18	7.36866	-5.32041	1.45658	-3.65268	0.000259521	0.00224021	0.08	0.14	0.03	0.01	0	0	CLEC7A	chr12	protein_coding	C-type lectin domain containing 7A
ENSG00000158315.11	11.8988	-2.03423	0.740039	-2.74881	0.00598119	0.0333743	0.08	0.19	0.23	0.05	0.04	0.02	RHBDL2	chr1	protein_coding	rhomboid like 2
ENSG00000155961.5	88.7405	4.87636	0.495539	9.84052	7.53201e-23	5.81266e-21	0.05	0.01	0.06	1.07	1	1.42	RAB39B	chrX	protein_coding	RAB39B, member RAS oncogene family
ENSG00000161791.14	1179.34	3.65633	0.241023	15.17	5.58502e-52	2.16224e-49	0.35	0.3	0.31	3.54	4.06	3.66	FMNL3	chr12	protein_coding	formin like 3
ENSG00000135750.15	1530.41	-2.91271	0.214349	-13.5887	4.6759e-42	1.09714e-39	20.08	19.22	17.44	2.46	2.24	2.35	KCNK1	chr1	protein_coding	potassium two pore domain channel subfamily K member 1
ENSG00000109917.11	4003.86	1.01217	0.284704	3.55516	0.000377742	0.00313266	8.89	7.3	11.62	14.79	17.83	19.78	ZPR1	chr11	protein_coding	ZPR1 zinc finger
ENSG00000081692.13	1941.96	-1.12297	0.318803	-3.52246	0.000427555	0.00349338	15.85	11.65	18.09	5.06	5.81	8.71	JMJD4	chr1	protein_coding	jumonji domain containing 4
ENSG00000205177.6	44.1179	1.82667	0.501208	3.64454	0.00026787	0.00230458	0.32	0.34	0.95	1.72	1.66	1.97	C11orf91	chr11	protein_coding	chromosome 11 open reading frame 91
ENSG00000152766.6	15.9247	-3.07092	0.82976	-3.70097	0.000214779	0.00188909	0.12	0.33	0.08	0.04	0.01	0.01	ANKRD22	chr10	protein_coding	ankyrin repeat domain 22
ENSG00000176920.13	107.178	-7.32083	0.82332	-8.89184	6.01057e-19	3.49049e-17	1.01	2.14	1.54	0.01	0.02	0	FUT2	chr19	protein_coding	fucosyltransferase 2
ENSG00000144369.13	538.879	1.58516	0.297355	5.33086	9.77502e-08	1.72018e-06	1.2	1.21	1.08	4.41	3.14	2.28	FAM171B	chr2	protein_coding	family with sequence similarity 171 member B
ENSG00000119862.13	238.284	-1.66303	0.271599	-6.12313	9.17566e-10	2.14644e-08	2.27	1.98	2.57	0.8	0.59	0.63	LGALSL	chr2	protein_coding	galectin like
ENSG00000166986.15	6295.75	1.00013	0.351287	2.84705	0.0044126	0.0258708	12.12	13.11	19.03	19.29	23.18	40.05	MARS1	chr12	protein_coding	methionyl-tRNA synthetase 1
ENSG00000128805.15	139.545	8.74138	1.0627	8.22565	1.94132e-16	9.07341e-15	0	0	0	1.04	0.95	0.87	ARHGAP22	chr10	protein_coding	Rho GTPase activating protein 22
ENSG00000204592.9	3933.96	1.02105	0.265929	3.83957	0.000123252	0.00116194	17.37	20.48	28.06	39.27	41.32	44.25	HLA-E	chr6	protein_coding	major histocompatibility complex, class I, E
ENSG00000058085.15	20224.4	-1.0955	0.284058	-3.85661	0.000114971	0.00109409	92.35	86.02	122.97	39.33	53.62	38.3	LAMC2	chr1	protein_coding	laminin subunit gamma 2
ENSG00000184349.14	671.715	-1.14495	0.30665	-3.73373	0.000188666	0.00168465	4.36	4.58	3.01	1.92	1.92	1.21	EFNA5	chr5	protein_coding	ephrin A5
ENSG00000255468.7	50.0335	1.71532	0.432189	3.9689	7.22043e-05	0.000726075	0.26	0.13	0.29	0.61	0.68	0.79	RP11-867G23.8	chr11	lncRNA	--
ENSG00000108061.12	2447.37	1.17259	0.316242	3.70789	0.000208995	0.00184591	8.89	9.91	6.67	22.66	19.45	11.66	SHOC2	chr10	protein_coding	SHOC2 leucine rich repeat scaffold protein
ENSG00000184979.10	34.8814	-1.22867	0.440529	-2.78907	0.00528589	0.0301463	0.73	0.71	0.51	0.3	0.18	0.3	USP18	chr22	protein_coding	ubiquitin specific peptidase 18
ENSG00000091622.16	731.827	-2.81202	0.326627	-8.60926	7.35343e-18	3.92673e-16	3.16	3.42	2.32	0.3	0.53	0.34	PITPNM3	chr17	protein_coding	PITPNM family member 3
ENSG00000164400.6	582.494	5.44092	0.628351	8.65905	4.75715e-18	2.60622e-16	0.66	0.48	1.32	11.02	18.04	70.64	CSF2	chr5	protein_coding	colony stimulating factor 2
ENSG00000102854.16	3137.45	-2.30843	0.299021	-7.71997	1.16353e-14	4.65191e-13	42.04	41.39	65.98	9.71	7.29	11.33	MSLN	chr16	protein_coding	mesothelin
ENSG00000163947.12	260.036	-1.428	0.367363	-3.88715	0.000101426	0.000978416	1.01	1.97	1.32	0.65	0.52	0.32	ARHGEF3	chr3	protein_coding	Rho guanine nucleotide exchange factor 3
ENSG00000163412.13	415.338	-1.92971	0.307423	-6.27707	3.45022e-10	8.64564e-09	1.62	1.52	1.36	0.44	0.43	0.24	EIF4E3	chr3	protein_coding	eukaryotic translation initiation factor 4E family member 3
ENSG00000116981.4	9.96264	5.81049	1.35551	4.28659	1.81438e-05	0.000208027	0	0	0	0.04	0.06	0.05	NT5C1A	chr1	protein_coding	5'-nucleotidase, cytosolic IA
ENSG00000204287.14	14.1659	6.32732	1.39595	4.53261	5.82591e-06	7.46442e-05	0.02	0	0	0.21	0.91	0.41	HLA-DRA	chr6	protein_coding	major histocompatibility complex, class II, DR alpha
ENSG00000108406.10	1237.73	1.13962	0.302147	3.77174	0.000162115	0.00147851	3.31	3.72	2.68	8.46	7.07	4.52	DHX40	chr17	protein_coding	DEAH-box helicase 40
ENSG00000103942.13	732.78	-1.93199	0.250143	-7.72354	1.1314e-14	4.53125e-13	1.82	1.91	2.13	0.55	0.5	0.38	HOMER2	chr15	protein_coding	homer scaffold protein 2
ENSG00000224459.1	6.90748	6.26491	1.42742	4.38898	1.13884e-05	0.000135801	0	0	0	0.6	0.36	0.55	SLC25A34-AS1	chr1	lncRNA	SLC25A34 and TMEM82 antisense RNA 1
ENSG00000242086.8	466.67	-1.70903	0.250193	-6.83083	8.44239e-12	2.54026e-10	0.85	1.14	1.03	0.33	0.24	0.29	MUC20-OT1	chr3	lncRNA	MUC20 overlapping transcript
ENSG00000196517.13	1448.03	1.47494	0.288791	5.10729	3.26807e-07	5.27547e-06	2.88	4.89	3.1	9.23	7.91	11.03	SLC6A9	chr1	protein_coding	solute carrier family 6 member 9
ENSG00000171124.13	47.4612	-7.14276	1.14277	-6.2504	4.09408e-10	1.01279e-08	0.34	0.82	1.09	0	0.01	0.01	FUT3	chr19	protein_coding	fucosyltransferase 3 (Lewis blood group)
ENSG00000260418.1	2.59029	-4.81055	1.75862	-2.73541	0.00623021	0.0344493	0.32	0.2	0.51	0	0	0	RP3-406A7.7	chr6	lncRNA	--
ENSG00000128567.17	5809.48	-3.47689	0.35503	-9.79322	1.20404e-22	9.02213e-21	48.72	28.49	36.88	2.04	3.83	3.66	PODXL	chr7	protein_coding	podocalyxin like
ENSG00000188112.9	711.789	-1.75662	0.440777	-3.98528	6.74003e-05	0.000682494	3.25	3.89	4.75	0.44	1.16	1.64	C6orf132	chr6	protein_coding	chromosome 6 open reading frame 132
ENSG00000147854.17	5705.03	1.01805	0.343375	2.96484	0.00302845	0.0188955	8.61	13.2	6.49	23.21	18.05	12.35	UHRF2	chr9	protein_coding	ubiquitin like with PHD and ring finger domains 2
ENSG00000105894.12	7.82001	-4.505	1.29554	-3.47731	0.00050647	0.00405403	0.2	0.34	0.15	0	0.03	0	PTN	chr7	protein_coding	pleiotrophin
ENSG00000022556.16	509.02	-2.18026	0.289054	-7.54273	4.60223e-14	1.73266e-12	3.34	3.02	3.43	0.6	0.52	0.9	NLRP2	chr19	protein_coding	NLR family pyrin domain containing 2
ENSG00000078043.16	1314.69	-1.01493	0.265174	-3.82742	0.000129495	0.00121243	2.88	2.47	2.07	1.36	1.16	0.93	PIAS2	chr18	protein_coding	protein inhibitor of activated STAT 2
ENSG00000141753.7	14858.6	3.71581	0.371606	9.99934	1.53413e-23	1.24602e-21	19.36	19.91	31.34	188.85	247.01	428.59	IGFBP4	chr17	protein_coding	insulin like growth factor binding protein 4
ENSG00000197385.6	471.778	-1.44442	0.361043	-4.00069	6.3158e-05	0.000643182	5.43	5.75	3.97	2.42	1.84	0.97	ZNF860	chr3	protein_coding	zinc finger protein 860
ENSG00000179859.10	389.573	1.00724	0.281812	3.57417	0.000351337	0.0029431	1.86	1.81	2.82	4.59	3.72	3.95	RNF227	chr17	protein_coding	ring finger protein 227
ENSG00000153208.17	9.48509	2.26632	0.843473	2.6869	0.00721194	0.0387972	0.01	0.04	0.01	0.08	0.08	0.08	MERTK	chr2	protein_coding	MER proto-oncogene, tyrosine kinase
ENSG00000235750.10	455.205	-3.51025	0.463679	-7.57042	3.72022e-14	1.41435e-12	3.57	2.61	6.8	0.18	0.41	0.47	KIAA0040	chr1	protein_coding	KIAA0040
ENSG00000137821.12	210.502	1.54952	0.346272	4.47487	7.64567e-06	9.53447e-05	0.29	0.31	0.2	0.89	0.81	0.48	LRRC49	chr15	protein_coding	leucine rich repeat containing 49
ENSG00000167912.6	14.5241	-2.51116	0.666656	-3.76679	0.000165358	0.00150458	0.19	0.14	0.15	0.02	0.03	0.03	RP11-25K19.1	chr8	lncRNA	--
ENSG00000276141.4	38.0924	2.0761	0.450725	4.60614	4.10221e-06	5.41729e-05	0.05	0.04	0.06	0.21	0.23	0.15	WHAMMP3	chr15	transcribed_unprocessed_pseudogene	WAS protein homolog associated with actin, golgi membranes and microtubules pseudogene 3
ENSG00000174013.8	2423.78	-2.40035	0.353974	-6.78114	1.1923e-11	3.52814e-10	19.82	18.78	11.91	4.14	3.05	1.82	FBXO45	chr3	protein_coding	F-box protein 45
ENSG00000124143.10	12.4708	-2.3352	0.87723	-2.66202	0.00776743	0.0411658	0.16	0.12	0.2	0.07	0	0.02	ARHGAP40	chr20	protein_coding	Rho GTPase activating protein 40
ENSG00000168679.18	109.75	1.37511	0.460328	2.98723	0.00281514	0.017736	0.26	0.33	0.84	1.08	1.36	1.02	SLC16A4	chr1	protein_coding	solute carrier family 16 member 4
ENSG00000083307.12	809.991	-9.91426	0.741099	-13.3778	8.15573e-41	1.78726e-38	7.15	8.74	3.97	0.01	0	0	GRHL2	chr8	protein_coding	grainyhead like transcription factor 2
ENSG00000234602.9	90.6224	-1.36493	0.324513	-4.20611	2.59806e-05	0.000288206	1.74	1.45	1.32	0.67	0.47	0.51	MCIDAS	chr5	protein_coding	multiciliate differentiation and DNA synthesis associated cell cycle protein
ENSG00000131941.8	481.908	-2.48037	0.265175	-9.35371	8.46254e-21	5.53736e-19	4.69	4.4	3.52	0.85	0.66	0.61	RHPN2	chr19	protein_coding	rhophilin Rho GTPase binding protein 2
ENSG00000231863.2	34.4982	-1.71952	0.600358	-2.86416	0.00418117	0.0248083	0.19	0.16	0.61	0.1	0.08	0.09	RP3-428L16.1	chr6	lncRNA	--
ENSG00000240204.3	107.91	-1.47887	0.39036	-3.78849	0.000151568	0.00139491	5.45	4.05	2.61	1.27	1.08	1.74	SMKR1	chr7	protein_coding	small lysine rich protein 1
ENSG00000276386.1	3.22279	5.16368	1.67981	3.07396	0.00211236	0.0139517	0	0	0	0.07	0.03	0.02	CNTNAP3P2	chr9	unprocessed_pseudogene	CNTNAP3 pseudogene 2
ENSG00000162892.16	1539.4	5.02315	0.583778	8.60457	7.66049e-18	4.06268e-16	0.72	1.31	1.42	8.89	26.49	68.26	IL24	chr1	protein_coding	interleukin 24
ENSG00000147894.17	121.938	9.44452	1.23018	7.67732	1.62449e-14	6.38498e-13	0	0	0	1	0.83	0.58	C9orf72	chr9	protein_coding	C9orf72-SMCR8 complex subunit
ENSG00000250742.4	14.6921	4.09197	0.86694	4.72001	2.35828e-06	3.29605e-05	0.01	0.01	0.01	0.11	0.12	0.21	LINC02381	chr12	lncRNA	long intergenic non-protein coding RNA 2381
ENSG00000065717.15	96.0367	2.74523	0.490228	5.5999	2.14471e-08	4.11682e-07	0.1	0.1	0.24	0.62	0.72	1.44	TLE2	chr19	protein_coding	TLE family member 2, transcriptional corepressor
ENSG00000261371.6	122.162	2.87594	0.623446	4.61297	3.96948e-06	5.26296e-05	0.04	0.03	0.21	0.53	0.66	0.73	PECAM1	chr17	protein_coding	platelet and endothelial cell adhesion molecule 1
ENSG00000261054.1	10.5103	-2.21697	0.816138	-2.71642	0.00659921	0.0360266	0.2	0.18	0.12	0.07	0.02	0.01	RP11-6O2.4	chr15	lncRNA	--
ENSG00000109472.14	1821.77	1.96378	0.328998	5.96895	2.3878e-09	5.28249e-08	4.76	4.41	8.47	26.09	21.11	17.46	CPE	chr4	protein_coding	carboxypeptidase E
ENSG00000138669.10	57.3953	-2.73013	0.462042	-5.90882	3.44566e-09	7.39052e-08	0.3	0.42	0.69	0.07	0.07	0.06	PRKG2	chr4	protein_coding	protein kinase cGMP-dependent 2
ENSG00000175471.19	1310.78	-2.18945	0.224938	-9.73355	2.16899e-22	1.59948e-20	3.75	4.68	4.77	0.89	0.9	0.92	MCTP1	chr5	protein_coding	multiple C2 and transmembrane domain containing 1
ENSG00000262152.7	228.387	-7.38202	1.25644	-5.87535	4.21962e-09	8.95137e-08	0.72	1.03	3.8	0.03	0.01	0	LINC00514	chr16	protein_coding	--
ENSG00000143842.15	876.253	-1.42438	0.394973	-3.60627	0.000310629	0.00263921	2.83	2.98	6.93	1.27	1.33	1.83	SOX13	chr1	protein_coding	SRY-box transcription factor 13
ENSG00000272141.1	6.68231	-5.17656	1.41187	-3.66646	0.000245927	0.00213238	0.29	0.38	0.31	0.03	0	0	RP11-465B22.8	chr1	lncRNA	--
ENSG00000112378.12	3547.73	-1.3897	0.277269	-5.01212	5.38335e-07	8.40953e-06	30.58	35.15	25.04	13.05	11.4	7.97	PERP	chr6	protein_coding	p53 apoptosis effector related to PMP22
ENSG00000213742.7	207.041	-1.00137	0.265843	-3.76679	0.000165362	0.00150458	0.96	1.18	1.28	0.54	0.47	0.59	ZNF337-AS1	chr20	lncRNA	ZNF337 antisense RNA 1
ENSG00000154639.19	524.981	-3.16697	0.473949	-6.68209	2.35559e-11	6.72212e-10	4.26	5.36	2.04	0.7	0.33	0.2	CXADR	chr21	protein_coding	CXADR Ig-like cell adhesion molecule
ENSG00000169372.13	346.774	1.12282	0.384837	2.91766	0.00352671	0.0215131	1.09	1.24	1.45	1.99	1.62	4.11	CRADD	chr12	protein_coding	CASP2 and RIPK1 domain containing adaptor with death domain
ENSG00000163734.4	8236.29	2.60717	0.553413	4.71107	2.46416e-06	3.42345e-05	24.53	7.34	45.17	91.13	127.9	220.78	CXCL3	chr4	protein_coding	C-X-C motif chemokine ligand 3
ENSG00000229771.2	8.00061	2.85141	0.959279	2.97245	0.00295435	0.0185027	0.01	0.03	0.04	0.12	0.14	0.32	RP4-644L1.2	chr20	lncRNA	--
ENSG00000168461.13	9409.38	1.05096	0.263131	3.99404	6.4956e-05	0.000660045	21.61	28.57	32.88	46.52	57.08	56.44	RAB31	chr18	protein_coding	RAB31, member RAS oncogene family
ENSG00000241484.10	58.3386	-7.44382	1.08869	-6.8374	8.06434e-12	2.42966e-10	0.46	0.67	0.61	0	0.01	0	ARHGAP8	chr22	protein_coding	Rho GTPase activating protein 8
ENSG00000108587.16	3312.01	1.26251	0.246001	5.13215	2.86458e-07	4.67942e-06	5.17	4.05	5.4	10.55	11.81	10.44	GOSR1	chr17	protein_coding	golgi SNAP receptor complex member 1
ENSG00000084764.12	112.559	-2.18638	0.309828	-7.05676	1.70428e-12	5.50607e-11	1.06	1.32	1.39	0.29	0.22	0.26	MAPRE3	chr2	protein_coding	microtubule associated protein RP/EB family member 3
ENSG00000118946.12	57.1511	2.02991	0.474232	4.28041	1.86547e-05	0.000213463	0.1	0.06	0.04	0.17	0.29	0.29	PCDH17	chr13	protein_coding	protocadherin 17
ENSG00000183696.14	2670.25	-1.89178	0.422628	-4.47622	7.59768e-06	9.48342e-05	13.91	17.3	36.89	4.19	4.76	8.17	UPP1	chr7	protein_coding	uridine phosphorylase 1
ENSG00000175003.15	21.8085	-2.72071	0.622102	-4.37341	1.22321e-05	0.000144674	0.51	0.45	0.27	0.09	0.03	0.06	SLC22A1	chr6	protein_coding	solute carrier family 22 member 1
ENSG00000110245.12	18.0558	7.65273	1.28998	5.93243	2.98481e-09	6.47983e-08	0	0	0	0.96	0.91	1.07	APOC3	chr11	protein_coding	apolipoprotein C3
ENSG00000196159.14	381.169	2.75129	0.3336	8.24726	1.62065e-16	7.58992e-15	0.12	0.07	0.15	0.84	0.69	0.64	FAT4	chr4	protein_coding	FAT atypical cadherin 4
ENSG00000163923.10	1013.67	-1.52622	0.235232	-6.48815	8.68988e-11	2.31754e-09	34.78	39.61	33.68	12.02	9.64	13.49	RPL39L	chr3	protein_coding	ribosomal protein L39 like
ENSG00000166448.15	10.3264	4.94134	1.21558	4.06501	4.80297e-05	0.000505906	0.01	0	0	0.09	0.1	0.1	TMEM130	chr7	protein_coding	transmembrane protein 130
ENSG00000242550.6	24.0529	-4.32465	0.922311	-4.68893	2.74637e-06	3.77265e-05	0.39	0.14	0.73	0	0.05	0.01	SERPINB10	chr18	protein_coding	serpin family B member 10
ENSG00000183742.13	144.376	-5.40128	0.430516	-12.5461	4.17759e-36	7.13539e-34	0.71	0.75	0.65	0.02	0.02	0.01	MACC1	chr7	protein_coding	MET transcriptional regulator MACC1
ENSG00000187185.4	16.3782	2.63492	0.703029	3.74795	0.000178285	0.00160333	0.04	0.05	0.07	0.16	0.31	0.45	CTD-2600O9.1	chr16	lncRNA	--
ENSG00000064999.15	1333.1	-1.10887	0.221642	-5.00296	5.64575e-07	8.784e-06	5.4	5.82	4.67	2.49	2.02	2.4	ANKS1A	chr6	protein_coding	ankyrin repeat and sterile alpha motif domain containing 1A
ENSG00000260454.2	49.9309	7.25653	1.13924	6.3696	1.89521e-10	4.87528e-09	0	0	0.03	0.79	1.51	2.15	RP11-367F23.2	chr9	lncRNA	--
ENSG00000174837.15	5.84576	5.023	1.46729	3.42332	0.00061862	0.00484686	0	0.01	0	0.05	0.06	0.11	ADGRE1	chr19	protein_coding	adhesion G protein-coupled receptor E1
ENSG00000182612.10	182.422	-1.33434	0.283313	-4.70975	2.48018e-06	3.43953e-05	1.4	1.35	1.32	0.66	0.41	0.46	TSPAN10	chr17	protein_coding	tetraspanin 10
ENSG00000101187.16	2311.09	1.47697	0.317693	4.64904	3.33484e-06	4.50116e-05	7.32	8.44	6.95	18.29	12.96	28.01	SLCO4A1	chr20	protein_coding	solute carrier organic anion transporter family member 4A1
ENSG00000141506.15	3.3154	5.20913	1.71559	3.03635	0.00239462	0.0154771	0	0	0	0.01	0.02	0.03	PIK3R5	chr17	protein_coding	phosphoinositide-3-kinase regulatory subunit 5
ENSG00000179044.16	29.4944	-1.42011	0.464185	-3.05935	0.00221817	0.0145512	0.27	0.44	0.33	0.11	0.11	0.15	EXOC3L1	chr16	protein_coding	exocyst complex component 3 like 1
ENSG00000097096.9	287.883	-2.55819	0.296461	-8.62909	6.18405e-18	3.34068e-16	1.92	2.28	1.5	0.26	0.32	0.32	SYDE2	chr1	protein_coding	synapse defective Rho GTPase homolog 2
ENSG00000136928.7	76.0638	6.53375	0.749978	8.71193	2.98747e-18	1.65623e-16	0.01	0	0.01	0.38	0.61	0.42	GABBR2	chr9	protein_coding	gamma-aminobutyric acid type B receptor subunit 2
ENSG00000119681.12	1246.52	-1.24031	0.268734	-4.61536	3.92411e-06	5.21471e-05	4.06	4.34	5.9	1.67	2.07	1.9	LTBP2	chr14	protein_coding	latent transforming growth factor beta binding protein 2
ENSG00000133216.17	371.971	1.23833	0.280305	4.4178	9.97109e-06	0.000120384	0.35	0.54	0.43	0.87	1.1	0.92	EPHB2	chr1	protein_coding	EPH receptor B2
ENSG00000132698.15	365.933	-9.5074	0.888642	-10.6988	1.03118e-26	1.01068e-24	8.38	10.54	13.2	0.03	0.01	0	RAB25	chr1	protein_coding	RAB25, member RAS oncogene family
ENSG00000182670.13	4961.03	-1.16551	0.224924	-5.1818	2.19753e-07	3.65401e-06	10.22	11.04	10.78	5.28	4.38	3.73	TTC3	chr21	protein_coding	tetratricopeptide repeat domain 3
ENSG00000009950.16	7.9127	-2.7945	1.08163	-2.58361	0.00977721	0.0497186	0.02	0.03	0.16	0.01	0.01	0	MLXIPL	chr7	protein_coding	MLX interacting protein like
ENSG00000178343.5	87.4213	2.11921	0.621745	3.40849	0.000653223	0.00509699	0.21	0.72	0.12	2.53	0.91	0.89	SHISA3	chr4	protein_coding	shisa family member 3
ENSG00000127080.10	1411.11	-1.05837	0.281191	-3.7639	0.000167286	0.00151971	9.25	7.05	11.71	3.9	4.09	4.6	IPPK	chr9	protein_coding	inositol-pentakisphosphate 2-kinase
ENSG00000248323.7	199.441	1.58915	0.379661	4.18571	2.84274e-05	0.000311628	0.09	0.15	0.21	0.34	0.54	0.36	LUCAT1	chr5	lncRNA	lung cancer associated transcript 1
ENSG00000112033.14	3911.17	-1.48783	0.547258	-2.7187	0.00655395	0.0358132	19.66	13.42	62.52	5.86	10.37	15.5	PPARD	chr6	protein_coding	peroxisome proliferator activated receptor delta
ENSG00000117602.13	1182.7	-1.83456	0.378806	-4.843	1.27895e-06	1.87319e-05	7.21	8.07	3.92	2.4	1.61	1.05	RCAN3	chr1	protein_coding	RCAN family member 3
ENSG00000146278.11	1058.23	1.58263	0.403343	3.92377	8.71736e-05	0.000858032	3.64	6.36	3.19	18.1	12.31	6.61	PNRC1	chr6	protein_coding	proline rich nuclear receptor coactivator 1
ENSG00000182632.15	22.109	6.97314	1.2946	5.38633	7.191e-08	1.28295e-06	0.01	0	0	0.3	0.33	0.16	CCNYL2	chr10	transcribed_unprocessed_pseudogene	cyclin Y like 2 (pseudogene)
ENSG00000168824.14	3.33318	4.18121	1.60032	2.61273	0.00898211	0.0465415	0.01	0	0	0.04	0.04	0.02	NSG1	chr4	protein_coding	neuronal vesicle trafficking associated 1
ENSG00000204632.12	6.46362	3.16848	1.08548	2.91897	0.00351191	0.0214454	0	0.01	0.04	0.13	0.17	0.16	HLA-G	chr6	protein_coding	major histocompatibility complex, class I, G
ENSG00000134070.5	732.29	1.32181	0.421069	3.13918	0.00169424	0.0115819	2.49	1.64	4.88	6.05	9.01	5.91	IRAK2	chr3	protein_coding	interleukin 1 receptor associated kinase 2
ENSG00000235151.1	7.03584	6.29578	1.57228	4.00424	6.2217e-05	0.000634712	0	0	0	0.09	0.8	0.78	AC114730.2	chr2	lncRNA	--
ENSG00000095209.12	1919.34	-1.38791	0.31793	-4.36547	1.26847e-05	0.000149799	15.39	17.35	12.73	7.72	5.07	3.57	TMEM38B	chr9	protein_coding	transmembrane protein 38B
ENSG00000177839.7	49.5045	1.44677	0.51618	2.80284	0.00506542	0.0290889	0.05	0.17	0.22	0.5	0.36	0.28	PCDHB9	chr5	protein_coding	protocadherin beta 9
ENSG00000129521.15	30.873	1.36128	0.527029	2.58293	0.00979652	0.0497733	0.05	0.08	0.04	0.22	0.09	0.12	EGLN3	chr14	protein_coding	egl-9 family hypoxia inducible factor 3
ENSG00000049449.10	9845.63	1.04132	0.251834	4.13494	3.55053e-05	0.000382894	39.79	34.37	32.4	68.97	78.79	57.06	RCN1	chr11	protein_coding	reticulocalbin 1
ENSG00000117791.16	814.918	-2.14957	0.221436	-9.70738	2.80449e-22	2.0358e-20	11.74	12.88	13.35	3	2.32	2.71	MTARC2	chr1	protein_coding	mitochondrial amidoxime reducing component 2
ENSG00000196730.13	830.962	-5.4292	0.407634	-13.3188	1.79977e-40	3.73276e-38	4.34	5.84	3.36	0.16	0.04	0.1	DAPK1	chr9	protein_coding	death associated protein kinase 1
ENSG00000162981.14	170.149	-2.9599	0.404331	-7.32048	2.47082e-13	8.64378e-12	0.93	1.09	0.66	0.1	0.06	0.16	LRATD1	chr2	protein_coding	LRAT domain containing 1
ENSG00000196422.11	2740.1	-1.86505	0.250934	-7.43242	1.06631e-13	3.86416e-12	18.66	20.16	21.25	4.82	4.2	6.41	PPP1R26	chr9	protein_coding	protein phosphatase 1 regulatory subunit 26
ENSG00000197933.13	123.17	-1.34395	0.420532	-3.19582	0.00139432	0.00974974	1.51	2.54	1.3	0.99	0.61	0.38	ZNF823	chr19	protein_coding	zinc finger protein 823
ENSG00000248109.3	19.3723	-5.81561	1.25752	-4.62466	3.75207e-06	5.00326e-05	0.3	0.22	1.01	0.03	0	0	MARCOL	chr5	protein_coding	MARCO like
ENSG00000236453.5	203.754	3.09639	0.494317	6.26397	3.75301e-10	9.3439e-09	0.67	0.54	1.75	4.57	9.26	9.69	AC003092.1	chr7	lncRNA	--
ENSG00000265660.1	13.9777	-2.44556	0.754842	-3.23983	0.00119602	0.00854576	7.34	4.58	12.65	0.72	1.18	2.3	MIR4664	chr8	miRNA	microRNA 4664
ENSG00000171049.9	25.4899	7.17759	1.279	5.6119	2.0012e-08	3.85135e-07	0	0.01	0	0.4	0.21	0.37	FPR2	chr19	protein_coding	formyl peptide receptor 2
ENSG00000121039.10	1317.16	-3.54654	0.573529	-6.18371	6.26134e-10	1.50876e-08	5.33	4.07	24.26	0.83	0.74	1.14	RDH10	chr8	protein_coding	retinol dehydrogenase 10
ENSG00000186193.9	3575.79	-1.17695	0.318373	-3.69675	0.000218378	0.00191567	34.25	39.53	22.71	17.89	9.35	13.01	SAPCD2	chr9	protein_coding	suppressor APC domain containing 2
ENSG00000233006.8	44.0701	-1.42653	0.426815	-3.34228	0.000830942	0.00624053	0.34	0.42	0.25	0.14	0.08	0.14	MIR3936HG	chr5	lncRNA	MIR3936 host gene
ENSG00000153233.13	120.778	-2.6611	0.361756	-7.35608	1.89387e-13	6.7577e-12	0.9	1.25	0.93	0.1	0.15	0.2	PTPRR	chr12	protein_coding	protein tyrosine phosphatase receptor type R
ENSG00000132591.12	2369.17	1.5326	0.284854	5.38029	7.43679e-08	1.32578e-06	12.99	11.38	15.84	31.36	30.88	46.65	ERAL1	chr17	protein_coding	Era like 12S mitochondrial rRNA chaperone 1
ENSG00000050730.16	126.536	3.14859	0.364674	8.634	5.92445e-18	3.20791e-16	0.19	0.11	0.21	1.52	1.52	1.17	TNIP3	chr4	protein_coding	TNFAIP3 interacting protein 3
ENSG00000179041.4	1319.18	-1.12002	0.330431	-3.38957	0.000700024	0.00540407	30.17	16.67	30.64	9.08	11.94	12.31	RRS1	chr8	protein_coding	ribosome biogenesis regulator 1 homolog
ENSG00000260139.6	9.24377	3.08519	0.952663	3.2385	0.00120162	0.00858051	0	0.02	0.01	0.03	0.09	0.12	CSPG4P13	chr15	transcribed_unprocessed_pseudogene	chondroitin sulfate proteoglycan 4 pseudogene 13
ENSG00000112379.9	289.985	-1.05371	0.279609	-3.7685	0.000164232	0.00149606	0.69	0.72	0.55	0.36	0.29	0.23	ARFGEF3	chr6	protein_coding	ARFGEF family member 3
ENSG00000174791.11	1405.7	1.16359	0.289553	4.01857	5.85524e-05	0.000601288	4.72	4.37	2.85	7.42	7.93	9.66	RIN1	chr11	protein_coding	Ras and Rab interactor 1
ENSG00000271830.1	12.2448	-4.55668	1.07484	-4.23939	2.24124e-05	0.000252115	1.41	2.61	0.93	0.07	0.12	0	RP11-1C8.7	chr8	lncRNA	--
ENSG00000114270.18	15072	3.7911	0.454526	8.34078	7.38051e-17	3.58665e-15	3.54	3.17	6.78	26.47	65.15	81.38	COL7A1	chr3	protein_coding	collagen type VII alpha 1 chain
ENSG00000104808.8	20.5568	-3.67535	0.759514	-4.83908	1.30439e-06	1.90564e-05	0.51	0.68	1.47	0.05	0.1	0.04	DHDH	chr19	protein_coding	dihydrodiol dehydrogenase
ENSG00000163964.18	1531.37	-1.68504	0.225963	-7.45716	8.84095e-14	3.23412e-12	14.11	12.71	12.24	4.31	3.74	3.35	PIGX	chr3	protein_coding	phosphatidylinositol glycan anchor biosynthesis class X
ENSG00000168528.12	5303.22	1.6383	0.44485	3.68281	0.000230676	0.00201442	15.93	18.12	21.35	24.85	41.43	93.92	SERINC2	chr1	protein_coding	serine incorporator 2
ENSG00000163739.5	44024.4	3.21187	0.324925	9.88496	4.83768e-23	3.74581e-21	175.67	100.79	188.13	1125.2	1289.66	1618.52	CXCL1	chr4	protein_coding	C-X-C motif chemokine ligand 1
ENSG00000176244.7	117.859	-1.37108	0.398	-3.44491	0.000571242	0.00451954	0.92	1.34	1.3	0.68	0.37	0.25	ACBD7	chr10	protein_coding	acyl-CoA binding domain containing 7
ENSG00000187688.15	17.8264	-2.59605	0.877192	-2.9595	0.00308138	0.019164	0.1	0.08	0.49	0.03	0.01	0.06	TRPV2	chr17	protein_coding	transient receptor potential cation channel subfamily V member 2
ENSG00000143126.8	1018.09	-2.93417	0.259098	-11.3246	9.91728e-30	1.18138e-27	3.13	3.81	3.48	0.43	0.33	0.52	CELSR2	chr1	protein_coding	cadherin EGF LAG seven-pass G-type receptor 2
ENSG00000180537.13	7.54876	3.8596	1.15354	3.34587	0.000820243	0.00618216	0.01	0	0.01	0.06	0.12	0.06	RNF182	chr6	protein_coding	ring finger protein 182
ENSG00000187824.9	13.7395	6.28117	1.33267	4.71324	2.43811e-06	3.39131e-05	0.01	0	0	0.19	0.26	0.13	TMEM220	chr17	protein_coding	transmembrane protein 220
ENSG00000108932.12	721.372	3.73595	0.995286	3.75365	0.00017428	0.00157462	0.36	0.12	1.35	3.23	10.7	8.59	SLC16A6	chr17	protein_coding	solute carrier family 16 member 6
ENSG00000280079.1	5.73594	-5.95567	1.66925	-3.56788	0.000359886	0.00300929	0.27	0.25	0.01	0	0	0	CTC-260E6.4	chr19	TEC	--
ENSG00000006555.11	224.981	-5.96695	0.442143	-13.4955	1.66138e-41	3.78355e-39	1.7	1.97	1.7	0.05	0.01	0.02	TTC22	chr1	protein_coding	tetratricopeptide repeat domain 22
ENSG00000258593.2	5.05465	-3.82875	1.34406	-2.84864	0.00439071	0.0257641	0.2	0.31	0.16	0	0.02	0.02	CTD-3051D23.4	chr14	lncRNA	--
ENSG00000125458.7	569.836	1.00129	0.315025	3.17845	0.00148063	0.0102698	5.24	6.08	7.05	9.81	8.62	15.97	NT5C	chr17	protein_coding	5', 3'-nucleotidase, cytosolic
ENSG00000183722.9	567.452	2.24831	0.366157	6.1403	8.23668e-10	1.94441e-08	1.42	1.12	0.66	5.89	5.15	3.22	LHFPL6	chr13	protein_coding	LHFPL tetraspan subfamily member 6
ENSG00000164687.11	416.686	-1.07316	0.241262	-4.44809	8.66361e-06	0.000106712	7.89	7.28	6.79	3.85	2.82	3.16	FABP5	chr8	protein_coding	fatty acid binding protein 5
ENSG00000139055.7	108.051	-8.32463	1.11208	-7.48565	7.11964e-14	2.64189e-12	2.3	4.53	1.74	0.03	0	0	ERP27	chr12	protein_coding	endoplasmic reticulum protein 27
ENSG00000078687.17	27.6413	2.21844	0.581224	3.81684	0.000135172	0.00125999	0.01	0.04	0.01	0.12	0.1	0.06	TNRC6C	chr17	protein_coding	trinucleotide repeat containing adaptor 6C
ENSG00000184986.11	45.2819	1.89286	0.411709	4.59756	4.27463e-06	5.62262e-05	0.21	0.31	0.22	1.09	0.68	0.81	TMEM121	chr14	protein_coding	transmembrane protein 121
ENSG00000226548.1	7.04722	3.29522	1.04319	3.15878	0.00158431	0.0109334	0.07	0.04	0.04	0.43	0.29	0.65	AC016722.3	chr2	lncRNA	--
ENSG00000267047.1	5.30924	3.31188	1.19589	2.76939	0.0056162	0.0317384	0.05	0	0.09	0.36	0.46	0.52	RP11-589P10.7	chr17	lncRNA	--
ENSG00000134013.16	8257.24	1.04057	0.244948	4.24813	2.15565e-05	0.000243549	18.97	25.09	22.97	36.85	46.63	44.66	LOXL2	chr8	protein_coding	lysyl oxidase like 2
ENSG00000279369.1	48.3491	1.22433	0.372086	3.29046	0.00100025	0.00731803	0.44	0.41	0.32	0.97	0.77	0.85	RP11-51F16.1	chr17	TEC	--
ENSG00000138829.12	894.675	3.25425	0.383177	8.49281	2.01696e-17	1.02297e-15	0.35	0.35	0.25	4.3	1.45	2.88	FBN2	chr5	protein_coding	fibrillin 2
ENSG00000173852.15	2481.5	1.15796	0.369175	3.13662	0.00170906	0.0116558	6.47	6.92	4.87	16.84	14.79	6.54	DPY19L1	chr7	protein_coding	dpy-19 like C-mannosyltransferase 1
ENSG00000279806.1	291.368	-1.95061	0.662027	-2.94643	0.00321466	0.0198758	5.12	1.61	12.92	0.56	1.68	2.48	RP11-58O9.2	chr17	TEC	--
ENSG00000261534.1	518.298	-1.15232	0.382045	-3.0162	0.00255968	0.0163708	5.87	5.87	2.29	1.83	1.86	2.2	RP11-244O19.1	chr9	lncRNA	--
ENSG00000013016.16	347.386	3.36752	0.284086	11.8539	2.05455e-32	2.94599e-30	0.27	0.3	0.38	2.69	3.1	3.28	EHD3	chr2	protein_coding	EH domain containing 3
ENSG00000047648.23	4.15417	4.51399	1.61182	2.80055	0.00510159	0.0292532	0	0	0	0.03	0.03	0.01	ARHGAP6	chrX	protein_coding	Rho GTPase activating protein 6
ENSG00000255641.1	86.2623	2.25668	0.378848	5.9567	2.57389e-09	5.66182e-08	0.81	0.45	0.95	3.7	3.37	2.86	RP11-277P12.6	chr12	protein_coding	--
ENSG00000183454.18	5.48285	3.98511	1.34798	2.95636	0.00311289	0.019334	0	0	0	0.01	0.01	0.01	GRIN2A	chr16	protein_coding	glutamate ionotropic receptor NMDA type subunit 2A
ENSG00000117523.17	10624.5	-1.17023	0.207089	-5.65086	1.59651e-08	3.11737e-07	27.19	23.7	25.82	11.03	10.39	10.52	PRRC2C	chr1	protein_coding	proline rich coiled-coil 2C
ENSG00000251141.6	25.0422	-4.86231	0.785408	-6.19081	5.98562e-10	1.44532e-08	0.25	0.25	0.25	0.01	0.01	0	MRPS30-DT	chr5	lncRNA	MRPS30 divergent transcript
ENSG00000228470.1	104.706	1.87138	0.372975	5.01744	5.23656e-07	8.20782e-06	2.06	2.65	1.73	10.09	7.09	4.96	RP11-176D17.3	chr1	lncRNA	--
ENSG00000178537.10	167.152	1.36497	0.311567	4.38099	1.18143e-05	0.000140376	1.24	0.99	1.42	2.44	3.31	2.99	SLC25A20	chr3	protein_coding	solute carrier family 25 member 20
ENSG00000184292.7	2271.02	-3.37993	0.475207	-7.11255	1.13921e-12	3.75359e-11	28.5	31.91	108.22	5.02	4.79	5.34	TACSTD2	chr1	protein_coding	tumor associated calcium signal transducer 2
ENSG00000136630.13	80.7605	1.35858	0.464498	2.92484	0.00344636	0.0210894	0.14	0.14	0.32	0.42	0.33	0.69	HLX	chr1	protein_coding	H2.0 like homeobox
ENSG00000251144.1	25.3592	8.14371	1.31926	6.17292	6.7042e-10	1.61046e-08	0	0	0	1.96	4.22	5.95	CTD-2532K18.2	chr5	lncRNA	--
ENSG00000076716.9	6.67659	6.21773	1.43405	4.33578	1.45241e-05	0.000169453	0	0	0	0.07	0.07	0.05	GPC4	chrX	protein_coding	glypican 4
ENSG00000260549.2	276.001	1.55079	0.397227	3.90404	9.45988e-05	0.000923292	8.76	5.78	10.7	15.76	18.84	34.58	MT1L	chr16	transcribed_unprocessed_pseudogene	metallothionein 1L, pseudogene
ENSG00000277971.1	19.3201	1.44311	0.53871	2.67883	0.00738791	0.0395332	0.33	0.43	0.44	0.8	1.1	1.13	XXbac-B562F10.12	chr22	protein_coding	--
ENSG00000286656.1	4.07212	4.47944	1.58246	2.83069	0.00464482	0.0270345	0	0.02	0	0.24	0.09	0.07	CTD-2201E18.7	chr5	lncRNA	--
ENSG00000128713.14	25.1129	-2.76544	0.629422	-4.39362	1.11479e-05	0.000133344	0.63	0.61	0.29	0.12	0.03	0.07	HOXD11	chr2	protein_coding	homeobox D11
ENSG00000197119.13	375.597	-1.37808	0.355732	-3.87393	0.000107092	0.00102753	1.53	1.37	2.5	0.51	0.57	0.86	SLC25A29	chr14	protein_coding	solute carrier family 25 member 29
ENSG00000163508.13	23.4294	-3.5481	0.937043	-3.78649	0.000152793	0.00140286	0.43	0.1	0.34	0	0.01	0.06	EOMES	chr3	protein_coding	eomesodermin
ENSG00000148180.21	1628.19	-1.47095	0.288643	-5.0961	3.46721e-07	5.57368e-06	3.88	5.27	6.97	1.69	1.96	1.77	GSN	chr9	protein_coding	gelsolin
ENSG00000140263.15	1173.91	-1.33287	0.223056	-5.9755	2.29382e-09	5.094e-08	3.49	3.31	3.22	1.18	1.15	1.39	SORD	chr15	protein_coding	sorbitol dehydrogenase
ENSG00000116299.17	14.442	2.19111	0.644643	3.39895	0.00067646	0.00524833	0.01	0.01	0.02	0.06	0.06	0.06	ELAPOR1	chr1	protein_coding	endosome-lysosome associated apoptosis and autophagy regulator 1
ENSG00000125531.7	64.521	-1.66257	0.384766	-4.321	1.55324e-05	0.000180491	0.52	0.66	0.83	0.26	0.14	0.19	FNDC11	chr20	protein_coding	fibronectin type III domain containing 11
ENSG00000144057.15	217.755	-1.95403	0.504972	-3.86958	0.000109023	0.00104389	1.72	0.83	0.76	0.37	0.34	0.1	ST6GAL2	chr2	protein_coding	ST6 beta-galactoside alpha-2,6-sialyltransferase 2
ENSG00000139508.15	345.412	1.61517	0.427765	3.77583	0.000159475	0.00145725	1.08	1.61	0.66	3.27	4.42	1.81	SLC46A3	chr13	protein_coding	solute carrier family 46 member 3
ENSG00000178921.14	3049.66	1.74631	0.246423	7.08666	1.37388e-12	4.476e-11	5.68	5.17	5.17	15.13	14.72	20.47	PFAS	chr17	protein_coding	phosphoribosylformylglycinamidine synthase
ENSG00000172817.4	59.8646	-4.9974	0.697965	-7.15997	8.06967e-13	2.68939e-11	0.59	0.32	0.22	0.01	0.02	0	CYP7B1	chr8	protein_coding	cytochrome P450 family 7 subfamily B member 1
ENSG00000240602.7	20.8978	7.86584	1.37039	5.73986	9.47527e-09	1.90729e-07	0	0	0	0.17	0.77	0.48	AADACP1	chr3	transcribed_unprocessed_pseudogene	arylacetamide deacetylase pseudogene 1
ENSG00000108688.11	7.29459	6.34242	1.43824	4.40985	1.03441e-05	0.000124499	0	0	0	0.56	0.22	0.41	CCL7	chr17	protein_coding	C-C motif chemokine ligand 7
ENSG00000188015.10	449.194	2.43289	0.395865	6.14575	7.95855e-10	1.8845e-08	3.13	2.47	6.75	19.37	18.69	24.41	S100A3	chr1	protein_coding	S100 calcium binding protein A3
ENSG00000213885.4	51.3845	1.12698	0.425208	2.65041	0.00803943	0.0423849	0.4	0.67	0.33	1.26	0.89	0.73	RPL13AP7	chr21	transcribed_processed_pseudogene	ribosomal protein L13a pseudogene 7
ENSG00000288618.1	7.47133	-5.34353	1.41234	-3.78347	0.000154658	0.00141662	0.18	0.35	0.37	0	0	0.02	LLNLR-265D5.1	chr19	lncRNA	--
ENSG00000235001.3	51.6424	1.22851	0.368999	3.32929	0.000870668	0.00647192	0.62	0.61	0.64	1.34	1.13	1.65	EIF4A1P2	chrY	processed_pseudogene	eukaryotic translation initiation factor 4A1 pseudogene 2
ENSG00000130475.14	11.4248	2.00192	0.725103	2.76088	0.00576461	0.0324252	0.02	0.02	0.02	0.12	0.05	0.06	FCHO1	chr19	protein_coding	FCH and mu domain containing endocytic adaptor 1
ENSG00000117298.16	7344.77	1.21931	0.301552	4.04345	5.267e-05	0.000547905	13.12	13.63	18	23.16	36.15	37.45	ECE1	chr1	protein_coding	endothelin converting enzyme 1
ENSG00000283709.1	14.8542	-3.16514	0.772696	-4.09624	4.19923e-05	0.000447449	0.14	0.15	0.07	0	0.02	0.01	FAM238C	chr10	transcribed_unprocessed_pseudogene	family with sequence similarity 238 member C
ENSG00000198046.12	210.006	-1.71836	0.26275	-6.53989	6.15655e-11	1.68446e-09	0.88	0.89	0.94	0.29	0.27	0.22	ZNF667	chr19	protein_coding	zinc finger protein 667
ENSG00000136231.14	812.226	6.91473	0.445742	15.5129	2.83904e-54	1.15698e-51	0.04	0.05	0.03	5.73	5.09	2.3	IGF2BP3	chr7	protein_coding	insulin like growth factor 2 mRNA binding protein 3
ENSG00000110195.14	10.1422	-6.77983	1.52813	-4.4367	9.13488e-06	0.000111799	0.21	0.06	0.66	0	0	0	FOLR1	chr11	protein_coding	folate receptor alpha
ENSG00000137691.13	214.5	1.44894	0.358372	4.04312	5.27447e-05	0.000548436	1.44	0.99	0.78	2.96	3.28	1.96	CFAP300	chr11	protein_coding	cilia and flagella associated protein 300
ENSG00000088808.18	332.917	-1.19329	0.265225	-4.49917	6.82202e-06	8.61243e-05	1.2	1.15	1.24	0.48	0.39	0.6	PPP1R13B	chr14	protein_coding	protein phosphatase 1 regulatory subunit 13B
ENSG00000166313.19	361.402	1.37752	0.253152	5.44148	5.2839e-08	9.64176e-07	0.91	1.11	0.82	2.5	1.95	2.48	APBB1	chr11	protein_coding	amyloid beta precursor protein binding family B member 1
ENSG00000186777.12	91.3621	-7.49505	0.919135	-8.15446	3.50738e-16	1.59751e-14	2.14	2.36	1.24	0.02	0	0.01	ZNF732	chr4	protein_coding	zinc finger protein 732
ENSG00000155850.8	11986.7	2.47302	0.457477	5.40579	6.45222e-08	1.15826e-06	11.77	4.36	15.26	44.03	75.97	42.47	SLC26A2	chr5	protein_coding	solute carrier family 26 member 2
ENSG00000198836.11	9109.79	-1.78584	0.298107	-5.99059	2.09082e-09	4.66101e-08	43.31	42.55	29.91	13.15	10.92	7.42	OPA1	chr3	protein_coding	OPA1 mitochondrial dynamin like GTPase
ENSG00000128596.17	79.4009	2.34828	0.378471	6.20464	5.48215e-10	1.33067e-08	0.11	0.12	0.08	0.57	0.34	0.57	CCDC136	chr7	protein_coding	coiled-coil domain containing 136
ENSG00000198435.4	824.021	-2.57788	0.301355	-8.55428	1.18602e-17	6.17712e-16	15.23	14.31	10.05	2.4	1.45	2.39	NRARP	chr9	protein_coding	NOTCH regulated ankyrin repeat protein
ENSG00000165617.15	75.1657	2.14671	0.480009	4.47222	7.74106e-06	9.6365e-05	0.2	0.15	0.1	0.32	0.66	0.85	DACT1	chr14	protein_coding	dishevelled binding antagonist of beta catenin 1
ENSG00000272269.1	279.087	1.49002	0.294128	5.06589	4.06498e-07	6.45865e-06	3.83	2.53	3.58	8.4	7.67	10.16	NUP153-AS1	chr6	lncRNA	NUP153 antisense RNA 1
ENSG00000245910.8	1871.95	-1.72553	0.254474	-6.78074	1.19559e-11	3.53337e-10	51.88	71.61	47.84	18.69	15.38	14.38	SNHG6	chr8	lncRNA	small nucleolar RNA host gene 6
ENSG00000213977.8	3269	1.32596	0.222577	5.9573	2.56432e-09	5.64612e-08	36.14	34.15	29.69	74.18	76.46	83.68	TAX1BP3	chr17	protein_coding	Tax1 binding protein 3
ENSG00000001617.12	867.677	1.58203	0.336346	4.70359	2.55625e-06	3.53658e-05	1.72	2.55	2.41	5.06	4.6	9.03	SEMA3F	chr3	protein_coding	semaphorin 3F
ENSG00000123610.5	6617.2	1.98679	0.429272	4.62827	3.68729e-06	4.93104e-05	18.63	40.22	66.89	186.33	167.76	111.11	TNFAIP6	chr2	protein_coding	TNF alpha induced protein 6
ENSG00000079150.18	741.85	1.42719	0.324296	4.40088	1.07811e-05	0.000129356	2.5	2.65	4.53	10.08	7.88	6.48	FKBP7	chr2	protein_coding	FKBP prolyl isomerase 7
ENSG00000166228.9	562.02	-1.54793	0.298232	-5.19035	2.09902e-07	3.50312e-06	14.32	13.83	16.32	4.26	3.55	6.45	PCBD1	chr10	protein_coding	pterin-4 alpha-carbinolamine dehydratase 1
ENSG00000100106.22	2134.7	1.98136	0.267013	7.42046	1.16711e-13	4.21629e-12	1.57	2.31	1.38	6.41	6.42	6.53	TRIOBP	chr22	protein_coding	TRIO and F-actin binding protein
ENSG00000285982.1	10.9224	-3.93108	0.985721	-3.98803	6.66238e-05	0.00067522	0.09	0.26	0.18	0.02	0.01	0.01	RP11-1C8.8	chr8	protein_coding	--
ENSG00000162783.11	2140.42	-1.13357	0.339201	-3.34188	0.000832117	0.00624532	17.02	13.03	21.69	5.31	6.67	10.05	IER5	chr1	protein_coding	immediate early response 5
ENSG00000186204.15	23.8357	-6.14496	1.14222	-5.37986	7.45447e-08	1.32791e-06	0.16	0.23	0.29	0	0.01	0	CYP4F12	chr19	protein_coding	cytochrome P450 family 4 subfamily F member 12
ENSG00000280721.1	22.8576	2.2863	0.660942	3.45916	0.000541863	0.00430764	0.11	0.08	0.19	0.28	0.51	0.98	LINC01943	chr2	lncRNA	long intergenic non-protein coding RNA 1943
ENSG00000126259.20	10.5777	4.97543	1.21443	4.09693	4.18674e-05	0.000446528	0.01	0	0	0.16	0.11	0.15	KIRREL2	chr19	protein_coding	kirre like nephrin family adhesion molecule 2
ENSG00000172461.11	23.8056	-3.87853	0.965897	-4.01547	5.93283e-05	0.000608449	0.03	0.19	0.02	0.01	0	0	FUT9	chr6	protein_coding	fucosyltransferase 9
ENSG00000035499.13	1024.47	-1.63613	0.434985	-3.76135	0.000169	0.00153407	9.23	14.48	6.61	5.32	1.98	1.94	DEPDC1B	chr5	protein_coding	DEP domain containing 1B
ENSG00000257925.1	12.7307	-2.91	0.775381	-3.753	0.000174729	0.00157807	0.75	1.17	0.61	0.04	0.13	0.14	RP11-493L12.3	chr12	lncRNA	--
ENSG00000166780.11	360.122	2.1099	0.306677	6.87987	5.9909e-12	1.84566e-10	0.76	1.05	1.06	2.93	3.88	4.68	BMERB1	chr16	protein_coding	bMERB domain containing 1
ENSG00000183779.7	408.183	2.05269	0.36713	5.59119	2.25515e-08	4.30797e-07	1.16	1.09	1.28	2.71	4.38	6.57	ZNF703	chr8	protein_coding	zinc finger protein 703
ENSG00000139547.8	23.2637	-3.85116	0.691826	-5.56665	2.59684e-08	4.92022e-07	0.35	0.22	0.36	0.01	0.01	0.03	RDH16	chr12	protein_coding	retinol dehydrogenase 16
ENSG00000247271.7	232.564	-1.18931	0.307308	-3.87008	0.000108799	0.00104219	1.28	1.83	2.11	0.7	0.58	0.86	ZBED5-AS1	chr11	lncRNA	ZBED5 antisense RNA 1
ENSG00000167460.17	60635.8	1.05264	0.32887	3.20077	0.00137059	0.00961274	66.88	58.47	110.52	121.2	169	165.48	TPM4	chr19	protein_coding	tropomyosin 4
ENSG00000069431.13	1858.8	-2.15451	0.349718	-6.16073	7.24125e-10	1.73231e-08	4.12	3.64	5.09	1.43	0.6	0.71	ABCC9	chr12	protein_coding	ATP binding cassette subfamily C member 9
ENSG00000113083.15	2281.46	1.03737	0.319331	3.24857	0.00115986	0.00833615	5.86	6.66	7.29	16.59	13.82	7.71	LOX	chr5	protein_coding	lysyl oxidase
ENSG00000105854.13	3135.78	1.05884	0.280587	3.77364	0.000160883	0.00146843	15.12	11.9	12.11	30.94	27.04	18.59	PON2	chr7	protein_coding	paraoxonase 2
ENSG00000163961.4	2808.03	-2.31496	0.307667	-7.52422	5.30372e-14	1.97753e-12	18.26	28.75	18.07	5.12	4.17	2.93	RNF168	chr3	protein_coding	ring finger protein 168
ENSG00000137198.10	65.8651	-1.39535	0.417833	-3.33948	0.00083934	0.00628885	0.88	0.99	1.31	0.56	0.36	0.22	GMPR	chr6	protein_coding	guanosine monophosphate reductase
ENSG00000144061.14	133.866	1.05798	0.288665	3.66508	0.000247259	0.00214312	0.12	0.11	0.1	0.23	0.23	0.19	NPHP1	chr2	protein_coding	nephrocystin 1
ENSG00000172638.13	245.688	1.56897	0.461133	3.40241	0.000667937	0.00519435	0.32	0.44	0.94	1.03	1.37	2.3	EFEMP2	chr11	protein_coding	EGF containing fibulin extracellular matrix protein 2
ENSG00000184613.11	36.7562	-1.51258	0.433898	-3.48602	0.000490266	0.00393925	0.24	0.24	0.15	0.08	0.07	0.07	NELL2	chr12	protein_coding	neural EGFL like 2
ENSG00000228526.7	26.0285	-1.74221	0.560717	-3.1071	0.0018893	0.012673	0.07	0.19	0.08	0.03	0.04	0.03	MIR34AHG	chr1	lncRNA	MIR34A host gene
ENSG00000111335.14	4.63615	3.73257	1.35825	2.74808	0.00599455	0.0334247	0	0	0	0.01	0.02	0.02	OAS2	chr12	protein_coding	2'-5'-oligoadenylate synthetase 2
ENSG00000166145.15	2645.39	-3.3689	0.417748	-8.06442	7.35832e-16	3.26195e-14	29.79	29.56	41.53	2.03	1.84	5.27	SPINT1	chr15	protein_coding	serine peptidase inhibitor, Kunitz type 1
ENSG00000253775.2	71.8122	-1.91607	0.41644	-4.60106	4.20336e-06	5.54457e-05	1	1.81	1.49	0.51	0.21	0.36	AC100802.3	chr8	lncRNA	--
ENSG00000254620.1	12.9554	2.3655	0.827627	2.85817	0.0042609	0.0251863	0.28	0	0.33	1.26	1.11	0.6	RP5-907D15.3	chr20	lncRNA	--
ENSG00000267748.4	647.475	-1.91416	0.374285	-5.1142	3.15081e-07	5.10748e-06	35.98	46.51	56.62	9.99	6.92	17.68	CTB-102L5.4	chr19	protein_coding	--
ENSG00000173597.9	339.846	2.38217	0.460229	5.17606	2.26622e-07	3.75478e-06	0.14	0.39	0.59	2.11	2.03	1.31	SULT1B1	chr4	protein_coding	sulfotransferase family 1B member 1
ENSG00000178585.15	454.927	-1.41437	0.299079	-4.72911	2.25511e-06	3.16519e-05	3.85	5.01	5.85	1.43	1.53	2.18	CTNNBIP1	chr1	protein_coding	catenin beta interacting protein 1
ENSG00000124171.9	235.19	-1.82113	0.327706	-5.5572	2.74135e-08	5.18557e-07	1.56	2.34	1.92	0.74	0.42	0.39	PARD6B	chr20	protein_coding	par-6 family cell polarity regulator beta
ENSG00000100271.17	186.812	1.10328	0.328894	3.35453	0.000795013	0.00601738	1.12	1.46	2.14	2.92	2.91	3.63	TTLL1	chr22	protein_coding	tubulin tyrosine ligase like 1
ENSG00000222047.9	64.894	1.39791	0.470552	2.9708	0.00297027	0.0185774	0.4	0.24	0.41	0.48	0.82	1.27	C10orf55	chr10	lncRNA	chromosome 10 putative open reading frame 55
ENSG00000168280.18	1415.96	4.4876	0.279299	16.0674	4.32058e-58	2.04042e-55	0.1	0.1	0.07	2.17	1.96	1.55	KIF5C	chr2	protein_coding	kinesin family member 5C
ENSG00000273320.1	50.6569	1.32791	0.482039	2.75478	0.00587315	0.0329137	0.59	0.8	1.14	1.27	1.6	3.04	RP11-22N19.2	chr7	lncRNA	--
ENSG00000234694.1	148.361	-1.86953	0.46248	-4.04241	5.29057e-05	0.000549618	4.45	7.94	13.8	1.59	1.93	3.15	RP1-92O14.3	chr1	lncRNA	--
ENSG00000181126.13	6.89134	-2.84855	1.08463	-2.62629	0.0086322	0.0450702	0.06	0.08	0.02	0.01	0.01	0	HLA-V	chr6	transcribed_unprocessed_pseudogene	major histocompatibility complex, class I, V (pseudogene)
ENSG00000147852.17	196.055	3.85183	0.345255	11.1565	6.65969e-29	7.4374e-27	0.03	0.05	0.03	0.44	0.53	0.57	VLDLR	chr9	protein_coding	very low density lipoprotein receptor
ENSG00000073060.17	1709.22	-1.1247	0.310922	-3.61731	0.000297681	0.00253663	4.38	3.63	3.64	1.31	1.35	2.34	SCARB1	chr12	protein_coding	scavenger receptor class B member 1
ENSG00000229162.1	64.7332	2.769	0.450169	6.15103	7.69834e-10	1.82847e-08	0.29	0.61	0.61	2.44	2.72	4.36	RUNX3-AS1	chr1	lncRNA	RUNX3 antisense RNA 1
ENSG00000205810.9	13.1332	2.03121	0.773563	2.62578	0.00864502	0.0451067	0.04	0.07	0.23	0.31	0.58	0.37	KLRC3	chr12	protein_coding	killer cell lectin like receptor C3
ENSG00000160213.9	3450.89	-1.53793	0.255855	-6.01094	1.84453e-09	4.13179e-08	28.83	32.37	38.45	10.84	8.5	12.83	CSTB	chr21	protein_coding	cystatin B
[truncated: 1,598 more rows]
