# Supplementary material for: Genome-wide identification and analysis of epithelial-mesenchymal transition-related RNA-binding proteins and alternative splicing in a human breast cancer cell line
Source: Sci Rep. 2024 May 23;14:11753. doi: 10.1038/s41598-024-62681-0 (PMC11116388; doi:10.1038/s41598-024-62681-0)
Supplement: Supplementary file 5 — Supplementary Data S1. [file 41598_2024_62681_MOESM5_ESM.zip › M1_vs_EM3_DESeq/M1_vs_EM3_Up_DEG.xlsx]

## Sheet: M1_vs_EM3_Up_DEG
Gene	baseMean	log2FoldChange	lfcSE	stat	pvalue	padj	EM3_1	EM3_2	EM3_3	M1_1	M1_2	M1_3	Symbol	Chr	GeneType	Description
ENSG00000236039.3	28.4896	3.42354	0.710746	4.81682	1.45861e-06	2.11243e-05	0.02	0.02	0.06	0.18	0.24	0.61	LINC02889	chr7	lncRNA	long intergenic non-protein coding RNA 2889
ENSG00000172985.11	513.265	4.95247	0.364754	13.5776	5.44003e-42	1.26367e-39	0.07	0.15	0.19	4.05	3.11	4.47	SH3RF3	chr2	protein_coding	SH3 domain containing ring finger 3
ENSG00000074047.22	11.3047	6.98021	1.39253	5.01262	5.36944e-07	8.39346e-06	0	0	0	0.04	0.11	0.05	GLI2	chr2	protein_coding	GLI family zinc finger 2
ENSG00000102362.15	115.99	1.08349	0.378152	2.86522	0.00416715	0.0247378	0.22	0.36	0.17	0.64	0.39	0.45	SYTL4	chrX	protein_coding	synaptotagmin like 4
ENSG00000267547.1	14.0924	2.37651	0.736163	3.22823	0.00124557	0.00883464	0.26	0.23	0.13	0.52	1.52	0.96	RP11-686D22.4	chr17	lncRNA	--
ENSG00000204316.13	934.921	1.01212	0.299784	3.37618	0.000735004	0.0056181	4.55	4.07	5.11	7.43	6.74	11.77	MRPL38	chr17	protein_coding	mitochondrial ribosomal protein L38
ENSG00000081041.9	2262.67	2.39445	0.430992	5.55567	2.76552e-08	5.22704e-07	10.54	6.33	21.32	61.37	47.38	80.3	CXCL2	chr4	protein_coding	C-X-C motif chemokine ligand 2
ENSG00000179300.4	26.8397	4.72984	0.794977	5.94966	2.68703e-09	5.89397e-08	0.03	0.01	0.02	0.24	0.47	0.63	RTL3	chrX	protein_coding	retrotransposon Gag like 3
ENSG00000115363.14	1230.86	2.07451	0.295784	7.0136	2.32265e-12	7.44178e-11	5.04	4.03	3.65	15.22	20.98	13.73	EVA1A	chr2	protein_coding	eva-1 homolog A, regulator of programmed cell death
ENSG00000132821.12	23.3249	3.73755	0.691027	5.40868	6.34909e-08	1.14063e-06	0.05	0.05	0.02	0.3	0.58	0.65	VSTM2L	chr20	protein_coding	V-set and transmembrane domain containing 2 like
ENSG00000253485.3	41.3022	2.14431	0.470864	4.554	5.2636e-06	6.81159e-05	0.05	0.05	0.1	0.34	0.26	0.21	PCDHGA5	chr5	protein_coding	protocadherin gamma subfamily A, 5
ENSG00000113594.10	481.898	2.11244	0.388653	5.43529	5.47074e-08	9.95924e-07	0.3	0.41	0.4	2.22	1.52	0.75	LIFR	chr5	protein_coding	LIF receptor subunit alpha
ENSG00000213654.10	139.529	2.19077	0.323812	6.76556	1.32798e-11	3.90475e-10	0.66	0.82	0.55	2.51	2.59	3.55	GPSM3	chr6	protein_coding	G protein signaling modulator 3
ENSG00000136842.14	39.2087	2.00893	0.522601	3.8441	0.000120997	0.001143	0.06	0.14	0.12	0.59	0.39	0.21	TMOD1	chr9	protein_coding	tropomodulin 1
ENSG00000183549.10	6.29627	6.13459	1.45595	4.21347	2.5148e-05	0.000279905	0	0	0	0.07	0.09	0.05	ACSM5	chr16	protein_coding	acyl-CoA synthetase medium chain family member 5
ENSG00000089063.15	2372.54	1.03371	0.216848	4.76699	1.87e-06	2.66492e-05	12.83	13.21	11.78	26.68	24.56	21.25	TMEM230	chr20	protein_coding	transmembrane protein 230
ENSG00000157873.18	93.121	1.47139	0.394109	3.73345	0.000188872	0.00168549	0.15	0.21	0.23	0.39	0.4	0.74	TNFRSF14	chr1	protein_coding	TNF receptor superfamily member 14
ENSG00000204291.11	6027.27	6.85087	0.587068	11.6696	1.82202e-31	2.54962e-29	0.31	0.09	0.75	28.15	60.1	34.64	COL15A1	chr9	protein_coding	collagen type XV alpha 1 chain
ENSG00000159884.12	507.919	1.05391	0.394958	2.66841	0.00762121	0.0405635	4.97	4.03	7.74	6.88	9.8	15.72	CCDC107	chr9	protein_coding	coiled-coil domain containing 107
ENSG00000244486.9	326.219	3.20378	0.361809	8.85489	8.37701e-19	4.82853e-17	0.45	0.27	0.6	3.02	3.76	4.59	SCARF2	chr22	protein_coding	scavenger receptor class F member 2
ENSG00000167100.15	11.0814	2.22998	0.735104	3.03356	0.00241688	0.0155949	0.01	0.02	0.02	0.05	0.07	0.06	SAMD14	chr17	protein_coding	sterile alpha motif domain containing 14
ENSG00000179428.2	26.7999	3.67151	0.704229	5.21352	1.85287e-07	3.10985e-06	0.12	0.02	0.07	0.51	0.7	1.3	IL6-AS1	chr7	lncRNA	IL6 antisense RNA 1
ENSG00000135111.16	3675.8	11.6549	0.642385	18.1431	1.45631e-73	1.87936e-70	0.02	0	0	21.54	33.19	30.12	TBX3	chr12	protein_coding	T-box transcription factor 3
ENSG00000105137.13	1607.52	1.69436	0.300974	5.62958	1.8065e-08	3.50569e-07	4.87	3.41	5.86	12.24	13.82	16.77	SYDE1	chr19	protein_coding	synapse defective Rho GTPase homolog 1
ENSG00000186352.9	418.478	1.06097	0.361024	2.93879	0.00329499	0.020245	1.66	2.98	4.3	5.4	5.49	6.51	ANKRD37	chr4	protein_coding	ankyrin repeat domain 37
ENSG00000186442.7	11.9341	3.03031	0.831997	3.64222	0.0002703	0.0023229	0.01	0.05	0.02	0.13	0.22	0.28	KRT3	chr12	protein_coding	keratin 3
ENSG00000132635.17	399.788	1.57487	0.404511	3.89326	9.89042e-05	0.000958068	1.34	2.09	3.01	4.27	4.67	8.91	PCED1A	chr20	protein_coding	PC-esterase domain containing 1A
ENSG00000115297.11	7.87593	3.11832	0.995933	3.13106	0.00174177	0.0118476	0	0.03	0.02	0.16	0.1	0.08	TLX2	chr2	protein_coding	T cell leukemia homeobox 2
ENSG00000153814.13	718.642	1.69896	0.453829	3.74362	0.000181388	0.00162744	2.91	2.11	0.85	6.23	7.8	3.78	JAZF1	chr7	protein_coding	JAZF zinc finger 1
ENSG00000137094.16	1033.4	1.33237	0.491862	2.70882	0.00675221	0.036701	1.83	1.31	4.22	2.9	6.78	7.52	DNAJB5	chr9	protein_coding	DnaJ heat shock protein family (Hsp40) member B5
ENSG00000134138.20	719.556	1.38216	0.339087	4.07611	4.57955e-05	0.000483758	0.75	1.24	0.75	3.14	2.02	1.56	MEIS2	chr15	protein_coding	Meis homeobox 2
ENSG00000066629.18	553.669	9.73176	0.773275	12.5851	2.54981e-36	4.45335e-34	0.01	0	0	2.81	3.19	2.56	EML1	chr14	protein_coding	EMAP like 1
ENSG00000226067.7	99.2959	1.38098	0.40776	3.38674	0.000707289	0.00544747	0.36	0.5	0.72	0.86	1.58	1.35	LINC00623	chr1	lncRNA	long intergenic non-protein coding RNA 623
ENSG00000157613.11	216.82	3.91539	0.354746	11.0372	2.52893e-28	2.6839e-26	0.19	0.11	0.19	1.87	2.56	2.55	CREB3L1	chr11	protein_coding	cAMP responsive element binding protein 3 like 1
ENSG00000003436.16	2842.64	10.6329	0.506853	20.9783	1.03606e-97	2.40665e-94	0	0.01	0.01	11.4	11.9	10.28	TFPI	chr2	protein_coding	tissue factor pathway inhibitor
ENSG00000245067.7	3.81206	5.41065	1.59704	3.38792	0.00070424	0.00543244	0	0	0	0.05	0.06	0.03	IGFBP7-AS1	chr4	lncRNA	IGFBP7 antisense RNA 1
ENSG00000171992.13	318.228	2.80327	0.481335	5.82395	5.74727e-09	1.19306e-07	0.1	0.12	0.36	0.92	1.5	1.31	SYNPO	chr5	protein_coding	synaptopodin
ENSG00000180739.14	21.476	2.39852	0.682856	3.51248	0.00044394	0.00361074	0.03	0.1	0.05	0.42	0.11	0.38	S1PR5	chr19	protein_coding	sphingosine-1-phosphate receptor 5
ENSG00000258989.1	36.9868	3.15187	0.491205	6.4166	1.39351e-10	3.64937e-09	0.3	0.19	0.21	2.24	2.04	1.65	RP11-47I22.4	chr14	protein_coding	--
ENSG00000115935.18	3573.55	1.02881	0.250618	4.10508	4.04169e-05	0.000431454	6.48	7	5.63	12.58	13.91	9.88	WIPF1	chr2	protein_coding	WAS/WASL interacting protein family member 1
ENSG00000273049.1	62.0962	1.43452	0.351058	4.08627	4.38369e-05	0.000465184	1.16	1.13	0.91	3.26	2.34	2.53	RP11-834C11.12	chr12	protein_coding	--
ENSG00000117385.16	2950.75	1.53825	0.352709	4.36125	1.29324e-05	0.000152259	4.12	3.93	8.49	13.74	13.83	17.37	P3H1	chr1	protein_coding	prolyl 3-hydroxylase 1
ENSG00000131378.14	1135.81	2.55966	0.303023	8.44708	2.98671e-17	1.49522e-15	1.99	2.04	1.09	10.13	9.26	8.87	RFTN1	chr3	protein_coding	raftlin, lipid raft linker 1
ENSG00000169926.11	9113.33	1.13418	0.304618	3.72329	0.000196643	0.00174744	14.08	11.15	19.5	25.09	32.64	33.89	KLF13	chr15	protein_coding	Kruppel like factor 13
ENSG00000151917.18	232.202	2.17774	0.383677	5.67597	1.37904e-08	2.71242e-07	0.37	0.45	0.29	2.37	1.44	0.93	BEND6	chr6	protein_coding	BEN domain containing 6
ENSG00000100599.16	964.711	1.51898	0.376404	4.03551	5.44835e-05	0.000564747	1.79	1.58	0.88	2.47	4.16	4.71	RIN3	chr14	protein_coding	Ras and Rab interactor 3
ENSG00000172915.19	238.156	1.3065	0.266908	4.89495	9.83328e-07	1.46892e-05	0.24	0.29	0.31	0.8	0.59	0.59	NBEA	chr13	protein_coding	neurobeachin
ENSG00000104635.15	7008.6	1.37811	0.312357	4.41196	1.0244e-05	0.000123358	14.8	9.6	17.22	29.64	39.84	31.53	SLC39A14	chr8	protein_coding	solute carrier family 39 member 14
ENSG00000162733.19	1944.19	5.92711	0.367282	16.1378	1.3844e-58	6.9909e-56	0.12	0.1	0.2	6.05	7.23	10.53	DDR2	chr1	protein_coding	discoidin domain receptor tyrosine kinase 2
ENSG00000196358.11	31.9612	6.00951	0.989754	6.07172	1.2655e-09	2.9134e-08	0.01	0	0	0.13	0.14	0.3	NTNG2	chr9	protein_coding	netrin G2
ENSG00000269925.1	16.4717	1.93198	0.594692	3.24871	0.0011593	0.00833615	0.48	0.51	0.3	1.82	1.54	1.25	RP3-467L1.6	chr1	lncRNA	--
ENSG00000129151.9	5.39922	3.96326	1.41545	2.8	0.00511021	0.0292882	0.01	0.01	0	0.08	0.17	0.03	BBOX1	chr11	protein_coding	gamma-butyrobetaine hydroxylase 1
ENSG00000186340.17	11.4866	3.71332	0.882303	4.20867	2.56881e-05	0.000285371	0	0.01	0	0.06	0.07	0.07	THBS2	chr6	protein_coding	thrombospondin 2
ENSG00000150773.12	46.697	1.29461	0.49492	2.6158	0.00890182	0.0462493	0.29	0.18	0.14	0.6	0.56	0.25	PIH1D2	chr11	protein_coding	PIH1 domain containing 2
ENSG00000131398.15	83	2.42002	0.658701	3.67393	0.000238852	0.00207773	0.08	0.02	0.18	0.2	0.53	0.68	KCNC3	chr19	protein_coding	potassium voltage-gated channel subfamily C member 3
ENSG00000164603.12	476.877	1.3338	0.490748	2.71789	0.00656993	0.035892	1.64	2.09	1.18	6.49	3.89	1.29	BMT2	chr7	protein_coding	base methyltransferase of 25S rRNA 2 homolog
ENSG00000267280.5	32.7461	2.57459	0.635862	4.04897	5.1443e-05	0.000536341	0.12	0.21	0.25	0.64	0.59	2	TBX2-AS1	chr17	lncRNA	TBX2 antisense RNA 1
ENSG00000159733.14	17.2475	3.11523	0.677531	4.59792	4.26735e-06	5.61622e-05	0.01	0.01	0.01	0.06	0.08	0.09	ZFYVE28	chr4	protein_coding	zinc finger FYVE-type containing 28
ENSG00000099998.19	773.214	3.50647	0.52236	6.71275	1.90997e-11	5.51138e-10	0.44	0.22	0.88	2.62	5.91	7.65	GGT5	chr22	protein_coding	gamma-glutamyltransferase 5
ENSG00000127124.16	887.836	2.7672	0.44101	6.27469	3.50335e-10	8.76931e-09	0.32	0.22	0.61	1.48	2.56	3.25	HIVEP3	chr1	protein_coding	HIVEP zinc finger 3
ENSG00000185338.7	31.5169	2.76579	0.622217	4.44506	8.78685e-06	0.00010788	0.08	0.04	0.21	0.44	0.82	0.85	SOCS1	chr16	protein_coding	suppressor of cytokine signaling 1
ENSG00000261742.6	7.70037	3.88917	1.10583	3.51698	0.000436488	0.00356011	0	0.01	0.02	0.15	0.12	0.16	LINC00922	chr16	lncRNA	long intergenic non-protein coding RNA 922
ENSG00000183770.7	37.6569	7.74558	1.24558	6.21847	5.02013e-10	1.22364e-08	0.01	0	0	0.55	0.62	0.61	FOXL2	chr3	protein_coding	forkhead box L2
ENSG00000175746.6	18.6149	1.77163	0.659511	2.68628	0.00722533	0.0388422	0.08	0.05	0.07	0.12	0.35	0.17	C15orf54	chr15	lncRNA	--
ENSG00000204682.8	764.235	1.78953	0.385832	4.63812	3.51589e-06	4.72358e-05	2.89	2.73	1.06	6.46	7.92	7.16	MIR1915HG	chr10	lncRNA	MIR1915 host gene
ENSG00000225206.10	40.0517	1.69864	0.444123	3.82471	0.000130927	0.00122436	0.06	0.04	0.04	0.16	0.17	0.11	MIR137HG	chr1	lncRNA	MIR137 host gene
ENSG00000165983.15	1511.78	1.07883	0.381437	2.82832	0.00467934	0.0271945	5.59	8.58	3.89	16.16	12.34	7.2	PTER	chr10	protein_coding	phosphotriesterase related
ENSG00000167191.12	12.2677	3.53126	0.88036	4.01116	6.04215e-05	0.000618295	0.01	0.01	0	0.09	0.1	0.04	GPRC5B	chr16	protein_coding	G protein-coupled receptor class C group 5 member B
ENSG00000256806.6	200.768	1.58368	0.291612	5.43077	5.6111e-08	1.02055e-06	0.76	1.25	1.06	2.67	2.92	2.97	C17orf100	chr17	protein_coding	chromosome 17 open reading frame 100
ENSG00000285367.1	12.4913	7.11982	1.39925	5.08832	3.61255e-07	5.7953e-06	0	0	0	0.12	0.06	0.03	RP11-437L7.2	chr16	lncRNA	--
ENSG00000183793.14	10.2915	1.95142	0.752813	2.59218	0.00953703	0.0488287	0.06	0.08	0.06	0.32	0.29	0.14	NPIPA5	chr16	protein_coding	nuclear pore complex interacting protein family member A5
ENSG00000271009.3	24.4791	1.36718	0.501471	2.72634	0.00640401	0.0351939	0.15	0.23	0.11	0.36	0.43	0.38	RP11-346C20.4	chr16	lncRNA	--
ENSG00000267426.5	181.673	1.41509	0.278423	5.08252	3.72464e-07	5.95045e-06	0.48	0.43	0.54	1.15	1.08	1.39	RP11-552F3.12	chr17	protein_coding	--
ENSG00000140682.19	1354.24	2.00976	0.49764	4.03859	5.37741e-05	0.000557642	1.61	1.57	4.2	4.51	8.65	14.45	TGFB1I1	chr16	protein_coding	transforming growth factor beta 1 induced transcript 1
ENSG00000135905.20	455.594	3.19049	0.348522	9.15434	5.46892e-20	3.41499e-18	0.17	0.29	0.14	1.97	1.86	1.22	DOCK10	chr2	protein_coding	dedicator of cytokinesis 10
ENSG00000168077.14	296.84	7.36484	0.522023	14.1083	3.37807e-45	9.56943e-43	0.02	0.04	0.01	4.02	3.26	2.91	SCARA3	chr8	protein_coding	scavenger receptor class A member 3
ENSG00000138356.14	2267.52	1.48844	0.272224	5.46772	4.55874e-08	8.3844e-07	6.99	4.72	4.56	13.94	13.87	15.01	AOX1	chr2	protein_coding	aldehyde oxidase 1
ENSG00000270316.1	112.885	4.93399	0.436858	11.2943	1.40053e-29	1.65142e-27	0.04	0.07	0.08	2.07	1.52	2.11	BORCS7-ASMT	chr10	protein_coding	BORCS7-ASMT readthrough (NMD candidate)
ENSG00000286561.1	27.5112	6.38484	1.11508	5.7259	1.02885e-08	2.05672e-07	0.03	0	0	0.69	0.71	0.63	RP11-1H15.4	chr11	lncRNA	--
ENSG00000166446.15	439.932	8.59117	0.619403	13.8701	9.61805e-44	2.48242e-41	0	0.01	0.01	2.23	2.6	2.05	CDYL2	chr16	protein_coding	chromodomain Y like 2
ENSG00000170558.10	5924.46	2.27501	0.335994	6.77098	1.27909e-11	3.77057e-10	8.31	3.94	5.16	23.4	28.3	27.31	CDH2	chr18	protein_coding	cadherin 2
ENSG00000120129.6	1354.55	2.77307	0.461817	6.00469	1.91699e-09	4.28583e-08	2.38	2.94	7.41	19.45	21.94	39.79	DUSP1	chr5	protein_coding	dual specificity phosphatase 1
ENSG00000163735.7	31.1116	2.26022	0.529323	4.27003	1.9545e-05	0.000222732	0.18	0.06	0.08	0.48	0.46	0.52	CXCL5	chr4	protein_coding	C-X-C motif chemokine ligand 5
ENSG00000111885.7	1208.51	2.04502	0.355634	5.75035	8.9058e-09	1.79889e-07	2.21	2.03	2.71	10.72	11.19	4.94	MAN1A1	chr6	protein_coding	mannosidase alpha class 1A member 1
ENSG00000245870.4	8.7637	4.69292	1.23464	3.80103	0.000144093	0.00133299	0.01	0.01	0	0.17	0.09	0.11	LINC00682	chr4	lncRNA	long intergenic non-protein coding RNA 682
ENSG00000134955.12	139.52	2.28424	0.462152	4.94262	7.70797e-07	1.17255e-05	0.12	0.28	0.16	0.45	1.13	0.92	SLC37A2	chr11	protein_coding	solute carrier family 37 member 2
ENSG00000188906.17	226.472	1.06828	0.352944	3.02676	0.00247192	0.015897	0.17	0.29	0.17	0.56	0.4	0.29	LRRK2	chr12	protein_coding	leucine rich repeat kinase 2
ENSG00000077782.22	704.78	1.85045	0.261834	7.06728	1.57994e-12	5.11149e-11	0.41	0.53	0.38	1.3	1.44	1.69	FGFR1	chr8	protein_coding	fibroblast growth factor receptor 1
ENSG00000166128.13	464.067	1.13646	0.379163	2.99728	0.00272404	0.0172698	1.14	1.73	1.35	3.92	3.28	1.49	RAB8B	chr15	protein_coding	RAB8B, member RAS oncogene family
ENSG00000087116.16	3.618	4.30854	1.5887	2.712	0.00668793	0.0364253	0	0	0	0.01	0.03	0.02	ADAMTS2	chr5	protein_coding	ADAM metallopeptidase with thrombospondin type 1 motif 2
ENSG00000279204.1	17.0522	7.56864	1.32047	5.73176	9.93924e-09	1.99205e-07	0	0	0	0.54	0.28	0.25	RP11-175K6.2	chr5	TEC	--
ENSG00000150594.7	21.9282	5.0391	0.974891	5.16889	2.3549e-07	3.88785e-06	0.01	0	0.02	0.2	0.43	0.12	ADRA2A	chr10	protein_coding	adrenoceptor alpha 2A
ENSG00000126860.12	398.993	2.03222	0.44724	4.54392	5.52185e-06	7.10621e-05	1.36	1.47	0.94	8.93	2.96	2.8	EVI2A	chr17	protein_coding	ecotropic viral integration site 2A
ENSG00000132639.13	327.926	4.15084	0.440263	9.42808	4.17645e-21	2.79582e-19	0.21	0.46	0.11	5.07	3.74	4.06	SNAP25	chr20	protein_coding	synaptosome associated protein 25
ENSG00000072163.20	49.2398	1.08734	0.393141	2.76577	0.00567885	0.0320257	0.08	0.09	0.09	0.13	0.17	0.22	LIMS2	chr2	protein_coding	LIM zinc finger domain containing 2
ENSG00000261270.1	12.211	1.89041	0.688232	2.74676	0.0060187	0.0335031	0.16	0.21	0.28	0.51	0.83	0.86	RP11-325K4.3	chr16	lncRNA	--
ENSG00000077942.19	132.947	1.50737	0.33243	4.53441	5.7765e-06	7.40521e-05	0.21	0.22	0.27	0.56	0.49	0.83	FBLN1	chr22	protein_coding	fibulin 1
ENSG00000091592.16	124.563	6.56326	0.622297	10.5468	5.25387e-26	4.94098e-24	0.01	0.01	0	0.52	0.36	0.59	NLRP1	chr17	protein_coding	NLR family pyrin domain containing 1
ENSG00000160219.12	7.19407	2.96925	0.978734	3.03376	0.00241523	0.0155886	0.01	0	0	0.07	0.05	0.04	GAB3	chrX	protein_coding	GRB2 associated binding protein 3
ENSG00000151490.15	1876.91	2.95647	0.301734	9.79825	1.14549e-22	8.63915e-21	0.68	0.44	0.44	3.24	4.32	3.75	PTPRO	chr12	protein_coding	protein tyrosine phosphatase receptor type O
ENSG00000238258.1	9.35634	3.10615	0.94445	3.28884	0.001006	0.00734623	0.06	0.06	0.06	0.46	0.8	0.21	RP11-342D11.2	chr10	lncRNA	--
ENSG00000143344.16	224.253	1.25557	0.402856	3.11668	0.00182899	0.0123505	0.42	0.82	0.61	2.1	1.26	0.8	RGL1	chr1	protein_coding	ral guanine nucleotide dissociation stimulator like 1
ENSG00000086062.13	12388	1.20115	0.319932	3.75439	0.000173765	0.00157119	35.01	27.15	51.25	67.99	94.16	80.87	B4GALT1	chr9	protein_coding	beta-1,4-galactosyltransferase 1
ENSG00000071282.12	58.4508	6.47214	0.846264	7.6479	2.04286e-14	7.93539e-13	0	0.01	0	0.21	0.35	0.32	LMCD1	chr3	protein_coding	LIM and cysteine rich domains 1
ENSG00000287091.1	12.2732	2.13472	0.692366	3.08323	0.00204769	0.0135825	0.22	0.1	0.13	0.61	0.66	0.56	RP11-357L2.2	chr2	lncRNA	--
ENSG00000268001.1	75.6164	1.48761	0.414095	3.59244	0.000327596	0.00276719	0.61	0.51	0.37	1.86	1.27	0.82	CARD8-AS1	chr19	lncRNA	CARD8 antisense RNA 1
ENSG00000130054.5	169.962	6.84447	0.589935	11.6021	4.02189e-31	5.40026e-29	0.01	0.03	0	1.54	1.28	1.94	FAM155B	chrX	protein_coding	--
ENSG00000164638.11	11.6285	2.47148	0.853081	2.89712	0.00376608	0.0226873	0.01	0.01	0.03	0.03	0.11	0.09	SLC29A4	chr7	protein_coding	solute carrier family 29 member 4
ENSG00000122861.16	5413.36	2.31265	0.566587	4.08172	4.47043e-05	0.000473308	13.12	7.63	24.67	20.27	84	104.26	PLAU	chr10	protein_coding	plasminogen activator, urokinase
ENSG00000023902.14	57.3969	1.22051	0.346181	3.52564	0.000422466	0.00345423	0.14	0.12	0.13	0.29	0.26	0.3	PLEKHO1	chr1	protein_coding	pleckstrin homology domain containing O1
ENSG00000130766.5	899.951	1.36425	0.494513	2.75877	0.0058019	0.032571	2.56	3.15	5.07	3.58	6.83	15.36	SESN2	chr1	protein_coding	sestrin 2
ENSG00000152952.12	16645.5	1.91824	0.386916	4.95777	7.1306e-07	1.09043e-05	28.13	24.13	15.01	102.53	93.47	42.48	PLOD2	chr3	protein_coding	procollagen-lysine,2-oxoglutarate 5-dioxygenase 2
ENSG00000267248.3	50.5737	1.92024	0.423262	4.53676	5.7126e-06	7.33543e-05	0.13	0.2	0.15	0.43	0.54	0.74	CTD-2319I12.4	chr17	lncRNA	--
ENSG00000157216.16	577.422	2.36287	0.290627	8.13027	4.28322e-16	1.93194e-14	0.55	0.64	0.82	4.22	2.55	2.94	SSBP3	chr1	protein_coding	single stranded DNA binding protein 3
ENSG00000247746.5	6.15858	6.09712	1.52121	4.00807	6.1218e-05	0.000625344	0	0	0	0.12	0.03	0.05	USP51	chrX	protein_coding	ubiquitin specific peptidase 51
ENSG00000183908.7	10.7809	6.91133	1.47964	4.67096	2.99793e-06	4.09159e-05	0	0	0	0.02	0.14	0.11	LRRC55	chr11	protein_coding	leucine rich repeat containing 55
ENSG00000099139.14	106.772	2.03519	0.332001	6.13007	8.78408e-10	2.06733e-08	0.07	0.07	0.09	0.27	0.35	0.27	PCSK5	chr9	protein_coding	proprotein convertase subtilisin/kexin type 5
ENSG00000112333.12	7.38328	5.36738	1.39578	3.84543	0.000120341	0.00113773	0	0.01	0	0.11	0.08	0.08	NR2E1	chr6	protein_coding	nuclear receptor subfamily 2 group E member 1
ENSG00000271851.1	44.3875	2.15622	0.458854	4.69914	2.61256e-06	3.60588e-05	0.22	0.16	0.13	0.64	0.92	0.54	RP11-565F19.2	chr17	lncRNA	--
ENSG00000087237.12	11.4187	6.01075	1.3664	4.39898	1.0876e-05	0.000130427	0	0.01	0	0.08	0.17	0.2	CETP	chr16	protein_coding	cholesteryl ester transfer protein
ENSG00000108691.9	287.662	10.6841	1.21508	8.7929	1.45745e-18	8.27211e-17	0	0.01	0	6.65	7.58	5.78	CCL2	chr17	protein_coding	C-C motif chemokine ligand 2
ENSG00000223804.5	27.6024	1.84824	0.528371	3.498	0.000468761	0.00379138	0.21	0.27	0.32	0.58	1.21	0.89	CH17-472G23.2	chr1	transcribed_unprocessed_pseudogene	--
ENSG00000250771.2	11.8225	4.10211	0.934966	4.38744	1.14691e-05	0.000136694	0.01	0.02	0.01	0.13	0.15	0.19	RP11-153M7.3	chr4	transcribed_unprocessed_pseudogene	--
ENSG00000166165.13	120.723	4.90309	0.432087	11.3475	7.63522e-30	9.14219e-28	0.08	0.09	0.07	2.06	1.92	2.82	CKB	chr14	protein_coding	creatine kinase B
ENSG00000186197.15	334.987	1.83105	0.383836	4.7704	1.83862e-06	2.62665e-05	0.78	0.56	1.38	2.78	2.44	3.86	EDARADD	chr1	protein_coding	EDAR associated death domain
ENSG00000152229.18	98.0816	5.10425	0.508058	10.0466	9.50907e-24	7.83284e-22	0.05	0.04	0.01	0.93	1.08	1.18	PSTPIP2	chr18	protein_coding	proline-serine-threonine phosphatase interacting protein 2
ENSG00000069399.15	968.983	1.62075	0.48261	3.3583	0.000784249	0.00594948	2.54	2.46	6.38	6.42	8.39	17.82	BCL3	chr19	protein_coding	BCL3 transcription coactivator
ENSG00000128203.7	75.402	1.12277	0.314706	3.56767	0.000360166	0.00301054	0.36	0.32	0.36	0.75	0.68	0.7	ASPHD2	chr22	protein_coding	aspartate beta-hydroxylase domain containing 2
ENSG00000181690.8	14.1612	2.26592	0.688662	3.29032	0.00100073	0.00731922	0.01	0.02	0.02	0.09	0.07	0.04	PLAG1	chr8	protein_coding	PLAG1 zinc finger
ENSG00000183114.8	92.3954	4.93652	0.542091	9.10643	8.51346e-20	5.2456e-18	0.07	0.03	0.08	1	1.73	2.29	FAM43B	chr1	protein_coding	family with sequence similarity 43 member B
ENSG00000008277.15	168.561	1.01662	0.321257	3.16451	0.00155343	0.0107427	0.18	0.22	0.21	0.51	0.38	0.27	ADAM22	chr7	protein_coding	ADAM metallopeptidase domain 22
ENSG00000182985.18	21.195	6.00716	1.19664	5.02002	5.16659e-07	8.10363e-06	0	0	0	0.08	0.14	0.04	CADM1	chr11	protein_coding	cell adhesion molecule 1
ENSG00000070614.15	3626.54	1.05118	0.259369	4.05282	5.06038e-05	0.000528303	6.52	5.71	6.14	9.99	14.09	11.35	NDST1	chr5	protein_coding	N-deacetylase and N-sulfotransferase 1
ENSG00000082397.18	242.28	9.5395	1.08154	8.82026	1.14194e-18	6.54968e-17	0	0	0	0.88	0.62	1.25	EPB41L3	chr18	protein_coding	erythrocyte membrane protein band 4.1 like 3
ENSG00000107742.13	16.4409	1.76445	0.609965	2.89271	0.0038193	0.0229543	0.03	0.03	0.03	0.07	0.07	0.13	SPOCK2	chr10	protein_coding	SPARC (osteonectin), cwcv and kazal like domains proteoglycan 2
ENSG00000144366.16	5804.55	2.99835	0.359557	8.339	7.49204e-17	3.63154e-15	2.83	3.1	2.06	29.51	19.28	11.38	GULP1	chr2	protein_coding	GULP PTB domain containing engulfment adaptor 1
ENSG00000120318.16	634.497	1.44107	0.296841	4.8547	1.20571e-06	1.77486e-05	0.98	1.8	1.34	3.41	2.91	4.07	ARAP3	chr5	protein_coding	ArfGAP with RhoGAP domain, ankyrin repeat and PH domain 3
ENSG00000117594.10	144.253	2.90147	0.530901	5.46519	4.62411e-08	8.48447e-07	0.58	0.36	0.72	1.36	4.27	5.89	HSD11B1	chr1	protein_coding	hydroxysteroid 11-beta dehydrogenase 1
ENSG00000258667.2	40.3222	3.95572	0.596517	6.63137	3.32588e-11	9.35312e-10	0.1	0.05	0.04	0.59	0.96	1.26	HIF1A-AS3	chr14	lncRNA	HIF1A antisense RNA 3
ENSG00000115896.16	6.1319	2.70817	1.03841	2.60799	0.00910751	0.0470234	0	0.01	0	0.03	0.04	0.02	PLCL1	chr2	protein_coding	phospholipase C like 1 (inactive)
ENSG00000134532.19	224.863	3.37838	0.496215	6.8083	9.87554e-12	2.94479e-10	0.08	0.04	0.15	0.61	1.22	0.7	SOX5	chr12	protein_coding	SRY-box transcription factor 5
ENSG00000136379.12	2445.22	1.75576	0.236976	7.40902	1.27238e-13	4.58948e-12	8.93	7.39	6.51	25.08	23.95	23.23	ABHD17C	chr15	protein_coding	abhydrolase domain containing 17C, depalmitoylase
ENSG00000184792.16	10968.4	1.41543	0.374067	3.78389	0.000154397	0.00141534	21.14	20.52	25.15	29.05	58.93	77.17	OSBP2	chr22	protein_coding	oxysterol binding protein 2
ENSG00000178401.16	385.628	1.92938	0.29596	6.51904	7.07609e-11	1.90293e-09	0.67	0.72	0.92	3.35	2.87	2.04	DNAJC22	chr12	protein_coding	DnaJ heat shock protein family (Hsp40) member C22
ENSG00000171873.8	41.6935	4.48199	0.654454	6.84845	7.46545e-12	2.26686e-10	0.04	0.01	0.04	0.41	0.5	0.93	ADRA1D	chr20	protein_coding	adrenoceptor alpha 1D
ENSG00000224271.7	173.634	1.02319	0.273724	3.73805	0.000185451	0.0016575	0.08	0.1	0.08	0.16	0.18	0.15	RP11-191L9.4	chr22	lncRNA	--
ENSG00000119698.12	145.139	8.21395	0.915187	8.97516	2.82931e-19	1.68952e-17	0	0	0.01	1.08	1.81	1.1	PPP4R4	chr14	protein_coding	protein phosphatase 4 regulatory subunit 4
ENSG00000054356.14	2468.69	2.84515	0.490429	5.80135	6.57846e-09	1.34992e-07	1.17	0.86	3.39	8.73	11.34	16.29	PTPRN	chr2	protein_coding	protein tyrosine phosphatase receptor type N
ENSG00000103489.12	967.707	10.9526	0.889566	12.3123	7.77466e-35	1.26292e-32	0	0	0	3.51	5	3.52	XYLT1	chr16	protein_coding	xylosyltransferase 1
ENSG00000114166.8	207.388	2.08363	0.368115	5.66027	1.51138e-08	2.96019e-07	0.46	0.38	0.28	2.08	1.46	0.95	KAT2B	chr3	protein_coding	lysine acetyltransferase 2B
ENSG00000255443.1	34.8722	1.95086	0.496214	3.93149	8.44197e-05	0.000834107	0.77	0.68	0.36	2.18	2.77	1.55	CD44-AS1	chr11	lncRNA	CD44 antisense RNA 1
ENSG00000136732.16	177.629	9.98798	1.24265	8.03764	9.15881e-16	4.05238e-14	0	0	0.01	1.58	1.91	3.3	GYPC	chr2	protein_coding	glycophorin C (Gerbich blood group)
ENSG00000150347.17	1638.75	1.46579	0.316059	4.63771	3.52283e-06	4.73016e-05	1.61	2.76	3.02	5.32	5.94	7.73	ARID5B	chr10	protein_coding	AT-rich interaction domain 5B
ENSG00000171368.12	98.9734	1.66161	0.538589	3.08511	0.00203476	0.0135083	0.15	0.12	0.32	0.24	0.81	0.66	TPPP	chr5	protein_coding	tubulin polymerization promoting protein
ENSG00000065308.5	5951.96	2.35415	0.240226	9.79976	1.12859e-22	8.53941e-21	7.47	7.21	5.8	29.45	31.94	36.36	TRAM2	chr6	protein_coding	translocation associated membrane protein 2
ENSG00000184226.15	433.944	1.50723	0.361032	4.17479	2.98257e-05	0.000325726	0.24	0.17	0.13	0.67	0.47	0.31	PCDH9	chr13	protein_coding	protocadherin 9
ENSG00000136542.9	15.744	4.96578	1.0349	4.79832	1.60005e-06	2.30567e-05	0.01	0	0	0.06	0.08	0.05	GALNT5	chr2	protein_coding	polypeptide N-acetylgalactosaminyltransferase 5
ENSG00000128590.5	940.78	1.04354	0.321682	3.24401	0.00117861	0.00843954	6.25	5.49	6.18	8.83	15.87	9.54	DNAJB9	chr7	protein_coding	DnaJ heat shock protein family (Hsp40) member B9
ENSG00000230647.2	4.21457	5.55872	1.66167	3.34525	0.000822076	0.00618594	0	0	0	0.06	0.3	0.09	AC022816.2	chr17	lncRNA	--
ENSG00000007392.17	928.256	1.20417	0.229792	5.24025	1.60362e-07	2.71109e-06	2.28	2.07	2.39	4.52	4.68	5.31	LUC7L	chr16	protein_coding	LUC7 like
ENSG00000162616.9	1390.95	1.33881	0.447832	2.98953	0.00279403	0.017627	5.63	7.12	3.08	19.4	12.56	5.69	DNAJB4	chr1	protein_coding	DnaJ heat shock protein family (Hsp40) member B4
ENSG00000106366.9	5005.26	6.87512	1.10693	6.21098	5.26562e-10	1.28213e-08	0.63	0.12	1.22	15.56	120.56	76.62	SERPINE1	chr7	protein_coding	serpin family E member 1
ENSG00000149050.10	69.9305	1.39845	0.378909	3.69073	0.000223611	0.00195862	0.23	0.19	0.13	0.58	0.41	0.39	ZNF214	chr11	protein_coding	zinc finger protein 214
ENSG00000147416.11	4415.45	1.10276	0.215527	5.11657	3.11143e-07	5.05423e-06	8.55	8.61	9.49	17.55	16.08	19.97	ATP6V1B2	chr8	protein_coding	ATPase H+ transporting V1 subunit B2
ENSG00000130477.16	277.883	7.02987	0.527054	13.338	1.39077e-40	2.91046e-38	0.01	0	0.01	0.88	1.12	1.41	UNC13A	chr19	protein_coding	unc-13 homolog A
ENSG00000212719.13	1368.29	1.55795	0.306596	5.08144	3.74584e-07	5.98021e-06	1.06	0.69	1.21	2.3	2.76	3.12	LINC02693	chr17	lncRNA	long intergenic non-protein coding RNA 2693
ENSG00000088836.14	64.7866	1.19848	0.379893	3.15479	0.00160612	0.0110576	0.25	0.18	0.25	0.46	0.37	0.63	SLC4A11	chr20	protein_coding	solute carrier family 4 member 11
ENSG00000166997.8	179.657	1.09047	0.265071	4.11387	3.89082e-05	0.000416882	1.1	1.21	1.16	2.76	1.95	2.24	CNPY4	chr7	protein_coding	canopy FGF signaling regulator 4
ENSG00000280165.1	85.4384	1.9303	0.416475	4.63484	3.57211e-06	4.79079e-05	0.11	0.3	0.14	0.76	0.61	0.6	PCDH20	chr13	protein_coding	protocadherin 20
ENSG00000238290.1	8.15785	2.40197	0.863978	2.78012	0.00543382	0.0308914	0.02	0.02	0.05	0.13	0.12	0.22	RP11-431K24.1	chr1	lncRNA	--
ENSG00000260641.1	19.7673	1.87981	0.572612	3.28288	0.00102754	0.00748706	0.03	0.04	0.03	0.09	0.16	0.13	RP11-1299A16.3	chr4	lncRNA	--
ENSG00000162706.13	255.103	2.31972	0.40836	5.68057	1.34246e-08	2.64945e-07	0.52	0.53	0.6	2.14	1.41	4.14	CADM3	chr1	protein_coding	cell adhesion molecule 3
ENSG00000198795.11	3.95978	4.44387	1.5813	2.81027	0.00494996	0.0285388	0	0	0	0.01	0.03	0.04	ZNF521	chr18	protein_coding	zinc finger protein 521
ENSG00000151702.17	799.072	3.55464	0.26647	13.3397	1.35919e-40	2.87025e-38	0.44	0.4	0.32	4.49	4.62	3.6	FLI1	chr11	protein_coding	Fli-1 proto-oncogene, ETS transcription factor
ENSG00000006118.15	4705.61	2.25377	0.353956	6.36739	1.92276e-10	4.94068e-09	5.13	5.01	6.47	14.74	23.91	34.97	TMEM132A	chr11	protein_coding	transmembrane protein 132A
ENSG00000069702.11	274.024	2.3398	0.494213	4.73439	2.19714e-06	3.08944e-05	0.24	0.39	0.16	2.28	0.87	0.62	TGFBR3	chr1	protein_coding	transforming growth factor beta receptor 3
ENSG00000167617.3	8.30727	4.61987	1.26003	3.66647	0.000245917	0.00213238	0	0.03	0.03	0.25	0.38	0.55	CDC42EP5	chr19	protein_coding	CDC42 effector protein 5
ENSG00000114251.15	26230.7	5.1057	0.403985	12.6384	1.29739e-36	2.31824e-34	6.7	6.31	2.33	176.01	191.94	125.06	WNT5A	chr3	protein_coding	Wnt family member 5A
ENSG00000178860.9	971.74	1.62229	0.499594	3.24721	0.00116542	0.00836576	4.44	2.26	10.49	12.59	14.37	22.61	MSC	chr8	protein_coding	musculin
ENSG00000100097.12	16799	1.47289	0.293954	5.01062	5.42547e-07	8.45827e-06	154.56	233.38	231.88	466.32	441.87	696.23	LGALS1	chr22	protein_coding	galectin 1
ENSG00000236393.2	8.90872	6.6359	1.40888	4.71007	2.47636e-06	3.43628e-05	0	0	0	0.07	0.16	0.14	RP11-320G24.1	chrX	lncRNA	--
ENSG00000109118.14	2474.51	1.46992	0.211929	6.93591	4.03604e-12	1.26865e-10	2.74	2.87	2.35	7.32	6.65	6.66	PHF12	chr17	protein_coding	PHD finger protein 12
ENSG00000189058.9	3.9895	5.47578	1.57868	3.46857	0.000523231	0.00417238	0	0	0	0.06	0.09	0.12	APOD	chr3	protein_coding	apolipoprotein D
ENSG00000143546.10	27.3424	8.25173	1.30638	6.31647	2.67606e-10	6.79367e-09	0	0	0	0.83	1.19	2.2	S100A8	chr1	protein_coding	S100 calcium binding protein A8
ENSG00000163017.14	45.1351	3.95225	0.748101	5.28304	1.27055e-07	2.19759e-06	0.01	0	0.09	0.7	0.43	0.42	ACTG2	chr2	protein_coding	actin gamma 2, smooth muscle
ENSG00000178199.14	39.8266	1.35095	0.438191	3.08302	0.00204914	0.0135882	0.05	0.1	0.1	0.26	0.16	0.18	ZC3H12D	chr6	protein_coding	zinc finger CCCH-type containing 12D
ENSG00000140859.16	4169.24	1.31733	0.29634	4.44533	8.7759e-06	0.000107803	6.9	6.12	5.39	10.92	12.93	18.99	KIFC3	chr16	protein_coding	kinesin family member C3
ENSG00000136010.14	2314.5	2.27751	0.375523	6.0649	1.32033e-09	3.02465e-08	1.13	2	3.07	7.52	10.21	10.14	ALDH1L2	chr12	protein_coding	aldehyde dehydrogenase 1 family member L2
ENSG00000169814.16	813.095	1.36181	0.297756	4.57357	4.79484e-06	6.25024e-05	0.55	0.54	0.89	1.4	1.63	1.7	BTD	chr3	protein_coding	biotinidase
ENSG00000088826.18	3883.29	1.33295	0.452848	2.94348	0.00324544	0.0200075	10.14	13.24	32.16	32.97	34.94	62.68	SMOX	chr20	protein_coding	spermine oxidase
ENSG00000120162.10	26.3953	7.22824	1.29982	5.56094	2.68322e-08	5.07975e-07	0	0	0	0.28	0.13	0.11	MOB3B	chr9	protein_coding	MOB kinase activator 3B
ENSG00000180176.15	8.38731	6.54586	1.41858	4.61437	3.94297e-06	5.23678e-05	0	0	0	0.18	0.12	0.07	TH	chr11	protein_coding	tyrosine hydroxylase
ENSG00000113763.12	6.98192	3.73587	1.10314	3.38657	0.000707713	0.00544747	0.01	0.01	0.01	0.07	0.08	0.06	UNC5A	chr5	protein_coding	unc-5 netrin receptor A
ENSG00000178773.15	463.31	1.1817	0.286988	4.1176	3.82841e-05	0.000410573	2.36	2.2	2.3	3.7	4.76	6.05	CPNE7	chr16	protein_coding	copine 7
ENSG00000112419.14	1394.4	1.52795	0.308787	4.94824	7.48888e-07	1.14296e-05	1.88	1.48	1.36	4.26	5.38	3.08	PHACTR2	chr6	protein_coding	phosphatase and actin regulator 2
ENSG00000125430.9	1004.15	1.80063	0.325162	5.53765	3.06561e-08	5.75676e-07	2.11	1.41	2.64	5.52	7.78	6.72	HS3ST3B1	chr17	protein_coding	heparan sulfate-glucosamine 3-sulfotransferase 3B1
ENSG00000137868.19	3016.49	1.99406	0.474627	4.20132	2.65361e-05	0.000293667	1.5	3.94	6.31	9.42	14.87	18.99	STRA6	chr15	protein_coding	signaling receptor and transporter of retinol STRA6
ENSG00000168016.15	77.4932	1.52391	0.459696	3.31503	0.000916317	0.00677439	0.05	0.11	0.09	0.35	0.19	0.13	TRANK1	chr3	protein_coding	tetratricopeptide repeat and ankyrin repeat containing 1
ENSG00000284879.1	65.4835	1.53797	0.406314	3.78519	0.000153594	0.00140864	0.19	0.29	0.17	0.7	0.66	0.39	RP13-511M20.1	chr2	lncRNA	--
ENSG00000184371.14	930.746	1.57409	0.33164	4.74638	2.07086e-06	2.93138e-05	2.1	2.16	2.36	9.59	4.62	4.46	CSF1	chr1	protein_coding	colony stimulating factor 1
ENSG00000276116.2	39.8708	2.744	0.603	4.55058	5.34978e-06	6.91542e-05	0.12	0.1	0.28	0.51	1.02	1.61	FUT8-AS1	chr14	lncRNA	FUT8 antisense RNA 1
ENSG00000183578.8	230.604	4.86974	0.386163	12.6106	1.84604e-36	3.2486e-34	0.09	0.15	0.2	3.22	4.62	4.11	TNFAIP8L3	chr15	protein_coding	TNF alpha induced protein 8 like 3
ENSG00000287335.1	41.403	1.47551	0.564212	2.61517	0.00891825	0.0463139	0.15	0.35	0.07	0.7	0.44	0.35	RP11-321P16.3	chr20	lncRNA	--
ENSG00000196549.13	9369.32	1.21005	0.304016	3.98021	6.88552e-05	0.00069571	14.43	10	17.93	38.84	27.29	26.33	MME	chr3	protein_coding	membrane metalloendopeptidase
ENSG00000254510.2	24.3706	2.89123	0.995073	2.90554	0.00366618	0.0222064	0.05	0	0.26	0.13	0.73	1.28	RP11-867G23.10	chr11	lncRNA	--
ENSG00000186594.14	416.952	1.63004	0.4253	3.83267	0.000126758	0.0011892	1.55	0.97	2.52	3.26	6.64	4.56	MIR22HG	chr17	lncRNA	MIR22 host gene
ENSG00000255200.1	39.7869	1.49314	0.461671	3.23421	0.00121982	0.00868376	0.21	0.29	0.16	0.79	0.57	0.38	PGAM1P8	chr11	transcribed_processed_pseudogene	phosphoglycerate mutase 1 pseudogene 8
ENSG00000281091.3	7.12437	2.65398	0.954774	2.7797	0.00544093	0.0309167	0.02	0.03	0.01	0.07	0.11	0.14	RP13-349O20.2	chrX	lncRNA	--
ENSG00000280208.1	10.1174	4.31217	1.11086	3.88182	0.000103678	0.000997539	0	0	0.04	0.18	0.27	0.33	GGT4P	chr13	unprocessed_pseudogene	gamma-glutamyltransferase 4 pseudogene
ENSG00000204442.4	442.004	2.70417	0.332267	8.13856	4.00018e-16	1.81131e-14	0.43	0.27	0.23	2.09	2.12	1.52	FAM155A	chr13	protein_coding	--
ENSG00000099937.11	72.1646	6.78291	0.906287	7.48428	7.19378e-14	2.66514e-12	0.01	0.01	0.02	0.49	1.72	2.01	SERPIND1	chr22	protein_coding	serpin family D member 1
ENSG00000174684.7	924.794	1.32516	0.284102	4.66438	3.09545e-06	4.20739e-05	6.66	7.46	5.38	19.71	10.94	15.4	B4GAT1	chr11	protein_coding	beta-1,4-glucuronyltransferase 1
ENSG00000171621.14	639.668	1.09088	0.288476	3.78153	0.000155868	0.00142714	2.5	2.63	3.81	5.03	6.44	6.26	SPSB1	chr1	protein_coding	splA/ryanodine receptor domain and SOCS box containing 1
ENSG00000119673.15	396.701	1.26621	0.278435	4.54759	5.42643e-06	6.99503e-05	2.18	2.14	3.06	5	5.31	6.29	ACOT2	chr14	protein_coding	acyl-CoA thioesterase 2
ENSG00000007944.15	489.933	1.04525	0.264403	3.95326	7.7093e-05	0.000768251	2.4	2.87	2.45	6.49	4.04	4.47	MYLIP	chr6	protein_coding	myosin regulatory light chain interacting protein
ENSG00000115604.12	562.135	4.70754	0.37588	12.5241	5.51423e-36	9.28189e-34	0.19	0.37	0.12	6.06	4.93	5.74	IL18R1	chr2	protein_coding	interleukin 18 receptor 1
ENSG00000106080.11	913.824	1.05764	0.312897	3.38016	0.000724426	0.00555143	2.11	2.67	3.46	5.84	6.3	3.84	FKBP14	chr7	protein_coding	FKBP prolyl isomerase 14
ENSG00000110841.14	4600.13	1.37308	0.217427	6.31514	2.69925e-10	6.84507e-09	5.38	5.74	5.14	15.65	12.07	11.8	PPFIBP1	chr12	protein_coding	PPFIA binding protein 1
ENSG00000180353.11	16.4548	3.75786	0.850983	4.4159	1.00588e-05	0.000121317	0.01	0	0.02	0.09	0.12	0.21	HCLS1	chr3	protein_coding	hematopoietic cell-specific Lyn substrate 1
ENSG00000167371.21	68.7075	1.73068	0.358684	4.82509	1.39939e-06	2.03165e-05	0.18	0.18	0.26	0.68	0.54	0.73	PRRT2	chr16	protein_coding	proline rich transmembrane protein 2
ENSG00000262786.1	2.81787	4.97473	1.7058	2.91635	0.0035415	0.0215863	0	0	0	0.07	0.09	0.05	RP11-214O1.1	chr17	lncRNA	--
ENSG00000198855.7	167.888	1.25567	0.364413	3.44573	0.00056952	0.00451135	0.68	0.48	0.6	0.83	1.55	1.51	FICD	chr12	protein_coding	FIC domain protein adenylyltransferase
ENSG00000141337.13	165.986	1.85863	0.521824	3.56179	0.000368335	0.00306559	0.19	0.16	0.46	0.41	1.08	1.22	ARSG	chr17	protein_coding	arylsulfatase G
ENSG00000204622.11	21.2383	4.99059	0.950798	5.24884	1.53059e-07	2.60088e-06	0	0.01	0.04	0.22	0.62	0.6	HLA-J	chr6	transcribed_unprocessed_pseudogene	major histocompatibility complex, class I, J (pseudogene)
ENSG00000079215.15	210.508	1.05115	0.334414	3.14325	0.00167085	0.0114389	0.14	0.19	0.15	0.34	0.19	0.4	SLC1A3	chr5	protein_coding	solute carrier family 1 member 3
ENSG00000187957.8	4355.54	1.37111	0.262619	5.2209	1.78056e-07	2.99064e-06	15.96	12.99	16.74	30.71	41.09	38.37	DNER	chr2	protein_coding	delta/notch like EGF repeat containing
ENSG00000271270.7	150.993	1.82634	0.341183	5.35295	8.65311e-08	1.5297e-06	0.2	0.25	0.19	0.99	0.49	0.66	TMCC1-DT	chr3	lncRNA	TMCC1 divergent transcript
ENSG00000134072.11	79.6401	2.58177	0.399264	6.46633	1.00411e-10	2.66565e-09	0.18	0.28	0.17	1.05	0.89	1.55	CAMK1	chr3	protein_coding	calcium/calmodulin dependent protein kinase I
ENSG00000161526.15	1153.16	1.19938	0.283771	4.2266	2.37253e-05	0.000265086	2.12	1.75	2.49	3.72	4.43	5.5	SAP30BP	chr17	protein_coding	SAP30 binding protein
ENSG00000226808.3	8.72014	4.07564	1.16009	3.51323	0.0004427	0.00360445	0	0.01	0	0.08	0.05	0.02	LINC00840	chr10	lncRNA	long intergenic non-protein coding RNA 840
ENSG00000170801.10	384.849	6.80531	0.461441	14.748	3.17116e-49	1.09944e-46	0.06	0.02	0.06	4.26	6.69	4.85	HTRA3	chr4	protein_coding	HtrA serine peptidase 3
ENSG00000107562.16	18.1904	5.77918	1.16862	4.9453	7.60261e-07	1.15845e-05	0	0	0	0.21	0.12	0.09	CXCL12	chr10	protein_coding	C-X-C motif chemokine ligand 12
ENSG00000158813.18	69.9686	5.90702	1.51375	3.90224	9.53055e-05	0.000928239	0	0.02	0	0.52	0.29	0.57	EDA	chrX	protein_coding	ectodysplasin A
ENSG00000165029.17	1974.8	4.27279	0.236126	18.0954	3.46714e-73	4.02691e-70	0.47	0.42	0.38	8.14	7.9	6.9	ABCA1	chr9	protein_coding	ATP binding cassette subfamily A member 1
ENSG00000205683.12	31.9636	6.01021	0.95499	6.29348	3.10427e-10	7.82093e-09	0	0	0	0.11	0.05	0.08	DPF3	chr14	protein_coding	double PHD fingers 3
ENSG00000154553.16	1920.44	5.63771	0.954415	5.90698	3.48438e-09	7.45978e-08	0.1	0.06	0.46	5.57	6.94	16.35	PDLIM3	chr4	protein_coding	PDZ and LIM domain 3
ENSG00000156395.14	6.26085	5.12212	1.49318	3.43035	0.000602794	0.00473993	0	0	0	0.09	0.04	0.02	SORCS3	chr10	protein_coding	sortilin related VPS10 domain containing receptor 3
ENSG00000119661.15	885.795	1.29963	0.389199	3.33924	0.000840084	0.00628885	2.02	1.25	0.98	3.61	4.18	2	DNAL1	chr14	protein_coding	dynein axonemal light chain 1
ENSG00000141448.11	344.315	1.13898	0.302913	3.76011	0.000169841	0.00154083	1.57	1.59	1.04	2.91	3.36	2.34	GATA6	chr18	protein_coding	GATA binding protein 6
ENSG00000145901.16	8864.49	1.11126	0.382757	2.9033	0.00369247	0.0223366	21.79	15.42	34.35	32.21	49.29	62.57	TNIP1	chr5	protein_coding	TNFAIP3 interacting protein 1
ENSG00000172171.11	801.322	1.35618	0.284669	4.76406	1.89732e-06	2.70054e-05	4.34	4.55	3.74	13.86	8.8	7.8	TEFM	chr17	protein_coding	transcription elongation factor, mitochondrial
ENSG00000174326.14	7.92866	4.54151	1.34624	3.37348	0.000742238	0.0056678	0	0.02	0	0.12	0.06	0.27	SLC16A11	chr17	protein_coding	solute carrier family 16 member 11
ENSG00000171094.18	20.9646	2.72705	0.636978	4.28123	1.85866e-05	0.000212789	0.01	0.01	0.03	0.08	0.14	0.12	ALK	chr2	protein_coding	ALK receptor tyrosine kinase
ENSG00000273046.1	34.3743	1.7626	0.496385	3.55087	0.000383959	0.00318194	0.2	0.41	0.22	1.22	0.57	0.89	RP11-834C11.14	chr12	lncRNA	--
ENSG00000138448.12	12526.1	1.33875	0.341151	3.92421	8.70159e-05	0.000856843	22.22	19.32	22.37	54.37	67.13	29.21	ITGAV	chr2	protein_coding	integrin subunit alpha V
ENSG00000105088.9	191.838	4.36656	0.64805	6.738	1.60586e-11	4.67451e-10	0.09	0.07	0.37	1.31	3.12	5.77	OLFM2	chr19	protein_coding	olfactomedin 2
ENSG00000281357.3	31.7654	1.14086	0.420606	2.71242	0.00667944	0.0363876	0.06	0.07	0.07	0.14	0.14	0.13	ARRDC3-AS1	chr5	lncRNA	ARRDC3 antisense RNA 1
ENSG00000151240.17	92.3153	1.83944	0.327489	5.61681	1.94516e-08	3.75283e-07	0.09	0.14	0.12	0.43	0.4	0.33	DIP2C	chr10	protein_coding	disco interacting protein 2 homolog C
ENSG00000235531.11	900.028	1.51555	0.288338	5.25617	1.4709e-07	2.51417e-06	0.77	0.94	1.3	2.85	2.94	2.25	MSC-AS1	chr8	lncRNA	MSC antisense RNA 1
ENSG00000006016.12	11.9411	2.21303	0.73462	3.01248	0.00259125	0.0165454	0.04	0.05	0.02	0.17	0.18	0.1	CRLF1	chr19	protein_coding	cytokine receptor like factor 1
ENSG00000142875.19	1077.53	1.6931	0.423027	4.00235	6.27154e-05	0.000638955	1.96	2.53	1.13	7.84	6.39	2.79	PRKACB	chr1	protein_coding	protein kinase cAMP-activated catalytic subunit beta
ENSG00000125843.11	347.281	1.08213	0.247974	4.3639	1.27763e-05	0.000150573	0.87	1.17	0.98	2.02	1.76	2.18	AP5S1	chr20	protein_coding	adaptor related protein complex 5 subunit sigma 1
ENSG00000171051.9	1884.01	12.4989	1.10437	11.3176	1.07321e-29	1.27192e-27	0	0.02	0	18.89	29.79	51.98	FPR1	chr19	protein_coding	formyl peptide receptor 1
ENSG00000227199.1	80.5927	1.53222	0.478565	3.2017	0.00136621	0.00958492	0.29	0.44	0.9	1.17	1.17	2.05	ST7-AS1	chr7	lncRNA	ST7 antisense RNA 1
ENSG00000115009.13	2185.64	1.53735	0.539512	2.84952	0.00437852	0.0257165	17.87	6.93	26.96	18.46	61.49	59.22	CCL20	chr2	protein_coding	C-C motif chemokine ligand 20
ENSG00000142173.16	17435.7	1.79788	0.318904	5.63768	1.7236e-08	3.35603e-07	37.18	27.67	43.08	82.86	124.6	142.17	COL6A2	chr21	protein_coding	collagen type VI alpha 2 chain
ENSG00000082126.18	14.6744	6.37446	1.33553	4.77299	1.8151e-06	2.59784e-05	0	0	0	0.14	0.08	0.19	MPP4	chr2	protein_coding	membrane palmitoylated protein 4
ENSG00000065320.9	369.647	7.55633	0.654292	11.5489	7.48044e-31	9.81713e-29	0	0.03	0.01	1.17	2.42	4.29	NTN1	chr17	protein_coding	netrin 1
ENSG00000246528.3	3.90317	4.41574	1.61318	2.73728	0.00619487	0.0342784	0	0.01	0	0.17	0.06	0.04	RP11-159H10.3	chr8	lncRNA	--
ENSG00000107104.20	1042.94	1.16911	0.376326	3.10665	0.0018922	0.0126888	1.54	1.49	0.96	2.14	4.14	2.03	KANK1	chr9	protein_coding	KN motif and ankyrin repeat domains 1
ENSG00000171241.9	2616.05	1.06536	0.380762	2.79797	0.00514256	0.0294518	7.78	8.25	4.29	20.15	11.64	8.35	SHCBP1	chr16	protein_coding	SHC binding and spindle associated 1
ENSG00000140937.14	3770.2	1.68361	0.42344	3.97603	7.00752e-05	0.000706807	5.76	1.89	2.25	9.94	10.51	9.53	CDH11	chr16	protein_coding	cadherin 11
ENSG00000272086.1	42.81	1.91793	0.446727	4.29329	1.76044e-05	0.000202342	0.62	0.62	0.41	1.69	1.51	2.65	GOLPH3-DT	chr5	lncRNA	GOLPH3 divergent transcript
ENSG00000205809.10	85.4078	4.20767	0.492875	8.53699	1.3776e-17	7.0797e-16	0.11	0.15	0.17	2.97	3.06	1.37	KLRC2	chr12	protein_coding	killer cell lectin like receptor C2
ENSG00000188620.11	25.3378	4.03509	0.706502	5.71136	1.12077e-08	2.23662e-07	0.01	0.01	0.06	0.36	0.36	0.44	HMX3	chr10	protein_coding	H6 family homeobox 3
ENSG00000122591.13	4550.83	1.54181	0.29333	5.25622	1.47049e-07	2.51417e-06	3.67	3.06	2.52	8.05	10.41	6.65	FAM126A	chr7	protein_coding	family with sequence similarity 126 member A
ENSG00000079156.17	1843.9	1.23683	0.273436	4.5233	6.08814e-06	7.76188e-05	3	2.28	1.8	5.35	5.17	5.1	OSBPL6	chr2	protein_coding	oxysterol binding protein like 6
ENSG00000182752.10	3002.76	1.40077	0.230576	6.07511	1.23905e-09	2.85818e-08	3.47	3.44	3.65	7.81	9.66	8.49	PAPPA	chr9	protein_coding	pappalysin 1
ENSG00000249685.1	17.8981	2.00545	0.639972	3.13365	0.00172648	0.0117643	0.42	0.33	0.42	0.73	1.93	1.64	RP11-360F5.3	chr4	lncRNA	--
ENSG00000100505.14	66.7779	1.59728	0.36064	4.42901	9.46668e-06	0.000115252	0.07	0.11	0.1	0.3	0.22	0.27	TRIM9	chr14	protein_coding	tripartite motif containing 9
ENSG00000133488.15	38.8145	1.21131	0.40761	2.97174	0.00296121	0.0185283	0.21	0.26	0.2	0.46	0.55	0.42	SEC14L4	chr22	protein_coding	SEC14 like lipid binding 4
ENSG00000238197.6	42.8727	1.06875	0.39573	2.70072	0.00691899	0.0374118	0.06	0.09	0.05	0.13	0.13	0.13	PAXBP1-AS1	chr21	lncRNA	PAXBP1 antisense RNA 1
ENSG00000177675.9	127.49	9.50942	1.23284	7.7134	1.22505e-14	4.88946e-13	0	0	0	0.75	1.19	1.16	CD163L1	chr12	protein_coding	CD163 molecule like 1
ENSG00000169252.6	82.7905	1.65942	0.5193	3.1955	0.0013959	0.00975788	0.77	0.47	0.22	1.18	2.17	0.93	ADRB2	chr5	protein_coding	adrenoceptor beta 2
ENSG00000149609.6	20.8494	1.35515	0.518019	2.61601	0.00889628	0.0462308	0.13	0.15	0.09	0.26	0.3	0.3	C20orf144	chr20	protein_coding	chromosome 20 open reading frame 144
ENSG00000157110.16	248.939	2.55994	0.34835	7.34876	2.00051e-13	7.10548e-12	0.13	0.28	0.2	0.94	1.27	1.09	RBPMS	chr8	protein_coding	RNA binding protein, mRNA processing factor
ENSG00000116991.11	1855.25	1.86521	0.250202	7.45483	8.99828e-14	3.27619e-12	2.18	1.94	2.79	8.92	6.9	7.86	SIPA1L2	chr1	protein_coding	signal induced proliferation associated 1 like 2
ENSG00000149179.14	455.729	1.04024	0.302634	3.43729	0.000587571	0.00463453	0.97	0.96	1.37	1.67	2.08	2.57	C11orf49	chr11	protein_coding	chromosome 11 open reading frame 49
ENSG00000146250.7	17.6776	5.13313	1.15817	4.43211	9.33159e-06	0.000113906	0.01	0.02	0	0.68	0.25	0.07	PRSS35	chr6	protein_coding	serine protease 35
ENSG00000020577.14	1837.19	2.09831	0.465436	4.50826	6.53611e-06	8.27847e-05	2.12	1.24	0.8	2.67	7.29	6.54	SAMD4A	chr14	protein_coding	sterile alpha motif domain containing 4A
ENSG00000127920.6	2706.83	4.873	0.337871	14.4227	3.72621e-47	1.13951e-44	1.89	1.5	0.99	41.25	48.91	29.6	GNG11	chr7	protein_coding	G protein subunit gamma 11
ENSG00000177721.5	14.9255	2.3538	0.675637	3.48381	0.000494321	0.00396674	0.05	0.06	0.05	0.4	0.21	0.17	ANXA2R	chr5	protein_coding	annexin A2 receptor
ENSG00000151136.15	38.887	8.75926	1.26462	6.92638	4.3175e-12	1.35163e-10	0	0	0	0.19	0.17	0.32	BTBD11	chr12	protein_coding	BTB domain containing 11
ENSG00000114861.23	1759.17	1.00813	0.253913	3.97038	7.17583e-05	0.000722529	0.8	0.78	0.9	1.29	1.55	1.83	FOXP1	chr3	protein_coding	forkhead box P1
ENSG00000261130.5	37.7017	2.22154	0.521412	4.26062	2.03861e-05	0.000231564	0.23	0.36	0.36	0.75	1.37	1.93	RP11-1021N1.1	chr16	protein_coding	--
ENSG00000161653.11	66.9712	5.05448	0.611956	8.25955	1.46224e-16	6.90372e-15	0.02	0.08	0.01	0.89	0.94	1.44	NAGS	chr17	protein_coding	N-acetylglutamate synthase
ENSG00000101849.18	2171.57	1.56345	0.305625	5.1156	3.12752e-07	5.07682e-06	2.07	2.49	1.33	4.67	5.21	6.32	TBL1X	chrX	protein_coding	transducin beta like 1 X-linked
ENSG00000101224.18	3774.59	1.35789	0.242539	5.59866	2.16018e-08	4.14016e-07	13.08	15.99	11.23	38.33	28.56	29.98	CDC25B	chr20	protein_coding	cell division cycle 25B
ENSG00000249500.1	27.5358	1.60987	0.548405	2.93555	0.0033296	0.0204287	0.11	0.1	0.25	0.31	0.48	0.53	LINC01179	chr4	lncRNA	long intergenic non-protein coding RNA 1179
ENSG00000286442.1	2.84417	4.98624	1.70603	2.92271	0.00346995	0.0212171	0	0	0	0.07	0.07	0.13	RP11-426A21.3	chr10	lncRNA	--
ENSG00000286235.1	1233.3	1.16473	0.355641	3.275	0.0010566	0.00766038	3.72	3.78	2.12	9.08	6.9	4.29	RP5-967N21.13	chr20	protein_coding	--
ENSG00000174871.11	334.753	1.6153	0.365029	4.42512	9.63881e-06	0.000116797	2.2	1.62	2.04	3.59	7.7	5.34	CNIH2	chr11	protein_coding	cornichon family AMPA receptor auxiliary protein 2
ENSG00000020181.18	217.169	1.96177	0.529415	3.70554	0.000210938	0.00186024	0.16	0.17	0.6	0.75	1.01	1.6	ADGRA2	chr8	protein_coding	adhesion G protein-coupled receptor A2
ENSG00000056487.16	42.4043	4.81369	0.693537	6.94078	3.89951e-12	1.2274e-10	0	0	0.03	0.34	0.25	0.35	PHF21B	chr22	protein_coding	PHD finger protein 21B
ENSG00000144891.19	4.92418	5.77519	1.53987	3.75044	0.000176522	0.00159054	0	0	0	0.11	0.04	0.05	AGTR1	chr3	protein_coding	angiotensin II receptor type 1
ENSG00000138411.13	172.828	5.20748	0.465147	11.1953	4.29703e-29	4.94137e-27	0.01	0.01	0.01	0.3	0.46	0.21	HECW2	chr2	protein_coding	HECT, C2 and WW domain containing E3 ubiquitin protein ligase 2
ENSG00000243279.4	525.335	1.51117	0.392908	3.84612	0.000120001	0.00113498	3.25	2.69	6.2	7.92	10.15	14.23	PRAF2	chrX	protein_coding	PRA1 domain family member 2
ENSG00000261485.1	39.8805	1.10183	0.398846	2.76256	0.00573507	0.0322801	0.35	0.55	0.49	0.91	0.93	0.95	PAN3-AS1	chr13	lncRNA	PAN3 antisense RNA 1
ENSG00000184014.9	3544.09	1.20194	0.251613	4.77693	1.77995e-06	2.55225e-05	2.42	2.25	2.88	4.64	5.92	5.62	DENND5A	chr11	protein_coding	DENN domain containing 5A
ENSG00000271192.1	3.6552	4.32298	1.65436	2.61308	0.00897295	0.0465044	0	0	0.04	0.09	0.23	0.55	RP4-555D20.3	chr3	lncRNA	--
ENSG00000162591.16	313.156	2.45942	0.399654	6.15387	7.56137e-10	1.79962e-08	0.16	0.41	0.23	0.99	1.73	1.31	MEGF6	chr1	protein_coding	multiple EGF like domains 6
ENSG00000113742.14	988.616	1.34447	0.396988	3.38667	0.000707459	0.00544747	0.87	1.15	1.95	2.51	4.44	2.37	CPEB4	chr5	protein_coding	cytoplasmic polyadenylation element binding protein 4
ENSG00000185904.12	474.661	10.5106	1.05898	9.92523	3.2337e-23	2.53769e-21	0	0	0	3.18	2.41	2.25	LINC00839	chr10	lncRNA	long intergenic non-protein coding RNA 839
ENSG00000124882.4	15718.2	2.0032	0.375069	5.34089	9.24923e-08	1.63136e-06	17.2	21.86	42.4	115.18	113.91	76.09	EREG	chr4	protein_coding	epiregulin
ENSG00000156265.16	14.2118	2.04712	0.632429	3.23691	0.00120831	0.00861767	0.03	0.03	0.03	0.15	0.1	0.12	MAP3K7CL	chr21	protein_coding	MAP3K7 C-terminal like
ENSG00000173762.8	25.4953	2.41428	0.756274	3.19234	0.00141125	0.00985037	0.03	0.02	0.16	0.18	0.43	0.47	CD7	chr17	protein_coding	CD7 molecule
ENSG00000183741.12	2511.49	1.77086	0.246824	7.17459	7.25268e-13	2.42406e-11	3.18	4.38	3.02	12.9	9.66	11.27	CBX6	chr22	protein_coding	chromobox 6
ENSG00000156011.17	2585.62	1.55026	0.249051	6.22468	4.82554e-10	1.17744e-08	1.75	2.38	2.29	6.8	5.96	4.82	PSD3	chr8	protein_coding	pleckstrin and Sec7 domain containing 3
ENSG00000096968.14	489.286	1.27747	0.412516	3.09678	0.00195634	0.0130548	1.03	0.98	0.67	3.07	2.1	0.95	JAK2	chr9	protein_coding	Janus kinase 2
ENSG00000120915.14	24.1696	7.1023	1.28344	5.53382	3.13332e-08	5.8744e-07	0.01	0	0	0.2	0.24	0.35	EPHX2	chr8	protein_coding	epoxide hydrolase 2
ENSG00000235436.10	4.90161	4.75797	1.50978	3.15144	0.00162467	0.0111688	0	0.01	0	0.18	0.08	0.07	DPY19L2P4	chr7	transcribed_unprocessed_pseudogene	DPY19L2 pseudogene 4
ENSG00000106089.12	633.262	1.16209	0.386097	3.00985	0.00261377	0.0166526	2.23	2	3.62	3.27	5.83	7.19	STX1A	chr7	protein_coding	syntaxin 1A
ENSG00000274879.1	2.92913	5.03374	1.76527	2.85154	0.00435086	0.0255734	0	0	0	0.43	1.4	0.39	RP11-411G2.1	chr12	processed_pseudogene	--
ENSG00000251230.6	3.34	5.21847	1.65515	3.15286	0.00161677	0.0111244	0	0	0	0.05	0.06	0.11	MIR3945HG	chr4	lncRNA	MIR3945 host gene
ENSG00000128266.9	10.1323	2.06397	0.758057	2.72271	0.00647482	0.0354307	0.03	0.03	0.01	0.08	0.1	0.13	GNAZ	chr22	protein_coding	G protein subunit alpha z
ENSG00000105499.14	59.3253	2.24067	0.479044	4.67737	2.90575e-06	3.97278e-05	0.05	0.06	0.13	0.31	0.26	0.46	PLA2G4C	chr19	protein_coding	phospholipase A2 group IVC
ENSG00000076356.7	1743.45	2.5842	0.586957	4.4027	1.06912e-05	0.000128345	1.15	0.28	1.21	1.7	5.67	7.39	PLXNA2	chr1	protein_coding	plexin A2
ENSG00000122884.13	3800.33	1.81727	0.319041	5.69604	1.22624e-08	2.43041e-07	12.46	14.54	13.3	48.91	56.2	27.16	P4HA1	chr10	protein_coding	prolyl 4-hydroxylase subunit alpha 1
ENSG00000072110.16	29398	1.07429	0.337703	3.18118	0.00146676	0.0101827	30.56	23.52	43.67	47.36	63.45	81.22	ACTN1	chr14	protein_coding	actinin alpha 1
ENSG00000170310.15	670.896	1.11708	0.228122	4.89685	9.73834e-07	1.45568e-05	2.68	3.11	3.3	6.22	5.53	6.7	STX8	chr17	protein_coding	syntaxin 8
ENSG00000171951.5	1576.22	2.52032	0.385896	6.53109	6.52921e-11	1.76974e-09	6.14	2.16	5.04	27.8	23.04	21.56	SCG2	chr2	protein_coding	secretogranin II
ENSG00000158887.19	3.02245	5.07306	1.66719	3.04289	0.00234319	0.0152252	0	0	0	0.08	0.06	0.05	MPZ	chr1	protein_coding	myelin protein zero
ENSG00000165655.17	250.213	2.14872	0.416914	5.15388	2.55153e-07	4.18569e-06	0.52	0.64	0.97	2.07	2.08	4.67	ZNF503	chr10	protein_coding	zinc finger protein 503
ENSG00000276107.1	110.05	2.10884	0.520361	4.05265	5.06415e-05	0.000528459	2.68	0.72	0.74	4.65	6.38	5.77	THBS1-IT1	chr15	lncRNA	THBS1 intronic transcript 1
ENSG00000165424.7	673.431	2.18995	0.383602	5.70892	1.13698e-08	2.26121e-07	0.69	1.57	1.31	7.58	4.09	3.66	ZCCHC24	chr10	protein_coding	zinc finger CCHC-type containing 24
ENSG00000006283.18	111.949	5.48846	0.494013	11.11	1.1221e-28	1.23532e-26	0.01	0.01	0.01	0.49	0.59	0.42	CACNA1G	chr17	protein_coding	calcium voltage-gated channel subunit alpha1 G
ENSG00000203721.7	49.6478	2.2345	0.791422	2.8234	0.00475173	0.02756	0.09	0.02	0.25	0.13	0.57	0.88	LINC00862	chr1	lncRNA	long intergenic non-protein coding RNA 862
ENSG00000164105.4	3415.11	1.08832	0.356719	3.05092	0.00228144	0.0148948	39.52	46.87	37.47	134.64	51.42	63.87	SAP30	chr4	protein_coding	Sin3A associated protein 30
ENSG00000241399.7	276.175	1.99321	0.450474	4.4247	9.65753e-06	0.000116963	0.8	0.79	0.42	2.95	3.41	1.12	CD302	chr2	protein_coding	CD302 molecule
ENSG00000224750.6	6.66469	5.2178	1.41777	3.68028	0.000232978	0.00203071	0.01	0	0	0.1	0.1	0.07	RP11-94M14.2	chr10	lncRNA	--
ENSG00000206503.13	8048.46	2.30366	0.335139	6.87375	6.25375e-12	1.91647e-10	21.43	20.78	31.88	75.86	122.3	141.67	HLA-A	chr6	protein_coding	major histocompatibility complex, class I, A
ENSG00000101347.11	725.108	1.1594	0.285795	4.05675	4.97595e-05	0.000520894	1.16	1.16	0.75	2.63	1.95	1.85	SAMHD1	chr20	protein_coding	SAM and HD domain containing deoxynucleoside triphosphate triphosphohydrolase 1
ENSG00000173918.15	3577.89	2.09932	0.328859	6.38364	1.72928e-10	4.47322e-09	7.32	5.39	8.34	19.07	32.16	32.65	C1QTNF1	chr17	protein_coding	C1q and TNF related 1
ENSG00000277734.8	29.3768	7.38535	1.45976	5.0593	4.20807e-07	6.66775e-06	0	0	0.02	0.18	0.77	3.16	TRAC	chr14	TR_C_gene	T cell receptor alpha constant
ENSG00000159167.12	3694.12	1.83651	0.482195	3.80866	0.000139724	0.00129671	5.65	6.72	16.6	16.26	35.61	43.88	STC1	chr8	protein_coding	stanniocalcin 1
ENSG00000111145.8	5169.59	1.05926	0.293005	3.61517	0.000300156	0.0025549	18.22	19.73	15.58	38.19	42.02	23.84	ELK3	chr12	protein_coding	ETS transcription factor ELK3
ENSG00000255874.2	296.51	1.3158	0.434247	3.03007	0.00244501	0.0157327	0.45	0.38	1.17	1.37	1.6	1.7	PRECSIT	chr13	lncRNA	p53 regulated carcinoma associated Stat3 activating long intergenic non-protein coding transcript
ENSG00000089199.10	115.723	7.46709	0.787602	9.48079	2.52364e-21	1.72417e-19	0.01	0.01	0.01	1.06	1.24	1.27	CHGB	chr20	protein_coding	chromogranin B
ENSG00000130052.14	8.33473	6.53807	1.40202	4.66331	3.11159e-06	4.22685e-05	0	0	0	0.05	0.06	0.09	STARD8	chrX	protein_coding	StAR related lipid transfer domain containing 8
ENSG00000248187.1	7.03153	2.93933	1.02613	2.86449	0.00417681	0.0247888	0.01	0.02	0.04	0.14	0.1	0.29	RP11-184M15.1	chr4	lncRNA	--
ENSG00000171444.18	647.989	1.51475	0.409018	3.70337	0.000212751	0.00187197	0.56	1.16	0.61	3.3	1.68	1.29	MCC	chr5	protein_coding	MCC regulator of WNT signaling pathway
ENSG00000206341.7	55.8593	1.74541	0.377274	4.62637	3.72126e-06	4.97074e-05	0.41	0.68	0.65	1.71	1.83	1.9	HLA-H	chr6	unprocessed_pseudogene	major histocompatibility complex, class I, H (pseudogene)
ENSG00000276644.5	8.36862	5.55262	1.39398	3.98329	6.7968e-05	0.000687943	0	0	0	0.09	0.07	0.04	DACH1	chr13	protein_coding	dachshund family transcription factor 1
ENSG00000105835.13	22063.5	1.30023	0.327383	3.97158	7.13972e-05	0.000719205	12.69	11.18	16.12	21.38	40.2	29.68	NAMPT	chr7	protein_coding	nicotinamide phosphoribosyltransferase
ENSG00000005238.20	477.02	1.1377	0.322141	3.53169	0.00041292	0.00339063	0.76	1.52	1.21	1.97	2.59	2.54	FAM214B	chr9	protein_coding	family with sequence similarity 214 member B
ENSG00000179604.10	814.938	1.47741	0.384054	3.84689	0.000119627	0.0011319	2.11	3.13	1.39	8.41	5.15	3.77	CDC42EP4	chr17	protein_coding	CDC42 effector protein 4
ENSG00000102802.10	314.237	11.7742	1.24559	9.45275	3.30057e-21	2.24178e-19	0	0	0	3.61	7.53	7.64	MEDAG	chr13	protein_coding	mesenteric estrogen dependent adipogenesis
ENSG00000138316.11	11.0458	2.9081	0.85248	3.41134	0.000646434	0.00505249	0.01	0	0.02	0.06	0.05	0.13	ADAMTS14	chr10	protein_coding	ADAM metallopeptidase with thrombospondin type 1 motif 14
ENSG00000174600.14	52.6863	6.74043	0.911687	7.39336	1.43162e-13	5.14785e-12	0.01	0	0	0.41	0.38	0.49	CMKLR1	chr12	protein_coding	chemerin chemokine-like receptor 1
ENSG00000198576.4	27.7051	2.42273	0.692306	3.49951	0.000466116	0.00377525	0.02	0.03	0.16	0.26	0.31	0.51	ARC	chr8	protein_coding	activity regulated cytoskeleton associated protein
ENSG00000233922.3	4.69924	5.70991	1.51369	3.77218	0.000161827	0.00147647	0	0	0	0.04	0.03	0.03	LINC01694	chr21	lncRNA	long intergenic non-protein coding RNA 1694
ENSG00000140459.18	42.072	2.93595	0.505565	5.80726	6.35037e-09	1.30774e-07	0.03	0.07	0.11	0.42	0.47	0.63	CYP11A1	chr15	protein_coding	cytochrome P450 family 11 subfamily A member 1
ENSG00000182578.14	32.3948	2.3939	0.564303	4.24222	2.21323e-05	0.000249084	0.05	0.02	0.08	0.16	0.32	0.24	CSF1R	chr5	protein_coding	colony stimulating factor 1 receptor
ENSG00000150938.10	6431.43	1.74627	0.360166	4.84851	1.24392e-06	1.82764e-05	14.59	7.83	7.52	23.12	35.11	35.6	CRIM1	chr2	protein_coding	cysteine rich transmembrane BMP regulator 1
ENSG00000125450.11	1667.08	1.06256	0.2443	4.34941	1.36504e-05	0.000160225	4.6	5.41	5.4	10.1	8.05	12.02	NUP85	chr17	protein_coding	nucleoporin 85
ENSG00000288029.1	3.54288	5.30128	1.61437	3.2838	0.00102416	0.00746709	0	0	0	0.06	0.03	0.04	RP11-122D19.3	chr3	lncRNA	--
ENSG00000157240.4	1238.78	1.07576	0.266102	4.04266	5.28493e-05	0.000549278	2.65	3.4	2.54	7.19	5.28	4.51	FZD1	chr7	protein_coding	frizzled class receptor 1
ENSG00000285744.1	26.0054	1.83682	0.503852	3.64555	0.000266825	0.00229644	0.08	0.09	0.11	0.32	0.24	0.42	RP11-115D10.1	chr8	lncRNA	--
ENSG00000177990.12	57.5974	1.4859	0.493366	3.01175	0.00259744	0.0165713	0.14	0.17	0.09	0.45	0.44	0.16	DPY19L2	chr12	protein_coding	dpy-19 like 2
ENSG00000124126.14	1906.38	3.03173	0.304381	9.96032	2.27337e-23	1.81471e-21	1.3	1.38	1.42	7.1	10.88	13.17	PREX1	chr20	protein_coding	phosphatidylinositol-3,4,5-trisphosphate dependent Rac exchange factor 1
ENSG00000149968.12	42.5316	2.65622	0.812584	3.26885	0.00107984	0.00780934	0.19	0.01	0.25	0.36	0.47	1.9	MMP3	chr11	protein_coding	matrix metallopeptidase 3
ENSG00000261490.1	31.0242	1.62462	0.544191	2.98539	0.00283218	0.0178338	0.07	0.06	0.19	0.27	0.34	0.31	RP11-448G15.3	chr4	lncRNA	--
ENSG00000125885.13	1950.98	1.61579	0.225952	7.15105	8.61147e-13	2.85766e-11	3.33	2.98	2.93	9.47	9.26	7.78	MCM8	chr20	protein_coding	minichromosome maintenance 8 homologous recombination repair factor
ENSG00000137819.14	9.09081	3.35429	1.0347	3.2418	0.00118777	0.0084999	0	0.01	0.01	0.07	0.09	0.02	PAQR5	chr15	protein_coding	progestin and adipoQ receptor family member 5
ENSG00000100867.15	38.045	1.65721	0.620753	2.66967	0.00759256	0.040442	0.06	0.11	0.01	0.16	0.21	0.15	DHRS2	chr14	protein_coding	dehydrogenase/reductase 2
ENSG00000181523.13	294.834	1.35404	0.274195	4.93824	7.88313e-07	1.19606e-05	0.73	0.64	0.47	1.54	1.43	1.45	SGSH	chr17	protein_coding	N-sulfoglucosamine sulfohydrolase
ENSG00000272121.1	117.754	2.9873	0.34071	8.76787	1.82086e-18	1.02662e-16	0.58	0.77	0.49	4.29	3.98	5.29	RP4-555D20.4	chr3	lncRNA	--
ENSG00000100647.8	915.837	1.68334	0.306526	5.49165	3.98185e-08	7.38774e-07	1.59	1.53	2.4	4.37	6.1	6.03	SUSD6	chr14	protein_coding	sushi domain containing 6
ENSG00000139269.3	24.4224	3.28852	0.668905	4.91628	8.82048e-07	1.32787e-05	0.02	0.02	0.07	0.29	0.23	0.48	INHBE	chr12	protein_coding	inhibin subunit beta E
ENSG00000108797.12	1027.92	2.29992	0.338696	6.79051	1.11737e-11	3.31487e-10	1.09	1.05	1.93	5.03	5.91	7.79	CNTNAP1	chr17	protein_coding	contactin associated protein 1
ENSG00000104884.17	1842.06	1.12099	0.365252	3.0691	0.00214708	0.0141488	4.77	3.33	4.27	5.02	8.01	12.01	ERCC2	chr19	protein_coding	ERCC excision repair 2, TFIIH core complex helicase subunit
ENSG00000153404.14	109.202	3.60572	0.375893	9.59242	8.60418e-22	6.07497e-20	0.02	0.04	0.03	0.3	0.36	0.39	PLEKHG4B	chr5	protein_coding	pleckstrin homology and RhoGEF domain containing G4B
ENSG00000136960.13	50.6776	1.47029	0.448439	3.2787	0.00104288	0.00757698	0.09	0.06	0.15	0.24	0.29	0.23	ENPP2	chr8	protein_coding	ectonucleotide pyrophosphatase/phosphodiesterase 2
ENSG00000078081.8	469.267	5.34863	0.497172	10.7581	5.42704e-27	5.38738e-25	0.08	0.25	0.11	4.27	3.24	9.3	LAMP3	chr3	protein_coding	lysosomal associated membrane protein 3
ENSG00000120156.22	6.85435	4.32388	1.31893	3.27831	0.0010443	0.00757826	0	0.01	0	0.04	0.04	0.11	TEK	chr9	protein_coding	TEK receptor tyrosine kinase
ENSG00000176136.6	6.7593	4.31248	1.38413	3.11566	0.00183535	0.012379	0	0	0.02	0.15	0.05	0.27	MC5R	chr18	protein_coding	melanocortin 5 receptor
ENSG00000064393.16	12983.4	2.39906	0.233588	10.2704	9.57603e-25	8.39403e-23	5.68	6.26	7.7	32.47	33.98	30.27	HIPK2	chr7	protein_coding	homeodomain interacting protein kinase 2
ENSG00000108001.16	16.4452	2.7591	0.74436	3.70667	0.000210003	0.0018527	0.02	0.02	0.01	0.08	0.13	0.04	EBF3	chr10	protein_coding	EBF transcription factor 3
ENSG00000100731.16	4381.42	1.00818	0.224761	4.48556	7.27224e-06	9.13611e-05	4.01	4.96	3.95	7.97	8.66	7.6	PCNX1	chr14	protein_coding	pecanex 1
ENSG00000166171.13	249.948	1.08569	0.247251	4.39103	1.12813e-05	0.00013462	2.28	2.63	2.11	4.57	4.65	4.69	DPCD	chr10	protein_coding	deleted in primary ciliary dyskinesia homolog (mouse)
ENSG00000167772.12	2364.62	3.2467	0.961015	3.37841	0.000729068	0.00558191	2.77	1.44	9.23	12.4	63.33	41.53	ANGPTL4	chr19	protein_coding	angiopoietin like 4
ENSG00000197496.6	60.7911	6.20355	0.761455	8.14697	3.73149e-16	1.69626e-14	0	0.02	0	0.58	0.42	0.72	SLC2A10	chr20	protein_coding	solute carrier family 2 member 10
ENSG00000100196.11	1764.66	1.56014	0.354763	4.39769	1.09408e-05	0.000131069	7.97	8.56	18.09	33.7	32.3	29.51	KDELR3	chr22	protein_coding	KDEL endoplasmic reticulum protein retention receptor 3
ENSG00000257790.1	91.0108	1.18087	0.36478	3.23722	0.00120701	0.00861107	1.56	0.99	0.84	2.87	2.29	2.08	EIF4A1P4	chr12	processed_pseudogene	eukaryotic translation initiation factor 4A1 pseudogene 4
ENSG00000134830.6	132.354	4.39896	0.558077	7.88235	3.21269e-15	1.35687e-13	0.02	0.03	0.07	0.37	0.94	1.25	C5AR2	chr19	protein_coding	complement C5a receptor 2
ENSG00000177679.16	40.4615	2.18178	0.488524	4.46607	7.96706e-06	9.89134e-05	0.03	0.07	0.07	0.19	0.18	0.3	SRRM3	chr7	protein_coding	serine/arginine repetitive matrix 3
ENSG00000145431.11	2925.27	1.06621	0.353546	3.01576	0.0025634	0.0163901	10.88	7.46	4.94	13.59	18.81	13.08	PDGFC	chr4	protein_coding	platelet derived growth factor C
ENSG00000259727.1	7.37421	3.00782	1.12511	2.67336	0.00750957	0.0401103	0.02	0.08	0	0.08	0.36	0.29	RP11-1069G10.2	chr15	lncRNA	--
ENSG00000253893.2	13.2318	2.83648	0.903322	3.14006	0.00168916	0.0115506	0.09	0.09	0.12	0.29	0.26	1.48	FAM85B	chr8	lncRNA	family with sequence similarity 85 member B
ENSG00000198914.5	93.1133	3.81971	0.46536	8.20808	2.24752e-16	1.04207e-14	0.03	0.06	0.1	1.05	0.87	0.6	POU3F3	chr2	protein_coding	POU class 3 homeobox 3
ENSG00000274248.1	7.44853	2.47204	0.893928	2.76537	0.0056858	0.0320494	0.15	0.11	0.1	0.44	0.67	0.75	AJ011932.1	chr21	lncRNA	--
ENSG00000163462.18	23.5142	2.12118	0.51136	4.14812	3.35221e-05	0.000362347	0.05	0.05	0.04	0.23	0.17	0.18	TRIM46	chr1	protein_coding	tripartite motif containing 46
ENSG00000278266.1	511.417	9.2923	0.797397	11.6533	2.20762e-31	3.05243e-29	0.02	0.02	0	3.47	8.92	11.46	RP11-575F12.3	chr12	lncRNA	--
ENSG00000151468.11	229.525	8.4594	0.779954	10.846	2.08263e-27	2.10337e-25	0.01	0.01	0.01	3	2.31	3.3	CCDC3	chr10	protein_coding	coiled-coil domain containing 3
ENSG00000196611.6	65.6126	5.15871	0.65992	7.81718	5.40196e-15	2.22881e-13	0.02	0.04	0.04	0.75	0.63	1.85	MMP1	chr11	protein_coding	matrix metallopeptidase 1
ENSG00000214652.6	7.71066	6.42461	1.40162	4.58371	4.56789e-06	5.97789e-05	0	0	0	0.05	0.04	0.04	ZNF727	chr7	protein_coding	zinc finger protein 727
ENSG00000204634.13	1551.71	1.05405	0.255728	4.12176	3.75984e-05	0.000403779	3.11	4.98	3.61	7.75	7.68	7.19	TBC1D8	chr2	protein_coding	TBC1 domain family member 8
ENSG00000184160.8	28.1559	8.2945	1.33957	6.19189	5.94454e-10	1.4369e-08	0	0	0	0.22	0.6	0.94	ADRA2C	chr4	protein_coding	adrenoceptor alpha 2C
ENSG00000075945.13	1383.01	1.08458	0.278573	3.89335	9.88683e-05	0.000958068	3.98	4.75	4.47	10.36	9.7	6.13	KIFAP3	chr1	protein_coding	kinesin associated protein 3
ENSG00000132669.14	1888.16	2.00386	0.320616	6.25003	4.10383e-10	1.01413e-08	2.65	2.18	1.92	8.9	10.72	5.61	RIN2	chr20	protein_coding	Ras and Rab interactor 2
ENSG00000108821.14	39895.7	7.25672	0.479869	15.1223	1.15435e-51	4.32489e-49	0.87	0.74	2.65	139.78	242.14	222.73	COL1A1	chr17	protein_coding	collagen type I alpha 1 chain
ENSG00000077063.11	124.022	4.33268	0.492758	8.7927	1.46006e-18	8.27211e-17	0.06	0.04	0.02	0.72	1.13	0.48	CTTNBP2	chr7	protein_coding	cortactin binding protein 2
ENSG00000172543.9	88.2762	6.48409	0.721958	8.98125	2.67703e-19	1.60354e-17	0.03	0.03	0.03	1.33	2.31	3	CTSW	chr11	protein_coding	cathepsin W
ENSG00000114757.19	97.7496	6.6302	0.688533	9.62945	6.00472e-22	4.26556e-20	0	0.01	0	0.48	0.47	0.36	PEX5L	chr3	protein_coding	peroxisomal biogenesis factor 5 like
ENSG00000076706.17	3882.7	3.54649	0.266835	13.291	2.61182e-40	5.36902e-38	1.76	2.14	2.22	18.99	19.59	28.13	MCAM	chr11	protein_coding	melanoma cell adhesion molecule
ENSG00000159200.18	875.516	1.84162	0.535259	3.44061	0.000580403	0.0045811	1.63	0.53	1.88	1.92	4.52	7.05	RCAN1	chr21	protein_coding	regulator of calcineurin 1
ENSG00000164619.10	12.0095	4.55883	1.16639	3.90848	9.28787e-05	0.000908412	0	0.01	0	0.07	0.11	0.02	BMPER	chr7	protein_coding	BMP binding endothelial regulator
ENSG00000123104.12	2374.82	1.27923	0.273944	4.66968	3.01668e-06	4.11235e-05	1.74	3.03	2.64	5.87	5.87	5.02	ITPR2	chr12	protein_coding	inositol 1,4,5-trisphosphate receptor type 2
ENSG00000250510.8	59.5471	1.22004	0.405206	3.01092	0.00260456	0.016603	0.24	0.29	0.3	0.66	0.36	0.79	GPR162	chr12	protein_coding	G protein-coupled receptor 162
ENSG00000253522.6	29.3047	4.43112	0.680925	6.5075	7.64126e-11	2.04727e-09	0.02	0.01	0.05	0.68	0.5	0.46	MIR3142HG	chr5	lncRNA	MIR3142 host gene
ENSG00000166311.10	550.591	1.63426	0.385592	4.23832	2.252e-05	0.000252958	1.99	1.5	3.74	5.96	6.15	8.93	SMPD1	chr11	protein_coding	sphingomyelin phosphodiesterase 1
ENSG00000137507.11	13.4128	3.03801	0.846471	3.58903	0.000331914	0.00279653	0.01	0.01	0.03	0.05	0.18	0.14	LRRC32	chr11	protein_coding	leucine rich repeat containing 32
ENSG00000233223.3	142.647	1.29553	0.346338	3.74065	0.000183544	0.00164235	1.12	1.77	1.56	3.14	2.51	4.56	AC113189.5	chr17	lncRNA	--
ENSG00000285734.1	4.68567	5.7064	1.51694	3.76178	0.000168708	0.00153203	0	0	0	0.06	0.06	0.08	RP4-696F19.1	chr12	lncRNA	--
ENSG00000165915.14	1681.61	1.13891	0.361516	3.15038	0.00163061	0.0111898	4.67	4.22	8.08	8.45	10.87	15.55	SLC39A13	chr11	protein_coding	solute carrier family 39 member 13
ENSG00000125347.15	643	1.6809	0.281706	5.96687	2.41845e-09	5.34521e-08	0.63	0.46	0.75	2.14	1.78	1.64	IRF1	chr5	protein_coding	interferon regulatory factor 1
ENSG00000234456.9	55.9383	4.01661	0.542389	7.4054	1.30751e-13	4.70887e-12	0.01	0.02	0.01	0.15	0.17	0.09	MAGI2-AS3	chr7	lncRNA	MAGI2 antisense RNA 3
ENSG00000162493.17	5.41671	4.91343	1.49722	3.2817	0.00103183	0.00751125	0.01	0	0	0.03	0.1	0.06	PDPN	chr1	protein_coding	podoplanin
ENSG00000163430.12	21067	1.07651	0.26795	4.01758	5.87984e-05	0.000603281	48	32.26	37.94	75.77	86.82	70.72	FSTL1	chr3	protein_coding	follistatin like 1
ENSG00000090661.12	26.8114	5.33054	0.918461	5.80378	6.48365e-09	1.33164e-07	0.01	0.01	0.01	0.26	0.14	0.49	CERS4	chr19	protein_coding	ceramide synthase 4
ENSG00000253819.2	101.981	1.04965	0.39115	2.6835	0.0072856	0.0390939	0.16	0.1	0.21	0.24	0.33	0.34	LINC01151	chr8	lncRNA	long intergenic non-protein coding RNA 1151
ENSG00000166923.12	141060	1.95854	0.57602	3.40013	0.000673546	0.00522921	130.2	23.83	132.49	165.84	430.77	441.68	GREM1	chr15	protein_coding	gremlin 1, DAN family BMP antagonist
ENSG00000279467.1	21.9141	2.60661	0.55905	4.66257	3.12284e-06	4.23718e-05	0.02	0.02	0.01	0.11	0.12	0.1	KB-1125A3.12	chr22	lncRNA	--
ENSG00000144476.6	37.0785	4.0442	0.714739	5.65828	1.52894e-08	2.99207e-07	0.01	0.12	0.02	0.42	0.85	1.05	ACKR3	chr2	protein_coding	atypical chemokine receptor 3
ENSG00000204103.4	3639.3	1.0611	0.295052	3.59632	0.000322748	0.00273218	22.31	13.66	15.38	28.81	36.19	35.21	MAFB	chr20	protein_coding	MAF bZIP transcription factor B
ENSG00000134242.16	1371.19	1.73878	0.335003	5.19033	2.09925e-07	3.50312e-06	3.75	3.06	3.6	16.71	8.75	7.44	PTPN22	chr1	protein_coding	protein tyrosine phosphatase non-receptor type 22
ENSG00000166839.17	31.5107	4.05637	0.614347	6.60274	4.03618e-11	1.12052e-09	0.02	0.01	0.02	0.26	0.33	0.22	ANKDD1A	chr15	protein_coding	ankyrin repeat and death domain containing 1A
ENSG00000176971.4	725.386	2.14842	0.317711	6.7622	1.3591e-11	3.98115e-10	1.78	1.74	3.13	8.37	10.07	9.03	FIBIN	chr11	protein_coding	fin bud initiation factor homolog
ENSG00000116785.14	10.7443	2.03526	0.735971	2.76541	0.00568516	0.0320494	0.03	0.01	0.03	0.08	0.11	0.09	CFHR3	chr1	protein_coding	complement factor H related 3
ENSG00000196126.11	5.72873	4.06697	1.40658	2.89138	0.00383552	0.0230181	0	0	0.04	0.17	0.34	0.1	HLA-DRB1	chr6	protein_coding	major histocompatibility complex, class II, DR beta 1
ENSG00000177464.5	22.061	5.46559	0.979559	5.57965	2.41007e-08	4.57756e-07	0.01	0.01	0.01	0.33	0.2	0.42	GPR4	chr19	protein_coding	G protein-coupled receptor 4
ENSG00000173546.7	1157.08	2.10615	0.451397	4.66585	3.07345e-06	4.18483e-05	1.01	0.74	2.14	3.05	6.48	6	CSPG4	chr15	protein_coding	chondroitin sulfate proteoglycan 4
ENSG00000204131.9	23.4657	1.43366	0.549882	2.60722	0.00912819	0.0470883	0.02	0.01	0.02	0.05	0.06	0.03	NHSL2	chrX	protein_coding	NHS like 2
ENSG00000214706.12	3857.98	1.03234	0.266672	3.87121	0.000108294	0.00103778	18.12	16.45	17.24	28.89	27.51	42.81	IFRD2	chr3	protein_coding	interferon related developmental regulator 2
ENSG00000225968.7	7.09093	3.32259	1.14923	2.89114	0.0038385	0.023028	0	0	0.02	0.06	0.1	0.07	ELFN1	chr7	protein_coding	extracellular leucine rich repeat and fibronectin type III domain containing 1
ENSG00000271605.6	7.80682	3.90326	1.15855	3.3691	0.000754147	0.00575306	0	0.04	0	0.14	0.2	0.22	MILR1	chr17	protein_coding	mast cell immunoglobulin like receptor 1
ENSG00000154146.13	190.449	2.00507	0.321336	6.2398	4.38134e-10	1.07812e-08	1.68	1.94	1.03	5.93	4.99	6.53	NRGN	chr11	protein_coding	neurogranin
ENSG00000164733.22	15701.8	1.27853	0.272526	4.69141	2.71332e-06	3.73386e-05	18.19	19.35	26.91	44.12	43.42	58.6	CTSB	chr8	protein_coding	cathepsin B
ENSG00000259354.5	4.63679	4.67972	1.50906	3.10108	0.00192814	0.0128888	0	0.01	0	0.05	0.07	0.04	RP11-519G16.3	chr15	lncRNA	--
ENSG00000122678.17	546.004	1.97846	0.299188	6.61278	3.77166e-11	1.0543e-09	1	1.28	1.24	3.3	4.01	5.6	POLM	chr7	protein_coding	DNA polymerase mu
ENSG00000158321.18	7.95372	3.93245	1.15582	3.40229	0.000668232	0.0051949	0	0	0	0.01	0.02	0.02	AUTS2	chr7	protein_coding	activator of transcription and developmental regulator AUTS2
ENSG00000263843.1	132.889	1.15357	0.338129	3.41163	0.000645767	0.00504898	0.71	0.67	1.03	1.57	1.33	2.14	MIF4GD-DT	chr17	lncRNA	MIF4GD divergent transcript
ENSG00000213185.7	195.787	1.64571	0.415541	3.9604	7.4825e-05	0.00074854	1.55	2.12	2.31	3.72	4.26	9.45	FAM24B	chr10	protein_coding	family with sequence similarity 24 member B
ENSG00000256566.1	66.6885	1.09406	0.355703	3.07577	0.00209962	0.0138794	1.07	1.25	1.52	2.49	2.08	3.1	RP4-734P14.4	chr20	protein_coding	--
ENSG00000284695.1	80.3047	2.59083	0.634439	4.08366	4.43314e-05	0.000469573	0.2	0.38	1.78	4.04	5.28	3.95	RP11-736K12.3	chr4	protein_coding	--
ENSG00000106034.18	57.4254	2.21274	0.493222	4.4863	7.24698e-06	9.10931e-05	0.04	0.04	0.11	0.34	0.31	0.2	CPED1	chr7	protein_coding	cadherin like and PC-esterase domain containing 1
ENSG00000101096.20	2562.13	3.29766	1.21667	2.7104	0.00672012	0.0365492	2.04	0.1	2.03	3.78	21.62	12.62	NFATC2	chr20	protein_coding	nuclear factor of activated T cells 2
ENSG00000271601.4	1460	1.06021	0.282292	3.75571	0.000172852	0.00156476	5.64	5.96	5.98	15.71	10.47	8.34	LIX1L	chr1	protein_coding	limb and CNS expressed 1 like
ENSG00000165914.15	203.722	1.59785	0.269634	5.92599	3.10421e-09	6.71393e-08	0.12	0.12	0.11	0.33	0.28	0.39	TTC7B	chr14	protein_coding	tetratricopeptide repeat domain 7B
ENSG00000107165.13	11.4059	2.13095	0.82404	2.58598	0.00971024	0.0494756	0.03	0.03	0.02	0.21	0.11	0.04	TYRP1	chr9	protein_coding	tyrosinase related protein 1
ENSG00000047644.19	1284.99	1.67552	0.240326	6.97186	3.12786e-12	9.95303e-11	1.94	2.06	2.13	5.22	6.05	6.96	WWC3	chrX	protein_coding	WWC family member 3
ENSG00000130540.14	9.53263	5.7443	1.36765	4.20013	2.66767e-05	0.000294942	0.01	0	0	0.13	0.12	0.2	SULT4A1	chr22	protein_coding	sulfotransferase family 4A member 1
ENSG00000132718.9	285.244	5.41806	0.40953	13.23	5.89224e-40	1.16984e-37	0.08	0.08	0.03	3.33	2.31	1.86	SYT11	chr1	protein_coding	synaptotagmin 11
ENSG00000197535.15	2253.91	1.78994	0.310347	5.76756	8.04287e-09	1.62884e-07	2.06	2.34	1.38	7.69	6.54	4.5	MYO5A	chr15	protein_coding	myosin VA
ENSG00000181481.14	762.114	1.1869	0.238359	4.97946	6.37605e-07	9.80856e-06	5.16	5.29	4.9	11.23	8.88	12.67	RNF135	chr17	protein_coding	ring finger protein 135
ENSG00000235559.1	38.7457	4.51139	0.603759	7.47216	7.88871e-14	2.9133e-12	0.32	0.2	0.13	5.3	4.66	3.9	NOP56P1	chr6	processed_pseudogene	NOP56 ribonucleoprotein pseudogene 1
ENSG00000157570.12	32.2103	5.00165	0.733392	6.81989	9.11107e-12	2.73085e-10	0	0.01	0.01	0.19	0.26	0.27	TSPAN18	chr11	protein_coding	tetraspanin 18
ENSG00000117643.15	24.5144	1.77635	0.512254	3.46771	0.00052492	0.00418297	0.02	0.04	0.02	0.1	0.07	0.1	MAN1C1	chr1	protein_coding	mannosidase alpha class 1C member 1
ENSG00000151615.3	11.7249	4.09613	1.05242	3.89211	9.93742e-05	0.000961418	0.01	0.01	0.02	0.05	0.27	0.16	POU4F2	chr4	protein_coding	POU class 4 homeobox 2
ENSG00000000971.16	391.34	1.34722	0.292993	4.59812	4.26315e-06	5.61556e-05	0.77	0.62	0.66	1.98	1.73	1.18	CFH	chr1	protein_coding	complement factor H
ENSG00000163499.12	23.3856	1.57755	0.513854	3.07004	0.00214029	0.0141081	0.2	0.26	0.15	0.72	0.43	0.53	CRYBA2	chr2	protein_coding	crystallin beta A2
ENSG00000137801.11	224985	1.96951	0.55838	3.52718	0.000420011	0.00343779	327.57	80.36	326.04	360.86	1027.3	1289.92	THBS1	chr15	protein_coding	thrombospondin 1
ENSG00000115590.14	132.572	4.75746	0.624103	7.62287	2.48096e-14	9.52565e-13	0.08	0.11	0.05	0.72	1.37	3.87	IL1R2	chr2	protein_coding	interleukin 1 receptor type 2
ENSG00000166387.14	75.7391	3.62428	0.441044	8.21749	2.07814e-16	9.65463e-15	0.02	0.03	0.04	0.28	0.28	0.43	PPFIBP2	chr11	protein_coding	PPFIA binding protein 2
ENSG00000179630.11	986.979	2.25913	0.400319	5.64334	1.66786e-08	3.25023e-07	2.16	2.24	1.25	10.46	10.51	4.29	LACC1	chr13	protein_coding	laccase domain containing 1
ENSG00000108405.4	4.78506	5.73868	1.69756	3.38055	0.00072342	0.00554965	0	0	0	0.01	0.06	0.1	P2RX1	chr17	protein_coding	purinergic receptor P2X 1
ENSG00000185070.12	1107.47	1.60446	0.338544	4.73929	2.14471e-06	3.02854e-05	0.47	0.26	0.33	1.39	0.89	0.77	FLRT2	chr14	protein_coding	fibronectin leucine rich transmembrane protein 2
ENSG00000162946.23	46.5891	2.07749	0.551853	3.76457	0.000166833	0.00151619	0.02	0.03	0.05	0.24	0.07	0.1	DISC1	chr1	protein_coding	DISC1 scaffold protein
ENSG00000152377.14	936.639	1.55222	0.36664	4.23364	2.29936e-05	0.00025753	2.18	2.36	1.16	5.8	6.36	3.43	SPOCK1	chr5	protein_coding	SPARC (osteonectin), cwcv and kazal like domains proteoglycan 1
ENSG00000125878.7	8.38393	6.54538	1.38869	4.71333	2.43697e-06	3.39131e-05	0	0	0	0.38	0.31	0.46	TCF15	chr20	protein_coding	transcription factor 15
ENSG00000164077.14	446.301	1.11704	0.345749	3.2308	0.00123446	0.00877186	1	0.74	1.48	1.94	1.81	2.82	MON1A	chr3	protein_coding	MON1 homolog A, secretory trafficking associated
ENSG00000111077.18	220.109	2.72222	0.446126	6.10191	1.04809e-09	2.43704e-08	0.11	0.13	0.29	1.57	0.65	1.15	TNS2	chr12	protein_coding	tensin 2
ENSG00000260742.1	22.0149	1.68825	0.578346	2.9191	0.0035104	0.0214418	0.11	0.05	0.04	0.2	0.24	0.17	RP11-366L5.1	chr2	lncRNA	--
ENSG00000174628.16	50.373	1.54964	0.404227	3.83359	0.000126287	0.00118574	0.08	0.14	0.16	0.42	0.32	0.31	IQCK	chr16	protein_coding	IQ motif containing K
ENSG00000132031.13	58.4454	2.04866	0.46792	4.37823	1.19648e-05	0.000141946	0.19	0.15	0.2	1.06	0.67	0.36	MATN3	chr2	protein_coding	matrilin 3
ENSG00000255476.1	9.76534	5.78122	1.45046	3.98577	6.72605e-05	0.000681375	0.04	0	0	0.22	0.75	1.28	RP11-1H15.2	chr11	lncRNA	--
ENSG00000100985.7	193.996	3.923	0.505057	7.76745	8.00845e-15	3.25794e-13	0.19	0.22	0.34	1.39	4.77	4.46	MMP9	chr20	protein_coding	matrix metallopeptidase 9
ENSG00000228714.4	4.61773	3.72133	1.41365	2.63242	0.0084778	0.0443938	0.02	0	0	0.05	0.09	0.05	RP11-284G10.1	chr9	lncRNA	--
ENSG00000232679.2	54.2401	4.22409	0.594179	7.10912	1.16785e-12	3.84249e-11	0.05	0.04	0.12	0.85	0.97	1.94	LINC01705	chr1	lncRNA	long intergenic non-protein coding RNA 1705
ENSG00000133067.18	268.451	10.5844	1.24559	8.49752	1.93683e-17	9.84478e-16	0	0.01	0	1.51	3.29	3.04	LGR6	chr1	protein_coding	leucine rich repeat containing G protein-coupled receptor 6
ENSG00000145428.15	16.4965	3.75166	0.791954	4.73723	2.16661e-06	3.05761e-05	0.02	0.02	0.01	0.12	0.15	0.25	RNF175	chr4	protein_coding	ring finger protein 175
ENSG00000100129.18	11985.9	1.05261	0.252019	4.17673	2.95733e-05	0.000323123	40.33	42.57	51.62	75.08	82.18	103.17	EIF3L	chr22	protein_coding	eukaryotic translation initiation factor 3 subunit L
ENSG00000160551.12	10645.9	1.33013	0.328073	4.05437	5.027e-05	0.000525291	9	10.51	6.8	26.3	22.79	12.83	TAOK1	chr17	protein_coding	TAO kinase 1
ENSG00000183718.5	154.68	1.20342	0.308852	3.89645	9.76146e-05	0.000947947	0.26	0.44	0.36	0.92	0.69	0.68	TRIM52	chr5	protein_coding	tripartite motif containing 52
ENSG00000198542.14	518.439	1.99897	0.334684	5.97272	2.33335e-09	5.17189e-08	1.11	0.73	0.64	3.74	3.36	2.22	ITGBL1	chr13	protein_coding	integrin subunit beta like 1
ENSG00000244586.1	19.6758	3.47384	0.686409	5.0609	4.1729e-07	6.61654e-06	0.14	0.15	0.19	1.28	1.38	2.34	WNT5A-AS1	chr3	lncRNA	WNT5A antisense RNA 1
ENSG00000145934.16	1949.84	2.19065	0.3746	5.84797	4.97612e-09	1.04323e-07	2.3	1.19	1.19	7.21	4.34	8.66	TENM2	chr5	protein_coding	teneurin transmembrane protein 2
ENSG00000217801.10	170.345	1.0617	0.325394	3.26281	0.00110315	0.00796799	0.89	1.29	1.53	2.06	2.24	2.94	RP11-465B22.3	chr1	transcribed_unprocessed_pseudogene	--
ENSG00000078269.15	2799.72	1.62129	0.324135	5.00189	5.67697e-07	8.82667e-06	2.23	2.09	3.8	7.39	9.3	6.6	SYNJ2	chr6	protein_coding	synaptojanin 2
ENSG00000137809.17	588.588	9.81854	0.824848	11.9035	1.1354e-32	1.65875e-30	0	0.01	0	1.53	3.48	2.39	ITGA11	chr15	protein_coding	integrin subunit alpha 11
ENSG00000104059.5	3.05046	5.08552	1.87526	2.7119	0.00668979	0.0364269	0	0	0	0.01	0	0.06	FAM189A1	chr15	protein_coding	family with sequence similarity 189 member A1
ENSG00000005243.10	27.086	1.86434	0.521422	3.57549	0.000349579	0.00293048	0.13	0.11	0.23	0.47	0.44	0.68	COPZ2	chr17	protein_coding	COPI coat complex subunit zeta 2
ENSG00000152104.12	6919.92	1.63569	0.24851	6.58198	4.64236e-11	1.28684e-09	4.9	4.6	3.81	13.79	14.21	10.66	PTPN14	chr1	protein_coding	protein tyrosine phosphatase non-receptor type 14
ENSG00000133107.15	13.0623	2.24831	0.81907	2.74496	0.00605184	0.0336433	0.01	0.02	0.02	0.02	0.05	0.11	TRPC4	chr13	protein_coding	transient receptor potential cation channel subfamily C member 4
ENSG00000184347.15	958.712	3.19263	0.516743	6.17838	6.47638e-10	1.55735e-08	0.2	0.14	0.63	1.77	3.17	3.38	SLIT3	chr5	protein_coding	slit guidance ligand 3
ENSG00000159450.12	9.22275	4.16119	1.14046	3.64868	0.000263593	0.00227199	0	0.01	0	0.09	0.06	0.02	TCHH	chr1	protein_coding	trichohyalin
ENSG00000198053.12	381.076	2.06239	0.323326	6.37868	1.78623e-10	4.61025e-09	0.67	0.55	0.97	2.29	2.96	3.3	SIRPA	chr20	protein_coding	signal regulatory protein alpha
ENSG00000169508.7	30.347	4.1474	0.714217	5.80692	6.36322e-09	1.30922e-07	0.03	0.03	0.08	1.09	0.92	0.36	GPR183	chr13	protein_coding	G protein-coupled receptor 183
ENSG00000144724.20	5486.05	1.18221	0.22992	5.14184	2.7206e-07	4.45362e-06	5.95	5.79	5.26	12.51	13.23	10.3	PTPRG	chr3	protein_coding	protein tyrosine phosphatase receptor type G
ENSG00000140945.17	4327.13	1.33175	0.247048	5.39066	7.0201e-08	1.25342e-06	5.45	6.1	5	12.5	15.16	11.13	CDH13	chr16	protein_coding	cadherin 13
ENSG00000237975.7	16.2551	7.50068	1.29935	5.77265	7.80333e-09	1.59003e-07	0	0	0	0.06	0.05	0.05	FLG-AS1	chr1	lncRNA	FLG antisense RNA 1
ENSG00000139946.10	25.0329	4.00965	0.663103	6.0468	1.47751e-09	3.35493e-08	0.01	0.01	0.02	0.21	0.13	0.19	PELI2	chr14	protein_coding	pellino E3 ubiquitin protein ligase family member 2
ENSG00000253731.3	52.1756	1.73944	0.384084	4.5288	5.93202e-06	7.58783e-05	0.06	0.09	0.08	0.27	0.23	0.2	PCDHGA6	chr5	protein_coding	protocadherin gamma subfamily A, 6
ENSG00000214413.9	943.175	1.49991	0.239791	6.25506	3.97371e-10	9.84066e-09	1.28	1.53	1.52	4.06	4.15	3.22	BBIP1	chr10	protein_coding	BBSome interacting protein 1
ENSG00000174807.4	10.8691	5.93917	1.39575	4.25519	2.08871e-05	0.000236561	0.01	0	0	0.08	0.25	0.25	CD248	chr11	protein_coding	CD248 molecule
ENSG00000100124.15	887.782	1.09717	0.247223	4.43798	9.0806e-06	0.000111193	2.87	3.13	3.56	6.2	5.37	7.56	ANKRD54	chr22	protein_coding	ankyrin repeat domain 54
ENSG00000198108.4	80.7596	1.42288	0.339101	4.19603	2.71639e-05	0.000299474	0.32	0.22	0.29	0.77	0.7	0.6	CHSY3	chr5	protein_coding	chondroitin sulfate synthase 3
ENSG00000106714.17	32.8793	4.25839	0.755403	5.63725	1.72791e-08	3.36161e-07	0.01	0.02	0	0.19	0.2	0.07	CNTNAP3	chr9	protein_coding	contactin associated protein family member 3
ENSG00000280273.2	9.9952	2.04527	0.748283	2.73329	0.00627052	0.0345814	0.07	0.03	0.07	0.27	0.21	0.22	AF131216.7	chr8	lncRNA	--
ENSG00000049323.16	3645.82	3.74055	0.279399	13.3878	7.12288e-41	1.57578e-38	1.24	1.88	2.01	18.39	21.27	24.15	LTBP1	chr2	protein_coding	latent transforming growth factor beta binding protein 1
ENSG00000138622.4	13.1793	6.22066	1.39297	4.46576	7.97858e-06	9.90035e-05	0	0	0	0.03	0.11	0.12	HCN4	chr15	protein_coding	hyperpolarization activated cyclic nucleotide gated potassium channel 4
ENSG00000071909.19	7.80268	3.90338	1.14784	3.40063	0.000672298	0.00522126	0.01	0	0	0.05	0.05	0.02	MYO3B	chr2	protein_coding	myosin IIIB
ENSG00000116729.14	2440.24	1.0728	0.219371	4.89036	1.00652e-06	1.5005e-05	7.72	9.07	9.37	16.74	15.74	18.96	WLS	chr1	protein_coding	Wnt ligand secretion mediator
ENSG00000109193.12	111.15	2.27881	0.38449	5.92683	3.08832e-09	6.69204e-08	0.35	0.44	0.56	2.57	2.28	1.29	SULT1E1	chr4	protein_coding	sulfotransferase family 1E member 1
ENSG00000011201.12	25.1845	6.25617	1.12753	5.54854	2.88061e-08	5.42251e-07	0	0	0	0.22	0.15	0.13	ANOS1	chrX	protein_coding	anosmin 1
ENSG00000154978.13	1473.08	1.09841	0.243552	4.50994	6.4845e-06	8.22207e-05	4.77	4.51	3.73	10.18	8.57	7.38	VOPP1	chr7	protein_coding	VOPP1 WW domain binding protein
ENSG00000204642.14	666.738	1.5998	0.377094	4.24244	2.21099e-05	0.000249074	1.42	1.78	2.48	3.17	5.64	7.16	HLA-F	chr6	protein_coding	major histocompatibility complex, class I, F
ENSG00000105352.10	3.51744	5.29268	1.753	3.01921	0.00253432	0.0162444	0	0	0	0.04	0.06	0.26	CEACAM4	chr19	protein_coding	CEA cell adhesion molecule 4
ENSG00000132965.10	14.0652	2.50602	0.792785	3.16103	0.00157212	0.010859	0.03	0.07	0.08	0.12	0.48	0.36	ALOX5AP	chr13	protein_coding	arachidonate 5-lipoxygenase activating protein
ENSG00000106327.13	37.1515	2.72523	0.450722	6.04637	1.48142e-09	3.36054e-08	0.05	0.05	0.04	0.3	0.28	0.31	TFR2	chr7	protein_coding	transferrin receptor 2
ENSG00000171408.14	730.656	1.42638	0.310482	4.59408	4.34664e-06	5.70764e-05	1.46	1.6	1.89	4.53	2.65	5.33	PDE7B	chr6	protein_coding	phosphodiesterase 7B
ENSG00000227051.7	573.731	5.55799	0.4883	11.3823	5.12137e-30	6.2285e-28	0.06	0.14	0.03	4.79	3.09	2.16	C14orf132	chr14	protein_coding	chromosome 14 open reading frame 132
ENSG00000128641.19	9000.17	2.0802	0.303105	6.86297	6.74442e-12	2.05869e-10	10.66	9.94	6.15	44.33	33.52	28.47	MYO1B	chr2	protein_coding	myosin IB
ENSG00000143127.13	71.8531	2.49184	0.511981	4.86706	1.13269e-06	1.67694e-05	0.05	0.07	0.13	0.23	0.57	0.54	ITGA10	chr1	protein_coding	integrin subunit alpha 10
ENSG00000164330.17	307.837	6.06023	0.59112	10.2521	1.15777e-24	1.00726e-22	0	0.06	0.05	3.83	1.2	1.73	EBF1	chr5	protein_coding	EBF transcription factor 1
ENSG00000164741.15	3559.89	1.72133	0.348883	4.93383	8.06342e-07	1.21943e-05	3.47	3.59	2.54	5.85	11.62	11.82	DLC1	chr8	protein_coding	DLC1 Rho GTPase activating protein
ENSG00000070669.17	5165.65	1.25275	0.373155	3.35719	0.000787401	0.0059695	9.7	15.48	21.17	23.42	32.66	46.41	ASNS	chr7	protein_coding	asparagine synthetase (glutamine-hydrolyzing)
ENSG00000236751.2	35.9282	1.141	0.435387	2.62067	0.0087758	0.0456865	0.19	0.23	0.24	0.36	0.4	0.59	LINC01186	chrX	lncRNA	long intergenic non-protein coding RNA 1186
ENSG00000146950.13	119.036	2.30414	0.389675	5.91299	3.35959e-09	7.22591e-08	0.17	0.11	0.08	0.62	0.63	0.42	SHROOM2	chrX	protein_coding	shroom family member 2
ENSG00000246100.4	5.707	5.99019	1.47583	4.05885	4.93152e-05	0.000517409	0	0	0	0.07	0.05	0.03	LINC00900	chr11	lncRNA	long intergenic non-protein coding RNA 900
ENSG00000013619.15	714.631	2.63442	0.252733	10.4237	1.93211e-25	1.76003e-23	0.58	0.84	0.79	4.05	4.04	4.7	MAMLD1	chrX	protein_coding	mastermind like domain containing 1
ENSG00000259363.6	8.41532	6.54999	1.38842	4.7176	2.38646e-06	3.32943e-05	0	0	0	0.06	0.04	0.05	CTD-2054N24.2	chr15	lncRNA	--
ENSG00000075223.14	1988.66	1.31491	0.492028	2.67243	0.00753043	0.040194	5.82	1.64	6.28	11.7	14.11	6.3	SEMA3C	chr7	protein_coding	semaphorin 3C
ENSG00000215218.4	2.72018	4.91864	1.76325	2.78953	0.00527843	0.0301112	0	0	0	0.04	0.01	0.01	UBE2QL1	chr5	protein_coding	ubiquitin conjugating enzyme E2 Q family like 1
ENSG00000157064.11	454.187	1.23314	0.370991	3.32391	0.000887654	0.00658554	0.86	1.18	0.86	1.46	3.14	1.68	NMNAT2	chr1	protein_coding	nicotinamide nucleotide adenylyltransferase 2
ENSG00000177875.5	21.5036	7.90418	1.30371	6.06286	1.33722e-09	3.06033e-08	0	0	0	0.38	0.29	0.63	CCDC184	chr12	protein_coding	coiled-coil domain containing 184
ENSG00000106484.16	27.9358	4.35176	0.753557	5.77496	7.697e-09	1.57112e-07	0.02	0.02	0	0.42	0.24	0.13	MEST	chr7	protein_coding	mesoderm specific transcript
ENSG00000228063.2	103.027	1.26588	0.376805	3.3595	0.000780824	0.00592931	0.24	0.32	0.25	0.43	0.53	0.86	LYPLAL1-DT	chr1	lncRNA	LYPLAL1 divergent transcript
ENSG00000155307.19	280.89	2.44579	0.378774	6.45713	1.0671e-10	2.82321e-09	0.49	0.33	0.41	1.26	2.25	2.78	SAMSN1	chr21	protein_coding	SAM domain, SH3 domain and nuclear localization signals 1
ENSG00000148655.15	14.8418	5.47843	1.20793	4.5354	5.74956e-06	7.37474e-05	0	0	0	0.06	0.08	0.17	LRMDA	chr10	protein_coding	leucine rich melanocyte differentiation associated
ENSG00000124570.21	2984.17	1.41461	0.280682	5.03989	4.65808e-07	7.35572e-06	2.1	3.81	3.27	8.06	6.54	8.25	SERPINB6	chr6	protein_coding	serpin family B member 6
ENSG00000146733.14	1661.52	1.17757	0.254429	4.6283	3.68683e-06	4.93104e-05	7.6	10.83	8.98	21.63	15.07	21.41	PSPH	chr7	protein_coding	phosphoserine phosphatase
ENSG00000112715.25	16261.6	2.08066	0.427274	4.86961	1.1182e-06	1.65654e-05	5.42	8.36	18.2	32.97	44.99	47.71	VEGFA	chr6	protein_coding	vascular endothelial growth factor A
ENSG00000104611.12	2064.34	1.06271	0.296513	3.58404	0.00033832	0.00284637	10.8	7.66	5.79	17.36	14.3	15.98	SH2D4A	chr8	protein_coding	SH2 domain containing 4A
ENSG00000186815.13	3751.57	1.9341	0.383936	5.03755	4.71531e-07	7.43597e-06	3.78	3	6.4	10.09	17.42	19.32	TPCN1	chr12	protein_coding	two pore segment channel 1
ENSG00000121753.13	250.583	1.93298	0.368443	5.24634	1.55152e-07	2.63068e-06	0.21	0.43	0.36	0.9	1.01	1.62	ADGRB2	chr1	protein_coding	adhesion G protein-coupled receptor B2
ENSG00000178573.7	13.6501	3.70492	0.857893	4.31862	1.57007e-05	0.000182264	0	0.01	0.01	0.05	0.11	0.09	MAF	chr16	protein_coding	MAF bZIP transcription factor
ENSG00000213949.10	3044.84	1.96443	0.376841	5.21287	1.85937e-07	3.1185e-06	1.13	1.27	2.56	4.54	7.07	6.38	ITGA1	chr5	protein_coding	integrin subunit alpha 1
ENSG00000185761.11	84.5001	3.11914	0.527637	5.91152	3.38975e-09	7.28404e-08	0.05	0.08	0.23	0.81	0.97	1.12	ADAMTSL5	chr19	protein_coding	ADAMTS like 5
ENSG00000229214.2	12.162	4.58007	1.08042	4.23914	2.24376e-05	0.000252277	0.01	0.01	0	0.1	0.19	0.07	LINC00242	chr6	lncRNA	long intergenic non-protein coding RNA 242
ENSG00000113621.15	1773.42	1.5698	0.23514	6.67603	2.45501e-11	6.9801e-10	4.5	3.99	5.27	14.18	12.51	11.63	TXNDC15	chr5	protein_coding	thioredoxin domain containing 15
ENSG00000147160.9	21.777	5.03251	1.12914	4.45696	8.31297e-06	0.000102878	0	0	0.04	0.13	0.18	0.89	AWAT2	chrX	protein_coding	acyl-CoA wax alcohol acyltransferase 2
ENSG00000134986.14	1991.87	3.70179	0.386221	9.58464	9.27851e-22	6.53123e-20	0.69	0.85	0.72	7.39	14.32	5.5	NREP	chr5	protein_coding	neuronal regeneration related protein
ENSG00000060982.15	9673.01	1.65291	0.336876	4.90656	9.26862e-07	1.39083e-05	11.92	12.08	6.32	32.41	34.65	21.92	BCAT1	chr12	protein_coding	branched chain amino acid transaminase 1
ENSG00000123342.16	123.477	3.29544	0.528977	6.22984	4.6692e-10	1.1429e-08	0.23	0.06	0.06	0.82	1.42	1.06	MMP19	chr12	protein_coding	matrix metallopeptidase 19
ENSG00000179399.15	22.8421	2.59557	0.650075	3.99272	6.53199e-05	0.000663162	0.06	0.01	0.07	0.24	0.21	0.32	GPC5	chr13	protein_coding	glypican 5
ENSG00000284686.1	119.396	3.44139	0.354905	9.69664	3.11589e-22	2.24779e-20	0.12	0.19	0.25	2.01	1.71	2.01	RP1-158P9.3	chr1	protein_coding	--
ENSG00000089177.19	289.34	1.67931	0.274252	6.12322	9.17032e-10	2.14644e-08	0.47	0.47	0.39	1.67	1.2	1.1	KIF16B	chr20	protein_coding	kinesin family member 16B
ENSG00000197208.6	558.315	2.65645	0.374535	7.09266	1.31563e-12	4.30432e-11	1.71	0.77	1.66	6.27	9.23	8.89	SLC22A4	chr5	protein_coding	solute carrier family 22 member 4
ENSG00000196562.14	2335.56	2.86881	0.341789	8.39352	4.71811e-17	2.33185e-15	1.42	3.26	1.63	13.22	14.41	15.07	SULF2	chr20	protein_coding	sulfatase 2
ENSG00000187624.9	88.6028	1.19744	0.442683	2.70495	0.00683144	0.0370419	0.43	0.35	0.69	0.81	0.73	1.61	C17orf97	chr17	protein_coding	chromosome 17 open reading frame 97
ENSG00000153790.12	127.064	1.38296	0.302496	4.57184	4.83457e-06	6.29144e-05	0.39	0.41	0.56	1.19	1.12	1	C7orf31	chr7	protein_coding	chromosome 7 open reading frame 31
ENSG00000099957.16	65.8762	1.64919	0.377051	4.37393	1.22032e-05	0.000144552	0.2	0.12	0.18	0.5	0.41	0.56	P2RX6	chr22	protein_coding	purinergic receptor P2X 6
ENSG00000112182.15	19.2769	2.90555	0.66137	4.39322	1.11683e-05	0.000133519	0.01	0.01	0.01	0.06	0.11	0.07	BACH2	chr6	protein_coding	BTB domain and CNC homolog 2
ENSG00000204152.14	323.072	1.07277	0.358777	2.99008	0.00278903	0.017605	1.97	1.22	1.86	2.18	3.62	4.11	TIMM23B	chr10	protein_coding	translocase of inner mitochondrial membrane 23 homolog B
ENSG00000100036.13	468.252	1.72926	0.489001	3.53632	0.000405745	0.00334103	0.65	0.53	1.79	1.98	2.86	4.34	SLC35E4	chr22	protein_coding	solute carrier family 35 member E4
ENSG00000177508.12	965.05	2.10873	0.345898	6.0964	1.08487e-09	2.5125e-08	2.7	4.39	2.13	16.14	8.54	12.66	IRX3	chr16	protein_coding	iroquois homeobox 3
ENSG00000146352.13	21.6072	4.16158	0.944652	4.40541	1.05585e-05	0.000126882	0.01	0.01	0	0.14	0.1	0.02	CLVS2	chr6	protein_coding	clavesin 2
ENSG00000101384.12	9346.05	1.86317	0.536088	3.4755	0.000509904	0.00408011	8	5.77	18.27	13.16	49.32	44.98	JAG1	chr20	protein_coding	jagged canonical Notch ligand 1
ENSG00000175294.6	31.7728	2.36345	0.750538	3.14901	0.00163827	0.0112357	0	0.1	0.19	0.43	0.39	0.57	CATSPER1	chr11	protein_coding	cation channel sperm associated 1
ENSG00000127561.15	97.9106	1.59178	0.357995	4.44637	8.73355e-06	0.000107453	0.24	0.46	0.37	1.04	0.79	1.18	SYNGR3	chr16	protein_coding	synaptogyrin 3
ENSG00000145703.16	39.1277	4.86284	0.755964	6.43263	1.25411e-10	3.29172e-09	0.02	0	0.01	0.32	0.25	0.1	IQGAP2	chr5	protein_coding	IQ motif containing GTPase activating protein 2
ENSG00000206560.12	9979.6	1.2425	0.256815	4.83813	1.31064e-06	1.91357e-05	15.16	11.39	12.32	25.81	32.29	27.77	ANKRD28	chr3	protein_coding	ankyrin repeat domain 28
ENSG00000233452.7	21.3185	2.38737	0.589964	4.04663	5.19613e-05	0.000541017	0.01	0.02	0.01	0.07	0.06	0.07	STXBP5-AS1	chr6	lncRNA	STXBP5 antisense RNA 1
ENSG00000204815.10	32.9901	1.57481	0.458367	3.4357	0.000591032	0.00466025	0.11	0.15	0.11	0.26	0.4	0.35	ODAD4	chr17	protein_coding	outer dynein arm docking complex subunit 4
ENSG00000130558.20	11.1322	5.97306	1.33815	4.46368	8.0564e-06	9.99157e-05	0	0	0	0.07	0.09	0.08	OLFM1	chr9	protein_coding	olfactomedin 1
ENSG00000197646.8	590.995	1.94173	0.499688	3.88588	0.000101959	0.000982585	2.74	1.02	3.63	4.45	11.24	10.69	PDCD1LG2	chr9	protein_coding	programmed cell death 1 ligand 2
ENSG00000261659.2	33.196	2.0944	0.644705	3.24862	0.00115965	0.00833615	0.05	0.05	0.17	0.17	0.33	0.53	LA16c-313D11.12	chr16	lncRNA	--
ENSG00000142156.16	15809.4	1.89039	0.35628	5.30593	1.12103e-07	1.95499e-06	33.83	19.57	36.12	71.19	126.42	111.27	COL6A1	chr21	protein_coding	collagen type VI alpha 1 chain
ENSG00000111432.5	39.0585	8.76559	1.26151	6.94846	3.69295e-12	1.16554e-10	0	0	0	0.48	0.42	0.75	FZD10	chr12	protein_coding	frizzled class receptor 10
ENSG00000162804.14	936.359	3.23905	0.476597	6.7962	1.07416e-11	3.19074e-10	0.18	0.22	0.56	1.71	4.02	2.66	SNED1	chr2	protein_coding	sushi, nidogen and EGF like domains 1
ENSG00000111052.8	26.7246	5.74509	1.02217	5.62049	1.90421e-08	3.67993e-07	0	0.01	0	0.31	0.14	0.09	LIN7A	chr12	protein_coding	lin-7 homolog A, crumbs cell polarity complex component
ENSG00000227398.4	44.314	1.14065	0.383194	2.97669	0.00291375	0.0182879	0.08	0.12	0.09	0.23	0.19	0.18	KIF9-AS1	chr3	lncRNA	KIF9 antisense RNA 1
ENSG00000197555.10	3652.39	1.10068	0.249898	4.40453	1.06013e-05	0.00012733	4.24	4.55	5.09	7.8	8.93	11.01	SIPA1L1	chr14	protein_coding	signal induced proliferation associated 1 like 1
ENSG00000270562.1	8.73521	2.99443	0.9134	3.27833	0.00104424	0.00757826	0.01	0.03	0.02	0.09	0.19	0.15	RP11-154H23.3	chr3	lncRNA	--
ENSG00000116996.10	45.5879	4.48379	0.815571	5.49773	3.8472e-08	7.16079e-07	0.05	0.03	0.04	0.12	0.8	1.48	ZP4	chr1	protein_coding	zona pellucida glycoprotein 4
ENSG00000162999.13	164.217	1.4808	0.422112	3.50806	0.000451383	0.00366696	0.34	0.52	0.33	1.61	1.01	0.53	DUSP19	chr2	protein_coding	dual specificity phosphatase 19
ENSG00000258818.4	66.5196	1.10752	0.422071	2.62402	0.00868992	0.0453003	0.4	0.41	0.65	1.36	0.98	0.61	RNASE4	chr14	protein_coding	ribonuclease A family member 4
ENSG00000115607.9	3.52252	5.29426	1.61376	3.2807	0.00103551	0.00753331	0	0	0	0.05	0.04	0.07	IL18RAP	chr2	protein_coding	interleukin 18 receptor accessory protein
ENSG00000260027.5	40.8284	7.86105	1.25374	6.27009	3.60833e-10	9.02239e-09	0.02	0	0	1.57	0.85	1.32	HOXB7	chr17	protein_coding	homeobox B7
ENSG00000132026.15	11.3681	2.28208	0.864535	2.63966	0.00829893	0.0436737	0.01	0.02	0.08	0.15	0.09	0.24	RTBDN	chr19	protein_coding	retbindin
ENSG00000242147.3	359.226	1.13323	0.426585	2.65653	0.00789502	0.0417373	0.73	1.85	0.59	2.67	2.04	1.76	LASTR	chr10	lncRNA	lncRNA associated with SART3 regulation of splicing
ENSG00000270412.1	5.99995	6.06395	1.4563	4.16395	3.12791e-05	0.00034032	0	0	0	0.53	0.62	0.75	RP11-92C4.6	chr9	lncRNA	--
ENSG00000104643.10	1412.17	1.21367	0.308072	3.93958	8.16247e-05	0.00080821	2.84	1.94	2.7	5.58	6.63	4	MTMR9	chr8	protein_coding	myotubularin related protein 9
ENSG00000132432.14	3318.97	1.22333	0.245506	4.98289	6.26414e-07	9.66842e-06	27.39	29.14	23.58	71.71	56.13	47.71	SEC61G	chr7	protein_coding	SEC61 translocon subunit gamma
ENSG00000135899.19	211.764	1.20168	0.278426	4.316	1.58883e-05	0.000184167	0.27	0.41	0.4	0.81	0.78	0.72	SP110	chr2	protein_coding	SP110 nuclear body protein
ENSG00000163083.6	96.4297	7.2043	0.900887	7.99689	1.276e-15	5.55061e-14	0.01	0.01	0.01	0.46	1.84	1.77	INHBB	chr2	protein_coding	inhibin subunit beta B
ENSG00000085449.15	3223.16	1.07458	0.381326	2.81802	0.00483208	0.0279354	10.38	11.07	6.61	26.64	19.1	9.84	WDFY1	chr2	protein_coding	WD repeat and FYVE domain containing 1
ENSG00000155304.6	4280.42	1.39604	0.302444	4.61586	3.91465e-06	5.20512e-05	13.57	16.69	11.88	43.2	37.59	22.98	HSPA13	chr21	protein_coding	heat shock protein family A (Hsp70) member 13
ENSG00000130720.13	382.073	2.99156	0.459675	6.508	7.61595e-11	2.04285e-09	0.23	0.43	0.9	2.79	3.93	4.82	FIBCD1	chr9	protein_coding	fibrinogen C domain containing 1
ENSG00000113739.11	5301.26	3.0053	0.329837	9.11149	8.12576e-20	5.02003e-18	5.56	5.55	6.07	26.02	50.23	51.57	STC2	chr5	protein_coding	stanniocalcin 2
ENSG00000105246.6	154.972	8.30891	0.964292	8.61659	6.89761e-18	3.70034e-16	0	0.02	0.04	2.69	5.07	9.16	EBI3	chr19	protein_coding	Epstein-Barr virus induced 3
ENSG00000074370.18	132.321	2.51913	0.462239	5.44984	5.04137e-08	9.20645e-07	0.13	0.14	0.15	0.33	0.78	1.13	ATP2A3	chr17	protein_coding	ATPase sarcoplasmic/endoplasmic reticulum Ca2+ transporting 3
ENSG00000242324.1	3.61172	5.33463	1.63576	3.26125	0.00110922	0.00800438	0	0	0	0.06	0.15	0.08	RP4-576H24.2	chr20	unprocessed_pseudogene	--
ENSG00000165801.10	438.883	2.74264	0.357903	7.66308	1.81533e-14	7.09905e-13	0.19	0.36	0.48	2.2	2.35	1.9	ARHGEF40	chr14	protein_coding	Rho guanine nucleotide exchange factor 40
ENSG00000138378.19	52.6075	3.24035	0.630627	5.1383	2.7723e-07	4.53505e-06	0.01	0.09	0.07	0.28	0.38	0.77	STAT4	chr2	protein_coding	signal transducer and activator of transcription 4
ENSG00000120658.13	459.827	2.8118	0.396966	7.08323	1.40832e-12	4.58179e-11	1.28	1.06	0.4	6.53	5.62	5.87	ENOX1	chr13	protein_coding	ecto-NOX disulfide-thiol exchanger 1
ENSG00000119632.4	236.841	1.21903	0.407197	2.99372	0.00275594	0.0174246	1.35	2.26	3	3.44	3.79	7.08	IFI27L2	chr14	protein_coding	interferon alpha inducible protein 27 like 2
ENSG00000287263.1	93.4225	1.7458	0.312799	5.58123	2.38819e-08	4.54952e-07	0.21	0.26	0.25	0.86	0.72	0.66	CTD-2201E18.8	chr5	lncRNA	--
ENSG00000127507.18	378.09	2.35051	0.30348	7.74517	9.54511e-15	3.85606e-13	0.25	0.37	0.45	1.58	1.9	1.57	ADGRE2	chr19	protein_coding	adhesion G protein-coupled receptor E2
ENSG00000079335.20	346.29	1.08257	0.32559	3.32496	0.000884318	0.00656288	0.85	0.99	0.69	2.26	1.66	1.12	CDC14A	chr1	protein_coding	cell division cycle 14A
ENSG00000154734.16	857.718	1.61351	0.47948	3.36512	0.000765106	0.00582519	1.82	0.73	1.71	1.82	5.33	4.95	ADAMTS1	chr21	protein_coding	ADAM metallopeptidase with thrombospondin type 1 motif 1
ENSG00000133816.18	14910.9	1.11502	0.364423	3.05968	0.00221575	0.0145395	12.42	6.67	15.31	17.77	24.54	27.35	MICAL2	chr11	protein_coding	microtubule associated monooxygenase, calponin and LIM domain containing 2
ENSG00000169239.13	413.451	1.41868	0.375371	3.77941	0.000157202	0.00143766	0.65	0.7	0.61	1.37	2.46	1.01	CA5B	chrX	protein_coding	carbonic anhydrase 5B
ENSG00000240694.9	18.704	5.2223	0.991104	5.26917	1.3704e-07	2.35975e-06	0.01	0	0	0.13	0.19	0.13	PNMA2	chr8	protein_coding	PNMA family member 2
ENSG00000151067.23	11.3367	2.9451	0.868284	3.39187	0.000694186	0.00536793	0	0.01	0	0.02	0.02	0.02	CACNA1C	chr12	protein_coding	calcium voltage-gated channel subunit alpha1 C
ENSG00000011105.14	2384.5	2.92316	0.370979	7.87958	3.28496e-15	1.38236e-13	1.61	1.99	2.37	9.16	11.15	21.85	TSPAN9	chr12	protein_coding	tetraspanin 9
ENSG00000182912.6	6.85828	6.2561	1.42841	4.37977	1.18806e-05	0.000141019	0	0	0	0.09	0.09	0.13	TSPEAR-AS2	chr21	lncRNA	TSPEAR antisense RNA 2
ENSG00000128165.9	458.958	1.61257	0.559443	2.88246	0.00394588	0.023587	0.75	0.9	2.26	1.47	2.96	6.66	ADM2	chr22	protein_coding	adrenomedullin 2
ENSG00000057657.17	892.686	4.40607	0.42722	10.3134	6.1325e-25	5.47891e-23	0.28	0.2	0.39	2.91	6.63	7.77	PRDM1	chr6	protein_coding	PR/SET domain 1
ENSG00000080573.7	8442.64	4.32494	1.06105	4.07611	4.57956e-05	0.000483758	1.04	0.68	7.02	33.76	64.73	64.23	COL5A3	chr19	protein_coding	collagen type V alpha 3 chain
ENSG00000069869.17	3041.97	1.45681	0.297337	4.89953	9.60646e-07	1.43781e-05	5.28	4.44	3.58	12.12	13.61	8.39	NEDD4	chr15	protein_coding	NEDD4 E3 ubiquitin protein ligase
ENSG00000135338.14	88.2884	1.63197	0.502514	3.24761	0.00116379	0.00835922	0.14	0.28	0.11	0.89	0.39	0.29	LCA5	chr6	protein_coding	lebercilin LCA5
ENSG00000279041.1	11.0627	3.66241	0.921748	3.97334	7.0873e-05	0.000714233	0.02	0.02	0.05	0.32	0.46	0.21	CTD-2373N4.3	chr8	TEC	--
ENSG00000013297.12	73.4109	5.46287	0.653538	8.35892	6.32971e-17	3.09543e-15	0.01	0.03	0.02	1.3	0.59	0.44	CLDN11	chr3	protein_coding	claudin 11
ENSG00000172123.13	477.745	1.81019	0.283163	6.39277	1.62907e-10	4.22811e-09	1.66	1.22	1.39	4.42	5.51	4.04	SLFN12	chr17	protein_coding	schlafen family member 12
ENSG00000258777.1	62.7377	2.44271	0.382465	6.38674	1.69459e-10	4.38837e-09	0.8	0.65	0.76	3.42	4.35	3.44	HIF1A-AS1	chr14	lncRNA	HIF1A antisense RNA 1
ENSG00000129038.16	2913.72	1.73839	0.230747	7.53375	4.93028e-14	1.84719e-12	10.45	8.75	8.14	27.58	28.16	29.62	LOXL1	chr15	protein_coding	lysyl oxidase like 1
ENSG00000157150.5	255.625	1.94463	0.306861	6.33716	2.34037e-10	5.98727e-09	1.69	2.87	2.02	6.73	7.68	9.08	TIMP4	chr3	protein_coding	TIMP metallopeptidase inhibitor 4
ENSG00000146376.11	2468.79	1.45701	0.264189	5.51502	3.48736e-08	6.51712e-07	8.27	7.19	5.79	22.13	17.58	15.12	ARHGAP18	chr6	protein_coding	Rho GTPase activating protein 18
ENSG00000154118.13	21.678	5.43985	0.993959	5.47292	4.4269e-08	8.15483e-07	0	0.01	0	0.13	0.19	0.14	JPH3	chr16	protein_coding	junctophilin 3
ENSG00000168874.13	42.2135	2.4087	0.586152	4.10934	3.96796e-05	0.000424754	0.03	0.06	0.02	0.32	0.12	0.1	ATOH8	chr2	protein_coding	atonal bHLH transcription factor 8
ENSG00000212232.1	17.8564	1.83619	0.591897	3.10221	0.00192082	0.0128436	1.1	0.84	0.5	2.16	3.08	2.86	SNORD17	chr20	snoRNA	small nucleolar RNA, C/D box 17
ENSG00000117228.11	705.002	2.26852	0.49525	4.58056	4.63726e-06	6.05843e-05	0.71	0.52	1.7	2.22	5.53	5.33	GBP1	chr1	protein_coding	guanylate binding protein 1
ENSG00000160179.19	55.7145	3.87649	0.644238	6.01717	1.77498e-09	3.99524e-08	0.02	0	0.07	0.42	0.27	0.49	ABCG1	chr21	protein_coding	ATP binding cassette subfamily G member 1
ENSG00000105255.11	322.231	1.6705	0.357525	4.67239	2.97715e-06	4.06802e-05	1.32	1.67	0.68	3.5	3.17	4.25	FSD1	chr19	protein_coding	fibronectin type III and SPRY domain containing 1
ENSG00000157654.19	13945.3	1.15759	0.331877	3.48801	0.000486629	0.00391816	13.24	8.82	12.69	17.62	31.87	22.55	PALM2AKAP2	chr9	protein_coding	PALM2 and AKAP2 fusion
ENSG00000237977.1	45.4906	1.70309	0.613903	2.77419	0.00553388	0.0313375	0.76	0.71	1.34	0.82	3.26	4.36	EIF4HP2	chr22	processed_pseudogene	eukaryotic translation initiation factor 4H pseudogene 2
ENSG00000152503.10	132.747	1.80297	0.392649	4.59181	4.39417e-06	5.76218e-05	0.24	0.24	0.25	0.6	1.16	0.57	TRIM36	chr5	protein_coding	tripartite motif containing 36
ENSG00000159164.10	530.414	1.57576	0.50224	3.13747	0.00170411	0.0116357	0.59	0.87	2.66	3.32	3.21	4.98	SV2A	chr1	protein_coding	synaptic vesicle glycoprotein 2A
ENSG00000214711.10	5.50884	2.89927	1.07194	2.70469	0.00683672	0.0370619	0.01	0.01	0.01	0.06	0.05	0.05	CAPN14	chr2	protein_coding	calpain 14
ENSG00000197635.11	9.42087	2.43697	0.836071	2.91479	0.00355932	0.0216779	0	0.01	0	0.03	0.01	0.03	DPP4	chr2	protein_coding	dipeptidyl peptidase 4
ENSG00000243836.5	15.885	2.25921	0.747105	3.02396	0.00249493	0.0160229	0.04	0.06	0.21	0.3	0.43	0.6	WDR86-AS1	chr7	lncRNA	WDR86 antisense RNA 1
ENSG00000124191.18	1134.27	1.11939	0.322641	3.46946	0.000521512	0.00416009	3.83	7.05	5.58	8.53	10.57	14.06	TOX2	chr20	protein_coding	TOX high mobility group box family member 2
ENSG00000128283.7	2896.48	1.60804	0.392793	4.09387	4.24234e-05	0.000451628	13.71	12.53	15.47	20.83	35.74	61.62	CDC42EP1	chr22	protein_coding	CDC42 effector protein 1
ENSG00000026025.16	135101	1.07499	0.21186	5.07405	3.8944e-07	6.20886e-06	454.67	385.67	402.95	889.31	783.89	784.15	VIM	chr10	protein_coding	vimentin
ENSG00000135636.15	285.522	1.42203	0.30211	4.70699	2.51401e-06	3.48229e-05	0.3	0.51	0.54	1.13	1.18	1.07	DYSF	chr2	protein_coding	dysferlin
ENSG00000132688.11	23.8671	6.17658	1.12538	5.48845	4.05481e-08	7.50511e-07	0	0.01	0	0.21	0.2	0.17	NES	chr1	protein_coding	nestin
ENSG00000011465.18	56467	4.04118	0.302936	13.3401	1.35362e-40	2.87025e-38	13.1	8.85	14.96	176.99	226.07	164.5	DCN	chr12	protein_coding	decorin
ENSG00000111801.16	120.853	1.18173	0.436018	2.71027	0.00672278	0.0365551	0.16	0.37	0.45	0.98	0.46	0.64	BTN3A3	chr6	protein_coding	butyrophilin subfamily 3 member A3
ENSG00000262209.3	22.8434	1.82523	0.576085	3.16834	0.00153314	0.0106118	0.02	0.06	0.08	0.2	0.14	0.18	PCDHGB3	chr5	protein_coding	protocadherin gamma subfamily B, 3
ENSG00000227542.1	17.7604	1.82949	0.625728	2.92377	0.00345817	0.0211561	0.13	0.27	0.23	0.93	0.8	0.39	AC092614.2	chr2	lncRNA	--
ENSG00000145358.6	37.2903	1.65759	0.579369	2.86102	0.00422279	0.0249914	0.23	0.13	0.09	0.77	0.32	0.24	DDIT4L	chr4	protein_coding	DNA damage inducible transcript 4 like
ENSG00000175600.16	79.9021	1.20584	0.399727	3.01667	0.00255571	0.0163515	0.4	0.31	0.55	0.69	0.8	1.23	SUGCT	chr7	protein_coding	succinyl-CoA:glutarate-CoA transferase
ENSG00000249406.3	48.2931	3.87822	0.566878	6.84137	7.84411e-12	2.37242e-10	0.05	0.02	0.11	0.62	0.96	0.81	RP11-893F2.5	chr17	lncRNA	--
ENSG00000265972.6	4009.78	1.45535	0.531659	2.73738	0.00619302	0.0342763	14.09	26.25	4.07	53.11	35.13	25.61	TXNIP	chr1	protein_coding	thioredoxin interacting protein
ENSG00000170961.7	7059.89	1.83987	0.552089	3.33257	0.000860484	0.00641061	14.24	5.5	33.87	35.71	65.55	77.57	HAS2	chr8	protein_coding	hyaluronan synthase 2
ENSG00000259863.1	13.359	4.28486	0.956828	4.47819	7.52785e-06	9.4165e-05	0.01	0.03	0.01	0.45	0.18	0.48	SH3RF3-AS1	chr2	lncRNA	SH3RF3 antisense RNA 1
ENSG00000104765.16	2861.74	1.23408	0.374638	3.29407	0.000987484	0.00724146	9.92	13.17	7.49	28.6	26.56	12.01	BNIP3L	chr8	protein_coding	BCL2 interacting protein 3 like
ENSG00000257956.1	19.211	6.76942	1.31242	5.15795	2.49663e-07	4.09853e-06	0	0.06	0	1.33	2.55	2.91	NOP56P3	chr12	processed_pseudogene	NOP56 ribonucleoprotein pseudogene 3
ENSG00000066735.15	16.482	4.26536	0.841364	5.06958	3.987e-07	6.34343e-06	0	0.01	0	0.14	0.08	0.1	KIF26A	chr14	protein_coding	kinesin family member 26A
ENSG00000111186.13	444.198	6.26658	0.422972	14.8156	1.16145e-49	4.08778e-47	0.08	0.06	0.05	3.15	5.7	5.36	WNT5B	chr12	protein_coding	Wnt family member 5B
ENSG00000138386.17	4446.4	1.09359	0.300475	3.63953	0.00027314	0.0023447	16.11	12.49	14.33	29.44	35.89	20.2	NAB1	chr2	protein_coding	NGFI-A binding protein 1
ENSG00000100626.17	8.87661	3.65819	1.06242	3.44327	0.000574716	0.00454393	0	0.01	0	0.03	0.05	0.02	GALNT16	chr14	protein_coding	polypeptide N-acetylgalactosaminyltransferase 16
ENSG00000171533.12	45.5594	2.06987	0.472265	4.38286	1.17133e-05	0.000139389	0.08	0.04	0.08	0.27	0.35	0.18	MAP6	chr11	protein_coding	microtubule associated protein 6
ENSG00000267577.1	75.0725	1.05757	0.351629	3.00762	0.00263303	0.0167523	0.78	0.61	0.81	1.18	1.35	1.74	DNAAF3-AS1	chr19	lncRNA	DNAAF3 antisense RNA 1
ENSG00000277559.1	152.107	1.13261	0.268788	4.21377	2.5114e-05	0.000279661	1.61	1.68	1.56	3.09	3.25	3.58	RP11-434E6.4	chr16	lncRNA	--
ENSG00000159842.16	2522.16	1.31291	0.227447	5.77238	7.81585e-09	1.59119e-07	3.09	2.78	2.68	6.39	7.21	6.23	ABR	chr17	protein_coding	ABR activator of RhoGEF and GTPase
ENSG00000182158.15	3139.24	1.30844	0.342896	3.81586	0.000135709	0.00126247	3.77	3.99	7.43	9.35	12.66	13.01	CREB3L2	chr7	protein_coding	cAMP responsive element binding protein 3 like 2
ENSG00000269113.4	12.1301	5.18113	1.1869	4.36526	1.26974e-05	0.000149872	0	0	0	0.06	0.08	0.08	TRABD2B	chr1	protein_coding	TraB domain containing 2B
ENSG00000155970.12	304.216	1.39834	0.417959	3.34564	0.00082092	0.00618313	0.9	1.23	0.57	2.9	2.61	1.14	MICU3	chr8	protein_coding	mitochondrial calcium uptake family member 3
ENSG00000273238.3	32.0931	4.76065	0.78024	6.10152	1.05064e-09	2.44053e-08	0.01	0.05	0.01	1.02	0.35	0.44	TMEM271	chr4	protein_coding	transmembrane protein 271
ENSG00000101194.18	78.4771	6.57842	0.792036	8.30572	9.92194e-17	4.74232e-15	0	0.01	0.01	0.4	0.57	0.99	SLC17A9	chr20	protein_coding	solute carrier family 17 member 9
ENSG00000267102.1	32.7526	1.7616	0.485235	3.63041	0.000282973	0.00242195	0.53	0.52	0.72	1.27	2.33	1.94	RP11-686D22.7	chr17	transcribed_processed_pseudogene	--
ENSG00000121440.15	196.427	2.65697	0.336001	7.90761	2.62371e-15	1.11419e-13	0.28	0.22	0.15	1.58	1.24	1.02	PDZRN3	chr3	protein_coding	PDZ domain containing ring finger 3
ENSG00000137501.17	149.78	1.97686	0.398065	4.96618	6.82843e-07	1.04698e-05	0.08	0.14	0.18	0.73	0.34	0.42	SYTL2	chr11	protein_coding	synaptotagmin like 2
ENSG00000178882.15	1740.89	2.20791	0.499872	4.41696	1.001e-05	0.000120791	8.39	3.29	2.08	12.29	23.72	23.4	RFLNA	chr12	protein_coding	refilin A
ENSG00000140750.17	1208.86	1.06278	0.212974	4.9902	6.03162e-07	9.34679e-06	1.81	1.91	2.14	3.88	3.66	3.91	ARHGAP17	chr16	protein_coding	Rho GTPase activating protein 17
ENSG00000167600.14	6.90324	6.26412	1.42595	4.39295	1.11821e-05	0.000133615	0	0	0	0.15	0.09	0.11	CYP2S1	chr19	protein_coding	cytochrome P450 family 2 subfamily S member 1
ENSG00000198216.12	38.5295	6.87665	1.12777	6.09757	1.0769e-09	2.49653e-08	0	0	0	0.07	0.14	0.08	CACNA1E	chr1	protein_coding	calcium voltage-gated channel subunit alpha1 E
ENSG00000164484.12	476.161	2.38233	0.459974	5.17928	2.22747e-07	3.69784e-06	0.95	0.24	0.72	2.78	3.92	2.7	TMEM200A	chr6	protein_coding	transmembrane protein 200A
ENSG00000233608.4	530.011	2.68738	0.226655	11.8567	1.98609e-32	2.86552e-30	1.84	1.97	1.85	12.32	11.06	10.69	TWIST2	chr2	protein_coding	twist family bHLH transcription factor 2
ENSG00000240065.8	516.81	1.37545	0.338672	4.06132	4.87967e-05	0.000512683	1.73	1.75	2.9	4.5	4.08	6.92	PSMB9	chr6	protein_coding	proteasome 20S subunit beta 9
ENSG00000176692.8	600.456	6.06046	0.58173	10.418	2.0524e-25	1.86231e-23	0.04	0.07	0.34	6.82	9.96	11.33	FOXC2	chr16	protein_coding	forkhead box C2
ENSG00000179954.16	55.6043	1.47414	0.498797	2.95539	0.00312277	0.0193751	0.07	0.06	0.16	0.16	0.3	0.31	SSC5D	chr19	protein_coding	scavenger receptor cysteine rich family member with 5 domains
ENSG00000119630.14	43.4493	2.50299	0.450836	5.55188	2.82621e-08	5.32873e-07	0.07	0.05	0.04	0.39	0.22	0.29	PGF	chr14	protein_coding	placental growth factor
ENSG00000100154.14	331.577	1.18685	0.264701	4.48372	7.33534e-06	9.21042e-05	0.37	0.44	0.37	1.07	0.7	0.77	TTC28	chr22	protein_coding	tetratricopeptide repeat domain 28
ENSG00000172081.14	1676.85	1.25759	0.233017	5.39697	6.7777e-08	1.21387e-06	5.49	6.19	6.01	11.41	13.67	14.33	MOB3A	chr19	protein_coding	MOB kinase activator 3A
ENSG00000108679.13	3278.57	5.56201	0.345732	16.0876	3.1155e-58	1.53979e-55	0.87	0.8	1.27	29.4	42.48	57.43	LGALS3BP	chr17	protein_coding	galectin 3 binding protein
ENSG00000163909.8	19.8885	2.63625	0.770442	3.42173	0.000622232	0.00487153	0.04	0.01	0.05	0.07	0.16	0.35	HEYL	chr1	protein_coding	hes related family bHLH transcription factor with YRPW motif like
ENSG00000129009.13	8.07549	2.86774	0.975077	2.94104	0.00327114	0.0201312	0	0.02	0.04	0.18	0.08	0.12	ISLR	chr15	protein_coding	immunoglobulin superfamily containing leucine rich repeat
ENSG00000165556.10	39.8927	6.92618	1.09739	6.31153	2.76293e-10	6.99129e-09	0.01	0.01	0	0.46	0.49	0.61	CDX2	chr13	protein_coding	caudal type homeobox 2
ENSG00000057704.13	95.0478	1.38722	0.435494	3.18539	0.00144561	0.010063	0.09	0.25	0.26	0.67	0.43	0.37	TMCC3	chr12	protein_coding	transmembrane and coiled-coil domain family 3
ENSG00000135917.16	13.5507	2.72138	0.764752	3.55851	0.00037297	0.00310083	0.01	0	0.02	0.1	0.06	0.05	SLC19A3	chr2	protein_coding	solute carrier family 19 member 3
ENSG00000070778.13	745.304	1.06967	0.36775	2.9087	0.00362937	0.0220121	1.53	1.13	1.98	1.96	3.99	3.07	PTPN21	chr14	protein_coding	protein tyrosine phosphatase non-receptor type 21
ENSG00000227467.3	64.2471	2.22352	0.521464	4.26399	2.0081e-05	0.000228322	0.15	0.16	0.37	0.61	0.79	1.58	LINC01537	chr11	lncRNA	long intergenic non-protein coding RNA 1537
ENSG00000110092.4	9203.3	1.93998	0.38589	5.02729	4.97459e-07	7.81831e-06	28.87	16.25	13.8	47.11	89.57	73.68	CCND1	chr11	protein_coding	cyclin D1
ENSG00000178726.7	1060.47	6.37229	0.462758	13.7703	3.84843e-43	9.41002e-41	0.16	0.09	0.21	5.74	15.31	14.41	THBD	chr20	protein_coding	thrombomodulin
ENSG00000249628.3	17.3415	3.44164	0.709187	4.85294	1.21645e-06	1.78954e-05	0.03	0.02	0.04	0.28	0.28	0.43	LINC00942	chr12	lncRNA	long intergenic non-protein coding RNA 942
ENSG00000134853.12	48.4574	7.20747	1.15616	6.23395	4.54824e-10	1.11564e-08	0	0	0	0.4	0.2	0.11	PDGFRA	chr4	protein_coding	platelet derived growth factor receptor alpha
ENSG00000204941.14	13.7954	2.59597	0.814951	3.18543	0.00144539	0.010063	0.04	0.01	0.01	0.11	0.05	0.18	PSG5	chr19	protein_coding	pregnancy specific beta-1-glycoprotein 5
ENSG00000082293.13	35.2202	4.22482	0.668228	6.32242	2.57492e-10	6.55842e-09	0.01	0.01	0.01	0.13	0.21	0.08	COL19A1	chr6	protein_coding	collagen type XIX alpha 1 chain
ENSG00000128917.8	23.4013	2.05822	0.682045	3.01772	0.00254687	0.0163024	0.03	0.03	0.08	0.09	0.13	0.32	DLL4	chr15	protein_coding	delta like canonical Notch ligand 4
ENSG00000256950.2	28.939	2.82974	0.632078	4.47688	7.57421e-06	9.45921e-05	0.09	0.08	0.12	0.25	0.8	0.84	RP11-87C12.2	chr12	protein_coding	--
ENSG00000115266.12	15.4026	1.99193	0.621395	3.20557	0.00134793	0.00945955	0.01	0.01	0.01	0.05	0.03	0.05	APC2	chr19	protein_coding	APC regulator of WNT signaling pathway 2
ENSG00000156050.10	180.227	1.57348	0.279249	5.63469	1.75376e-08	3.40619e-07	0.47	0.38	0.47	1.17	1.31	1.19	FAM161B	chr14	protein_coding	FAM161 centrosomal protein B
ENSG00000187189.11	591.221	1.14135	0.299106	3.81588	0.000135697	0.00126247	2.82	1.94	1.86	4.09	5.34	4.22	TSPYL4	chr6	protein_coding	TSPY like 4
ENSG00000154493.20	5.59457	4.02961	1.38056	2.91883	0.00351353	0.0214478	0	0	0.01	0.02	0.06	0.05	C10orf90	chr10	protein_coding	chromosome 10 open reading frame 90
ENSG00000189221.10	610.853	1.86544	0.291315	6.40352	1.5184e-10	3.95413e-09	0.99	1.36	1.18	3.42	3.34	5.25	MAOA	chrX	protein_coding	monoamine oxidase A
ENSG00000186517.14	2.68879	4.90413	1.71364	2.86182	0.00421213	0.0249452	0	0	0	0.03	0.02	0.02	ARHGAP30	chr1	protein_coding	Rho GTPase activating protein 30
ENSG00000070081.17	998.911	1.12062	0.273159	4.10246	4.08785e-05	0.000436182	1.81	1.58	1.77	4.33	3.63	2.58	NUCB2	chr11	protein_coding	nucleobindin 2
ENSG00000169826.8	2096.4	1.11015	0.281281	3.94676	7.92169e-05	0.000786044	9.5	7.27	9.3	17.77	21.07	13.72	CSGALNACT2	chr10	protein_coding	chondroitin sulfate N-acetylgalactosaminyltransferase 2
ENSG00000253730.1	9.81516	2.93554	0.875573	3.35271	0.000800246	0.00605108	0.04	0.09	0.17	0.51	0.61	1.07	RP11-893F2.13	chr17	lncRNA	--
ENSG00000101307.16	209.83	2.13779	0.480146	4.45238	8.49236e-06	0.000104875	0.24	0.23	0.23	0.45	1.67	0.7	SIRPB1	chr20	protein_coding	signal regulatory protein beta 1
ENSG00000132522.16	1777.8	1.16029	0.247	4.69751	2.63346e-06	3.63258e-05	8.85	8.15	9.34	16.56	16.29	22.24	GPS2	chr17	protein_coding	G protein pathway suppressor 2
ENSG00000126790.12	898.565	1.26192	0.211293	5.97238	2.33823e-09	5.17776e-08	3.65	3.65	3.92	9.25	7.71	8.27	L3HYPDH	chr14	protein_coding	trans-L-3-hydroxyproline dehydratase
ENSG00000173706.14	1436.44	2.18533	0.272867	8.00877	1.15864e-15	5.04955e-14	1.38	1.42	1.05	5.03	6.52	4.76	HEG1	chr3	protein_coding	heart development protein with EGF like domains 1
ENSG00000088812.18	2618.83	1.33118	0.216743	6.14175	8.16192e-10	1.92872e-08	4.35	3.95	4.27	10.01	10.42	9.15	ATRN	chr20	protein_coding	attractin
ENSG00000006740.17	28.782	1.96442	0.539473	3.64138	0.000271185	0.00232965	0.02	0.06	0.02	0.12	0.11	0.11	ARHGAP44	chr17	protein_coding	Rho GTPase activating protein 44
ENSG00000160716.6	49.6526	1.75233	0.439961	3.98293	6.8072e-05	0.000688696	0.11	0.07	0.11	0.21	0.29	0.39	CHRNB2	chr1	protein_coding	cholinergic receptor nicotinic beta 2 subunit
ENSG00000130813.18	601.199	1.07792	0.254356	4.23782	2.25703e-05	0.000253401	1.75	2.31	2.54	4.67	3.69	4.71	SHFL	chr19	protein_coding	shiftless antiviral inhibitor of ribosomal frameshifting
ENSG00000129657.16	2905.11	1.97512	0.238533	8.28027	1.229e-16	5.81433e-15	2.71	2.75	2.97	8.77	10.51	11.61	SEC14L1	chr17	protein_coding	SEC14 like lipid binding 1
ENSG00000137266.15	206.157	1.5764	0.315031	5.00397	5.61624e-07	8.74395e-06	0.2	0.3	0.36	0.99	0.71	0.71	SLC22A23	chr6	protein_coding	solute carrier family 22 member 23
ENSG00000087245.13	4619.05	3.41734	0.284406	12.0157	2.93802e-33	4.43164e-31	3.4	3.81	5.24	35.78	48.41	39.54	MMP2	chr16	protein_coding	matrix metallopeptidase 2
ENSG00000259807.2	90.0865	5.76269	0.60919	9.45959	3.09143e-21	2.10589e-19	0.03	0.02	0	0.78	1.09	0.68	RP11-426C22.4	chr16	lncRNA	--
ENSG00000249992.2	3527.2	2.06157	0.521932	3.94989	7.81886e-05	0.000776836	16.23	7.94	31.02	35.04	66.65	113.07	TMEM158	chr3	protein_coding	transmembrane protein 158
ENSG00000132122.12	91.9036	3.75275	0.416484	9.01056	2.05008e-19	1.23692e-17	0.07	0.05	0.04	0.76	0.74	0.5	SPATA6	chr1	protein_coding	spermatogenesis associated 6
ENSG00000163131.12	125.094	3.08971	0.37255	8.2934	1.10055e-16	5.23868e-15	0.08	0.09	0.11	0.58	0.96	0.69	CTSS	chr1	protein_coding	cathepsin S
ENSG00000197467.17	1713.69	7.5654	0.96542	7.83639	4.63695e-15	1.92686e-13	0.02	0.08	0.01	2.33	6.48	11.5	COL13A1	chr10	protein_coding	collagen type XIII alpha 1 chain
ENSG00000022267.19	1530.66	1.63999	0.216357	7.57999	3.45588e-14	1.32034e-12	2.85	3.07	3.48	10.1	8.66	8.7	FHL1	chrX	protein_coding	four and a half LIM domains 1
ENSG00000164509.16	488.489	1.24095	0.262609	4.72547	2.29579e-06	3.21453e-05	0.51	0.6	0.78	1.39	1.43	1.33	IL31RA	chr5	protein_coding	interleukin 31 receptor A
ENSG00000198771.11	7.97144	3.51011	1.23328	2.84616	0.00442499	0.0259173	0	0	0.01	0.01	0.07	0.04	RCSD1	chr1	protein_coding	RCSD domain containing 1
ENSG00000215246.5	5.52448	5.94385	1.47357	4.03364	5.49201e-05	0.000568512	0	0	0	0.09	0.07	0.06	RP11-43F13.3	chr5	lncRNA	--
ENSG00000153246.13	551.144	1.61228	0.316825	5.08886	3.60223e-07	5.78273e-06	0.39	0.45	0.47	1.31	1.59	0.82	PLA2R1	chr2	protein_coding	phospholipase A2 receptor 1
ENSG00000074181.9	3788.77	1.53261	0.410482	3.73367	0.000188707	0.00168465	2.62	5.56	7.22	9.53	18.38	13.12	NOTCH3	chr19	protein_coding	notch receptor 3
ENSG00000160013.9	3.37988	5.23342	1.69815	3.08183	0.00205732	0.0136269	0	0	0	0.04	0.02	0.08	PTGIR	chr19	protein_coding	prostaglandin I2 receptor
ENSG00000128262.8	23.3167	5.55143	0.993762	5.58627	2.31993e-08	4.42808e-07	0	0	0.01	0.13	0.18	0.3	POM121L9P	chr22	transcribed_unprocessed_pseudogene	POM121 transmembrane nucleoporin like 9, pseudogene
ENSG00000259319.1	34.5953	1.5586	0.521746	2.98728	0.00281476	0.017736	0.12	0.07	0.13	0.23	0.2	0.46	RP11-293M10.6	chr14	lncRNA	--
ENSG00000173210.20	1383.68	2.0077	0.347865	5.77147	7.85807e-09	1.59838e-07	2.17	1.86	1.62	5.05	10.11	5.84	ABLIM3	chr5	protein_coding	actin binding LIM protein family member 3
ENSG00000042317.17	91.1233	1.38159	0.475501	2.90555	0.00366611	0.0222064	0.13	0.29	0.13	0.66	0.44	0.24	SPATA7	chr14	protein_coding	spermatogenesis associated 7
ENSG00000250986.1	3.99799	5.47834	1.64234	3.33569	0.00085087	0.00635321	0	0	0	0.02	0.03	0.07	LINC02600	chr4	lncRNA	long intergenic non-protein coding RNA 2600
ENSG00000109220.11	306.1	1.31599	0.271851	4.84083	1.29295e-06	1.8925e-05	3.61	3.1	3.81	7.66	9.41	7.38	CHIC2	chr4	protein_coding	cysteine rich hydrophobic domain 2
ENSG00000080493.18	222.243	3.64402	0.345141	10.5581	4.66098e-26	4.41918e-24	0.08	0.13	0.06	1.12	1.05	0.95	SLC4A4	chr4	protein_coding	solute carrier family 4 member 4
ENSG00000187266.14	191.672	1.07818	0.398475	2.70577	0.00681464	0.036968	0.62	1.61	0.77	2.5	1.47	1.94	EPOR	chr19	protein_coding	erythropoietin receptor
ENSG00000241839.10	254.749	1.53354	0.302778	5.06491	4.086e-07	6.4876e-06	0.69	0.87	1.05	2.27	2.8	1.95	PLEKHO2	chr15	protein_coding	pleckstrin homology domain containing O2
ENSG00000115232.14	431.568	3.00689	0.524707	5.7306	1.00074e-08	2.00399e-07	0.2	0.4	0.08	2.48	1.64	0.91	ITGA4	chr2	protein_coding	integrin subunit alpha 4
ENSG00000103647.13	9.32045	3.0999	0.88267	3.51196	0.000444813	0.00361658	0.01	0.01	0.02	0.12	0.11	0.07	CORO2B	chr15	protein_coding	coronin 2B
ENSG00000223485.4	576.725	1.63839	0.53689	3.05164	0.00227597	0.0148644	1.91	1.52	5.82	4.72	8.39	13.66	LINC01615	chr6	lncRNA	long intergenic non-protein coding RNA 1615
ENSG00000143473.13	48.8061	2.77791	0.67079	4.14125	3.45415e-05	0.000373019	0.07	0.02	0	0.19	0.26	0.16	KCNH1	chr1	protein_coding	potassium voltage-gated channel subfamily H member 1
ENSG00000137571.11	122.303	4.39509	0.475438	9.24431	2.36761e-20	1.50677e-18	0.04	0.04	0.01	0.66	0.56	0.42	SLCO5A1	chr8	protein_coding	solute carrier organic anion transporter family member 5A1
ENSG00000260944.1	11.392	6.98799	1.37443	5.08427	3.69041e-07	5.91203e-06	0	0	0	1.2	1.18	2.56	FOXC2-AS1	chr16	lncRNA	FOXC2 antisense RNA 1
ENSG00000163220.11	94.1696	2.7518	0.600906	4.57941	4.6628e-06	6.08154e-05	0.45	1.4	1.32	2.95	4.08	12.73	S100A9	chr1	protein_coding	S100 calcium binding protein A9
ENSG00000230797.3	76.0338	1.09346	0.390277	2.80175	0.00508266	0.0291663	0.6	0.36	0.33	1.02	0.93	0.65	YY2	chrX	protein_coding	YY2 transcription factor
ENSG00000126970.16	22.8757	7.01991	1.2956	5.41826	6.0182e-08	1.08622e-06	0	0	0	0.3	0.13	0.19	ZC4H2	chrX	protein_coding	zinc finger C4H2-type containing
ENSG00000091656.19	176.658	1.83136	0.342955	5.33994	9.29773e-08	1.63867e-06	0.14	0.12	0.1	0.56	0.38	0.28	ZFHX4	chr8	protein_coding	zinc finger homeobox 4
ENSG00000260458.3	7.95897	5.48375	1.51138	3.62831	0.000285286	0.00243995	0	0	0.01	0.03	0.29	0.16	KCNJ18	chr17	protein_coding	potassium inwardly rectifying channel subfamily J member 18
ENSG00000154229.12	769.961	4.9218	0.316938	15.5292	2.20077e-54	9.12886e-52	0.12	0.12	0.08	3.83	3.16	2.28	PRKCA	chr17	protein_coding	protein kinase C alpha
ENSG00000072201.14	62.2764	1.87713	0.371604	5.05143	4.38522e-07	6.93134e-06	0.11	0.11	0.13	0.51	0.38	0.32	LNX1	chr4	protein_coding	ligand of numb-protein X 1
ENSG00000112319.20	1029.97	1.55303	0.325507	4.7711	1.8322e-06	2.61909e-05	0.63	0.94	1.08	3.39	1.73	2.22	EYA4	chr6	protein_coding	EYA transcriptional coactivator and phosphatase 4
ENSG00000237883.2	66.6282	1.35254	0.38876	3.47912	0.000503067	0.00403096	0.8	0.99	0.56	2.53	1.43	1.7	DGUOK-AS1	chr2	lncRNA	DGUOK antisense RNA 1
ENSG00000165071.15	49.4508	1.78921	0.471259	3.79666	0.000146659	0.00135511	0.15	0.27	0.08	0.54	0.56	0.49	TMEM71	chr8	protein_coding	transmembrane protein 71
ENSG00000165521.15	495.381	1.38681	0.414225	3.34797	0.000814063	0.00614356	0.69	0.72	0.45	1.1	2.39	0.96	EML5	chr14	protein_coding	EMAP like 5
ENSG00000279415.1	13.7235	7.25877	1.33966	5.41836	6.01477e-08	1.08622e-06	0	0	0	0.42	0.79	0.72	RP11-1102P22.1	chr16	TEC	--
ENSG00000204262.14	179.122	1.80754	0.316516	5.71074	1.12484e-08	2.24282e-07	0.32	0.18	0.29	0.98	0.81	0.86	COL5A2	chr2	protein_coding	collagen type V alpha 2 chain
ENSG00000203497.2	65.3793	1.41981	0.466951	3.04061	0.00236102	0.0153154	0.88	0.61	1.88	2.34	2.92	3.19	PDCD4-AS1	chr10	lncRNA	PDCD4 antisense RNA 1
ENSG00000168779.20	282.646	2.13028	0.406651	5.2386	1.61798e-07	2.7314e-06	0.37	0.32	0.85	1.77	2.36	2.21	SHOX2	chr3	protein_coding	short stature homeobox 2
ENSG00000134202.11	353.322	2.01359	0.262584	7.66836	1.74206e-14	6.82401e-13	0.86	0.67	0.65	3.15	2.58	2.56	GSTM3	chr1	protein_coding	glutathione S-transferase mu 3
ENSG00000162426.16	23.1036	2.45362	0.627324	3.91125	9.18197e-05	0.000898433	0.05	0.05	0.1	0.22	0.27	0.55	SLC45A1	chr1	protein_coding	solute carrier family 45 member 1
ENSG00000230795.3	19.7836	1.74979	0.658479	2.65733	0.00787626	0.0416665	0.16	0.17	0.32	0.29	0.68	1.03	HLA-K	chr6	unprocessed_pseudogene	major histocompatibility complex, class I, K (pseudogene)
ENSG00000284999.1	4.98319	4.7867	1.48897	3.21477	0.00130548	0.00918662	0	0.03	0	0.17	0.25	0.31	RP11-114N1.1	chr6	lncRNA	--
ENSG00000175352.11	241.454	2.45641	0.389125	6.31265	2.74296e-10	6.94834e-09	0.42	0.69	0.24	2.37	2.53	1.96	NRIP3	chr11	protein_coding	nuclear receptor interacting protein 3
ENSG00000130635.16	9835.6	8.15635	0.347609	23.4642	9.47703e-122	4.40284e-118	0.17	0.16	0.12	34.08	56.54	29.97	COL5A1	chr9	protein_coding	collagen type V alpha 1 chain
ENSG00000089127.15	50.9103	4.77838	0.561128	8.51566	1.6564e-17	8.49371e-16	0.01	0.01	0.01	0.2	0.16	0.17	OAS1	chr12	protein_coding	2'-5'-oligoadenylate synthetase 1
ENSG00000172318.5	18.5614	2.83491	0.7274	3.89732	9.72649e-05	0.000945737	0.01	0.03	0.02	0.27	0.11	0.07	B3GALT1	chr2	protein_coding	beta-1,3-galactosyltransferase 1
ENSG00000092096.18	3.69568	4.33546	1.56658	2.76747	0.00564928	0.0318977	0.01	0	0	0.05	0.03	0.03	SLC22A17	chr14	protein_coding	solute carrier family 22 member 17
ENSG00000243742.5	34.6089	4.50206	0.718601	6.26503	3.72751e-10	9.29037e-09	0.01	0.03	0.02	0.2	0.41	0.56	RPLP0P2	chr11	transcribed_processed_pseudogene	ribosomal protein lateral stalk subunit P0 pseudogene 2
ENSG00000154529.15	13.275	6.22822	1.33527	4.66438	3.09544e-06	4.20739e-05	0	0	0	0.07	0.04	0.03	CNTNAP3B	chr9	protein_coding	contactin associated protein family member 3B
ENSG00000137285.11	6.61292	3.21122	1.16295	2.76127	0.0057577	0.0323996	0	0	0.02	0.06	0.08	0.06	TUBB2B	chr6	protein_coding	tubulin beta 2B class IIb
ENSG00000179820.16	1323.41	9.81956	1.12312	8.74311	2.26788e-18	1.26636e-16	0.03	0.01	0.02	2.34	23.46	15.77	MYADM	chr19	protein_coding	myeloid associated differentiation marker
ENSG00000101425.14	22.8244	2.97024	0.771377	3.85057	0.000117841	0.00111769	0.02	0.02	0.11	0.23	0.26	0.64	BPI	chr20	protein_coding	bactericidal permeability increasing protein
ENSG00000112773.16	1485.45	1.13504	0.335227	3.38588	0.000709505	0.00545781	3.41	3.61	4.36	12.13	6	5.53	TENT5A	chr6	protein_coding	terminal nucleotidyltransferase 5A
ENSG00000154856.13	57.5642	9.325	1.24006	7.51978	5.48703e-14	2.0426e-12	0	0	0	0.45	0.35	0.55	APCDD1	chr18	protein_coding	APC down-regulated 1
ENSG00000115602.17	1752.84	5.2035	1.03011	5.05138	4.38635e-07	6.93134e-06	0.12	0.17	0.91	5.62	11.46	23.76	IL1RL1	chr2	protein_coding	interleukin 1 receptor like 1
ENSG00000213362.3	73.2482	1.15732	0.401286	2.88402	0.00392635	0.0234888	2.41	2.4	1.29	5.9	3.33	3.61	FTH1P12	chr9	processed_pseudogene	ferritin heavy chain 1 pseudogene 12
ENSG00000184164.15	894.986	1.49491	0.258957	5.77281	7.79609e-09	1.58995e-07	2.4	1.84	2.47	5.29	5.87	6.53	CRELD2	chr22	protein_coding	cysteine rich with EGF like domains 2
ENSG00000133863.9	116.873	5.27166	1.22007	4.32078	1.55481e-05	0.000180584	0.02	0.02	0	0.71	0.49	0.14	TEX15	chr8	protein_coding	testis expressed 15, meiosis and synapsis associated
ENSG00000205129.9	39.5772	2.03146	0.504932	4.02323	5.74049e-05	0.000590287	0.16	0.29	0.4	1.07	1.42	0.72	C4orf47	chr4	protein_coding	chromosome 4 open reading frame 47
ENSG00000276261.1	13.1532	2.24927	0.729476	3.08341	0.00204644	0.013578	0.33	0.29	0.05	0.91	0.9	1.15	RP11-1060J15.9	chr12	lncRNA	--
ENSG00000166147.15	5695.72	1.79541	0.439924	4.08118	4.4808e-05	0.000473973	2.21	1.94	6.03	12.35	12.56	8.16	FBN1	chr15	protein_coding	fibrillin 1
ENSG00000126709.16	141.446	1.91541	0.368352	5.19995	1.99345e-07	3.33616e-06	1.34	1.01	2.32	5.25	5.42	5.87	IFI6	chr1	protein_coding	interferon alpha inducible protein 6
ENSG00000038427.16	3521.31	2.52271	0.386519	6.52674	6.72171e-11	1.81768e-09	1.54	1.98	1.76	14.95	9	4.66	VCAN	chr5	protein_coding	versican
ENSG00000254639.1	33.107	2.90528	0.532867	5.45216	4.97605e-08	9.10148e-07	0.36	0.19	0.33	1.57	1.82	2.79	CTD-2589M5.5	chr11	lncRNA	--
ENSG00000165533.19	1095.65	1.95834	0.266296	7.35401	1.9235e-13	6.85291e-12	1.86	1.73	1.73	6.72	7.58	4.96	TTC8	chr14	protein_coding	tetratricopeptide repeat domain 8
ENSG00000133937.5	12.6696	7.13978	1.34094	5.32445	1.01257e-07	1.77786e-06	0	0	0	0.65	0.33	0.57	GSC	chr14	protein_coding	goosecoid homeobox
ENSG00000168140.5	142.876	2.53113	0.4135	6.12123	9.28552e-10	2.16995e-08	0.35	0.27	0.5	1.29	2.7	1.93	VASN	chr16	protein_coding	vasorin
ENSG00000258940.2	21.0053	1.59549	0.569084	2.80361	0.00505343	0.0290416	0.28	0.2	0.09	0.6	0.45	0.57	RP11-407N17.5	chr14	lncRNA	--
ENSG00000003987.14	16.7181	4.28773	0.929553	4.61268	3.97504e-06	5.26733e-05	0.01	0.01	0	0.08	0.17	0.06	MTMR7	chr8	protein_coding	myotubularin related protein 7
ENSG00000077984.6	91.1343	1.60508	0.502761	3.19252	0.00141035	0.00984702	1.09	1.04	1.62	1.9	2.39	6.35	CST7	chr20	protein_coding	cystatin F
ENSG00000036672.16	39.7246	2.11151	0.547852	3.85415	0.00011613	0.00110376	0.1	0.03	0.1	0.29	0.22	0.49	USP2	chr11	protein_coding	ubiquitin specific peptidase 2
ENSG00000236914.4	52.5047	1.32162	0.440973	2.99705	0.00272603	0.017273	0.34	0.3	0.17	0.89	0.57	0.44	LINC01852	chr15	lncRNA	long intergenic non-protein coding RNA 1852
ENSG00000128602.11	48.3659	3.21177	0.470245	6.83	8.49151e-12	2.55174e-10	0.04	0.04	0.06	0.41	0.31	0.56	SMO	chr7	protein_coding	smoothened, frizzled class receptor
ENSG00000287917.1	37.1991	1.43412	0.4969	2.88614	0.00390004	0.023361	0.27	0.25	0.41	0.45	0.89	0.99	RP11-867O8.11	chr11	lncRNA	--
ENSG00000196460.14	139.589	1.83353	0.301885	6.07361	1.25064e-09	2.88205e-08	0.36	0.6	0.43	1.65	1.5	1.49	RFX8	chr2	protein_coding	regulatory factor X8
ENSG00000157510.14	187.985	2.69459	0.43459	6.20032	5.63496e-10	1.36633e-08	0.2	0.29	0.08	1.27	1.28	0.88	AFAP1L1	chr5	protein_coding	actin filament associated protein 1 like 1
ENSG00000272092.1	15.8912	1.8679	0.649766	2.87473	0.00404378	0.0240978	0.22	0.14	0.11	0.33	0.51	0.72	RP11-350N15.5	chr8	lncRNA	--
ENSG00000137331.12	12802.2	1.2236	0.444255	2.75428	0.00588207	0.0329558	82.49	129.2	210.62	178.96	250.06	487.07	IER3	chr6	protein_coding	immediate early response 3
ENSG00000196405.13	176.237	1.87708	0.267011	7.02995	2.06601e-12	6.64699e-11	0.18	0.18	0.18	0.58	0.6	0.66	EVL	chr14	protein_coding	Enah/Vasp-like
ENSG00000148516.23	2335.66	3.48606	0.339746	10.2608	1.05868e-24	9.24514e-23	1.39	0.82	1.06	11.24	14.81	8.13	ZEB1	chr10	protein_coding	zinc finger E-box binding homeobox 1
ENSG00000102003.11	56.9413	1.24547	0.376589	3.30724	0.000942189	0.00694236	0.18	0.14	0.17	0.29	0.39	0.39	SYP	chrX	protein_coding	synaptophysin
ENSG00000103381.12	805.159	9.10122	0.557938	16.3122	8.07783e-60	4.57658e-57	0.01	0.02	0.01	6.38	6.42	4.72	CPPED1	chr16	protein_coding	calcineurin like phosphoesterase domain containing 1
ENSG00000109814.12	3377.58	1.00948	0.25902	3.89732	9.72628e-05	0.000945737	12.29	12.78	16.2	27.53	29.08	21	UGDH	chr4	protein_coding	UDP-glucose 6-dehydrogenase
ENSG00000287963.1	4.2365	5.5585	1.5714	3.53728	0.00040427	0.00333125	0	0	0	0.04	0.02	0.04	RP11-265I24.1	chr5	lncRNA	--
ENSG00000136490.9	123.655	1.65838	0.284534	5.82843	5.59514e-09	1.16512e-07	0.29	0.33	0.31	0.86	0.92	0.95	LIMD2	chr17	protein_coding	LIM domain containing 2
ENSG00000127863.16	274.426	2.93814	0.503272	5.83808	5.28058e-09	1.10407e-07	0.43	0.15	0.33	2.67	2.98	0.92	TNFRSF19	chr13	protein_coding	TNF receptor superfamily member 19
ENSG00000257354.2	100.282	1.5304	0.36537	4.18863	2.80638e-05	0.000308079	0.14	0.11	0.18	0.33	0.5	0.35	RP11-631N16.2	chr12	lncRNA	--
ENSG00000161681.16	26.7715	5.3249	0.88712	6.00246	1.9435e-09	4.34092e-08	0	0	0	0.09	0.09	0.17	SHANK1	chr19	protein_coding	SH3 and multiple ankyrin repeat domains 1
ENSG00000139572.4	7.8372	6.4492	1.39547	4.62153	3.80922e-06	5.06783e-05	0	0	0	0.18	0.18	0.17	GPR84	chr12	protein_coding	G protein-coupled receptor 84
ENSG00000259518.2	5.00603	3.20605	1.22942	2.60777	0.00911349	0.0470438	0.02	0.01	0	0.06	0.06	0.11	LINC01583	chr15	lncRNA	long intergenic non-protein coding RNA 1583
ENSG00000245248.8	169.286	1.27272	0.352799	3.6075	0.000309164	0.00262772	0.36	0.23	0.17	0.56	0.53	0.63	USP2-AS1	chr11	lncRNA	USP2 antisense RNA 1 (head to head)
ENSG00000187720.14	2793.75	1.60755	0.276332	5.81748	5.97431e-09	1.23798e-07	2.06	2.46	1.96	4.67	6.23	7.42	THSD4	chr15	protein_coding	thrombospondin type 1 domain containing 4
ENSG00000225614.4	1816.76	5.2731	0.553906	9.51985	1.7343e-21	1.19544e-19	0.19	0.05	0.25	2.54	8.19	6.81	ZNF469	chr16	protein_coding	zinc finger protein 469
ENSG00000115993.13	3031.72	1.21554	0.25081	4.84645	1.2569e-06	1.84438e-05	6.08	6.49	5.43	15.6	13.44	10.13	TRAK2	chr2	protein_coding	trafficking kinesin protein 2
ENSG00000157227.14	4728.06	3.15753	0.373277	8.45895	2.69807e-17	1.35364e-15	3.72	4.35	7.21	26.65	47.56	52.17	MMP14	chr14	protein_coding	matrix metallopeptidase 14
ENSG00000129910.8	19.0615	4.49177	0.859875	5.22375	1.75334e-07	2.95044e-06	0.01	0.01	0.01	0.11	0.26	0.17	CDH15	chr16	protein_coding	cadherin 15
ENSG00000002746.15	26.5617	1.52708	0.499026	3.06011	0.00221256	0.0145226	0.02	0.03	0.02	0.08	0.07	0.05	HECW1	chr7	protein_coding	HECT, C2 and WW domain containing E3 ubiquitin protein ligase 1
ENSG00000213694.6	6815.36	1.72194	0.456993	3.76798	0.000164572	0.00149857	5.95	2.04	9.05	18.65	18.44	15.8	S1PR3	chr9	protein_coding	sphingosine-1-phosphate receptor 3
ENSG00000124920.14	21.634	2.10625	0.654337	3.21891	0.00128677	0.00907146	0.01	0.04	0.01	0.11	0.06	0.07	MYRF	chr11	protein_coding	myelin regulatory factor
ENSG00000171867.18	6818.85	1.47594	0.243241	6.06779	1.29682e-09	2.98256e-08	32.5	35.46	29.76	82.83	98.19	72.14	PRNP	chr20	protein_coding	prion protein
ENSG00000287760.1	3.66263	5.35214	1.60188	3.34115	0.000834318	0.00625779	0	0	0	0.12	0.16	0.2	RP11-71L14.5	chr16	lncRNA	--
ENSG00000284610.1	3.16426	5.14104	1.69367	3.03544	0.00240186	0.0155109	0	0	0	0.02	0.04	0.07	RP11-481A20.11	chr8	transcribed_unprocessed_pseudogene	--
ENSG00000101236.17	1549.7	1.81907	0.303135	6.00086	1.96279e-09	4.3798e-08	1.72	2.04	2.88	9.69	5.73	6.66	RNF24	chr20	protein_coding	ring finger protein 24
ENSG00000245812.3	17.0157	7.56574	1.30268	5.80783	6.32894e-09	1.30448e-07	0	0	0	0.32	0.19	0.23	LINC02202	chr5	lncRNA	long intergenic non-protein coding RNA 2202
ENSG00000242317.1	2.9775	5.05453	1.74009	2.90475	0.00367544	0.0222557	0	0	0	0.09	0.26	0.37	RP11-875H7.5	chr3	lncRNA	--
ENSG00000183671.12	70.2882	1.88448	0.506492	3.72066	0.000198704	0.00176172	0.21	0.36	0.22	1.29	1.06	0.36	GPR1	chr2	protein_coding	--
ENSG00000157168.20	334.633	2.12829	0.418723	5.08281	3.71887e-07	5.9473e-06	0.21	0.09	0.13	0.39	0.55	0.82	NRG1	chr8	protein_coding	neuregulin 1
ENSG00000128573.26	14.6374	2.9947	0.857178	3.49368	0.000476414	0.00384658	0	0.01	0	0.05	0.03	0.03	FOXP2	chr7	protein_coding	forkhead box P2
ENSG00000118113.12	18.423	5.79785	1.1632	4.98439	6.21575e-07	9.60649e-06	0.01	0.01	0	0.16	0.26	0.31	MMP8	chr11	protein_coding	matrix metallopeptidase 8
ENSG00000124788.19	896.283	1.06257	0.308667	3.44244	0.000576495	0.00455634	0.56	0.96	0.72	1.87	1.43	1.08	ATXN1	chr6	protein_coding	ataxin 1
ENSG00000248371.5	9.56077	6.73799	1.38885	4.8515	1.22534e-06	1.80148e-05	0	0	0	0.38	0.74	0.49	LINC02056	chr5	lncRNA	long intergenic non-protein coding RNA 2056
ENSG00000154188.10	1643.16	1.51459	0.425747	3.55748	0.000374428	0.00311072	3.07	2.34	3.43	12.56	7.95	3.38	ANGPT1	chr8	protein_coding	angiopoietin 1
ENSG00000071537.14	4689.01	1.05291	0.278722	3.77764	0.00015832	0.00144731	8.13	7.73	7.79	19.08	16.36	10.59	SEL1L	chr14	protein_coding	SEL1L adaptor subunit of ERAD E3 ubiquitin ligase
ENSG00000010810.17	464.163	2.8047	0.282599	9.92466	3.25211e-23	2.54355e-21	0.43	0.41	0.32	2.11	2.47	2.98	FYN	chr6	protein_coding	FYN proto-oncogene, Src family tyrosine kinase
ENSG00000241684.6	4.93533	5.78439	1.55235	3.72621	0.000194384	0.001732	0	0	0	0.02	0.04	0.01	ADAMTS9-AS2	chr3	lncRNA	ADAMTS9 antisense RNA 2
ENSG00000204397.9	34.9881	2.5217	0.521732	4.83332	1.34277e-06	1.95541e-05	0.13	0.12	0.21	0.55	0.77	1.12	CARD16	chr11	transcribed_unprocessed_pseudogene	caspase recruitment domain family member 16
ENSG00000154240.17	44.3887	2.62143	0.561213	4.67101	2.99723e-06	4.09159e-05	0.03	0.07	0.01	0.21	0.27	0.18	CEP112	chr17	protein_coding	centrosomal protein 112
ENSG00000116833.14	59.6317	2.95412	0.456086	6.47711	9.34959e-11	2.49062e-09	0.03	0.05	0.05	0.22	0.43	0.31	NR5A2	chr1	protein_coding	nuclear receptor subfamily 5 group A member 2
ENSG00000187608.10	191.857	1.8199	0.305329	5.96046	2.51524e-09	5.54332e-08	2.71	2.59	1.94	9.66	5.97	8.44	ISG15	chr1	protein_coding	ISG15 ubiquitin like modifier
ENSG00000155961.5	88.7405	4.87636	0.495539	9.84052	7.53201e-23	5.81266e-21	0.05	0.01	0.06	1.07	1	1.42	RAB39B	chrX	protein_coding	RAB39B, member RAS oncogene family
ENSG00000161791.14	1179.34	3.65633	0.241023	15.17	5.58502e-52	2.16224e-49	0.35	0.3	0.31	3.54	4.06	3.66	FMNL3	chr12	protein_coding	formin like 3
ENSG00000109917.11	4003.86	1.01217	0.284704	3.55516	0.000377742	0.00313266	8.89	7.3	11.62	14.79	17.83	19.78	ZPR1	chr11	protein_coding	ZPR1 zinc finger
ENSG00000205177.6	44.1179	1.82667	0.501208	3.64454	0.00026787	0.00230458	0.32	0.34	0.95	1.72	1.66	1.97	C11orf91	chr11	protein_coding	chromosome 11 open reading frame 91
ENSG00000144369.13	538.879	1.58516	0.297355	5.33086	9.77502e-08	1.72018e-06	1.2	1.21	1.08	4.41	3.14	2.28	FAM171B	chr2	protein_coding	family with sequence similarity 171 member B
ENSG00000166986.15	6295.75	1.00013	0.351287	2.84705	0.0044126	0.0258708	12.12	13.11	19.03	19.29	23.18	40.05	MARS1	chr12	protein_coding	methionyl-tRNA synthetase 1
ENSG00000128805.15	139.545	8.74138	1.0627	8.22565	1.94132e-16	9.07341e-15	0	0	0	1.04	0.95	0.87	ARHGAP22	chr10	protein_coding	Rho GTPase activating protein 22
ENSG00000204592.9	3933.96	1.02105	0.265929	3.83957	0.000123252	0.00116194	17.37	20.48	28.06	39.27	41.32	44.25	HLA-E	chr6	protein_coding	major histocompatibility complex, class I, E
ENSG00000255468.7	50.0335	1.71532	0.432189	3.9689	7.22043e-05	0.000726075	0.26	0.13	0.29	0.61	0.68	0.79	RP11-867G23.8	chr11	lncRNA	--
ENSG00000108061.12	2447.37	1.17259	0.316242	3.70789	0.000208995	0.00184591	8.89	9.91	6.67	22.66	19.45	11.66	SHOC2	chr10	protein_coding	SHOC2 leucine rich repeat scaffold protein
ENSG00000164400.6	582.494	5.44092	0.628351	8.65905	4.75715e-18	2.60622e-16	0.66	0.48	1.32	11.02	18.04	70.64	CSF2	chr5	protein_coding	colony stimulating factor 2
ENSG00000116981.4	9.96264	5.81049	1.35551	4.28659	1.81438e-05	0.000208027	0	0	0	0.04	0.06	0.05	NT5C1A	chr1	protein_coding	5'-nucleotidase, cytosolic IA
ENSG00000204287.14	14.1659	6.32732	1.39595	4.53261	5.82591e-06	7.46442e-05	0.02	0	0	0.21	0.91	0.41	HLA-DRA	chr6	protein_coding	major histocompatibility complex, class II, DR alpha
ENSG00000108406.10	1237.73	1.13962	0.302147	3.77174	0.000162115	0.00147851	3.31	3.72	2.68	8.46	7.07	4.52	DHX40	chr17	protein_coding	DEAH-box helicase 40
ENSG00000224459.1	6.90748	6.26491	1.42742	4.38898	1.13884e-05	0.000135801	0	0	0	0.6	0.36	0.55	SLC25A34-AS1	chr1	lncRNA	SLC25A34 and TMEM82 antisense RNA 1
ENSG00000196517.13	1448.03	1.47494	0.288791	5.10729	3.26807e-07	5.27547e-06	2.88	4.89	3.1	9.23	7.91	11.03	SLC6A9	chr1	protein_coding	solute carrier family 6 member 9
ENSG00000147854.17	5705.03	1.01805	0.343375	2.96484	0.00302845	0.0188955	8.61	13.2	6.49	23.21	18.05	12.35	UHRF2	chr9	protein_coding	ubiquitin like with PHD and ring finger domains 2
ENSG00000141753.7	14858.6	3.71581	0.371606	9.99934	1.53413e-23	1.24602e-21	19.36	19.91	31.34	188.85	247.01	428.59	IGFBP4	chr17	protein_coding	insulin like growth factor binding protein 4
ENSG00000179859.10	389.573	1.00724	0.281812	3.57417	0.000351337	0.0029431	1.86	1.81	2.82	4.59	3.72	3.95	RNF227	chr17	protein_coding	ring finger protein 227
ENSG00000153208.17	9.48509	2.26632	0.843473	2.6869	0.00721194	0.0387972	0.01	0.04	0.01	0.08	0.08	0.08	MERTK	chr2	protein_coding	MER proto-oncogene, tyrosine kinase
ENSG00000137821.12	210.502	1.54952	0.346272	4.47487	7.64567e-06	9.53447e-05	0.29	0.31	0.2	0.89	0.81	0.48	LRRC49	chr15	protein_coding	leucine rich repeat containing 49
ENSG00000276141.4	38.0924	2.0761	0.450725	4.60614	4.10221e-06	5.41729e-05	0.05	0.04	0.06	0.21	0.23	0.15	WHAMMP3	chr15	transcribed_unprocessed_pseudogene	WAS protein homolog associated with actin, golgi membranes and microtubules pseudogene 3
ENSG00000168679.18	109.75	1.37511	0.460328	2.98723	0.00281514	0.017736	0.26	0.33	0.84	1.08	1.36	1.02	SLC16A4	chr1	protein_coding	solute carrier family 16 member 4
ENSG00000276386.1	3.22279	5.16368	1.67981	3.07396	0.00211236	0.0139517	0	0	0	0.07	0.03	0.02	CNTNAP3P2	chr9	unprocessed_pseudogene	CNTNAP3 pseudogene 2
ENSG00000162892.16	1539.4	5.02315	0.583778	8.60457	7.66049e-18	4.06268e-16	0.72	1.31	1.42	8.89	26.49	68.26	IL24	chr1	protein_coding	interleukin 24
ENSG00000147894.17	121.938	9.44452	1.23018	7.67732	1.62449e-14	6.38498e-13	0	0	0	1	0.83	0.58	C9orf72	chr9	protein_coding	C9orf72-SMCR8 complex subunit
ENSG00000250742.4	14.6921	4.09197	0.86694	4.72001	2.35828e-06	3.29605e-05	0.01	0.01	0.01	0.11	0.12	0.21	LINC02381	chr12	lncRNA	long intergenic non-protein coding RNA 2381
ENSG00000065717.15	96.0367	2.74523	0.490228	5.5999	2.14471e-08	4.11682e-07	0.1	0.1	0.24	0.62	0.72	1.44	TLE2	chr19	protein_coding	TLE family member 2, transcriptional corepressor
ENSG00000261371.6	122.162	2.87594	0.623446	4.61297	3.96948e-06	5.26296e-05	0.04	0.03	0.21	0.53	0.66	0.73	PECAM1	chr17	protein_coding	platelet and endothelial cell adhesion molecule 1
ENSG00000109472.14	1821.77	1.96378	0.328998	5.96895	2.3878e-09	5.28249e-08	4.76	4.41	8.47	26.09	21.11	17.46	CPE	chr4	protein_coding	carboxypeptidase E
ENSG00000169372.13	346.774	1.12282	0.384837	2.91766	0.00352671	0.0215131	1.09	1.24	1.45	1.99	1.62	4.11	CRADD	chr12	protein_coding	CASP2 and RIPK1 domain containing adaptor with death domain
ENSG00000163734.4	8236.29	2.60717	0.553413	4.71107	2.46416e-06	3.42345e-05	24.53	7.34	45.17	91.13	127.9	220.78	CXCL3	chr4	protein_coding	C-X-C motif chemokine ligand 3
ENSG00000229771.2	8.00061	2.85141	0.959279	2.97245	0.00295435	0.0185027	0.01	0.03	0.04	0.12	0.14	0.32	RP4-644L1.2	chr20	lncRNA	--
ENSG00000168461.13	9409.38	1.05096	0.263131	3.99404	6.4956e-05	0.000660045	21.61	28.57	32.88	46.52	57.08	56.44	RAB31	chr18	protein_coding	RAB31, member RAS oncogene family
ENSG00000108587.16	3312.01	1.26251	0.246001	5.13215	2.86458e-07	4.67942e-06	5.17	4.05	5.4	10.55	11.81	10.44	GOSR1	chr17	protein_coding	golgi SNAP receptor complex member 1
ENSG00000118946.12	57.1511	2.02991	0.474232	4.28041	1.86547e-05	0.000213463	0.1	0.06	0.04	0.17	0.29	0.29	PCDH17	chr13	protein_coding	protocadherin 17
ENSG00000110245.12	18.0558	7.65273	1.28998	5.93243	2.98481e-09	6.47983e-08	0	0	0	0.96	0.91	1.07	APOC3	chr11	protein_coding	apolipoprotein C3
ENSG00000196159.14	381.169	2.75129	0.3336	8.24726	1.62065e-16	7.58992e-15	0.12	0.07	0.15	0.84	0.69	0.64	FAT4	chr4	protein_coding	FAT atypical cadherin 4
ENSG00000166448.15	10.3264	4.94134	1.21558	4.06501	4.80297e-05	0.000505906	0.01	0	0	0.09	0.1	0.1	TMEM130	chr7	protein_coding	transmembrane protein 130
ENSG00000187185.4	16.3782	2.63492	0.703029	3.74795	0.000178285	0.00160333	0.04	0.05	0.07	0.16	0.31	0.45	CTD-2600O9.1	chr16	lncRNA	--
ENSG00000260454.2	49.9309	7.25653	1.13924	6.3696	1.89521e-10	4.87528e-09	0	0	0.03	0.79	1.51	2.15	RP11-367F23.2	chr9	lncRNA	--
ENSG00000174837.15	5.84576	5.023	1.46729	3.42332	0.00061862	0.00484686	0	0.01	0	0.05	0.06	0.11	ADGRE1	chr19	protein_coding	adhesion G protein-coupled receptor E1
ENSG00000101187.16	2311.09	1.47697	0.317693	4.64904	3.33484e-06	4.50116e-05	7.32	8.44	6.95	18.29	12.96	28.01	SLCO4A1	chr20	protein_coding	solute carrier organic anion transporter family member 4A1
ENSG00000141506.15	3.3154	5.20913	1.71559	3.03635	0.00239462	0.0154771	0	0	0	0.01	0.02	0.03	PIK3R5	chr17	protein_coding	phosphoinositide-3-kinase regulatory subunit 5
ENSG00000136928.7	76.0638	6.53375	0.749978	8.71193	2.98747e-18	1.65623e-16	0.01	0	0.01	0.38	0.61	0.42	GABBR2	chr9	protein_coding	gamma-aminobutyric acid type B receptor subunit 2
ENSG00000133216.17	371.971	1.23833	0.280305	4.4178	9.97109e-06	0.000120384	0.35	0.54	0.43	0.87	1.1	0.92	EPHB2	chr1	protein_coding	EPH receptor B2
ENSG00000178343.5	87.4213	2.11921	0.621745	3.40849	0.000653223	0.00509699	0.21	0.72	0.12	2.53	0.91	0.89	SHISA3	chr4	protein_coding	shisa family member 3
ENSG00000248323.7	199.441	1.58915	0.379661	4.18571	2.84274e-05	0.000311628	0.09	0.15	0.21	0.34	0.54	0.36	LUCAT1	chr5	lncRNA	lung cancer associated transcript 1
ENSG00000146278.11	1058.23	1.58263	0.403343	3.92377	8.71736e-05	0.000858032	3.64	6.36	3.19	18.1	12.31	6.61	PNRC1	chr6	protein_coding	proline rich nuclear receptor coactivator 1
ENSG00000182632.15	22.109	6.97314	1.2946	5.38633	7.191e-08	1.28295e-06	0.01	0	0	0.3	0.33	0.16	CCNYL2	chr10	transcribed_unprocessed_pseudogene	cyclin Y like 2 (pseudogene)
ENSG00000168824.14	3.33318	4.18121	1.60032	2.61273	0.00898211	0.0465415	0.01	0	0	0.04	0.04	0.02	NSG1	chr4	protein_coding	neuronal vesicle trafficking associated 1
ENSG00000204632.12	6.46362	3.16848	1.08548	2.91897	0.00351191	0.0214454	0	0.01	0.04	0.13	0.17	0.16	HLA-G	chr6	protein_coding	major histocompatibility complex, class I, G
ENSG00000134070.5	732.29	1.32181	0.421069	3.13918	0.00169424	0.0115819	2.49	1.64	4.88	6.05	9.01	5.91	IRAK2	chr3	protein_coding	interleukin 1 receptor associated kinase 2
ENSG00000235151.1	7.03584	6.29578	1.57228	4.00424	6.2217e-05	0.000634712	0	0	0	0.09	0.8	0.78	AC114730.2	chr2	lncRNA	--
ENSG00000177839.7	49.5045	1.44677	0.51618	2.80284	0.00506542	0.0290889	0.05	0.17	0.22	0.5	0.36	0.28	PCDHB9	chr5	protein_coding	protocadherin beta 9
ENSG00000129521.15	30.873	1.36128	0.527029	2.58293	0.00979652	0.0497733	0.05	0.08	0.04	0.22	0.09	0.12	EGLN3	chr14	protein_coding	egl-9 family hypoxia inducible factor 3
ENSG00000049449.10	9845.63	1.04132	0.251834	4.13494	3.55053e-05	0.000382894	39.79	34.37	32.4	68.97	78.79	57.06	RCN1	chr11	protein_coding	reticulocalbin 1
ENSG00000236453.5	203.754	3.09639	0.494317	6.26397	3.75301e-10	9.3439e-09	0.67	0.54	1.75	4.57	9.26	9.69	AC003092.1	chr7	lncRNA	--
ENSG00000171049.9	25.4899	7.17759	1.279	5.6119	2.0012e-08	3.85135e-07	0	0.01	0	0.4	0.21	0.37	FPR2	chr19	protein_coding	formyl peptide receptor 2
ENSG00000132591.12	2369.17	1.5326	0.284854	5.38029	7.43679e-08	1.32578e-06	12.99	11.38	15.84	31.36	30.88	46.65	ERAL1	chr17	protein_coding	Era like 12S mitochondrial rRNA chaperone 1
ENSG00000050730.16	126.536	3.14859	0.364674	8.634	5.92445e-18	3.20791e-16	0.19	0.11	0.21	1.52	1.52	1.17	TNIP3	chr4	protein_coding	TNFAIP3 interacting protein 3
ENSG00000260139.6	9.24377	3.08519	0.952663	3.2385	0.00120162	0.00858051	0	0.02	0.01	0.03	0.09	0.12	CSPG4P13	chr15	transcribed_unprocessed_pseudogene	chondroitin sulfate proteoglycan 4 pseudogene 13
ENSG00000174791.11	1405.7	1.16359	0.289553	4.01857	5.85524e-05	0.000601288	4.72	4.37	2.85	7.42	7.93	9.66	RIN1	chr11	protein_coding	Ras and Rab interactor 1
ENSG00000114270.18	15072	3.7911	0.454526	8.34078	7.38051e-17	3.58665e-15	3.54	3.17	6.78	26.47	65.15	81.38	COL7A1	chr3	protein_coding	collagen type VII alpha 1 chain
ENSG00000168528.12	5303.22	1.6383	0.44485	3.68281	0.000230676	0.00201442	15.93	18.12	21.35	24.85	41.43	93.92	SERINC2	chr1	protein_coding	serine incorporator 2
ENSG00000163739.5	44024.4	3.21187	0.324925	9.88496	4.83768e-23	3.74581e-21	175.67	100.79	188.13	1125.2	1289.66	1618.52	CXCL1	chr4	protein_coding	C-X-C motif chemokine ligand 1
ENSG00000180537.13	7.54876	3.8596	1.15354	3.34587	0.000820243	0.00618216	0.01	0	0.01	0.06	0.12	0.06	RNF182	chr6	protein_coding	ring finger protein 182
ENSG00000187824.9	13.7395	6.28117	1.33267	4.71324	2.43811e-06	3.39131e-05	0.01	0	0	0.19	0.26	0.13	TMEM220	chr17	protein_coding	transmembrane protein 220
ENSG00000108932.12	721.372	3.73595	0.995286	3.75365	0.00017428	0.00157462	0.36	0.12	1.35	3.23	10.7	8.59	SLC16A6	chr17	protein_coding	solute carrier family 16 member 6
ENSG00000125458.7	569.836	1.00129	0.315025	3.17845	0.00148063	0.0102698	5.24	6.08	7.05	9.81	8.62	15.97	NT5C	chr17	protein_coding	5', 3'-nucleotidase, cytosolic
ENSG00000183722.9	567.452	2.24831	0.366157	6.1403	8.23668e-10	1.94441e-08	1.42	1.12	0.66	5.89	5.15	3.22	LHFPL6	chr13	protein_coding	LHFPL tetraspan subfamily member 6
ENSG00000078687.17	27.6413	2.21844	0.581224	3.81684	0.000135172	0.00125999	0.01	0.04	0.01	0.12	0.1	0.06	TNRC6C	chr17	protein_coding	trinucleotide repeat containing adaptor 6C
ENSG00000184986.11	45.2819	1.89286	0.411709	4.59756	4.27463e-06	5.62262e-05	0.21	0.31	0.22	1.09	0.68	0.81	TMEM121	chr14	protein_coding	transmembrane protein 121
ENSG00000226548.1	7.04722	3.29522	1.04319	3.15878	0.00158431	0.0109334	0.07	0.04	0.04	0.43	0.29	0.65	AC016722.3	chr2	lncRNA	--
ENSG00000267047.1	5.30924	3.31188	1.19589	2.76939	0.0056162	0.0317384	0.05	0	0.09	0.36	0.46	0.52	RP11-589P10.7	chr17	lncRNA	--
ENSG00000134013.16	8257.24	1.04057	0.244948	4.24813	2.15565e-05	0.000243549	18.97	25.09	22.97	36.85	46.63	44.66	LOXL2	chr8	protein_coding	lysyl oxidase like 2
ENSG00000279369.1	48.3491	1.22433	0.372086	3.29046	0.00100025	0.00731803	0.44	0.41	0.32	0.97	0.77	0.85	RP11-51F16.1	chr17	TEC	--
ENSG00000138829.12	894.675	3.25425	0.383177	8.49281	2.01696e-17	1.02297e-15	0.35	0.35	0.25	4.3	1.45	2.88	FBN2	chr5	protein_coding	fibrillin 2
ENSG00000173852.15	2481.5	1.15796	0.369175	3.13662	0.00170906	0.0116558	6.47	6.92	4.87	16.84	14.79	6.54	DPY19L1	chr7	protein_coding	dpy-19 like C-mannosyltransferase 1
ENSG00000013016.16	347.386	3.36752	0.284086	11.8539	2.05455e-32	2.94599e-30	0.27	0.3	0.38	2.69	3.1	3.28	EHD3	chr2	protein_coding	EH domain containing 3
ENSG00000047648.23	4.15417	4.51399	1.61182	2.80055	0.00510159	0.0292532	0	0	0	0.03	0.03	0.01	ARHGAP6	chrX	protein_coding	Rho GTPase activating protein 6
ENSG00000255641.1	86.2623	2.25668	0.378848	5.9567	2.57389e-09	5.66182e-08	0.81	0.45	0.95	3.7	3.37	2.86	RP11-277P12.6	chr12	protein_coding	--
ENSG00000183454.18	5.48285	3.98511	1.34798	2.95636	0.00311289	0.019334	0	0	0	0.01	0.01	0.01	GRIN2A	chr16	protein_coding	glutamate ionotropic receptor NMDA type subunit 2A
ENSG00000228470.1	104.706	1.87138	0.372975	5.01744	5.23656e-07	8.20782e-06	2.06	2.65	1.73	10.09	7.09	4.96	RP11-176D17.3	chr1	lncRNA	--
ENSG00000178537.10	167.152	1.36497	0.311567	4.38099	1.18143e-05	0.000140376	1.24	0.99	1.42	2.44	3.31	2.99	SLC25A20	chr3	protein_coding	solute carrier family 25 member 20
ENSG00000136630.13	80.7605	1.35858	0.464498	2.92484	0.00344636	0.0210894	0.14	0.14	0.32	0.42	0.33	0.69	HLX	chr1	protein_coding	H2.0 like homeobox
ENSG00000251144.1	25.3592	8.14371	1.31926	6.17292	6.7042e-10	1.61046e-08	0	0	0	1.96	4.22	5.95	CTD-2532K18.2	chr5	lncRNA	--
ENSG00000076716.9	6.67659	6.21773	1.43405	4.33578	1.45241e-05	0.000169453	0	0	0	0.07	0.07	0.05	GPC4	chrX	protein_coding	glypican 4
ENSG00000260549.2	276.001	1.55079	0.397227	3.90404	9.45988e-05	0.000923292	8.76	5.78	10.7	15.76	18.84	34.58	MT1L	chr16	transcribed_unprocessed_pseudogene	metallothionein 1L, pseudogene
ENSG00000277971.1	19.3201	1.44311	0.53871	2.67883	0.00738791	0.0395332	0.33	0.43	0.44	0.8	1.1	1.13	XXbac-B562F10.12	chr22	protein_coding	--
ENSG00000286656.1	4.07212	4.47944	1.58246	2.83069	0.00464482	0.0270345	0	0.02	0	0.24	0.09	0.07	CTD-2201E18.7	chr5	lncRNA	--
ENSG00000116299.17	14.442	2.19111	0.644643	3.39895	0.00067646	0.00524833	0.01	0.01	0.02	0.06	0.06	0.06	ELAPOR1	chr1	protein_coding	endosome-lysosome associated apoptosis and autophagy regulator 1
ENSG00000139508.15	345.412	1.61517	0.427765	3.77583	0.000159475	0.00145725	1.08	1.61	0.66	3.27	4.42	1.81	SLC46A3	chr13	protein_coding	solute carrier family 46 member 3
ENSG00000178921.14	3049.66	1.74631	0.246423	7.08666	1.37388e-12	4.476e-11	5.68	5.17	5.17	15.13	14.72	20.47	PFAS	chr17	protein_coding	phosphoribosylformylglycinamidine synthase
ENSG00000240602.7	20.8978	7.86584	1.37039	5.73986	9.47527e-09	1.90729e-07	0	0	0	0.17	0.77	0.48	AADACP1	chr3	transcribed_unprocessed_pseudogene	arylacetamide deacetylase pseudogene 1
ENSG00000108688.11	7.29459	6.34242	1.43824	4.40985	1.03441e-05	0.000124499	0	0	0	0.56	0.22	0.41	CCL7	chr17	protein_coding	C-C motif chemokine ligand 7
ENSG00000188015.10	449.194	2.43289	0.395865	6.14575	7.95855e-10	1.8845e-08	3.13	2.47	6.75	19.37	18.69	24.41	S100A3	chr1	protein_coding	S100 calcium binding protein A3
ENSG00000213885.4	51.3845	1.12698	0.425208	2.65041	0.00803943	0.0423849	0.4	0.67	0.33	1.26	0.89	0.73	RPL13AP7	chr21	transcribed_processed_pseudogene	ribosomal protein L13a pseudogene 7
ENSG00000235001.3	51.6424	1.22851	0.368999	3.32929	0.000870668	0.00647192	0.62	0.61	0.64	1.34	1.13	1.65	EIF4A1P2	chrY	processed_pseudogene	eukaryotic translation initiation factor 4A1 pseudogene 2
ENSG00000130475.14	11.4248	2.00192	0.725103	2.76088	0.00576461	0.0324252	0.02	0.02	0.02	0.12	0.05	0.06	FCHO1	chr19	protein_coding	FCH and mu domain containing endocytic adaptor 1
ENSG00000117298.16	7344.77	1.21931	0.301552	4.04345	5.267e-05	0.000547905	13.12	13.63	18	23.16	36.15	37.45	ECE1	chr1	protein_coding	endothelin converting enzyme 1
ENSG00000136231.14	812.226	6.91473	0.445742	15.5129	2.83904e-54	1.15698e-51	0.04	0.05	0.03	5.73	5.09	2.3	IGF2BP3	chr7	protein_coding	insulin like growth factor 2 mRNA binding protein 3
ENSG00000137691.13	214.5	1.44894	0.358372	4.04312	5.27447e-05	0.000548436	1.44	0.99	0.78	2.96	3.28	1.96	CFAP300	chr11	protein_coding	cilia and flagella associated protein 300
ENSG00000166313.19	361.402	1.37752	0.253152	5.44148	5.2839e-08	9.64176e-07	0.91	1.11	0.82	2.5	1.95	2.48	APBB1	chr11	protein_coding	amyloid beta precursor protein binding family B member 1
ENSG00000155850.8	11986.7	2.47302	0.457477	5.40579	6.45222e-08	1.15826e-06	11.77	4.36	15.26	44.03	75.97	42.47	SLC26A2	chr5	protein_coding	solute carrier family 26 member 2
ENSG00000128596.17	79.4009	2.34828	0.378471	6.20464	5.48215e-10	1.33067e-08	0.11	0.12	0.08	0.57	0.34	0.57	CCDC136	chr7	protein_coding	coiled-coil domain containing 136
ENSG00000165617.15	75.1657	2.14671	0.480009	4.47222	7.74106e-06	9.6365e-05	0.2	0.15	0.1	0.32	0.66	0.85	DACT1	chr14	protein_coding	dishevelled binding antagonist of beta catenin 1
ENSG00000272269.1	279.087	1.49002	0.294128	5.06589	4.06498e-07	6.45865e-06	3.83	2.53	3.58	8.4	7.67	10.16	NUP153-AS1	chr6	lncRNA	NUP153 antisense RNA 1
ENSG00000213977.8	3269	1.32596	0.222577	5.9573	2.56432e-09	5.64612e-08	36.14	34.15	29.69	74.18	76.46	83.68	TAX1BP3	chr17	protein_coding	Tax1 binding protein 3
ENSG00000001617.12	867.677	1.58203	0.336346	4.70359	2.55625e-06	3.53658e-05	1.72	2.55	2.41	5.06	4.6	9.03	SEMA3F	chr3	protein_coding	semaphorin 3F
ENSG00000123610.5	6617.2	1.98679	0.429272	4.62827	3.68729e-06	4.93104e-05	18.63	40.22	66.89	186.33	167.76	111.11	TNFAIP6	chr2	protein_coding	TNF alpha induced protein 6
ENSG00000079150.18	741.85	1.42719	0.324296	4.40088	1.07811e-05	0.000129356	2.5	2.65	4.53	10.08	7.88	6.48	FKBP7	chr2	protein_coding	FKBP prolyl isomerase 7
ENSG00000100106.22	2134.7	1.98136	0.267013	7.42046	1.16711e-13	4.21629e-12	1.57	2.31	1.38	6.41	6.42	6.53	TRIOBP	chr22	protein_coding	TRIO and F-actin binding protein
ENSG00000280721.1	22.8576	2.2863	0.660942	3.45916	0.000541863	0.00430764	0.11	0.08	0.19	0.28	0.51	0.98	LINC01943	chr2	lncRNA	long intergenic non-protein coding RNA 1943
ENSG00000126259.20	10.5777	4.97543	1.21443	4.09693	4.18674e-05	0.000446528	0.01	0	0	0.16	0.11	0.15	KIRREL2	chr19	protein_coding	kirre like nephrin family adhesion molecule 2
ENSG00000166780.11	360.122	2.1099	0.306677	6.87987	5.9909e-12	1.84566e-10	0.76	1.05	1.06	2.93	3.88	4.68	BMERB1	chr16	protein_coding	bMERB domain containing 1
ENSG00000183779.7	408.183	2.05269	0.36713	5.59119	2.25515e-08	4.30797e-07	1.16	1.09	1.28	2.71	4.38	6.57	ZNF703	chr8	protein_coding	zinc finger protein 703
ENSG00000167460.17	60635.8	1.05264	0.32887	3.20077	0.00137059	0.00961274	66.88	58.47	110.52	121.2	169	165.48	TPM4	chr19	protein_coding	tropomyosin 4
ENSG00000113083.15	2281.46	1.03737	0.319331	3.24857	0.00115986	0.00833615	5.86	6.66	7.29	16.59	13.82	7.71	LOX	chr5	protein_coding	lysyl oxidase
ENSG00000105854.13	3135.78	1.05884	0.280587	3.77364	0.000160883	0.00146843	15.12	11.9	12.11	30.94	27.04	18.59	PON2	chr7	protein_coding	paraoxonase 2
ENSG00000144061.14	133.866	1.05798	0.288665	3.66508	0.000247259	0.00214312	0.12	0.11	0.1	0.23	0.23	0.19	NPHP1	chr2	protein_coding	nephrocystin 1
ENSG00000172638.13	245.688	1.56897	0.461133	3.40241	0.000667937	0.00519435	0.32	0.44	0.94	1.03	1.37	2.3	EFEMP2	chr11	protein_coding	EGF containing fibulin extracellular matrix protein 2
ENSG00000111335.14	4.63615	3.73257	1.35825	2.74808	0.00599455	0.0334247	0	0	0	0.01	0.02	0.02	OAS2	chr12	protein_coding	2'-5'-oligoadenylate synthetase 2
ENSG00000254620.1	12.9554	2.3655	0.827627	2.85817	0.0042609	0.0251863	0.28	0	0.33	1.26	1.11	0.6	RP5-907D15.3	chr20	lncRNA	--
ENSG00000173597.9	339.846	2.38217	0.460229	5.17606	2.26622e-07	3.75478e-06	0.14	0.39	0.59	2.11	2.03	1.31	SULT1B1	chr4	protein_coding	sulfotransferase family 1B member 1
ENSG00000100271.17	186.812	1.10328	0.328894	3.35453	0.000795013	0.00601738	1.12	1.46	2.14	2.92	2.91	3.63	TTLL1	chr22	protein_coding	tubulin tyrosine ligase like 1
ENSG00000222047.9	64.894	1.39791	0.470552	2.9708	0.00297027	0.0185774	0.4	0.24	0.41	0.48	0.82	1.27	C10orf55	chr10	lncRNA	chromosome 10 putative open reading frame 55
ENSG00000168280.18	1415.96	4.4876	0.279299	16.0674	4.32058e-58	2.04042e-55	0.1	0.1	0.07	2.17	1.96	1.55	KIF5C	chr2	protein_coding	kinesin family member 5C
ENSG00000273320.1	50.6569	1.32791	0.482039	2.75478	0.00587315	0.0329137	0.59	0.8	1.14	1.27	1.6	3.04	RP11-22N19.2	chr7	lncRNA	--
ENSG00000147852.17	196.055	3.85183	0.345255	11.1565	6.65969e-29	7.4374e-27	0.03	0.05	0.03	0.44	0.53	0.57	VLDLR	chr9	protein_coding	very low density lipoprotein receptor
ENSG00000229162.1	64.7332	2.769	0.450169	6.15103	7.69834e-10	1.82847e-08	0.29	0.61	0.61	2.44	2.72	4.36	RUNX3-AS1	chr1	lncRNA	RUNX3 antisense RNA 1
ENSG00000205810.9	13.1332	2.03121	0.773563	2.62578	0.00864502	0.0451067	0.04	0.07	0.23	0.31	0.58	0.37	KLRC3	chr12	protein_coding	killer cell lectin like receptor C3
ENSG00000088881.21	7.28455	6.34465	1.51034	4.20082	2.65953e-05	0.000294182	0	0	0	0.03	0.09	0.16	EBF4	chr20	protein_coding	EBF family member 4
ENSG00000101115.13	33.6514	1.65278	0.579246	2.85332	0.00432646	0.0254786	0.03	0.09	0.09	0.15	0.12	0.34	SALL4	chr20	protein_coding	spalt like transcription factor 4
ENSG00000172927.8	12.3981	5.21371	1.24784	4.1782	2.93827e-05	0.000321493	0.01	0	0	0.07	0.17	0.21	MYEOV	chr11	protein_coding	myeloma overexpressed
ENSG00000229056.2	6.32969	5.14129	1.47443	3.48698	0.000488515	0.0039279	0	0.02	0	0.24	0.22	0.07	HECW2-AS1	chr2	lncRNA	HECW2 antisense RNA 1
ENSG00000148841.17	8537.47	2.6686	0.57738	4.62191	3.80218e-06	5.06136e-05	3.9	3.47	16.16	24.89	41.69	72.64	ITPRIP	chr10	protein_coding	inositol 1,4,5-trisphosphate receptor interacting protein
ENSG00000154252.12	13.3246	3.66757	0.862193	4.25377	2.10205e-05	0.00023784	0.02	0.02	0.07	0.28	0.33	0.56	GAL3ST2	chr2	protein_coding	galactose-3-O-sulfotransferase 2
ENSG00000283959.1	48.7406	1.10695	0.40476	2.73482	0.00624139	0.0344844	0.23	0.5	0.34	0.73	0.67	0.77	KB-1042C11.5	chr8	lncRNA	--
ENSG00000178202.13	3862.79	1.20666	0.322829	3.73777	0.000185663	0.00165875	12.83	14.11	8.15	31.46	26.87	17.52	POGLUT3	chr11	protein_coding	protein O-glucosyltransferase 3
ENSG00000100583.4	43.0447	2.17013	0.522192	4.15581	3.24135e-05	0.000351509	0.25	0.11	0.07	0.62	0.75	0.49	SAMD15	chr14	protein_coding	sterile alpha motif domain containing 15
ENSG00000172061.9	8.55848	4.66296	1.36182	3.42405	0.000616946	0.0048383	0	0	0	0.11	0.07	0.01	LRRC15	chr3	protein_coding	leucine rich repeat containing 15
ENSG00000275591.5	63.5654	1.83757	0.533496	3.44439	0.000572343	0.00452671	0.06	0.1	0.26	0.52	0.32	0.58	XKR5	chr8	protein_coding	XK related 5
ENSG00000243701.7	727.019	1.06779	0.408784	2.6121	0.00899871	0.0465907	1.25	0.53	0.47	1.78	1.49	1.2	DUBR	chr3	lncRNA	DPPA2 upstream binding RNA
ENSG00000261115.6	29.4635	6.48479	1.12431	5.76781	8.0307e-09	1.62779e-07	0	0	0	0.14	0.15	0.08	TMEM178B	chr7	protein_coding	transmembrane protein 178B
ENSG00000206262.9	25.3658	7.17228	1.26292	5.67915	1.35368e-08	2.66481e-07	0	0	0	0.23	0.23	0.21	FOXL2NB	chr3	protein_coding	FOXL2 neighbor
ENSG00000151474.23	511.892	5.84201	0.3347	17.4545	3.18233e-68	2.84317e-65	0.02	0.03	0.04	1.86	1.5	1.4	FRMD4A	chr10	protein_coding	FERM domain containing 4A
ENSG00000168938.6	763.226	1.01116	0.289063	3.49806	0.000468653	0.00379138	6.19	4.83	6.96	12.47	12.8	8.66	PPIC	chr5	protein_coding	peptidylprolyl isomerase C
ENSG00000133640.20	39.8712	2.18937	0.676858	3.23461	0.0012181	0.00867951	0.08	0.02	0.02	0.22	0.24	0.06	LRRIQ1	chr12	protein_coding	leucine rich repeats and IQ motif containing 1
ENSG00000184828.10	8.49483	3.58551	1.14581	3.12923	0.00175265	0.0119111	0	0.01	0	0.06	0.06	0.02	ZBTB7C	chr18	protein_coding	zinc finger and BTB domain containing 7C
ENSG00000272870.3	402.246	1.18598	0.425131	2.78969	0.00527585	0.0301038	0.44	0.92	0.66	2.45	0.95	0.94	SAP30-DT	chr4	lncRNA	SAP30 divergent transcript
ENSG00000107611.16	46.127	2.09224	0.422039	4.95745	7.14243e-07	1.09152e-05	0.03	0.03	0.04	0.13	0.16	0.11	CUBN	chr10	protein_coding	cubilin
ENSG00000023608.5	3936.83	2.01671	0.32755	6.15694	7.41636e-10	1.76992e-08	18.79	15.01	10.7	40.76	61.74	65.12	SNAPC1	chr14	protein_coding	small nuclear RNA activating complex polypeptide 1
ENSG00000120159.13	195.874	9.23099	1.08047	8.54347	1.30249e-17	6.72346e-16	0	0.02	0	4	2.57	2.08	CAAP1	chr9	protein_coding	caspase activity and apoptosis inhibitor 1
ENSG00000189337.17	10.3004	2.41046	0.815592	2.95547	0.00312188	0.0193751	0.01	0.01	0	0.03	0.03	0.02	KAZN	chr1	protein_coding	kazrin, periplakin interacting protein
ENSG00000280241.4	69.8264	6.40506	0.752729	8.50912	1.75257e-17	8.96706e-16	0.01	0.02	0	1.31	0.91	0.73	RP11-290O12.2	chr4	lncRNA	--
ENSG00000258875.6	9.74361	5.78095	1.45888	3.96259	7.41403e-05	0.00074297	0	0	0.01	0.12	0.41	0.09	CTD-2547L24.3	chr14	lncRNA	--
ENSG00000184083.12	557.119	1.13538	0.281732	4.03001	5.57745e-05	0.000576072	1.19	0.98	0.77	2.41	1.94	1.7	FAM120C	chrX	protein_coding	family with sequence similarity 120C
ENSG00000141404.17	172.868	1.31452	0.363671	3.61458	0.000300839	0.00255977	0.22	0.24	0.44	0.9	0.61	0.59	GNAL	chr18	protein_coding	G protein subunit alpha L
ENSG00000059804.16	627.585	3.35531	0.319007	10.518	7.13794e-26	6.63229e-24	0.29	0.54	0.54	5.48	3.48	4.19	SLC2A3	chr12	protein_coding	solute carrier family 2 member 3
ENSG00000205562.3	28.6353	1.41965	0.524322	2.7076	0.00677718	0.036782	0.1	0.05	0.12	0.22	0.15	0.32	RP11-497E19.1	chr14	lncRNA	--
ENSG00000170873.19	101.446	1.96446	0.399706	4.91475	8.8894e-07	1.33738e-05	0.1	0.2	0.09	0.42	0.59	0.43	MTSS1	chr8	protein_coding	MTSS I-BAR domain containing 1
ENSG00000166710.21	32472.4	1.70498	0.253676	6.7211	1.80356e-11	5.23687e-10	65.74	77.09	64.53	243.28	228.58	160.07	B2M	chr15	protein_coding	beta-2-microglobulin
ENSG00000090776.6	1484.12	1.12246	0.27898	4.02344	5.73531e-05	0.000590015	8.61	5.46	6.81	12.76	14.78	15.01	EFNB1	chrX	protein_coding	ephrin B1
ENSG00000260442.5	28.9932	1.83128	0.55985	3.27102	0.00107159	0.00775693	0.45	0.86	0.32	1.41	1.29	2.69	ATP2A1-AS1	chr16	lncRNA	ATP2A1 antisense RNA 1
ENSG00000163376.11	207.013	1.20399	0.460504	2.61452	0.00893542	0.0463719	0.92	0.28	0.74	1.64	1.67	0.9	KBTBD8	chr3	protein_coding	kelch repeat and BTB domain containing 8
ENSG00000258964.1	2036.56	1.92708	0.400543	4.81118	1.50039e-06	2.1688e-05	40.02	32.7	14.41	93.94	131.86	82.67	RP11-618G20.1	chr14	lncRNA	--
ENSG00000043355.12	51.4912	5.69263	0.721253	7.8927	2.95714e-15	1.25349e-13	0.02	0.02	0.01	0.97	0.69	0.48	ZIC2	chr13	protein_coding	Zic family member 2
ENSG00000049192.15	2025.51	1.61305	0.530539	3.0404	0.00236267	0.0153175	2.47	0.95	5.16	4.94	8.89	10.66	ADAMTS6	chr5	protein_coding	ADAM metallopeptidase with thrombospondin type 1 motif 6
ENSG00000168246.6	1491.32	1.19402	0.265298	4.50068	6.77358e-06	8.55593e-05	7.51	7.75	7.25	18.56	17.85	11.74	UBTD2	chr5	protein_coding	ubiquitin domain containing 2
ENSG00000198853.12	1212.71	1.82074	0.464264	3.92178	8.78963e-05	0.000864413	2.12	1.65	3.18	3.22	7.55	11.99	RUSC2	chr9	protein_coding	RUN and SH3 domain containing 2
ENSG00000119699.8	124.37	1.72154	0.492833	3.49314	0.000477368	0.00385295	0.15	0.19	0.48	1.29	0.53	0.75	TGFB3	chr14	protein_coding	transforming growth factor beta 3
ENSG00000170464.10	289.56	1.24713	0.285713	4.36498	1.27133e-05	0.000149983	0.49	0.65	0.83	1.58	1.44	1.33	DNAJC18	chr5	protein_coding	DnaJ heat shock protein family (Hsp40) member C18
ENSG00000204248.12	312.053	6.08683	0.562391	10.8231	2.6747e-27	2.67804e-25	0.01	0.01	0.06	1.12	2.55	2.05	COL11A2	chr6	protein_coding	collagen type XI alpha 2 chain
ENSG00000078114.19	3612.36	2.10562	0.436723	4.8214	1.42551e-06	2.06699e-05	2.13	2.38	1.16	7.34	11.52	3.75	NEBL	chr10	protein_coding	nebulette
ENSG00000103313.13	252.681	1.52876	0.581398	2.62945	0.00855227	0.0447233	0.28	0.26	1.45	2.21	1.79	1.41	MEFV	chr16	protein_coding	MEFV innate immuity regulator, pyrin
ENSG00000143816.8	419.291	2.02528	0.502177	4.03301	5.50673e-05	0.000569781	0.85	0.63	1.57	1.51	4.88	5.08	WNT9A	chr1	protein_coding	Wnt family member 9A
ENSG00000134259.6	157.005	4.32401	0.688268	6.28245	3.33273e-10	8.36929e-09	0.13	0.04	0.1	0.32	2.87	1.72	NGF	chr1	protein_coding	nerve growth factor
ENSG00000099860.9	1051.67	1.36629	0.519859	2.62818	0.00858423	0.0448702	8.06	3.79	8.41	5.55	16.84	26.14	GADD45B	chr19	protein_coding	growth arrest and DNA damage inducible beta
ENSG00000257038.1	21.3065	2.3926	0.645415	3.70707	0.000209674	0.0018505	0.11	0.07	0.11	0.23	0.5	0.72	RP11-800A3.7	chr11	lncRNA	--
ENSG00000136859.10	28.2757	6.42771	1.11929	5.74266	9.32005e-09	1.87767e-07	0	0	0.01	0.43	0.35	0.29	ANGPTL2	chr9	protein_coding	angiopoietin like 2
ENSG00000184515.11	8.1751	6.51	1.38819	4.68957	2.73783e-06	3.76315e-05	0	0	0	0.36	0.38	0.4	BEX5	chrX	protein_coding	brain expressed X-linked 5
ENSG00000164743.5	99.5871	1.11738	0.332978	3.35571	0.000791614	0.00599556	1.1	1.3	0.88	2.43	2.48	1.73	C8orf48	chr8	protein_coding	chromosome 8 open reading frame 48
ENSG00000256128.6	22.3385	1.50138	0.546941	2.74505	0.00605025	0.0336433	0.03	0.05	0.08	0.15	0.15	0.12	LINC00944	chr12	lncRNA	long intergenic non-protein coding RNA 944
ENSG00000130592.17	9.57371	5.74956	1.35532	4.24223	2.21315e-05	0.000249084	0	0	0	0.08	0.06	0.07	LSP1	chr11	protein_coding	lymphocyte specific protein 1
ENSG00000102755.12	113.287	5.10007	1.44617	3.52661	0.000420923	0.00344404	0	0	0.03	0.21	0.35	0.65	FLT1	chr13	protein_coding	fms related receptor tyrosine kinase 1
ENSG00000148926.10	4684.89	1.42587	0.323068	4.41352	1.01704e-05	0.000122535	30.17	16.78	33.68	61.98	65.34	75.95	ADM	chr11	protein_coding	adrenomedullin
ENSG00000188878.19	91.8821	1.32783	0.354823	3.74223	0.000182393	0.0016352	0.15	0.23	0.2	0.41	0.35	0.59	FBF1	chr17	protein_coding	Fas binding factor 1
ENSG00000139926.16	9123.66	1.59985	0.381622	4.19222	2.76237e-05	0.000304109	15.89	8.27	11.26	22.8	47.01	29.95	FRMD6	chr14	protein_coding	FERM domain containing 6
ENSG00000158458.21	6.15179	3.08391	1.04793	2.94285	0.00325205	0.0200323	0.01	0.01	0.01	0.05	0.05	0.06	NRG2	chr5	protein_coding	neuregulin 2
ENSG00000134294.14	21395.9	1.33078	0.428842	3.10321	0.00191435	0.0128094	49.95	62.01	26.97	173.62	99.34	56.61	SLC38A2	chr12	protein_coding	solute carrier family 38 member 2
ENSG00000106003.13	211.516	1.27361	0.38328	3.32293	0.000890773	0.00660445	0.82	0.57	1.24	1.62	1.66	2.66	LFNG	chr7	protein_coding	LFNG O-fucosylpeptide 3-beta-N-acetylglucosaminyltransferase
ENSG00000137338.6	363.982	1.08071	0.270592	3.99386	6.50058e-05	0.000660262	1.98	1.94	1.66	4.6	3.57	2.93	PGBD1	chr6	protein_coding	piggyBac transposable element derived 1
ENSG00000285722.1	78.722	9.77729	1.26154	7.75026	9.17063e-15	3.71123e-13	0	0	0	0.94	1.44	2.26	ABC10-44372100G24.1	chr22	lncRNA	--
ENSG00000166813.16	123.906	3.21873	0.330896	9.72731	2.30606e-22	1.69517e-20	0.11	0.09	0.13	0.98	0.9	1.06	KIF7	chr15	protein_coding	kinesin family member 7
ENSG00000113140.11	528.154	5.22759	0.615712	8.49032	2.06073e-17	1.04289e-15	0.15	0.02	0.26	2.69	6.94	5.52	SPARC	chr5	protein_coding	secreted protein acidic and cysteine rich
ENSG00000071575.12	965.357	2.4359	0.263266	9.25263	2.19039e-20	1.39782e-18	1.79	1.29	1.79	9.37	8.23	7.18	TRIB2	chr2	protein_coding	tribbles pseudokinase 2
ENSG00000069667.16	112.064	5.3945	0.574978	9.3821	6.46708e-21	4.29211e-19	0	0.01	0.01	0.37	0.38	0.14	RORA	chr15	protein_coding	RAR related orphan receptor A
ENSG00000177409.12	14.3167	4.38875	1.09422	4.01086	6.04992e-05	0.000618818	0.01	0	0	0.13	0.11	0.03	SAMD9L	chr7	protein_coding	sterile alpha motif domain containing 9 like
ENSG00000185640.6	7.97836	5.48445	1.41808	3.86751	0.000109951	0.00105235	0	0	0.01	0.08	0.13	0.21	KRT79	chr12	protein_coding	keratin 79
ENSG00000129596.5	38.6747	3.22392	0.471252	6.84119	7.85392e-12	2.37242e-10	0.09	0.11	0.1	0.88	0.82	0.86	CDO1	chr5	protein_coding	cysteine dioxygenase type 1
ENSG00000151692.15	4320.35	1.82095	0.327904	5.55331	2.80313e-08	5.29381e-07	7.74	8.13	6.04	34.48	23.26	15.15	RNF144A	chr2	protein_coding	ring finger protein 144A
ENSG00000049089.15	36.2741	1.68368	0.443627	3.79527	0.000147485	0.00136166	0.1	0.11	0.1	0.24	0.37	0.29	COL9A2	chr1	protein_coding	collagen type IX alpha 2 chain
ENSG00000270956.1	29.6616	1.60737	0.519665	3.09309	0.00198086	0.013207	0.56	0.74	0.32	1.33	2.04	1.18	RP11-65L3.4	chr2	lncRNA	--
ENSG00000171310.11	1786.78	1.67333	0.397967	4.20471	2.61419e-05	0.000289856	3.86	2.69	3.15	5.26	14.35	8.98	CHST11	chr12	protein_coding	carbohydrate sulfotransferase 11
ENSG00000174236.4	56.0714	2.1867	0.410754	5.32362	1.01722e-07	1.78467e-06	0.54	0.41	0.35	2.52	1.51	1.57	REP15	chr12	protein_coding	RAB15 effector protein
ENSG00000259207.9	170.19	4.86655	0.664015	7.32898	2.31903e-13	8.16192e-12	0.02	0.01	0.1	0.57	1.44	1.55	ITGB3	chr17	protein_coding	integrin subunit beta 3
ENSG00000113721.14	44.4329	4.87705	0.619355	7.8744	3.42394e-15	1.43306e-13	0.01	0.01	0.01	0.25	0.24	0.34	PDGFRB	chr5	protein_coding	platelet derived growth factor receptor beta
ENSG00000105825.14	28282.1	3.51546	0.348677	10.0823	6.6171e-24	5.54905e-22	50.97	29.66	56.7	351.73	563.23	548.91	TFPI2	chr7	protein_coding	tissue factor pathway inhibitor 2
ENSG00000133424.22	12.8774	4.22765	0.979394	4.3166	1.58448e-05	0.000183846	0	0.01	0	0.04	0.04	0.04	LARGE1	chr22	protein_coding	LARGE xylosyl- and glucuronyltransferase 1
ENSG00000124299.15	525.06	1.75578	0.277876	6.31857	2.63999e-10	6.7168e-09	1.21	1.39	1.37	3.56	3.59	5.38	PEPD	chr19	protein_coding	peptidase D
ENSG00000116983.13	59.4898	9.37409	1.27106	7.37503	1.64303e-13	5.88073e-12	0	0	0	0.4	0.86	0.45	HPCAL4	chr1	protein_coding	hippocalcin like 4
ENSG00000250462.8	374.172	1.25632	0.284229	4.42012	9.86459e-06	0.00011916	1.07	1.23	0.85	2.82	2.39	1.83	LRRC37BP1	chr17	transcribed_unprocessed_pseudogene	leucine rich repeat containing 37B pseudogene 1
ENSG00000187244.12	244.279	2.04895	0.457881	4.47484	7.64678e-06	9.53447e-05	0.35	0.28	0.78	1.33	1.4	2.72	BCAM	chr19	protein_coding	basal cell adhesion molecule (Lutheran blood group)
ENSG00000267650.1	2.60904	4.86595	1.87821	2.59075	0.00957679	0.048946	0	0	0	0.09	0.2	0.02	CTD-2553C6.1	chr19	lncRNA	--
ENSG00000164308.17	1845.55	1.18185	0.274556	4.30457	1.67311e-05	0.000193356	3.89	4.63	3.53	9.78	9.52	6.24	ERAP2	chr5	protein_coding	endoplasmic reticulum aminopeptidase 2
ENSG00000170412.18	352.165	1.58905	0.395208	4.02079	5.80034e-05	0.000595914	0.33	0.49	0.92	1.36	1.59	1.9	GPRC5C	chr17	protein_coding	G protein-coupled receptor class C group 5 member C
ENSG00000145536.15	14.5511	7.3413	1.30886	5.60891	2.03605e-08	3.91194e-07	0	0	0	0.12	0.11	0.12	ADAMTS16	chr5	protein_coding	ADAM metallopeptidase with thrombospondin type 1 motif 16
ENSG00000161999.13	1289.71	1.15251	0.275628	4.18138	2.89746e-05	0.000317178	7.84	6.96	7.74	12.5	14.41	19.88	JMJD8	chr16	protein_coding	jumonji domain containing 8
ENSG00000182179.13	111.114	3.8669	0.465272	8.31105	9.48596e-17	4.55267e-15	0.05	0.06	0.12	0.7	1.09	1.36	UBA7	chr3	protein_coding	ubiquitin like modifier activating enzyme 7
ENSG00000133943.21	424.971	1.2521	0.35747	3.50266	0.000460636	0.00373477	0.69	0.62	1.27	1.6	1.75	2.4	DGLUCY	chr14	protein_coding	D-glutamate cyclase
ENSG00000160145.16	7.86032	3.10928	1.00901	3.0815	0.00205962	0.0136382	0	0	0	0.01	0.01	0.01	KALRN	chr3	protein_coding	kalirin RhoGEF kinase
ENSG00000256292.2	65.2127	7.05008	1.02503	6.87792	6.07337e-12	1.86859e-10	0.05	0	0	0.66	1.97	3.09	LINC02376	chr12	lncRNA	long intergenic non-protein coding RNA 2376
ENSG00000081059.20	160.854	1.92207	0.475857	4.03917	5.36401e-05	0.000556501	0.08	0.11	0.3	0.52	0.66	0.56	TCF7	chr5	protein_coding	transcription factor 7
ENSG00000107731.12	348.67	4.81172	0.4196	11.4674	1.92352e-30	2.42833e-28	0.06	0.07	0.13	1.51	2.35	2.91	UNC5B	chr10	protein_coding	unc-5 netrin receptor B
ENSG00000072849.11	1608.44	1.17594	0.248367	4.73468	2.19396e-06	3.08683e-05	4.31	3.52	3.61	9.08	8.5	6.66	DERL2	chr17	protein_coding	derlin 2
ENSG00000112139.17	68.1429	1.68748	0.542455	3.11081	0.00186572	0.0125511	0.02	0.04	0.1	0.13	0.18	0.18	MDGA1	chr6	protein_coding	MAM domain containing glycosylphosphatidylinositol anchor 1
ENSG00000184185.10	152.208	5.25672	0.627244	8.38067	5.26288e-17	2.59007e-15	0.03	0.01	0.07	0.52	1.43	1.77	KCNJ12	chr17	protein_coding	potassium inwardly rectifying channel subfamily J member 12
ENSG00000254838.5	23.0443	1.49612	0.529359	2.82628	0.00470915	0.0273404	0.04	0.05	0.02	0.1	0.1	0.08	GVINP1	chr11	transcribed_unprocessed_pseudogene	GTPase, very large interferon inducible pseudogene 1
ENSG00000250802.7	39.0168	1.45399	0.53891	2.69801	0.00697552	0.0376649	0.04	0.03	0.02	0.12	0.08	0.03	ZBED3-AS1	chr5	lncRNA	ZBED3 antisense RNA 1
ENSG00000227158.1	12.883	7.16778	1.34803	5.31725	1.05349e-07	1.84551e-06	0	0	0	0.38	0.73	0.62	AC073621.2	chr17	processed_pseudogene	--
ENSG00000115461.5	22.3923	6.09111	1.29605	4.69973	2.60503e-06	3.59978e-05	0	0	0.01	0.03	0.13	0.3	IGFBP5	chr2	protein_coding	insulin like growth factor binding protein 5
ENSG00000136244.12	4995.13	5.20603	0.623942	8.34377	7.19571e-17	3.50418e-15	3.13	1.1	5.15	28.47	108.3	184.85	IL6	chr7	protein_coding	interleukin 6
ENSG00000280798.1	1503.39	1.20913	0.323239	3.74068	0.000183523	0.00164235	7.92	5.98	6.4	11.11	19.75	12.71	LINC00294	chr11	lncRNA	long intergenic non-protein coding RNA 294
ENSG00000184985.16	148.902	1.76719	0.474872	3.7214	0.000198118	0.00175873	0.18	0.19	0.42	0.43	1.01	1.05	SORCS2	chr4	protein_coding	sortilin related VPS10 domain containing receptor 2
ENSG00000198682.13	664.791	2.3068	0.309414	7.4554	8.95956e-14	3.26721e-12	1.34	1.23	1.48	8.34	6.35	4.18	PAPSS2	chr10	protein_coding	3'-phosphoadenosine 5'-phosphosulfate synthase 2
ENSG00000274818.1	22.8286	1.94495	0.605351	3.21292	0.00131391	0.00924314	0.68	0.33	0.52	0.96	2.43	2.06	RP1-292L20.3	chr14	lncRNA	--
ENSG00000177432.8	275.546	1.16804	0.330685	3.53218	0.000412145	0.00338773	2.57	1.76	2.21	6.28	4.37	3.23	NAP1L5	chr4	protein_coding	nucleosome assembly protein 1 like 5
ENSG00000132530.17	24.7799	8.10915	1.26955	6.38741	1.68718e-10	4.37406e-09	0	0	0	0.21	0.17	0.15	XAF1	chr17	protein_coding	XIAP associated factor 1
ENSG00000131711.15	4972.33	1.47688	0.263091	5.61356	1.98204e-08	3.81764e-07	5.12	5.05	5.36	10.87	16.17	13.11	MAP1B	chr5	protein_coding	microtubule associated protein 1B
ENSG00000184838.15	120.817	2.05533	0.421694	4.87399	1.09365e-06	1.62536e-05	0.81	0.28	0.44	2.35	1.97	1.68	PRR16	chr5	protein_coding	proline rich 16
ENSG00000100116.17	566.004	1.07098	0.335883	3.18856	0.00142984	0.00996509	3.65	3.41	5.79	7.89	6.27	11.19	GCAT	chr22	protein_coding	glycine C-acetyltransferase
ENSG00000136295.15	2145.04	1.29963	0.317677	4.09104	4.29435e-05	0.000456747	4.17	4.08	6.81	9.35	10.9	14.34	TTYH3	chr7	protein_coding	tweety family member 3
ENSG00000163520.14	144.295	3.3618	0.424508	7.91929	2.38874e-15	1.02e-13	0.06	0.12	0.21	1.27	1.47	1.04	FBLN2	chr3	protein_coding	fibulin 2
ENSG00000051108.15	2529.59	1.79888	0.378257	4.75571	1.97755e-06	2.80785e-05	4.76	3.76	7.98	12.21	17.69	23.59	HERPUD1	chr16	protein_coding	homocysteine inducible ER protein with ubiquitin like domain 1
ENSG00000149294.17	6.83147	5.25433	1.4085	3.73045	0.000191135	0.00170437	0	0	0	0.02	0.02	0.03	NCAM1	chr11	protein_coding	neural cell adhesion molecule 1
ENSG00000215305.10	200.409	3.58643	0.382882	9.36695	7.46623e-21	4.89924e-19	0.12	0.23	0.33	2.42	2.15	3.06	VPS16	chr20	protein_coding	VPS16 core subunit of CORVET and HOPS complexes
ENSG00000217236.2	6.6539	5.21075	1.47107	3.54214	0.000396896	0.00327397	0	0.01	0	0.2	0.05	0.11	SP9	chr2	protein_coding	Sp9 transcription factor
ENSG00000280604.1	45.4254	1.74178	0.57201	3.04502	0.00232661	0.0151471	0.09	0.19	0.04	0.4	0.41	0.19	PCBP3-OT1	chr21	lncRNA	--
ENSG00000175806.15	477.19	1.04938	0.239939	4.37353	1.22255e-05	0.000144669	2.06	1.93	1.58	3.76	3.57	3.46	MSRA	chr8	protein_coding	methionine sulfoxide reductase A
ENSG00000164506.14	1659.28	1.15614	0.303308	3.81178	0.000137968	0.00128194	2.4	2.87	1.99	6.5	5.24	3.43	STXBP5	chr6	protein_coding	syntaxin binding protein 5
ENSG00000169554.22	1981.89	2.39988	0.288897	8.30705	9.81115e-17	4.69904e-15	0.57	0.76	0.47	3.34	3.23	2.27	ZEB2	chr2	protein_coding	zinc finger E-box binding homeobox 2
ENSG00000075420.13	6480.77	1.10647	0.291701	3.79316	0.000148744	0.00137165	7.99	6.41	8.41	13.71	19.54	12.49	FNDC3B	chr3	protein_coding	fibronectin type III domain containing 3B
ENSG00000169083.18	827.242	9.13712	0.611217	14.949	1.57996e-50	5.73451e-48	0.01	0.01	0	4.37	1.93	2.74	AR	chrX	protein_coding	androgen receptor
ENSG00000172349.18	88.8496	7.08345	0.823535	8.60128	7.88341e-18	4.1619e-16	0	0	0	0.22	0.35	0.43	IL16	chr15	protein_coding	interleukin 16
ENSG00000134548.11	124.047	2.11666	0.34757	6.08988	1.12994e-09	2.60907e-08	0.12	0.18	0.17	0.87	0.58	0.49	SPX	chr12	protein_coding	spexin hormone
ENSG00000223749.11	57.6282	3.09988	0.462615	6.70079	2.07293e-11	5.94666e-10	0.14	0.07	0.09	0.71	0.63	1.05	MIR503HG	chrX	lncRNA	MIR503 host gene
ENSG00000115145.10	1361.86	1.00123	0.287396	3.48379	0.000494369	0.00396674	2.97	3.44	3.53	7.61	6.77	4.23	STAM2	chr2	protein_coding	signal transducing adaptor molecule 2
ENSG00000088320.4	3.15748	5.13829	1.73562	2.96049	0.00307147	0.0191077	0	0	0	0.03	0.08	0.15	REM1	chr20	protein_coding	RRAD and GEM like GTPase 1
ENSG00000100644.17	55123.8	1.63926	0.287589	5.7	1.19805e-08	2.37858e-07	138.42	145.65	101.57	467.14	387.07	272.2	HIF1A	chr14	protein_coding	hypoxia inducible factor 1 subunit alpha
ENSG00000083444.17	8998.58	1.60765	0.288561	5.57126	2.52905e-08	4.7957e-07	17.2	19.36	25.4	45.56	60.46	69.68	PLOD1	chr1	protein_coding	procollagen-lysine,2-oxoglutarate 5-dioxygenase 1
ENSG00000122970.16	779.888	1.21292	0.309986	3.91284	9.12179e-05	0.000892921	1.97	1.58	1.41	3.87	4.37	2.52	IFT81	chr12	protein_coding	intraflagellar transport 81
ENSG00000139910.20	113.166	1.0007	0.32917	3.04007	0.00236527	0.0153258	0.14	0.2	0.2	0.45	0.27	0.3	NOVA1	chr14	protein_coding	NOVA alternative splicing regulator 1
ENSG00000147488.11	58.1617	1.46704	0.449747	3.26193	0.00110658	0.00799027	0.06	0.05	0.05	0.1	0.1	0.21	ST18	chr8	protein_coding	ST18 C2H2C-type zinc finger transcription factor
ENSG00000162434.13	5073.8	1.25193	0.223568	5.59978	2.14623e-08	4.11682e-07	5.81	5.54	6.26	13.45	14.16	11.58	JAK1	chr1	protein_coding	Janus kinase 1
ENSG00000125817.8	2456.01	1.10502	0.235414	4.69396	2.67962e-06	3.69186e-05	14.29	12.07	13.54	24.65	25.04	30.65	CENPB	chr20	protein_coding	centromere protein B
ENSG00000137055.15	705.059	10.0801	0.77359	13.0303	8.22448e-39	1.59205e-36	0.01	0	0	6.71	6.48	5.19	PLAA	chr9	protein_coding	phospholipase A2 activating protein
ENSG00000273102.1	6.65297	3.66083	1.19504	3.06336	0.00218868	0.0143862	0.08	0	0.04	0.65	0.6	0.2	AP000569.9	chr21	lncRNA	--
ENSG00000111981.5	93.0273	2.24506	0.409666	5.48023	4.24784e-08	7.83742e-07	0.13	0.24	0.38	1.16	0.9	1.26	ULBP1	chr6	protein_coding	UL16 binding protein 1
ENSG00000168646.13	9.71138	2.69474	0.873717	3.08422	0.00204085	0.0135448	0	0.02	0.02	0.09	0.06	0.08	AXIN2	chr17	protein_coding	axin 2
ENSG00000154319.16	3562.01	3.33273	0.336012	9.91848	3.45984e-23	2.69693e-21	3.65	2.15	3.6	21.34	32.78	34.22	FAM167A	chr8	protein_coding	family with sequence similarity 167 member A
ENSG00000132475.10	8359.85	1.09739	0.227188	4.83033	1.36308e-06	1.98266e-05	23.75	21.74	18.79	45.33	44.64	38.74	H3-3B	chr17	protein_coding	H3.3 histone B
ENSG00000179772.8	8.36459	4.62906	1.26033	3.67291	0.000239806	0.00208397	0.02	0	0.02	0.22	0.21	0.43	FOXS1	chr20	protein_coding	forkhead box S1
ENSG00000213015.9	456.631	1.16661	0.303907	3.83872	0.000123677	0.00116548	2.21	2.94	2.88	4.94	4.34	7.56	ZNF580	chr19	protein_coding	zinc finger protein 580
ENSG00000285601.1	41.1422	1.51557	0.57763	2.62377	0.00869636	0.0453237	0.1	0.09	0.29	0.24	0.47	0.58	RP11-564K10.1	chr8	lncRNA	--
ENSG00000147255.19	35.721	1.80075	0.419545	4.29215	1.7695e-05	0.000203182	0.04	0.06	0.05	0.18	0.16	0.17	IGSF1	chrX	protein_coding	immunoglobulin superfamily member 1
ENSG00000287872.1	12.7557	5.25939	1.1845	4.44016	8.98913e-06	0.000110247	0.01	0	0.01	0.16	0.22	0.15	RP11-597K23.4	chr15	lncRNA	--
ENSG00000175745.14	174.061	1.84141	0.373068	4.93587	7.97958e-07	1.20833e-05	0.3	0.7	0.32	1.67	1.25	1.47	NR2F1	chr5	protein_coding	nuclear receptor subfamily 2 group F member 1
ENSG00000165084.16	33.7618	2.80234	0.527681	5.31067	1.09222e-07	1.90761e-06	0.03	0.02	0.01	0.12	0.16	0.11	C8orf34	chr8	protein_coding	chromosome 8 open reading frame 34
ENSG00000126947.13	48.3406	9.07302	1.25419	7.23414	4.68486e-13	1.58868e-11	0	0	0	1.43	1	0.74	ARMCX1	chrX	protein_coding	armadillo repeat containing X-linked 1
ENSG00000081320.11	2045.26	1.38774	0.509383	2.72435	0.00644285	0.0353224	4.39	6.95	1.5	13.67	12.29	5.34	STK17B	chr2	protein_coding	serine/threonine kinase 17b
ENSG00000135919.14	22627.7	2.50036	0.412094	6.06745	1.2996e-09	2.9833e-08	15.33	10.88	29.86	68.52	117.51	108.99	SERPINE2	chr2	protein_coding	serpin family E member 2
ENSG00000169504.15	19091.7	1.33631	0.294033	4.54475	5.50016e-06	7.08614e-05	63.49	64.79	51.44	153.64	172.17	97.52	CLIC4	chr1	protein_coding	chloride intracellular channel 4
ENSG00000221890.6	214.44	3.41472	0.343956	9.92776	3.15251e-23	2.48236e-21	0.1	0.23	0.15	1.54	1.41	1.72	NPTXR	chr22	protein_coding	neuronal pentraxin receptor
ENSG00000080854.16	86.8918	4.61349	0.457526	10.0836	6.5313e-24	5.49694e-22	0.01	0.01	0.01	0.18	0.23	0.23	IGSF9B	chr11	protein_coding	immunoglobulin superfamily member 9B
ENSG00000076641.4	170.622	1.38172	0.408361	3.38357	0.0007155	0.00549797	0.12	0.21	0.31	0.74	0.43	0.39	PAG1	chr8	protein_coding	phosphoprotein membrane anchor with glycosphingolipid microdomains 1
ENSG00000185418.16	96.3178	1.2888	0.438897	2.93645	0.00331989	0.0203746	0.24	0.17	0.51	0.65	0.79	0.68	TARS3	chr15	protein_coding	threonyl-tRNA synthetase 3
ENSG00000147408.14	3399.9	3.13543	0.265877	11.7928	4.25271e-32	6.0605e-30	2.02	2.7	3.13	19.35	23.68	21.03	CSGALNACT1	chr8	protein_coding	chondroitin sulfate N-acetylgalactosaminyltransferase 1
ENSG00000154736.6	383.597	5.89696	0.530893	11.1076	1.15199e-28	1.26225e-26	0.03	0.02	0.04	0.79	2.98	1.47	ADAMTS5	chr21	protein_coding	ADAM metallopeptidase with thrombospondin type 1 motif 5
ENSG00000140379.9	30.3441	4.92251	1.00018	4.92163	8.58254e-07	1.29457e-05	0.02	0	0.12	0.21	1.74	2.07	BCL2A1	chr15	protein_coding	BCL2 related protein A1
ENSG00000134533.6	741.88	2.0742	0.283957	7.30462	2.7806e-13	9.68375e-12	1.57	1.47	2.02	8.3	4.89	6.96	RERG	chr12	protein_coding	RAS like estrogen regulated growth inhibitor
ENSG00000166130.15	4753.88	1.45205	0.37407	3.88175	0.000103709	0.000997539	17.73	15.06	12.44	57.4	39.16	20.22	IKBIP	chr12	protein_coding	IKBKB interacting protein
ENSG00000174705.13	1890.58	1.57223	0.274199	5.7339	9.81495e-09	1.96884e-07	2	3.48	3.1	9.12	7.4	7.34	SH3PXD2B	chr5	protein_coding	SH3 and PX domains 2B
ENSG00000141068.14	196.069	1.49559	0.389082	3.84388	0.000121104	0.00114352	0.13	0.26	0.24	0.79	0.51	0.36	KSR1	chr17	protein_coding	kinase suppressor of ras 1
ENSG00000096872.17	310.09	8.56945	0.744488	11.5105	1.16761e-30	1.51522e-28	0	0.01	0	2.7	1.95	1.28	IFT74	chr9	protein_coding	intraflagellar transport 74
ENSG00000124875.10	7313.37	6.4542	0.373389	17.2855	6.0539e-67	5.02236e-64	2.94	1.67	1.36	229.95	114.92	151.83	CXCL6	chr4	protein_coding	C-X-C motif chemokine ligand 6
ENSG00000174099.12	1056.97	1.897	0.254446	7.45541	8.95921e-14	3.26721e-12	1.5	1.24	1.73	5.31	5.6	4.66	MSRB3	chr12	protein_coding	methionine sulfoxide reductase B3
ENSG00000157680.16	23.5231	3.34584	0.655286	5.10593	3.29169e-07	5.30623e-06	0	0	0.01	0.08	0.07	0.04	DGKI	chr7	protein_coding	diacylglycerol kinase iota
ENSG00000287108.1	4.45394	5.63564	1.64198	3.43221	0.000598675	0.00471092	0	0	0	0.02	0.1	0.14	RP11-28H5.3	chr15	lncRNA	--
ENSG00000243479.3	3.99408	4.45473	1.54489	2.88353	0.00393242	0.0235186	0	0.02	0	0.2	0.2	0.11	MNX1-AS1	chr7	lncRNA	MNX1 antisense RNA 1 (head to head)
ENSG00000213445.10	333.843	1.23688	0.314757	3.92964	8.50726e-05	0.000839486	0.73	1.31	1.15	2.1	1.99	2.89	SIPA1	chr11	protein_coding	signal-induced proliferation-associated 1
ENSG00000148154.10	6825.88	1.70537	0.425906	4.0041	6.22535e-05	0.000634805	22.53	21.44	8.01	63.28	62.62	32.65	UGCG	chr9	protein_coding	UDP-glucose ceramide glucosyltransferase
ENSG00000185614.7	51.9085	1.32581	0.399321	3.32015	0.000899699	0.00666638	0.78	0.6	0.73	2.03	1.11	1.88	INKA1	chr3	protein_coding	inka box actin regulator 1
ENSG00000187867.10	29.1144	2.08799	0.598682	3.48764	0.000487296	0.00391946	0.05	0.17	0.08	0.64	0.26	0.28	PALM3	chr19	protein_coding	paralemmin 3
ENSG00000115008.6	601.426	4.50566	0.443925	10.1496	3.32773e-24	2.85239e-22	0.55	0.68	0.63	5.49	16.12	17.43	IL1A	chr2	protein_coding	interleukin 1 alpha
ENSG00000288711.1	213.94	1.87905	0.643495	2.92006	0.00349958	0.021387	1.67	0.55	2.93	1.86	4.94	10.88	AP000326.5	chr21	protein_coding	--
ENSG00000145794.17	57.7284	7.46381	1.1195	6.6671	2.60905e-11	7.39996e-10	0	0	0	0.19	0.42	0.26	MEGF10	chr5	protein_coding	multiple EGF like domains 10
ENSG00000185507.21	111.922	1.08967	0.358132	3.04265	0.00234508	0.0152332	0.44	0.93	0.68	1.27	1.17	1.6	IRF7	chr11	protein_coding	interferon regulatory factor 7
ENSG00000175274.19	1038.73	12.5369	1.20526	10.4018	2.43263e-25	2.19874e-23	0	0	0	6.51	6.35	6.73	TP53I11	chr11	protein_coding	tumor protein p53 inducible protein 11
ENSG00000168621.15	10.1377	4.92519	1.32938	3.70487	0.0002115	0.00186378	0	0	0.01	0.03	0.14	0.12	GDNF	chr5	protein_coding	glial cell derived neurotrophic factor
ENSG00000131459.13	3768.82	2.52419	0.547753	4.60827	4.0604e-06	5.3743e-05	2.73	2.63	12.15	21.72	32.25	39.72	GFPT2	chr5	protein_coding	glutamine-fructose-6-phosphate transaminase 2
ENSG00000198054.12	107.922	4.51563	0.666017	6.78005	1.20137e-11	3.54596e-10	0.17	0.06	0.57	3.88	3.06	10.32	DSCR8	chr21	lncRNA	Down syndrome critical region 8
ENSG00000147251.16	1184.82	1.58457	0.300589	5.27156	1.35269e-07	2.33271e-06	1.75	2.16	2.56	7.78	6.15	4.25	DOCK11	chrX	protein_coding	dedicator of cytokinesis 11
ENSG00000287538.1	4.14234	5.53012	1.7375	3.18281	0.00145855	0.0101409	0	0	0	0.02	0.12	0.26	RP11-347H15.7	chr11	lncRNA	--
ENSG00000114268.12	1590.23	3.30074	0.368881	8.94799	3.62017e-19	2.13977e-17	0.78	1.44	1.35	6.7	12.3	13.47	PFKFB4	chr3	protein_coding	6-phosphofructo-2-kinase/fructose-2,6-biphosphatase 4
ENSG00000181195.11	45.2326	1.62197	0.497704	3.2589	0.00111847	0.00806858	0.27	0.12	0.09	0.6	0.39	0.42	PENK	chr8	protein_coding	proenkephalin
ENSG00000164692.18	227.043	5.38053	0.624634	8.6139	7.06167e-18	3.77962e-16	0.02	0	0.05	0.64	0.9	1.29	COL1A2	chr7	protein_coding	collagen type I alpha 2 chain
ENSG00000269954.2	8.56608	3.6027	1.00666	3.57886	0.000345102	0.00289713	0.02	0.01	0.01	0.14	0.09	0.2	RP11-148O21.2	chr8	lncRNA	--
ENSG00000126653.18	2668.29	1.13016	0.2881	3.92282	8.75192e-05	0.000861069	8.55	6.48	10.71	15.37	17.05	20.29	NSRP1	chr17	protein_coding	nuclear speckle splicing regulatory protein 1
ENSG00000139220.17	56.6077	4.68742	0.53561	8.75156	2.10414e-18	1.18061e-16	0.01	0.02	0.01	0.3	0.24	0.34	PPFIA2	chr12	protein_coding	PTPRF interacting protein alpha 2
ENSG00000237149.5	20.7354	2.11047	0.602359	3.50367	0.000458886	0.00372318	0.04	0.07	0.06	0.15	0.21	0.34	ZNF503-AS2	chr10	lncRNA	ZNF503 antisense RNA 2
ENSG00000288622.1	332.204	2.33513	0.320329	7.28976	3.10505e-13	1.07813e-11	0.54	0.39	0.45	1.71	2.71	2.07	PDCD6-AHRR	chr5	protein_coding	PDCD6-AHRR readthrough (NMD candidate)
ENSG00000198796.7	68.7954	2.99351	0.547086	5.47172	4.45678e-08	8.20338e-07	0.03	0.08	0.01	0.31	0.37	0.21	ALPK2	chr18	protein_coding	alpha kinase 2
ENSG00000259062.2	10.5716	2.46392	0.786142	3.13419	0.00172327	0.0117459	0.1	0.05	0.1	0.27	0.49	0.55	ACTN1-AS1	chr14	lncRNA	--
ENSG00000171303.7	284.945	5.13075	0.562295	9.12466	7.19616e-20	4.45759e-18	0.02	0.04	0.13	1.34	2.63	2.13	KCNK3	chr2	protein_coding	potassium two pore domain channel subfamily K member 3
ENSG00000248905.10	1322.94	1.32915	0.224873	5.91066	3.40741e-09	7.31522e-08	0.84	1.02	0.9	2.11	2.32	2.02	FMN1	chr15	protein_coding	formin 1
ENSG00000167881.15	2946.69	1.32172	0.274396	4.81682	1.45866e-06	2.11243e-05	4.95	4.87	6.8	11.18	11.94	15.69	SRP68	chr17	protein_coding	signal recognition particle 68
ENSG00000258819.2	49.5766	9.10899	1.25237	7.2734	3.50561e-13	1.20106e-11	0	0	0	0.76	0.43	0.8	LINC02289	chr14	lncRNA	long intergenic non-protein coding RNA 2289
ENSG00000213760.11	38.7473	1.17835	0.404416	2.9137	0.00357168	0.021736	0.3	0.24	0.27	0.64	0.45	0.64	ATP6V1G2	chr6	protein_coding	ATPase H+ transporting V1 subunit G2
ENSG00000274949.1	39.4207	1.10256	0.398396	2.7675	0.00564884	0.0318977	1.05	1.11	1.14	2.55	1.71	2.41	RP5-1009E24.9	chr20	lncRNA	--
ENSG00000174343.6	332.269	1.70167	0.564539	3.01427	0.00257594	0.0164609	0.69	0.43	2.53	2.71	3.66	4.71	CHRNA9	chr4	protein_coding	cholinergic receptor nicotinic alpha 9 subunit
ENSG00000166974.13	644.841	1.08488	0.256787	4.22481	2.39137e-05	0.000266935	1.73	1.41	1.84	3.57	3.52	2.81	MAPRE2	chr18	protein_coding	microtubule associated protein RP/EB family member 2
ENSG00000108176.15	220.247	1.09544	0.31945	3.42913	0.00060551	0.00475664	1.14	1.6	2.13	2.9	3.54	3.25	DNAJC12	chr10	protein_coding	DnaJ heat shock protein family (Hsp40) member C12
ENSG00000151012.13	2051.49	2.22347	0.328517	6.76822	1.30374e-11	3.83834e-10	1.2	2.32	2.06	9.9	8.64	5.8	SLC7A11	chr4	protein_coding	solute carrier family 7 member 11
ENSG00000147010.18	4332.69	1.39142	0.28819	4.82815	1.37811e-06	2.002e-05	9.16	12.49	9.11	21.37	31.59	21.77	SH3KBP1	chrX	protein_coding	SH3 domain containing kinase binding protein 1
ENSG00000184368.16	20.169	1.97732	0.736254	2.68565	0.00723899	0.0388977	0.03	0.09	0.02	0.31	0.14	0.07	MAP7D2	chrX	protein_coding	MAP7 domain containing 2
ENSG00000100299.18	244.026	1.24026	0.309063	4.01298	5.9957e-05	0.000613813	0.59	0.86	0.95	1.58	1.51	2.19	ARSA	chr22	protein_coding	arylsulfatase A
ENSG00000148677.7	26.2796	3.28865	0.85978	3.82499	0.000130776	0.00122343	0.11	0.04	0.05	0.07	0.73	1.01	ANKRD1	chr10	protein_coding	ankyrin repeat domain 1
ENSG00000123700.5	26.2768	1.4203	0.49727	2.8562	0.00428741	0.0253093	0.06	0.06	0.08	0.15	0.12	0.21	KCNJ2	chr17	protein_coding	potassium inwardly rectifying channel subfamily J member 2
ENSG00000020633.19	4078.17	1.09517	0.28058	3.90324	9.49131e-05	0.000925582	11.97	12.14	15.04	23.19	20.85	34.25	RUNX3	chr1	protein_coding	RUNX family transcription factor 3
ENSG00000142552.8	172.616	3.41955	0.397615	8.60015	7.96123e-18	4.19345e-16	0.35	0.32	0.61	3.52	3.37	5.96	RCN3	chr19	protein_coding	reticulocalbin 3
ENSG00000149150.9	165.789	1.60772	0.446675	3.59931	0.000319061	0.00270295	0.3	0.54	0.89	1.47	1.11	2.34	SLC43A1	chr11	protein_coding	solute carrier family 43 member 1
ENSG00000250208.6	35.8813	7.6757	1.29276	5.93747	2.89457e-09	6.30159e-08	0	0	0	0.08	0.14	0.21	FZD10-AS1	chr12	lncRNA	FZD10 antisense divergent transcript
ENSG00000170689.10	6.83538	6.25189	1.48882	4.19923	2.67822e-05	0.000295826	0	0	0	0.06	0.1	0.21	HOXB9	chr17	protein_coding	homeobox B9
ENSG00000109089.7	429.911	1.12985	0.242091	4.66706	3.05536e-06	4.16263e-05	1.94	1.63	2.07	4.13	3.47	4	CDR2L	chr17	protein_coding	cerebellar degeneration related protein 2 like
ENSG00000137745.12	11604.8	12.3177	0.500108	24.6302	6.00222e-134	6.97127e-130	0.03	0.02	0.07	156.77	235.28	171.76	MMP13	chr11	protein_coding	matrix metallopeptidase 13
ENSG00000176208.9	1784.88	1.42835	0.440352	3.24365	0.00118011	0.00844766	3.78	4.66	1.71	11.86	9.32	4.42	ATAD5	chr17	protein_coding	ATPase family AAA domain containing 5
ENSG00000120708.17	23895.6	2.97008	0.379171	7.83309	4.7601e-15	1.97451e-13	19.91	20.81	11.25	137.87	167.58	73.65	TGFBI	chr5	protein_coding	transforming growth factor beta induced
ENSG00000140853.16	465.814	1.95292	0.290579	6.72077	1.80765e-11	5.24217e-10	0.34	0.35	0.45	1.14	1.26	1.73	NLRC5	chr16	protein_coding	NLR family CARD domain containing 5
ENSG00000144355.15	691.177	1.03122	0.334535	3.08253	0.00205246	0.0136024	4.05	3.48	1.89	7.14	5.74	5.2	DLX1	chr2	protein_coding	distal-less homeobox 1
ENSG00000283183.2	40.0245	2.95802	0.515831	5.73446	9.78209e-09	1.96394e-07	0.06	0.12	0.05	0.79	0.41	0.45	RP11-1263C18.2	chr4	lncRNA	--
ENSG00000135862.6	28577.5	1.18933	0.267121	4.45241	8.49106e-06	0.000104875	53.4	42.17	56.97	97.39	127.61	99.42	LAMC1	chr1	protein_coding	laminin subunit gamma 1
ENSG00000259436.1	5.18914	5.85379	1.75296	3.33938	0.000839659	0.00628885	0	0	0	0.01	0.05	0.3	CTC-378H22.2	chr19	lncRNA	--
ENSG00000147145.13	5.7794	3.43461	1.28716	2.66836	0.00762235	0.0405635	0	0.02	0	0.05	0.07	0.02	LPAR4	chrX	protein_coding	lysophosphatidic acid receptor 4
ENSG00000171860.5	148.969	1.6809	0.34179	4.91795	8.74571e-07	1.31747e-05	0.45	0.48	0.58	2.16	1.25	1.14	C3AR1	chr12	protein_coding	complement C3a receptor 1
ENSG00000140044.13	728.037	1.38904	0.366822	3.78669	0.000152667	0.00140226	1.19	1.43	2.15	2.68	3.42	5.52	JDP2	chr14	protein_coding	Jun dimerization protein 2
ENSG00000008300.17	1447.8	1.20622	0.264628	4.55817	5.16001e-06	6.69245e-05	1.41	1.34	1.93	3.03	3.29	3.77	CELSR3	chr3	protein_coding	cadherin EGF LAG seven-pass G-type receptor 3
ENSG00000168685.15	1167.67	2.34207	0.491827	4.76198	1.91698e-06	2.72686e-05	3.01	0.67	0.99	7.68	7.54	7.23	IL7R	chr5	protein_coding	interleukin 7 receptor
ENSG00000177707.11	6822.16	1.97276	0.301549	6.54209	6.06666e-11	1.66182e-09	11.57	7.51	7.42	41.07	31.25	25.77	NECTIN3	chr3	protein_coding	nectin cell adhesion molecule 3
ENSG00000165359.16	293.689	1.10672	0.317052	3.49065	0.000481843	0.00388367	0.48	0.76	0.69	1.77	1.1	1.03	INTS6L	chrX	protein_coding	integrator complex subunit 6 like
ENSG00000113407.14	13557.6	1.00124	0.205109	4.8815	1.05281e-06	1.56667e-05	50.91	52.77	53.59	93.56	94.92	105.67	TARS1	chr5	protein_coding	threonyl-tRNA synthetase 1
ENSG00000198768.11	5337.55	2.53451	0.386794	6.5526	5.65447e-11	1.55074e-09	9.05	5.09	13.4	39.71	61.38	47.65	APCDD1L	chr20	protein_coding	APC down-regulated 1 like
ENSG00000127083.8	9.12066	3.34792	1.03307	3.24074	0.00119221	0.00852642	0.02	0.01	0	0.11	0.12	0.03	OMD	chr9	protein_coding	osteomodulin
ENSG00000140600.17	10.7711	3.07592	0.90302	3.40626	0.000658604	0.00512691	0.04	0.01	0	0.14	0.17	0.09	SH3GL3	chr15	protein_coding	SH3 domain containing GRB2 like 3, endophilin A3
ENSG00000182310.15	110.383	2.17713	0.450077	4.83723	1.3166e-06	1.92106e-05	0.14	0.32	0.26	0.71	0.74	1.59	SPACA6	chr19	protein_coding	sperm acrosome associated 6
ENSG00000177303.10	426.975	1.11731	0.228114	4.89801	9.68109e-07	1.44805e-05	1.16	1.24	1.06	2.39	2.15	2.48	CASKIN2	chr17	protein_coding	CASK interacting protein 2
ENSG00000179222.18	1662.22	9.617	0.512516	18.7643	1.47972e-78	2.45517e-75	0.02	0.02	0.02	9.49	11.94	16.69	MAGED1	chrX	protein_coding	MAGE family member D1
ENSG00000091986.16	3094.31	3.11425	0.33957	9.17117	4.67924e-20	2.92976e-18	1.55	1.19	0.89	13.73	9.17	6.74	CCDC80	chr3	protein_coding	coiled-coil domain containing 80
ENSG00000176165.12	929.628	1.11507	0.343508	3.24612	0.00116988	0.00839259	3.51	3.69	5.26	12.12	7.95	5.38	FOXG1	chr14	protein_coding	forkhead box G1
ENSG00000067840.13	52.6163	6.32107	0.817698	7.73032	1.07275e-14	4.31869e-13	0.01	0.01	0.01	0.48	0.49	0.69	PDZD4	chrX	protein_coding	PDZ domain containing 4
ENSG00000168734.14	590.913	1.02483	0.262296	3.90714	9.33945e-05	0.000912689	3.6	3.3	4.78	6.97	7.51	7.75	PKIG	chr20	protein_coding	cAMP-dependent protein kinase inhibitor gamma
ENSG00000129159.9	6.19259	4.16958	1.32863	3.13826	0.00169955	0.0116114	0	0	0	0.02	0.02	0.01	KCNC1	chr11	protein_coding	potassium voltage-gated channel subfamily C member 1
ENSG00000110427.17	181.36	5.07937	0.404583	12.5546	3.75111e-36	6.50258e-34	0.03	0.02	0.01	0.74	0.59	0.48	KIAA1549L	chr11	protein_coding	KIAA1549 like
ENSG00000088543.15	158.413	3.46824	0.398247	8.70876	3.07204e-18	1.69906e-16	0.16	0.13	0.31	2.67	1.53	2.06	C3orf18	chr3	protein_coding	chromosome 3 open reading frame 18
ENSG00000171812.13	41.8809	1.87895	0.46116	4.0744	4.61331e-05	0.00048644	0.1	0.11	0.07	0.22	0.33	0.43	COL8A2	chr1	protein_coding	collagen type VIII alpha 2 chain
ENSG00000180660.8	12.6806	2.94025	0.833255	3.52863	0.000417718	0.00342143	0.02	0.02	0.04	0.33	0.12	0.1	MAB21L1	chr13	protein_coding	mab-21 like 1
ENSG00000155980.13	61.7271	1.85708	0.37892	4.90099	9.53565e-07	1.42813e-05	0.05	0.07	0.04	0.17	0.16	0.22	KIF5A	chr12	protein_coding	kinesin family member 5A
ENSG00000167619.13	73.9513	1.60002	0.414924	3.85618	0.000115173	0.00109556	0.22	0.23	0.3	0.5	0.59	1.04	TMEM145	chr19	protein_coding	transmembrane protein 145
ENSG00000156313.15	581.421	1.15594	0.308126	3.75152	0.000175764	0.00158433	1.29	0.94	0.95	1.8	2.77	2.03	RPGR	chrX	protein_coding	retinitis pigmentosa GTPase regulator
ENSG00000122862.5	406.021	8.28336	0.59817	13.8478	1.31124e-43	3.34712e-41	0.04	0.02	0.1	15.19	18.25	12.49	SRGN	chr10	protein_coding	serglycin
ENSG00000162614.19	510.505	1.44604	0.358691	4.03143	5.54383e-05	0.000573109	2.03	1.69	0.85	3.42	4.3	3.9	NEXN	chr1	protein_coding	nexilin F-actin binding protein
ENSG00000177096.9	625.64	2.07136	0.300349	6.89653	5.32882e-12	1.65707e-10	2.49	1.83	2.93	7.88	9.51	11.09	PHETA2	chr22	protein_coding	PH domain containing endocytic trafficking adaptor 2
ENSG00000269927.1	309.653	1.7482	0.373373	4.68218	2.83838e-06	3.88755e-05	0.96	1.81	2.2	4.49	4.14	6.92	RP6-91H8.3	chr14	lncRNA	--
ENSG00000110619.18	2866.9	1.03359	0.340847	3.03241	0.00242611	0.0156414	3.64	4.02	6.23	6.55	7.91	12.05	CARS1	chr11	protein_coding	cysteinyl-tRNA synthetase 1
ENSG00000171105.14	249.931	4.15149	0.328209	12.6489	1.13455e-36	2.04299e-34	0.05	0.06	0.08	0.97	0.86	1.2	INSR	chr19	protein_coding	insulin receptor
ENSG00000136205.17	6819.25	1.09863	0.241558	4.54809	5.41341e-06	6.98213e-05	10.33	9.82	7.19	19.78	17.2	17.89	TNS3	chr7	protein_coding	tensin 3
ENSG00000111252.11	5008.01	3.13032	0.288229	10.8605	1.7771e-27	1.80263e-25	4.81	3.8	4.69	27	40.47	40.98	SH2B3	chr12	protein_coding	SH2B adaptor protein 3
ENSG00000155760.3	465.58	1.28813	0.280147	4.59806	4.26443e-06	5.61556e-05	1.17	1.51	1.7	3.1	2.8	4.09	FZD7	chr2	protein_coding	frizzled class receptor 7
ENSG00000279164.1	9.198	2.39212	0.881365	2.71411	0.00664544	0.0362194	0.05	0.07	0	0.23	0.17	0.18	RP4-737E23.5	chr20	TEC	--
ENSG00000101230.6	64.1333	2.69194	0.423084	6.36266	1.98287e-10	5.08951e-09	0.08	0.15	0.19	0.8	0.95	0.73	ISM1	chr20	protein_coding	isthmin 1
ENSG00000197405.8	142.598	1.9018	0.699058	2.72051	0.00651807	0.0356422	0.22	0.19	1.09	0.6	1.39	3.22	C5AR1	chr19	protein_coding	complement C5a receptor 1
ENSG00000127528.6	62.2527	1.73025	0.560562	3.08663	0.00202441	0.0134665	0.18	0.22	0.36	0.28	0.81	1.24	KLF2	chr19	protein_coding	Kruppel like factor 2
ENSG00000138613.14	185.493	1.36121	0.290069	4.69273	2.69588e-06	3.71206e-05	0.4	0.49	0.53	1.28	1.21	0.91	APH1B	chr15	protein_coding	aph-1 homolog B, gamma-secretase subunit
ENSG00000183186.8	14.837	2.58492	0.714932	3.61562	0.000299626	0.00255133	0.04	0.05	0.02	0.14	0.15	0.28	C2CD4C	chr19	protein_coding	C2 calcium dependent domain containing 4C
ENSG00000144802.11	1146.54	1.16543	0.252072	4.6234	3.77502e-06	5.03098e-05	2.38	3.27	3.25	7.53	5.2	6	NFKBIZ	chr3	protein_coding	NFKB inhibitor zeta
ENSG00000223523.1	4.03871	5.4908	1.56263	3.51383	0.000441692	0.0035975	0	0	0	0.29	0.18	0.23	AC079613.1	chr2	lncRNA	--
ENSG00000166016.6	2146.27	1.43836	0.377761	3.8076	0.000140324	0.00130123	7.19	5.67	4.34	8.25	15.49	19.55	ABTB2	chr11	protein_coding	ankyrin repeat and BTB domain containing 2
ENSG00000142694.7	202.872	1.34727	0.330632	4.07484	4.6046e-05	0.000485741	1.47	2.29	3.08	5.55	4.82	5.91	EVA1B	chr1	protein_coding	eva-1 homolog B
ENSG00000125772.14	1268.64	1.38779	0.256366	5.4133	6.18738e-08	1.11502e-06	1.97	2.22	2.77	4.99	5.89	6.09	GPCPD1	chr20	protein_coding	glycerophosphocholine phosphodiesterase 1
ENSG00000158258.16	50.2406	3.00847	0.597759	5.03292	4.83059e-07	7.60229e-06	0.02	0.03	0.01	0.1	0.09	0.24	CLSTN2	chr3	protein_coding	calsyntenin 2
ENSG00000164161.10	77.924	4.30505	0.521474	8.25553	1.5123e-16	7.11117e-15	0.02	0.02	0	0.35	0.31	0.2	HHIP	chr4	protein_coding	hedgehog interacting protein
ENSG00000286231.1	96.6319	1.29472	0.479279	2.70139	0.006905	0.0373449	0.58	0.64	1.51	1.74	1.42	3.13	RP11-295M18.8	chr1	protein_coding	--
ENSG00000139364.11	16.8477	4.0174	0.959924	4.18513	2.85008e-05	0.000312286	0	0.01	0	0.02	0.03	0.08	TMEM132B	chr12	protein_coding	transmembrane protein 132B
ENSG00000134871.19	30877.9	2.27439	0.285141	7.97636	1.50709e-15	6.51923e-14	14.42	12.06	14.13	50.96	78.19	53.5	COL4A2	chr13	protein_coding	collagen type IV alpha 2 chain
ENSG00000255345.1	15.8192	1.76914	0.661303	2.67523	0.00746781	0.0399264	0.07	0.09	0.06	0.32	0.1	0.29	CTD-2337I7.1	chr11	lncRNA	--
ENSG00000147082.18	75.5316	1.0018	0.355046	2.82159	0.00477858	0.0276674	0.21	0.21	0.26	0.36	0.53	0.38	CCNB3	chrX	protein_coding	cyclin B3
ENSG00000255364.1	39.7502	2.52987	0.581085	4.35371	1.33854e-05	0.000157194	0.9	0.41	0.26	2.78	4	1.65	SMILR	chr8	lncRNA	smooth muscle induced lncRNA, enhancer of proliferation
ENSG00000237525.7	11.4625	2.1523	0.828871	2.59667	0.00941326	0.0483121	0.02	0.03	0.05	0.04	0.19	0.18	AC012668.2	chr2	lncRNA	--
ENSG00000228459.4	4.9837	5.7969	1.5049	3.85201	0.000117151	0.00111255	0	0	0	0.04	0.06	0.06	LINC01546	chrX	lncRNA	long intergenic non-protein coding RNA 1546
ENSG00000166741.8	7261.19	1.13516	0.346229	3.27862	0.00104314	0.00757698	37.34	28.54	63.51	88.53	71.94	106.59	NNMT	chr11	protein_coding	nicotinamide N-methyltransferase
ENSG00000254554.1	17.5912	1.8055	0.632747	2.85343	0.00432504	0.0254786	0.3	0.31	0.12	0.54	0.7	1.11	RP11-351I24.1	chr11	lncRNA	--
ENSG00000157350.13	834.927	1.34275	0.257077	5.22315	1.75906e-07	2.95667e-06	0.97	1.15	1.48	2.82	2.68	3.03	ST3GAL2	chr16	protein_coding	ST3 beta-galactoside alpha-2,3-sialyltransferase 2
ENSG00000163874.11	2393.17	2.49145	0.399764	6.2323	4.59636e-10	1.12625e-08	4.16	4.16	8.99	21.63	26.95	42.2	ZC3H12A	chr1	protein_coding	zinc finger CCCH-type containing 12A
ENSG00000226237.2	40.4645	2.31248	0.616375	3.75173	0.000175615	0.00158386	0.04	0.02	0.14	0.43	0.25	0.26	GAS1RR	chr9	lncRNA	GAS1 adjacent regulatory RNA
ENSG00000106546.14	7453.41	2.41453	0.232202	10.3984	2.5214e-25	2.27014e-23	6.14	8.21	7.37	43.14	32.84	32.53	AHR	chr7	protein_coding	aryl hydrocarbon receptor
ENSG00000214140.11	4.87401	3.17149	1.2247	2.58961	0.00960851	0.0490865	0	0	0.01	0.05	0.03	0.04	PRCD	chr17	protein_coding	photoreceptor disc component
ENSG00000167157.11	133.113	7.34451	0.750933	9.78051	1.36516e-22	1.01965e-20	0	0.1	0	3.51	4.94	5.52	PRRX2	chr9	protein_coding	paired related homeobox 2
ENSG00000168542.16	1144.55	6.36616	0.566498	11.2377	2.66101e-29	3.07525e-27	0.07	0.02	0.21	6.36	8.47	8.24	COL3A1	chr2	protein_coding	collagen type III alpha 1 chain
ENSG00000183853.18	7237.41	1.28712	0.238315	5.40092	6.62996e-08	1.18925e-06	13.79	12.15	13.61	27.48	34.14	28.41	KIRREL1	chr1	protein_coding	kirre like nephrin family adhesion molecule 1
ENSG00000254887.1	7.18344	5.32807	1.49792	3.55697	0.000375157	0.00311344	0.03	0	0	0.14	0.23	0.7	CTC-378H22.1	chr19	lncRNA	--
ENSG00000282278.1	12.1256	6.09589	1.35154	4.51032	6.47286e-06	8.21629e-05	0	0	0.01	0.33	0.19	0.14	RP11-231C18.3	chr4	protein_coding	--
ENSG00000259867.6	32.6356	5.29256	0.904139	5.8537	4.80758e-09	1.01339e-07	0.01	0	0.01	0.07	0.19	0.33	RP11-525K10.3	chr16	lncRNA	--
ENSG00000215068.8	82.0101	1.54003	0.389207	3.95684	7.5948e-05	0.000758142	0.16	0.21	0.19	0.79	0.38	0.4	AC025171.1	chr5	lncRNA	--
ENSG00000130508.11	11035.6	1.43848	0.227673	6.31818	2.64662e-10	6.72629e-09	12.54	14.89	11.76	30	34.24	34.68	PXDN	chr2	protein_coding	peroxidasin
ENSG00000153707.18	312.546	7.08743	0.499897	14.1778	1.25735e-45	3.60581e-43	0.02	0.01	0	1.44	1.21	1.11	PTPRD	chr9	protein_coding	protein tyrosine phosphatase receptor type D
ENSG00000119865.9	707.154	2.16148	0.328642	6.57703	4.79951e-11	1.32724e-09	1.8	2.48	1.13	9.28	6.38	7.04	CNRIP1	chr2	protein_coding	cannabinoid receptor interacting protein 1
ENSG00000114353.17	13679.6	1.52375	0.24749	6.15683	7.42135e-10	1.76992e-08	20.35	23.42	26.94	59.62	54.6	75.9	GNAI2	chr3	protein_coding	G protein subunit alpha i2
ENSG00000172164.15	206.429	1.85744	0.284566	6.5273	6.69677e-11	1.81304e-09	0.29	0.31	0.38	0.96	1.16	1.17	SNTB1	chr8	protein_coding	syntrophin beta 1
ENSG00000154556.18	1812.52	2.27484	0.477046	4.7686	1.85512e-06	2.64697e-05	0.39	0.58	1.71	4.71	3.58	3.89	SORBS2	chr4	protein_coding	sorbin and SH3 domain containing 2
ENSG00000109738.11	17.3485	3.82946	0.788471	4.85683	1.19282e-06	1.75813e-05	0.03	0.01	0.01	0.29	0.25	0.13	GLRB	chr4	protein_coding	glycine receptor beta
ENSG00000103544.15	824.469	1.04129	0.219911	4.73504	2.19013e-06	3.08518e-05	1.34	1.41	1.34	2.56	2.39	2.93	VPS35L	chr16	protein_coding	VPS35 endosomal protein sorting factor like
ENSG00000117122.14	202.683	1.59218	0.387751	4.10618	4.0225e-05	0.0004298	0.6	1.41	0.77	1.98	2.43	3.34	MFAP2	chr1	protein_coding	microfibril associated protein 2
ENSG00000286016.1	11.7529	7.035	1.36087	5.16949	2.3473e-07	3.87805e-06	0	0	0	0.21	0.39	0.4	RP11-955H22.5	chr12	lncRNA	--
ENSG00000262880.1	29.8188	1.79935	0.474118	3.79516	0.000147547	0.00136169	0.12	0.15	0.23	0.64	0.45	0.54	RP11-104H15.7	chr17	lncRNA	--
ENSG00000151376.18	19.3501	1.63639	0.592711	2.76085	0.00576504	0.0324252	0.04	0.06	0.08	0.17	0.11	0.26	ME3	chr11	protein_coding	malic enzyme 3
ENSG00000250303.4	39.1624	1.22742	0.411885	2.98001	0.0028824	0.0181182	0.08	0.13	0.08	0.25	0.21	0.18	LINC02762	chr11	lncRNA	long intergenic non-protein coding RNA 2762
ENSG00000104415.14	514.388	7.45399	0.478189	15.5879	8.79281e-55	3.78237e-52	0.01	0.01	0.06	4.76	3.9	5.03	CCN4	chr8	protein_coding	cellular communication network factor 4
ENSG00000264107.1	12.2752	2.1407	0.74662	2.86719	0.00414138	0.0245973	0.24	0.1	0.34	0.62	0.81	1.38	MIR4733HG	chr17	lncRNA	MIR4733 host gene
ENSG00000159403.18	1082.88	1.22088	0.427996	2.85254	0.00433708	0.0255247	2	1.71	4.59	4.4	5.33	8.31	C1R	chr12	protein_coding	complement C1r
ENSG00000275180.1	49.5298	1.53638	0.372634	4.12302	3.7394e-05	0.000401955	1.35	1.43	1.06	3.91	3.27	3.24	RP11-631N16.4	chr12	lncRNA	--
ENSG00000150687.12	6778.5	2.90386	0.399331	7.27182	3.54682e-13	1.21339e-11	5.52	2.9	1.87	21.35	27.36	23.38	PRSS23	chr11	protein_coding	serine protease 23
ENSG00000115170.16	2214.75	1.37144	0.286562	4.78585	1.70268e-06	2.44447e-05	2.53	2.66	4.11	6.89	8.21	7.33	ACVR1	chr2	protein_coding	activin A receptor type 1
ENSG00000259712.1	10.856	2.68757	0.819749	3.27853	0.00104349	0.0075771	0.04	0.16	0.15	0.44	0.92	0.66	CTD-2184D3.5	chr15	lncRNA	--
ENSG00000223382.5	6.86603	6.26109	1.51946	4.12061	3.7787e-05	0.000405617	0	0	0	0.12	0.27	0.06	LINC01778	chr1	lncRNA	long intergenic non-protein coding RNA 1778
ENSG00000005249.13	363.58	2.7394	0.412705	6.63768	3.18658e-11	8.98315e-10	0.73	0.66	0.25	3.72	4	2.55	PRKAR2B	chr7	protein_coding	protein kinase cAMP-dependent type II regulatory subunit beta
ENSG00000283563.1	18.4732	2.31939	0.620361	3.73877	0.000184924	0.00165343	0.05	0.04	0.05	0.12	0.24	0.24	RP11-9J18.1	chr3	protein_coding	--
ENSG00000124785.9	183.664	7.54884	0.6514	11.5886	4.706e-31	6.28251e-29	0.02	0.02	0.02	4.03	3.38	3.69	NRN1	chr6	protein_coding	neuritin 1
ENSG00000134339.9	44.8399	1.94851	0.732228	2.66107	0.00778933	0.0412536	0.24	0.06	0.31	0.21	0.56	1.42	SAA2	chr11	protein_coding	serum amyloid A2
ENSG00000180447.7	2037.27	2.07104	0.393303	5.26577	1.39602e-07	2.40031e-06	4.51	3.88	10.04	25	18.5	29.3	GAS1	chr9	protein_coding	growth arrest specific 1
ENSG00000173273.16	2651.68	1.03593	0.306742	3.3772	0.00073227	0.00560089	2.92	4.01	2.18	7.17	5.81	4.49	TNKS	chr8	protein_coding	tankyrase
ENSG00000166920.13	156.325	2.03467	0.449439	4.52713	5.97888e-06	7.63935e-05	0.91	1.83	0.65	3.36	6.02	3.33	C15orf48	chr15	protein_coding	chromosome 15 open reading frame 48
ENSG00000206538.9	4092.08	1.05387	0.390251	2.70049	0.00692364	0.0374282	4.96	3.07	7.39	7.35	13.21	9.2	VGLL3	chr3	protein_coding	vestigial like family member 3
ENSG00000166396.13	2315.51	1.07361	0.264595	4.05757	4.95868e-05	0.00051932	16.66	14.22	10.98	27.36	23.81	31.46	SERPINB7	chr18	protein_coding	serpin family B member 7
ENSG00000148175.13	218.074	4.44203	0.436161	10.1844	2.32857e-24	2.00334e-22	0.22	0.07	0.15	4.26	2.64	2.21	STOM	chr9	protein_coding	stomatin
ENSG00000001036.14	4601.08	2.07663	0.217104	9.56516	1.12027e-21	7.83816e-20	16.63	15.33	14.31	68.91	59.01	55.17	FUCA2	chr6	protein_coding	alpha-L-fucosidase 2
ENSG00000138741.11	71.6678	4.31756	0.522798	8.25857	1.47432e-16	6.94667e-15	0.01	0.04	0.01	0.46	0.31	0.26	TRPC3	chr4	protein_coding	transient receptor potential cation channel subfamily C member 3
ENSG00000041982.16	11648.8	2.60228	0.237211	10.9703	5.30877e-28	5.48077e-26	9.75	7.51	8.01	46.92	50.71	45.94	TNC	chr9	protein_coding	tenascin C
ENSG00000181617.6	19.4568	4.85576	1.0235	4.74426	2.09274e-06	2.95874e-05	0.09	0.05	0.05	0.9	3.38	0.68	FDCSP	chr4	protein_coding	follicular dendritic cell secreted protein
ENSG00000113273.17	1095.48	1.19329	0.236947	5.03609	4.75135e-07	7.48265e-06	1.92	2.01	1.63	3.99	4.33	3.53	ARSB	chr5	protein_coding	arylsulfatase B
ENSG00000105520.10	814.417	1.57435	0.297641	5.28942	1.22705e-07	2.12552e-06	2.74	2.63	3.89	7.04	8.06	10.66	PLPPR2	chr19	protein_coding	phospholipid phosphatase related 2
ENSG00000286791.1	48.3183	9.07327	1.35902	6.67632	2.45012e-11	6.97474e-10	0	0	0	0.42	1.72	3.04	RP11-575F12.5	chr12	lncRNA	--
ENSG00000119042.17	1095.89	1.14871	0.292702	3.92452	8.6904e-05	0.000856104	1.74	1.36	1.5	3.29	3.89	2.34	SATB2	chr2	protein_coding	SATB homeobox 2
ENSG00000245857.3	65.7449	1.36521	0.446996	3.05418	0.00225674	0.0147667	0.18	0.55	0.37	1.15	0.66	0.87	GS1-24F4.2	chr8	lncRNA	--
ENSG00000100934.15	11835.5	1.44307	0.247363	5.83381	5.41771e-09	1.13071e-07	16.15	18.3	20.06	55.25	47.05	36.54	SEC23A	chr14	protein_coding	SEC23 homolog A, COPII coat complex component
ENSG00000198729.5	194.706	2.72222	0.599928	4.53758	5.69037e-06	7.31094e-05	0.95	0.48	0.27	1.22	6.13	2.96	PPP1R14C	chr6	protein_coding	protein phosphatase 1 regulatory inhibitor subunit 14C
ENSG00000228203.7	308.35	1.73178	0.276719	6.25828	3.89245e-10	9.67034e-09	0.52	0.65	0.62	2.13	2	1.44	GRASLND	chr2	lncRNA	glycosaminoglycan regulatory associated long non-coding RNA
ENSG00000127954.13	28341.6	1.70012	0.418645	4.061	4.88639e-05	0.000513137	21.95	15.63	50.07	103.34	69.73	95.49	STEAP4	chr7	protein_coding	STEAP4 metalloreductase
ENSG00000099994.11	20.0228	1.98157	0.655285	3.02399	0.00249467	0.0160229	0.03	0.02	0.07	0.09	0.13	0.22	SUSD2	chr22	protein_coding	sushi domain containing 2
ENSG00000214719.13	885.306	1.18543	0.245471	4.82919	1.37089e-06	1.99277e-05	1.21	1.73	1.67	3.74	3.03	3.06	AC005562.1	chr17	lncRNA	--
ENSG00000183763.9	648.863	1.22022	0.269469	4.52824	5.94766e-06	7.60365e-05	3.21	2.55	3.07	6.27	5.19	7.88	TRAIP	chr3	protein_coding	TRAF interacting protein
ENSG00000128408.9	9.77718	2.50489	0.813493	3.07918	0.00207574	0.0137333	0.04	0.05	0.03	0.24	0.26	0.13	RIBC2	chr22	protein_coding	RIB43A domain with coiled-coils 2
ENSG00000248890.2	15.7869	2.22601	0.777633	2.86254	0.00420261	0.0249037	0.11	0.08	0	0.29	0.3	0.25	HHIP-AS1	chr4	lncRNA	HHIP antisense RNA 1
ENSG00000133121.21	1135.82	2.0098	0.400594	5.01706	5.24685e-07	8.21842e-06	1.56	1.74	0.7	3.98	6.82	4.1	STARD13	chr13	protein_coding	StAR related lipid transfer domain containing 13
ENSG00000109790.18	6923.77	1.15251	0.301204	3.82635	0.000130055	0.00121718	13.53	11.98	9.17	21.06	30.67	19.97	KLHL5	chr4	protein_coding	kelch like family member 5
ENSG00000196104.11	10.8701	5.01661	1.20386	4.1671	3.08501e-05	0.000336282	0.01	0.01	0	0.14	0.11	0.08	SPOCK3	chr4	protein_coding	SPARC (osteonectin), cwcv and kazal like domains proteoglycan 3
ENSG00000122694.16	179.298	1.02069	0.301718	3.38293	0.000717164	0.00550893	0.7	1.23	0.96	2.1	1.69	1.67	GLIPR2	chr9	protein_coding	GLI pathogenesis related 2
ENSG00000003756.17	2586.26	1.24759	0.244297	5.10684	3.27597e-07	5.28454e-06	3.07	3.6	4.31	7.82	7.34	9.21	RBM5	chr3	protein_coding	RNA binding motif protein 5
ENSG00000213886.4	6.63502	6.20945	1.54539	4.01803	5.86864e-05	0.000602398	0	0	0	0.46	0.49	0.08	UBD	chr6	protein_coding	ubiquitin D
ENSG00000119669.5	929.239	1.67566	0.229452	7.30287	2.81688e-13	9.79541e-12	2.33	3.04	2.54	8.93	7.49	7.19	IRF2BPL	chr14	protein_coding	interferon regulatory factor 2 binding protein like
ENSG00000039560.14	5285.62	1.54913	0.265859	5.82691	5.64622e-09	1.17418e-07	9.49	9.99	6.85	20.53	25.23	26	RAI14	chr5	protein_coding	retinoic acid induced 14
ENSG00000197977.4	285.02	2.98715	0.604536	4.94123	7.76295e-07	1.17937e-05	0.56	0.56	0.07	4.1	3.26	1.47	ELOVL2	chr6	protein_coding	ELOVL fatty acid elongase 2
ENSG00000225649.6	3.33488	4.18199	1.60572	2.60443	0.0092027	0.0473465	0	0	0	0.02	0.02	0.04	AC064875.2	chr2	lncRNA	--
ENSG00000285283.1	14914.2	1.00974	0.260748	3.87246	0.000107741	0.0010329	175.95	160.16	228.38	309.66	357.99	393.55	RP1-65P5.6	chr11	protein_coding	--
ENSG00000108256.9	11875	1.2415	0.275299	4.50964	6.49389e-06	8.22949e-05	16.73	17.13	14.25	42.53	38.81	25.16	NUFIP2	chr17	protein_coding	nuclear FMR1 interacting protein 2
ENSG00000184702.20	75.5688	1.62371	0.409967	3.9606	7.47608e-05	0.00074822	0.23	0.14	0.22	0.42	0.51	0.79	SEPTIN5	chr22	protein_coding	septin 5
ENSG00000116852.15	340.97	2.72863	0.404948	6.73823	1.60331e-11	4.67292e-10	0.12	0.24	0.19	0.72	0.95	1.69	KIF21B	chr1	protein_coding	kinesin family member 21B
ENSG00000125835.19	5007.95	1.09278	0.269817	4.05009	5.11989e-05	0.000534036	59.8	57.22	68.24	106.49	103.97	159.2	SNRPB	chr20	protein_coding	small nuclear ribonucleoprotein polypeptides B and B1
ENSG00000122729.19	4170.21	1.5894	0.259682	6.12058	9.32373e-10	2.17451e-08	5.82	5.87	8.71	19.39	17.83	20.26	ACO1	chr9	protein_coding	aconitase 1
ENSG00000222022.1	609.678	1.18345	0.408749	2.89529	0.00378811	0.0227905	10.48	10.2	26.25	28.27	30.75	40.59	AC112721.1	chr2	lncRNA	--
ENSG00000170921.15	4751.22	1.1809	0.217644	5.42583	5.76849e-08	1.0444e-06	2.9	3.31	3.23	6.96	5.62	7.46	TANC2	chr17	protein_coding	tetratricopeptide repeat, ankyrin repeat and coiled-coil containing 2
ENSG00000135414.10	304.327	1.26554	0.252459	5.01286	5.36256e-07	8.38835e-06	0.47	0.51	0.53	1.16	0.94	1.3	GDF11	chr12	protein_coding	growth differentiation factor 11
ENSG00000148848.15	1995.82	4.2344	0.333833	12.6842	7.23715e-37	1.32372e-34	0.62	0.51	0.37	11.05	9.75	5.84	ADAM12	chr10	protein_coding	ADAM metallopeptidase domain 12
ENSG00000139410.15	149.131	1.06684	0.367474	2.90316	0.00369416	0.022341	0.97	1.01	1.46	1.9	1.64	3.21	SDSL	chr12	protein_coding	serine dehydratase like
ENSG00000224272.2	9.33233	6.70109	1.45255	4.61331	3.96301e-06	5.26039e-05	0	0	0	0.08	0.15	0.34	AC114730.3	chr2	lncRNA	--
ENSG00000181104.7	235.523	2.65661	0.375649	7.07206	1.52645e-12	4.95223e-11	0.41	0.47	0.33	3.16	2.62	1.34	F2R	chr5	protein_coding	coagulation factor II thrombin receptor
ENSG00000138449.11	23.2446	2.03433	0.613862	3.31398	0.000919766	0.00679772	0.05	0.06	0.05	0.37	0.14	0.12	SLC40A1	chr2	protein_coding	solute carrier family 40 member 1
ENSG00000156113.24	1140.33	10.4516	0.710549	14.7092	5.63019e-49	1.92329e-46	0	0	0	1.72	1.18	1.13	KCNMA1	chr10	protein_coding	potassium calcium-activated channel subfamily M alpha 1
ENSG00000167862.10	747.299	1.18309	0.250736	4.71849	2.37598e-06	3.3188e-05	9.9	10.65	10.03	24.29	16.26	24.71	MRPL58	chr17	protein_coding	mitochondrial ribosomal protein L58
ENSG00000166073.11	4557.04	1.43228	0.482183	2.97041	0.00297398	0.0185906	18.13	5.73	16.24	17.47	38.21	45.28	GPR176	chr15	protein_coding	G protein-coupled receptor 176
ENSG00000159217.10	4.92533	3.81376	1.38507	2.75349	0.00589643	0.0329964	0	0	0	0.04	0.01	0.01	IGF2BP1	chr17	protein_coding	insulin like growth factor 2 mRNA binding protein 1
ENSG00000125844.16	11392.6	1.93337	0.433615	4.45874	8.24445e-06	0.000102084	13	10.7	26.4	34.47	60.4	83.04	RRBP1	chr20	protein_coding	ribosome binding protein 1
ENSG00000204428.12	68.1778	1.16667	0.371503	3.1404	0.00168718	0.0115405	0.38	0.51	0.31	0.73	0.72	1.04	LY6G5C	chr6	protein_coding	lymphocyte antigen 6 family member G5C
ENSG00000181035.14	90.7739	1.32449	0.444466	2.97996	0.00288282	0.0181182	0.13	0.26	0.44	0.71	0.49	0.74	SLC25A42	chr19	protein_coding	solute carrier family 25 member 42
ENSG00000273899.5	469.803	1.00767	0.258191	3.90281	9.50809e-05	0.00092644	2.1	2.15	2.2	3.49	3.71	4.91	NOL12	chr22	protein_coding	nucleolar protein 12
ENSG00000236432.8	33.0445	1.53572	0.502006	3.05917	0.00221948	0.0145557	0.03	0.03	0.02	0.12	0.05	0.05	MFF-DT	chr2	lncRNA	MFF divergent transcript
ENSG00000227954.7	25.9931	3.38298	0.623112	5.42918	5.66151e-08	1.02788e-06	0	0.02	0.02	0.17	0.11	0.13	TARID	chr6	lncRNA	TCF21 antisense RNA inducing promoter demethylation
ENSG00000144642.22	117.407	2.29373	0.443212	5.17524	2.27624e-07	3.7687e-06	0.07	0.05	0.03	0.28	0.31	0.14	RBMS3	chr3	protein_coding	RNA binding motif single stranded interacting protein 3
ENSG00000132646.11	6065.74	1.18777	0.260504	4.55949	5.12777e-06	6.65543e-05	70.27	76.7	48.69	160.89	124.75	132.39	PCNA	chr20	protein_coding	proliferating cell nuclear antigen
ENSG00000168615.13	10199.6	1.16476	0.307365	3.7895	0.00015095	0.00138978	9.41	10.31	6.64	23.9	18.7	12.86	ADAM9	chr8	protein_coding	ADAM metallopeptidase domain 9
ENSG00000244041.7	54.5847	1.64982	0.426773	3.8658	0.000110726	0.00105802	0.17	0.32	0.21	0.93	0.46	0.67	LINC01011	chr6	lncRNA	long intergenic non-protein coding RNA 1011
ENSG00000035862.12	7433.76	1.35246	0.245194	5.51586	3.47072e-08	6.49126e-07	16.88	16.18	21.94	40.94	41.64	48.76	TIMP2	chr17	protein_coding	TIMP metallopeptidase inhibitor 2
ENSG00000214455.4	67.429	1.48795	0.368168	4.04151	5.31082e-05	0.000551229	1.01	0.93	0.93	2.94	2.81	1.79	RCN1P2	chr13	processed_pseudogene	reticulocalbin 1 pseudogene 2
ENSG00000232693.2	8.51093	3.59426	0.981038	3.66374	0.000248561	0.002152	0.09	0.05	0.04	0.68	0.63	0.75	AC012370.2	chr2	lncRNA	--
ENSG00000071127.17	16380.3	1.05459	0.352397	2.99261	0.00276607	0.0174791	30.24	23.24	47.09	47.37	66.98	80.38	WDR1	chr4	protein_coding	WD repeat domain 1
ENSG00000026508.20	117762	1.02065	0.286391	3.56381	0.000365507	0.00304549	211.56	161.47	202.28	279	428.72	378.67	CD44	chr11	protein_coding	CD44 molecule (Indian blood group)
ENSG00000264808.1	10.6877	2.01149	0.774086	2.59853	0.00936238	0.0481041	0.19	0.2	0.03	0.54	0.41	0.61	RP11-802D6.1	chr17	lncRNA	--
ENSG00000134874.18	896.751	1.3804	0.283308	4.87245	1.10224e-06	1.63394e-05	1.48	1.82	1.06	4.31	3.12	3.22	DZIP1	chr13	protein_coding	DAZ interacting zinc finger protein 1
ENSG00000274718.1	24.0874	2.37656	0.633117	3.75375	0.000174211	0.00157461	0.09	0.02	0.09	0.3	0.41	0.22	RP11-346C4.3	chr13	lncRNA	--
ENSG00000167889.13	303.343	1.61619	0.3573	4.52334	6.08713e-06	7.76188e-05	0.58	0.55	0.59	1.25	1.18	2.49	MGAT5B	chr17	protein_coding	alpha-1,6-mannosylglycoprotein 6-beta-N-acetylglucosaminyltransferase B
ENSG00000236609.4	2.70831	4.91355	1.80411	2.72353	0.00645889	0.0353853	0	0	0	0.03	0.01	0.06	ZNF853	chr7	protein_coding	zinc finger protein 853
ENSG00000162407.9	648.958	3.50184	0.301278	11.6233	3.13815e-31	4.288e-29	0.37	0.56	0.55	6.89	4.7	4.19	PLPP3	chr1	protein_coding	phospholipid phosphatase 3
ENSG00000229644.6	398.883	1.22443	0.325176	3.76542	0.000166267	0.00151163	2.61	1.88	2.54	3.78	6.44	5.04	NAMPTP1	chr10	processed_pseudogene	nicotinamide phosphoribosyltransferase pseudogene 1
ENSG00000072840.13	13.4346	2.41841	0.800551	3.02093	0.00252002	0.0161661	0.01	0.03	0.01	0.04	0.06	0.12	EVC	chr4	protein_coding	EvC ciliary complex subunit 1
ENSG00000142408.7	2.80684	4.96976	1.73144	2.87031	0.00410075	0.0243934	0	0	0	0.01	0.02	0.01	CACNG8	chr19	protein_coding	calcium voltage-gated channel auxiliary subunit gamma 8
ENSG00000170775.3	176.277	1.13122	0.406431	2.78329	0.00538099	0.0306435	0.49	0.33	0.71	0.69	1.05	1.41	GPR37	chr7	protein_coding	G protein-coupled receptor 37
ENSG00000247092.7	342.666	1.01453	0.308584	3.28771	0.00101005	0.00736884	1.16	1.21	0.73	2.33	1.48	2.07	SNHG10	chr14	lncRNA	small nucleolar RNA host gene 10
ENSG00000145506.14	29.0425	8.3404	1.33939	6.22703	4.75367e-10	1.16113e-08	0	0	0	0.19	0.77	0.39	NKD2	chr5	protein_coding	NKD inhibitor of WNT signaling pathway 2
ENSG00000165181.17	173.517	1.53364	0.432657	3.54469	0.000393074	0.00324686	0.42	0.41	0.19	1.26	1.01	0.51	SHOC1	chr9	protein_coding	shortage in chiasmata 1
ENSG00000143515.19	424.485	2.95256	0.362004	8.15615	3.45886e-16	1.57851e-14	0.22	0.23	0.49	2.11	2.15	2.6	ATP8B2	chr1	protein_coding	ATPase phospholipid transporting 8B2
ENSG00000183287.14	2809.16	1.65164	0.49267	3.35243	0.000801063	0.00605528	9.11	3.86	1.78	17.23	12.45	14.28	CCBE1	chr18	protein_coding	collagen and calcium binding EGF domains 1
ENSG00000278621.1	31.6779	1.73826	0.639267	2.71914	0.00654522	0.0357738	1.08	0.29	0.67	1.07	3.45	1.78	THBS1-AS1	chr15	lncRNA	THBS1 antisense RNA 1
ENSG00000053254.16	981.518	1.97739	0.328538	6.01875	1.75766e-09	3.9601e-08	0.97	0.94	0.74	2.92	4.42	2.3	FOXN3	chr14	protein_coding	forkhead box N3
ENSG00000183876.9	660.089	2.12665	0.381042	5.58114	2.38944e-08	4.54952e-07	1.43	1.61	2.63	4.68	9.09	9.12	ARSI	chr5	protein_coding	arylsulfatase family member I
ENSG00000287369.1	3.6779	5.35731	1.63751	3.27161	0.00106937	0.00774325	0	0	0	0.12	0.15	0.33	RP11-589G9.1	chr4	lncRNA	--
ENSG00000198680.6	148.566	10.6934	1.22036	8.76249	1.9099e-18	1.07421e-16	0	0	0	4.04	4.55	5.32	TUSC1	chr9	protein_coding	tumor suppressor candidate 1
ENSG00000120820.13	256.644	1.75042	0.460147	3.80405	0.000142349	0.00131843	0.49	0.58	1.59	3.24	1.9	3.31	GLT8D2	chr12	protein_coding	glycosyltransferase 8 domain containing 2
ENSG00000123384.14	3174.77	1.31386	0.368909	3.56147	0.000368779	0.00306805	1.39	1.69	3.39	4.42	5.69	4.87	LRP1	chr12	protein_coding	LDL receptor related protein 1
ENSG00000255375.3	13.5544	2.31244	0.85573	2.7023	0.00688611	0.0372667	0.02	0.14	0.15	0.3	0.21	0.91	RP1-65P5.5	chr11	lncRNA	--
ENSG00000183570.17	310.055	2.61071	0.411497	6.34441	2.23281e-10	5.71842e-09	0.17	0.35	0.42	1.12	1.96	2.26	PCBP3	chr21	protein_coding	poly(rC) binding protein 3
ENSG00000274565.1	23.5117	2.72628	0.547469	4.97979	6.36534e-07	9.79857e-06	0.1	0.13	0.16	0.84	0.72	0.89	CTD-3035K23.7	chr17	lncRNA	--
ENSG00000169429.11	58684.4	3.48235	0.555601	6.26773	3.66351e-10	9.15051e-09	90.59	29.7	196.87	678.81	1245.81	1380.23	CXCL8	chr4	protein_coding	C-X-C motif chemokine ligand 8
ENSG00000181019.13	12483.2	1.08557	0.235324	4.61307	3.96756e-06	5.26296e-05	62.33	79.19	58.35	145.13	136.04	114.96	NQO1	chr16	protein_coding	NAD(P)H quinone dehydrogenase 1
ENSG00000188511.12	10.1833	4.91948	1.2451	3.95109	7.77971e-05	0.000773277	0	0	0	0.04	0.05	0.11	C22orf34	chr22	lncRNA	--
ENSG00000198400.13	90.4246	5.39628	0.780508	6.9138	4.71835e-12	1.47118e-10	0	0	0.05	0.32	0.54	1.48	NTRK1	chr1	protein_coding	neurotrophic receptor tyrosine kinase 1
ENSG00000128512.23	849.026	1.68396	0.267638	6.29193	3.13547e-10	7.89099e-09	0.76	0.78	0.97	3	1.86	2.72	DOCK4	chr7	protein_coding	dedicator of cytokinesis 4
ENSG00000109956.13	71.504	5.75502	0.625509	9.20054	3.56158e-20	2.236e-18	0.01	0	0.01	0.22	0.28	0.32	B3GAT1	chr11	protein_coding	beta-1,3-glucuronyltransferase 1
ENSG00000163359.17	22664	1.7398	0.266189	6.53596	6.32026e-11	1.71912e-09	10.8	10.14	15.01	33.96	40.9	37.11	COL6A3	chr2	protein_coding	collagen type VI alpha 3 chain
ENSG00000170379.21	79.1648	1.35781	0.495319	2.74129	0.00611988	0.0339119	0.21	0.24	0.07	0.56	0.43	0.25	TCAF2	chr7	protein_coding	TRPM8 channel associated factor 2
ENSG00000126088.14	1415.19	1.09199	0.269098	4.05794	4.95071e-05	0.000518894	4.81	5.42	6.4	10.23	9.05	13.9	UROD	chr1	protein_coding	uroporphyrinogen decarboxylase
ENSG00000086619.14	205.56	1.47921	0.374909	3.9455	7.96327e-05	0.000789159	0.42	0.31	0.65	1.01	1.53	1.06	ERO1B	chr1	protein_coding	endoplasmic reticulum oxidoreductase 1 beta
ENSG00000151617.17	273.064	1.21424	0.412183	2.94587	0.00322049	0.0199065	0.87	0.56	1.44	2.92	1.95	1.42	EDNRA	chr4	protein_coding	endothelin receptor type A
ENSG00000100351.17	7.19872	6.3258	1.41255	4.47828	7.52478e-06	9.4165e-05	0	0	0	0.05	0.05	0.06	GRAP2	chr22	protein_coding	GRB2 related adaptor protein 2
ENSG00000261049.2	42.3437	1.22808	0.474293	2.58928	0.0096178	0.0491231	1.1	2.94	2.69	4.56	3.79	6.32	RP11-357N13.1	chr16	lncRNA	--
ENSG00000136378.15	410.598	4.12355	0.344552	11.9679	5.23677e-33	7.79774e-31	0.15	0.14	0.13	1.59	2.93	2.35	ADAMTS7	chr15	protein_coding	ADAM metallopeptidase with thrombospondin type 1 motif 7
ENSG00000087303.18	8633.22	1.98457	0.308634	6.43017	1.27462e-10	3.34177e-09	12.64	9.4	18.24	45.41	52.72	50.89	NID2	chr14	protein_coding	nidogen 2
ENSG00000279086.1	31.2238	1.36139	0.520853	2.61376	0.0089551	0.0464326	0.15	0.16	0.26	0.26	0.55	0.54	RP11-667F14.1	chr7	TEC	--
ENSG00000188636.4	3444.72	1.32981	0.310082	4.28857	1.79828e-05	0.000206385	8.55	6.6	11.6	16.81	22.23	23.7	RTL6	chr22	protein_coding	retrotransposon Gag like 6
ENSG00000150551.11	29.5996	1.73634	0.487448	3.56211	0.000367883	0.00306293	0.09	0.08	0.09	0.3	0.17	0.33	LYPD1	chr2	protein_coding	LY6/PLAUR domain containing 1
ENSG00000107738.20	701.835	2.29167	0.402858	5.68852	1.28142e-08	2.53328e-07	1.09	0.85	1.47	2.83	5.23	7.48	VSIR	chr10	protein_coding	V-set immunoregulatory receptor
ENSG00000157445.15	39.7435	4.70742	0.69079	6.81454	9.45635e-12	2.82705e-10	0.04	0.01	0.01	0.26	0.43	0.42	CACNA2D3	chr3	protein_coding	calcium voltage-gated channel auxiliary subunit alpha2delta 3
ENSG00000173068.18	97.3414	3.05371	0.564544	5.40916	6.33197e-08	1.13843e-06	0.03	0.06	0.01	0.44	0.2	0.16	BNC2	chr9	protein_coding	basonuclin 2
ENSG00000126561.18	246.425	1.15575	0.355106	3.25465	0.00113532	0.0081851	0.52	0.45	0.8	0.92	1.18	1.58	STAT5A	chr17	protein_coding	signal transducer and activator of transcription 5A
ENSG00000125538.12	7055.77	6.37124	0.597609	10.6612	1.54547e-26	1.48962e-24	0.85	1.27	2.03	22.17	107.65	186.85	IL1B	chr2	protein_coding	interleukin 1 beta
ENSG00000155926.14	17.6747	2.53492	0.642311	3.94656	7.92821e-05	0.000786355	0.01	0.02	0.02	0.08	0.07	0.13	SLA	chr8	protein_coding	Src like adaptor
ENSG00000155966.14	173.978	4.09739	0.364042	11.2552	2.18231e-29	2.53464e-27	0.03	0.04	0.03	0.73	0.46	0.43	AFF2	chrX	protein_coding	AF4/FMR2 family member 2
ENSG00000165030.4	1558.2	1.48364	0.363126	4.08575	4.39354e-05	0.000465804	8.07	11.71	9.9	42.43	17.92	18.24	NFIL3	chr9	protein_coding	nuclear factor, interleukin 3 regulated
ENSG00000162511.8	393.427	7.65078	0.594358	12.8724	6.44079e-38	1.18741e-35	0.02	0.02	0.04	5.09	8.48	3.06	LAPTM5	chr1	protein_coding	lysosomal protein transmembrane 5
ENSG00000287231.1	9.35822	5.72049	1.39632	4.09682	4.18869e-05	0.000446531	0	0.01	0	0.14	0.32	0.16	RP11-47B24.1	chr10	lncRNA	--
ENSG00000180730.5	1614.88	4.36382	0.43038	10.1395	3.69134e-24	3.15243e-22	1.52	0.44	0.9	20.89	21.08	13.52	SHISA2	chr13	protein_coding	shisa family member 2
ENSG00000275185.1	43.9925	1.80633	0.451935	3.99688	6.41824e-05	0.000652756	1.05	1.06	0.57	3.87	2.85	2.07	RP13-753N3.3	chr17	lncRNA	--
ENSG00000109066.14	430.911	1.37805	0.287922	4.78618	1.69989e-06	2.44197e-05	1.09	0.99	1.5	2.53	2.83	3.35	TMEM104	chr17	protein_coding	transmembrane protein 104
ENSG00000125870.11	2064.5	1.52206	0.247648	6.14605	7.94367e-10	1.88289e-08	11.4	10.43	8.46	29.86	28.4	23.16	SNRPB2	chr20	protein_coding	small nuclear ribonucleoprotein polypeptide B2
ENSG00000186409.18	29.9637	1.15856	0.434662	2.66543	0.00768895	0.0408244	0.02	0.02	0.02	0.04	0.04	0.04	CCDC30	chr1	protein_coding	coiled-coil domain containing 30
ENSG00000265808.4	2701.8	1.12054	0.229916	4.8737	1.09526e-06	1.62641e-05	4.1	4.38	5.47	9.48	9.57	9.31	SEC22B	chr1	protein_coding	SEC22 homolog B, vesicle trafficking protein
ENSG00000265096.2	14.8635	4.1142	0.889076	4.62749	3.70116e-06	4.94673e-05	0.02	0.01	0.02	0.32	0.45	0.17	C1QTNF1-AS1	chr17	lncRNA	C1QTNF1 antisense RNA 1
ENSG00000134369.15	1172.81	2.36924	0.343804	6.89125	5.53051e-12	1.71063e-10	0.37	0.58	0.31	2.53	2.22	1.33	NAV1	chr1	protein_coding	neuron navigator 1
ENSG00000088298.13	786.165	1.01986	0.335725	3.0378	0.00238316	0.0154202	5.37	5.76	9.3	10.74	10.75	17.22	EDEM2	chr20	protein_coding	ER degradation enhancing alpha-mannosidase like protein 2
ENSG00000116157.6	37.648	7.74525	1.24727	6.20978	5.30587e-10	1.29058e-08	0	0.01	0	0.91	1.05	1.11	GPX7	chr1	protein_coding	glutathione peroxidase 7
ENSG00000157782.9	5.17439	3.89993	1.32267	2.94852	0.003193	0.0197629	0	0	0	0.04	0.04	0.04	CABP1	chr12	protein_coding	calcium binding protein 1
ENSG00000105290.13	436.042	2.93101	0.257598	11.3783	5.36521e-30	6.49107e-28	0.6	0.78	0.74	4.64	4.88	5.56	APLP1	chr19	protein_coding	amyloid beta precursor like protein 1
ENSG00000179750.16	626.243	1.47808	0.251402	5.87937	4.1182e-09	8.76022e-08	3.89	4.9	4.16	11.72	8.98	13.09	APOBEC3B	chr22	protein_coding	apolipoprotein B mRNA editing enzyme catalytic subunit 3B
ENSG00000105829.13	1700.75	1.30043	0.267446	4.86241	1.15963e-06	1.71356e-05	3.98	5.37	4.57	13.3	10.66	8.13	BET1	chr7	protein_coding	Bet1 golgi vesicular membrane trafficking protein
ENSG00000132915.11	64.6054	2.09101	0.598986	3.49091	0.000481377	0.00388161	0.08	0.02	0.14	0.17	0.4	0.4	PDE6A	chr5	protein_coding	phosphodiesterase 6A
ENSG00000082146.13	328.421	1.35646	0.322034	4.21216	2.5294e-05	0.000281396	1.35	1.89	1.08	4.65	2.74	3	STRADB	chr2	protein_coding	STE20 related adaptor beta
ENSG00000227076.1	7.54701	3.05	1.04119	2.92933	0.00339697	0.0208091	0.06	0.13	0.13	0.55	0.39	1.58	RP11-4C20.4	chr10	lncRNA	--
ENSG00000033170.17	1381.56	1.84081	0.285678	6.44366	1.16626e-10	3.07155e-09	1.49	2.15	2.77	7.87	6.89	6.74	FUT8	chr14	protein_coding	fucosyltransferase 8
ENSG00000165194.15	174.393	1.65159	0.467492	3.53288	0.000411056	0.00338117	0.31	0.23	0.1	0.4	0.89	0.56	PCDH19	chrX	protein_coding	protocadherin 19
ENSG00000172379.21	712.144	5.30396	0.47804	11.0952	1.32361e-28	1.43673e-26	0.17	0.08	0.09	2.06	3.72	6.58	ARNT2	chr15	protein_coding	aryl hydrocarbon receptor nuclear translocator 2
ENSG00000183688.4	1142.57	1.74015	0.381124	4.56584	4.97501e-06	6.46334e-05	4.56	4.44	1.77	10.41	13.03	10.08	RFLNB	chr17	protein_coding	refilin B
ENSG00000134285.11	635.239	1.2845	0.277419	4.63018	3.65344e-06	4.8914e-05	1.75	1.77	2.01	3.43	3.81	5.33	FKBP11	chr12	protein_coding	FKBP prolyl isomerase 11
ENSG00000163453.11	2561.52	12.3589	0.882414	14.0058	1.43616e-44	3.92478e-42	0	0.01	0.02	58.28	72.74	52.13	IGFBP7	chr4	protein_coding	insulin like growth factor binding protein 7
ENSG00000185149.6	4.27213	5.56944	1.61971	3.43853	0.000584875	0.00461483	0	0	0	0.08	0.02	0.06	NPY2R	chr4	protein_coding	neuropeptide Y receptor Y2
ENSG00000230809.1	2.88247	5.0118	1.91898	2.6117	0.0090093	0.0466124	0	0	0	0.03	0.42	0.06	RPS6P15	chr10	processed_pseudogene	ribosomal protein S6 pseudogene 15
ENSG00000109705.8	10.7383	3.07454	1.01369	3.03302	0.00242119	0.0156184	0	0.04	0.03	0.42	0.09	0.09	NKX3-2	chr4	protein_coding	NK3 homeobox 2
ENSG00000204525.17	4296.74	2.40479	0.417664	5.75772	8.52576e-09	1.72363e-07	10.22	9.56	20.52	37.84	72.39	87.78	HLA-C	chr6	protein_coding	major histocompatibility complex, class I, C
ENSG00000206530.11	43.7482	1.45915	0.480614	3.03601	0.00239734	0.015486	0.04	0.03	0.07	0.17	0.09	0.11	CFAP44	chr3	protein_coding	cilia and flagella associated protein 44
ENSG00000160991.17	1936.23	1.13058	0.361447	3.12792	0.00176045	0.0119467	2.93	1.73	3.41	3.77	6.12	6.56	ORAI2	chr7	protein_coding	ORAI calcium release-activated calcium modulator 2
ENSG00000134901.13	598.482	1.69366	0.300896	5.62871	1.81564e-08	3.52049e-07	2.54	2.3	4.12	9.37	8.27	9.53	POGLUT2	chr13	protein_coding	protein O-glucosyltransferase 2
ENSG00000175356.14	6.0108	2.67725	1.00467	2.6648	0.00770343	0.0408732	0.01	0	0.01	0.03	0.02	0.04	SCUBE2	chr11	protein_coding	signal peptide, CUB domain and EGF like domain containing 2
ENSG00000174332.5	4.91315	5.77238	1.54248	3.74228	0.000182359	0.0016352	0	0	0	0.12	0.05	0.05	GLIS1	chr1	protein_coding	GLIS family zinc finger 1
ENSG00000049249.9	122.007	3.90987	0.462184	8.45955	2.68419e-17	1.34959e-15	0.03	0.05	0.1	1.02	0.91	0.57	TNFRSF9	chr1	protein_coding	TNF receptor superfamily member 9
ENSG00000164307.13	1643.34	1.48296	0.286854	5.16974	2.34421e-07	3.8757e-06	3.08	2.82	2.17	7.16	8.43	5.46	ERAP1	chr5	protein_coding	endoplasmic reticulum aminopeptidase 1
ENSG00000176678.6	638.788	1.09172	0.377908	2.88885	0.0038665	0.02319	1.23	1.61	3.19	3.5	4.14	4.33	FOXL1	chr16	protein_coding	forkhead box L1
ENSG00000134326.12	87.0651	1.94397	0.532167	3.65294	0.000259257	0.00223877	0.26	0.24	0.1	1.3	0.58	0.35	CMPK2	chr2	protein_coding	cytidine/uridine monophosphate kinase 2
ENSG00000170962.13	169.402	5.59192	1.10659	5.05328	4.34288e-07	6.87198e-06	0.04	0.08	0	2.85	1.41	1.2	PDGFD	chr11	protein_coding	platelet derived growth factor D
ENSG00000259345.7	248.084	1.75204	0.51636	3.39305	0.000691187	0.00534829	0.39	0.19	0.62	0.54	1.49	1.7	RP11-624L4.1	chr15	lncRNA	--
ENSG00000106689.11	89.5306	3.91268	1.21478	3.22091	0.00127785	0.00901951	0.11	0.22	0	1.82	1.56	1.29	LHX2	chr9	protein_coding	LIM homeobox 2
ENSG00000179583.20	21.8361	1.61612	0.56918	2.83937	0.0045202	0.0263885	0.02	0.01	0.01	0.05	0.03	0.02	CIITA	chr16	protein_coding	class II major histocompatibility complex transactivator
ENSG00000131370.16	353.415	1.01886	0.293342	3.47328	0.000514132	0.00410969	1.03	1.11	1.61	2.17	2.15	2.78	SH3BP5	chr3	protein_coding	SH3 domain binding protein 5
ENSG00000272114.1	35.7462	1.92823	0.599612	3.21579	0.00130085	0.00916511	0.63	1.99	3.27	4.63	9.88	6.09	RP1-261G23.7	chr6	lncRNA	--
ENSG00000183496.6	84.9239	2.48569	0.398162	6.2429	4.29532e-10	1.05807e-08	0.21	0.12	0.11	0.95	0.74	0.62	MEX3B	chr15	protein_coding	mex-3 RNA binding family member B
ENSG00000270127.2	27.2788	1.93324	0.578607	3.3412	0.000834163	0.00625779	0.05	0.08	0.22	0.47	0.37	0.42	RP11-526I2.5	chr15	lncRNA	--
ENSG00000206052.11	99.587	2.77886	0.389991	7.12546	1.03732e-12	3.42271e-11	0.07	0.05	0.07	0.43	0.54	0.29	DOK6	chr18	protein_coding	docking protein 6
ENSG00000143878.10	4217.73	1.54266	0.581554	2.65266	0.00798609	0.0421228	12.88	8.68	45.74	29.14	67.18	85.57	RHOB	chr2	protein_coding	ras homolog family member B
ENSG00000270277.1	70.2357	1.04003	0.38466	2.70378	0.00685567	0.0371299	0.63	0.86	0.41	1.17	1.37	1.09	RP11-65L3.2	chr2	lncRNA	--
ENSG00000287038.1	2.84672	4.98724	1.68764	2.95515	0.00312512	0.0193841	0	0	0	0.08	0.06	0.06	RP11-373A6.2	chr9	lncRNA	--
ENSG00000117115.13	7.67079	3.43096	0.999152	3.43387	0.000595031	0.00468859	0	0.01	0	0.06	0.05	0.05	PADI2	chr1	protein_coding	peptidyl arginine deiminase 2
ENSG00000113389.16	2306.45	1.56056	0.563504	2.76938	0.00561631	0.0317384	1.1	1.38	6.18	11.1	6.01	7.06	NPR3	chr5	protein_coding	natriuretic peptide receptor 3
ENSG00000204099.12	56.3174	6.84156	1.03398	6.61673	3.67221e-11	1.02897e-09	0	0.01	0.01	0.19	0.49	1.04	NEU4	chr2	protein_coding	neuraminidase 4
ENSG00000170396.9	235.768	4.03243	0.636809	6.33224	2.41627e-10	6.16787e-09	0.25	0.17	0.03	2.97	2.97	0.86	ZNF804A	chr2	protein_coding	zinc finger protein 804A
ENSG00000106236.4	62.6959	6.9957	0.961587	7.27517	3.45991e-13	1.18715e-11	0	0.01	0.02	1.57	0.76	0.55	NPTX2	chr7	protein_coding	neuronal pentraxin 2
ENSG00000283839.1	23.8967	2.1461	0.566561	3.78795	0.000151897	0.00139628	0.08	0.07	0.03	0.36	0.24	0.18	RP11-363K21.1	chr2	lncRNA	--
ENSG00000149328.15	133.866	9.57971	1.22773	7.80277	6.05632e-15	2.48555e-13	0	0	0	0.65	0.88	1	GLB1L2	chr11	protein_coding	galactosidase beta 1 like 2
ENSG00000050438.17	150.103	2.67028	0.347588	7.68232	1.56232e-14	6.17196e-13	0.07	0.06	0.03	0.39	0.31	0.31	SLC4A8	chr12	protein_coding	solute carrier family 4 member 8
ENSG00000176771.17	24.1277	6.19099	1.18419	5.22805	1.71305e-07	2.88561e-06	0	0	0	0.1	0.06	0.19	NCKAP5	chr2	protein_coding	NCK associated protein 5
ENSG00000197106.7	76.9658	3.01695	0.372086	8.10821	5.13688e-16	2.30356e-14	0.06	0.08	0.05	0.57	0.46	0.41	SLC6A17	chr1	protein_coding	solute carrier family 6 member 17
ENSG00000100403.12	5916.18	1.02209	0.25	4.08834	4.34465e-05	0.000461673	10.07	8.46	8.92	14.89	16.63	20.58	ZC3H7B	chr22	protein_coding	zinc finger CCCH-type containing 7B
ENSG00000171246.6	9135.31	3.30825	0.354971	9.31976	1.16604e-20	7.56591e-19	7.31	4.69	5.62	43	77.84	41.24	NPTX1	chr17	protein_coding	neuronal pentraxin 1
ENSG00000130479.11	1000.19	1.03684	0.334361	3.10097	0.00192886	0.0128899	3.05	3.86	2.96	4.25	5.63	8.94	MAP1S	chr19	protein_coding	microtubule associated protein 1S
ENSG00000162174.12	14.5174	6.36057	1.30489	4.87441	1.09135e-06	1.62298e-05	0	0	0.01	0.14	0.14	0.15	ASRGL1	chr11	protein_coding	asparaginase and isoaspartyl peptidase 1
ENSG00000167105.8	28.3951	2.87508	0.612209	4.69623	2.65004e-06	3.65328e-05	0.01	0.07	0.08	0.46	0.34	0.34	TMEM92	chr17	protein_coding	transmembrane protein 92
ENSG00000027869.12	721.332	4.18868	0.609808	6.86886	6.47189e-12	1.98071e-10	0.43	0.53	1.27	3.26	11.16	23.1	SH2D2A	chr1	protein_coding	SH2 domain containing 2A
ENSG00000174640.15	26.2538	3.18201	0.612187	5.19778	2.01684e-07	3.37286e-06	0.03	0.03	0.01	0.25	0.26	0.13	SLCO2A1	chr3	protein_coding	solute carrier organic anion transporter family member 2A1
ENSG00000104903.5	29.7594	1.88226	0.45965	4.09499	4.22192e-05	0.00044966	0.11	0.12	0.08	0.35	0.33	0.36	LYL1	chr19	protein_coding	LYL1 basic helix-loop-helix family member
ENSG00000085117.12	841.04	2.8208	0.347436	8.11892	4.7035e-16	2.1133e-14	0.96	0.97	1.9	7.21	9.56	8.39	CD82	chr11	protein_coding	CD82 molecule
ENSG00000231233.1	25.8513	4.23903	0.733496	5.77922	7.50479e-09	1.53439e-07	0.06	0.09	0.09	0.9	1.13	2.23	CFAP58-DT	chr10	lncRNA	CFAP58 divergent transcript
ENSG00000160191.18	12.3328	2.42015	0.778691	3.10797	0.0018838	0.0126481	0.01	0	0.04	0.09	0.07	0.12	PDE9A	chr21	protein_coding	phosphodiesterase 9A
ENSG00000166578.10	145.918	3.21899	0.34498	9.33095	1.04926e-20	6.82722e-19	0.21	0.39	0.26	2.13	2.65	2.61	IQCD	chr12	protein_coding	IQ motif containing D
ENSG00000115468.12	21.9982	1.69605	0.573151	2.95917	0.00308472	0.0191796	0.07	0.1	0.11	0.17	0.39	0.3	EFHD1	chr2	protein_coding	EF-hand domain family member D1
ENSG00000198467.16	13194.8	1.10656	0.237767	4.65397	3.25607e-06	4.40509e-05	60.76	58.84	75.13	120.94	123.44	147.65	TPM2	chr9	protein_coding	tropomyosin 2
ENSG00000084636.18	8105.32	2.99605	0.31974	9.37028	7.23383e-21	4.76018e-19	4.6	4.9	4.96	22.5	43.02	41.31	COL16A1	chr1	protein_coding	collagen type XVI alpha 1 chain
ENSG00000196371.4	73.7547	2.16498	0.419132	5.16539	2.3994e-07	3.95289e-06	0.11	0.06	0.16	0.46	0.5	0.43	FUT4	chr11	protein_coding	fucosyltransferase 4
ENSG00000111727.12	352.236	1.25379	0.351447	3.56752	0.000360377	0.00301122	0.76	0.78	0.76	2.47	1.72	0.98	HCFC2	chr12	protein_coding	host cell factor C2
ENSG00000183337.18	2216.13	1.38504	0.277191	4.99671	5.83168e-07	9.05508e-06	3.02	3.89	2.24	6.83	7.62	7.79	BCOR	chrX	protein_coding	BCL6 corepressor
ENSG00000168487.20	2257.76	1.72692	0.318248	5.42632	5.75277e-08	1.04236e-06	2.63	3.47	4.9	8.87	12.14	12.81	BMP1	chr8	protein_coding	bone morphogenetic protein 1
ENSG00000154511.12	241.246	3.1546	0.393335	8.02012	1.05642e-15	4.63013e-14	0.35	0.37	0.45	3.69	4.25	1.75	DIPK1A	chr1	protein_coding	divergent protein kinase domain 1A
ENSG00000204261.9	130.857	1.87531	0.369718	5.07225	3.93131e-07	6.2634e-06	0.43	0.86	0.44	2.54	1.59	1.8	PSMB8-AS1	chr6	lncRNA	PSMB8 antisense RNA 1 (head to head)
ENSG00000278981.1	12.6835	5.2495	1.18763	4.42015	9.86303e-06	0.00011916	0.01	0	0.01	0.28	0.31	0.46	RP11-9N12.2	chr4	lncRNA	--
ENSG00000170891.11	2.8043	4.96879	1.72106	2.88705	0.00388875	0.0233114	0	0	0	0.08	0.17	0.14	CYTL1	chr4	protein_coding	cytokine like 1
ENSG00000090554.13	76.182	1.59204	0.401828	3.962	7.43241e-05	0.000744491	0.28	0.26	0.44	0.76	0.76	1.27	FLT3LG	chr19	protein_coding	fms related receptor tyrosine kinase 3 ligand
ENSG00000287892.1	11.6934	7.02611	1.33389	5.2674	1.38368e-07	2.38085e-06	0	0	0	0.44	0.42	0.46	RP11-505E24.4	chr15	lncRNA	--
ENSG00000154721.15	176.291	4.43766	0.440906	10.0649	7.8999e-24	6.5773e-22	0.02	0.06	0.11	1.54	1.34	1.06	JAM2	chr21	protein_coding	junctional adhesion molecule 2
ENSG00000122707.12	160.283	1.54981	0.32482	4.7713	1.83038e-06	2.6181e-05	0.33	0.38	0.38	1.41	0.81	0.79	RECK	chr9	protein_coding	reversion inducing cysteine rich protein with kazal motifs
ENSG00000238117.1	9.21354	6.68481	1.41005	4.74084	2.12832e-06	3.00722e-05	0	0	0	0.45	1.15	0.87	AP004372.1	chr11	lncRNA	--
ENSG00000257126.6	56.2897	1.23308	0.464738	2.65328	0.00797132	0.042064	0.16	0.27	0.13	0.63	0.33	0.26	FOXG1-AS1	chr14	lncRNA	FOXG1 antisense RNA 1
ENSG00000258711.2	29.6531	1.40967	0.484353	2.91041	0.0036095	0.0219336	0.07	0.07	0.12	0.17	0.19	0.27	RP11-218E20.3	chr14	lncRNA	--
ENSG00000164176.13	544.595	2.24797	0.567009	3.96461	7.35157e-05	0.000737665	0.63	1.37	0.43	6.35	3.42	1.08	EDIL3	chr5	protein_coding	EGF like repeats and discoidin domains 3
ENSG00000272277.1	57.9993	1.24064	0.403558	3.07425	0.0021103	0.013942	1.12	0.91	0.97	2.29	1.42	2.97	RP1-40E16.12	chr6	lncRNA	--
ENSG00000132670.21	2198.5	1.34473	0.219421	6.12853	8.86923e-10	2.08526e-08	7.17	7.55	8.82	18.28	17.78	19.84	PTPRA	chr20	protein_coding	protein tyrosine phosphatase receptor type A
ENSG00000232774.8	527.815	2.73205	0.316225	8.63957	5.64262e-18	3.06244e-16	0.94	0.97	1.66	9.18	6.33	6.85	RP11-47I22.3	chr14	lncRNA	--
ENSG00000105472.13	85.8623	9.90269	1.2514	7.91328	2.50695e-15	1.06656e-13	0	0	0	1.75	2.84	3.65	CLEC11A	chr19	protein_coding	C-type lectin domain containing 11A
ENSG00000144857.15	57.8487	3.49406	0.457421	7.63861	2.19586e-14	8.48714e-13	0.02	0.03	0.02	0.18	0.23	0.29	BOC	chr3	protein_coding	BOC cell adhesion associated, oncogene regulated
ENSG00000185019.17	255.647	1.09638	0.286804	3.82275	0.00013197	0.00123312	1.02	0.9	0.62	1.77	1.64	1.69	UBOX5	chr20	protein_coding	U-box domain containing 5
ENSG00000253163.1	2.69982	4.9092	1.71994	2.85428	0.0043134	0.025424	0	0	0	0.25	0.13	0.22	RP11-443C10.1	chr5	lncRNA	--
ENSG00000240990.10	97.61	1.80962	0.419814	4.31053	1.62863e-05	0.000188403	0.23	0.52	0.29	1.3	0.7	1.39	HOXA11-AS	chr7	lncRNA	HOXA11 antisense RNA
ENSG00000154217.15	959.371	1.70393	0.271399	6.27832	3.42253e-10	8.58552e-09	1.56	1.16	1.54	3.67	4.39	4.91	PITPNC1	chr17	protein_coding	phosphatidylinositol transfer protein cytoplasmic 1
ENSG00000123500.10	10.8877	6.92263	1.35834	5.09638	3.46207e-07	5.57314e-06	0	0	0	0.11	0.1	0.18	COL10A1	chr6	protein_coding	collagen type X alpha 1 chain
ENSG00000164663.15	228.598	1.07253	0.339023	3.16358	0.00155842	0.0107739	0.39	0.37	0.24	0.85	0.66	0.47	USP49	chr6	protein_coding	ubiquitin specific peptidase 49
ENSG00000100234.12	748.448	12.064	1.24257	9.70893	2.76225e-22	2.01142e-20	0	0	0.01	4.26	9.23	8.81	TIMP3	chr22	protein_coding	TIMP metallopeptidase inhibitor 3
ENSG00000140932.10	299.248	8.5197	0.702457	12.1284	7.46763e-34	1.15644e-31	0.04	0.04	0.02	11.04	12.1	12.73	CMTM2	chr16	protein_coding	CKLF like MARVEL transmembrane domain containing 2
ENSG00000183160.9	57.094	4.59481	0.61609	7.45801	8.78366e-14	3.21823e-12	0.01	0.03	0.06	0.78	1.14	0.45	TMEM119	chr12	protein_coding	transmembrane protein 119
ENSG00000165124.18	442.855	1.51806	0.320481	4.7368	2.17115e-06	3.06029e-05	0.45	0.28	0.46	0.86	1.11	1.22	SVEP1	chr9	protein_coding	sushi, von Willebrand factor type A, EGF and pentraxin domain containing 1
ENSG00000134343.14	18.2444	2.59812	0.708215	3.66855	0.000243925	0.0021166	0.01	0.01	0.03	0.08	0.13	0.06	ANO3	chr11	protein_coding	anoctamin 3
ENSG00000266709.1	273.382	1.20267	0.361204	3.32962	0.000869651	0.00647192	3.63	2.13	1.63	4.76	5.89	5.28	RP11-214O1.2	chr17	lncRNA	--
ENSG00000173926.6	77.1475	1.53413	0.413064	3.71402	0.000203995	0.00180518	0.18	0.18	0.23	0.33	0.53	0.74	MARCHF3	chr5	protein_coding	membrane associated ring-CH-type finger 3
ENSG00000281938.2	7.14348	3.77601	1.20547	3.1324	0.00173386	0.0118041	0	0.01	0.01	0.04	0.08	0.16	CTB-127M13.1	chr5	protein_coding	--
ENSG00000111424.12	1703.03	1.03257	0.269164	3.8362	0.000124952	0.00117604	5.3	5.48	3.83	8.02	10.38	9.42	VDR	chr12	protein_coding	vitamin D receptor
ENSG00000253414.3	7.34053	6.35467	1.43531	4.42739	9.53784e-06	0.000115876	0	0	0	0.31	0.39	0.66	LINC01605	chr8	lncRNA	long intergenic non-protein coding RNA 1605
ENSG00000028277.21	330.894	5.64269	0.491912	11.4709	1.84624e-30	2.34352e-28	0.04	0.02	0.04	0.84	1.47	2.61	POU2F2	chr19	protein_coding	POU class 2 homeobox 2
ENSG00000162490.7	39.1737	3.18929	0.745672	4.27707	1.89368e-05	0.000216326	0	0.02	0.06	0.1	0.22	0.33	DRAXIN	chr1	protein_coding	dorsal inhibitory axon guidance protein
ENSG00000198959.12	14739.1	2.8797	0.542137	5.31175	1.08579e-07	1.89781e-06	6.05	5.12	21.64	45.61	64.33	115.26	TGM2	chr20	protein_coding	transglutaminase 2
ENSG00000196739.15	1337.08	3.7545	0.32679	11.489	1.49821e-30	1.91219e-28	0.42	0.26	0.3	3.04	4.83	4.35	COL27A1	chr9	protein_coding	collagen type XXVII alpha 1 chain
ENSG00000154262.13	21.6374	2.50825	0.680668	3.68498	0.000228719	0.00199809	0.01	0.01	0.02	0.08	0.06	0.03	ABCA6	chr17	protein_coding	ATP binding cassette subfamily A member 6
ENSG00000275632.1	21.8282	1.99494	0.567734	3.51387	0.000441624	0.0035975	0.5	0.19	0.54	1.42	1.75	1.43	RP5-967N21.11	chr20	lncRNA	--
ENSG00000272347.1	4.80321	4.73248	1.49507	3.16538	0.00154878	0.0107169	0	0.02	0	0.1	0.16	0.15	RP11-43F13.4	chr5	lncRNA	--
ENSG00000105889.16	16.0897	2.49452	0.731785	3.40882	0.000652456	0.00509271	0.01	0.01	0.04	0.07	0.09	0.14	STEAP1B	chr7	protein_coding	STEAP family member 1B
ENSG00000261448.1	20.602	7.84286	1.33262	5.88529	3.97354e-09	8.46024e-08	0	0	0	0.96	1.01	2.48	CTD-2576D5.4	chr16	lncRNA	--
ENSG00000081189.16	290.525	1.27181	0.477547	2.6632	0.00774006	0.0410395	0.37	0.13	0.56	0.63	0.75	1.03	MEF2C	chr5	protein_coding	myocyte enhancer factor 2C
ENSG00000184619.8	332.583	1.10675	0.395976	2.795	0.00518994	0.0296646	0.25	0.63	0.29	1.08	0.6	0.67	KRBA2	chr17	protein_coding	KRAB-A domain containing 2
ENSG00000227766.1	30.1235	2.26498	0.526011	4.30596	1.66263e-05	0.000192241	0.17	0.28	0.33	0.9	1.56	0.99	HCG4P5	chr6	unprocessed_pseudogene	HLA complex group 4 pseudogene 5
ENSG00000103196.12	2730.14	4.50733	0.601031	7.49933	6.41465e-14	2.38409e-12	0.18	0.45	1.52	11.84	21.29	11.93	CRISPLD2	chr16	protein_coding	cysteine rich secretory protein LCCL domain containing 2
ENSG00000120149.9	41.2317	8.84553	1.28666	6.87482	6.20685e-12	1.90713e-10	0	0	0	0.5	1.25	0.79	MSX2	chr5	protein_coding	msh homeobox 2
ENSG00000197043.14	20.6736	1.76548	0.621595	2.84024	0.00450791	0.0263299	0.03	0.03	0.07	0.12	0.08	0.2	ANXA6	chr5	protein_coding	annexin A6
ENSG00000250829.2	12.556	7.12838	1.32879	5.36456	8.11469e-08	1.4389e-06	0	0	0	1.14	1.01	1.37	RP11-11N5.1	chr4	lncRNA	--
ENSG00000254332.1	38.8764	1.81161	0.621393	2.91541	0.00355226	0.0216462	0.73	0.43	0.54	2.88	2.26	0.5	GS1-44D20.1	chr8	processed_pseudogene	--
ENSG00000198121.14	1140.87	2.59517	0.353322	7.34505	2.05689e-13	7.28345e-12	1.51	1.28	2.96	12.17	10.48	9.95	LPAR1	chr9	protein_coding	lysophosphatidic acid receptor 1
ENSG00000162849.16	6.01399	3.04186	1.06891	2.84575	0.00443066	0.0259375	0	0	0	0.02	0.02	0.01	KIF26B	chr1	protein_coding	kinesin family member 26B
ENSG00000104870.13	77.2112	1.80512	0.410818	4.39396	1.11304e-05	0.000133203	0.17	0.16	0.3	0.52	0.63	0.89	FCGRT	chr19	protein_coding	Fc fragment of IgG receptor and transporter
ENSG00000171056.8	164.335	1.46211	0.375772	3.89095	9.98517e-05	0.000964832	0.39	0.7	0.93	1.41	1.73	2.04	SOX7	chr8	protein_coding	SRY-box transcription factor 7
ENSG00000140931.20	2088.13	1.6536	0.363094	4.5542	5.25843e-06	6.80869e-05	7.57	5.31	10.95	16.51	23.38	30.06	CMTM3	chr16	protein_coding	CKLF like MARVEL transmembrane domain containing 3
ENSG00000121895.8	623.859	3.95354	0.390726	10.1184	4.57625e-24	3.87963e-22	0.81	0.92	0.46	7.12	14.61	9.6	TMEM156	chr4	protein_coding	transmembrane protein 156
ENSG00000123810.9	63.1843	1.2143	0.387787	3.13136	0.00173999	0.0118424	0.51	0.76	0.64	1.3	1	1.85	B9D2	chr19	protein_coding	B9 domain containing 2
ENSG00000100342.21	4.4918	3.68208	1.35976	2.70789	0.00677129	0.0367672	0	0.01	0.01	0.06	0.06	0.05	APOL1	chr22	protein_coding	apolipoprotein L1
ENSG00000059377.18	185.227	2.62651	0.324451	8.09523	5.71554e-16	2.5483e-14	0.2	0.17	0.24	0.98	1.07	1.47	TBXAS1	chr7	protein_coding	thromboxane A synthase 1
ENSG00000105509.11	47.0251	8.06717	1.34124	6.01472	1.80199e-09	4.04821e-08	0.01	0	0	0.3	0.81	1.77	HAS1	chr19	protein_coding	hyaluronan synthase 1
ENSG00000135362.14	2160.41	2.91482	0.296408	9.83382	8.05068e-23	6.19236e-21	2.32	1.43	1.89	11.3	12.67	15.9	PRR5L	chr11	protein_coding	proline rich 5 like
ENSG00000146122.17	20.4664	5.95059	1.13327	5.25083	1.51417e-07	2.57864e-06	0	0	0	0.09	0.06	0.06	DAAM2	chr6	protein_coding	dishevelled associated activator of morphogenesis 2
ENSG00000224905.7	12.8188	1.97564	0.657726	3.00375	0.00266675	0.0169483	0.05	0.07	0.09	0.31	0.24	0.23	AP001347.6	chr21	lncRNA	--
ENSG00000073464.13	152.088	1.50784	0.362238	4.16256	3.14695e-05	0.000342231	0.18	0.26	0.34	0.65	0.88	0.53	CLCN4	chrX	protein_coding	chloride voltage-gated channel 4
ENSG00000254703.2	121.565	2.73405	0.45061	6.06743	1.29971e-09	2.9833e-08	0.68	0.29	0.84	2.68	3.43	5.13	SENCR	chr11	lncRNA	smooth muscle and endothelial cell enriched migration/differentiation-associated lncRNA
ENSG00000104321.11	461.818	3.81177	0.414294	9.20064	3.55812e-20	2.236e-18	0.35	0.27	0.1	3.66	3.22	2.55	TRPA1	chr8	protein_coding	transient receptor potential cation channel subfamily A member 1
ENSG00000075426.12	4156.57	1.34496	0.397312	3.38515	0.000711385	0.00546815	6.87	5.12	12.24	14.04	16.51	27	FOSL2	chr2	protein_coding	FOS like 2, AP-1 transcription factor subunit
ENSG00000105792.19	119.774	1.99296	0.36661	5.43619	5.44321e-08	9.91689e-07	0.13	0.13	0.13	0.37	0.66	0.41	CFAP69	chr7	protein_coding	cilia and flagella associated protein 69
ENSG00000120051.15	138.183	3.72567	0.464293	8.0244	1.02022e-15	4.47992e-14	0.09	0.09	0.23	1.11	1.79	2.16	CFAP58	chr10	protein_coding	cilia and flagella associated protein 58
ENSG00000176697.20	2435.04	1.6	0.538326	2.97218	0.00295698	0.0185092	3.52	1.35	6.63	6.58	8.4	17.69	BDNF	chr11	protein_coding	brain derived neurotrophic factor
ENSG00000173705.9	676.975	7.4305	0.446877	16.6276	4.39563e-62	2.83628e-59	0.06	0.03	0.04	7.06	8.49	4.65	SUSD5	chr3	protein_coding	sushi domain containing 5
ENSG00000013392.8	171.839	1.0054	0.277619	3.6215	0.000292904	0.00250142	0.69	0.65	0.9	1.46	1.33	1.43	RWDD2A	chr6	protein_coding	RWD domain containing 2A
ENSG00000108342.13	2257.27	8.5146	0.538195	15.8207	2.24129e-56	1.00121e-53	0.09	0.1	0.22	23.28	34.28	82.33	CSF3	chr17	protein_coding	colony stimulating factor 3
ENSG00000085063.17	15272.2	1.59606	0.272681	5.85322	4.82148e-09	1.0154e-07	18.63	17.02	17.6	57.53	57.34	35.77	CD59	chr11	protein_coding	CD59 molecule (CD59 blood group)
ENSG00000063438.20	19.249	2.12925	0.614193	3.46674	0.000526803	0.00419654	0.03	0.01	0.01	0.08	0.08	0.07	AHRR	chr5	protein_coding	aryl-hydrocarbon receptor repressor
ENSG00000100101.15	26.5905	3.02005	0.674152	4.47978	7.47209e-06	9.36693e-05	0	0.04	0.05	0.27	0.19	0.21	RP1-37E16.12	chr22	protein_coding	--
ENSG00000137494.14	442.73	1.19171	0.301942	3.94682	7.91959e-05	0.000786044	0.97	0.75	1.23	1.81	2.4	2.08	ANKRD42	chr11	protein_coding	ankyrin repeat domain 42
ENSG00000100360.15	443.46	1.18378	0.335262	3.53092	0.000414115	0.00339671	0.65	0.75	1.12	1.53	1.42	2.38	IFT27	chr22	protein_coding	intraflagellar transport 27
ENSG00000119927.14	2164.51	2.76506	0.380998	7.25742	3.94538e-13	1.3438e-11	1.63	1.49	1.07	8.4	12.94	5.09	GPAM	chr10	protein_coding	glycerol-3-phosphate acyltransferase, mitochondrial
ENSG00000242247.11	4044.06	1.96984	0.263898	7.4644	8.36783e-14	3.07558e-12	10.39	11.68	15.19	44.72	51.6	39.73	ARFGAP3	chr22	protein_coding	ADP ribosylation factor GTPase activating protein 3
ENSG00000105464.4	69.6795	2.49067	0.431771	5.76849	7.99851e-09	1.62268e-07	0.08	0.05	0.15	0.5	0.53	0.45	GRIN2D	chr19	protein_coding	glutamate ionotropic receptor NMDA type subunit 2D
ENSG00000232759.1	42.1923	2.45563	0.521509	4.70871	2.49296e-06	3.45518e-05	0.19	0.09	0.12	0.43	0.58	1.01	AC002480.3	chr7	lncRNA	--
ENSG00000186810.8	48.5444	7.21439	1.33148	5.41834	6.01552e-08	1.08622e-06	0.01	0	0.01	0.07	1.17	2.3	CXCR3	chrX	protein_coding	C-X-C motif chemokine receptor 3
ENSG00000116132.12	529.519	3.11561	0.427937	7.28053	3.32504e-13	1.14426e-11	0.29	0.47	0.23	4.27	2.42	1.38	PRRX1	chr1	protein_coding	paired related homeobox 1
ENSG00000241081.1	8.9895	2.36229	0.800728	2.95019	0.00317584	0.0196829	0.13	0.27	0.19	0.89	0.84	1.06	RPL22P2	chr14	processed_pseudogene	ribosomal protein L22 pseudogene 2
ENSG00000174576.10	7.04642	4.38083	1.40284	3.12284	0.00179115	0.0121302	0	0	0.01	0.02	0.12	0.12	NPAS4	chr11	protein_coding	neuronal PAS domain protein 4
ENSG00000197046.12	22.5339	7.00028	1.27602	5.48602	4.11091e-08	7.5908e-07	0	0.01	0	0.26	0.28	0.36	SIGLEC15	chr18	protein_coding	sialic acid binding Ig like lectin 15
ENSG00000167244.21	136.576	10.5719	1.61243	6.55648	5.50912e-11	1.51445e-09	0	0	0	0.32	0.81	1.87	IGF2	chr11	protein_coding	insulin like growth factor 2
ENSG00000168297.16	802.271	1.19141	0.349919	3.4048	0.000662116	0.0051508	2.08	3.04	1.66	7.16	3.86	3.58	PXK	chr3	protein_coding	PX domain containing serine/threonine kinase like
ENSG00000099910.17	167.24	1.10186	0.282737	3.89712	9.73454e-05	0.000946123	0.45	0.67	0.59	1.1	1.09	1.25	KLHL22	chr22	protein_coding	kelch like family member 22
ENSG00000107968.10	217.597	1.12622	0.280093	4.02088	5.79818e-05	0.000595914	0.98	0.8	1.1	1.84	1.8	2.23	MAP3K8	chr10	protein_coding	mitogen-activated protein kinase kinase kinase 8
ENSG00000108479.13	417.497	1.49797	0.30157	4.96725	6.79088e-07	1.04191e-05	1.96	2.26	2.48	5.29	4.5	7.92	GALK1	chr17	protein_coding	galactokinase 1
ENSG00000115594.12	6125.34	3.25104	0.269364	12.0693	1.53414e-33	2.3445e-31	3.94	3.1	5.05	39.76	35.52	32.74	IL1R1	chr2	protein_coding	interleukin 1 receptor type 1
ENSG00000110811.20	913.444	1.03936	0.277917	3.73983	0.000184144	0.00164709	2.99	2.98	3.65	5.37	5.19	7.95	P3H3	chr12	protein_coding	prolyl 3-hydroxylase 3
ENSG00000174325.6	4.05652	5.49627	1.57108	3.49841	0.000468047	0.00378957	0	0	0	0.25	0.12	0.18	DIRC1	chr2	lncRNA	disrupted in renal carcinoma 1
ENSG00000237515.9	34.4819	4.87897	0.788507	6.1876	6.10885e-10	1.47355e-08	0	0	0.01	0.07	0.18	0.2	SHISA9	chr16	protein_coding	shisa family member 9
ENSG00000225706.2	20.6057	6.86954	1.28875	5.33038	9.80096e-08	1.72344e-06	0	0	0	0.25	0.19	0.14	PTPRD-AS1	chr9	lncRNA	PTPRD antisense RNA 1
ENSG00000272031.3	61.0864	2.39439	0.442168	5.41511	6.12495e-08	1.10463e-06	0.13	0.13	0.14	1.02	0.44	0.51	ANKRD34A	chr1	protein_coding	ankyrin repeat domain 34A
ENSG00000072832.15	231.378	10.3696	1.2123	8.5537	1.19205e-17	6.19464e-16	0	0	0	1.74	1.72	2.01	CRMP1	chr4	protein_coding	collapsin response mediator protein 1
ENSG00000277147.6	34.9584	1.23822	0.42603	2.90641	0.003656	0.0221563	0.04	0.05	0.05	0.12	0.11	0.08	LINC00869	chr1	transcribed_unprocessed_pseudogene	long intergenic non-protein coding RNA 869
ENSG00000143995.20	470.331	1.78946	0.480315	3.72559	0.000194856	0.00173489	0.21	0.4	0.82	1.14	1.2	2.28	MEIS1	chr2	protein_coding	Meis homeobox 1
ENSG00000267745.1	100.962	1.95565	0.439662	4.44808	8.66414e-06	0.000106712	1.27	0.72	0.53	2.45	4.13	2.51	RP11-686D22.8	chr17	lncRNA	--
ENSG00000103152.12	1427.41	1.06021	0.305425	3.47125	0.000518042	0.00413668	11.78	15.94	18.17	25.93	23.62	39.82	MPG	chr16	protein_coding	N-methylpurine DNA glycosylase
ENSG00000284837.1	2.36616	4.71859	1.79091	2.63475	0.00842	0.0441508	0	0	0	0.07	0.03	0.08	RP11-803F22.1	chr17	lncRNA	--
ENSG00000147174.12	77.3952	1.93459	0.455699	4.24533	2.18269e-05	0.000246005	0.16	0.21	0.3	0.43	0.92	0.99	GCNA	chrX	protein_coding	germ cell nuclear acidic peptidase
ENSG00000164237.9	294.033	8.23062	0.656654	12.5342	4.85334e-36	8.22907e-34	0.01	0.01	0.01	3.42	2.6	2.34	CMBL	chr5	protein_coding	carboxymethylenebutenolidase homolog
ENSG00000170909.13	12.8224	5.26109	1.29724	4.05561	5.0003e-05	0.000523208	0	0.02	0	0.1	0.21	0.52	OSCAR	chr19	protein_coding	osteoclast associated Ig-like receptor
ENSG00000178977.3	39.1688	1.23354	0.467374	2.6393	0.00830786	0.0437083	0.32	0.17	0.34	0.54	0.47	0.82	LINC00324	chr17	lncRNA	long intergenic non-protein coding RNA 324
ENSG00000091136.15	12145.1	1.20178	0.214701	5.59745	2.17527e-08	4.16564e-07	8.32	10.38	10.68	23.05	19.47	20.73	LAMB1	chr7	protein_coding	laminin subunit beta 1
ENSG00000106031.9	34.6186	2.71784	0.600545	4.52562	6.0218e-06	7.68996e-05	0.05	0.06	0.03	0.49	0.19	0.15	HOXA13	chr7	protein_coding	homeobox A13
ENSG00000125779.24	1318.26	1.1902	0.225045	5.28871	1.23183e-07	2.1322e-06	2.4	2.23	1.9	4.98	4.57	4.39	PANK2	chr20	protein_coding	pantothenate kinase 2
ENSG00000198719.9	120.772	9.43081	1.22975	7.66889	1.73486e-14	6.80729e-13	0	0	0.01	1.21	1.28	1.88	DLL1	chr6	protein_coding	delta like canonical Notch ligand 1
ENSG00000157542.11	37.4478	6.83333	1.11067	6.15243	7.63061e-10	1.81424e-08	0	0	0	0.09	0.06	0.11	KCNJ6	chr21	protein_coding	potassium inwardly rectifying channel subfamily J member 6
ENSG00000004700.16	9029.52	1.06334	0.290512	3.66023	0.000251994	0.0021801	39.35	42.31	33.03	89.83	83.71	50.7	RECQL	chr12	protein_coding	RecQ like helicase
ENSG00000234745.13	6710.57	4.09253	0.352693	11.6037	3.94847e-31	5.3325e-29	5.7	4.76	7.78	60.49	110.85	117.74	HLA-B	chr6	protein_coding	major histocompatibility complex, class I, B
ENSG00000186960.13	70.5584	1.27925	0.397106	3.22144	0.00127549	0.00900829	0.06	0.09	0.13	0.23	0.24	0.16	LINC01551	chr14	lncRNA	long intergenic non-protein coding RNA 1551
ENSG00000171984.15	45.4292	1.83799	0.410182	4.4809	7.43288e-06	9.32784e-05	0.24	0.23	0.21	1.01	0.63	0.63	SHLD1	chr20	protein_coding	shieldin complex subunit 1
ENSG00000141574.8	5145.71	1.82043	0.273322	6.66038	2.73114e-11	7.73678e-10	22.12	17.41	18.19	51.04	62.42	76.95	SECTM1	chr17	protein_coding	secreted and transmembrane 1
ENSG00000100206.10	57.018	1.38185	0.389895	3.54415	0.00039388	0.0032514	0.23	0.3	0.15	0.65	0.53	0.48	DMC1	chr22	protein_coding	DNA meiotic recombinase 1
ENSG00000015413.9	25.7912	2.72212	0.674777	4.03409	5.48132e-05	0.000567911	0.04	0.02	0.12	0.27	0.3	0.56	DPEP1	chr16	protein_coding	dipeptidase 1
ENSG00000187672.14	106.017	5.50942	0.523046	10.5333	6.06416e-26	5.68002e-24	0.02	0.01	0.01	0.56	0.72	0.5	ERC2	chr3	protein_coding	ELKS/RAB6-interacting/CAST family member 2
ENSG00000121297.8	3.46396	4.24214	1.60885	2.63675	0.00837047	0.0439506	0	0	0	0.01	0.02	0.02	TSHZ3	chr19	protein_coding	teashirt zinc finger homeobox 3
ENSG00000163132.8	56.5194	5.41143	0.64837	8.34622	7.04846e-17	3.43968e-15	0	0.02	0.07	1.17	1.05	1.39	MSX1	chr4	protein_coding	msh homeobox 1
ENSG00000181045.15	70.5197	1.52214	0.326735	4.65864	3.18312e-06	4.31141e-05	0.18	0.18	0.19	0.56	0.43	0.49	SLC26A11	chr17	protein_coding	solute carrier family 26 member 11
ENSG00000177575.13	2.65995	4.89091	1.72428	2.8365	0.0045611	0.0266138	0	0	0	0.02	0.03	0.02	CD163	chr12	protein_coding	CD163 molecule
ENSG00000119686.10	107.517	1.31454	0.462886	2.83988	0.00451309	0.0263536	0.3	0.24	0.38	0.41	0.54	1.21	FLVCR2	chr14	protein_coding	FLVCR heme transporter 2
ENSG00000233321.2	26.5345	6.33268	1.12349	5.63663	1.7341e-08	3.37083e-07	0	0	0	0.14	0.21	0.19	LINC02669	chr10	lncRNA	long intergenic non-protein coding RNA 2669
ENSG00000162415.7	10.1502	5.83731	1.35738	4.30043	1.70467e-05	0.000196809	0	0	0	0.08	0.09	0.05	ZSWIM5	chr1	protein_coding	zinc finger SWIM-type containing 5
ENSG00000198074.10	32.2583	2.37792	0.541545	4.39099	1.12835e-05	0.00013462	0.16	0.16	0.12	0.81	0.93	0.37	AKR1B10	chr7	protein_coding	aldo-keto reductase family 1 member B10
ENSG00000260861.6	35.1772	4.71411	0.831491	5.66946	1.43246e-08	2.81274e-07	0.02	0	0.13	0.56	1.87	1.17	RP4-576H24.4	chr20	protein_coding	--
ENSG00000189060.6	459.646	1.5457	0.236894	6.52486	6.80634e-11	1.83629e-09	2.25	2.68	2.97	7.59	6.63	7.35	H1-0	chr22	protein_coding	H1.0 linker histone
ENSG00000112320.12	45.2961	4.24188	0.573827	7.39227	1.44339e-13	5.18216e-12	0	0.02	0.02	0.33	0.22	0.21	SOBP	chr6	protein_coding	sine oculis binding protein homolog
ENSG00000197937.13	14.9017	7.37543	1.33659	5.51809	3.42705e-08	6.41474e-07	0	0	0	0.1	0.08	0.04	ZNF347	chr19	protein_coding	zinc finger protein 347
ENSG00000225978.3	29.5713	2.65067	0.531938	4.98303	6.2596e-07	9.66784e-06	0.11	0.08	0.13	0.57	0.45	0.86	HAR1A	chr20	lncRNA	highly accelerated region 1A
ENSG00000131116.12	340.537	1.02851	0.274098	3.75233	0.000175201	0.00158171	2.85	3.65	4.2	6.12	6.45	7.8	ZNF428	chr19	protein_coding	zinc finger protein 428
ENSG00000128510.12	490.387	5.45802	0.396097	13.7795	3.38563e-43	8.36647e-41	0.22	0.09	0.1	7.53	4.75	4.64	CPA4	chr7	protein_coding	carboxypeptidase A4
ENSG00000265118.5	304.826	2.16154	0.418416	5.166	2.39152e-07	3.94383e-06	2.04	2.72	1.9	16.39	5.73	6.19	CTD-2370N5.3	chr17	protein_coding	--
ENSG00000003989.18	2283.88	1.97293	0.405677	4.86331	1.15441e-06	1.70692e-05	2.59	1.79	4.28	6.7	13.53	11.33	SLC7A2	chr8	protein_coding	solute carrier family 7 member 2
ENSG00000081052.14	132.907	1.86042	0.396698	4.68976	2.73529e-06	3.76187e-05	0.09	0.2	0.08	0.41	0.43	0.39	COL4A4	chr2	protein_coding	collagen type IV alpha 4 chain
ENSG00000072682.20	3968.66	2.78371	0.339557	8.19806	2.44294e-16	1.12593e-14	1.94	2.07	3.36	11.62	14.91	20.7	P4HA2	chr5	protein_coding	prolyl 4-hydroxylase subunit alpha 2
ENSG00000154175.18	3347.15	5.66018	0.473918	11.9434	7.0306e-33	1.03363e-30	0.24	0.53	0.11	13.77	10.43	17.38	ABI3BP	chr3	protein_coding	ABI family member 3 binding protein
ENSG00000256802.2	9.06806	3.33942	1.00092	3.33635	0.000848861	0.00634025	0	0.04	0.01	0.21	0.12	0.09	RP11-680F8.1	chr15	lncRNA	--
ENSG00000168038.11	92.688	1.49601	0.348996	4.28661	1.81419e-05	0.000208027	0.25	0.18	0.14	0.48	0.55	0.48	ULK4	chr3	protein_coding	unc-51 like kinase 4
ENSG00000114948.13	55.4662	4.90826	0.57472	8.54026	1.33924e-17	6.89785e-16	0.02	0.01	0.01	0.43	0.43	0.3	ADAM23	chr2	protein_coding	ADAM metallopeptidase domain 23
ENSG00000130675.15	11.7515	6.05283	1.34722	4.49282	7.02856e-06	8.86355e-05	0	0.01	0	0.12	0.17	0.09	MNX1	chr7	protein_coding	motor neuron and pancreas homeobox 1
ENSG00000146216.13	3.63378	5.34232	1.61916	3.29944	0.000968768	0.00711703	0	0	0	0.01	0.02	0.02	TTBK1	chr6	protein_coding	tau tubulin kinase 1
ENSG00000150961.15	3365.61	1.93824	0.519272	3.73262	0.000189501	0.00169044	1.33	2.01	7.07	12.09	12.82	12.32	SEC24D	chr4	protein_coding	SEC24 homolog D, COPII coat complex component
ENSG00000168505.7	5.5423	5.94781	1.47566	4.03061	5.56324e-05	0.00057486	0	0	0	0.14	0.1	0.09	GBX2	chr2	protein_coding	gastrulation brain homeobox 2
ENSG00000145040.4	428.658	4.12786	0.385056	10.7202	8.1866e-27	8.0579e-25	0.7	0.58	1.01	7.69	14.12	15.37	UCN2	chr3	protein_coding	urocortin 2
ENSG00000169184.6	14.7845	4.44454	0.914963	4.85761	1.18811e-06	1.7523e-05	0	0	0.01	0.06	0.08	0.1	MN1	chr22	protein_coding	MN1 proto-oncogene, transcriptional regulator
ENSG00000150471.17	130.592	4.78906	0.448351	10.6815	1.24266e-26	1.20777e-24	0.01	0.02	0.01	0.37	0.27	0.53	ADGRL3	chr4	protein_coding	adhesion G protein-coupled receptor L3
ENSG00000259376.1	5.74434	5.99835	1.47649	4.06257	4.85356e-05	0.000510613	0	0	0	0.68	0.34	0.62	RP11-505E24.3	chr15	lncRNA	--
ENSG00000222032.1	623.438	1.40661	0.34744	4.04849	5.15491e-05	0.000537207	11.83	10.99	23.9	39.95	36.89	39.24	AC112721.2	chr2	lncRNA	--
ENSG00000128383.13	182.256	1.71029	0.304564	5.61553	1.95958e-08	3.77753e-07	0.95	0.97	0.75	3.62	2.32	2.33	APOBEC3A	chr22	protein_coding	apolipoprotein B mRNA editing enzyme catalytic subunit 3A
ENSG00000171132.14	504.695	1.30794	0.284845	4.59174	4.39562e-06	5.76218e-05	0.78	0.85	0.53	2.04	1.48	1.5	PRKCE	chr2	protein_coding	protein kinase C epsilon
ENSG00000183682.8	23.9846	2.66774	0.742721	3.59185	0.000328338	0.00277244	0.01	0.06	0.02	0.08	0.12	0.31	BMP8A	chr1	protein_coding	bone morphogenetic protein 8a
ENSG00000103888.17	18127	8.55686	0.423775	20.192	1.15174e-90	2.43216e-87	0.4	0.26	0.27	54.65	103.07	168.46	CEMIP	chr15	protein_coding	cell migration inducing hyaluronidase 1
ENSG00000178403.4	4.50647	3.68067	1.39832	2.63221	0.00848313	0.0444117	0.02	0	0	0.09	0.08	0.08	NEUROG2	chr4	protein_coding	neurogenin 2
ENSG00000171428.15	183.655	1.3025	0.323578	4.0253	5.69035e-05	0.000585909	0.78	0.82	0.89	2.6	1.86	1.32	NAT1	chr8	protein_coding	N-acetyltransferase 1
ENSG00000101333.18	538.393	1.62168	0.466162	3.4788	0.000503672	0.00403408	1.59	0.75	0.49	4.28	2	2.03	PLCB4	chr20	protein_coding	phospholipase C beta 4
ENSG00000151632.17	1575.42	2.32423	0.311185	7.46896	8.08299e-14	2.97559e-12	2.37	1.93	1.71	8.51	12.26	7.2	AKR1C2	chr10	protein_coding	aldo-keto reductase family 1 member C2
ENSG00000167842.16	1683.65	1.12947	0.237416	4.75736	1.96139e-06	2.78662e-05	9.17	8.71	6.9	18.33	17.19	15.25	MIS12	chr17	protein_coding	MIS12 kinetochore complex component
ENSG00000141219.16	276.826	1.25228	0.271929	4.60516	4.12152e-06	5.43971e-05	0.91	0.7	0.98	2.17	1.9	1.72	C17orf80	chr17	protein_coding	chromosome 17 open reading frame 80
ENSG00000167703.15	78.9193	1.37484	0.316201	4.34799	1.37388e-05	0.000161099	0.11	0.1	0.09	0.25	0.24	0.25	SLC43A2	chr17	protein_coding	solute carrier family 43 member 2
ENSG00000106070.20	876.658	2.41946	0.317005	7.63224	2.30702e-14	8.90195e-13	0.58	0.64	0.87	2.49	3.81	4.08	GRB10	chr7	protein_coding	growth factor receptor bound protein 10
ENSG00000125845.7	5204.41	1.80097	0.618844	2.91022	0.00361169	0.0219393	12.57	5.47	30.24	16.01	67.81	71.66	BMP2	chr20	protein_coding	bone morphogenetic protein 2
ENSG00000261253.2	17.8511	5.1514	0.999902	5.1519	2.57856e-07	4.22706e-06	0.02	0.04	0	0.45	0.52	0.79	AC137932.6	chr16	lncRNA	--
ENSG00000144339.12	28.7645	2.34398	0.675068	3.47221	0.000516201	0.00412481	0.08	0.02	0.02	0.28	0.19	0.1	TMEFF2	chr2	protein_coding	transmembrane protein with EGF like and two follistatin like domains 2
ENSG00000050165.19	249.803	4.80463	0.344234	13.9574	2.83401e-44	7.5668e-42	0.04	0.04	0.03	1.13	0.77	0.91	DKK3	chr11	protein_coding	dickkopf WNT signaling pathway inhibitor 3
ENSG00000168079.17	559.966	2.31719	0.457748	5.06215	4.14555e-07	6.57766e-06	0.51	1.29	1.39	2.6	5.14	6.89	SCARA5	chr8	protein_coding	scavenger receptor class A member 5
ENSG00000188763.5	17.1729	2.5975	0.673193	3.85848	0.000114095	0.0010862	0.02	0.06	0.07	0.24	0.22	0.41	FZD9	chr7	protein_coding	frizzled class receptor 9
ENSG00000145423.5	102.978	6.48275	0.630049	10.2893	7.87722e-25	6.93105e-23	0.05	0.03	0.01	2.28	2.47	2.31	SFRP2	chr4	protein_coding	secreted frizzled related protein 2
ENSG00000150540.14	460.7	1.56604	0.27733	5.64683	1.63435e-08	3.18759e-07	1.09	1.39	1.15	4.26	3.25	2.57	HNMT	chr2	protein_coding	histamine N-methyltransferase
ENSG00000074410.14	1673.65	1.39963	0.343595	4.07349	4.63132e-05	0.000488117	2.41	2.66	4.67	6.27	9.48	8.12	CA12	chr15	protein_coding	carbonic anhydrase 12
ENSG00000175264.8	97.6897	10.0877	1.26656	7.96464	1.6571e-15	7.15478e-14	0	0	0	1.65	0.61	0.69	CHST1	chr11	protein_coding	carbohydrate sulfotransferase 1
ENSG00000163623.10	229.996	1.11573	0.357934	3.11714	0.00182612	0.0123383	0.83	0.67	1.23	1.39	1.72	2.42	NKX6-1	chr4	protein_coding	NK6 homeobox 1
ENSG00000170542.6	25.4128	3.14088	0.635132	4.94523	7.60529e-07	1.15845e-05	0.02	0.01	0.06	0.23	0.26	0.28	SERPINB9	chr6	protein_coding	serpin family B member 9
ENSG00000175155.11	90.1902	2.48797	0.453402	5.48734	4.08031e-08	7.5403e-07	0.04	0.11	0.09	0.56	0.39	0.28	YPEL2	chr17	protein_coding	yippee like 2
ENSG00000122042.10	1384.31	1.09815	0.334648	3.28152	0.00103248	0.00751359	5.43	4.67	5.01	10.2	13.66	6.27	UBL3	chr13	protein_coding	ubiquitin like 3
ENSG00000107249.24	782.696	4.43153	0.376556	11.7686	5.66634e-32	7.97718e-30	0.16	0.07	0.09	1.65	2.49	2.51	GLIS3	chr9	protein_coding	GLIS family zinc finger 3
ENSG00000196139.14	294.332	3.40129	0.406678	8.3636	6.08347e-17	2.98129e-15	0.29	0.5	0.18	3.27	3.98	2.24	AKR1C3	chr10	protein_coding	aldo-keto reductase family 1 member C3
ENSG00000026559.14	1414.4	2.71279	0.463876	5.84809	4.97252e-09	1.04323e-07	1.21	1.23	2.68	5.16	10.05	15.94	KCNG1	chr20	protein_coding	potassium voltage-gated channel modifier subfamily G member 1
ENSG00000138002.16	704.656	1.15297	0.230886	4.99368	5.924e-07	9.18616e-06	0.63	0.69	0.71	1.33	1.29	1.6	IFT172	chr2	protein_coding	intraflagellar transport 172
ENSG00000231290.6	2225.71	1.53194	0.552356	2.77346	0.0055463	0.0313925	2.81	1.48	8.91	8.05	13.09	14.4	APCDD1L-DT	chr20	lncRNA	APCDD1L divergent transcript
ENSG00000164953.17	241.962	1.55827	0.448806	3.47203	0.000516547	0.00412616	0.41	0.22	0.14	0.65	0.98	0.49	TMEM67	chr8	protein_coding	transmembrane protein 67
ENSG00000152284.5	58.9859	1.27497	0.426121	2.99204	0.00277117	0.0175018	0.14	0.28	0.16	0.31	0.52	0.47	TCF7L1	chr2	protein_coding	transcription factor 7 like 1
ENSG00000169228.14	300.518	1.27911	0.35029	3.65157	0.000260637	0.00224818	1.76	1.67	2.86	4.07	3.78	6.44	RAB24	chr5	protein_coding	RAB24, member RAS oncogene family
ENSG00000140807.7	20.3529	2.76959	0.667296	4.15047	3.31794e-05	0.000359312	0.01	0.01	0	0.03	0.07	0.03	NKD1	chr16	protein_coding	NKD inhibitor of WNT signaling pathway 1
ENSG00000171608.16	3487.74	3.45792	0.378492	9.13605	6.47741e-20	4.03388e-18	2.51	1.51	2.76	13.97	26.92	28.4	PIK3CD	chr1	protein_coding	phosphatidylinositol-4,5-bisphosphate 3-kinase catalytic subunit delta
ENSG00000073146.16	9.08529	3.34089	1.07503	3.10772	0.00188538	0.012654	0	0.02	0	0.04	0.07	0.05	MOV10L1	chr22	protein_coding	Mov10 like RISC complex RNA helicase 1
ENSG00000271943.2	82.2206	1.13842	0.350482	3.24816	0.00116156	0.00834574	0.59	0.58	0.59	1.42	1.36	0.85	AC098614.2	chr3	transcribed_processed_pseudogene	--
ENSG00000166831.9	25.0796	3.01028	0.568346	5.29656	1.18003e-07	2.04864e-06	0.06	0.1	0.04	0.5	0.4	0.58	RBPMS2	chr15	protein_coding	RNA binding protein, mRNA processing factor 2
ENSG00000128714.6	12.8226	2.20878	0.685179	3.22366	0.00126565	0.00894695	0.07	0.04	0.03	0.23	0.2	0.17	HOXD13	chr2	protein_coding	homeobox D13
ENSG00000144583.5	421.109	3.91749	0.50864	7.70189	1.34064e-14	5.3325e-13	0.46	0.23	0.09	2.54	4.82	3.7	MARCHF4	chr2	protein_coding	membrane associated ring-CH-type finger 4
ENSG00000111799.22	52503.9	2.65355	0.342323	7.7516	9.07446e-15	3.67872e-13	25.68	11.78	18.76	98.7	127.92	104.76	COL12A1	chr6	protein_coding	collagen type XII alpha 1 chain
ENSG00000173698.18	125.952	1.92002	0.407522	4.71144	2.45977e-06	3.41939e-05	0.17	0.08	0.13	0.48	0.57	0.31	ADGRG2	chrX	protein_coding	adhesion G protein-coupled receptor G2
ENSG00000099250.18	9525.17	2.26829	0.262933	8.62686	6.30584e-18	3.39857e-16	6.07	7.27	7.75	38.82	32.49	23.86	NRP1	chr10	protein_coding	neuropilin 1
ENSG00000116285.13	6471.77	1.99796	0.412842	4.83953	1.30144e-06	1.90252e-05	10.56	12.28	23.13	34.92	52.58	83.18	ERRFI1	chr1	protein_coding	ERBB receptor feedback inhibitor 1
ENSG00000171488.15	1830.56	1.72541	0.356177	4.84426	1.27085e-06	1.86367e-05	2.45	1.74	1.17	4.62	7.12	4.75	LRRC8C	chr1	protein_coding	leucine rich repeat containing 8 VRAC subunit C
ENSG00000182809.11	1430.42	1.47239	0.295085	4.98969	6.04758e-07	9.36528e-06	5.46	3.74	4.24	9.11	12.98	12.7	CRIP2	chr14	protein_coding	cysteine rich protein 2
ENSG00000078900.15	25.0755	7.15625	1.27917	5.59447	2.213e-08	4.23441e-07	0	0	0	0.18	0.21	0.12	TP73	chr1	protein_coding	tumor protein p73
ENSG00000140416.23	3325.56	2.72728	0.379352	7.1893	6.51244e-13	2.18294e-11	1.51	1.06	2.12	5.98	11.85	10.96	TPM1	chr15	protein_coding	tropomyosin 1
ENSG00000119138.5	5564.68	1.84958	0.317342	5.82836	5.59763e-09	1.16512e-07	7.84	16.94	9.89	44.66	36.14	35.66	KLF9	chr9	protein_coding	Kruppel like factor 9
ENSG00000261786.1	99.4441	3.51644	0.443251	7.9333	2.13391e-15	9.12867e-14	0.12	0.08	0.03	0.88	0.94	0.68	RP4-555D20.2	chr3	lncRNA	--
ENSG00000115457.10	116.08	5.5403	0.551699	10.0422	9.93826e-24	8.15745e-22	0.03	0.03	0.01	0.71	0.99	1.61	IGFBP2	chr2	protein_coding	insulin like growth factor binding protein 2
ENSG00000176533.13	10.1502	2.57475	0.844042	3.0505	0.00228457	0.014911	0.01	0.02	0.03	0.06	0.07	0.13	GNG7	chr19	protein_coding	G protein subunit gamma 7
ENSG00000139800.8	5.69292	4.98298	1.44297	3.45328	0.000553815	0.00439514	0	0.01	0	0.06	0.05	0.06	ZIC5	chr13	protein_coding	Zic family member 5
ENSG00000184557.4	498.589	1.34798	0.409038	3.29549	0.000982493	0.00721084	1.87	1.82	3.92	3.83	6.63	7.54	SOCS3	chr17	protein_coding	suppressor of cytokine signaling 3
ENSG00000154096.14	5.6878	4.03959	1.30173	3.10324	0.00191415	0.0128094	0	0	0	0.04	0.03	0.03	THY1	chr11	protein_coding	Thy-1 cell surface antigen
ENSG00000223658.8	23.4244	2.54346	0.658068	3.86505	0.000111067	0.00106085	0.19	0.16	0.06	1.24	0.54	0.42	C1GALT1C1L	chr2	protein_coding	C1GALT1 specific chaperone 1 like
ENSG00000157890.18	8.85694	5.63968	1.42124	3.96813	7.2439e-05	0.000727491	0	0	0	0.02	0.06	0.04	MEGF11	chr15	protein_coding	multiple EGF like domains 11
ENSG00000152580.9	40.6111	1.82079	0.569737	3.19585	0.00139421	0.00974974	0.02	0.09	0.04	0.22	0.13	0.13	IGSF10	chr3	protein_coding	immunoglobulin superfamily member 10
ENSG00000019485.14	156.85	3.54972	0.3293	10.7796	4.29766e-27	4.28456e-25	0.03	0.05	0.05	0.47	0.48	0.49	PRDM11	chr11	protein_coding	PR/SET domain 11
ENSG00000215023.2	2.96901	5.05114	1.69053	2.9879	0.00280902	0.0177105	0	0	0	0.14	0.25	0.16	AC114730.5	chr2	lncRNA	--
ENSG00000156140.10	185.054	1.77082	0.369437	4.7933	1.64063e-06	2.35976e-05	0.24	0.2	0.45	1.13	0.88	0.83	ADAMTS3	chr4	protein_coding	ADAM metallopeptidase with thrombospondin type 1 motif 3
ENSG00000158714.11	37.2412	6.82607	1.09407	6.23914	4.3998e-10	1.08151e-08	0.01	0.01	0	0.56	0.53	0.52	SLAMF8	chr1	protein_coding	SLAM family member 8
ENSG00000227992.1	4.30738	4.56938	1.51858	3.00898	0.00262124	0.0166818	0	0.07	0	0.44	0.66	0.54	AC108463.2	chr2	processed_pseudogene	--
ENSG00000096093.16	613.193	1.47264	0.248921	5.91611	3.29637e-09	7.09652e-08	0.37	0.38	0.31	0.82	0.99	0.93	EFHC1	chr6	protein_coding	EF-hand domain containing 1
ENSG00000231999.7	43.1673	1.28943	0.482113	2.67454	0.00748314	0.0399875	0.06	0.06	0.04	0.07	0.17	0.11	LRRC8C-DT	chr1	lncRNA	LRRC8C divergent transcript
ENSG00000128274.17	792.359	1.87117	0.267125	7.00485	2.47246e-12	7.91084e-11	2.82	2.54	2.15	7.79	7.43	10.46	A4GALT	chr22	protein_coding	alpha 1,4-galactosyltransferase (P blood group)
ENSG00000166685.12	506.884	1.38608	0.251959	5.50119	3.77238e-08	7.03279e-07	1.26	1.12	1.52	3.07	3.04	3.44	COG1	chr17	protein_coding	component of oligomeric golgi complex 1
ENSG00000140285.12	15.9537	3.49967	0.864537	4.04803	5.16509e-05	0.000538026	0.01	0	0.01	0.04	0.13	0.13	FGF7	chr15	protein_coding	fibroblast growth factor 7
ENSG00000139278.10	2293.47	2.02181	0.413436	4.89026	1.00705e-06	1.5005e-05	2.69	2.02	6.08	14.45	15.51	11.06	GLIPR1	chr12	protein_coding	GLI pathogenesis related 1
ENSG00000119714.11	38.4095	6.27992	1.00523	6.24723	4.17791e-10	1.03134e-08	0.01	0.01	0	0.29	0.84	0.36	GPR68	chr14	protein_coding	G protein-coupled receptor 68
ENSG00000233975.2	106.233	1.86312	0.36423	5.11522	3.13369e-07	5.08328e-06	0.77	0.48	0.67	2.16	2.68	1.67	LINC02574	chr1	lncRNA	long intergenic non-protein coding RNA 2574
ENSG00000136869.16	189.736	1.58365	0.377378	4.19646	2.71117e-05	0.00029904	0.2	0.23	0.1	0.52	0.6	0.37	TLR4	chr9	protein_coding	toll like receptor 4
ENSG00000240445.6	96.9811	1.45026	0.350208	4.14112	3.45607e-05	0.000373054	0.22	0.16	0.23	0.59	0.59	0.39	FOXO3B	chr17	protein_coding	forkhead box O3B
ENSG00000228437.5	208.123	1.58889	0.426696	3.72371	0.000196317	0.00174521	1.21	1.35	3.06	4.76	3.88	7.24	LINC02474	chr1	lncRNA	long intergenic non-protein coding RNA 2474
ENSG00000027644.5	11.9048	7.0515	1.42533	4.94726	7.52638e-07	1.14793e-05	0	0	0	0.05	0.06	0.2	INSRR	chr1	protein_coding	insulin receptor related receptor
ENSG00000092758.18	918.514	5.18508	0.465948	11.128	9.16604e-29	1.01389e-26	0.13	0.19	0.44	5.53	8.11	11.81	COL9A3	chr20	protein_coding	collagen type IX alpha 3 chain
ENSG00000198963.11	425.922	4.11775	0.538484	7.64693	2.0583e-14	7.98199e-13	0.18	0.13	0.05	3.59	1.25	1.07	RORB	chr9	protein_coding	RAR related orphan receptor B
ENSG00000169330.9	15.8827	1.86517	0.647936	2.87863	0.00399402	0.0238563	0.03	0.03	0.01	0.09	0.1	0.05	MINAR1	chr15	protein_coding	membrane integral NOTCH2 associated receptor 1
ENSG00000164398.15	6.66036	3.66646	1.17697	3.11517	0.00183842	0.0123925	0	0	0	0.02	0.02	0.01	ACSL6	chr5	protein_coding	acyl-CoA synthetase long chain family member 6
ENSG00000119636.16	236.755	1.39326	0.340517	4.09161	4.28381e-05	0.000455834	0.77	0.55	0.77	1.47	2.27	1.35	BBOF1	chr14	protein_coding	basal body orientation factor 1
ENSG00000257698.2	194.492	1.16284	0.323855	3.59061	0.00032991	0.00278267	0.51	0.76	0.93	1.83	1.16	1.63	GIHCG	chr12	lncRNA	GIHCG inhibitor of miR-200b/200a/429 expression
ENSG00000261222.3	14.9342	2.15494	0.826783	2.60641	0.00914965	0.0471362	0.01	0.01	0.09	0.14	0.14	0.19	CTD-2006K23.1	chr17	lncRNA	--
ENSG00000124243.19	142.011	2.93651	0.372687	7.8793	3.29211e-15	1.38286e-13	0.3	0.43	0.44	2.14	2.38	3.81	BCAS4	chr20	protein_coding	breast carcinoma amplified sequence 4
ENSG00000167202.12	2147.35	1.06928	0.254463	4.20211	2.64433e-05	0.000292919	3.33	3.76	3.44	5.86	8.19	6.47	TBC1D2B	chr15	protein_coding	TBC1 domain family member 2B
ENSG00000134569.10	305.844	3.96074	0.40443	9.79338	1.20206e-22	9.02213e-21	0.08	0.07	0.16	1.12	1.51	1.9	LRP4	chr11	protein_coding	LDL receptor related protein 4
ENSG00000121361.5	89.9468	2.20798	0.628984	3.51039	0.000447448	0.00363673	0.34	0.07	0.53	0.7	1.16	2.2	KCNJ8	chr12	protein_coding	potassium inwardly rectifying channel subfamily J member 8
ENSG00000167680.17	182.432	1.83667	0.438776	4.18589	2.84048e-05	0.000311527	0.35	0.36	0.55	1.25	0.71	2.26	SEMA6B	chr19	protein_coding	semaphorin 6B
ENSG00000197249.14	306.156	4.01413	0.435461	9.21812	3.02355e-20	1.91896e-18	0.13	0.17	0.24	1.46	2.59	4.04	SERPINA1	chr14	protein_coding	serpin family A member 1
ENSG00000249345.8	3.52589	4.26482	1.62852	2.61883	0.00882318	0.0459126	0	0	0	0.01	0.01	0.04	LINC02405	chr12	lncRNA	long intergenic non-protein coding RNA 2405
ENSG00000113657.13	1606.73	2.65315	0.374136	7.0914	1.3276e-12	4.3374e-11	2	1.77	0.78	8.72	10.37	7.58	DPYSL3	chr5	protein_coding	dihydropyrimidinase like 3
ENSG00000029725.17	2786.04	1.01052	0.241178	4.18993	2.79036e-05	0.000306754	7.45	6.21	5.72	13.35	12.62	10.61	RABEP1	chr17	protein_coding	rabaptin, RAB GTPase binding effector protein 1
ENSG00000221968.9	832.595	1.21557	0.389738	3.11894	0.00181502	0.012274	1.77	1.33	2.78	2.86	3.84	6.06	FADS3	chr11	protein_coding	fatty acid desaturase 3
ENSG00000150667.8	117.804	1.62477	0.473295	3.43289	0.00059718	0.00470234	0.46	0.22	0.55	0.66	1.67	1.18	FSIP1	chr15	protein_coding	fibrous sheath interacting protein 1
ENSG00000254337.2	111.584	6.23709	0.665143	9.37707	6.78309e-21	4.48902e-19	0.11	0	0.14	3.14	7.13	7.02	RP11-865I6.2	chr8	lncRNA	--
ENSG00000011028.14	1437.56	1.9195	0.336464	5.70492	1.164e-08	2.31296e-07	1.68	1.78	3.3	6.87	7.62	9.37	MRC2	chr17	protein_coding	mannose receptor C type 2
ENSG00000273812.3	56.4371	2.35898	0.608469	3.87692	0.000105788	0.00101543	0.06	0.14	0.36	0.64	0.63	1.41	WI2-87327B8.2	chr20	lncRNA	--
ENSG00000255197.6	18.4	2.83236	0.668701	4.23562	2.27921e-05	0.000255768	0.02	0.03	0.07	0.24	0.28	0.25	RP11-750H9.5	chr11	lncRNA	--
ENSG00000285090.1	9.9016	2.53539	0.82532	3.07201	0.00212624	0.0140283	0.06	0.02	0.11	0.33	0.46	0.28	COL1A2-AS1	chr7	lncRNA	COL1A2 antisense RNA 1
ENSG00000284969.1	8774.74	1.41984	0.227992	6.22759	4.73672e-10	1.1582e-08	109.47	117.85	144.05	343.73	304.83	281.96	RP4-541C22.8	chr11	protein_coding	--
ENSG00000259755.1	5.55438	4.94649	1.50169	3.29395	0.000987911	0.00724146	0	0	0.03	0.28	0.17	0.58	RP11-505E24.2	chr15	lncRNA	--
ENSG00000187134.14	2307.82	1.53114	0.354121	4.32378	1.5338e-05	0.000178411	2.37	3.02	4.65	9.21	11.54	6.25	AKR1C1	chr10	protein_coding	aldo-keto reductase family 1 member C1
ENSG00000166394.15	415.698	1.34058	0.351286	3.8162	0.00013552	0.00126223	0.48	0.63	0.92	1.14	1.69	1.94	CYB5R2	chr11	protein_coding	cytochrome b5 reductase 2
ENSG00000160961.12	292.471	1.35085	0.26433	5.11046	3.21371e-07	5.19783e-06	0.28	0.39	0.39	0.96	0.79	0.77	ZNF333	chr19	protein_coding	zinc finger protein 333
ENSG00000170175.11	77.6493	1.18634	0.402979	2.94393	0.00324076	0.0199892	0.14	0.33	0.34	0.69	0.47	0.58	CHRNB1	chr17	protein_coding	cholinergic receptor nicotinic beta 1 subunit
ENSG00000133193.12	969.626	1.04643	0.291493	3.5899	0.000330805	0.0027882	5.54	5.4	3.89	11.45	10.21	7.02	FAM104A	chr17	protein_coding	family with sequence similarity 104 member A
ENSG00000085662.14	20641	1.40386	0.209902	6.68814	2.26021e-11	6.47378e-10	70.11	82.66	77.14	178.73	192.95	195.58	AKR1B1	chr7	protein_coding	aldo-keto reductase family 1 member B
ENSG00000101825.8	185.737	10.0521	1.23758	8.12238	4.57134e-16	2.0579e-14	0	0	0	0.87	0.56	1.21	MXRA5	chrX	protein_coding	matrix remodeling associated 5
ENSG00000131386.19	1981.63	4.09073	1.06175	3.85281	0.000116772	0.00110941	0.14	0.34	2.06	11.21	12.08	17.17	GALNT15	chr3	protein_coding	polypeptide N-acetylgalactosaminyltransferase 15
ENSG00000197594.14	183.287	2.64516	0.361174	7.32377	2.41092e-13	8.44694e-12	0.13	0.13	0.07	0.84	0.64	0.45	ENPP1	chr6	protein_coding	ectonucleotide pyrophosphatase/phosphodiesterase 1
ENSG00000167034.10	483.654	1.77358	0.392545	4.51816	6.23805e-06	7.93992e-05	1.51	0.99	2.43	3.8	6.41	5.48	NKX3-1	chr8	protein_coding	NK3 homeobox 1
ENSG00000100292.18	385.261	1.30326	0.372729	3.49653	0.000471353	0.00380969	2	2.06	3.07	3.69	4.65	8.08	HMOX1	chr22	protein_coding	heme oxygenase 1
ENSG00000204301.6	91.5724	1.17374	0.318198	3.6887	0.000225401	0.00197281	0.12	0.16	0.15	0.29	0.26	0.35	NOTCH4	chr6	protein_coding	notch receptor 4
ENSG00000115414.21	548467	2.77949	0.232316	11.9643	5.46763e-33	8.08966e-31	170.9	208.01	222.13	1168.1	1366.96	1307.77	FN1	chr2	protein_coding	fibronectin 1
ENSG00000175175.6	70.6316	2.50072	0.470547	5.3145	1.06953e-07	1.8708e-06	0.08	0.12	0.04	0.55	0.46	0.27	PPM1E	chr17	protein_coding	protein phosphatase, Mg2+/Mn2+ dependent 1E
ENSG00000123685.9	57.6683	1.45458	0.414106	3.51258	0.000443784	0.00361074	0.34	0.2	0.34	0.57	0.9	0.79	BATF3	chr1	protein_coding	basic leucine zipper ATF-like transcription factor 3
ENSG00000197702.14	5263.27	1.0651	0.240921	4.42096	9.82648e-06	0.000118823	7.27	6.36	6.57	13.66	14.82	11.03	PARVA	chr11	protein_coding	parvin alpha
ENSG00000153956.16	847.001	1.859	0.39682	4.68475	2.80305e-06	3.84732e-05	1.13	1.07	0.82	4.76	3.92	1.59	CACNA2D1	chr7	protein_coding	calcium voltage-gated channel auxiliary subunit alpha2delta 1
ENSG00000106829.20	1700.73	1.22759	0.236547	5.18964	2.10695e-07	3.51346e-06	3.14	2.58	3.48	6.79	6.33	7.06	TLE4	chr9	protein_coding	TLE family member 4, transcriptional corepressor
ENSG00000187498.16	23171.3	3.22279	0.365793	8.81041	1.24686e-18	7.11632e-17	9.3	5.35	7.91	53.34	93.8	48.68	COL4A1	chr13	protein_coding	collagen type IV alpha 1 chain
