# Supplementary material for: Genome-wide identification and analysis of epithelial-mesenchymal transition-related RNA-binding proteins and alternative splicing in a human breast cancer cell line
Source: Sci Rep. 2024 May 23;14:11753. doi: 10.1038/s41598-024-62681-0 (PMC11116388; doi:10.1038/s41598-024-62681-0)
Supplement: Supplementary file 5 — Supplementary Data S1. [file 41598_2024_62681_MOESM5_ESM.zip › M2_vs_M1_DESeq/M2_vs_M1_Down_DEG.xlsx]

## Sheet: M2_vs_M1_Down_DEG
Gene	baseMean	log2FoldChange	lfcSE	stat	pvalue	padj	M1_1	M1_2	M1_3	M2_1	M2_2	M2_3	Symbol	Chr	GeneType	Description
ENSG00000236039.3	24.7121	-5.47925	1.05715	-5.18303	2.18313e-07	2.43001e-06	0.18	0.24	0.61	0	0.02	0.01	LINC02889	chr7	lncRNA	long intergenic non-protein coding RNA 2889
ENSG00000213782.7	33.6288	-1.40038	0.531065	-2.63692	0.00836621	0.0326976	0.28	0.27	0.17	0.1	0.13	0.06	DDX47	chr12	protein_coding	DEAD-box helicase 47
ENSG00000221995.5	55.7851	-1.66422	0.509345	-3.26738	0.00108548	0.00570712	0.44	0.33	0.42	0.21	0.11	0.07	TIAF1	chr17	protein_coding	TGFB1-induced anti-apoptotic factor 1
ENSG00000107036.12	1774.23	-2.20972	0.324493	-6.80976	9.77633e-12	1.9055e-10	8.77	9.3	7.42	2.15	2.13	1.42	RIC1	chr9	protein_coding	RIC1 homolog, RAB6A GEF complex partner 1
ENSG00000262302.1	32.3371	-7.40067	1.28656	-5.75227	8.80509e-09	1.1967e-07	3.88	2.26	3.82	0	0	0.04	RP1-4G17.5	chr17	protein_coding	--
ENSG00000180879.14	4491.56	-1.51671	0.430121	-3.52624	0.000421508	0.00245833	30.95	30.57	47.94	9.32	9.16	20.66	SSR4	chrX	protein_coding	signal sequence receptor subunit 4
ENSG00000074416.15	2302.74	-1.48537	0.398605	-3.72641	0.000194227	0.00123703	6.26	6.52	8.71	3.3	1.49	3.09	MGLL	chr3	protein_coding	monoglyceride lipase
ENSG00000174327.7	49.9472	-4.67015	0.783117	-5.96355	2.46821e-09	3.58033e-08	0.55	0.86	1.94	0.11	0.02	0.01	SLC16A13	chr17	protein_coding	solute carrier family 16 member 13
ENSG00000231312.7	113.454	-1.74641	0.376339	-4.64051	3.47551e-06	3.13211e-05	0.36	0.29	0.39	0.1	0.13	0.09	MAP4K3-DT	chr2	lncRNA	MAP4K3 divergent transcript
ENSG00000244509.4	3950.49	-2.68409	0.345324	-7.77268	7.68403e-15	2.07002e-13	58.25	60.25	75.5	13.24	10.7	7.31	APOBEC3C	chr22	protein_coding	apolipoprotein B mRNA editing enzyme catalytic subunit 3C
ENSG00000179300.4	24.0411	-6.97108	1.32815	-5.24872	1.53159e-07	1.74777e-06	0.24	0.47	0.63	0.01	0	0	RTL3	chrX	protein_coding	retrotransposon Gag like 3
ENSG00000285872.1	19.3782	-2.10485	0.668511	-3.14856	0.00164076	0.00816195	0.27	0.37	0.61	0.07	0.12	0.11	RP11-83M8.1	chr2	lncRNA	--
ENSG00000115363.14	1050.02	-2.7854	0.405166	-6.87472	6.21131e-12	1.23511e-10	15.22	20.98	13.73	3.76	2.01	1.74	EVA1A	chr2	protein_coding	eva-1 homolog A, regulator of programmed cell death
ENSG00000179913.11	38.6251	-6.2395	0.973107	-6.41194	1.43683e-10	2.43186e-09	0.71	0.69	0.68	0	0	0.02	B3GNT3	chr19	protein_coding	UDP-GlcNAc:betaGal beta-1,3-N-acetylglucosaminyltransferase 3
ENSG00000253485.3	32.2841	-4.66903	0.790816	-5.90407	3.54632e-09	5.04714e-08	0.34	0.26	0.21	0.03	0.01	0	PCDHGA5	chr5	protein_coding	protocadherin gamma subfamily A, 5
ENSG00000228201.1	5.88294	-4.01545	1.53506	-2.61582	0.00890124	0.0343966	0.13	0.43	1.56	0.13	0	0	AL022341.3	chr16	lncRNA	--
ENSG00000275964.1	15.875	-2.44227	0.8795	-2.77688	0.00548833	0.0230077	0.56	0.33	0.79	0.04	0.29	0.02	RP11-61K9.3	chr13	lncRNA	--
ENSG00000137561.5	15.5655	-4.077	0.972655	-4.19162	2.7697e-05	0.000210603	0.52	0.21	0.11	0.03	0.01	0.01	TTPA	chr8	protein_coding	alpha tocopherol transfer protein
ENSG00000012983.12	3648.11	-1.18401	0.429199	-2.75864	0.00580422	0.0240998	21.69	19.32	9.35	8.87	9.58	4.46	MAP4K5	chr14	protein_coding	mitogen-activated protein kinase kinase kinase kinase 5
ENSG00000057019.16	5589.85	-1.6289	0.397097	-4.10203	4.09549e-05	0.000298968	21.54	21.63	13.13	9.12	4.44	5.18	DCBLD2	chr3	protein_coding	discoidin, CUB and LCCL domain containing 2
ENSG00000265107.3	6.77271	-6.11457	1.50001	-4.07637	4.57449e-05	0.000330195	0.06	0.09	0.16	0	0	0	GJA5	chr1	protein_coding	gap junction protein alpha 5
ENSG00000213654.10	111.075	-4.26986	0.485265	-8.79903	1.38004e-18	5.40291e-17	2.51	2.59	3.55	0.08	0.17	0.21	GPSM3	chr6	protein_coding	G protein signaling modulator 3
ENSG00000170049.10	52.4431	-1.30793	0.458221	-2.85436	0.00431239	0.01877	0.35	0.39	0.47	0.23	0.14	0.13	KCNAB3	chr17	protein_coding	potassium voltage-gated channel subfamily A regulatory beta subunit 3
ENSG00000183549.10	6.34978	-3.46466	1.18607	-2.92113	0.00348768	0.0156717	0.07	0.09	0.05	0.01	0.01	0.01	ACSM5	chr16	protein_coding	acyl-CoA synthetase medium chain family member 5
ENSG00000157873.18	78.7618	-2.04063	0.53876	-3.78763	0.000152089	0.000989539	0.39	0.4	0.74	0.05	0.21	0.13	TNFRSF14	chr1	protein_coding	TNF receptor superfamily member 14
ENSG00000204291.11	5512.09	-10.9109	0.565973	-19.2782	8.18915e-83	1.1582e-79	28.15	60.1	34.64	0.01	0.02	0.04	COL15A1	chr9	protein_coding	collagen type XV alpha 1 chain
ENSG00000197837.3	40.729	-1.72193	0.655808	-2.62566	0.00864815	0.0336368	1.04	0.41	0.39	0.24	0.3	0.05	H4-16	chr12	protein_coding	H4 histone 16
ENSG00000067992.16	458.176	-6.37589	0.458945	-13.8925	7.03536e-44	1.44448e-41	2.31	1.6	1.17	0.02	0.03	0.02	PDK3	chrX	protein_coding	pyruvate dehydrogenase kinase 3
ENSG00000108528.14	1814.26	-1.8202	0.389781	-4.6698	3.01496e-06	2.7466e-05	25.85	21.81	38.4	10.71	5.51	8.78	SLC25A11	chr17	protein_coding	solute carrier family 25 member 11
ENSG00000167100.15	9.98377	-2.43552	0.840177	-2.89881	0.00374578	0.0166922	0.05	0.07	0.06	0.01	0.01	0.01	SAMD14	chr17	protein_coding	sterile alpha motif domain containing 14
ENSG00000167771.6	57.8067	-4.76301	0.717124	-6.64182	3.09835e-11	5.66424e-10	1.23	0.81	0.74	0.01	0	0.08	RCOR2	chr11	protein_coding	REST corepressor 2
ENSG00000141738.14	19.1767	-4.76026	0.952251	-4.99896	5.76418e-07	6.0165e-06	0.38	0.2	0.2	0	0.01	0.02	GRB7	chr17	protein_coding	growth factor receptor bound protein 7
ENSG00000240032.1	17.5698	-7.48957	1.33722	-5.60085	2.13307e-08	2.75824e-07	1.59	1.32	0.82	0	0	0	LNCSRLR	chr3	lncRNA	lncRNA sorafenib resistance in renal cell carcinoma associated
ENSG00000225489.7	57.0425	-2.92559	0.466144	-6.27615	3.4706e-10	5.566e-09	0.9	0.67	0.82	0.1	0.1	0.13	RP11-390F4.3	chr9	lncRNA	--
ENSG00000179428.2	29.1989	-1.90526	0.60551	-3.14654	0.00165217	0.00820789	0.51	0.7	1.3	0.2	0.34	0.17	IL6-AS1	chr7	lncRNA	IL6 antisense RNA 1
ENSG00000198331.11	775.052	-1.91508	0.422657	-4.53105	5.86921e-06	5.06925e-05	20.02	11.56	7.39	4.48	3.5	2.58	HYLS1	chr11	protein_coding	HYLS1 centriolar and ciliogenesis associated
ENSG00000135111.16	4560.88	-1.53351	0.349715	-4.38503	1.15972e-05	9.49129e-05	21.54	33.19	30.12	12.2	10.42	7.87	TBX3	chr12	protein_coding	T-box transcription factor 3
ENSG00000184208.12	1567.65	-1.24953	0.29805	-4.19236	2.76063e-05	0.000209984	9.29	9.89	11.55	4.58	4.62	4.15	C22orf46	chr22	transcribed_unitary_pseudogene	chromosome 22 putative open reading frame 46
ENSG00000106066.15	591.339	-10.7277	1.06863	-10.0388	1.02913e-23	6.12847e-22	8.77	8.83	9	0.01	0.01	0	CPVL	chr7	protein_coding	carboxypeptidase vitellogenic like
ENSG00000157500.12	1323.65	-3.06554	0.516403	-5.93634	2.91458e-09	4.18756e-08	12.77	6.85	4.33	1.72	0.61	0.58	APPL1	chr3	protein_coding	adaptor protein, phosphotyrosine interacting with PH domain and leucine zipper 1
ENSG00000276740.1	5.80373	-5.89303	1.51928	-3.87882	0.000104966	0.000707347	0.41	0.54	0.3	0	0	0	RP11-381O6.1	chr13	lncRNA	--
ENSG00000186352.9	320.922	-2.13129	0.362234	-5.88372	4.01135e-09	5.66976e-08	5.4	5.49	6.51	1.13	1.91	1.1	ANKRD37	chr4	protein_coding	ankyrin repeat domain 37
ENSG00000186442.7	9.81209	-6.64993	1.4193	-4.68537	2.79458e-06	2.55613e-05	0.13	0.22	0.28	0	0	0	KRT3	chr12	protein_coding	keratin 3
ENSG00000235885.8	37.3389	-3.66602	0.785777	-4.66547	3.07912e-06	2.80054e-05	0.05	0.24	0.33	0.02	0.02	0.01	LINC01828	chr2	lncRNA	long intergenic non-protein coding RNA 1828
ENSG00000115297.11	6.51144	-6.05661	1.49066	-4.06303	4.84393e-05	0.000347979	0.16	0.1	0.08	0	0	0	TLX2	chr2	protein_coding	T cell leukemia homeobox 2
ENSG00000227258.6	32.2568	-2.82463	0.558519	-5.05735	4.2512e-07	4.54633e-06	0.28	0.24	0.3	0.05	0.04	0.03	SMIM2-AS1	chr13	lncRNA	SMIM2 antisense RNA 1
ENSG00000261215.1	22.6906	-7.85841	1.30124	-6.03916	1.5492e-09	2.29279e-08	0.36	0.32	0.37	0	0	0	RP11-195F19.30	chr9	lncRNA	--
ENSG00000101335.10	1094.97	-2.81405	0.553536	-5.08377	3.70009e-07	4.00428e-06	13.53	14.64	23.01	4.21	0.66	2.6	MYL9	chr20	protein_coding	myosin light chain 9
ENSG00000277268.2	38.6654	-6.22877	0.966477	-6.44482	1.15735e-10	1.98106e-09	0.62	0.54	0.43	0.01	0	0.01	LHX1-DT	chr17	lncRNA	LHX1 divergent transcript
ENSG00000164938.14	40.0014	-2.04237	0.601178	-3.39727	0.000680605	0.00376675	0.27	0.4	0.18	0.04	0.14	0.04	TP53INP1	chr8	protein_coding	tumor protein p53 inducible nuclear protein 1
ENSG00000153814.13	526.058	-4.6787	0.499621	-9.3645	7.64082e-21	3.68666e-19	6.23	7.8	3.78	0.42	0.19	0.11	JAZF1	chr7	protein_coding	JAZF zinc finger 1
ENSG00000111199.12	26.6837	-4.89371	0.873306	-5.60366	2.0987e-08	2.71691e-07	0.19	0.31	0.49	0.02	0.01	0.01	TRPV4	chr12	protein_coding	transient receptor potential cation channel subfamily V member 4
ENSG00000137094.16	749.54	-3.34878	0.452565	-7.39956	1.36637e-13	3.24104e-12	2.9	6.78	7.52	0.71	0.4	0.64	DNAJB5	chr9	protein_coding	DnaJ heat shock protein family (Hsp40) member B5
ENSG00000168491.10	59.8812	-2.15786	0.629479	-3.42801	0.000608021	0.00341243	1.21	0.53	0.36	0.11	0.31	0.07	CCDC110	chr4	protein_coding	coiled-coil domain containing 110
ENSG00000154451.14	28.5987	-2.57931	0.731091	-3.52803	0.000418661	0.00244424	0.21	0.1	0.14	0.03	0.05	0	GBP5	chr1	protein_coding	guanylate binding protein 5
ENSG00000164114.19	1460.51	-2.1412	0.437212	-4.89741	9.71102e-07	9.7354e-06	7.79	8.27	4.12	2.06	1.86	0.83	MAP9	chr4	protein_coding	microtubule associated protein 9
ENSG00000250320.6	19.2597	-1.83087	0.697535	-2.62478	0.00867059	0.0337067	0.07	0.11	0.07	0.05	0.01	0.01	EDIL3-DT	chr5	lncRNA	EDIL3 divergent transcript
ENSG00000170425.4	227.903	-1.60276	0.357827	-4.47914	7.49449e-06	6.32337e-05	4.2	3.54	3.32	1.07	1.05	1.59	ADORA2B	chr17	protein_coding	adenosine A2b receptor
ENSG00000216906.2	7.42815	-3.68163	1.17892	-3.1229	0.00179081	0.00878287	0.14	0.21	0.12	0.02	0.02	0	RP11-350J20.9	chr6	processed_pseudogene	--
ENSG00000007264.15	276.398	-8.36812	0.797939	-10.4872	9.8955e-26	6.93267e-24	2.54	2.71	4.73	0	0	0.03	MATK	chr19	protein_coding	megakaryocyte-associated tyrosine kinase
ENSG00000260823.1	3.00126	-4.94399	1.85211	-2.66938	0.0075992	0.0302059	0.06	0.56	0.37	0	0	0	RP11-249C24.10	chr16	lncRNA	--
ENSG00000166126.11	28.9812	-4.20064	0.728426	-5.76675	8.08171e-09	1.1069e-07	0.33	0.24	0.4	0.03	0	0.02	AMN	chr14	protein_coding	amnion associated transmembrane protein
ENSG00000010379.16	12.562	-6.0245	1.49701	-4.02437	5.71282e-05	0.000405125	0.04	0.07	0.33	0.01	0	0	SLC6A13	chr12	protein_coding	solute carrier family 6 member 13
ENSG00000126903.16	2730.15	-1.45258	0.463404	-3.13458	0.00172099	0.00850604	38.98	41.34	53.16	13.03	8.5	28.26	SLC10A3	chrX	protein_coding	solute carrier family 10 member 3
ENSG00000176463.14	542.868	-1.84454	0.332798	-5.54252	2.98142e-08	3.786e-07	2.44	2.35	1.99	0.65	0.51	0.77	SLCO3A1	chr15	protein_coding	solute carrier organic anion transporter family member 3A1
ENSG00000134802.18	2554.47	-9.84402	0.59756	-16.4737	5.67082e-61	2.42123e-58	27.57	25.95	31.38	0	0.02	0.07	SLC43A3	chr11	protein_coding	solute carrier family 43 member 3
ENSG00000089289.16	1530.69	-1.1007	0.345552	-3.18534	0.00144585	0.00733261	26.68	24.88	32.61	10.69	12.08	17.49	IGBP1	chrX	protein_coding	immunoglobulin binding protein 1
ENSG00000140022.13	61.0339	-3.59816	0.50961	-7.06061	1.65768e-12	3.50235e-11	0.33	0.34	0.41	0.04	0.01	0.04	STON2	chr14	protein_coding	stonin 2
ENSG00000288656.1	13.512	-7.10996	1.40671	-5.05431	4.31939e-07	4.61272e-06	0.12	0.1	0.31	0	0	0	RP11-666O2.7	chr16	protein_coding	--
ENSG00000163810.12	8.44406	-4.5842	1.27861	-3.58529	0.000336705	0.00202264	0.06	0.08	0.09	0	0	0	TGM4	chr3	protein_coding	transglutaminase 4
ENSG00000078098.14	2227.18	-10.8433	0.698941	-15.5139	2.79234e-54	8.89971e-52	19.99	19.09	9	0.02	0.01	0	FAP	chr2	protein_coding	fibroblast activation protein alpha
ENSG00000132205.11	373.234	-6.69461	0.533886	-12.5394	4.54432e-36	6.01365e-34	2.38	3.05	3.13	0.03	0	0.05	EMILIN2	chr18	protein_coding	elastin microfibril interfacer 2
ENSG00000135838.14	93.0604	-2.06983	0.401019	-5.16143	2.45066e-07	2.70781e-06	0.92	0.78	0.58	0.19	0.17	0.2	NPL	chr1	protein_coding	N-acetylneuraminate pyruvate lyase
ENSG00000099219.14	1312.11	-1.05961	0.320543	-3.30567	0.000947505	0.00507002	6.73	7.3	6.35	3.74	3.86	2.53	ERMP1	chr9	protein_coding	endoplasmic reticulum metallopeptidase 1
ENSG00000141580.16	6583.44	-1.09392	0.288772	-3.78818	0.000151757	0.000988232	59.19	64.2	66.45	29.1	30.81	31.85	WDR45B	chr17	protein_coding	WD repeat domain 45B
ENSG00000229848.1	3.16302	-5.01947	1.7803	-2.81944	0.00481072	0.0205905	0.05	0.26	0.17	0	0	0	RP13-766D20.2	chr17	lncRNA	--
ENSG00000205593.12	51.0402	-2.05925	0.575487	-3.57827	0.000345874	0.00206985	0.23	0.34	0.48	0.05	0.06	0.15	DENND6B	chr22	protein_coding	DENN domain containing 6B
ENSG00000278709.2	649.56	-4.55904	0.443597	-10.2774	8.90613e-25	5.84808e-23	6.27	16.14	12.74	0.48	0.64	0.44	NKILA	chr20	lncRNA	NF-kappaB interacting lncRNA
ENSG00000164142.16	429.085	-1.34694	0.403106	-3.34142	0.000833519	0.00452378	1.47	1.07	1.39	0.82	0.39	0.38	FAM160A1	chr4	protein_coding	--
ENSG00000117385.16	2983.4	-1.07973	0.343295	-3.14521	0.00165967	0.00823793	13.74	13.83	17.37	6.69	5.76	9.38	P3H1	chr1	protein_coding	prolyl 3-hydroxylase 1
ENSG00000167107.13	152.215	-2.35313	0.419852	-5.60466	2.08662e-08	2.70436e-07	0.97	0.87	1.46	0.17	0.19	0.3	ACSF2	chr17	protein_coding	acyl-CoA synthetase family member 2
ENSG00000086289.12	151.175	-10.5943	1.24929	-8.48031	2.24597e-17	7.79509e-16	3.8	2.31	2.14	0	0	0	EPDR1	chr7	protein_coding	ependymin related 1
ENSG00000169926.11	8633.36	-1.01564	0.3437	-2.95501	0.00312661	0.0142571	25.09	32.64	33.89	11.66	16.63	18.55	KLF13	chr15	protein_coding	Kruppel like factor 13
ENSG00000177406.5	165.184	-9.75917	1.2353	-7.90026	2.78314e-15	7.85284e-14	1.92	1.72	2.06	0.01	0	0	NINJ2-AS1	chr12	lncRNA	NINJ2 antisense RNA 1
ENSG00000119878.6	716.426	-1.13656	0.369224	-3.07823	0.00208234	0.0100186	4.73	3.53	2.47	2.05	1.72	1.25	CRIPT	chr2	protein_coding	CXXC repeat containing interactor of PDZ3 domain
ENSG00000163041.13	2634.51	-1.42637	0.292506	-4.87639	1.08047e-06	1.07237e-05	28.05	23.43	24.14	10.33	8.56	9.98	H3-3A	chr1	protein_coding	H3.3 histone A
ENSG00000177738.4	113.632	-3.24355	0.417248	-7.77368	7.62376e-15	2.05623e-13	1.54	0.87	1.2	0.14	0.12	0.12	CTD-2201E18.3	chr5	lncRNA	--
ENSG00000109511.12	5.30945	-4.7594	1.54578	-3.07897	0.00207718	0.00999883	0.07	0.2	0.14	0.01	0	0	ANXA10	chr4	protein_coding	annexin A10
ENSG00000108599.15	988.508	-1.19875	0.378279	-3.16895	0.00152993	0.0076952	8.31	6.84	6.29	2.57	4.85	2.25	AKAP10	chr17	protein_coding	A-kinase anchoring protein 10
ENSG00000166199.13	1523.09	-1.02309	0.299537	-3.41557	0.000636489	0.00355194	21.33	20.83	22.28	9.22	11.72	11.72	ALKBH3	chr11	protein_coding	alkB homolog 3, alpha-ketoglutarate dependent dioxygenase
ENSG00000150630.4	2493.2	-3.42564	0.549813	-6.23056	4.64772e-10	7.3754e-09	35.97	45.81	48.71	8.42	2.8	1.4	VEGFC	chr4	protein_coding	vascular endothelial growth factor C
ENSG00000164932.13	7.72454	-5.31122	1.44385	-3.6785	0.000234609	0.00146293	0.29	0.23	0.13	0.01	0	0	CTHRC1	chr8	protein_coding	collagen triple helix repeat containing 1
ENSG00000171714.13	4.55025	-4.52361	1.65884	-2.72697	0.00639186	0.026085	0.02	0.01	0	0	0	0	ANO5	chr11	protein_coding	anoctamin 5
ENSG00000162733.19	1823.64	-4.92479	0.500693	-9.83596	7.88155e-23	4.36067e-21	6.05	7.23	10.53	0.11	0.24	0.45	DDR2	chr1	protein_coding	discoidin domain receptor tyrosine kinase 2
ENSG00000241547.1	41.7484	-2.69835	0.575964	-4.68493	2.80062e-06	2.56062e-05	4.32	4.06	3.3	1.03	0.16	0.59	ACTG1P20	chr1	processed_pseudogene	actin gamma 1 pseudogene 20
ENSG00000089639.11	345.623	-1.1043	0.376096	-2.93623	0.00332232	0.0149942	2.86	2.94	3.69	1.03	1.54	1.97	GMIP	chr19	protein_coding	GEM interacting protein
ENSG00000113396.13	22.7606	-6.88724	1.31827	-5.22446	1.74664e-07	1.98119e-06	0.3	0.5	0.27	0	0.01	0	SLC27A6	chr5	protein_coding	solute carrier family 27 member 6
ENSG00000196358.11	31.4057	-3.57252	0.753485	-4.74133	2.12324e-06	1.98869e-05	0.13	0.14	0.3	0	0.01	0.03	NTNG2	chr9	protein_coding	netrin G2
ENSG00000108518.8	27396.3	-1.28921	0.360293	-3.57822	0.000345936	0.00206985	517.86	534.27	771.81	219.74	211.61	335.49	PFN1	chr17	protein_coding	profilin 1
ENSG00000167315.18	1923.03	-1.54604	0.317425	-4.87057	1.11279e-06	1.10203e-05	14.69	15.52	13.49	6.29	4.27	4.86	ACAA2	chr18	protein_coding	acetyl-CoA acyltransferase 2
ENSG00000102078.16	412.821	-1.19291	0.339953	-3.50904	0.000449726	0.00260744	4.2	5.2	4.89	2.41	1.7	2.33	SLC25A14	chrX	protein_coding	solute carrier family 25 member 14
ENSG00000140525.19	4849.87	-1.0338	0.375615	-2.75229	0.00591803	0.024495	14.83	13.56	12.97	10.04	6.56	4.26	FANCI	chr15	protein_coding	FA complementation group I
ENSG00000155265.11	230.694	-5.59795	0.518103	-10.8047	3.27043e-27	2.52582e-25	1.52	2.07	1.34	0.01	0.03	0.06	GOLGA7B	chr10	protein_coding	golgin A7 family member B
ENSG00000254584.2	3.71596	-5.24767	1.67963	-3.12431	0.00178223	0.00875025	0.12	0.11	0.28	0	0	0	RP1-17K7.2	chr11	lncRNA	--
ENSG00000108813.11	55.9292	-2.38101	0.491376	-4.84559	1.26237e-06	1.23556e-05	0.55	0.7	0.69	0.12	0.07	0.18	DLX4	chr17	protein_coding	distal-less homeobox 4
ENSG00000196081.10	483.237	-9.417	0.854573	-11.0195	3.07643e-28	2.58797e-26	11.13	7.28	3.59	0.01	0.02	0.01	ZNF724	chr19	protein_coding	zinc finger protein 724
ENSG00000263620.1	139.884	-2.26361	0.408091	-5.54684	2.90886e-08	3.69801e-07	9.97	11.25	16.52	2.31	2.42	3.32	RP11-599B13.6	chr17	protein_coding	--
ENSG00000129151.9	4.66962	-5.581	1.65633	-3.36949	0.000753075	0.00412025	0.08	0.17	0.03	0	0	0	BBOX1	chr11	protein_coding	gamma-butyrobetaine hydroxylase 1
ENSG00000186340.17	10.0853	-5.69229	1.38476	-4.11068	3.94495e-05	0.000289345	0.06	0.07	0.07	0	0.01	0	THBS2	chr6	protein_coding	thrombospondin 2
ENSG00000197299.13	1687.67	-1.0387	0.400825	-2.5914	0.00955856	0.0364388	9.16	7.32	5.28	5.46	2.85	2.57	BLM	chr15	protein_coding	BLM RecQ like helicase
ENSG00000215866.8	2.92183	-4.90189	1.74512	-2.80892	0.00497081	0.0211516	0.04	0.05	0.05	0	0	0	LINC01356	chr1	lncRNA	long intergenic non-protein coding RNA 1356
ENSG00000204060.7	28.9015	-3.11594	0.650301	-4.79153	1.65511e-06	1.58365e-05	0.48	0.42	0.73	0.03	0.05	0.11	FOXO6	chr1	protein_coding	forkhead box O6
ENSG00000142910.16	1614.81	-2.56048	0.512766	-4.99346	5.93065e-07	6.17316e-06	4.97	15.44	18.31	3.29	2.21	1.39	TINAGL1	chr1	protein_coding	tubulointerstitial nephritis antigen like 1
ENSG00000025423.11	68.8689	-2.07489	0.454756	-4.56263	5.0516e-06	4.42411e-05	1.21	0.92	1.57	0.37	0.2	0.32	HSD17B6	chr12	protein_coding	hydroxysteroid 17-beta dehydrogenase 6
ENSG00000249242.8	5.88924	-4.90966	1.48785	-3.29983	0.000967419	0.00516193	0.08	0.07	0.1	0.01	0	0	TMEM150C	chr4	protein_coding	transmembrane protein 150C
ENSG00000273983.1	92.7338	-3.19714	0.68236	-4.68542	2.79384e-06	2.55613e-05	3.55	0.81	0.99	0.28	0.27	0.04	H3C8	chr6	protein_coding	H3 clustered histone 8
ENSG00000256377.6	40.1405	-8.68101	1.27271	-6.82086	9.04965e-12	1.77149e-10	1.63	1.1	1.17	0	0	0	RP11-1060J15.4	chr12	lncRNA	--
ENSG00000150773.12	38.3278	-1.96575	0.542441	-3.62389	0.000290201	0.00177294	0.6	0.56	0.25	0.13	0.11	0.13	PIH1D2	chr11	protein_coding	PIH1 domain containing 2
ENSG00000131398.15	64.7165	-8.40608	1.30503	-6.4413	1.18451e-10	2.0245e-09	0.2	0.53	0.68	0	0	0	KCNC3	chr19	protein_coding	potassium voltage-gated channel subfamily C member 3
ENSG00000271826.5	25.0182	-7.99923	1.29442	-6.17978	6.41916e-10	9.9823e-09	0.68	0.56	0.57	0	0	0	PLS3-AS1	chrX	lncRNA	PLS3 antisense RNA 1
ENSG00000178445.10	71.3556	-3.08855	0.440653	-7.00903	2.3998e-12	4.98212e-11	0.4	0.31	0.38	0.04	0.04	0.05	GLDC	chr9	protein_coding	glycine decarboxylase
ENSG00000135124.15	160.491	-4.03453	0.627029	-6.43436	1.23992e-10	2.11599e-09	0.67	0.91	1.2	0.02	0.03	0.12	P2RX4	chr12	protein_coding	purinergic receptor P2X 4
ENSG00000287769.1	38.3401	-1.53835	0.477079	-3.22451	0.00126189	0.00649428	0.42	0.4	0.47	0.19	0.14	0.13	RP11-317B17.5	chr9	lncRNA	--
ENSG00000214908.3	10.2205	-2.28748	0.914216	-2.50212	0.0123451	0.0451012	0.93	0.42	0.41	0.14	0	0.2	RP11-229M1.2	chr9	processed_pseudogene	--
ENSG00000127124.16	878.235	-2.1238	0.485327	-4.37602	1.20865e-05	9.85252e-05	1.48	2.56	3.25	0.67	0.26	0.79	HIVEP3	chr1	protein_coding	HIVEP zinc finger 3
ENSG00000261742.6	6.65854	-6.08905	1.47495	-4.12832	3.65422e-05	0.000270642	0.15	0.12	0.16	0	0	0	LINC00922	chr16	lncRNA	long intergenic non-protein coding RNA 922
ENSG00000180178.11	8.43532	-3.07937	1.00676	-3.05869	0.00222309	0.0105752	0.1	0.04	0.08	0.01	0.02	0.01	FAR2P1	chr2	transcribed_unprocessed_pseudogene	fatty acyl-CoA reductase 2 pseudogene 1
ENSG00000174672.16	120.875	-3.92663	0.439162	-8.94119	3.85001e-19	1.59564e-17	0.76	0.65	1.06	0.05	0.06	0.06	BRSK2	chr11	protein_coding	BR serine/threonine kinase 2
ENSG00000183770.7	35.6723	-4.88427	0.763799	-6.39471	1.60852e-10	2.69623e-09	0.55	0.62	0.61	0	0.01	0.04	FOXL2	chr3	protein_coding	forkhead box L2
ENSG00000108370.17	25.872	-3.82171	0.756626	-5.051	4.39507e-07	4.68809e-06	0.27	0.12	0.13	0.03	0.01	0.01	RGS9	chr17	protein_coding	regulator of G protein signaling 9
ENSG00000175746.6	14.6998	-3.34298	0.905666	-3.69118	0.000223216	0.00139944	0.12	0.35	0.17	0.02	0.05	0.01	C15orf54	chr15	lncRNA	--
ENSG00000273253.2	9.76651	-2.21754	0.833292	-2.66118	0.00778682	0.0308164	0.41	0.33	0.47	0.13	0.08	0.06	RP3-402G11.26	chr22	lncRNA	--
ENSG00000137936.18	8624.96	-1.51173	0.406869	-3.71553	0.000202777	0.0012839	31.25	46.48	60.03	10.47	18.89	20.66	BCAR3	chr1	protein_coding	BCAR3 adaptor protein, NSP family member
ENSG00000204682.8	655.732	-2.32418	0.397722	-5.84373	5.10437e-09	7.16543e-08	6.46	7.92	7.16	2.26	1.03	1.15	MIR1915HG	chr10	lncRNA	MIR1915 host gene
ENSG00000171224.9	18.6663	-2.55741	0.755531	-3.38491	0.000712004	0.00392304	0.7	0.32	0.78	0.08	0.03	0.19	FAM241B	chr10	protein_coding	family with sequence similarity 241 member B
ENSG00000177383.5	1057.17	-1.02368	0.294313	-3.47821	0.00050477	0.00288883	22.97	17.76	22.09	10.78	10.2	10.73	MAGEF1	chr3	protein_coding	MAGE family member F1
ENSG00000225206.10	30.4073	-3.66262	0.650832	-5.6276	1.82734e-08	2.38884e-07	0.16	0.17	0.11	0.02	0.01	0.01	MIR137HG	chr1	lncRNA	MIR137 host gene
ENSG00000137486.17	135.691	-3.37139	0.457323	-7.37202	1.68068e-13	3.93707e-12	0.84	0.44	0.62	0.06	0.03	0.09	ARRB1	chr11	protein_coding	arrestin beta 1
ENSG00000101391.21	1323.94	-1.19418	0.333439	-3.5814	0.000341756	0.00204918	10.3	8.58	11.49	4.46	3.58	5.55	CDK5RAP1	chr20	protein_coding	CDK5 regulatory subunit associated protein 1
ENSG00000139832.5	234.402	-2.32198	0.520236	-4.46332	8.06989e-06	6.76848e-05	9.48	5.03	5.21	1.18	0.51	2.25	RAB20	chr13	protein_coding	RAB20, member RAS oncogene family
ENSG00000109424.4	4.18567	-5.41925	1.65598	-3.27253	0.00106591	0.00561776	0.08	0.08	0.23	0	0	0	UCP1	chr4	protein_coding	uncoupling protein 1
ENSG00000152767.17	414.278	-6.41773	0.441984	-14.5203	9.01602e-48	2.1938e-45	0.59	0.58	0.53	0.01	0.01	0	FARP1	chr13	protein_coding	FERM, ARH/RhoGEF and pleckstrin domain protein 1
ENSG00000274849.1	53.9198	-2.86178	0.575893	-4.96929	6.71997e-07	6.9121e-06	5.3	4.51	5.99	0.68	1.45	0.24	RP11-49I11.4	chr18	lncRNA	--
ENSG00000051523.11	1671.67	-3.04266	0.470821	-6.46246	1.03013e-10	1.77946e-09	15.46	20.86	32.17	2.03	1.82	4.68	CYBA	chr16	protein_coding	cytochrome b-245 alpha chain
ENSG00000177359.20	29.4762	-7.26716	1.28615	-5.65032	1.60152e-08	2.10675e-07	0.19	0.18	0.25	0	0	0	OVOS2	chr12	transcribed_unprocessed_pseudogene	--
ENSG00000165983.15	1336.48	-1.27552	0.486533	-2.62165	0.00875045	0.0339239	16.16	12.34	7.2	2.44	8.68	4.1	PTER	chr10	protein_coding	phosphotriesterase related
ENSG00000183066.14	13.9196	-4.28061	0.999362	-4.28335	1.84104e-05	0.000145059	0.13	0.06	0.13	0	0.01	0.01	WBP2NL	chr22	protein_coding	WBP2 N-terminal like
ENSG00000137573.14	116.44	-2.89108	0.541359	-5.34041	9.27368e-08	1.09242e-06	0.42	0.61	0.59	0.04	0.16	0.04	SULF1	chr8	protein_coding	sulfatase 1
ENSG00000256806.6	145.712	-4.40342	0.474545	-9.27926	1.70655e-20	8.04532e-19	2.67	2.92	2.97	0.07	0.25	0.11	C17orf100	chr17	protein_coding	chromosome 17 open reading frame 100
ENSG00000131899.11	895.337	-1.36415	0.30223	-4.51362	6.37301e-06	5.46268e-05	5.2	4.18	5.36	2.12	1.79	1.97	LLGL1	chr17	protein_coding	LLGL scribble cell polarity complex component 1
ENSG00000285367.1	11.6697	-5.91604	1.41852	-4.17056	3.03853e-05	0.000228587	0.12	0.06	0.03	0	0	0	RP11-437L7.2	chr16	lncRNA	--
ENSG00000251151.2	82.9938	-3.36707	0.468086	-7.19327	6.32597e-13	1.40206e-11	1.3	0.92	1.44	0.14	0.16	0.08	HOXC-AS3	chr12	lncRNA	HOXC cluster antisense RNA 3
ENSG00000170035.16	1821.59	-1.30238	0.355084	-3.66782	0.000244632	0.00151873	27.26	21.1	17.43	11.29	9.99	6.2	UBE2E3	chr2	protein_coding	ubiquitin conjugating enzyme E2 E3
ENSG00000118849.10	39.6368	-6.84326	1.13628	-6.02249	1.71755e-09	2.53531e-08	1.27	1.02	0.63	0.01	0	0.01	RARRES1	chr3	protein_coding	retinoic acid receptor responder 1
ENSG00000134775.15	1558.74	-3.28944	0.315425	-10.4286	1.83572e-25	1.255e-23	8.05	10.07	8.45	0.85	0.93	1.03	FHOD3	chr18	protein_coding	formin homology 2 domain containing 3
ENSG00000270062.1	21.1311	-1.90727	0.693766	-2.74916	0.00597485	0.0246679	1.5	2.48	1.04	0.82	0.31	0.26	RP11-248J18.3	chr14	lncRNA	--
ENSG00000144868.14	3.49354	-4.09304	1.64191	-2.49286	0.012672	0.0461093	0.02	0.01	0.03	0	0	0	TMEM108	chr3	protein_coding	transmembrane protein 108
ENSG00000149633.12	9.23272	-6.5616	1.4689	-4.467	7.93231e-06	6.66228e-05	0.03	0.05	0.1	0	0	0	KIAA1755	chr20	protein_coding	KIAA1755
ENSG00000110090.13	3427.76	-2.44915	0.447651	-5.47111	4.4723e-08	5.51218e-07	20.52	26.2	19.26	4.4	1.9	6.08	CPT1A	chr11	protein_coding	carnitine palmitoyltransferase 1A
ENSG00000271009.3	20.9445	-1.81558	0.635798	-2.8556	0.00429554	0.0187002	0.36	0.43	0.38	0.17	0.13	0.05	RP11-346C20.4	chr16	lncRNA	--
ENSG00000164488.12	24.3993	-7.9632	1.35078	-5.89528	3.74045e-09	5.31008e-08	0.16	0.21	0.5	0	0	0	DACT2	chr6	protein_coding	dishevelled binding antagonist of beta catenin 2
ENSG00000186684.14	109.049	-9.15983	1.27872	-7.16326	7.87823e-13	1.72916e-11	1.03	1.53	0.56	0	0	0	CYP27C1	chr2	protein_coding	cytochrome P450 family 27 subfamily C member 1
ENSG00000184719.12	7.40937	-6.24377	1.47567	-4.23114	2.32514e-05	0.000179821	0.05	0.06	0.12	0	0	0	RNLS	chr10	protein_coding	renalase, FAD dependent amine oxidase
ENSG00000271011.1	19.414	-2.19245	0.692032	-3.16813	0.00153424	0.00771519	1.03	1.36	2.2	0.54	0.15	0.33	RP11-171I2.5	chr2	lncRNA	--
ENSG00000070761.8	1506.42	-1.51237	0.407756	-3.70901	0.000208069	0.00131226	22.54	22.44	27.8	10.15	4.6	11.36	CFAP20	chr16	protein_coding	cilia and flagella associated protein 20
ENSG00000230731.3	5.49114	-3.13515	1.2592	-2.48979	0.012782	0.0464797	0.03	0.05	0.03	0	0.01	0	RP11-478K15.6	chr13	lncRNA	--
ENSG00000154265.16	687.573	-8.9422	0.657911	-13.5918	4.47941e-42	8.30858e-40	3.28	3.01	1.57	0	0.01	0.01	ABCA5	chr17	protein_coding	ATP binding cassette subfamily A member 5
ENSG00000237250.3	6.78137	-2.83512	1.0996	-2.57831	0.00992839	0.0375388	0.1	0.11	0.08	0.03	0	0.01	RP11-193H5.1	chr1	lncRNA	--
ENSG00000129595.14	14.3542	-3.08747	0.796138	-3.87805	0.000105295	0.000709143	0.09	0.09	0.05	0.01	0	0.01	EPB41L4A	chr5	protein_coding	erythrocyte membrane protein band 4.1 like 4A
ENSG00000270316.1	129.048	-1.83907	0.515456	-3.56784	0.00035993	0.00214282	2.07	1.52	2.11	0.97	0.46	0.21	BORCS7-ASMT	chr10	protein_coding	BORCS7-ASMT readthrough (NMD candidate)
ENSG00000274191.1	9.67489	-2.42522	0.861506	-2.81509	0.00487634	0.0208319	0.8	0.65	0.82	0.23	0.07	0.12	RP11-324E6.10	chr12	lncRNA	--
ENSG00000286561.1	25.2107	-7.04092	1.29127	-5.45271	4.96076e-08	6.07451e-07	0.69	0.71	0.63	0	0	0.01	RP11-1H15.4	chr11	lncRNA	--
ENSG00000102796.12	31.1227	-1.85172	0.676072	-2.73894	0.0061638	0.0253187	0.16	0.28	0.6	0.07	0.05	0.16	DHRS12	chr13	protein_coding	dehydrogenase/reductase 12
ENSG00000171517.6	820.624	-5.3668	0.430126	-12.4773	9.93301e-36	1.29927e-33	16.92	10.96	6.48	0.32	0.33	0.22	LPAR3	chr1	protein_coding	lysophosphatidic acid receptor 3
ENSG00000107890.17	1844.23	-1.23347	0.451731	-2.73054	0.00632315	0.0258606	6.88	4.77	2.8	2.69	2.57	1.06	ANKRD26	chr10	protein_coding	ankyrin repeat domain 26
ENSG00000241889.1	20.4637	-1.77186	0.606382	-2.92202	0.00347764	0.0156328	1.22	1	1.02	0.21	0.47	0.32	RP11-435F17.3	chr3	processed_pseudogene	--
ENSG00000137193.14	806.642	-2.84205	0.400501	-7.09625	1.28184e-12	2.73908e-11	9.73	9.55	15.79	2.39	1.23	1.42	PIM1	chr6	protein_coding	Pim-1 proto-oncogene, serine/threonine kinase
ENSG00000214894.6	14.7966	-2.5918	0.798252	-3.24684	0.00116694	0.00607328	0.34	0.24	0.29	0.05	0.11	0.01	LINC00243	chr6	lncRNA	long intergenic non-protein coding RNA 243
ENSG00000286496.1	14.989	-2.33448	0.820347	-2.84572	0.00443111	0.0191834	0.06	0.12	0.14	0	0.02	0.04	RP11-527D7.4	chr1	lncRNA	--
ENSG00000182648.13	149.895	-1.05347	0.383131	-2.74962	0.00596635	0.0246463	0.4	0.29	0.41	0.13	0.23	0.19	LINC01006	chr7	lncRNA	long intergenic non-protein coding RNA 1006
ENSG00000179292.5	54.5663	-9.12466	1.28856	-7.08127	1.42841e-12	3.03792e-11	0.66	0.99	1.57	0	0	0	TMEM151A	chr11	protein_coding	transmembrane protein 151A
ENSG00000163735.7	23.7415	-7.92389	1.2982	-6.10373	1.03622e-09	1.57267e-08	0.48	0.46	0.52	0	0	0	CXCL5	chr4	protein_coding	C-X-C motif chemokine ligand 5
ENSG00000213983.12	477.255	-1.98063	0.350637	-5.64867	1.61696e-08	2.12363e-07	2.44	2.28	3.57	0.61	0.84	0.72	AP1G2	chr14	protein_coding	adaptor related protein complex 1 subunit gamma 2
ENSG00000111885.7	1170.53	-1.70956	0.448505	-3.81169	0.000138021	0.000906613	10.72	11.19	4.94	3.81	3.14	1.55	MAN1A1	chr6	protein_coding	mannosidase alpha class 1A member 1
ENSG00000258168.6	39.5055	-6.22223	0.962145	-6.46704	9.99412e-11	1.73035e-09	0.4	0.3	0.23	0	0.01	0	RP11-588H23.3	chr12	lncRNA	--
ENSG00000005379.17	74.0757	-7.74921	1.12136	-6.91055	4.82779e-12	9.68511e-11	0.24	0.26	0.47	0	0	0	TSPOAP1	chr17	protein_coding	TSPO associated protein 1
ENSG00000245870.4	8.34792	-3.86288	1.14736	-3.36676	0.000760575	0.00415927	0.17	0.09	0.11	0.02	0.01	0	LINC00682	chr4	lncRNA	long intergenic non-protein coding RNA 682
ENSG00000157551.19	12.2602	-3.74812	1.07481	-3.48722	0.000488061	0.00280527	0.03	0.04	0.09	0.01	0	0	KCNJ15	chr21	protein_coding	potassium inwardly rectifying channel subfamily J member 15
ENSG00000160211.19	8200.41	-2.18153	0.37826	-5.76728	8.05624e-09	1.10421e-07	68.34	93.88	117.78	21.64	15.37	26.65	G6PD	chrX	protein_coding	glucose-6-phosphate dehydrogenase
ENSG00000164627.18	15.7567	-4.43437	0.942793	-4.70345	2.55806e-06	2.3579e-05	0.07	0.07	0.05	0	0	0	KIF6	chr6	protein_coding	kinesin family member 6
ENSG00000049769.14	82.1148	-2.01042	0.487525	-4.12374	3.72774e-05	0.0002754	0.53	0.73	0.97	0.12	0.31	0.16	PPP1R3F	chrX	protein_coding	protein phosphatase 1 regulatory subunit 3F
ENSG00000113196.3	5.46846	-5.80362	1.54585	-3.75432	0.000173811	0.00111674	0.2	0.09	0.21	0	0	0	HAND1	chr5	protein_coding	heart and neural crest derivatives expressed 1
ENSG00000204370.13	3239.32	-1.6121	0.355395	-4.53609	5.73064e-06	4.96283e-05	60.09	41.86	30.45	15.88	16.9	11.66	SDHD	chr11	protein_coding	succinate dehydrogenase complex subunit D
ENSG00000197696.10	118.888	-7.45414	0.83643	-8.91185	5.01863e-19	2.05737e-17	5.64	5.31	6.45	0	0	0.08	NMB	chr15	protein_coding	neuromedin B
ENSG00000136235.17	84.4367	-4.02756	0.493265	-8.16511	3.21149e-16	1.00377e-14	0.55	0.75	0.72	0.03	0.03	0.06	GPNMB	chr7	protein_coding	glycoprotein nmb
ENSG00000150594.7	19.6075	-7.64982	1.37495	-5.56369	2.64125e-08	3.37295e-07	0.2	0.43	0.12	0	0	0	ADRA2A	chr10	protein_coding	adrenoceptor alpha 2A
ENSG00000275216.2	1894.09	-2.64511	0.436663	-6.05756	1.382e-09	2.0561e-08	13.89	15.03	19.21	4.44	1.95	1.57	RP11-54H7.4	chr13	lncRNA	--
ENSG00000230061.2	16.1579	-7.36784	1.35945	-5.41973	5.96901e-08	7.2425e-07	0.31	0.22	0.53	0	0	0	TRPM2-AS	chr21	lncRNA	TRPM2 antisense RNA
ENSG00000240370.6	84.4178	-1.40631	0.483263	-2.91003	0.00361397	0.016191	2.44	1.12	1.68	0.68	0.37	0.93	RPL13P5	chr12	transcribed_processed_pseudogene	ribosomal protein L13 pseudogene 5
ENSG00000132639.13	300.3	-4.36785	0.636399	-6.86339	6.72446e-12	1.33247e-10	5.07	3.74	4.06	0.37	0.26	0.02	SNAP25	chr20	protein_coding	synaptosome associated protein 25
ENSG00000186648.15	32.3587	-8.37022	1.29129	-6.48205	9.04834e-11	1.57877e-09	0.22	0.19	0.32	0	0	0	CARMIL3	chr14	protein_coding	capping protein regulator and myosin 1 linker 3
ENSG00000072163.20	31.7473	-5.16483	0.821784	-6.2849	3.28059e-10	5.27622e-09	0.13	0.17	0.22	0.01	0	0	LIMS2	chr2	protein_coding	LIM zinc finger domain containing 2
ENSG00000151490.15	1537.86	-8.5867	0.484459	-17.7243	2.72247e-70	1.98731e-67	3.24	4.32	3.75	0.01	0.02	0.01	PTPRO	chr12	protein_coding	protein tyrosine phosphatase receptor type O
ENSG00000134996.12	1119.23	-1.77752	0.321223	-5.5336	3.13718e-08	3.97182e-07	38.11	34.39	24.3	10.16	9.34	9.53	OSTF1	chr9	protein_coding	osteoclast stimulating factor 1
ENSG00000102879.16	85.4598	-2.12909	0.567198	-3.7537	0.000174241	0.00111919	0.87	0.53	0.81	0.34	0.1	0.07	CORO1A	chr16	protein_coding	coronin 1A
ENSG00000237596.7	15.0637	-3.54828	0.887161	-3.99959	6.34514e-05	0.000444671	0.05	0.06	0.15	0.01	0	0.01	RP13-143G15.4	chr6	lncRNA	--
ENSG00000125966.10	38.7637	-1.77759	0.509676	-3.48769	0.000487204	0.00280105	0.33	0.29	0.42	0.12	0.06	0.13	MMP24	chr20	protein_coding	matrix metallopeptidase 24
ENSG00000109586.12	2866.08	-1.29895	0.443392	-2.92957	0.00339428	0.0152893	21.57	14.86	8.91	9.66	5.2	4.02	GALNT7	chr4	protein_coding	polypeptide N-acetylgalactosaminyltransferase 7
ENSG00000235863.4	89.126	-5.26603	0.589921	-8.92667	4.39026e-19	1.8096e-17	1.72	1.29	2.52	0.06	0.05	0.04	B3GALT4	chr6	protein_coding	beta-1,3-galactosyltransferase 4
ENSG00000288062.1	10.0422	-6.68221	1.39635	-4.78548	1.70577e-06	1.628e-05	0.21	0.16	0.14	0	0	0	RP11-526D8.12	chr9	lncRNA	--
ENSG00000241494.1	63.7135	-1.13411	0.442454	-2.56323	0.0103704	0.038924	6.61	5.05	3.42	1.97	2.89	2.23	RP11-796G6.1	chr14	processed_pseudogene	--
ENSG00000123094.15	11690.6	-3.0813	0.428836	-7.18526	6.70798e-13	1.48237e-11	52.86	82.92	68.88	9.54	11.67	4.09	RASSF8	chr12	protein_coding	Ras association domain family member 8
ENSG00000287091.1	9.35775	-5.59764	1.39565	-4.01079	6.05166e-05	0.000426387	0.61	0.66	0.56	0	0	0.03	RP11-357L2.2	chr2	lncRNA	--
ENSG00000115963.14	7217.86	-1.52233	0.469837	-3.24011	0.00119483	0.00619705	44.33	79.84	97.64	27.38	40.7	12.92	RND3	chr2	protein_coding	Rho family GTPase 3
ENSG00000237973.1	10692.2	-5.81033	0.45124	-12.8764	6.11481e-38	8.64825e-36	284.49	419.54	312.25	9.82	6.19	2.88	MTCO1P12	chr1	unprocessed_pseudogene	MT-CO1 pseudogene 12
ENSG00000102265.12	4825.46	-1.27757	0.493102	-2.59088	0.00957306	0.0364634	83.79	114.47	154.8	27.35	33.22	88.75	TIMP1	chrX	protein_coding	TIMP metallopeptidase inhibitor 1
ENSG00000130054.5	155.736	-9.6733	1.24213	-7.78766	6.8263e-15	1.84997e-13	1.54	1.28	1.94	0	0.01	0	FAM155B	chrX	protein_coding	--
ENSG00000149926.13	28.0023	-2.1367	0.709753	-3.01048	0.00260833	0.0121774	0.15	0.16	0.39	0.02	0.04	0.1	TLCD3B	chr16	protein_coding	TLC domain containing 3B
ENSG00000122861.16	4297.71	-4.92569	0.548691	-8.97717	2.77815e-19	1.17508e-17	20.27	84	104.26	3.2	1.56	2.4	PLAU	chr10	protein_coding	plasminogen activator, urokinase
ENSG00000266088.6	150.811	-3.71168	0.500611	-7.41431	1.22263e-13	2.93704e-12	3.42	5.05	7.21	0.21	0.66	0.4	RP5-1028K7.2	chr17	lncRNA	--
ENSG00000136156.15	3323.43	-1.87875	0.450345	-4.17181	3.02192e-05	0.000227564	15.98	13.98	6.99	3.94	4.71	1.75	ITM2B	chr13	protein_coding	integral membrane protein 2B
ENSG00000205336.14	434.433	-5.28567	0.434861	-12.1549	5.40601e-34	6.50705e-32	2.17	2.37	2.5	0.03	0.1	0.06	ADGRG1	chr16	protein_coding	adhesion G protein-coupled receptor G1
ENSG00000171174.15	85.2861	-1.3826	0.436016	-3.17097	0.00151929	0.00765188	0.84	0.91	1.18	0.27	0.57	0.33	RBKS	chr2	protein_coding	ribokinase
ENSG00000170837.3	15.9436	-3.47677	0.883751	-3.93411	8.3507e-05	0.000572978	0.2	0.44	0.17	0.02	0.06	0.01	GPR27	chr3	protein_coding	G protein-coupled receptor 27
ENSG00000225720.6	22.6067	-6.87586	1.307	-5.26078	1.43449e-07	1.6411e-06	1.48	1.53	2.23	0	0.06	0	RP4-742C19.12	chr22	transcribed_unprocessed_pseudogene	--
ENSG00000169964.8	202.303	-1.33851	0.487039	-2.74827	0.00599107	0.0247259	2.06	1.45	3.59	0.54	1.51	0.86	TMEM42	chr3	protein_coding	transmembrane protein 42
ENSG00000152952.12	12651	-4.53661	0.539816	-8.40399	4.3155e-17	1.44114e-15	102.53	93.47	42.48	5.03	4.58	1.05	PLOD2	chr3	protein_coding	procollagen-lysine,2-oxoglutarate 5-dioxygenase 2
ENSG00000267248.3	49.9222	-1.48093	0.566831	-2.61265	0.00898442	0.0346588	0.43	0.54	0.74	0.14	0.11	0.37	CTD-2319I12.4	chr17	lncRNA	--
ENSG00000121691.7	3230.52	-1.78097	0.366009	-4.86591	1.13932e-06	1.12584e-05	37.6	35.08	32.47	12.18	13.36	6.16	CAT	chr11	protein_coding	catalase
ENSG00000138738.11	347.929	-1.34811	0.44861	-3.00509	0.00265502	0.0123572	2.02	1.09	0.88	0.41	0.83	0.36	PRDM5	chr4	protein_coding	PR/SET domain 5
ENSG00000114423.23	1840.88	-1.18531	0.469258	-2.52592	0.0115394	0.0425566	3.08	4.55	7.92	1.71	3.79	1.65	CBLB	chr3	protein_coding	Cbl proto-oncogene B
ENSG00000099282.10	17.4295	-5.64936	1.19615	-4.72296	2.32436e-06	2.15955e-05	0.24	0.27	0.46	0.01	0	0.01	TSPAN15	chr10	protein_coding	tetraspanin 15
ENSG00000184381.20	142.332	-1.57515	0.500971	-3.14419	0.00166544	0.00826115	0.44	0.45	1.07	0.13	0.3	0.25	PLA2G6	chr22	protein_coding	phospholipase A2 group VI
ENSG00000246465.1	28.824	-5.8088	1.02543	-5.66473	1.47253e-08	1.94751e-07	0.44	0.37	0.9	0.01	0	0.02	RP11-57A19.2	chr16	lncRNA	--
ENSG00000126895.15	3.99008	-5.35176	1.65732	-3.22916	0.00124153	0.00640114	0.05	0.08	0.13	0	0	0	AVPR2	chrX	protein_coding	arginine vasopressin receptor 2
ENSG00000183908.7	9.94838	-6.67131	1.50522	-4.43211	9.3314e-06	7.74616e-05	0.02	0.14	0.11	0	0	0	LRRC55	chr11	protein_coding	leucine rich repeat containing 55
ENSG00000171223.6	3308.12	-1.1027	0.441216	-2.49922	0.0124468	0.0454217	37	56.17	90.89	18.4	32.63	37.7	JUNB	chr19	protein_coding	JunB proto-oncogene, AP-1 transcription factor subunit
ENSG00000228322.1	4.37427	-5.48157	1.62437	-3.37457	0.000739305	0.00405176	0.26	0.12	0.37	0	0	0	RP11-358M14.2	chr9	lncRNA	--
ENSG00000099139.14	79.5693	-7.28518	0.9488	-7.67831	1.61202e-14	4.23183e-13	0.27	0.35	0.27	0	0	0	PCSK5	chr9	protein_coding	proprotein convertase subtilisin/kexin type 5
ENSG00000286303.1	5.34265	-3.81137	1.36831	-2.78547	0.00534509	0.0224947	0.9	0.61	0.68	0	0.11	0.06	RP11-473N11.4	chr12	lncRNA	--
ENSG00000112333.12	6.65764	-6.08885	1.47492	-4.12827	3.65496e-05	0.000270642	0.11	0.08	0.08	0	0	0	NR2E1	chr6	protein_coding	nuclear receptor subfamily 2 group E member 1
ENSG00000271851.1	44.8879	-1.56906	0.54125	-2.89895	0.00374415	0.0166883	0.64	0.92	0.54	0.27	0.37	0.12	RP11-565F19.2	chr17	lncRNA	--
ENSG00000087237.12	10.6302	-5.77095	1.4059	-4.1048	4.04666e-05	0.000295966	0.08	0.17	0.2	0	0.01	0	CETP	chr16	protein_coding	cholesteryl ester transfer protein
ENSG00000262155.2	6.43327	-3.51116	1.20675	-2.9096	0.00361892	0.0162099	0.06	0.04	0.06	0	0.01	0.01	LINC02175	chr16	lncRNA	long intergenic non-protein coding RNA 2175
ENSG00000226564.1	200.786	-1.51473	0.572634	-2.64521	0.00816414	0.0321028	12.8	11.58	16.47	1.94	2.59	9.92	FTH1P20	chr2	processed_pseudogene	ferritin heavy chain 1 pseudogene 20
ENSG00000263528.8	344.063	-2.07852	0.379956	-5.47041	4.48993e-08	5.5309e-07	4.58	2.65	3.89	1.2	0.68	0.8	IKBKE	chr1	protein_coding	inhibitor of nuclear factor kappa B kinase subunit epsilon
ENSG00000274677.1	11.1145	-2.74793	0.964006	-2.85053	0.00436458	0.0189498	0.42	0.48	1.49	0.17	0	0.17	RP11-505K9.5	chr16	lncRNA	--
ENSG00000277597.1	4.01921	-4.31372	1.62521	-2.65426	0.00794836	0.0313731	0.24	0.69	0.38	0	0.09	0	RP11-961A15.3	chr17	lncRNA	--
ENSG00000196878.15	13460.4	-5.92741	0.447208	-13.2543	4.26202e-40	7.0398e-38	86.34	155.18	182.8	1.46	3.74	2.09	LAMB3	chr1	protein_coding	laminin subunit beta 3
ENSG00000185561.10	118.811	-1.1833	0.432159	-2.73811	0.00617932	0.0253594	0.65	0.73	0.72	0.18	0.33	0.44	TLCD2	chr17	protein_coding	TLC domain containing 2
ENSG00000101443.18	114.754	-7.07426	0.783419	-9.02998	1.7171e-19	7.34523e-18	3.03	4.36	5.36	0.04	0	0.05	WFDC2	chr20	protein_coding	WAP four-disulfide core domain 2
ENSG00000164904.18	2013.73	-3.49002	0.384447	-9.07804	1.10552e-19	4.81094e-18	4.98	4.92	5.61	0.7	0.44	0.29	ALDH7A1	chr5	protein_coding	aldehyde dehydrogenase 7 family member A1
ENSG00000036054.13	2038.07	-1.5482	0.389081	-3.97911	6.91747e-05	0.000480318	17.67	16.48	10.01	5.82	6.58	3.23	TBC1D23	chr3	protein_coding	TBC1 domain family member 23
ENSG00000113532.13	206.621	-8.22164	0.897728	-9.15827	5.27339e-20	2.33983e-18	2.54	0.65	0.86	0	0	0.01	ST8SIA4	chr5	protein_coding	ST8 alpha-N-acetyl-neuraminide alpha-2,8-sialyltransferase 4
ENSG00000108691.9	265.425	-9.58358	1.08209	-8.85657	8.25129e-19	3.29891e-17	6.65	7.58	5.78	0.03	0	0	CCL2	chr17	protein_coding	C-C motif chemokine ligand 2
ENSG00000038002.9	800.593	-1.4477	0.359819	-4.02342	5.73591e-05	0.000406508	13.5	10.53	9.89	3.61	6.07	3.17	AGA	chr4	protein_coding	aspartylglucosaminidase
ENSG00000198612.11	6654.49	-1.17686	0.329164	-3.57528	0.000349854	0.00209032	63.45	61.53	40.99	29.06	25.44	21.19	COPS8	chr2	protein_coding	COP9 signalosome subunit 8
ENSG00000127947.16	10050.7	-1.22176	0.413731	-2.95303	0.00314667	0.01433	68.48	75.81	46.73	20.67	44.92	19.53	PTPN12	chr7	protein_coding	protein tyrosine phosphatase non-receptor type 12
ENSG00000013563.14	1789.77	-1.93401	0.35763	-5.40785	6.37865e-08	7.70648e-07	15.54	13.85	22.22	3.62	4.49	5.75	DNASE1L1	chrX	protein_coding	deoxyribonuclease 1 like 1
ENSG00000227060.7	11.3578	-3.5427	0.934008	-3.79301	0.000148833	0.000971147	0.21	0.13	0.22	0.02	0.03	0.01	LINC00629	chrX	lncRNA	long intergenic non-protein coding RNA 629
ENSG00000183150.8	111.454	-3.87091	0.561152	-6.89816	5.26815e-12	1.05498e-10	3.47	1.35	1.27	0.14	0.06	0.2	GPR19	chr12	protein_coding	G protein-coupled receptor 19
ENSG00000166165.13	116.554	-3.6423	0.431387	-8.44323	3.08689e-17	1.05201e-15	2.06	1.92	2.82	0.2	0.23	0.14	CKB	chr14	protein_coding	creatine kinase B
ENSG00000230002.3	126.768	-2.67436	0.400593	-6.67601	2.45538e-11	4.55973e-10	2.69	3.14	1.97	0.39	0.49	0.39	ALMS1-IT1	chr2	lncRNA	ALMS1 intronic transcript 1
ENSG00000186197.15	256.381	-3.98426	0.429957	-9.26664	1.92097e-20	8.99991e-19	2.78	2.44	3.86	0.27	0.11	0.21	EDARADD	chr1	protein_coding	EDAR associated death domain
ENSG00000109674.4	1466.63	-1.45544	0.520042	-2.7987	0.00513092	0.0217389	31.8	16.07	8.38	11.13	6.08	3.69	NEIL3	chr4	protein_coding	nei like DNA glycosylase 3
ENSG00000069399.15	897.408	-1.6075	0.487804	-3.29537	0.000982912	0.00523226	6.42	8.39	17.82	2.33	5.83	3.01	BCL3	chr19	protein_coding	BCL3 transcription coactivator
ENSG00000109771.16	49.4767	-1.77115	0.440803	-4.01801	5.86911e-05	0.000415428	0.27	0.27	0.24	0.08	0.07	0.08	LRP2BP	chr4	protein_coding	LRP2 binding protein
ENSG00000116209.12	6004.69	-1.2185	0.318869	-3.82133	0.000132736	0.000876219	28.34	23.22	17.68	9.69	11.79	9.12	TMEM59	chr1	protein_coding	transmembrane protein 59
ENSG00000183114.8	82.6	-9.72287	1.27572	-7.62146	2.50826e-14	6.4868e-13	1	1.73	2.29	0	0	0	FAM43B	chr1	protein_coding	family with sequence similarity 43 member B
ENSG00000188760.11	153.037	-2.74842	0.475019	-5.78592	7.21165e-09	9.92051e-08	1.54	2.29	3.88	0.27	0.45	0.48	TMEM198	chr2	protein_coding	transmembrane protein 198
ENSG00000106976.21	171.845	-1.68379	0.386148	-4.36048	1.29775e-05	0.000104994	0.48	0.57	0.78	0.17	0.17	0.24	DNM1	chr9	protein_coding	dynamin 1
ENSG00000224594.2	28.4815	-2.00252	0.570823	-3.50814	0.000451258	0.00261566	2.89	1.91	2.64	0.61	1	0.37	RPL29P19	chr8	processed_pseudogene	ribosomal protein L29 pseudogene 19
ENSG00000008277.15	132.096	-1.88304	0.519488	-3.6248	0.000289189	0.00176723	0.51	0.38	0.27	0.19	0.07	0.05	ADAM22	chr7	protein_coding	ADAM metallopeptidase domain 22
ENSG00000261008.7	162.324	-1.47712	0.473947	-3.11664	0.00182926	0.00894166	0.38	0.56	0.47	0.16	0.29	0.08	LINC01572	chr16	lncRNA	long intergenic non-protein coding RNA 1572
ENSG00000105750.15	218.602	-1.72846	0.504904	-3.42334	0.000618572	0.00346418	2.64	1.8	1.01	0.96	0.39	0.33	ZNF85	chr19	protein_coding	zinc finger protein 85
ENSG00000066248.15	432.743	-7.17219	0.512773	-13.9871	1.86986e-44	3.9918e-42	3.47	5.14	5.19	0.04	0.04	0.02	NGEF	chr2	protein_coding	neuronal guanine nucleotide exchange factor
ENSG00000115226.10	17.298	-2.08062	0.676691	-3.0747	0.00210718	0.0101131	0.34	0.29	0.46	0.12	0.04	0.1	FNDC4	chr2	protein_coding	fibronectin type III domain containing 4
ENSG00000259663.2	5.09126	-5.70255	1.5967	-3.57146	0.000354996	0.00211685	0.02	0.03	0.06	0	0	0	CTD-2314G24.2	chr5	lncRNA	--
ENSG00000105717.14	52.9395	-2.06185	0.458267	-4.49922	6.8203e-06	5.81514e-05	0.9	1.03	0.82	0.21	0.18	0.28	PBX4	chr19	protein_coding	PBX homeobox 4
ENSG00000174945.14	175.675	-3.51948	0.739043	-4.76222	1.91479e-06	1.81069e-05	0.14	1.24	0.96	0.02	0.07	0.12	AMZ1	chr7	protein_coding	archaelysin family metallopeptidase 1
ENSG00000162620.16	169.776	-1.45733	0.529351	-2.75305	0.00590424	0.0244531	1.03	0.72	0.4	0.31	0.4	0.1	LRRIQ3	chr1	protein_coding	leucine rich repeats and IQ motif containing 3
ENSG00000107742.13	14.8414	-1.8816	0.71156	-2.64433	0.00818539	0.0321636	0.07	0.07	0.13	0.02	0.02	0.03	SPOCK2	chr10	protein_coding	SPARC (osteonectin), cwcv and kazal like domains proteoglycan 2
ENSG00000198520.12	6.93234	-3.74732	1.28031	-2.92689	0.00342373	0.0154058	0.07	0.06	0.16	0	0	0.02	ARMH1	chr1	protein_coding	armadillo like helical domain containing 1
ENSG00000144366.16	4754.82	-12.4373	0.77722	-16.0023	1.23168e-57	4.49544e-55	29.51	19.28	11.38	0	0	0.01	GULP1	chr2	protein_coding	GULP PTB domain containing engulfment adaptor 1
ENSG00000101460.13	135.146	-1.6124	0.511661	-3.1513	0.00162544	0.00809997	2.76	4.13	6.33	1.23	0.8	2.38	MAP1LC3A	chr20	protein_coding	microtubule associated protein 1 light chain 3 alpha
ENSG00000271576.1	44.0424	-1.346	0.476825	-2.82284	0.00475997	0.0203926	1.01	0.95	0.99	0.35	0.6	0.28	PRKACB-DT	chr1	lncRNA	PRKACB divergent transcript
ENSG00000235927.4	27.416	-4.47854	0.923413	-4.84999	1.23468e-06	1.21265e-05	0.26	0.36	1.1	0.07	0	0.01	NEXN-AS1	chr1	lncRNA	NEXN antisense RNA 1
ENSG00000117594.10	127.717	-3.51119	0.57033	-6.15642	7.44067e-10	1.14463e-08	1.36	4.27	5.89	0.47	0.25	0.32	HSD11B1	chr1	protein_coding	hydroxysteroid 11-beta dehydrogenase 1
ENSG00000258667.2	34.9625	-8.48274	1.29929	-6.52876	6.63155e-11	1.17606e-09	0.59	0.96	1.26	0	0	0	HIF1A-AS3	chr14	lncRNA	HIF1A antisense RNA 3
ENSG00000115896.16	5.54547	-3.11315	1.26086	-2.46906	0.0135468	0.0486819	0.03	0.04	0.02	0	0.01	0	PLCL1	chr2	protein_coding	phospholipase C like 1 (inactive)
ENSG00000134532.19	190.335	-7.2867	0.713935	-10.2064	1.85646e-24	1.15991e-22	0.61	1.22	0.7	0.01	0	0	SOX5	chr12	protein_coding	SRY-box transcription factor 5
ENSG00000288075.1	67.4689	-5.18115	0.655516	-7.90391	2.7028e-15	7.63566e-14	0.24	0.31	0.43	0.01	0	0.01	RP11-1396O13.23	chr4	lncRNA	--
ENSG00000136379.12	2080.6	-2.35144	0.38728	-6.07169	1.26572e-09	1.89808e-08	25.08	23.95	23.23	6.05	2.69	5.75	ABHD17C	chr15	protein_coding	abhydrolase domain containing 17C, depalmitoylase
ENSG00000184792.16	7391.71	-8.08546	0.618003	-13.0832	4.10665e-39	6.19529e-37	29.05	58.93	77.17	0.22	0.03	0.36	OSBP2	chr22	protein_coding	oxysterol binding protein 2
ENSG00000178401.16	312.832	-3.1652	0.417869	-7.57461	3.60197e-14	9.16862e-13	3.35	2.87	2.04	0.48	0.22	0.24	DNAJC22	chr12	protein_coding	DnaJ heat shock protein family (Hsp40) member C22
ENSG00000171873.8	44.7495	-2.20081	0.544028	-4.04539	5.22356e-05	0.000372672	0.41	0.5	0.93	0.16	0.09	0.16	ADRA1D	chr20	protein_coding	adrenoceptor alpha 1D
ENSG00000181885.18	232.143	-7.62413	0.705575	-10.8056	3.23942e-27	2.51044e-25	5.08	2.82	6.13	0.02	0	0.04	CLDN7	chr17	protein_coding	claudin 7
ENSG00000196110.8	454.612	-1.24507	0.443431	-2.8078	0.00498816	0.0212135	2.3	3.08	1.69	0.81	1.67	0.64	ZNF699	chr19	protein_coding	zinc finger protein 699
ENSG00000214826.5	81.3655	-1.08733	0.405434	-2.6819	0.00732062	0.0292372	0.9	0.73	1.2	0.46	0.52	0.39	DDX12P	chr12	unprocessed_pseudogene	DEAD/H-box helicase 12, pseudogene
ENSG00000128185.10	389.971	-1.0893	0.313888	-3.47034	0.000519801	0.00296511	11.92	9.16	12.47	5.57	5.21	5.4	DGCR6L	chr22	protein_coding	DiGeorge syndrome critical region gene 6 like
ENSG00000054356.14	2001.41	-10.941	0.717597	-15.2467	1.73151e-52	5.22432e-50	8.73	11.34	16.29	0.01	0	0.01	PTPRN	chr2	protein_coding	protein tyrosine phosphatase receptor type N
ENSG00000105639.20	22.7481	-6.89026	1.32078	-5.21681	1.82028e-07	2.06002e-06	0.18	0.09	0.22	0	0	0	JAK3	chr19	protein_coding	Janus kinase 3
ENSG00000225760.2	10.4285	-4.92355	1.27645	-3.85721	0.000114687	0.000767596	0.3	0.4	0.57	0	0	0.04	LINC00431	chr13	transcribed_unprocessed_pseudogene	long intergenic non-protein coding RNA 431
ENSG00000212127.6	41.368	-1.3679	0.532705	-2.56785	0.0102333	0.0384922	0.68	0.7	0.52	0.27	0.39	0.12	TAS2R14	chr12	protein_coding	taste 2 receptor member 14
ENSG00000268941.2	82.1267	-4.03514	0.569445	-7.0861	1.37944e-12	2.9393e-11	1.91	4.36	5.63	0.24	0.2	0.31	LINC01711	chr20	lncRNA	long intergenic non-protein coding RNA 1711
ENSG00000236347.1	8.16852	-6.38459	1.50719	-4.23609	2.27444e-05	0.000176201	1.07	0.8	0.2	0	0	0	RP11-346D19.1	chr6	lncRNA	--
ENSG00000284968.1	95.1029	-1.64649	0.381453	-4.31635	1.58629e-05	0.000126663	1.46	1.1	1.31	0.4	0.52	0.36	RP11-397E7.5	chr4	lncRNA	--
ENSG00000152495.11	774.077	-1.8494	0.535566	-3.45317	0.000554038	0.00314219	3.38	2.14	1.23	1.1	0.59	0.24	CAMK4	chr5	protein_coding	calcium/calmodulin dependent protein kinase IV
ENSG00000174502.19	15.9026	-4.89199	1.23301	-3.96753	7.26218e-05	0.000502556	0.03	0.05	0.32	0	0.01	0.01	SLC26A9	chr1	protein_coding	solute carrier family 26 member 9
ENSG00000255443.1	30.1082	-2.48714	0.600612	-4.14102	3.45767e-05	0.000257127	2.18	2.77	1.55	0.6	0.39	0.22	CD44-AS1	chr11	lncRNA	CD44 antisense RNA 1
ENSG00000171368.12	82.2986	-2.40054	0.633287	-3.7906	0.000150285	0.000980055	0.24	0.81	0.66	0.11	0.03	0.19	TPPP	chr5	protein_coding	tubulin polymerization promoting protein
ENSG00000134668.12	648.88	-2.72811	0.507018	-5.3807	7.41984e-08	8.81383e-07	1.8	4.35	5.67	0.82	0.32	0.7	SPOCD1	chr1	protein_coding	SPOC domain containing 1
ENSG00000242960.1	266.591	-1.49873	0.464493	-3.22659	0.00125274	0.00645307	19.23	17.8	16.87	3.69	4.53	11.15	FTH1P23	chr3	processed_pseudogene	ferritin heavy chain 1 pseudogene 23
ENSG00000130762.15	147.678	-2.26463	0.39974	-5.66526	1.46806e-08	1.94273e-07	0.89	0.98	1.56	0.25	0.23	0.26	ARHGEF16	chr1	protein_coding	Rho guanine nucleotide exchange factor 16
ENSG00000121413.13	177.349	-9.86214	1.24593	-7.91549	2.46283e-15	6.99264e-14	0.82	1.1	1.32	0	0	0	ZSCAN18	chr19	protein_coding	zinc finger and SCAN domain containing 18
ENSG00000065308.5	5494	-2.34984	0.304968	-7.70523	1.30613e-14	3.46093e-13	29.45	31.94	36.36	7.43	5.85	6.5	TRAM2	chr6	protein_coding	translocation associated membrane protein 2
ENSG00000171345.13	156.986	-5.96139	1.52951	-3.89758	9.71582e-05	0.000658261	1.25	1.93	6.7	0.01	0	0.15	KRT19	chr17	protein_coding	keratin 19
ENSG00000271155.1	21.0134	-1.60187	0.651605	-2.45835	0.0139578	0.0499134	0.44	0.54	0.7	0.22	0.3	0.08	RP11-435O5.5	chr9	lncRNA	--
ENSG00000183760.11	402.886	-10.2798	1.6244	-6.32833	2.47829e-10	4.05263e-09	1.43	4.31	13.92	0	0	0.01	ACP7	chr19	protein_coding	acid phosphatase 7, tartrate resistant (putative)
ENSG00000230647.2	3.88339	-5.31639	1.72016	-3.09063	0.0019973	0.00966156	0.06	0.3	0.09	0	0	0	AC022816.2	chr17	lncRNA	--
ENSG00000165916.9	6960.19	-1.12635	0.33023	-3.41081	0.00064771	0.00360567	96.41	98.09	120.31	57.53	37.51	53.33	PSMC3	chr11	protein_coding	proteasome 26S subunit, ATPase 3
ENSG00000238113.7	56.8599	-1.63975	0.495052	-3.31227	0.000925422	0.00496006	0.66	0.49	0.41	0.13	0.29	0.11	LINC01410	chr9	lncRNA	long intergenic non-protein coding RNA 1410
ENSG00000130477.16	261.028	-5.26484	0.557716	-9.44	3.72791e-21	1.83389e-19	0.88	1.12	1.41	0.01	0.03	0.06	UNC13A	chr19	protein_coding	unc-13 homolog A
ENSG00000280165.1	62.5753	-8.35632	1.25259	-6.67121	2.53704e-11	4.69425e-10	0.76	0.61	0.6	0.01	0	0	PCDH20	chr13	protein_coding	protocadherin 20
ENSG00000219642.2	10.7352	-3.18387	1.01999	-3.12148	0.00179946	0.00882147	0.43	0.42	0.06	0.03	0.05	0.03	BMPR1AP1	chr6	processed_pseudogene	bone morphogenetic protein receptor type 1A pseudogene 1
ENSG00000102038.16	713.415	-2.02902	0.464013	-4.37277	1.22682e-05	9.99344e-05	8.95	6.88	4.02	2.28	1.98	0.76	SMARCA1	chrX	protein_coding	SWI/SNF related, matrix associated, actin dependent regulator of chromatin, subfamily a, member 1
ENSG00000238290.1	6.89922	-3.31155	1.20539	-2.74729	0.00600901	0.0247864	0.13	0.12	0.22	0	0	0.04	RP11-431K24.1	chr1	lncRNA	--
ENSG00000260641.1	14.4944	-6.23537	1.35412	-4.60473	4.13006e-06	3.6824e-05	0.09	0.16	0.13	0	0	0	RP11-1299A16.3	chr4	lncRNA	--
ENSG00000151702.17	684.272	-7.0523	0.434244	-16.2404	2.61168e-59	1.07454e-56	4.49	4.62	3.6	0.03	0.05	0.03	FLI1	chr11	protein_coding	Fli-1 proto-oncogene, ETS transcription factor
ENSG00000006118.15	4209.96	-2.53755	0.403815	-6.28394	3.30104e-10	5.30534e-09	14.74	23.91	34.97	5.28	3.61	4.25	TMEM132A	chr11	protein_coding	transmembrane protein 132A
ENSG00000260018.1	50.1377	-1.47524	0.473678	-3.11444	0.00184293	0.00899563	3.83	2.2	4.67	1.27	1.33	1.34	RP11-505K9.1	chr16	lncRNA	--
ENSG00000121900.19	253.74	-2.30107	0.45421	-5.0661	4.06053e-07	4.35891e-06	6.07	5.63	10.67	1.25	1.03	2.34	TMEM54	chr1	protein_coding	transmembrane protein 54
ENSG00000147180.17	80.7772	-9.69045	1.28429	-7.54539	4.50936e-14	1.1338e-12	1.09	0.93	0.39	0	0	0	ZNF711	chrX	protein_coding	zinc finger protein 711
ENSG00000115526.11	147.161	-10.5557	1.23739	-8.53062	1.45566e-17	5.11493e-16	1.68	1.48	1.76	0	0	0	CHST10	chr2	protein_coding	carbohydrate sulfotransferase 10
ENSG00000114251.15	23759.6	-6.49232	0.46512	-13.9584	2.79735e-44	5.916e-42	176.01	191.94	125.06	3.35	1.15	1.16	WNT5A	chr3	protein_coding	Wnt family member 5A
ENSG00000178860.9	796.723	-2.50601	0.43686	-5.73641	9.67066e-09	1.30571e-07	12.59	14.37	22.61	2.02	4.86	2.23	MSC	chr8	protein_coding	musculin
ENSG00000139629.16	948.354	-10.8377	0.927888	-11.6799	1.614e-31	1.6305e-29	4.43	6.48	8.35	0	0.01	0.01	GALNT6	chr12	protein_coding	polypeptide N-acetylgalactosaminyltransferase 6
ENSG00000080947.15	37.0894	-1.33853	0.541411	-2.4723	0.0134248	0.0483435	0.2	0.25	0.12	0.11	0.07	0.06	CROCCP3	chr1	transcribed_unprocessed_pseudogene	CROCC pseudogene 3
ENSG00000236393.2	8.36036	-5.4338	1.43975	-3.77414	0.000160559	0.00103897	0.07	0.16	0.14	0	0	0.01	RP11-320G24.1	chrX	lncRNA	--
ENSG00000109118.14	2256.44	-1.53269	0.290424	-5.27743	1.31011e-07	1.51104e-06	7.32	6.65	6.66	2.25	2.4	2.68	PHF12	chr17	protein_coding	PHD finger protein 12
ENSG00000137509.12	2451.65	-1.18799	0.285312	-4.16381	3.12983e-05	0.000234986	3.73	3.62	3.59	1.78	1.56	1.61	PRCP	chr11	protein_coding	prolylcarboxypeptidase
ENSG00000101160.15	8734.62	-1.38212	0.3233	-4.27504	1.91101e-05	0.000150102	15.13	16.02	17.71	7.64	4.97	6.69	CTSZ	chr20	protein_coding	cathepsin Z
ENSG00000185862.7	601.08	-3.32107	0.563895	-5.88951	3.87331e-09	5.4918e-08	22.64	9.92	7.91	1.07	2.61	0.5	EVI2B	chr17	protein_coding	ecotropic viral integration site 2B
ENSG00000118197.14	979.542	-1.47472	0.450303	-3.27495	0.00105682	0.00557325	7.7	7.7	9.11	2.45	5.26	1.5	DDX59	chr1	protein_coding	DEAD-box helicase 59
ENSG00000269386.5	64.6556	-1.51293	0.529399	-2.85781	0.0042657	0.0185989	1.4	1.61	3.2	0.39	0.9	0.95	RAB11B-AS1	chr19	lncRNA	RAB11B antisense RNA 1
ENSG00000242861.1	40.9416	-1.96383	0.499527	-3.93139	8.44572e-05	0.000578795	4.19	4.8	4.97	1.02	1.87	0.91	RP11-285F7.2	chr1	lncRNA	--
ENSG00000248964.7	33.2412	-3.30575	0.656967	-5.03183	4.85814e-07	5.13235e-06	0.49	0.44	0.57	0.04	0.11	0.01	RP11-94H18.1	chr8	lncRNA	--
ENSG00000161956.13	3719.27	-1.11957	0.318703	-3.5129	0.000443241	0.00257248	32.58	30.06	42.97	14.35	17.34	18.34	SENP3	chr17	protein_coding	SUMO specific peptidase 3
ENSG00000101938.15	307.729	-10.6574	1.23087	-8.65843	4.7829e-18	1.7685e-16	4.57	3.61	3.66	0.01	0	0	CHRDL1	chrX	protein_coding	chordin like 1
ENSG00000139304.16	5.56119	-3.92538	1.52292	-2.57753	0.00995083	0.0376048	0.05	0.01	0.01	0	0	0	PTPRQ	chr12	protein_coding	protein tyrosine phosphatase receptor type Q
ENSG00000267121.6	76.7712	-2.85316	0.625377	-4.5623	5.05959e-06	4.42915e-05	0.43	0.5	1.66	0.06	0.17	0.15	FMNL1-DT	chr17	lncRNA	FMNL1 divergent transcript
ENSG00000174004.6	6.97914	-5.16092	1.45929	-3.5366	0.000405314	0.00237797	0.11	0.09	0.16	0.01	0	0	NRROS	chr3	protein_coding	negative regulator of reactive oxygen species
ENSG00000229656.7	38.3481	-2.39989	0.606399	-3.95761	7.57021e-05	0.000522116	0.23	0.37	0.72	0.09	0.12	0.06	ITGB1-DT	chr10	lncRNA	ITGB1 divergent transcript
ENSG00000214212.9	19.4577	-3.97897	0.931208	-4.27292	1.92933e-05	0.000151383	0.31	0.27	1.19	0.02	0.02	0.07	C19orf38	chr19	protein_coding	chromosome 19 open reading frame 38
ENSG00000131174.7	6873.63	-1.00027	0.311474	-3.21141	0.00132088	0.00676362	84.04	58.73	85.91	44.53	35.73	36.97	COX7B	chrX	protein_coding	cytochrome c oxidase subunit 7B
ENSG00000143546.10	31.4296	-2.01947	0.622333	-3.24501	0.00117448	0.00610553	0.83	1.19	2.2	0.2	0.34	0.52	S100A8	chr1	protein_coding	S100 calcium binding protein A8
ENSG00000260992.1	17.6156	-1.9999	0.764535	-2.61583	0.00890103	0.0343966	0.7	1.01	0.87	0.06	0.52	0.13	DOCK9-DT	chr13	lncRNA	DOCK9 divergent transcript
ENSG00000092969.12	7455.52	-3.72103	0.483628	-7.69398	1.42631e-14	3.75301e-13	32.97	70.01	67.17	5.17	6.46	1.94	TGFB2	chr1	protein_coding	transforming growth factor beta 2
ENSG00000163017.14	40.7133	-4.53011	0.754077	-6.00749	1.88418e-09	2.77044e-08	0.7	0.43	0.42	0.06	0	0.01	ACTG2	chr2	protein_coding	actin gamma 2, smooth muscle
ENSG00000237422.2	3.78931	-4.21939	1.60736	-2.62505	0.00866359	0.0336853	0.04	0.04	0.04	0	0.01	0	RP11-305L7.3	chr9	lncRNA	--
ENSG00000102309.15	489.827	-1.43313	0.336305	-4.26138	2.03166e-05	0.000158642	3.78	3.94	4.6	1.87	1.22	1.6	PIN4	chrX	protein_coding	peptidylprolyl cis/trans isomerase, NIMA-interacting 4
ENSG00000178199.14	29.0389	-3.28078	0.733	-4.47582	7.61176e-06	6.41275e-05	0.26	0.16	0.18	0.05	0.01	0.01	ZC3H12D	chr6	protein_coding	zinc finger CCCH-type containing 12D
ENSG00000140859.16	3992.46	-1.14063	0.384629	-2.96553	0.00302159	0.01383	10.92	12.93	18.99	6.75	8.95	4.5	KIFC3	chr16	protein_coding	kinesin family member C3
ENSG00000229267.3	38.7118	-1.43979	0.574418	-2.50653	0.0121924	0.0446363	0.81	0.54	0.33	0.35	0.15	0.13	SNHG31	chr2	lncRNA	small nucleolar RNA host gene 31
ENSG00000156299.13	301.314	-6.95426	0.530246	-13.1152	2.69589e-39	4.12198e-37	2.12	1.42	1.37	0.01	0.01	0.01	TIAM1	chr21	protein_coding	TIAM Rac1 associated GEF 1
ENSG00000133247.14	92.193	-1.37327	0.506539	-2.71108	0.00670645	0.0271268	0.53	0.59	0.96	0.28	0.44	0.13	KMT5C	chr19	protein_coding	lysine methyltransferase 5C
ENSG00000255583.2	3.0784	-4.97705	1.72533	-2.8847	0.00391785	0.0173361	0.04	0.05	0.06	0	0	0	RP11-415I12.2	chr12	transcribed_unprocessed_pseudogene	--
ENSG00000163888.4	167.325	-1.46674	0.515069	-2.84765	0.00440428	0.0190855	3.25	3.57	5.89	1.52	0.63	2.51	CAMK2N2	chr3	protein_coding	calcium/calmodulin dependent protein kinase II inhibitor 2
ENSG00000136010.14	1783.55	-7.03092	0.378647	-18.5686	5.77245e-77	6.22023e-74	7.52	10.21	10.14	0.08	0.06	0.08	ALDH1L2	chr12	protein_coding	aldehyde dehydrogenase 1 family member L2
ENSG00000088826.18	3441.1	-1.55423	0.546206	-2.84551	0.00443408	0.0191889	32.97	34.94	62.68	5.76	30.1	10.53	SMOX	chr20	protein_coding	spermine oxidase
ENSG00000070159.14	1079.28	-1.86407	0.387422	-4.81148	1.49818e-06	1.44573e-05	4.09	4.07	4.57	1.53	0.68	1.38	PTPN3	chr9	protein_coding	protein tyrosine phosphatase non-receptor type 3
ENSG00000228701.2	8.32253	-2.88984	1.02143	-2.82921	0.00466629	0.0200497	0.49	0.42	0.21	0.1	0	0.04	TNKS2-AS1	chr10	lncRNA	TNKS2 antisense RNA 1 (head to head)
ENSG00000180176.15	7.72836	-6.30429	1.46823	-4.2938	1.75643e-05	0.00013907	0.18	0.12	0.07	0	0	0	TH	chr11	protein_coding	tyrosine hydroxylase
ENSG00000180066.10	15.2362	-5.48013	1.25698	-4.35976	1.30203e-05	0.000105265	0.2	0.29	0.61	0	0	0.02	LINC02870	chr10	lncRNA	long intergenic non-protein coding RNA 2870
ENSG00000113763.12	6.39327	-4.05793	1.32384	-3.06527	0.0021747	0.0103756	0.07	0.08	0.06	0.01	0.01	0	UNC5A	chr5	protein_coding	unc-5 netrin receptor A
ENSG00000062598.18	875.754	-1.02553	0.39769	-2.57873	0.00991648	0.0375063	4.31	3.66	5.42	2.22	1.38	3.12	ELMO2	chr20	protein_coding	engulfment and cell motility 2
ENSG00000125430.9	859.129	-2.36505	0.339726	-6.96163	3.3636e-12	6.84998e-11	5.52	7.78	6.72	1.33	1.14	1.54	HS3ST3B1	chr17	protein_coding	heparan sulfate-glucosamine 3-sulfotransferase 3B1
ENSG00000008516.18	33.7824	-2.41692	0.575013	-4.20324	2.63123e-05	0.000201224	0.22	0.25	0.43	0.05	0.04	0.08	MMP25	chr16	protein_coding	matrix metallopeptidase 25
ENSG00000137868.19	2226.08	-12.0876	0.935414	-12.9222	3.37457e-38	4.86389e-36	9.42	14.87	18.99	0	0	0.01	STRA6	chr15	protein_coding	signaling receptor and transporter of retinol STRA6
ENSG00000231711.2	85.6275	-3.29148	0.492799	-6.67915	2.40325e-11	4.47599e-10	0.99	0.41	0.98	0.08	0.09	0.09	LINC00899	chr22	lncRNA	long intergenic non-protein coding RNA 899
ENSG00000134884.15	3797.46	-1.23375	0.314206	-3.92655	8.61737e-05	0.00058931	26.55	25.3	17.46	10.45	10.37	9.54	ARGLU1	chr13	protein_coding	arginine and glutamate rich 1
ENSG00000123240.17	3595.31	-1.07102	0.327959	-3.2657	0.00109192	0.0057383	22.96	25.32	22.82	8.63	14.35	12	OPTN	chr10	protein_coding	optineurin
ENSG00000169860.7	110.653	-1.08908	0.428212	-2.54333	0.0109801	0.0408197	0.89	0.51	0.41	0.32	0.34	0.22	P2RY1	chr3	protein_coding	purinergic receptor P2Y1
ENSG00000124222.22	5748.75	-1.52381	0.317486	-4.7996	1.58985e-06	1.52768e-05	42.45	42	41.21	13.01	19.62	12.58	STX16	chr20	protein_coding	syntaxin 16
ENSG00000276116.2	34.8759	-3.47483	0.663103	-5.24026	1.60352e-07	1.82802e-06	0.51	1.02	1.61	0.1	0.08	0.11	FUT8-AS1	chr14	lncRNA	FUT8 antisense RNA 1
ENSG00000161149.12	12.7915	-5.2189	1.23858	-4.21363	2.51295e-05	0.000192961	0.39	0.3	0.21	0	0	0.02	TUBA3FP	chr22	lncRNA	tubulin alpha 3f pseudogene
ENSG00000135722.9	102.674	-1.04432	0.383842	-2.7207	0.0065144	0.0265038	1.07	0.95	1.31	0.48	0.52	0.66	FBXL8	chr16	protein_coding	F-box and leucine rich repeat protein 8
ENSG00000162814.11	73.7467	-1.67768	0.490362	-3.42132	0.00062319	0.00348546	0.47	0.5	0.32	0.07	0.16	0.19	SPATA17	chr1	protein_coding	spermatogenesis associated 17
ENSG00000239569.3	54.8933	-2.16407	0.5441	-3.97734	6.969e-05	0.000483451	2.33	1.99	4.83	0.9	0.83	0.4	KMT2E-AS1	chr7	lncRNA	KMT2E antisense RNA 1
ENSG00000254510.2	21.2503	-3.74682	0.957391	-3.91357	9.09397e-05	0.00061891	0.13	0.73	1.28	0.11	0	0.05	RP11-867G23.10	chr11	lncRNA	--
ENSG00000226278.1	51.0824	-9.02894	1.26079	-7.16132	7.99013e-13	1.75202e-11	10.89	8.24	10.39	0	0	0	PSPHP1	chr7	unprocessed_pseudogene	phosphoserine phosphatase pseudogene 1
ENSG00000177138.17	9.1527	-3.57119	1.09235	-3.26927	0.00107825	0.00567831	0.03	0.06	0.08	0.01	0.01	0	FAM9B	chrX	protein_coding	family with sequence similarity 9 member B
ENSG00000132561.14	35.0417	-3.81187	0.695086	-5.48403	4.15747e-08	5.15504e-07	0.41	0.17	0.14	0.03	0.01	0.02	MATN2	chr8	protein_coding	matrilin 2
ENSG00000021776.11	5677.86	-1.05934	0.331565	-3.19499	0.00139838	0.00711899	15.63	14.79	12.55	8.83	5.33	7.02	AQR	chr15	protein_coding	aquarius intron-binding spliceosomal factor
ENSG00000205710.4	108.454	-5.22667	0.702443	-7.44071	1.00146e-13	2.43155e-12	0.52	1.11	2.99	0.04	0.02	0.06	C17orf107	chr17	protein_coding	chromosome 17 open reading frame 107
ENSG00000076770.15	230.296	-7.74414	0.804004	-9.63197	5.85957e-22	3.06227e-20	1.46	0.92	0.33	0.01	0.01	0	MBNL3	chrX	protein_coding	muscleblind like splicing regulator 3
ENSG00000285897.1	176.554	-1.10416	0.416991	-2.64791	0.00809906	0.0318848	1.09	0.96	1.05	0.42	0.78	0.3	RP5-1171I10.8	chr17	protein_coding	--
ENSG00000162433.15	1018.64	-4.75894	0.484863	-9.81503	9.70116e-23	5.31543e-21	8.11	8.01	3.38	0.28	0.12	0.34	AK4	chr1	protein_coding	adenylate kinase 4
ENSG00000189001.11	43.6968	-2.93187	0.698378	-4.19811	2.6915e-05	0.000205625	0.41	0.78	1.72	0.11	0.04	0.22	SBSN	chr19	protein_coding	suprabasin
ENSG00000141522.12	17298.5	-1.16683	0.360941	-3.23276	0.00122601	0.00634136	167.58	184.63	271.65	104.61	71.4	110.1	ARHGDIA	chr17	protein_coding	Rho GDP dissociation inhibitor alpha
ENSG00000164761.9	18.9976	-7.60111	1.33076	-5.71187	1.11741e-08	1.49887e-07	0.44	0.24	0.47	0	0	0	TNFRSF11B	chr8	protein_coding	TNF receptor superfamily member 11b
ENSG00000108953.17	28610.9	-1.32964	0.283175	-4.69546	2.66008e-06	2.44596e-05	283.03	256.78	294.87	112.15	109.64	119.78	YWHAE	chr17	protein_coding	tyrosine 3-monooxygenase/tryptophan 5-monooxygenase activation protein epsilon
ENSG00000280208.1	9.03604	-5.54665	1.41405	-3.92253	8.76252e-05	0.000598331	0.18	0.27	0.33	0	0	0.01	GGT4P	chr13	unprocessed_pseudogene	gamma-glutamyltransferase 4 pseudogene
ENSG00000204442.4	354.069	-8.97771	0.807508	-11.1178	1.02773e-28	9.01415e-27	2.09	2.12	1.52	0	0.01	0	FAM155A	chr13	protein_coding	--
ENSG00000170549.4	9.44717	-3.66889	1.02062	-3.59479	0.000324658	0.00195755	0.17	0.21	0.25	0.01	0.02	0.02	IRX1	chr5	protein_coding	iroquois homeobox 1
ENSG00000099937.11	66.2678	-8.43819	1.31978	-6.39364	1.61985e-10	2.71121e-09	0.49	1.72	2.01	0	0.02	0	SERPIND1	chr22	protein_coding	serpin family D member 1
ENSG00000247240.8	157.316	-1.61794	0.367072	-4.40768	1.04483e-05	8.59135e-05	2.14	1.43	1.57	0.7	0.48	0.53	UBL7-AS1	chr15	lncRNA	--
ENSG00000174684.7	809.879	-1.60474	0.439998	-3.64714	0.000265174	0.00163416	19.71	10.94	15.4	6.47	2.45	6.43	B4GAT1	chr11	protein_coding	beta-1,4-glucuronyltransferase 1
ENSG00000122877.17	33.6478	-2.25324	0.783695	-2.87516	0.00403827	0.0177786	0.06	0.37	0.58	0.02	0.12	0.08	EGR2	chr10	protein_coding	early growth response 2
ENSG00000167232.14	830.595	-8.25416	0.518571	-15.9171	4.8195e-57	1.67785e-54	4.66	4.49	2.93	0.01	0.01	0.02	ZNF91	chr19	protein_coding	zinc finger protein 91
ENSG00000171621.14	535.347	-1.58485	0.450088	-3.52119	0.000429615	0.00250303	5.03	6.44	6.26	0.95	2.06	3.07	SPSB1	chr1	protein_coding	splA/ryanodine receptor domain and SOCS box containing 1
ENSG00000231327.1	8.64574	-4.61913	1.28494	-3.59481	0.000324632	0.00195755	0.5	0.5	0.88	0.04	0	0.03	LINC01816	chr2	lncRNA	long intergenic non-protein coding RNA 1816
ENSG00000149311.20	3811.45	-1.02284	0.309884	-3.3007	0.000964431	0.00514841	3.77	3.49	2.55	1.54	1.75	1.68	ATM	chr11	protein_coding	ATM serine/threonine kinase
ENSG00000287252.1	43.4659	-7.8288	1.29268	-6.05625	1.39329e-09	2.07154e-08	1.28	0.51	0.62	0	0	0.01	RP1-97D16.9	chr6	lncRNA	--
ENSG00000234498.3	34.3995	-1.68867	0.528761	-3.19363	0.00140494	0.00714758	1.93	1.54	2.99	0.58	0.88	0.63	RPL13AP20	chr12	processed_pseudogene	ribosomal protein L13a pseudogene 20
ENSG00000257599.3	51.7587	-1.35697	0.474389	-2.86046	0.00423021	0.0184762	0.27	0.25	0.28	0.15	0.12	0.06	OVCH1-AS1	chr12	lncRNA	OVCH1 antisense RNA 1
ENSG00000168781.22	447.487	-1.12314	0.350639	-3.20311	0.00135951	0.00693621	1.72	1.6	2.39	0.75	0.87	1.08	PPIP5K1	chr15	protein_coding	diphosphoinositol pentakisphosphate kinase 1
ENSG00000180353.11	17.6059	-2.01145	0.714654	-2.81457	0.00488421	0.0208577	0.09	0.12	0.21	0.02	0.03	0.05	HCLS1	chr3	protein_coding	hematopoietic cell-specific Lyn substrate 1
ENSG00000167371.21	58.2412	-2.32959	0.46253	-5.03661	4.73849e-07	5.01531e-06	0.68	0.54	0.73	0.16	0.08	0.15	PRRT2	chr16	protein_coding	proline rich transmembrane protein 2
ENSG00000262786.1	2.59741	-4.73318	1.80818	-2.61765	0.00885371	0.0342597	0.07	0.09	0.05	0	0	0	RP11-214O1.1	chr17	lncRNA	--
ENSG00000110436.13	7.88003	-4.38451	1.28961	-3.39987	0.000674173	0.00373827	0.01	0.02	0.01	0	0	0	SLC1A2	chr11	protein_coding	solute carrier family 1 member 2
ENSG00000232814.2	2.45212	-4.64962	1.83157	-2.53859	0.01113	0.0412955	0.24	0.27	0.17	0	0	0	COL4A2-AS1	chr13	lncRNA	COL4A2 antisense RNA 1
ENSG00000115112.8	64.2801	-1.07978	0.435787	-2.47778	0.0132202	0.0477588	0.33	0.21	0.17	0.12	0.1	0.12	TFCP2L1	chr2	protein_coding	transcription factor CP2 like 1
ENSG00000259580.1	127.114	-1.92406	0.540008	-3.56301	0.000366622	0.0021775	6.04	16.81	24.11	5.9	3.02	3.94	RP11-37C7.1	chr15	lncRNA	--
ENSG00000145242.14	20.8085	-4.55631	0.872431	-5.22254	1.76481e-07	2.00079e-06	0.1	0.1	0.1	0.01	0	0	EPHA5	chr4	protein_coding	EPH receptor A5
ENSG00000052850.8	474.849	-7.71416	0.549466	-14.0394	8.95119e-45	1.94766e-42	5.29	4	3.18	0.01	0.03	0.03	ALX4	chr11	protein_coding	ALX homeobox 4
ENSG00000125462.19	6.74069	-5.09237	1.48474	-3.4298	0.00060403	0.00339255	0.02	0.02	0.04	0	0	0	MIR9-1HG	chr1	lncRNA	MIR9-1 host gene
ENSG00000168917.9	514.052	-1.35942	0.326827	-4.15944	3.19031e-05	0.000238973	4.56	4.91	3.49	1.74	1.98	1.51	SLC35G2	chr3	protein_coding	solute carrier family 35 member G2
ENSG00000188352.12	1506.07	-4.37787	0.451374	-9.69899	3.04506e-22	1.60997e-20	7.83	5.44	8.34	0.61	0.26	0.2	FOCAD	chr9	protein_coding	focadhesin
ENSG00000224046.2	31.8252	-1.64061	0.574377	-2.85633	0.00428573	0.0186719	1.21	1.17	1.57	0.39	0.76	0.21	AC005076.5	chr7	lncRNA	--
ENSG00000187957.8	3558.85	-2.13193	0.38246	-5.57425	2.48601e-08	3.19092e-07	30.71	41.09	38.37	11.37	9.68	5.12	DNER	chr2	protein_coding	delta/notch like EGF repeat containing
ENSG00000272162.1	14.2782	-3.5375	0.884738	-3.99836	6.37836e-05	0.000446446	0.31	0.37	0.57	0.03	0	0.07	RP11-637O19.3	chr6	protein_coding	--
ENSG00000172340.15	4710.84	-1.91283	0.325827	-5.87068	4.34006e-09	6.11527e-08	74.43	54.97	52.65	16.58	20.52	12.67	SUCLG2	chr3	protein_coding	succinate-CoA ligase GDP-forming subunit beta
ENSG00000234297.2	11.4942	-2.67072	0.820034	-3.25684	0.0011266	0.00589452	0.69	0.42	0.4	0.1	0.08	0.06	PSIP1P1	chr9	processed_pseudogene	PC4 and SFRS1 interacting protein 1 pseudogene 1
ENSG00000265055.2	3.44094	-5.13503	1.70389	-3.01371	0.00258071	0.0120576	0.15	0.06	0.17	0	0	0	AC145343.2	chr17	lncRNA	--
ENSG00000116005.12	3086.12	-1.44061	0.426261	-3.37966	0.000725766	0.00399056	25.67	19.79	12.66	10.45	4.22	7.2	PCYOX1	chr2	protein_coding	prenylcysteine oxidase 1
ENSG00000130021.15	178.763	-3.59299	0.383928	-9.35852	8.08617e-21	3.88497e-19	2.58	1.93	2	0.17	0.24	0.15	PUDP	chrX	protein_coding	pseudouridine 5'-phosphatase
ENSG00000165029.17	2274.45	-1.6742	0.600465	-2.78818	0.00530056	0.0223655	8.14	7.9	6.9	0.52	5.13	1.83	ABCA1	chr9	protein_coding	ATP binding cassette subfamily A member 1
ENSG00000167110.18	3517.52	-1.27492	0.343842	-3.70787	0.000209013	0.00131711	14.46	17.31	21.76	5.85	8.44	8.57	GOLGA2	chr9	protein_coding	golgin A2
ENSG00000048028.11	1279.86	-1.66155	0.331444	-5.01305	5.35748e-07	5.62312e-06	10.72	7.25	7.75	2.99	2.19	3.11	USP28	chr11	protein_coding	ubiquitin specific peptidase 28
ENSG00000154553.16	1893.62	-3.49309	0.472534	-7.39225	1.44361e-13	3.40287e-12	5.57	6.94	16.35	0.85	0.63	1.16	PDLIM3	chr4	protein_coding	PDZ and LIM domain 3
ENSG00000110063.10	910.845	-1.31285	0.327098	-4.01362	5.97942e-05	0.000422311	3.98	3.7	4.71	1.61	1.44	2.07	DCPS	chr11	protein_coding	decapping enzyme, scavenger
ENSG00000198920.11	927.421	-1.30332	0.312337	-4.17278	3.00904e-05	0.000226821	5.88	5.52	6.46	2.08	3.01	2.39	KIAA0753	chr17	protein_coding	KIAA0753
ENSG00000248593.3	83.4663	-1.44248	0.520718	-2.77017	0.00560265	0.0234132	4.8	2.19	1.46	1.28	0.66	1.17	DSTNP2	chr12	transcribed_unprocessed_pseudogene	DSTN pseudogene 2
ENSG00000156395.14	5.61623	-5.84241	1.57442	-3.71082	0.000206585	0.00130545	0.09	0.04	0.02	0	0	0	SORCS3	chr10	protein_coding	sortilin related VPS10 domain containing receptor 3
ENSG00000134363.12	482.416	-9.73356	1.39677	-6.9686	3.20112e-12	6.55548e-11	1.96	6.09	17.96	0	0.03	0.01	FST	chr5	protein_coding	follistatin
ENSG00000213927.4	3.89509	-5.31475	1.7018	-3.12301	0.00179011	0.00878136	0.13	0.09	0.38	0	0	0	CCL27	chr9	protein_coding	C-C motif chemokine ligand 27
ENSG00000163235.16	687.41	-2.61008	0.534377	-4.88434	1.03774e-06	1.03361e-05	3.97	9.09	4.75	0.35	1.34	1.35	TGFA	chr2	protein_coding	transforming growth factor alpha
ENSG00000123096.12	403.029	-6.47042	0.465767	-13.892	7.08547e-44	1.44448e-41	3.89	2.89	2.1	0.04	0.03	0.03	SSPN	chr12	protein_coding	sarcospan
ENSG00000172171.11	752.922	-1.26154	0.337741	-3.73522	0.000187554	0.00119655	13.86	8.8	7.8	4.23	4.75	4.03	TEFM	chr17	protein_coding	transcription elongation factor, mitochondrial
ENSG00000148082.10	374.524	-4.78005	0.485494	-9.84574	7.15099e-23	3.96617e-21	1.88	1.55	2.03	0.13	0.03	0.04	SHC3	chr9	protein_coding	SHC adaptor protein 3
ENSG00000162819.12	3749.73	-1.1829	0.412837	-2.86529	0.00416623	0.0182285	37.51	26.46	15.16	12.35	15.56	7.94	BROX	chr1	protein_coding	BRO1 domain and CAAX motif containing
ENSG00000174326.14	7.02379	-6.16525	1.52624	-4.03949	5.35668e-05	0.00038145	0.12	0.06	0.27	0	0	0	SLC16A11	chr17	protein_coding	solute carrier family 16 member 11
ENSG00000170423.13	6.94802	-5.15513	1.5084	-3.41761	0.000631736	0.0035289	0.05	0.08	0.19	0.01	0	0	KRT78	chr12	protein_coding	keratin 78
ENSG00000171094.18	17.048	-6.46486	1.33367	-4.84744	1.25066e-06	1.22676e-05	0.08	0.14	0.12	0	0.01	0	ALK	chr2	protein_coding	ALK receptor tyrosine kinase
ENSG00000088305.18	191.001	-1.31502	0.446862	-2.94279	0.00325272	0.0147329	1.96	1.37	1.13	0.97	0.39	0.46	DNMT3B	chr20	protein_coding	DNA methyltransferase 3 beta
ENSG00000130164.14	4309.89	-1.76591	0.481688	-3.66609	0.000246285	0.00152815	13.11	13.25	39.11	6.97	4.78	8.05	LDLR	chr19	protein_coding	low density lipoprotein receptor
ENSG00000110455.14	221.345	-2.32558	0.392135	-5.93056	3.01905e-09	4.33491e-08	1.41	1.41	1.93	0.23	0.3	0.43	ACCS	chr11	protein_coding	1-aminocyclopropane-1-carboxylate synthase homolog (inactive)
ENSG00000138448.12	10806.9	-1.70635	0.446661	-3.82022	0.00013333	0.00087963	54.37	67.13	29.21	21.59	17.88	8.53	ITGAV	chr2	protein_coding	integrin subunit alpha V
ENSG00000138772.13	1060.94	-1.42832	0.335102	-4.26234	2.02293e-05	0.000158069	10.26	5.6	8.1	2.69	3.22	3.17	ANXA3	chr4	protein_coding	annexin A3
ENSG00000165300.8	88.9833	-4.67375	0.696589	-6.70948	1.95326e-11	3.67723e-10	0.33	0.11	0.16	0.01	0.02	0	SLITRK5	chr13	protein_coding	SLIT and NTRK like family member 5
ENSG00000105088.9	176.832	-4.4026	0.657431	-6.69667	2.13221e-11	3.9975e-10	1.31	3.12	5.77	0.09	0.06	0.33	OLFM2	chr19	protein_coding	olfactomedin 2
ENSG00000186792.17	421.002	-1.45464	0.355233	-4.0949	4.22342e-05	0.0003077	7.43	7.7	8.41	3.05	2.09	3.66	HYAL3	chr3	protein_coding	hyaluronidase 3
ENSG00000061918.14	21.5718	-4.53104	0.906925	-4.99604	5.85183e-07	6.10235e-06	0.45	0.12	0.24	0.01	0.02	0.01	GUCY1B1	chr4	protein_coding	guanylate cyclase 1 soluble subunit beta 1
ENSG00000285162.1	15.1186	-6.28699	1.35104	-4.65345	3.26434e-06	2.95712e-05	0.21	0.14	0.1	0	0.01	0	RP5-1189D6.2	chr7	protein_coding	--
ENSG00000231752.6	39.0465	-5.13922	0.767368	-6.69721	2.12436e-11	3.98608e-10	0.44	0.33	0.23	0.01	0.02	0	EMBP1	chr1	transcribed_unprocessed_pseudogene	embigin pseudogene 1
ENSG00000235531.11	910.026	-1.05916	0.400927	-2.64178	0.00824724	0.0323443	2.85	2.94	2.25	0.71	1.69	1.57	MSC-AS1	chr8	lncRNA	MSC antisense RNA 1
ENSG00000104177.18	284.576	-5.20294	0.518979	-10.0253	1.17953e-23	6.95095e-22	1.33	0.99	0.69	0.03	0.05	0.01	MYEF2	chr15	protein_coding	myelin expression factor 2
ENSG00000237470.3	2.83022	-4.8523	1.81944	-2.66691	0.00765514	0.0303825	0.6	0.18	0.15	0	0	0	DCLRE1CP1	chr10	unprocessed_pseudogene	DNA cross-link repair 1C pseudogene 1
ENSG00000134824.14	2299.42	-2.97756	0.561021	-5.30739	1.11208e-07	1.29584e-06	5.53	3.71	19.79	1.07	1.05	1.66	FADS2	chr11	protein_coding	fatty acid desaturase 2
ENSG00000103034.14	218.71	-5.05013	0.518186	-9.7458	1.92262e-22	1.02611e-20	0.98	1.14	1.18	0.07	0.02	0.01	NDRG4	chr16	protein_coding	NDRG family member 4
ENSG00000103145.11	828.723	-1.46678	0.481557	-3.04591	0.00231979	0.0110075	12.41	13.3	38.11	7.19	6.64	9.94	HCFC1R1	chr16	protein_coding	host cell factor C1 regulator 1
ENSG00000171051.9	1750.85	-7.26508	0.575078	-12.6332	1.3854e-36	1.87725e-34	18.89	29.79	51.98	0.07	0.19	0.4	FPR1	chr19	protein_coding	formyl peptide receptor 1
ENSG00000115009.13	1541.07	-5.20625	0.649143	-8.0202	1.05576e-15	3.11484e-14	18.46	61.49	59.22	1.72	2.07	0.23	CCL20	chr2	protein_coding	C-C motif chemokine ligand 20
ENSG00000279333.1	2.62515	-4.74666	1.79256	-2.64797	0.00809765	0.0318847	0.04	0.03	0.03	0	0	0	RP11-75I2.3	chr1	TEC	--
ENSG00000142173.16	15378.7	-2.11604	0.464553	-4.555	5.23844e-06	4.57407e-05	82.86	124.6	142.17	16.61	19.6	46.7	COL6A2	chr21	protein_coding	collagen type VI alpha 2 chain
ENSG00000126216.15	2169.75	-1.4805	0.305936	-4.83924	1.30338e-06	1.2713e-05	11.88	9.41	11.93	4.59	3.47	4.14	TUBGCP3	chr13	protein_coding	tubulin gamma complex associated protein 3
ENSG00000065320.9	339.962	-9.94177	1.14276	-8.69978	3.32529e-18	1.24789e-16	1.17	2.42	4.29	0.01	0	0	NTN1	chr17	protein_coding	netrin 1
ENSG00000273619.1	98.9748	-1.47573	0.496289	-2.97353	0.00294399	0.0135159	4.14	3.78	8.4	1.33	3.16	1.65	RP5-908M14.9	chr20	lncRNA	--
ENSG00000122133.17	29.4124	-8.23325	1.39273	-5.91159	3.38829e-09	4.84356e-08	0.25	0.92	1.83	0	0	0	PAEP	chr9	protein_coding	progestagen associated endometrial protein
ENSG00000172000.7	44.6154	-6.01866	0.87471	-6.88074	5.95403e-12	1.18499e-10	0.37	0.4	0.23	0.01	0	0.01	ZNF556	chr19	protein_coding	zinc finger protein 556
ENSG00000181007.9	134.728	-8.04425	0.934739	-8.60588	7.57339e-18	2.74205e-16	0.9	0.72	0.58	0	0	0.01	ZFP82	chr19	protein_coding	ZFP82 zinc finger protein
ENSG00000137656.12	958.809	-1.15237	0.319851	-3.60282	0.000314779	0.00190458	14.06	13.21	18	6.05	7.13	7.77	BUD13	chr11	protein_coding	BUD13 homolog
ENSG00000132003.9	581.111	-3.20644	0.642849	-4.98786	6.10504e-07	6.34302e-06	3.22	6.2	7.12	0.49	1.3	0.11	ZSWIM4	chr19	protein_coding	zinc finger SWIM-type containing 4
ENSG00000198556.14	257.599	-1.16874	0.33131	-3.52763	0.0004193	0.00244671	1.48	1.27	1.3	0.72	0.51	0.61	ZNF789	chr7	protein_coding	zinc finger protein 789
ENSG00000140937.14	2652.11	-12.8939	1.06706	-12.0836	1.2897e-33	1.51215e-31	9.94	10.51	9.53	0	0	0	CDH11	chr16	protein_coding	cadherin 11
ENSG00000124256.15	3.83332	-4.27778	1.60049	-2.67279	0.00752224	0.0299474	0.03	0.03	0.03	0	0	0	ZBP1	chr20	protein_coding	Z-DNA binding protein 1
ENSG00000133028.12	2544.42	-1.12774	0.305901	-3.68661	0.000227257	0.00142218	9.52	8.5	7.5	4.7	4	3.33	SCO1	chr17	protein_coding	synthesis of cytochrome C oxidase 1
ENSG00000242474.3	383.352	-2.43948	0.351133	-6.94745	3.71938e-12	7.54174e-11	4.26	2.71	2.82	0.75	0.55	0.54	AC093627.9	chr7	lncRNA	--
ENSG00000226445.2	121.869	-2.03308	0.414485	-4.90508	9.33915e-07	9.38018e-06	0.88	0.81	0.86	0.25	0.28	0.12	XXyac-YX65C7_A.2	chr6	lncRNA	--
ENSG00000205809.10	76.3366	-5.66318	0.714552	-7.92549	2.27247e-15	6.48471e-14	2.97	3.06	1.37	0.03	0.13	0.01	KLRC2	chr12	protein_coding	killer cell lectin like receptor C2
ENSG00000125434.11	211.801	-2.41885	0.504106	-4.79829	1.60026e-06	1.5346e-05	2.11	1.51	3.19	0.37	0.2	0.71	SLC25A35	chr17	protein_coding	solute carrier family 25 member 35
ENSG00000188620.11	22.5286	-5.93072	1.15227	-5.14698	2.64719e-07	2.91012e-06	0.36	0.36	0.44	0	0.03	0	HMX3	chr10	protein_coding	H6 family homeobox 3
ENSG00000287245.1	11.9058	-4.51652	1.13047	-3.99525	6.46265e-05	0.000452206	0.1	0.1	0.26	0.01	0	0.01	RP11-361A21.4	chr11	lncRNA	--
ENSG00000177106.16	30.518	-4.87451	0.823886	-5.91649	3.28894e-09	4.71047e-08	0.23	0.19	0.36	0	0.01	0.02	EPS8L2	chr11	protein_coding	EPS8 like 2
ENSG00000182752.10	2036.5	-6.18203	0.570622	-10.8338	2.37969e-27	1.86979e-25	7.81	9.66	8.49	0.22	0.13	0.02	PAPPA	chr9	protein_coding	pappalysin 1
ENSG00000100505.14	46.6315	-7.06617	1.11464	-6.33944	2.30608e-10	3.77873e-09	0.3	0.22	0.27	0.01	0	0	TRIM9	chr14	protein_coding	tripartite motif containing 9
ENSG00000133488.15	24.9866	-7.99828	1.29884	-6.15804	7.36507e-10	1.13377e-08	0.46	0.55	0.42	0	0	0	SEC14L4	chr22	protein_coding	SEC14 like lipid binding 4
ENSG00000229344.1	48.5935	-1.70098	0.674813	-2.52066	0.0117134	0.0431067	4.17	3.06	1.03	1.67	0.62	0.31	MTCO2P12	chr1	unprocessed_pseudogene	MT-CO2 pseudogene 12
ENSG00000238197.6	38.8092	-1.16818	0.472029	-2.47481	0.0133306	0.0480959	0.13	0.13	0.13	0.06	0.07	0.04	PAXBP1-AS1	chr21	lncRNA	PAXBP1 antisense RNA 1
ENSG00000197181.12	10.7881	-4.892	1.2519	-3.90765	9.31981e-05	0.000633327	0.1	0.12	0.05	0	0.01	0	PIWIL2	chr8	protein_coding	piwi like RNA-mediated gene silencing 2
ENSG00000149609.6	16.2474	-2.56955	0.705466	-3.64234	0.000270173	0.00166044	0.26	0.3	0.3	0.04	0.08	0.04	C20orf144	chr20	protein_coding	chromosome 20 open reading frame 144
ENSG00000116991.11	1737.74	-1.7644	0.311573	-5.66289	1.48849e-08	1.96746e-07	8.92	6.9	7.86	2.35	2.01	2.77	SIPA1L2	chr1	protein_coding	signal induced proliferation associated 1 like 2
ENSG00000125971.17	332.553	-1.14441	0.421363	-2.71598	0.00660802	0.0267932	3.21	4.34	6.4	2.72	1.41	2.38	DYNLRB1	chr20	protein_coding	dynein light chain roadblock-type 1
ENSG00000050344.9	285.966	-4.01959	0.365743	-10.9902	4.25916e-28	3.50474e-26	3.59	2.94	2.89	0.16	0.26	0.19	NFE2L3	chr7	protein_coding	nuclear factor, erythroid 2 like 3
ENSG00000261094.2	64.8761	-1.44876	0.434617	-3.33342	0.000857841	0.00463517	1.16	0.87	0.65	0.37	0.37	0.27	RP11-355O1.11	chr9	lncRNA	--
ENSG00000107821.15	314.81	-1.70635	0.346898	-4.91887	8.70457e-07	8.79749e-06	3.03	2.24	3.44	0.79	1.12	0.84	KAZALD1	chr10	protein_coding	Kazal type serine peptidase inhibitor domain 1
ENSG00000146250.7	15.9869	-6.37543	1.44837	-4.40181	1.07351e-05	8.81438e-05	0.68	0.25	0.07	0.01	0	0	PRSS35	chr6	protein_coding	serine protease 35
ENSG00000147099.21	511.917	-1.06683	0.358544	-2.97546	0.00292547	0.0134362	0.89	0.76	0.64	0.46	0.42	0.25	HDAC8	chrX	protein_coding	histone deacetylase 8
ENSG00000179361.18	130.985	-1.62359	0.524081	-3.09797	0.00194854	0.00944592	0.31	0.78	1.29	0.24	0.25	0.31	ARID3B	chr15	protein_coding	AT-rich interaction domain 3B
ENSG00000171130.19	245.389	-2.2871	0.450815	-5.07325	3.91075e-07	4.21011e-06	1.51	1.15	1.88	0.45	0.15	0.35	ATP6V0E2	chr7	protein_coding	ATPase H+ transporting V0 subunit e2
ENSG00000287513.1	3.66656	-5.23038	1.7338	-3.01671	0.00255536	0.0119672	0.04	0.15	0.24	0	0	0	RP1-317G22.4	chr1	lncRNA	--
ENSG00000127920.6	3575.7	-1.05351	0.384215	-2.74198	0.006107	0.025131	41.25	48.91	29.6	16.06	28.89	15	GNG11	chr7	protein_coding	G protein subunit gamma 11
ENSG00000080561.14	106.129	-7.27441	0.840608	-8.65375	4.98362e-18	1.83517e-16	0.97	0.59	0.56	0.01	0	0.01	MID2	chrX	protein_coding	midline 2
ENSG00000151136.15	36.0657	-7.55843	1.28771	-5.86966	4.36692e-09	6.14928e-08	0.19	0.17	0.32	0	0	0	BTBD11	chr12	protein_coding	BTB domain containing 11
ENSG00000083782.8	11.3725	-5.87663	1.43767	-4.08762	4.3583e-05	0.000316204	0.63	0.14	0.19	0.01	0	0	EPYC	chr12	protein_coding	epiphycan
ENSG00000204580.14	1318.79	-1.90051	0.387378	-4.90608	9.29132e-07	9.33629e-06	4.47	5.46	7.14	1.89	1.01	1.81	DDR1	chr6	protein_coding	discoidin domain receptor tyrosine kinase 1
ENSG00000197114.12	636.396	-1.10802	0.34125	-3.24693	0.00116656	0.0060727	5.8	5.83	7.96	2.56	3.06	3.72	ZGPAT	chr20	protein_coding	zinc finger CCCH-type and G-patch domain containing
ENSG00000112276.14	267.362	-1.55406	0.399918	-3.88596	0.000101928	0.000688513	1.92	2.05	1.2	0.84	0.48	0.49	BVES	chr6	protein_coding	blood vessel epicardial substance
ENSG00000180448.11	118.372	-4.11772	0.459037	-8.97036	2.95556e-19	1.24546e-17	1.04	0.64	1.03	0.07	0.04	0.05	ARHGAP45	chr19	protein_coding	Rho GTPase activating protein 45
ENSG00000213853.10	1391.88	-8.27325	0.48484	-17.0639	2.75619e-65	1.59923e-62	8.3	8.36	7.44	0.01	0.02	0.05	EMP2	chr16	protein_coding	epithelial membrane protein 2
ENSG00000116918.15	3984.93	-1.21787	0.397661	-3.06258	0.0021944	0.0104607	30.02	22.66	13.63	9.65	13.03	6.68	TSNAX	chr1	protein_coding	translin associated factor X
ENSG00000147394.18	419.361	-2.95275	0.345071	-8.55692	1.1592e-17	4.11153e-16	4.7	3.65	3.29	0.45	0.66	0.45	ZNF185	chrX	protein_coding	zinc finger protein 185 with LIM domain
ENSG00000223361.5	117.353	-2.25871	0.505479	-4.46845	7.8788e-06	6.62539e-05	9.11	4.13	2.69	0.79	1.36	1.23	FTH1P10	chr5	transcribed_processed_pseudogene	ferritin heavy chain 1 pseudogene 10
ENSG00000102125.16	1067.36	-1.63777	0.406258	-4.03136	5.54559e-05	0.00039413	5.28	5.33	9.66	1.61	2.09	2.99	TAZ	chrX	protein_coding	--
ENSG00000148488.17	16.2173	-1.67045	0.666268	-2.50718	0.0121699	0.0445694	0.1	0.1	0.06	0.02	0.04	0.03	ST8SIA6	chr10	protein_coding	ST8 alpha-N-acetyl-neuraminide alpha-2,8-sialyltransferase 6
ENSG00000159921.20	1715.86	-2.1083	0.296959	-7.09963	1.25092e-12	2.67806e-11	11.67	11.65	12.4	3.26	2.78	2.51	GNE	chr9	protein_coding	glucosamine (UDP-N-acetyl)-2-epimerase/N-acetylmannosamine kinase
ENSG00000158555.15	81.593	-1.96164	0.438113	-4.47747	7.55318e-06	6.36577e-05	0.33	0.23	0.43	0.1	0.07	0.09	GDPD5	chr11	protein_coding	glycerophosphodiester phosphodiesterase domain containing 5
ENSG00000106069.23	2.76436	-4.8221	1.79459	-2.68702	0.00720926	0.0288434	0.02	0.02	0.01	0	0	0	CHN2	chr7	protein_coding	chimerin 2
ENSG00000055732.13	36.6953	-7.58464	1.30011	-5.83383	5.41681e-09	7.58052e-08	0.39	0.3	0.15	0	0	0	MCOLN3	chr1	protein_coding	mucolipin TRP cation channel 3
ENSG00000174871.11	237.311	-5.61661	0.65762	-8.54082	1.33272e-17	4.69751e-16	3.59	7.7	5.34	0.27	0	0.07	CNIH2	chr11	protein_coding	cornichon family AMPA receptor auxiliary protein 2
ENSG00000237751.2	5.56435	-5.83038	1.52354	-3.82685	0.000129793	0.000859302	0.41	0.37	0.56	0	0	0	LINC01143	chr2	lncRNA	long intergenic non-protein coding RNA 1143
ENSG00000122420.10	4736.46	-2.85788	1.15671	-2.4707	0.0134848	0.0484678	80.49	23.4	7.6	6.36	8.47	0.79	PTGFR	chr1	protein_coding	prostaglandin F receptor
ENSG00000248514.1	4.80031	-3.77793	1.45239	-2.60118	0.00929043	0.0356026	0.62	0.32	0.56	0	0	0.09	CTC-338M12.1	chr5	lncRNA	--
ENSG00000267095.1	4.07469	-5.38401	1.75298	-3.07134	0.00213101	0.010208	0.05	0.54	0.52	0	0	0	CTD-2319I12.5	chr17	lncRNA	--
ENSG00000104814.13	10.2205	-2.22496	0.829845	-2.68117	0.00733652	0.0292904	0.11	0.09	0.13	0.01	0.04	0.02	MAP4K1	chr19	protein_coding	mitogen-activated protein kinase kinase kinase kinase 1
ENSG00000238287.1	4.33006	-5.46848	1.60642	-3.40413	0.00066374	0.00368312	0.3	0.28	0.5	0	0	0	RP11-656D10.3	chr1	lncRNA	--
ENSG00000144891.19	4.53941	-5.53462	1.60786	-3.44222	0.000576968	0.00325186	0.11	0.04	0.05	0	0	0	AGTR1	chr3	protein_coding	angiotensin II receptor type 1
ENSG00000104332.12	651.65	-8.46428	0.607642	-13.9297	4.18019e-44	8.6783e-42	9.4	6.76	4.62	0.01	0.01	0.04	SFRP1	chr8	protein_coding	secreted frizzled related protein 1
ENSG00000188064.10	363.911	-3.17398	0.606141	-5.23637	1.63763e-07	1.86408e-06	1.42	4.48	3.64	0.59	0.09	0.41	WNT7B	chr22	protein_coding	Wnt family member 7B
ENSG00000231131.8	32.2263	-7.39651	1.28596	-5.75173	8.83349e-09	1.19984e-07	0.61	0.5	0.36	0	0	0.01	LNCAROD	chr10	lncRNA	lncRNA activating regulator of DKK1
ENSG00000262333.1	19.6481	-1.97135	0.620605	-3.1765	0.00149064	0.00752602	0.86	0.77	0.86	0.27	0.12	0.24	HNRNPA1P16	chr17	processed_pseudogene	heterogeneous nuclear ribonucleoprotein A1 pseudogene 16
ENSG00000166579.16	2445.39	-1.82077	0.361014	-5.0435	4.57101e-07	4.85621e-06	8.5	11.47	15.83	2.95	3.77	3.78	NDEL1	chr17	protein_coding	nudE neurodevelopment protein 1 like 1
ENSG00000186472.20	590.768	-8.29043	0.564287	-14.6919	7.26801e-49	1.91242e-46	1.58	1	1.32	0	0	0.01	PCLO	chr7	protein_coding	piccolo presynaptic cytomatrix protein
ENSG00000165487.14	1849.09	-1.29547	0.470697	-2.75224	0.0059189	0.024495	26.28	19.23	9.53	8.09	11.13	3.91	MICU2	chr13	protein_coding	mitochondrial calcium uptake 2
ENSG00000254827.6	8.8118	-3.46632	1.07937	-3.21142	0.00132081	0.00676362	0.34	0.09	0.17	0.01	0.04	0.01	SLC22A18AS	chr11	protein_coding	solute carrier family 22 member 18 antisense
ENSG00000261485.1	35.6296	-1.25636	0.506857	-2.47872	0.0131855	0.0476562	0.91	0.93	0.95	0.56	0.4	0.25	PAN3-AS1	chr13	lncRNA	PAN3 antisense RNA 1
ENSG00000246526.2	15.4577	-4.28839	1.03055	-4.16127	3.1648e-05	0.000237454	0.27	0.23	0.71	0	0.06	0.01	LINC02481	chr4	lncRNA	long intergenic non-protein coding RNA 2481
ENSG00000260552.1	277.629	-5.05347	0.492805	-10.2545	1.12974e-24	7.28346e-23	15.05	15.49	35.78	0.54	0.76	0.77	COSMOC	chr18	lncRNA	cell fate and sterol metabolism associated divergent transcript of MOCOS
ENSG00000228594.4	316.956	-2.40848	0.43638	-5.51923	3.40494e-08	4.28296e-07	5.69	5.47	7.7	1.97	0.74	0.94	FNDC10	chr1	protein_coding	fibronectin type III domain containing 10
ENSG00000233381.3	4.7181	-4.57721	1.60943	-2.84399	0.00445526	0.0192695	0.69	0.22	0.14	0.04	0	0	AK4P3	chr12	processed_pseudogene	adenylate kinase 4 pseudogene 3
ENSG00000188266.14	71.9651	-1.38772	0.426463	-3.25404	0.00113778	0.00594341	0.52	0.37	0.49	0.16	0.13	0.23	HYKK	chr15	protein_coding	hydroxylysine kinase
ENSG00000214796.8	11.8476	-3.4411	0.932259	-3.69114	0.000223252	0.00139944	0.24	0.12	0.2	0.03	0	0.01	TUBA5P	chr1	transcribed_unprocessed_pseudogene	tubulin alpha 5, pseudogene
ENSG00000156273.16	1354.01	-1.53377	0.420754	-3.64528	0.0002671	0.00164513	6.72	8.4	4.53	2.7	3.09	1.28	BACH1	chr21	protein_coding	BTB domain and CNC homolog 1
ENSG00000161298.18	41.4076	-4.20047	0.634578	-6.6193	3.60896e-11	6.5491e-10	0.23	0.13	0.16	0	0.02	0.01	ZNF382	chr19	protein_coding	zinc finger protein 382
ENSG00000162591.16	317.042	-1.74924	0.368231	-4.7504	2.03018e-06	1.90944e-05	0.99	1.73	1.31	0.44	0.4	0.4	MEGF6	chr1	protein_coding	multiple EGF like domains 6
ENSG00000254535.4	128.366	-9.39488	1.27132	-7.38985	1.46996e-13	3.45818e-12	1.91	1.31	0.68	0.01	0	0	PABPC4L	chr4	protein_coding	poly(A) binding protein cytoplasmic 4 like
ENSG00000144749.14	1883.86	-1.62728	0.361137	-4.506	6.60602e-06	5.6517e-05	9.2	9.12	12.02	2.21	4.06	3.85	LRIG1	chr3	protein_coding	leucine rich repeats and immunoglobulin like domains 1
ENSG00000145911.6	45.9338	-1.57288	0.468669	-3.35605	0.000790637	0.00431116	0.27	0.33	0.27	0.12	0.07	0.11	N4BP3	chr5	protein_coding	NEDD4 binding protein 3
ENSG00000163666.10	3.88629	-5.31154	1.6543	-3.21075	0.00132389	0.0067736	0.21	0.11	0.08	0	0	0	HESX1	chr3	protein_coding	HESX homeobox 1
ENSG00000173762.8	22.8504	-2.63782	0.745595	-3.53787	0.000403364	0.00236899	0.18	0.43	0.47	0.05	0.01	0.11	CD7	chr17	protein_coding	CD7 molecule
ENSG00000168067.12	365.138	-1.05603	0.358493	-2.94574	0.00322178	0.0146162	1.52	1.36	1.97	1.05	0.69	0.67	MAP4K2	chr11	protein_coding	mitogen-activated protein kinase kinase kinase kinase 2
ENSG00000138061.12	10947.8	-10.1996	0.567425	-17.9753	3.04163e-72	2.64727e-69	137.43	95.7	43.82	0.06	0.16	0.03	CYP1B1	chr2	protein_coding	cytochrome P450 family 1 subfamily B member 1
ENSG00000057294.16	9.91416	-4.24149	1.12143	-3.7822	0.000155446	0.00100879	0.06	0.08	0.06	0	0	0.01	PKP2	chr12	protein_coding	plakophilin 2
ENSG00000128833.13	10.6572	-6.76802	1.38438	-4.88883	1.01436e-06	1.01387e-05	0.06	0.05	0.05	0	0	0	MYO5C	chr15	protein_coding	myosin VC
ENSG00000260081.2	31.5209	-2.36182	0.624947	-3.77923	0.000157313	0.00101972	0.32	0.14	0.3	0.02	0.06	0.07	RP11-66N11.8	chrX	transcribed_processed_pseudogene	--
ENSG00000111012.10	290.429	-2.18419	0.382306	-5.7132	1.10872e-08	1.48898e-07	4.01	2.75	4.2	0.8	0.58	1.07	CYP27B1	chr12	protein_coding	cytochrome P450 family 27 subfamily B member 1
ENSG00000251230.6	3.08449	-4.97959	1.74379	-2.85561	0.00429545	0.0187002	0.05	0.06	0.11	0	0	0	MIR3945HG	chr4	lncRNA	MIR3945 host gene
ENSG00000169760.17	135.304	-6.23772	0.620362	-10.055	8.73505e-24	5.27108e-22	0.6	0.88	0.49	0.01	0.02	0.01	NLGN1	chr3	protein_coding	neuroligin 1
ENSG00000116774.12	165.945	-7.10751	0.713884	-9.9561	2.37176e-23	1.37265e-21	2.08	3.58	3.04	0.05	0	0.01	OLFML3	chr1	protein_coding	olfactomedin like 3
ENSG00000123609.11	1306.68	-1.62781	0.441071	-3.69058	0.000223746	0.00140195	17.41	14.21	13.3	3.93	8.56	2.6	NMI	chr2	protein_coding	N-myc and STAT interactor
ENSG00000105499.14	57.5575	-1.85162	0.582745	-3.17741	0.00148599	0.00750916	0.31	0.26	0.46	0.04	0.06	0.18	PLA2G4C	chr19	protein_coding	phospholipase A2 group IVC
ENSG00000122884.13	3801.77	-1.34559	0.387138	-3.47573	0.000509466	0.00291056	48.91	56.2	27.16	18.38	22.34	13.24	P4HA1	chr10	protein_coding	prolyl 4-hydroxylase subunit alpha 1
ENSG00000161642.18	323.416	-3.82062	0.703116	-5.43384	5.51552e-08	6.71386e-07	2.91	5.03	6.19	0.16	0.05	0.8	ZNF385A	chr12	protein_coding	zinc finger protein 385A
ENSG00000152926.15	60.4227	-1.56497	0.442036	-3.54036	0.000399581	0.00234967	0.24	0.23	0.17	0.09	0.06	0.07	ZNF117	chr7	protein_coding	zinc finger protein 117
ENSG00000170310.15	629.939	-1.0368	0.341798	-3.03337	0.00241842	0.0114109	6.22	5.53	6.7	2.52	2.71	3.98	STX8	chr17	protein_coding	syntaxin 8
ENSG00000112167.10	306.344	-1.17651	0.320542	-3.67039	0.000242184	0.00150518	4.48	3.3	3.2	1.67	1.65	1.66	SAYSD1	chr6	protein_coding	SAYSVFN motif domain containing 1
ENSG00000163013.12	378.719	-1.21843	0.351118	-3.47015	0.000520176	0.0029665	1.52	1.72	1.7	0.76	0.53	0.88	FBXO41	chr2	protein_coding	F-box protein 41
ENSG00000272446.5	4.52994	-5.53194	1.598	-3.46178	0.00053661	0.00305099	0.15	0.07	0.15	0	0	0	RP1-225E12.3	chr6	lncRNA	--
ENSG00000171951.5	1241.28	-8.47932	0.474885	-17.8555	2.61824e-71	2.19437e-68	27.8	23.04	21.56	0.11	0.06	0.04	SCG2	chr2	protein_coding	secretogranin II
ENSG00000276107.1	96.7399	-2.515	0.692329	-3.63266	0.000280512	0.00171838	4.65	6.38	5.77	2.42	0.42	0.2	THBS1-IT1	chr15	lncRNA	THBS1 intronic transcript 1
ENSG00000172830.13	520.711	-1.29941	0.371773	-3.49516	0.000473773	0.00273216	4.65	4.21	6.55	2.24	1.54	2.63	SSH3	chr11	protein_coding	slingshot protein phosphatase 3
ENSG00000180884.10	68.1493	-1.68321	0.534653	-3.14822	0.00164267	0.00816785	0.64	0.54	0.59	0.19	0.06	0.3	ZNF792	chr19	protein_coding	zinc finger protein 792
ENSG00000006283.18	109.739	-3.47582	0.56928	-6.10564	1.02386e-09	1.55601e-08	0.49	0.59	0.42	0.05	0.01	0.08	CACNA1G	chr17	protein_coding	calcium voltage-gated channel subunit alpha1 G
ENSG00000203721.7	38.3749	-6.17335	1.07116	-5.76325	8.25072e-09	1.12473e-07	0.13	0.57	0.88	0.01	0.01	0.01	LINC00862	chr1	lncRNA	long intergenic non-protein coding RNA 862
ENSG00000154914.17	339.028	-11.7598	1.31208	-8.96273	3.16735e-19	1.3273e-17	1.02	3.61	5.24	0	0	0	USP43	chr17	protein_coding	ubiquitin specific peptidase 43
ENSG00000164105.4	2634.05	-2.12099	0.464373	-4.56743	4.93743e-06	4.33899e-05	134.64	51.42	63.87	23.57	25.3	9.79	SAP30	chr4	protein_coding	Sin3A associated protein 30
ENSG00000035403.18	7960.75	-1.31022	0.491131	-2.66777	0.00763569	0.0303232	17.13	31.61	35.77	16.97	4.95	13.34	VCL	chr10	protein_coding	vinculin
ENSG00000241399.7	206.327	-6.12702	0.690514	-8.87313	7.11207e-19	2.8586e-17	2.95	3.41	1.12	0.07	0.05	0	CD302	chr2	protein_coding	CD302 molecule
ENSG00000138759.20	304.641	-6.62596	0.504858	-13.1244	2.38624e-39	3.67335e-37	0.95	0.57	0.73	0.01	0.01	0.01	FRAS1	chr4	protein_coding	Fraser extracellular matrix complex subunit 1
ENSG00000261915.6	184.572	-1.45686	0.363237	-4.01077	6.05221e-05	0.000426387	2.3	2.18	3.42	1	0.97	1	RP11-542C16.2	chr17	protein_coding	--
ENSG00000224750.6	5.99324	-5.9384	1.50312	-3.95073	7.79139e-05	0.00053639	0.1	0.1	0.07	0	0	0	RP11-94M14.2	chr10	lncRNA	--
ENSG00000253669.4	105.711	-3.72684	0.464508	-8.0232	1.03026e-15	3.04756e-14	1.29	1.72	1.67	0.18	0.07	0.11	GASAL1	chr8	lncRNA	growth arrest associated lncRNA 1
ENSG00000147536.12	1882.26	-1.14557	0.462964	-2.47443	0.0133448	0.0481244	13.81	10.9	11.19	9.5	2.55	4.57	GINS4	chr8	protein_coding	GINS complex subunit 4
ENSG00000173918.15	3092	-2.68714	0.53958	-4.98006	6.3563e-07	6.5769e-06	19.07	32.16	32.65	2.3	2.33	8.71	C1QTNF1	chr17	protein_coding	C1q and TNF related 1
ENSG00000158769.18	187.638	-7.31718	0.686141	-10.6643	1.49589e-26	1.09549e-24	1.9	1.51	2.14	0.01	0	0.03	F11R	chr1	protein_coding	F11 receptor
ENSG00000277734.8	27.5539	-5.70614	1.1991	-4.75868	1.94862e-06	1.83807e-05	0.18	0.77	3.16	0	0.04	0.04	TRAC	chr14	TR_C_gene	T cell receptor alpha constant
ENSG00000254445.1	4.33006	-5.46848	1.60642	-3.40413	0.00066374	0.00368312	0.09	0.08	0.15	0	0	0	HSPB2-C11orf52	chr11	protein_coding	HSPB2-C11orf52 readthrough (NMD candidate)
ENSG00000256268.2	134.487	-2.94824	0.612161	-4.81612	1.46379e-06	1.41556e-05	2.27	3.46	3.81	0.59	0.66	0.07	LINC02454	chr12	lncRNA	long intergenic non-protein coding RNA 2454
ENSG00000243317.8	3276.5	-1.26715	0.38347	-3.30443	0.000951709	0.00508769	26.42	26.83	17.24	13.75	10.11	6.43	STMP1	chr7	protein_coding	short transmembrane mitochondrial protein 1
ENSG00000159167.12	2953.16	-3.2047	0.625987	-5.11945	3.06436e-07	3.3483e-06	16.26	35.61	43.88	7.36	2.65	0.87	STC1	chr8	protein_coding	stanniocalcin 1
ENSG00000142621.20	38.1031	-2.96173	0.559234	-5.29605	1.18334e-07	1.37322e-06	0.11	0.11	0.16	0.02	0.03	0.01	FHAD1	chr1	protein_coding	forkhead associated phosphopeptide binding domain 1
ENSG00000232732.11	10.2005	-3.05148	0.938749	-3.25058	0.00115168	0.00600911	0.1	0.05	0.05	0	0.02	0.01	AC073043.1	chr2	lncRNA	--
ENSG00000255874.2	234.767	-2.3062	0.485533	-4.74983	2.03587e-06	1.91399e-05	1.37	1.6	1.7	0.49	0.37	0.12	PRECSIT	chr13	lncRNA	p53 regulated carcinoma associated Stat3 activating long intergenic non-protein coding transcript
ENSG00000089199.10	133.891	-1.92722	0.585605	-3.291	0.000998324	0.00530183	1.06	1.24	1.27	0.09	0.23	0.63	CHGB	chr20	protein_coding	chromogranin B
ENSG00000171444.18	606.008	-1.43496	0.400987	-3.57856	0.000345489	0.00206827	3.3	1.68	1.29	0.87	0.79	0.7	MCC	chr5	protein_coding	MCC regulator of WNT signaling pathway
ENSG00000182326.15	466.611	-4.69637	0.424532	-11.0625	1.90772e-28	1.62293e-26	2.97	3.5	3.95	0.09	0.11	0.21	C1S	chr12	protein_coding	complement C1s
ENSG00000226053.1	2.7921	-4.8348	1.77824	-2.71887	0.00655048	0.0266219	0.09	0.06	0.04	0	0	0	LINC01776	chr1	lncRNA	long intergenic non-protein coding RNA 1776
ENSG00000267060.7	11.0479	-2.60398	0.82537	-3.15492	0.00160542	0.00801028	0.22	0.12	0.16	0.04	0.03	0.02	PTGES3L	chr17	protein_coding	prostaglandin E synthase 3 like
ENSG00000104883.8	43.0217	-2.73992	0.704348	-3.89001	0.000100239	0.000677918	0.74	0.99	2.05	0.03	0.18	0.36	PEX11G	chr19	protein_coding	peroxisomal biogenesis factor 11 gamma
ENSG00000236546.1	2.77744	-4.82825	1.80753	-2.67119	0.00755828	0.0300591	0.1	0.13	0.3	0	0	0	MYCL-AS1	chr1	lncRNA	MYCL antisense RNA 1
ENSG00000197372.10	692.897	-2.45266	0.457357	-5.36268	8.19958e-08	9.68921e-07	5.39	4.92	2.7	1.24	0.42	0.77	ZNF675	chr19	protein_coding	zinc finger protein 675
ENSG00000105835.13	18067.8	-2.00906	0.446887	-4.49569	6.93457e-06	5.89546e-05	21.38	40.2	29.68	5.91	12.97	4.92	NAMPT	chr7	protein_coding	nicotinamide phosphoribosyltransferase
ENSG00000149100.13	17294.2	-1.02513	0.289025	-3.54685	0.000389862	0.00229984	87.23	80.41	67.2	38.31	41.25	39.21	EIF3M	chr11	protein_coding	eukaryotic translation initiation factor 3 subunit M
ENSG00000135916.16	993.392	-1.35963	0.321913	-4.22359	2.40442e-05	0.000185382	12.45	13.62	15.66	5.76	4.66	6.31	ITM2C	chr2	protein_coding	integral membrane protein 2C
ENSG00000269416.6	281.937	-11.4936	1.23986	-9.27008	1.86003e-20	8.73251e-19	3.61	2.68	4.35	0	0	0	LINC01224	chr19	lncRNA	long intergenic non-protein coding RNA 1224
ENSG00000177614.11	120.266	-3.39696	0.629946	-5.39247	6.94971e-08	8.31574e-07	0.41	0.61	0.43	0.05	0	0.08	PGBD5	chr1	protein_coding	piggyBac transposable element derived 5
ENSG00000111726.13	3804.45	-1.53612	0.39646	-3.87458	0.000106809	0.00071827	88.15	71.94	56.06	29.91	33.26	13.86	CMAS	chr12	protein_coding	cytidine monophosphate N-acetylneuraminic acid synthetase
ENSG00000255346.10	288.221	-7.74269	0.647355	-11.9605	5.72137e-33	6.25454e-31	0.97	1.24	1.22	0	0	0.01	NOX5	chr15	protein_coding	NADPH oxidase 5
ENSG00000005238.20	380.068	-1.96001	0.364731	-5.37385	7.70713e-08	9.14071e-07	1.97	2.59	2.54	0.57	0.5	0.8	FAM214B	chr9	protein_coding	family with sequence similarity 214 member B
ENSG00000131620.17	36.2919	-8.53769	1.37126	-6.22617	4.77969e-10	7.55305e-09	0.11	0.58	0.19	0	0	0	ANO1	chr11	protein_coding	anoctamin 1
ENSG00000288258.1	473.255	-1.82806	0.327435	-5.58295	2.36467e-08	3.04035e-07	47.91	38.96	31.1	10.8	12.93	10.48	GS1-273L24.6	chrX	protein_coding	--
ENSG00000167257.11	782.907	-1.56809	0.332379	-4.71778	2.38431e-06	2.20854e-05	7	5.65	7.36	1.82	2.97	2.17	RNF214	chr11	protein_coding	ring finger protein 214
ENSG00000132510.11	1130.52	-1.66065	0.482684	-3.44045	0.000580741	0.00326905	2.89	5.9	8.49	1.03	2.35	2.3	KDM6B	chr17	protein_coding	lysine demethylase 6B
ENSG00000102802.10	290.119	-10.5727	1.26097	-8.38456	5.09166e-17	1.67958e-15	3.61	7.53	7.64	0	0	0.01	MEDAG	chr13	protein_coding	mesenteric estrogen dependent adipogenesis
ENSG00000129103.19	7708.83	-1.37217	0.42695	-3.21389	0.00130951	0.00671493	59.65	58.59	85.31	13.2	32.44	35.3	SUMF2	chr7	protein_coding	sulfatase modifying factor 2
ENSG00000168453.16	348.691	-4.56174	0.60967	-7.4823	7.30304e-14	1.79631e-12	1.5	2.08	2.7	0.04	0.03	0.2	HR	chr8	protein_coding	HR lysine demethylase and nuclear receptor corepressor
ENSG00000276855.1	29.383	-8.23156	1.33765	-6.15376	7.56651e-10	1.16241e-08	3.04	2.54	0.85	0	0	0	CTD-3157E16.2	chr17	lncRNA	--
ENSG00000182578.14	25.7504	-5.53729	1.00535	-5.50782	3.63304e-08	4.56226e-07	0.16	0.32	0.24	0	0.01	0	CSF1R	chr5	protein_coding	colony stimulating factor 1 receptor
ENSG00000106278.12	7.31625	-3.04841	1.15369	-2.64231	0.00823433	0.0323049	0.05	0.02	0.03	0	0.01	0	PTPRZ1	chr7	protein_coding	protein tyrosine phosphatase receptor type Z1
ENSG00000157240.4	1065.31	-1.41244	0.434825	-3.2483	0.00116096	0.00604776	7.19	5.28	4.51	2.96	1.04	2.5	FZD1	chr7	protein_coding	frizzled class receptor 1
ENSG00000234975.6	523.296	-2.18201	0.446162	-4.89062	1.00517e-06	1.00512e-05	82.92	49.81	25.48	10.83	10.15	14.37	FTH1P2	chr1	processed_pseudogene	ferritin heavy chain 1 pseudogene 2
ENSG00000198814.13	255.086	-1.19157	0.402004	-2.96408	0.00303593	0.01389	1.27	1.39	2.3	0.77	0.95	0.53	GK	chrX	protein_coding	glycerol kinase
ENSG00000255521.2	49.9814	-4.4961	0.673293	-6.67777	2.42597e-11	4.51459e-10	0.45	0.76	1.33	0.04	0.05	0.03	RP4-607I7.1	chr11	lncRNA	--
ENSG00000259265.1	3.94358	-5.3309	1.71915	-3.1009	0.00192933	0.00936284	0.29	0.05	0.35	0	0	0	RP11-809H16.4	chr15	lncRNA	--
ENSG00000214193.11	257.413	-1.95116	0.424519	-4.59617	4.30326e-06	3.82326e-05	0.84	1.33	1.58	0.35	0.22	0.42	SH3D21	chr1	protein_coding	SH3 domain containing 21
ENSG00000134297.6	136.708	-1.29592	0.352966	-3.67151	0.00024112	0.00149899	2.61	1.79	1.93	0.85	0.91	0.88	PLEKHA8P1	chr12	transcribed_processed_pseudogene	pleckstrin homology domain containing A8 pseudogene 1
ENSG00000112297.18	1470.8	-6.11003	0.619714	-9.85944	6.23988e-23	3.50378e-21	10.01	5.85	4.19	0.14	0.15	0.01	CRYBG1	chr6	protein_coding	crystallin beta-gamma domain containing 1
ENSG00000106799.13	4405.69	-1.80912	0.395796	-4.57082	4.8581e-06	4.27592e-05	29.6	31.13	14.75	9.46	7.22	5.56	TGFBR1	chr9	protein_coding	transforming growth factor beta receptor 1
ENSG00000118526.7	5.91317	-3.30761	1.26834	-2.60783	0.00911188	0.0350549	0.1	0.03	0.09	0.01	0.01	0	TCF21	chr6	protein_coding	transcription factor 21
ENSG00000005102.14	16.2404	-4.52647	0.994554	-4.55125	5.33271e-06	4.64846e-05	0.19	0.43	0.24	0.03	0	0.01	MEOX1	chr17	protein_coding	mesenchyme homeobox 1
ENSG00000167207.14	30.7303	-4.82058	0.775897	-6.21291	5.20121e-10	8.15649e-09	0.17	0.26	0.21	0.01	0.01	0.01	NOD2	chr16	protein_coding	nucleotide binding oligomerization domain containing 2
ENSG00000149927.18	80.4618	-2.74745	0.547627	-5.01702	5.24786e-07	5.51574e-06	0.5	0.28	0.88	0.06	0.07	0.12	DOC2A	chr16	protein_coding	double C2 domain alpha
ENSG00000175445.17	248.108	-8.15453	0.755822	-10.7889	3.88216e-27	2.98808e-25	2.82	3.66	2.47	0	0.02	0.02	LPL	chr8	protein_coding	lipoprotein lipase
ENSG00000267774.2	13.6236	-2.73935	0.911304	-3.00597	0.00264739	0.0123368	0.38	0.52	0.74	0.19	0.07	0	RP11-2N1.2	chr18	lncRNA	--
ENSG00000177990.12	39.0917	-8.64367	1.31284	-6.58396	4.58079e-11	8.23996e-10	0.45	0.44	0.16	0	0	0	DPY19L2	chr12	protein_coding	dpy-19 like 2
ENSG00000075651.16	328.112	-4.14755	0.564252	-7.35052	1.97433e-13	4.58698e-12	1.68	0.7	1.3	0.14	0.04	0.03	PLD1	chr3	protein_coding	phospholipase D1
ENSG00000204588.5	14.8261	-2.42887	0.745555	-3.2578	0.00112279	0.00587732	0.23	0.13	0.21	0.02	0.06	0.04	LINC01123	chr2	lncRNA	long intergenic non-protein coding RNA 1123
ENSG00000267272.5	8.67145	-3.40937	1.11248	-3.06465	0.00217924	0.010395	0.11	0.03	0.04	0.01	0.01	0	LINC01140	chr1	lncRNA	long intergenic non-protein coding RNA 1140
ENSG00000149968.12	37.7485	-3.13465	0.79129	-3.96144	7.44984e-05	0.000514127	0.36	0.47	1.9	0.22	0.04	0.06	MMP3	chr11	protein_coding	matrix metallopeptidase 3
ENSG00000111816.8	52.7148	-2.25698	0.610964	-3.69413	0.000220639	0.00138536	0.25	0.16	0.08	0.06	0.04	0.01	FRK	chr6	protein_coding	fyn related Src family tyrosine kinase
ENSG00000183963.19	2421.37	-2.82291	0.440531	-6.40798	1.47457e-10	2.48644e-09	6.24	9.38	15.3	1.99	0.97	1.55	SMTN	chr22	protein_coding	smoothelin
ENSG00000272121.1	99.2317	-5.25474	0.564362	-9.31093	1.26719e-20	6.03687e-19	4.29	3.98	5.29	0.07	0.25	0.08	RP4-555D20.4	chr3	lncRNA	--
ENSG00000226864.2	5.45144	-3.25082	1.24946	-2.60177	0.00927442	0.0355593	0.17	0.2	0.26	0	0.03	0.04	ATE1-AS1	chr10	transcribed_unitary_pseudogene	ATE1 antisense RNA 1
ENSG00000213130.3	3.35252	-5.10179	1.70511	-2.99205	0.00277108	0.0128287	0.13	0.27	0.24	0	0	0	EEF1DP5	chr6	processed_pseudogene	eukaryotic translation elongation factor 1 delta pseudogene 5
ENSG00000268400.5	290.908	-3.57198	0.498236	-7.16924	7.54142e-13	1.65845e-11	6.11	8.28	14.97	0.5	0.7	1.32	CTD-3214H19.4	chr19	protein_coding	--
ENSG00000267289.1	5.47592	-4.80005	1.53516	-3.12673	0.00176761	0.00868793	0.38	0.17	0.53	0.03	0	0	PIN1-DT	chr19	lncRNA	PIN1 divergent transcript
ENSG00000143369.15	301.653	-1.61031	0.395356	-4.07305	4.64016e-05	0.000334313	2.54	3.16	4.43	1.33	0.8	1.28	ECM1	chr1	protein_coding	extracellular matrix protein 1
ENSG00000143847.15	20.047	-2.16288	0.735511	-2.94065	0.00327523	0.0148148	0.12	0.1	0.04	0.03	0.01	0.02	PPFIA4	chr1	protein_coding	PTPRF interacting protein alpha 4
ENSG00000143469.20	819.005	-4.49807	0.484676	-9.28059	1.68546e-20	7.96247e-19	4.36	3.05	1.1	0.15	0.1	0.13	SYT14	chr1	protein_coding	synaptotagmin 14
ENSG00000230204.1	6.88231	-2.93107	1.08886	-2.69186	0.00710539	0.0284984	0.56	0.57	0.56	0.05	0	0.16	FTH1P5	chr6	processed_pseudogene	ferritin heavy chain 1 pseudogene 5
ENSG00000231925.12	5541.98	-1.37516	0.326466	-4.21225	2.52836e-05	0.000193994	32.31	45.88	39.98	17.95	13.77	15.47	TAPBP	chr6	protein_coding	TAP binding protein
ENSG00000228014.1	2.87062	-4.87873	1.87411	-2.60323	0.00923513	0.0354387	0.1	0.17	0.02	0	0	0	ZNF680P1	chr7	processed_pseudogene	ZNF680 pseudogene 1
ENSG00000153404.14	93.5925	-7.49179	0.936373	-8.00086	1.23558e-15	3.62645e-14	0.3	0.36	0.39	0.01	0	0	PLEKHG4B	chr5	protein_coding	pleckstrin homology and RhoGEF domain containing G4B
ENSG00000078081.8	469.197	-3.19349	0.677057	-4.71672	2.39679e-06	2.21919e-05	4.27	3.24	9.3	0.14	0.33	1.38	LAMP3	chr3	protein_coding	lysosomal associated membrane protein 3
ENSG00000120156.22	6.75608	-3.31855	1.29492	-2.56275	0.0103848	0.0389714	0.04	0.04	0.11	0	0.02	0	TEK	chr9	protein_coding	TEK receptor tyrosine kinase
ENSG00000176136.6	6.57537	-3.41838	1.26496	-2.70235	0.00688509	0.0277476	0.15	0.05	0.27	0	0.04	0.01	MC5R	chr18	protein_coding	melanocortin 5 receptor
ENSG00000155876.6	4178.5	-2.94061	0.348149	-8.4464	3.00418e-17	1.02691e-15	115.17	100.62	132.07	17.03	10.75	18.62	RRAGA	chr9	protein_coding	Ras related GTP binding A
ENSG00000165312.7	736.917	-2.21789	0.554313	-4.00116	6.30335e-05	0.000442153	9.33	7.91	10.39	1.52	4.1	0.59	OTUD1	chr10	protein_coding	OTU deubiquitinase 1
ENSG00000259845.1	49.131	-4.62463	0.610942	-7.56967	3.74178e-14	9.50311e-13	0.93	0.91	1.12	0.04	0.05	0.04	HERC2P10	chr15	unprocessed_pseudogene	hect domain and RLD 2 pseudogene 10
ENSG00000169242.12	140.24	-2.51482	0.409162	-6.14627	7.93276e-10	1.21619e-08	2.27	2.77	3.22	0.35	0.5	0.64	EFNA1	chr1	protein_coding	ephrin A1
ENSG00000136425.14	20.4375	-2.50607	0.647386	-3.87105	0.000108367	0.000728101	0.34	0.36	0.53	0.09	0.05	0.07	CIB2	chr15	protein_coding	calcium and integrin binding family member 2
ENSG00000143545.10	812.478	-1.1037	0.383362	-2.87901	0.0039892	0.0175899	8.09	10.34	11.74	4.43	3.4	6.59	RAB13	chr1	protein_coding	RAB13, member RAS oncogene family
ENSG00000285943.1	384.436	-1.51782	0.331865	-4.5736	4.79415e-06	4.22292e-05	2.5	1.85	1.95	0.92	0.65	0.69	RP11-553D4.3	chr3	protein_coding	--
ENSG00000108001.16	13.1935	-7.07817	1.40071	-5.05328	4.34295e-07	4.63569e-06	0.08	0.13	0.04	0	0	0	EBF3	chr10	protein_coding	EBF transcription factor 3
ENSG00000262049.1	248.065	-1.77284	0.422519	-4.19588	2.71815e-05	0.000207241	4.15	4.54	5.85	1.83	1.84	0.76	RP13-1032I1.7	chr17	lncRNA	--
ENSG00000183092.17	171.04	-1.11115	0.442592	-2.51055	0.0120544	0.0442256	0.76	0.63	0.85	0.22	0.27	0.56	BEGAIN	chr14	protein_coding	brain enriched guanylate kinase associated
ENSG00000236618.2	241.624	-2.10489	0.439929	-4.78461	1.71318e-06	1.6337e-05	21.12	13.1	20.4	2.67	7.15	3.37	PITPNA-AS1	chr17	lncRNA	PITPNA antisense RNA 1
ENSG00000197496.6	55.598	-8.18297	1.26507	-6.46839	9.90508e-11	1.71625e-09	0.58	0.42	0.72	0	0.01	0	SLC2A10	chr20	protein_coding	solute carrier family 2 member 10
ENSG00000197183.14	433.39	-1.38815	0.52334	-2.65248	0.00799025	0.0315112	2.03	1.64	1.34	0.42	0.28	1.23	NOL4L	chr20	protein_coding	nucleolar protein 4 like
ENSG00000184357.5	12.5622	-7.00337	1.40715	-4.97698	6.45852e-07	6.67046e-06	1.41	0.45	0.56	0	0	0	H1-5	chr6	protein_coding	H1.5 linker histone, cluster member
ENSG00000100196.11	1634.98	-1.53288	0.421505	-3.63667	0.000276185	0.00169509	33.7	32.3	29.51	15.85	5.46	12.5	KDELR3	chr22	protein_coding	KDEL endoplasmic reticulum protein retention receptor 3
ENSG00000257790.1	75.6137	-1.73145	0.436625	-3.96552	7.32349e-05	0.000506334	2.87	2.29	2.08	1.04	0.51	0.66	EIF4A1P4	chr12	processed_pseudogene	eukaryotic translation initiation factor 4A1 pseudogene 4
ENSG00000123496.8	56.5349	-4.72978	0.70352	-6.72301	1.78006e-11	3.36235e-10	1.13	1.73	2.11	0	0.17	0.05	IL13RA2	chrX	protein_coding	interleukin 13 receptor subunit alpha 2
ENSG00000115159.16	3970.49	-10.0672	0.474728	-21.2062	8.37276e-100	3.15779e-96	30.98	31.65	20.55	0.02	0.04	0.02	GPD2	chr2	protein_coding	glycerol-3-phosphate dehydrogenase 2
ENSG00000129245.12	2176.52	-1.12522	0.362781	-3.10166	0.0019244	0.00934288	12.2	16.82	22.15	6.63	9.74	7.98	FXR2	chr17	protein_coding	FMR1 autosomal homolog 2
ENSG00000133026.13	1604.11	-6.53712	0.48752	-13.4089	5.36029e-41	9.12016e-39	9.8	8.27	8.46	0.16	0.03	0.1	MYH10	chr17	protein_coding	myosin heavy chain 10
ENSG00000137040.10	2141.54	-1.53396	0.498551	-3.07684	0.00209209	0.0100535	25.63	18.64	8.12	10.18	3.85	4.47	RANBP6	chr9	protein_coding	RAN binding protein 6
ENSG00000003137.9	148.787	-5.95472	0.548418	-10.858	1.82723e-27	1.45082e-25	1.42	1.61	1.5	0.02	0.02	0.04	CYP26B1	chr2	protein_coding	cytochrome P450 family 26 subfamily B member 1
ENSG00000119514.7	247.136	-7.81461	0.711402	-10.9848	4.52224e-28	3.70774e-26	3.83	4.38	3.42	0	0.06	0.01	GALNT12	chr9	protein_coding	polypeptide N-acetylgalactosaminyltransferase 12
ENSG00000103067.14	73.9719	-4.73573	0.57055	-8.30029	1.03854e-16	3.34298e-15	0.87	0.47	0.74	0.02	0.04	0.02	ESRP2	chr16	protein_coding	epithelial splicing regulatory protein 2
ENSG00000116977.19	2316.82	-1.00877	0.313875	-3.21391	0.00130939	0.00671493	10.13	8.06	6.49	4.59	4.3	3.71	LGALS8	chr1	protein_coding	galectin 8
ENSG00000131015.5	126.17	-1.5968	0.380718	-4.19417	2.73875e-05	0.000208671	3.18	3.66	3.82	1.25	0.92	1.43	ULBP2	chr6	protein_coding	UL16 binding protein 2
ENSG00000260361.1	25.2408	-3.95277	0.71967	-5.49247	3.96358e-08	4.93626e-07	0.6	0.6	0.85	0.07	0.02	0.04	CTD-2313J17.5	chr15	lncRNA	--
ENSG00000267365.1	3.41975	-4.095	1.642	-2.49391	0.0126346	0.0460031	0.07	0.05	0.08	0.01	0	0	KCNJ2-AS1	chr17	lncRNA	KCNJ2 antisense RNA 1
ENSG00000161888.11	1343.32	-1.55167	0.439158	-3.53328	0.000410437	0.00240242	24.33	14.08	15.1	9.84	5.6	3.27	SPC24	chr19	protein_coding	SPC24 component of NDC80 kinetochore complex
ENSG00000164651.17	94.8098	-3.37619	0.573981	-5.88205	4.05205e-09	5.72371e-08	0.63	1.27	1.56	0.15	0.03	0.15	SP8	chr7	protein_coding	Sp8 transcription factor
ENSG00000161860.8	117.059	-4.85241	0.559952	-8.66576	4.48523e-18	1.66115e-16	3.46	2.69	5.42	0.1	0.05	0.23	SYCE2	chr19	protein_coding	synaptonemal complex central element protein 2
ENSG00000104763.20	2143.2	-1.42453	0.309825	-4.59787	4.26836e-06	3.79672e-05	6.2	4.92	4.21	2.22	1.86	1.78	ASAH1	chr8	protein_coding	N-acylsphingosine amidohydrolase 1
ENSG00000235919.4	49.3584	-1.19875	0.453038	-2.64602	0.00814458	0.0320361	1.61	1.31	1.35	0.75	0.76	0.42	ASH1L-AS1	chr1	lncRNA	ASH1L antisense RNA 1
ENSG00000288658.1	10.1712	-6.69919	1.46069	-4.58631	4.5115e-06	3.98948e-05	0.33	0.13	0.07	0	0	0	RP11-384O8.2	chr2	protein_coding	--
ENSG00000177706.9	3537.68	-2.40171	0.506006	-4.7464	2.07065e-06	1.94184e-05	27.95	26.63	33.85	6.62	1.8	8.65	FAM20C	chr7	protein_coding	FAM20C golgi associated secretory pathway kinase
ENSG00000168405.17	102.664	-3.43004	0.516432	-6.6418	3.09882e-11	5.66424e-10	0.6	0.61	0.45	0.07	0.08	0.02	CMAHP	chr6	transcribed_unitary_pseudogene	cytidine monophospho-N-acetylneuraminic acid hydroxylase, pseudogene
ENSG00000132824.14	8446.5	-1.00776	0.324782	-3.10289	0.0019164	0.00931004	65.61	64.33	52.44	26.62	40.65	26.49	SERINC3	chr20	protein_coding	serine incorporator 3
ENSG00000253893.2	11.2043	-4.41131	1.227	-3.5952	0.000324144	0.00195549	0.29	0.26	1.48	0.06	0	0.03	FAM85B	chr8	lncRNA	family with sequence similarity 85 member B
ENSG00000187838.17	927.008	-1.04583	0.41736	-2.50582	0.0122166	0.0446896	8.92	9.8	14.33	4.12	4.01	8.28	PLSCR3	chr17	protein_coding	phospholipid scramblase 3
ENSG00000111837.12	15.5199	-3.05275	0.865097	-3.52879	0.000417463	0.0024385	0.13	0.26	0.07	0.02	0.03	0	MAK	chr6	protein_coding	male germ cell associated kinase
ENSG00000171940.14	4264.1	-2.16343	0.508482	-4.25468	2.09348e-05	0.000163244	30.22	30.22	24.38	6.4	11.3	2.05	ZNF217	chr20	protein_coding	zinc finger protein 217
ENSG00000242419.6	15.5858	-3.19401	0.765523	-4.17233	3.01505e-05	0.000227122	0.15	0.12	0.16	0.01	0.02	0.02	PCDHGC4	chr5	protein_coding	protocadherin gamma subfamily C, 4
ENSG00000151834.16	162.935	-6.67129	0.6355	-10.4977	8.85051e-26	6.21982e-24	0.42	0.64	0.37	0.01	0.01	0	GABRA2	chr4	protein_coding	gamma-aminobutyric acid type A receptor subunit alpha2
ENSG00000260879.1	44.2226	-2.55364	0.504145	-5.06527	4.07812e-07	4.37571e-06	1.31	1.11	1.21	0.26	0.27	0.12	RP11-483I13.5	chr1	lncRNA	--
ENSG00000274248.1	5.96283	-4.93541	1.49197	-3.30799	0.000939676	0.00502931	0.44	0.67	0.75	0	0	0.05	AJ011932.1	chr21	lncRNA	--
ENSG00000163462.18	19.2937	-3.28967	0.744414	-4.41913	9.90974e-06	8.18123e-05	0.23	0.17	0.18	0.03	0	0.03	TRIM46	chr1	protein_coding	tripartite motif containing 46
ENSG00000215440.12	121.296	-1.64123	0.404316	-4.05928	4.92251e-05	0.000353227	0.61	0.48	0.76	0.17	0.18	0.26	NPEPL1	chr20	protein_coding	aminopeptidase like 1
ENSG00000169994.19	160.948	-6.39113	0.636511	-10.0409	1.00773e-23	6.04881e-22	0.81	1.12	0.77	0.03	0	0	MYO7B	chr2	protein_coding	myosin VIIB
ENSG00000278266.1	532.26	-2.95767	0.531363	-5.56619	2.60364e-08	3.33057e-07	3.47	8.92	11.46	0.49	1.58	1.14	RP11-575F12.3	chr12	lncRNA	--
ENSG00000166592.12	35.2896	-2.05581	0.651714	-3.15447	0.0016079	0.00801965	0.46	0.78	1.42	0.24	0.07	0.33	RRAD	chr16	protein_coding	RRAD, Ras related glycolysis inhibitor and calcium channel regulator
ENSG00000168421.13	7.55019	-5.28197	1.45612	-3.62743	0.000286251	0.00175117	0.04	0.04	0.08	0	0	0	RHOH	chr4	protein_coding	ras homolog family member H
ENSG00000101004.15	319.993	-7.41353	0.5611	-13.2125	7.43201e-40	1.19276e-37	2.67	2.51	2.76	0.02	0.01	0.02	NINL	chr20	protein_coding	ninein like
ENSG00000151468.11	211.336	-10.115	1.23662	-8.17959	2.84806e-16	8.93881e-15	3	2.31	3.3	0	0	0.01	CCDC3	chr10	protein_coding	coiled-coil domain containing 3
ENSG00000105011.9	1574.97	-1.39039	0.532951	-2.60886	0.00908448	0.0349911	30.27	25.45	31.96	21	3.49	9.78	ASF1B	chr19	protein_coding	anti-silencing function 1B histone chaperone
ENSG00000110074.11	913.867	-1.78209	0.32953	-5.40798	6.37383e-08	7.70477e-07	6.23	4.81	7.81	2.03	1.99	1.62	FOXRED1	chr11	protein_coding	FAD dependent oxidoreductase domain containing 1
ENSG00000196611.6	58.9757	-9.23627	1.30568	-7.07389	1.50648e-12	3.19795e-11	0.75	0.63	1.85	0	0	0	MMP1	chr11	protein_coding	matrix metallopeptidase 1
ENSG00000214652.6	7.10998	-6.18397	1.46064	-4.23373	2.29845e-05	0.000177939	0.05	0.04	0.04	0	0	0	ZNF727	chr7	protein_coding	zinc finger protein 727
ENSG00000233836.7	91.5147	-8.90582	1.24659	-7.14414	9.05583e-13	1.97043e-11	1.75	1.24	1.26	0.01	0	0	ZNF726P1	chr19	transcribed_unprocessed_pseudogene	zinc finger protein 726 pseudogene 1
ENSG00000140199.13	1351.5	-1.12099	0.317972	-3.52545	0.00042277	0.00246505	4.93	4.44	3.88	2.04	2.6	1.66	SLC12A6	chr15	protein_coding	solute carrier family 12 member 6
ENSG00000124610.5	2.87962	-4.8756	1.9266	-2.53067	0.0113844	0.0420462	0.47	0.03	0.09	0	0	0	H1-1	chr6	protein_coding	H1.1 linker histone, cluster member
ENSG00000147853.17	2678.03	-2.25803	0.402141	-5.61502	1.96536e-08	2.55893e-07	33.58	26.02	16.54	7.26	5.74	3.39	AK3	chr9	protein_coding	adenylate kinase 3
ENSG00000141258.13	783.698	-1.64966	0.315027	-5.23657	1.63589e-07	1.86304e-06	2.9	2.71	3.53	0.92	0.96	1.12	SGSM2	chr17	protein_coding	small G protein signaling modulator 2
ENSG00000231528.3	50.739	-2.59351	0.517488	-5.01173	5.39422e-07	5.65119e-06	0.48	0.27	0.33	0.06	0.03	0.08	FAM225A	chr9	lncRNA	family with sequence similarity 225 member A
ENSG00000131738.11	6.55371	-4.12332	1.41179	-2.92064	0.00349315	0.0156901	0.06	0.13	0.38	0	0.02	0.01	KRT33B	chr17	protein_coding	keratin 33B
ENSG00000171522.6	218.139	-1.26076	0.507369	-2.4849	0.0129586	0.046999	1.86	2.03	2.63	1.75	0.48	0.58	PTGER4	chr5	protein_coding	prostaglandin E receptor 4
ENSG00000178026.13	20.6698	-1.88255	0.63147	-2.98121	0.00287111	0.0132242	0.25	0.18	0.29	0.04	0.07	0.09	LRRC75B	chr22	protein_coding	leucine rich repeat containing 75B
ENSG00000179528.16	112.771	-9.20801	1.24705	-7.38382	1.53808e-13	3.60676e-12	2.37	1.99	3.08	0	0	0.01	LBX2	chr2	protein_coding	ladybird homeobox 2
ENSG00000092929.12	322.513	-5.54059	0.484897	-11.4263	3.08947e-30	2.91299e-28	1.95	1.99	2.4	0.02	0.04	0.08	UNC13D	chr17	protein_coding	unc-13 homolog D
ENSG00000159314.11	310.512	-2.37128	0.382688	-6.1964	5.77705e-10	9.01578e-09	1.25	0.96	1.56	0.21	0.2	0.33	ARHGAP27	chr17	protein_coding	Rho GTPase activating protein 27
ENSG00000167550.11	68.8171	-1.98245	0.41478	-4.77952	1.75711e-06	1.67065e-05	2.37	1.93	2.07	0.62	0.62	0.42	RHEBL1	chr12	protein_coding	RHEB like 1
ENSG00000108821.14	37198.5	-5.85571	0.395322	-14.8125	1.21574e-49	3.35499e-47	139.78	242.14	222.73	3.77	2.44	4.59	COL1A1	chr17	protein_coding	collagen type I alpha 1 chain
ENSG00000232453.7	8.03793	-2.44203	0.992698	-2.45999	0.0138939	0.0497162	0.15	0.18	0.16	0	0.06	0.04	LINC02777	chr1	lncRNA	long intergenic non-protein coding RNA 2777
ENSG00000007168.14	7674.15	-1.27154	0.308608	-4.12025	3.78467e-05	0.000278969	22.13	20.76	16.39	9.44	8.93	6.95	PAFAH1B1	chr17	protein_coding	platelet activating factor acetylhydrolase 1b regulatory subunit 1
ENSG00000077063.11	109.178	-8.31156	1.12346	-7.39818	1.38059e-13	3.26791e-12	0.72	1.13	0.48	0	0	0	CTTNBP2	chr7	protein_coding	cortactin binding protein 2
ENSG00000188707.6	140.721	-10.491	1.24294	-8.44052	3.15924e-17	1.07504e-15	1.73	1.22	1.16	0	0	0	ZBED6CL	chr7	protein_coding	ZBED6 C-terminal like
ENSG00000237289.10	37.3078	-3.46416	0.649298	-5.33523	9.54241e-08	1.12174e-06	0.4	0.38	0.77	0.03	0.02	0.08	CKMT1B	chr15	protein_coding	creatine kinase, mitochondrial 1B
ENSG00000228649.9	329.702	-8.86803	0.804855	-11.0182	3.12334e-28	2.6177e-26	2.77	3.05	2.46	0.01	0.01	0	SNHG26	chr7	lncRNA	small nucleolar RNA host gene 26
ENSG00000160221.18	17.747	-2.04753	0.658837	-3.1078	0.00188487	0.00916868	0.09	0.06	0.12	0.02	0.02	0.02	GATD3A	chr21	protein_coding	glutamine amidotransferase class 1 domain containing 3A
ENSG00000152784.16	103.408	-4.37789	0.51274	-8.53822	1.36301e-17	4.79682e-16	0.92	1.19	1.1	0.03	0.1	0.04	PRDM8	chr4	protein_coding	PR/SET domain 8
ENSG00000188910.8	57.7236	-1.8321	0.695602	-2.63383	0.00844268	0.0329566	0.65	1.38	0.81	0.08	0.13	0.6	GJB3	chr1	protein_coding	gap junction protein beta 3
ENSG00000172543.9	80.5881	-9.68731	1.27566	-7.59398	3.10221e-14	7.95918e-13	1.33	2.31	3	0	0	0	CTSW	chr11	protein_coding	cathepsin W
ENSG00000187140.6	6.45383	-2.98885	1.14116	-2.61913	0.00881533	0.0341451	0.08	0.11	0.15	0	0.03	0.02	FOXD3	chr1	protein_coding	forkhead box D3
ENSG00000164949.8	382.739	-2.58918	0.403366	-6.41893	1.37239e-10	2.32977e-09	4.87	5.38	8.33	1.28	0.7	1.19	GEM	chr8	protein_coding	GTP binding protein overexpressed in skeletal muscle
ENSG00000221988.13	522.511	-2.19175	0.33877	-6.46971	9.81911e-11	1.70396e-09	6.36	6.17	9.37	1.68	1.78	1.5	PPT2	chr6	protein_coding	palmitoyl-protein thioesterase 2
ENSG00000101412.13	2055.14	-1.31112	0.419565	-3.12496	0.00177832	0.00873299	23.88	24.23	33.62	14.1	5.78	13.9	E2F1	chr20	protein_coding	E2F transcription factor 1
ENSG00000170629.14	155.036	-2.2282	0.562199	-3.96336	7.39014e-05	0.00051063	1.73	0.92	0.84	0.23	0.08	0.44	DPY19L2P2	chr7	transcribed_unprocessed_pseudogene	DPY19L2 pseudogene 2
ENSG00000114757.19	90.2483	-6.65003	0.761551	-8.73221	2.49734e-18	9.54598e-17	0.48	0.47	0.36	0	0.01	0	PEX5L	chr3	protein_coding	peroxisomal biogenesis factor 5 like
ENSG00000076706.17	3335.66	-6.57171	0.563029	-11.6721	1.7705e-31	1.77278e-29	18.99	19.59	28.13	0.51	0.11	0.1	MCAM	chr11	protein_coding	melanoma cell adhesion molecule
ENSG00000164619.10	11.3379	-3.90434	1.09775	-3.55668	0.000375566	0.00222653	0.07	0.11	0.02	0.01	0	0	BMPER	chr7	protein_coding	BMP binding endothelial regulator
ENSG00000127152.18	154.721	-5.35904	0.480609	-11.1505	7.11803e-29	6.29195e-27	1.03	0.79	0.84	0.01	0.03	0.02	BCL11B	chr14	protein_coding	BAF chromatin remodeling complex subunit BCL11B
ENSG00000170456.16	1199.39	-1.24777	0.433712	-2.87695	0.00401538	0.017695	5.47	3.38	2.44	2.48	1.18	1.2	DENND5B	chr12	protein_coding	DENN domain containing 5B
ENSG00000269307.1	14.8173	-4.07773	0.913209	-4.46528	7.99641e-06	6.70933e-05	0.74	0.55	0.46	0.04	0	0.05	CTD-2278I10.6	chr19	protein_coding	--
ENSG00000123104.12	2038.17	-1.67073	0.28919	-5.77729	7.59141e-09	1.04302e-07	5.87	5.87	5.02	1.78	1.9	1.75	ITPR2	chr12	protein_coding	inositol 1,4,5-trisphosphate receptor type 2
ENSG00000184730.11	4.1803	-4.40559	1.59591	-2.76055	0.00577037	0.024004	0.05	0.03	0.08	0	0	0.01	APOBR	chr16	protein_coding	apolipoprotein B receptor
ENSG00000170485.17	715.841	-1.15682	0.371495	-3.11396	0.00184594	0.00900643	1.77	1.79	2.37	0.7	0.78	1.25	NPAS2	chr2	protein_coding	neuronal PAS domain protein 2
ENSG00000219200.12	1813.95	-1.26468	0.385031	-3.28462	0.00102119	0.00540299	29.19	30.12	48.09	11.93	13.28	20.7	RNASEK	chr17	protein_coding	ribonuclease K
ENSG00000109063.15	37.3257	-1.61929	0.524483	-3.0874	0.00201915	0.00974854	0.21	0.18	0.25	0.06	0.05	0.1	MYH3	chr17	protein_coding	myosin heavy chain 3
ENSG00000174804.4	356.238	-1.28819	0.344384	-3.74056	0.000183613	0.00117439	2.14	1.36	1.68	0.57	0.87	0.73	FZD4	chr11	protein_coding	frizzled class receptor 4
ENSG00000185499.16	138.3	-2.22149	0.358848	-6.19062	5.99293e-10	9.33981e-09	1.3	1.1	1.24	0.26	0.24	0.3	MUC1	chr1	protein_coding	mucin 1, cell surface associated
ENSG00000005961.19	7.91493	-2.28481	0.919746	-2.48418	0.0129851	0.047067	0.05	0.06	0.06	0.02	0.01	0.01	ITGA2B	chr17	protein_coding	integrin subunit alpha 2b
ENSG00000196588.20	1074.64	-1.13009	0.368532	-3.06646	0.00216606	0.0103431	3.89	4.85	5.67	2.13	1.68	2.97	MRTFA	chr22	protein_coding	myocardin related transcription factor A
ENSG00000197971.16	45.4567	-4.99856	0.699806	-7.14278	9.14588e-13	1.98811e-11	0.17	0.1	0.09	0	0	0	MBP	chr18	protein_coding	myelin basic protein
ENSG00000262902.1	2819.79	-7.74033	0.459315	-16.8519	1.01592e-63	4.99767e-61	190.74	235.94	245.41	1.74	1.11	0.44	MTCO1P40	chr17	processed_pseudogene	MT-CO1 pseudogene 40
ENSG00000137507.11	11.6392	-4.05269	1.07589	-3.76682	0.000165343	0.00106597	0.05	0.18	0.14	0.01	0	0.01	LRRC32	chr11	protein_coding	leucine rich repeat containing 32
ENSG00000233223.3	123.163	-1.66307	0.403442	-4.1222	3.75277e-05	0.000277019	3.14	2.51	4.56	0.9	1.25	1.17	AC113189.5	chr17	lncRNA	--
ENSG00000189367.15	142.686	-7.32303	0.781014	-9.37631	6.83221e-21	3.31773e-19	1.05	0.8	0.48	0.01	0.01	0	KIAA0408	chr6	protein_coding	KIAA0408
ENSG00000187479.8	238.689	-6.25271	0.622799	-10.0397	1.01991e-23	6.08958e-22	4.24	4.65	9.57	0.03	0.04	0.17	C11orf96	chr11	protein_coding	chromosome 11 open reading frame 96
ENSG00000165915.14	1584.48	-1.04622	0.356097	-2.93802	0.00330312	0.0149254	8.45	10.87	15.55	5.17	6.14	6.17	SLC39A13	chr11	protein_coding	solute carrier family 39 member 13
ENSG00000234456.9	49.9828	-5.2555	0.737112	-7.12985	1.00476e-12	2.17369e-11	0.15	0.17	0.09	0	0.01	0	MAGI2-AS3	chr7	lncRNA	MAGI2 antisense RNA 3
ENSG00000136237.19	39.5154	-7.69101	1.26669	-6.07174	1.26528e-09	1.89808e-08	0.21	0.18	0.19	0	0	0	RAPGEF5	chr7	protein_coding	Rap guanine nucleotide exchange factor 5
ENSG00000224635.2	33.32	-1.51976	0.499394	-3.04321	0.00234066	0.0110995	0.48	0.37	0.5	0.15	0.14	0.19	RP4-564F22.5	chr20	lncRNA	--
ENSG00000235448.3	51.6892	-1.57438	0.579326	-2.7176	0.00657564	0.0267002	0.3	0.57	1.01	0.17	0.35	0.15	LURAP1L-AS1	chr9	lncRNA	LURAP1L antisense RNA 1
ENSG00000163430.12	17908.7	-1.47825	0.471329	-3.13635	0.00171067	0.00846509	75.77	86.82	70.72	52.47	19.37	14.89	FSTL1	chr3	protein_coding	follistatin like 1
ENSG00000253819.2	64.1491	-6.51409	0.844375	-7.71469	1.21278e-14	3.2325e-13	0.24	0.33	0.34	0	0	0	LINC01151	chr8	lncRNA	long intergenic non-protein coding RNA 1151
ENSG00000166923.12	103549	-14.2887	0.577584	-24.7387	4.10496e-135	3.09637e-131	165.84	430.77	441.68	0.03	0	0.02	GREM1	chr15	protein_coding	gremlin 1, DAN family BMP antagonist
ENSG00000091140.14	5644.82	-1.11008	0.401221	-2.76675	0.00566175	0.0236122	48.37	40.15	25.55	25.24	17.96	11.24	DLD	chr7	protein_coding	dihydrolipoamide dehydrogenase
ENSG00000175265.18	389.337	-5.49439	0.411673	-13.3465	1.24195e-40	2.08178e-38	2.88	2.87	2.23	0.04	0.07	0.07	GOLGA8A	chr15	protein_coding	golgin A8 family member A
ENSG00000228223.3	619.942	-3.25232	0.407106	-7.98886	1.36188e-15	3.97139e-14	6.87	4.82	3.21	0.55	0.71	0.35	HCG11	chr6	lncRNA	HLA complex group 11
ENSG00000279467.1	17.3561	-7.47242	1.32569	-5.63665	1.73392e-08	2.27197e-07	0.11	0.12	0.1	0	0	0	KB-1125A3.12	chr22	lncRNA	--
ENSG00000144476.6	32.7548	-5.96659	1.02663	-5.81183	6.17927e-09	8.57857e-08	0.42	0.85	1.05	0.04	0	0	ACKR3	chr2	protein_coding	atypical chemokine receptor 3
ENSG00000204103.4	2274.5	-8.82743	0.451796	-19.5385	5.16563e-85	8.99178e-82	28.81	36.19	35.21	0.04	0.09	0.1	MAFB	chr20	protein_coding	MAF bZIP transcription factor B
ENSG00000155111.15	1054.84	-1.21889	0.352618	-3.45669	0.000546844	0.00310606	6.6	4.8	3.2	2.19	2.17	2.06	CDK19	chr6	protein_coding	cyclin dependent kinase 19
ENSG00000260464.1	41.0639	-2.36895	0.49893	-4.74807	2.05369e-06	1.92914e-05	1.06	0.72	1.16	0.2	0.17	0.2	RP4-561L24.3	chr1	lncRNA	--
ENSG00000134242.16	1283.45	-1.64674	0.520047	-3.16652	0.00154274	0.00775408	16.71	8.75	7.44	3.73	5.86	1.23	PTPN22	chr1	protein_coding	protein tyrosine phosphatase non-receptor type 22
ENSG00000271888.1	39.418	-1.8193	0.531281	-3.42437	0.000616226	0.00345334	1.45	1.07	1.76	0.35	0.68	0.26	JARID2-DT	chr6	lncRNA	JARID2 divergent transcript
ENSG00000105427.10	20.4313	-4.28719	0.877803	-4.884	1.03953e-06	1.03446e-05	1.67	0.78	2.36	0.12	0	0.1	CNFN	chr19	protein_coding	cornifelin
ENSG00000176971.4	650.658	-2.38762	0.642944	-3.71358	0.00020435	0.00129313	8.37	10.07	9.03	0.82	4.29	0.43	FIBIN	chr11	protein_coding	fin bud initiation factor homolog
ENSG00000266714.9	25.098	-3.03416	0.821255	-3.69454	0.000220287	0.00138354	0.04	0.05	0.17	0	0.01	0.02	MYO15B	chr17	protein_coding	myosin XVB
ENSG00000235989.4	3.97005	-4.33083	1.72676	-2.50807	0.0121393	0.0444931	0.01	0.06	0.14	0	0	0.01	MORC2-AS1	chr22	lncRNA	MORC2 antisense RNA 1
ENSG00000140465.14	77.3036	-2.67988	0.460578	-5.81852	5.93702e-09	8.26253e-08	1.23	0.98	0.78	0.11	0.24	0.15	CYP1A1	chr15	protein_coding	cytochrome P450 family 1 subfamily A member 1
ENSG00000141934.10	357.705	-1.67392	0.433253	-3.8636	0.000111729	0.00074913	1.71	1.44	2.74	0.58	0.4	0.9	PLPP2	chr19	protein_coding	phospholipid phosphatase 2
ENSG00000128683.14	20.2693	-2.96868	0.708452	-4.19037	2.78505e-05	0.000211557	0.14	0.07	0.12	0.02	0	0.02	GAD1	chr2	protein_coding	glutamate decarboxylase 1
ENSG00000196126.11	4.98276	-5.67453	1.60352	-3.5388	0.000401949	0.00236129	0.17	0.34	0.1	0	0	0	HLA-DRB1	chr6	protein_coding	major histocompatibility complex, class II, DR beta 1
ENSG00000177464.5	19.9154	-7.66932	1.33035	-5.7649	8.17057e-09	1.11717e-07	0.33	0.2	0.42	0	0	0	GPR4	chr19	protein_coding	G protein-coupled receptor 4
ENSG00000232810.4	14.319	-6.21639	1.33931	-4.64148	3.45925e-06	3.11994e-05	0.4	0.42	0.45	0.02	0	0	TNF	chr6	protein_coding	tumor necrosis factor
ENSG00000256229.8	141.861	-5.24273	0.565994	-9.26287	1.99011e-20	9.26632e-19	2.21	1.8	0.88	0.03	0.03	0.07	ZNF486	chr19	protein_coding	zinc finger protein 486
ENSG00000215041.10	718.749	-1.36126	0.339066	-4.01472	5.95153e-05	0.000420633	3.79	3.64	5.17	1.4	1.67	1.98	NEURL4	chr17	protein_coding	neuralized E3 ubiquitin protein ligase 4
ENSG00000154146.13	193.646	-1.40409	0.410546	-3.42007	0.00062606	0.00349978	5.93	4.99	6.53	3.43	1.55	1.78	NRGN	chr11	protein_coding	neurogranin
ENSG00000120875.9	11238.1	-4.43839	0.47836	-9.27835	1.72124e-20	8.09772e-19	60.86	66.39	94.15	1.98	2.28	6.18	DUSP4	chr8	protein_coding	dual specificity phosphatase 4
ENSG00000164733.22	13669.8	-1.5896	0.320416	-4.96103	7.012e-07	7.19074e-06	44.12	43.42	58.6	13.79	17.56	18.68	CTSB	chr8	protein_coding	cathepsin B
ENSG00000259354.5	4.26311	-4.43799	1.58178	-2.80569	0.00502089	0.0213406	0.05	0.07	0.04	0	0	0.01	RP11-519G16.3	chr15	lncRNA	--
ENSG00000156504.17	2989.42	-1.74798	0.424742	-4.1154	3.86516e-05	0.000284068	34.5	28.15	16.31	12.01	5.38	6.71	PABIR2	chrX	protein_coding	PABIR family member 2
ENSG00000122678.17	514.626	-1.83508	0.377607	-4.85976	1.1753e-06	1.15734e-05	3.3	4.01	5.6	0.92	1.34	1.48	POLM	chr7	protein_coding	DNA polymerase mu
ENSG00000164742.16	68.3256	-7.63008	1.10073	-6.93185	4.15384e-12	8.39262e-11	0.27	0.26	0.21	0	0	0	ADCY1	chr7	protein_coding	adenylate cyclase 1
ENSG00000241155.1	13.4972	-2.10569	0.779497	-2.70135	0.00690591	0.0278166	0.49	0.87	1.24	0.24	0.31	0.1	ARHGAP31-AS1	chr3	lncRNA	ARHGAP31 antisense RNA 1
ENSG00000152749.8	970.169	-1.5126	0.441001	-3.42991	0.000603778	0.00339198	5.32	4.51	2.37	2.04	1.56	0.81	GPR180	chr13	protein_coding	G protein-coupled receptor 180
ENSG00000079257.8	50.8437	-7.20698	1.14887	-6.27308	3.53973e-10	5.67285e-09	1.95	2.36	0.88	0.02	0	0.01	LXN	chr3	protein_coding	latexin
ENSG00000173156.7	52.7195	-6.65499	0.983514	-6.76654	1.31894e-11	2.54011e-10	1.82	1.3	3.22	0	0.03	0.03	RHOD	chr11	protein_coding	ras homolog family member D
ENSG00000132938.22	6.31009	-3.02681	1.12113	-2.69979	0.00693838	0.0279239	0.05	0.02	0.03	0	0	0.01	MTUS2	chr13	protein_coding	microtubule associated scaffold protein 2
ENSG00000258529.5	76.438	-1.03114	0.39707	-2.59688	0.00940762	0.0359599	0.77	0.68	0.87	0.44	0.31	0.41	RP11-108O10.8	chr11	protein_coding	--
ENSG00000273174.1	8.53766	-2.32723	0.928515	-2.50641	0.0121966	0.0446363	0.45	0.55	0.87	0.04	0.2	0.15	RP11-434H6.6	chr3	lncRNA	--
ENSG00000169683.8	688.554	-1.63963	0.431471	-3.8001	0.000144636	0.000945947	8.8	5.58	7.51	3.93	1.85	1.43	LRRC45	chr17	protein_coding	leucine rich repeat containing 45
ENSG00000122641.11	9781.71	-11.5947	0.716944	-16.1724	7.90091e-59	3.13666e-56	14.81	74.86	84.5	0	0.02	0.04	INHBA	chr7	protein_coding	inhibin subunit beta A
ENSG00000171840.13	9.23386	-5.57441	1.40171	-3.97687	6.98293e-05	0.00048412	0.28	0.27	0.19	0.01	0	0	NINJ2	chr12	protein_coding	ninjurin 2
ENSG00000053770.12	2651.2	-1.14536	0.443923	-2.58009	0.00987742	0.0374273	9.96	7.53	3.72	4.75	2.93	2.16	AP5M1	chr14	protein_coding	adaptor related protein complex 5 subunit mu 1
ENSG00000243244.7	181.798	-2.31629	0.45201	-5.12442	2.98449e-07	3.26735e-06	1.32	0.97	0.68	0.12	0.2	0.29	STON1	chr2	protein_coding	stonin 1
ENSG00000244219.7	8.48369	-2.84235	1.01227	-2.8079	0.00498656	0.0212107	0.23	0.19	0.36	0	0.05	0.06	TMEM225B	chr7	protein_coding	transmembrane protein 225B
ENSG00000153234.15	568.447	-2.97442	0.492367	-6.04107	1.53094e-09	2.26725e-08	4.3	4.24	10.54	1.3	0.69	0.52	NR4A2	chr2	protein_coding	nuclear receptor subfamily 4 group A member 2
ENSG00000181754.7	68.3087	-3.27757	0.623149	-5.25969	1.44298e-07	1.64999e-06	0.63	0.41	0.79	0.04	0.01	0.13	AMIGO1	chr1	protein_coding	adhesion molecule with Ig like domain 1
ENSG00000101096.20	2245.41	-4.41066	0.600731	-7.34216	2.10178e-13	4.86808e-12	3.78	21.62	12.62	0.68	0.27	0.91	NFATC2	chr20	protein_coding	nuclear factor of activated T cells 2
ENSG00000105642.16	6.19409	-3.50426	1.2321	-2.84414	0.00445321	0.0192643	0.05	0.05	0.1	0.01	0	0	KCNN1	chr19	protein_coding	potassium calcium-activated channel subfamily N member 1
ENSG00000142871.18	21588.2	-3.02765	0.672806	-4.50003	6.79437e-06	5.79969e-05	39.16	231.89	498.54	45.36	16.24	36.67	CCN1	chr1	protein_coding	cellular communication network factor 1
ENSG00000184564.11	75.9066	-5.37907	0.676475	-7.95161	1.841e-15	5.32057e-14	0.82	1.24	0.44	0.02	0.03	0.01	SLITRK6	chr13	protein_coding	SLIT and NTRK like family member 6
ENSG00000129255.16	1650.89	-1.37339	0.320655	-4.28307	1.8433e-05	0.000145186	18.92	14.94	20.7	7.65	5.89	8.03	MPDU1	chr17	protein_coding	mannose-P-dolichol utilization defect 1
ENSG00000260851.7	375.487	-1.01981	0.37314	-2.73304	0.00627523	0.0256925	9.43	8.4	10.39	3.62	7.02	3.8	RP11-403P17.5	chr16	protein_coding	--
ENSG00000197603.16	854.542	-1.06053	0.372308	-2.84854	0.00439204	0.0190471	1.73	1.42	0.94	0.75	0.81	0.47	CPLANE1	chr5	protein_coding	ciliogenesis and planar polarity effector 1
ENSG00000189223.15	796.595	-6.74635	0.403981	-16.6997	1.31815e-62	5.84872e-60	1.66	1.54	2.17	0.02	0.02	0.02	PAX8-AS1	chr2	lncRNA	PAX8 antisense RNA 1
ENSG00000229920.2	10.054	-3.1165	1.01803	-3.0613	0.00220378	0.0104944	0.37	0.4	0.09	0.06	0.02	0.01	RPS4XP5	chr2	transcribed_processed_pseudogene	ribosomal protein S4X pseudogene 5
ENSG00000071553.18	3433.89	-2.3623	0.400256	-5.90196	3.59208e-09	5.10906e-08	19.9	22.82	33.06	5.19	3.2	6.74	ATP6AP1	chrX	protein_coding	ATPase H+ transporting accessory protein 1
ENSG00000130540.14	8.64884	-6.46683	1.43113	-4.51869	6.22246e-06	5.35188e-05	0.13	0.12	0.2	0	0	0	SULT4A1	chr22	protein_coding	sulfotransferase family 4A member 1
ENSG00000233081.1	8.26056	-6.39913	1.4394	-4.4457	8.76055e-06	7.29101e-05	1.13	0.57	0.94	0	0	0	RP11-440G5.2	chr9	lncRNA	--
ENSG00000118640.11	266.537	-4.7986	0.593613	-8.08371	6.28239e-16	1.90314e-14	14.54	14.02	14.65	0.06	0.6	0.92	VAMP8	chr2	protein_coding	vesicle associated membrane protein 8
ENSG00000152454.4	126.246	-9.37002	1.23778	-7.57001	3.73206e-14	9.48907e-13	3.11	2.77	2.71	0	0.02	0	ZNF256	chr19	protein_coding	zinc finger protein 256
ENSG00000163737.4	313.954	-11.6488	1.24541	-9.35342	8.4855e-21	4.05958e-19	18.32	15.42	27.34	0	0	0	PF4	chr4	protein_coding	platelet factor 4
ENSG00000132718.9	376.747	-1.10191	0.383086	-2.87641	0.00402231	0.0177152	3.33	2.31	1.86	1.5	1.29	0.8	SYT11	chr1	protein_coding	synaptotagmin 11
ENSG00000197535.15	1705.67	-4.0986	0.33858	-12.1052	9.90763e-34	1.17382e-31	7.69	6.54	4.5	0.42	0.37	0.33	MYO5A	chr15	protein_coding	myosin VA
ENSG00000185634.12	114.616	-3.44894	0.728059	-4.73716	2.1673e-06	2.02325e-05	0.3	0.74	1.35	0.17	0.04	0.02	SHC4	chr15	protein_coding	SHC adaptor protein 4
ENSG00000261349.1	4.74411	-3.62106	1.41343	-2.5619	0.0104102	0.0390431	0.73	0.36	0.36	0	0.08	0.05	RP3-465N24.5	chr1	unprocessed_pseudogene	--
ENSG00000136040.9	147.346	-1.44128	0.489553	-2.94407	0.00323926	0.0146814	0.6	0.55	0.46	0.14	0.38	0.11	PLXNC1	chr12	protein_coding	plexin C1
ENSG00000166401.15	2907.85	-1.35837	0.386826	-3.51157	0.000445461	0.0025847	13.26	23	17.77	4.93	9.1	7.9	SERPINB8	chr18	protein_coding	serpin family B member 8
ENSG00000164989.17	249.541	-2.22411	0.494295	-4.49956	6.80929e-06	5.80804e-05	1.16	0.7	0.7	0.09	0.34	0.14	CCDC171	chr9	protein_coding	coiled-coil domain containing 171
ENSG00000235559.1	36.5299	-3.84545	0.603648	-6.37036	1.88591e-10	3.12417e-09	5.3	4.66	3.9	0.41	0.21	0.34	NOP56P1	chr6	processed_pseudogene	NOP56 ribonucleoprotein pseudogene 1
ENSG00000006377.11	21.9634	-6.83867	1.32771	-5.15074	2.59456e-07	2.85565e-06	0.46	0.32	0.18	0.01	0	0	DLX6	chr7	protein_coding	distal-less homeobox 6
ENSG00000155158.20	847.626	-2.21286	0.542065	-4.08229	4.45945e-05	0.000322612	3.5	2.33	2.79	0.23	1.3	0.39	TTC39B	chr9	protein_coding	tetratricopeptide repeat domain 39B
ENSG00000226604.2	4.7664	-4.59633	1.53854	-2.98747	0.002813	0.0129846	0.11	0.14	0.13	0.01	0	0	PAPPA-AS2	chr9	lncRNA	PAPPA antisense RNA 2
ENSG00000259696.2	9.5063	-3.61359	1.09072	-3.31302	0.000922939	0.00494796	0.22	0.44	0.72	0	0.08	0.05	RP11-126F18.2	chr15	processed_pseudogene	--
ENSG00000143499.14	1079.18	-1.08241	0.358511	-3.01918	0.00253461	0.0118798	9.07	7.31	6.23	4.51	4.13	2.38	SMYD2	chr1	protein_coding	SET and MYND domain containing 2
ENSG00000187860.11	41.483	-1.32201	0.467929	-2.82524	0.00472456	0.0202677	0.19	0.22	0.26	0.08	0.12	0.08	CCDC157	chr22	protein_coding	coiled-coil domain containing 157
ENSG00000117643.15	19.0086	-3.50448	0.763166	-4.59203	4.38951e-06	3.8892e-05	0.1	0.07	0.1	0.02	0	0	MAN1C1	chr1	protein_coding	mannosidase alpha class 1C member 1
ENSG00000227630.4	8.70818	-5.48656	1.412	-3.88567	0.000102048	0.000689121	0.11	0.07	0.08	0	0	0	LINC01132	chr1	lncRNA	long intergenic non-protein coding RNA 1132
ENSG00000287918.1	12.6807	-2.19022	0.762696	-2.87168	0.00408297	0.0179441	0.12	0.08	0.13	0.04	0.02	0.01	RP5-892C22.1	chrX	lncRNA	--
ENSG00000176753.5	7.39156	-5.24687	1.43559	-3.65485	0.000257335	0.00159029	0.16	0.16	0.15	0.01	0	0	C15orf56	chr15	lncRNA	--
ENSG00000169519.21	824.812	-1.13287	0.437866	-2.58724	0.00967473	0.0367887	5.44	3.17	2.45	1.55	2.61	1.02	METTL15	chr11	protein_coding	methyltransferase like 15
ENSG00000240476.1	71.3725	-8.54759	1.25562	-6.80744	9.93499e-12	1.93476e-10	3.67	4.41	3.01	0	0	0.02	LINC00973	chr3	lncRNA	long intergenic non-protein coding RNA 973
ENSG00000151615.3	10.3563	-5.74842	1.46281	-3.9297	8.50506e-05	0.000582333	0.05	0.27	0.16	0	0	0.01	POU4F2	chr4	protein_coding	POU class 4 homeobox 2
ENSG00000197557.7	210.95	-1.39779	0.421753	-3.31424	0.000918922	0.00492989	1.91	1.32	0.81	0.68	0.43	0.45	TTC30A	chr2	protein_coding	tetratricopeptide repeat domain 30A
ENSG00000163499.12	16.6248	-4.98257	1.03923	-4.79448	1.63097e-06	1.56254e-05	0.72	0.43	0.53	0.03	0	0.01	CRYBA2	chr2	protein_coding	crystallin beta A2
ENSG00000139842.15	6558.15	-1.18848	0.311884	-3.81066	0.000138596	0.000910126	29.65	28.03	30.01	12.99	10.79	15.72	CUL4A	chr13	protein_coding	cullin 4A
ENSG00000187017.17	19.1622	-5.7904	1.19861	-4.83095	1.35882e-06	1.32253e-05	0.08	0.18	0.15	0	0	0	ESPN	chr1	protein_coding	espin
ENSG00000137801.11	198434	-2.32759	0.61062	-3.81185	0.00013793	0.000906278	360.86	1027.3	1289.92	355.28	59.56	141.32	THBS1	chr15	protein_coding	thrombospondin 1
ENSG00000276384.1	5.19534	-3.13789	1.26438	-2.48177	0.0130733	0.0473336	0.36	0.34	0.93	0.06	0.09	0.05	RP11-186B7.7	chr17	lncRNA	--
ENSG00000115590.14	132.254	-3.05015	0.698381	-4.36746	1.25698e-05	0.000102024	0.72	1.37	3.87	0.12	0.1	0.5	IL1R2	chr2	protein_coding	interleukin 1 receptor type 2
ENSG00000147676.14	22.5455	-2.41444	0.731897	-3.29888	0.000970726	0.00517469	0.47	0.27	0.11	0.05	0.02	0.08	MAL2	chr8	protein_coding	mal, T cell differentiation protein 2
ENSG00000166387.14	77.1919	-2.37898	0.484845	-4.90668	9.26317e-07	9.31835e-06	0.28	0.28	0.43	0.03	0.09	0.08	PPFIBP2	chr11	protein_coding	PPFIA binding protein 2
ENSG00000277957.1	30975.1	-1.47392	0.423171	-3.48303	0.000495764	0.00284516	260.91	286	423.11	127.9	65.44	164.91	SENP3-EIF4A1	chr17	protein_coding	SENP3-EIF4A1 readthrough (NMD candidate)
ENSG00000179630.11	831.772	-3.24537	0.53281	-6.09104	1.12182e-09	1.69125e-08	10.46	10.51	4.29	1.05	1.41	0.31	LACC1	chr13	protein_coding	laccase domain containing 1
ENSG00000108405.4	4.42167	-5.50055	1.73884	-3.16334	0.0015597	0.0078286	0.01	0.06	0.1	0	0	0	P2RX1	chr17	protein_coding	purinergic receptor P2X 1
ENSG00000140443.15	4216.33	-2.03958	0.442008	-4.61435	3.9433e-06	3.52421e-05	7.38	15.74	13.01	4.67	2.35	2.16	IGF1R	chr15	protein_coding	insulin like growth factor 1 receptor
ENSG00000278318.5	27.2567	-5.72032	0.984979	-5.80756	6.33911e-09	8.78868e-08	0.26	0.24	0.23	0	0	0.01	ZNF229	chr19	protein_coding	zinc finger protein 229
ENSG00000138135.7	29.2764	-7.25154	1.35772	-5.34095	9.24612e-08	1.08974e-06	1.62	0.7	0.3	0	0.02	0	CH25H	chr10	protein_coding	cholesterol 25-hydroxylase
ENSG00000251191.8	9.87776	-5.67584	1.38805	-4.08909	4.33077e-05	0.000314408	0.23	0.2	0.27	0	0	0.01	LINC00589	chr8	lncRNA	long intergenic non-protein coding RNA 589
ENSG00000160472.5	7.31666	-6.22708	1.56162	-3.98757	6.67526e-05	0.000465499	0.13	0.66	1	0	0	0	TMEM190	chr19	protein_coding	transmembrane protein 190
ENSG00000158856.18	21.0158	-3.20556	0.690467	-4.64259	3.44068e-06	3.10443e-05	0.19	0.18	0.27	0.03	0.02	0.02	DMTN	chr8	protein_coding	dematin actin binding protein
ENSG00000272501.1	30.9622	-1.48614	0.562828	-2.64049	0.00827862	0.0324168	0.35	0.29	0.57	0.2	0.16	0.09	XXbac-BPG299F13.17	chr6	lncRNA	--
ENSG00000111181.13	6.3976	-3.47223	1.23428	-2.81317	0.00490551	0.0209368	0.02	0.04	0.1	0	0.01	0	SLC6A12	chr12	protein_coding	solute carrier family 6 member 12
ENSG00000106330.12	182.036	-1.01326	0.390022	-2.59796	0.00937786	0.0358951	2.96	2.95	4.87	1.75	1.54	2.19	MOSPD3	chr7	protein_coding	motile sperm domain containing 3
ENSG00000119125.17	3660.22	-5.79915	0.47589	-12.1859	3.69541e-34	4.49589e-32	11.08	28.82	27.52	0.38	0.64	0.26	GDA	chr9	protein_coding	guanine deaminase
ENSG00000272622.2	5.98812	-3.45489	1.25201	-2.75948	0.00578937	0.0240514	0.05	0.08	0.12	0.02	0	0.01	RP11-395N3.2	chr2	lncRNA	--
ENSG00000110628.16	177.963	-1.42192	0.563426	-2.52371	0.0116124	0.0427976	0.85	0.95	1.91	0.19	0.36	0.86	SLC22A18	chr11	protein_coding	solute carrier family 22 member 18
ENSG00000156103.16	217.834	-1.5077	0.578477	-2.60633	0.00915187	0.0351908	1.14	0.55	0.34	0.22	0.43	0.08	MMP16	chr8	protein_coding	matrix metallopeptidase 16
ENSG00000125878.7	7.73717	-6.30579	1.44473	-4.36467	1.27313e-05	0.000103223	0.38	0.31	0.46	0	0	0	TCF15	chr20	protein_coding	transcription factor 15
ENSG00000153885.15	855.63	-10.2814	0.816822	-12.5871	2.48677e-36	3.31018e-34	5.36	6.61	8.06	0	0.01	0.01	KCTD15	chr19	protein_coding	potassium channel tetramerization domain containing 15
ENSG00000171100.15	905.958	-2.13442	0.299638	-7.12334	1.05345e-12	2.27467e-11	10.89	9.71	8.36	2.27	2.41	2.11	MTM1	chrX	protein_coding	myotubularin 1
ENSG00000167123.19	1656.27	-1.05613	0.37259	-2.83457	0.00458867	0.0197597	6.89	9.03	11.69	4.49	3.47	5.72	CERCAM	chr9	protein_coding	cerebral endothelial cell adhesion molecule
ENSG00000139973.17	8.32969	-3.44646	1.06596	-3.23321	0.00122408	0.00633423	0.02	0.02	0.04	0	0	0	SYT16	chr14	protein_coding	synaptotagmin 16
ENSG00000279744.1	8.5459	-2.49374	0.936703	-2.66225	0.00776204	0.0307344	0.2	0.26	0.18	0.05	0.07	0.01	RP13-20L14.10	chr17	TEC	--
ENSG00000204396.11	15.945	-1.79148	0.710871	-2.52012	0.0117316	0.0431594	0.12	0.15	0.24	0.06	0.02	0.07	VWA7	chr6	protein_coding	von Willebrand factor A domain containing 7
ENSG00000156466.10	19.8415	-2.38408	0.93373	-2.55329	0.0106711	0.0398468	0.04	0.26	0.37	0.09	0	0.04	GDF6	chr8	protein_coding	growth differentiation factor 6
ENSG00000101417.12	625.8	-1.51821	0.378323	-4.013	5.9953e-05	0.000423296	5.65	3.28	3.38	1.49	1.05	1.82	PXMP4	chr20	protein_coding	peroxisomal membrane protein 4
ENSG00000112242.15	1728.03	-1.21406	0.312413	-3.88608	0.000101877	0.000688378	12.78	12.39	9.82	6.04	4.56	4.92	E2F3	chr6	protein_coding	E2F transcription factor 3
ENSG00000262160.1	21.3541	-3.01739	0.741227	-4.0708	4.68513e-05	0.00033732	0.48	0.19	0.25	0.07	0.01	0.03	RP11-96D1.11	chr16	lncRNA	--
ENSG00000132031.13	52.9532	-2.17192	0.59635	-3.64201	0.000270513	0.00166208	1.06	0.67	0.36	0.28	0.11	0.08	MATN3	chr2	protein_coding	matrilin 3
ENSG00000111490.15	40.1583	-3.33396	0.592771	-5.62436	1.86199e-08	2.42993e-07	0.17	0.2	0.18	0.03	0	0.02	TBC1D30	chr12	protein_coding	TBC1 domain family member 30
ENSG00000255476.1	8.87018	-6.50448	1.50223	-4.32988	1.4919e-05	0.000119547	0.22	0.75	1.28	0	0	0	RP11-1H15.2	chr11	lncRNA	--
ENSG00000100985.7	167.96	-10.7468	1.29676	-8.28742	1.15729e-16	3.70939e-15	1.39	4.77	4.46	0	0	0	MMP9	chr20	protein_coding	matrix metallopeptidase 9
ENSG00000270504.1	273.792	-1.84654	0.422652	-4.36895	1.24845e-05	0.000101404	2.82	4.61	4.14	1.62	0.74	0.98	RP11-420L9.5	chr6	lncRNA	--
ENSG00000179046.9	123.845	-4.28654	0.639217	-6.70593	2.00129e-11	3.76452e-10	0.54	2.36	2.81	0.11	0.05	0.14	TRIML2	chr4	protein_coding	tripartite motif family like 2
ENSG00000104313.20	90.2237	-4.28295	1.47897	-2.89591	0.00378061	0.0168177	1.05	0.21	0.17	0.03	0.05	0	EYA1	chr8	protein_coding	EYA transcriptional coactivator and phosphatase 1
ENSG00000231856.2	45.1125	-1.54263	0.52972	-2.91216	0.00358934	0.0160902	0.46	0.48	1.1	0.25	0.26	0.21	RP11-327P2.5	chr13	lncRNA	--
ENSG00000064692.20	7.17604	-6.19446	1.63548	-3.78756	0.000152136	0.000989563	0.13	0.01	0.01	0	0	0	SNCAIP	chr5	protein_coding	synuclein alpha interacting protein
ENSG00000228714.4	3.95534	-5.34058	1.63929	-3.25786	0.00112255	0.00587732	0.05	0.09	0.05	0	0	0	RP11-284G10.1	chr9	lncRNA	--
ENSG00000235641.5	3.59751	-5.19926	1.69152	-3.07372	0.00211409	0.010142	0.05	0.02	0.06	0	0	0	LINC00484	chr9	lncRNA	long intergenic non-protein coding RNA 484
ENSG00000232679.2	47.5581	-8.92606	1.29449	-6.89545	5.36942e-12	1.07431e-10	0.85	0.97	1.94	0	0	0	LINC01705	chr1	lncRNA	long intergenic non-protein coding RNA 1705
ENSG00000064195.7	14.5354	-2.91553	0.890097	-3.27552	0.00105469	0.00556332	0.27	0.23	0.22	0.01	0	0.08	DLX3	chr17	protein_coding	distal-less homeobox 3
ENSG00000133067.18	248.971	-7.25365	0.696386	-10.4161	2.09272e-25	1.41785e-23	1.51	3.29	3.04	0.01	0	0.04	LGR6	chr1	protein_coding	leucine rich repeat containing G protein-coupled receptor 6
ENSG00000145428.15	15.0431	-4.25866	0.995049	-4.27985	1.8702e-05	0.000147203	0.12	0.15	0.25	0	0.03	0.01	RNF175	chr4	protein_coding	ring finger protein 175
ENSG00000198276.16	1115.74	-1.06445	0.358837	-2.9664	0.00301306	0.0138013	9.41	9.67	16.46	5.29	6.72	5.56	UCKL1	chr20	protein_coding	uridine-cytidine kinase 1 like 1
ENSG00000198542.14	385.677	-6.83375	0.525086	-13.0145	1.01143e-38	1.49592e-36	3.74	3.36	2.22	0.05	0.03	0.01	ITGBL1	chr13	protein_coding	integrin subunit beta like 1
ENSG00000244586.1	16.6671	-7.41339	1.34603	-5.50758	3.63806e-08	4.56604e-07	1.28	1.38	2.34	0	0	0	WNT5A-AS1	chr3	lncRNA	WNT5A antisense RNA 1
ENSG00000150093.20	37512.4	-1.08628	0.352897	-3.07819	0.00208261	0.0100186	100.91	95.69	66.89	54.88	42.82	30.38	ITGB1	chr10	protein_coding	integrin subunit beta 1
ENSG00000145934.16	1489.45	-6.83108	0.407899	-16.747	5.95467e-63	2.74996e-60	7.21	4.34	8.66	0.07	0.07	0.05	TENM2	chr5	protein_coding	teneurin transmembrane protein 2
ENSG00000262050.1	38.178	-7.64184	1.28489	-5.94748	2.72308e-09	3.92238e-08	3.58	3.35	5.96	0	0	0.05	RP11-74E22.3	chr17	lncRNA	--
ENSG00000261308.4	13.6244	-7.12225	1.40419	-5.07214	3.93357e-07	4.23064e-06	0.09	0.09	0.25	0	0	0	FIGNL2	chr12	protein_coding	fidgetin like 2
ENSG00000246223.9	56.5915	-6.71485	0.975005	-6.88699	5.69865e-12	1.13817e-10	0.41	0.22	0.59	0	0.01	0	LINC01550	chr14	lncRNA	long intergenic non-protein coding RNA 1550
ENSG00000110002.16	153.9	-4.16753	0.462827	-9.00451	2.16634e-19	9.19739e-18	1.35	0.75	1.37	0.09	0.07	0.04	VWA5A	chr11	protein_coding	von Willebrand factor A domain containing 5A
ENSG00000205808.7	271.769	-1.51146	0.419543	-3.60263	0.000315018	0.00190552	3.71	3.23	3.26	1.14	1.93	0.67	PLPP6	chr9	protein_coding	phospholipid phosphatase 6
ENSG00000169629.12	24.8933	-2.88651	0.625346	-4.61587	3.9146e-06	3.50133e-05	0.17	0.1	0.12	0.02	0.02	0.01	RGPD8	chr2	protein_coding	RANBP2 like and GRIP domain containing 8
ENSG00000108960.9	996.885	-2.08269	0.489719	-4.25282	2.11092e-05	0.000164434	18.63	13.84	5.75	4.26	3.44	1.6	MMD	chr17	protein_coding	monocyte to macrophage differentiation associated
ENSG00000241316.8	858.625	-3.04199	0.486906	-6.2476	4.16816e-10	6.63301e-09	4.96	3.44	2.02	0.61	0.51	0.18	SUCLG2-AS1	chr3	lncRNA	SUCLG2 antisense RNA 1 (head to head)
ENSG00000162636.16	1069.66	-1.53947	0.523525	-2.94058	0.00327595	0.0148148	6.6	4.15	2.18	2.66	0.76	1.11	FAM102B	chr1	protein_coding	family with sequence similarity 102 member B
ENSG00000143502.16	6.14854	-3.03942	1.16614	-2.6064	0.00914995	0.0351894	0.06	0.06	0.04	0.01	0	0	SUSD4	chr1	protein_coding	sushi domain containing 4
ENSG00000064601.21	2468.76	-1.09562	0.368485	-2.9733	0.00294613	0.0135229	7.65	9.12	12.39	4.85	3.43	5.77	CTSA	chr20	protein_coding	cathepsin A
ENSG00000186635.15	1875.9	-1.1677	0.338585	-3.44878	0.000563125	0.00318733	6.29	5.9	9.33	2.78	3.76	3.34	ARAP1	chr11	protein_coding	ArfGAP with RhoGAP domain, ankyrin repeat and PH domain 1
ENSG00000184347.15	797.739	-12.0321	1.24994	-9.62615	6.20096e-22	3.21838e-20	1.77	3.17	3.38	0	0	0	SLIT3	chr5	protein_coding	slit guidance ligand 3
ENSG00000255139.2	10.2104	-3.0897	0.926763	-3.33387	0.000856476	0.00463111	0.2	0.22	0.34	0.04	0.04	0.01	AP000442.1	chr11	lncRNA	--
ENSG00000125398.8	483.927	-3.91633	0.535576	-7.31237	2.6247e-13	6.01767e-12	6.16	4.17	7.11	0.26	0.15	0.75	SOX9	chr17	protein_coding	SRY-box transcription factor 9
ENSG00000169508.7	26.6322	-7.11909	1.32746	-5.36292	8.18862e-08	9.68131e-07	1.09	0.92	0.36	0.02	0	0	GPR183	chr13	protein_coding	G protein-coupled receptor 183
ENSG00000196376.11	5.09964	-4.7018	1.53334	-3.06638	0.00216668	0.0103439	0.07	0.04	0.03	0	0	0	SLC35F1	chr6	protein_coding	solute carrier family 35 member F1
ENSG00000081870.12	1813.51	-1.62779	0.398821	-4.08151	4.47441e-05	0.000323384	29.47	22.19	17.2	10.31	8.3	4.35	HSPB11	chr1	protein_coding	heat shock protein family B (small) member 11
ENSG00000237975.7	16.1009	-3.67547	0.826374	-4.44771	8.67888e-06	7.22835e-05	0.06	0.05	0.05	0	0	0.01	FLG-AS1	chr1	lncRNA	FLG antisense RNA 1
ENSG00000073756.13	4579.62	-7.2367	1.24785	-5.79932	6.65825e-09	9.18157e-08	35.15	36.75	52.53	0.06	0.79	0.03	PTGS2	chr1	protein_coding	prostaglandin-endoperoxide synthase 2
ENSG00000180423.4	215.113	-1.27193	0.360009	-3.53306	0.000410777	0.0024038	2.5	2.65	3.43	1.08	1.1	1.48	HARBI1	chr11	protein_coding	harbinger transposase derived 1
ENSG00000141540.11	147.571	-4.10172	0.442723	-9.26475	1.95538e-20	9.12334e-19	1.48	1.1	1.38	0.11	0.09	0.04	TTYH2	chr17	protein_coding	tweety family member 2
ENSG00000253731.3	45.1816	-2.2234	0.52891	-4.20373	2.62556e-05	0.000200858	0.27	0.23	0.2	0.05	0.08	0.02	PCDHGA6	chr5	protein_coding	protocadherin gamma subfamily A, 6
ENSG00000227811.3	8.53431	-4.53756	1.27263	-3.5655	0.000363168	0.00215982	0.14	0.16	0.2	0	0.02	0.01	INKA2-AS1	chr1	lncRNA	INKA2 antisense RNA 1
ENSG00000131981.16	1091.43	-3.96738	0.468124	-8.47507	2.34934e-17	8.14139e-16	21.92	23.66	24.39	0.56	2.29	1.79	LGALS3	chr14	protein_coding	galectin 3
ENSG00000205544.4	182.888	-1.18812	0.449309	-2.64432	0.00818553	0.0321636	7.49	6.29	14.86	3.08	4.49	5.35	TMEM256	chr17	protein_coding	transmembrane protein 256
ENSG00000174807.4	10.1223	-5.69922	1.43226	-3.97918	6.91528e-05	0.000480312	0.08	0.25	0.25	0	0.02	0	CD248	chr11	protein_coding	CD248 molecule
ENSG00000235703.6	35.9983	-2.07796	0.524446	-3.96219	7.42643e-05	0.000512825	0.15	0.12	0.22	0.03	0.04	0.04	LINC00894	chrX	lncRNA	long intergenic non-protein coding RNA 894
ENSG00000189014.7	9.87245	-2.78982	0.932072	-2.99314	0.00276122	0.0127883	0.2	0.19	0.09	0.04	0.03	0.01	SHLD2P3	chr10	unprocessed_pseudogene	shieldin complex subunit 2 pseudogene 3
ENSG00000076864.20	61.1331	-6.47263	0.842832	-7.67961	1.59568e-14	4.19381e-13	0.61	0.45	0.52	0.01	0	0.01	RAP1GAP	chr1	protein_coding	RAP1 GTPase activating protein
ENSG00000254995.4	766.59	-1.64958	0.366926	-4.49567	6.93523e-06	5.89546e-05	6.18	6.66	9.75	1.89	2.46	3.06	STX16-NPEPL1	chr20	protein_coding	STX16-NPEPL1 readthrough (NMD candidate)
ENSG00000184402.15	962.524	-1.20345	0.315314	-3.81667	0.000135267	0.000890591	6.78	6.98	5.81	3.32	2.43	2.99	SS18L1	chr20	protein_coding	SS18L1 subunit of BAF chromatin remodeling complex
ENSG00000087495.17	4.26401	-4.43833	1.57727	-2.81393	0.00489404	0.0208918	0.03	0.04	0.03	0	0	0	PHACTR3	chr20	protein_coding	phosphatase and actin regulator 3
ENSG00000102882.12	612.301	-1.10017	0.371994	-2.9575	0.00310144	0.0141611	5.5	4.35	7.29	3.69	2.42	2.12	MAPK3	chr16	protein_coding	mitogen-activated protein kinase 3
ENSG00000100503.26	3708.94	-1.16241	0.357784	-3.24891	0.00115847	0.00604035	10.88	9.71	7.35	5.81	3.24	3.77	NIN	chr14	protein_coding	ninein
ENSG00000106714.17	34.4068	-2.39063	0.631395	-3.78627	0.000152928	0.000993855	0.19	0.2	0.07	0.03	0.04	0.01	CNTNAP3	chr9	protein_coding	contactin associated protein family member 3
ENSG00000272462.3	85.4531	-1.94422	0.433274	-4.48728	7.21388e-06	6.10253e-05	0.87	0.85	0.62	0.28	0.2	0.14	U91328.19	chr6	lncRNA	--
ENSG00000185825.17	6814.13	-1.44201	0.350802	-4.11062	3.94591e-05	0.000289345	70.86	67.77	88.05	23.68	23.62	38.27	BCAP31	chrX	protein_coding	B cell receptor associated protein 31
ENSG00000049323.16	3178.57	-6.00784	0.374714	-16.0331	7.50135e-58	2.82913e-55	18.39	21.27	24.15	0.21	0.45	0.37	LTBP1	chr2	protein_coding	latent transforming growth factor beta binding protein 1
ENSG00000177054.14	721.41	-1.18399	0.349664	-3.38609	0.000708972	0.00391014	3.73	3.24	2.76	1.77	1.03	1.58	ZDHHC13	chr11	protein_coding	zinc finger DHHC-type palmitoyltransferase 13
ENSG00000071909.19	6.73526	-6.10728	1.50454	-4.05924	4.92324e-05	0.000353227	0.05	0.05	0.02	0	0	0	MYO3B	chr2	protein_coding	myosin IIIB
ENSG00000125378.16	49.3591	-2.86172	0.558734	-5.12178	3.02664e-07	3.31029e-06	0.97	0.5	0.66	0.17	0.06	0.06	BMP4	chr14	protein_coding	bone morphogenetic protein 4
ENSG00000125571.10	6.6054	-3.42775	1.27055	-2.69784	0.00697908	0.0280564	0.11	0.29	0.55	0	0.08	0.02	IL37	chr2	protein_coding	interleukin 37
ENSG00000011201.12	23.1619	-6.9107	1.3055	-5.29355	1.19966e-07	1.39145e-06	0.22	0.15	0.13	0	0.01	0	ANOS1	chrX	protein_coding	anosmin 1
ENSG00000172687.14	140.388	-1.60104	0.464509	-3.44674	0.000567385	0.00320823	0.62	0.57	0.47	0.22	0.08	0.26	ZNF738	chr19	protein_coding	zinc finger protein 738
ENSG00000212125.2	12.3922	-2.34556	0.760698	-3.08344	0.00204626	0.00987308	0.72	0.47	0.5	0.14	0.08	0.11	TAS2R15P	chr12	unprocessed_pseudogene	taste 2 receptor member 15 pseudogene
ENSG00000165568.18	92.0711	-1.43302	0.404372	-3.54382	0.000394371	0.00232298	1.29	1.2	1.69	0.58	0.4	0.61	AKR1E2	chr10	protein_coding	aldo-keto reductase family 1 member E2
ENSG00000204642.14	527.654	-2.82934	0.462989	-6.11102	9.89945e-10	1.50852e-08	3.17	5.64	7.16	0.59	0.54	1.18	HLA-F	chr6	protein_coding	major histocompatibility complex, class I, F
ENSG00000259781.1	82.8549	-3.53642	0.450573	-7.84873	4.20276e-15	1.15981e-13	6.26	5.82	5.68	0.71	0.48	0.39	HMGB1P6	chr15	processed_pseudogene	high mobility group box 1 pseudogene 6
ENSG00000105352.10	3.25324	-5.05586	1.81384	-2.78738	0.00531355	0.022387	0.04	0.06	0.26	0	0	0	CEACAM4	chr19	protein_coding	CEA cell adhesion molecule 4
ENSG00000125744.12	325.692	-1.34262	0.430291	-3.12025	0.00180697	0.00884872	2.74	3.66	4.43	0.92	1.28	2.18	RTN2	chr19	protein_coding	reticulon 2
ENSG00000134545.14	11.096	-2.46487	0.847932	-2.90693	0.00365	0.0163362	0.2	0.15	0.16	0.02	0.07	0.02	KLRC1	chr12	protein_coding	killer cell lectin like receptor C1
ENSG00000269556.8	336.639	-1.53344	0.326522	-4.69628	2.64944e-06	2.43816e-05	2.59	2.31	2.41	0.84	0.73	1.01	TMEM185A	chrX	protein_coding	transmembrane protein 185A
ENSG00000242265.6	11352.5	-1.13137	0.455135	-2.4858	0.0129262	0.0469137	79.6	41.2	56.1	47.03	18.81	16.68	PEG10	chr7	protein_coding	paternally expressed 10
ENSG00000253270.1	7.36515	-6.236	1.48324	-4.2043	2.61893e-05	0.000200419	0.44	0.76	1.15	0	0	0	RP11-1105O14.1	chr8	lncRNA	--
ENSG00000106327.13	29.7685	-8.2502	1.28339	-6.42845	1.28915e-10	2.19505e-09	0.3	0.28	0.31	0	0	0	TFR2	chr7	protein_coding	transferrin receptor 2
ENSG00000171408.14	538.393	-3.39166	1.21311	-2.79585	0.00517639	0.0219193	4.53	2.65	5.33	0.96	0.25	0.02	PDE7B	chr6	protein_coding	phosphodiesterase 7B
ENSG00000232940.6	51.5916	-1.6366	0.476602	-3.43388	0.000594998	0.00334681	0.45	0.34	0.54	0.14	0.21	0.1	HCG25	chr6	lncRNA	HLA complex group 25
ENSG00000198642.7	1847.2	-1.85141	0.354945	-5.21606	1.8277e-07	2.06692e-06	15.57	12.23	10.22	3.66	4.74	2.48	KLHL9	chr9	protein_coding	kelch like family member 9
ENSG00000245694.10	1354.21	-1.2601	0.508183	-2.47963	0.013152	0.0475731	5.08	3.01	1.78	1.25	2.36	0.63	CRNDE	chr16	lncRNA	colorectal neoplasia differentially expressed
ENSG00000125266.8	3776.01	-1.41394	0.361171	-3.91488	9.0448e-05	0.000616119	21.87	33.98	25.97	8.3	13.95	9.72	EFNB2	chr13	protein_coding	ephrin B2
ENSG00000248527.1	10630.2	-1.5981	0.41066	-3.89155	9.96056e-05	0.000674035	519	752.49	480.57	306.15	143.51	150.77	MTATP6P1	chr1	unprocessed_pseudogene	MT-ATP6 pseudogene 1
ENSG00000103723.17	49.5609	-4.69677	0.626185	-7.50062	6.35156e-14	1.57771e-12	0.18	0.15	0.17	0.01	0	0.01	AP3B2	chr15	protein_coding	adaptor related protein complex 3 subunit beta 2
ENSG00000186867.11	196.143	-10.9701	1.23754	-8.86446	7.68784e-19	3.08454e-17	4.29	2.97	3.22	0	0	0	QRFPR	chr4	protein_coding	pyroglutamylated RFamide peptide receptor
ENSG00000226363.3	2.90108	-4.8926	1.86546	-2.62273	0.00872282	0.03384	0.02	0.13	0.23	0	0	0	HAGLROS	chr2	lncRNA	HAGLR opposite strand lncRNA
ENSG00000204179.11	117.134	-10.2264	1.28169	-7.97882	1.47738e-15	4.29162e-14	2.03	1.27	0.64	0	0	0	PTPN20	chr10	protein_coding	protein tyrosine phosphatase non-receptor type 20
ENSG00000072310.18	2391.62	-1.25673	0.441035	-2.84951	0.00437862	0.0189998	8.71	5.41	16.74	3.43	5.32	4.54	SREBF1	chr17	protein_coding	sterol regulatory element binding transcription factor 1
ENSG00000044459.15	1680	-2.4978	0.469985	-5.31465	1.06863e-07	1.24971e-06	8.43	5.89	5.19	1.48	1.65	0.44	CNTLN	chr9	protein_coding	centlein
ENSG00000225684.4	19.6713	-3.74448	0.81811	-4.57699	4.71711e-06	4.15991e-05	0.18	0.11	0.06	0	0.01	0.01	FAM225B	chr9	lncRNA	family with sequence similarity 225 member B
ENSG00000224167.2	55.0858	-6.70844	0.959174	-6.99397	2.67207e-12	5.51196e-11	2.29	3.65	4.3	0.03	0.05	0.03	LINC01357	chr1	lncRNA	long intergenic non-protein coding RNA 1357
ENSG00000247934.4	43.1795	-5.27081	0.794189	-6.63672	3.20744e-11	5.85333e-10	0.66	1.09	0.54	0.03	0.04	0	RP11-967K21.1	chr12	lncRNA	--
ENSG00000196659.10	182.754	-1.47856	0.416718	-3.54811	0.000388007	0.00229129	2.41	1.54	1.42	0.96	0.49	0.51	TTC30B	chr2	protein_coding	tetratricopeptide repeat domain 30B
ENSG00000146950.13	94.2484	-4.88951	0.570627	-8.56866	1.04692e-17	3.73672e-16	0.62	0.63	0.42	0.04	0.01	0.01	SHROOM2	chrX	protein_coding	shroom family member 2
ENSG00000149948.14	1283.71	-3.50662	0.43736	-8.01769	1.07749e-15	3.1748e-14	4.02	5.36	2.32	0.52	0.27	0.27	HMGA2	chr12	protein_coding	high mobility group AT-hook 2
ENSG00000246100.4	5.40151	-4.78733	1.51381	-3.16243	0.00156456	0.00784672	0.07	0.05	0.03	0	0	0	LINC00900	chr11	lncRNA	long intergenic non-protein coding RNA 900
ENSG00000260285.1	60.9873	-1.80722	0.451583	-4.00196	6.28202e-05	0.000441067	0.57	0.5	0.68	0.24	0.16	0.12	RP11-600F24.7	chr14	lncRNA	--
ENSG00000225697.13	894.148	-1.65958	0.425788	-3.89767	9.71234e-05	0.000658223	3.86	4.53	7.56	1.57	1.17	2.44	SLC26A6	chr3	protein_coding	solute carrier family 26 member 6
ENSG00000013619.15	669.156	-2.48319	0.457899	-5.42302	5.86007e-08	7.11796e-07	4.05	4.04	4.7	1.27	0.35	0.73	MAMLD1	chrX	protein_coding	mastermind like domain containing 1
ENSG00000148053.17	5.44055	-3.89942	1.56042	-2.49894	0.0124564	0.0454344	0	0.02	0.02	0	0	0	NTRK2	chr9	protein_coding	neurotrophic receptor tyrosine kinase 2
ENSG00000257167.2	397.552	-1.33173	0.492501	-2.70401	0.00685086	0.0276342	5.91	3.64	3.29	3.1	1.29	0.83	TMPO-AS1	chr12	lncRNA	TMPO antisense RNA 1
ENSG00000259877.2	163.838	-1.30787	0.431515	-3.03089	0.00243837	0.0114882	2.51	1.93	2.75	0.76	1.62	0.65	RP11-46C24.7	chr16	lncRNA	--
ENSG00000166257.10	4.65724	-3.55006	1.42425	-2.49259	0.0126815	0.0461368	0.01	0.03	0.02	0	0	0	SCN3B	chr11	protein_coding	sodium voltage-gated channel beta subunit 3
ENSG00000237440.9	35.2164	-8.49254	1.32465	-6.41116	1.44419e-10	2.44249e-09	0.3	0.21	0.08	0	0	0	ZNF737	chr19	protein_coding	zinc finger protein 737
ENSG00000153250.20	5841.88	-1.46801	0.390169	-3.76251	0.000168218	0.00108327	20.43	21.94	12.32	8.93	7.15	4.39	RBMS1	chr2	protein_coding	RNA binding motif single stranded interacting protein 1
ENSG00000130340.17	4795.19	-1.08063	0.3363	-3.21328	0.00131227	0.00672588	8.13	10.48	13.3	4.89	6.03	4.73	SNX9	chr6	protein_coding	sorting nexin 9
ENSG00000179593.16	2.9401	-4.90998	1.83949	-2.66921	0.007603	0.0302157	0.02	0.03	0.1	0	0	0	ALOX15B	chr17	protein_coding	arachidonate 15-lipoxygenase type B
ENSG00000188818.12	48.3824	-4.18997	0.64368	-6.5094	7.54527e-11	1.32461e-09	0.21	0.26	0.52	0.02	0.01	0.02	ZDHHC11	chr5	protein_coding	zinc finger DHHC-type containing 11
ENSG00000278238.1	32.388	-2.08831	0.74282	-2.81133	0.00493376	0.0210375	3.82	1.39	1.93	0.27	1.38	0.15	RP11-245D16.4	chr13	lncRNA	--
ENSG00000157064.11	311.403	-4.051	0.452232	-8.9578	3.31217e-19	1.38542e-17	1.46	3.14	1.68	0.1	0.13	0.16	NMNAT2	chr1	protein_coding	nicotinamide nucleotide adenylyltransferase 2
ENSG00000177875.5	24.0345	-2.21164	0.659906	-3.35144	0.000803917	0.00437409	0.38	0.29	0.63	0.06	0.07	0.16	CCDC184	chr12	protein_coding	coiled-coil domain containing 184
ENSG00000261324.2	45.5606	-2.14387	0.659483	-3.25083	0.00115068	0.006008	0.41	0.46	0.16	0.09	0.13	0.02	RP11-174G6.5	chr12	lncRNA	--
ENSG00000099953.10	41.7215	-3.97189	0.70755	-5.61358	1.98183e-08	2.5774e-07	0.26	0.27	0.61	0	0.02	0.05	MMP11	chr22	protein_coding	matrix metallopeptidase 11
ENSG00000230832.3	11.3551	-2.29526	0.812497	-2.82495	0.00472878	0.0202753	0.31	0.56	0.26	0.08	0.09	0.07	SSBL4P	chr1	processed_pseudogene	small RNA binding exonuclease protection factor La like 4, pseudogene
ENSG00000272583.1	34.4268	-8.45942	1.28142	-6.60158	4.06788e-11	7.36416e-10	4.03	2.83	4.33	0	0	0	RP11-344P13.6	chr1	lncRNA	--
ENSG00000163053.11	6.68967	-6.09505	1.49117	-4.08742	4.36205e-05	0.000316375	0.1	0.06	0.05	0	0	0	SLC16A14	chr2	protein_coding	solute carrier family 16 member 14
ENSG00000228063.2	71.4466	-3.99785	0.534189	-7.48396	7.21139e-14	1.77763e-12	0.43	0.53	0.86	0.04	0.05	0.03	LYPLAL1-DT	chr1	lncRNA	LYPLAL1 divergent transcript
ENSG00000213995.12	943.663	-1.06787	0.347058	-3.07693	0.00209144	0.0100525	10.29	9.69	12.31	4.09	7.23	4.62	NAXD	chr13	protein_coding	NAD(P)HX dehydratase
ENSG00000266278.1	36.3792	-4.31649	0.661216	-6.52811	6.66048e-11	1.17934e-09	0.64	0.66	0.67	0.06	0.03	0.02	LINC01910	chr18	lncRNA	long intergenic non-protein coding RNA 1910
ENSG00000108387.16	30.0281	-2.72699	0.645506	-4.22458	2.3939e-05	0.000184697	0.17	0.08	0.14	0.03	0.02	0.01	SEPTIN4	chr17	protein_coding	septin 4
ENSG00000237298.10	405.482	-1.86142	0.319079	-5.83372	5.42057e-09	7.58109e-08	0.59	0.64	0.64	0.15	0.19	0.19	TTN-AS1	chr2	lncRNA	TTN antisense RNA 1
ENSG00000125868.16	15416.1	-1.40248	0.448946	-3.12395	0.00178442	0.00875722	191	181.47	90.22	92.7	54.01	33.98	DSTN	chr20	protein_coding	destrin, actin depolymerizing factor
ENSG00000187391.22	76.1711	-5.8795	0.701278	-8.38397	5.11703e-17	1.68549e-15	0.13	0.11	0.09	0	0	0	MAGI2	chr7	protein_coding	membrane associated guanylate kinase, WW and PDZ domain containing 2
ENSG00000112715.25	15563.5	-1.82377	0.522466	-3.49071	0.000481746	0.00277249	32.97	44.99	47.71	4.22	22.84	10	VEGFA	chr6	protein_coding	vascular endothelial growth factor A
ENSG00000158296.14	264.653	-5.19485	0.468289	-11.0933	1.3527e-28	1.17731e-26	1.81	1.57	3.02	0.05	0.04	0.08	SLC13A3	chr20	protein_coding	solute carrier family 13 member 3
ENSG00000100767.17	184.943	-7.69726	0.74921	-10.2738	9.24571e-25	6.02943e-23	1.01	1.18	1.39	0	0.01	0	PAPLN	chr14	protein_coding	papilin, proteoglycan like sulfated glycoprotein
ENSG00000110944.9	13.353	-2.82911	0.896707	-3.155	0.00160497	0.00801028	0.26	0.27	0.95	0.04	0.13	0.05	IL23A	chr12	protein_coding	interleukin 23 subunit alpha
ENSG00000183684.8	5956.03	-1.12631	0.365691	-3.07994	0.00207044	0.00997274	124.21	102.81	161.33	64.54	42.06	75.56	ALYREF	chr17	protein_coding	Aly/REF export factor
ENSG00000186815.13	3977.49	-1.15337	0.451653	-2.55366	0.0106596	0.0398178	10.09	17.42	19.32	5.04	5.15	11.51	TPCN1	chr12	protein_coding	two pore segment channel 1
ENSG00000197632.9	354.073	-6.94435	2.14872	-3.23185	0.00122992	0.00635429	1.23	11.73	5.78	0	0	0.15	SERPINB2	chr18	protein_coding	serpin family B member 2
ENSG00000121753.13	256.394	-1.32251	0.427879	-3.09084	0.00199588	0.0096568	0.9	1.01	1.62	0.66	0.3	0.49	ADGRB2	chr1	protein_coding	adhesion G protein-coupled receptor B2
ENSG00000178573.7	11.6948	-6.90429	1.40133	-4.92697	8.35142e-07	8.47083e-06	0.05	0.11	0.09	0	0	0	MAF	chr16	protein_coding	MAF bZIP transcription factor
ENSG00000183783.7	16.8661	-5.54236	1.1739	-4.72133	2.34302e-06	2.17207e-05	0.33	0.32	0.26	0.01	0.01	0	KCTD8	chr4	protein_coding	potassium channel tetramerization domain containing 8
ENSG00000213949.10	2445.01	-3.41949	0.339362	-10.0762	7.03813e-24	4.26947e-22	4.54	7.07	6.38	0.56	0.67	0.52	ITGA1	chr5	protein_coding	integrin subunit alpha 1
ENSG00000136531.19	37.5005	-3.43714	0.720786	-4.7686	1.85507e-06	1.75936e-05	0.14	0.05	0.03	0.01	0.01	0	SCN2A	chr2	protein_coding	sodium voltage-gated channel alpha subunit 2
ENSG00000177283.8	924.604	-4.95509	0.668624	-7.41087	1.25473e-13	2.99506e-12	10.78	9.79	12.69	0.31	0.03	0.73	FZD8	chr10	protein_coding	frizzled class receptor 8
ENSG00000124635.9	133.569	-1.91002	0.659331	-2.89691	0.00376858	0.0167707	8.13	2.91	4.34	1.38	2.64	0.22	H2BC11	chr6	protein_coding	H2B clustered histone 11
ENSG00000232160.7	83.1193	-1.62217	0.528433	-3.06977	0.00214224	0.0102466	0.78	0.6	0.24	0.18	0.26	0.11	RAP2C-AS1	chrX	lncRNA	RAP2C antisense RNA 1
ENSG00000167193.8	4993.06	-1.14782	0.300627	-3.8181	0.000134485	0.000886251	46.17	44.03	37.11	20.93	17.2	20.92	CRK	chr17	protein_coding	CRK proto-oncogene, adaptor protein
ENSG00000151348.16	7542.32	-1.52988	0.293994	-5.20376	1.95295e-07	2.19867e-06	13.86	13.6	13.34	5.03	4.22	5.28	EXT2	chr11	protein_coding	exostosin glycosyltransferase 2
ENSG00000229214.2	10.7536	-6.78355	1.42039	-4.77584	1.78958e-06	1.7001e-05	0.1	0.19	0.07	0	0	0	LINC00242	chr6	lncRNA	long intergenic non-protein coding RNA 242
ENSG00000147160.9	20.1217	-5.19066	1.16366	-4.46064	8.17142e-06	6.84096e-05	0.13	0.18	0.89	0.02	0.02	0	AWAT2	chrX	protein_coding	acyl-CoA wax alcohol acyltransferase 2
ENSG00000119684.16	619.481	-4.28035	0.401903	-10.6502	1.73959e-26	1.26576e-24	4.67	3.52	2.47	0.15	0.16	0.25	MLH3	chr14	protein_coding	mutL homolog 3
ENSG00000273264.1	2.93401	-4.90725	1.79097	-2.74	0.00614398	0.025251	0.21	0.29	0.7	0	0	0	RP11-131L23.2	chr1	lncRNA	--
ENSG00000268362.6	178.909	-1.34984	0.44723	-3.01821	0.00254271	0.0119153	0.44	0.44	0.7	0.33	0.13	0.17	CTD-2017D11.1	chr19	lncRNA	--
ENSG00000274370.1	8.40071	-2.71243	1.00529	-2.69814	0.00697277	0.028036	0.38	0.58	0.84	0.08	0	0.17	AC144831.3	chr17	lncRNA	--
ENSG00000102738.8	781.045	-1.10598	0.325609	-3.39666	0.000682143	0.00377321	13.63	10.09	13.72	4.97	7.4	5.54	MRPS31	chr13	protein_coding	mitochondrial ribosomal protein S31
ENSG00000167103.12	59.7978	-4.09481	0.667901	-6.13086	8.74072e-10	1.33554e-08	0.89	0.67	1.01	0.02	0.01	0.11	PIP5KL1	chr9	protein_coding	phosphatidylinositol-4-phosphate 5-kinase like 1
ENSG00000253276.4	4326.11	-3.14892	0.487394	-6.46074	1.0419e-10	1.79704e-09	17.66	30.45	37.08	3.12	5.49	1.48	CCDC71L	chr7	protein_coding	coiled-coil domain containing 71 like
ENSG00000124107.5	80.8685	-2.21568	0.775832	-2.85587	0.0042919	0.0186952	4.43	3.75	8.63	0.09	0.77	2.78	SLPI	chr20	protein_coding	secretory leukocyte peptidase inhibitor
ENSG00000179399.15	18.5177	-5.1788	1.05266	-4.91974	8.66579e-07	8.7622e-06	0.24	0.21	0.32	0	0	0.02	GPC5	chr13	protein_coding	glypican 5
ENSG00000186081.12	590.422	-6.9861	0.438259	-15.9406	3.31206e-57	1.17107e-54	8.3	6.14	6.95	0.04	0.06	0.07	KRT5	chr12	protein_coding	keratin 5
ENSG00000197208.6	492.091	-3.22732	0.457548	-7.05351	1.74462e-12	3.67588e-11	6.27	9.23	8.89	0.39	1.11	1.19	SLC22A4	chr5	protein_coding	solute carrier family 22 member 4
ENSG00000196562.14	1895.83	-11.4166	0.797196	-14.321	1.61808e-46	3.77479e-44	13.22	14.41	15.07	0.01	0.01	0	SULF2	chr20	protein_coding	sulfatase 2
ENSG00000229349.2	19.4051	-5.21252	1.03428	-5.03976	4.66128e-07	4.94052e-06	0.45	0.39	0.23	0.02	0	0.01	ACTG1P9	chr6	processed_pseudogene	actin gamma 1 pseudogene 9
ENSG00000187624.9	69.6225	-2.15311	0.558249	-3.8569	0.000114834	0.000768355	0.81	0.73	1.61	0.39	0.1	0.23	C17orf97	chr17	protein_coding	chromosome 17 open reading frame 97
ENSG00000101367.9	10856.1	-1.10255	0.348855	-3.16049	0.00157505	0.00788884	153.03	150.61	130.84	91.23	48.26	68.54	MAPRE1	chr20	protein_coding	microtubule associated protein RP/EB family member 1
ENSG00000153790.12	117.378	-1.38278	0.385638	-3.58569	0.00033619	0.00202008	1.19	1.12	1	0.49	0.53	0.3	C7orf31	chr7	protein_coding	chromosome 7 open reading frame 31
ENSG00000233117.4	185.926	-3.36134	0.576917	-5.82638	5.6642e-09	7.90717e-08	0.53	0.52	1	0.13	0.06	0.02	LINC00702	chr10	lncRNA	long intergenic non-protein coding RNA 702
ENSG00000099957.16	49.2897	-3.99448	0.657331	-6.07682	1.22586e-09	1.84075e-08	0.5	0.41	0.56	0.02	0.08	0.01	P2RX6	chr22	protein_coding	purinergic receptor P2X 6
ENSG00000112182.15	17.7924	-2.9567	0.831623	-3.55533	0.0003775	0.00223566	0.06	0.11	0.07	0.02	0.02	0	BACH2	chr6	protein_coding	BTB domain and CNC homolog 2
ENSG00000148798.11	843.261	-11.2609	1.09467	-10.287	8.06228e-25	5.33454e-23	13.27	16.84	8.69	0.01	0	0.01	INA	chr10	protein_coding	internexin neuronal intermediate filament protein alpha
ENSG00000177508.12	1032.15	-1.22241	0.361665	-3.37994	0.000725007	0.00398789	16.14	8.54	12.66	5.42	4.28	6.57	IRX3	chr16	protein_coding	iroquois homeobox 3
ENSG00000254979.5	3802.93	-9.69701	1.24492	-7.78924	6.74133e-15	1.82913e-13	74.08	77.51	102.56	0.01	0.02	0.27	RP11-872D17.8	chr11	protein_coding	--
ENSG00000146352.13	18.8368	-7.58984	1.42787	-5.31548	1.06375e-07	1.24465e-06	0.14	0.1	0.02	0	0	0	CLVS2	chr6	protein_coding	clavesin 2
ENSG00000181458.10	1421.52	-1.68146	0.373307	-4.50422	6.66156e-06	5.69492e-05	7.63	10.26	9.1	4.14	2.38	2.2	TMEM45A	chr3	protein_coding	transmembrane protein 45A
ENSG00000101384.12	8081.58	-2.362	0.59442	-3.97363	7.07869e-05	0.000490609	13.16	49.32	44.98	4.73	14.24	3.21	JAG1	chr20	protein_coding	jagged canonical Notch ligand 1
ENSG00000101977.21	1443.14	-9.03629	0.510166	-17.7124	3.36163e-70	2.37719e-67	16.43	15.96	10.45	0.03	0.02	0.03	MCF2	chrX	protein_coding	MCF.2 cell line derived transforming sequence
ENSG00000127561.15	89.0417	-1.66733	0.437039	-3.81505	0.000136156	0.00089514	1.04	0.79	1.18	0.46	0.21	0.29	SYNGR3	chr16	protein_coding	synaptogyrin 3
ENSG00000255152.8	82.2902	-1.10843	0.424582	-2.61063	0.00903754	0.0348374	0.54	0.56	0.94	0.28	0.36	0.33	MSH5-SAPCD1	chr6	protein_coding	MSH5-SAPCD1 readthrough (NMD candidate)
ENSG00000240038.7	30.8961	-1.37877	0.509366	-2.70683	0.00679286	0.0274296	0.2	0.13	0.13	0.06	0.06	0.06	AMY2B	chr1	protein_coding	amylase alpha 2B
ENSG00000130413.15	53.5236	-6.6674	0.941402	-7.08242	1.41657e-12	3.01558e-11	0.4	0.37	0.28	0	0.01	0	STK33	chr11	protein_coding	serine/threonine kinase 33
ENSG00000237499.7	26.6898	-2.07418	0.653052	-3.17613	0.00149253	0.0075322	0.25	0.29	0.23	0.1	0.08	0.02	WAKMAR2	chr6	lncRNA	wound and keratinocyte migration associated lncRNA 2
ENSG00000179148.10	49.4277	-1.58539	0.575289	-2.75582	0.00585457	0.0242821	0.31	0.57	0.58	0.06	0.26	0.2	ALOXE3	chr17	protein_coding	arachidonate lipoxygenase 3
ENSG00000013588.9	4822.78	-5.45725	0.498536	-10.9465	6.90294e-28	5.61894e-26	15.35	33.57	42.52	1.19	0.57	0.42	GPRC5A	chr12	protein_coding	G protein-coupled receptor class C group 5 member A
ENSG00000130558.20	10.5002	-4.85283	1.23661	-3.92429	8.69841e-05	0.000594313	0.07	0.09	0.08	0	0.01	0	OLFM1	chr9	protein_coding	olfactomedin 1
ENSG00000197646.8	621.47	-1.19742	0.425307	-2.81542	0.00487138	0.0208186	4.45	11.24	10.69	4.24	4.28	3.52	PDCD1LG2	chr9	protein_coding	programmed cell death 1 ligand 2
ENSG00000225345.3	6.85552	-6.13368	1.48388	-4.13354	3.57221e-05	0.000265121	0.12	0.22	0.18	0	0	0	SNX18P3	chr9	transcribed_unprocessed_pseudogene	sorting nexin 18 pseudogene 3
ENSG00000261659.2	33.4422	-1.52273	0.580171	-2.62462	0.0086746	0.0337073	0.17	0.33	0.53	0.13	0.11	0.14	LA16c-313D11.12	chr16	lncRNA	--
ENSG00000142156.16	12679.3	-3.2667	0.390832	-8.35831	6.36236e-17	2.07754e-15	71.19	126.42	111.27	11.91	7.7	13.62	COL6A1	chr21	protein_coding	collagen type VI alpha 1 chain
ENSG00000182103.5	7.72298	-6.30611	1.4966	-4.21364	2.5129e-05	0.000192961	0.04	0.14	0.11	0	0	0	FAM181B	chr11	protein_coding	family with sequence similarity 181 member B
ENSG00000111432.5	36.199	-7.56466	1.28517	-5.88612	3.95367e-09	5.59522e-08	0.48	0.42	0.75	0	0	0.01	FZD10	chr12	protein_coding	frizzled class receptor 10
ENSG00000162804.14	980.105	-1.96887	0.567642	-3.4685	0.000523367	0.00298244	1.71	4.02	2.66	0.28	0.53	1.4	SNED1	chr2	protein_coding	sushi, nidogen and EGF like domains 1
ENSG00000116996.10	40.3254	-8.68849	1.40959	-6.16386	7.09911e-10	1.09506e-08	0.12	0.8	1.48	0	0	0	ZP4	chr1	protein_coding	zona pellucida glycoprotein 4
ENSG00000133083.15	98.7073	-5.62751	0.603093	-9.33108	1.04793e-20	5.00288e-19	0.29	0.41	0.31	0	0.01	0.01	DCLK1	chr13	protein_coding	doublecortin like kinase 1
ENSG00000213058.3	41.8292	-6.86993	1.18366	-5.80397	6.47621e-09	8.95783e-08	10.47	5.09	2.16	0.07	0.11	0	RP4-765C7.2	chr1	processed_pseudogene	--
ENSG00000132026.15	9.09853	-4.63105	1.28423	-3.6061	0.000310839	0.00188578	0.15	0.09	0.24	0	0.01	0.01	RTBDN	chr19	protein_coding	retbindin
ENSG00000242147.3	230.018	-6.48057	1.349	-4.80399	1.55535e-06	1.49771e-05	2.67	2.04	1.76	0.07	0.01	0	LASTR	chr10	lncRNA	lncRNA associated with SART3 regulation of splicing
ENSG00000270412.1	5.53661	-5.82399	1.52381	-3.82198	0.000132383	0.000874146	0.53	0.62	0.75	0	0	0	RP11-92C4.6	chr9	lncRNA	--
ENSG00000125354.24	252.637	-1.91354	0.357965	-5.34561	9.01132e-08	1.06262e-06	1.56	1.49	1.75	0.58	0.39	0.35	SEPTIN6	chrX	protein_coding	septin 6
ENSG00000149485.19	10891.3	-1.01968	0.378644	-2.69299	0.00708148	0.0284277	31.85	23.31	52.21	20.33	19.16	15.08	FADS1	chr11	protein_coding	fatty acid desaturase 1
ENSG00000288542.1	1306.66	-1.74085	0.342584	-5.08152	3.74426e-07	4.04434e-06	26.64	24.56	34.23	7.57	11.67	7.22	RP11-350A18.2	chr13	lncRNA	--
ENSG00000163083.6	88.6826	-8.03214	1.18103	-6.80099	1.03901e-11	2.01817e-10	0.46	1.84	1.77	0	0	0.01	INHBB	chr2	protein_coding	inhibin subunit beta B
ENSG00000115109.14	1140.84	-1.38134	0.358779	-3.85011	0.000118062	0.000787861	5.48	4.57	3.46	1.24	1.99	2.09	EPB41L5	chr2	protein_coding	erythrocyte membrane protein band 4.1 like 5
ENSG00000283178.1	3.74799	-5.25856	1.66178	-3.1644	0.00155401	0.0078042	0.15	0.07	0.15	0	0	0	AL590763.16	chrX	unprocessed_pseudogene	--
ENSG00000123405.14	13.1945	-3.81299	0.936122	-4.07317	4.63772e-05	0.000334313	0.33	0.19	0.28	0	0.03	0.03	NFE2	chr12	protein_coding	nuclear factor, erythroid 2
ENSG00000065325.13	10.7447	-6.77865	1.39539	-4.8579	1.18639e-06	1.16725e-05	0.13	0.07	0.08	0	0	0	GLP2R	chr17	protein_coding	glucagon like peptide 2 receptor
ENSG00000164985.15	10219.1	-2.36116	0.362788	-6.50838	7.59664e-11	1.33259e-09	85.09	57.03	49.87	13.01	16.62	8.8	PSIP1	chr9	protein_coding	PC4 and SFRS1 interacting protein 1
ENSG00000204991.11	212.024	-1.32138	0.510065	-2.59062	0.0095804	0.0364852	0.93	0.94	0.97	0.31	0.15	0.69	SPIRE2	chr16	protein_coding	spire type actin nucleation factor 2
ENSG00000203999.9	78.7416	-2.12405	0.409855	-5.18245	2.18996e-07	2.43641e-06	0.65	0.45	0.69	0.15	0.14	0.13	LINC01270	chr20	lncRNA	long intergenic non-protein coding RNA 1270
ENSG00000130720.13	315.585	-6.97888	0.598593	-11.6588	2.06931e-31	2.06284e-29	2.79	3.93	4.82	0.01	0.02	0.06	FIBCD1	chr9	protein_coding	fibrinogen C domain containing 1
ENSG00000224287.2	406.49	-10.1924	1.07548	-9.4771	2.61452e-21	1.30031e-19	11.03	7.98	7.92	0	0.02	0.01	MSL3P1	chr2	transcribed_processed_pseudogene	MSL complex subunit 3 pseudogene 1
ENSG00000105246.6	143.966	-6.7515	1.60699	-4.20134	2.65339e-05	0.000202781	2.69	5.07	9.16	0	0	0.15	EBI3	chr19	protein_coding	Epstein-Barr virus induced 3
ENSG00000225518.3	32.9505	-1.87531	0.626875	-2.99153	0.00277583	0.0128481	0.71	0.65	1.06	0.08	0.19	0.39	LINC01703	chr1	lncRNA	long intergenic non-protein coding RNA 1703
ENSG00000287407.1	13.8853	-5.31781	1.21218	-4.38698	1.14935e-05	9.4098e-05	0.82	1.3	0.96	0.04	0	0.03	RP11-302L19.4	chr6	lncRNA	--
ENSG00000141510.18	3939.96	-1.87239	0.324831	-5.7642	8.20476e-09	1.12049e-07	25.7	24.66	31.54	5.96	8.21	8.86	TP53	chr17	protein_coding	tumor protein p53
ENSG00000074370.18	104.442	-8.20745	1.14079	-7.19452	6.2679e-13	1.3915e-11	0.33	0.78	1.13	0	0.01	0	ATP2A3	chr17	protein_coding	ATPase sarcoplasmic/endoplasmic reticulum Ca2+ transporting 3
ENSG00000229152.2	123.217	-2.987	0.466501	-6.40299	1.52361e-10	2.5653e-09	7.75	7.96	4.85	1.39	0.72	0.56	ANKRD10-IT1	chr13	lncRNA	ANKRD10 intronic transcript 1
ENSG00000179909.16	33.4593	-6.55631	1.12894	-5.80747	6.34226e-09	8.78868e-08	0.27	0.27	0.18	0	0.01	0	ZNF154	chr19	protein_coding	zinc finger protein 154
ENSG00000109911.19	1082.11	-1.60491	0.339338	-4.72954	2.25029e-06	2.09383e-05	2.07	1.32	1.14	0.56	0.5	0.46	ELP4	chr11	protein_coding	elongator acetyltransferase complex subunit 4
ENSG00000220785.7	14.8829	-4.83709	1.05307	-4.59332	4.36256e-06	3.86987e-05	0.3	0.19	0.24	0.01	0	0.01	MTMR9LP	chr1	transcribed_unprocessed_pseudogene	myotubularin related protein 9 like, pseudogene
ENSG00000165801.10	482.042	-1.43691	0.344305	-4.17335	3.00153e-05	0.00022633	2.2	2.35	1.9	1.07	0.68	0.7	ARHGEF40	chr14	protein_coding	Rho guanine nucleotide exchange factor 40
ENSG00000138378.19	53.7372	-2.16642	0.567636	-3.81656	0.000135325	0.000890714	0.28	0.38	0.77	0.06	0.12	0.14	STAT4	chr2	protein_coding	signal transducer and activator of transcription 4
ENSG00000177025.3	3.0775	-4.97662	1.72533	-2.88444	0.00392112	0.0173464	0.2	0.18	0.13	0	0	0	C19orf18	chr19	protein_coding	chromosome 19 open reading frame 18
ENSG00000173409.14	1215.43	-1.10986	0.379045	-2.92804	0.00341103	0.0153608	23.15	17.86	17.98	13.89	6.72	7.43	ARV1	chr1	protein_coding	ARV1 homolog, fatty acid homeostasis modulator
ENSG00000120658.13	436.298	-2.51236	0.305658	-8.21953	2.04309e-16	6.46616e-15	6.53	5.62	5.87	1.05	1.11	1.09	ENOX1	chr13	protein_coding	ecto-NOX disulfide-thiol exchanger 1
ENSG00000287263.1	67.3402	-6.23097	0.772262	-8.06847	7.11857e-16	2.15068e-14	0.86	0.72	0.66	0.02	0.02	0	CTD-2201E18.8	chr5	lncRNA	--
ENSG00000243649.9	20.9894	-3.36247	0.721343	-4.66141	3.14055e-06	2.85183e-05	0.14	0.21	0.26	0.02	0.02	0.03	CFB	chr6	protein_coding	complement factor B
ENSG00000136161.13	229.939	-1.60002	0.376495	-4.24977	2.13991e-05	0.000166577	2.56	2.81	1.95	0.95	1	0.57	RCBTB2	chr13	protein_coding	RCC1 and BTB domain containing protein 2
ENSG00000230882.1	82.3238	-5.80389	0.738074	-7.86356	3.73356e-15	1.0392e-13	0.64	0.84	1.97	0.01	0.04	0.01	AC005077.14	chr7	processed_pseudogene	--
ENSG00000262228.3	5.44081	-3.21664	1.22818	-2.61903	0.00881807	0.0341451	0.09	0.15	0.17	0.01	0.02	0.01	RP11-676J12.4	chr17	lncRNA	--
ENSG00000279491.1	14.434	-3.11435	0.864081	-3.60423	0.000313078	0.00189581	0.26	0.27	0.61	0.04	0.09	0.01	RP11-810P12.7	chr11	TEC	--
ENSG00000203565.3	2.65809	-4.7625	1.80496	-2.63856	0.00832579	0.0325677	0.1	0.04	0.06	0	0	0	RP13-259N13.2	chr10	lncRNA	--
ENSG00000158373.8	253.643	-2.09126	0.61585	-3.39574	0.000684444	0.00378317	20.38	7.09	8.59	2.82	5.24	0.66	H2BC5	chr6	protein_coding	H2B clustered histone 5
ENSG00000079335.20	277.802	-1.83222	0.40882	-4.48172	7.40428e-06	6.24959e-05	2.26	1.66	1.12	0.61	0.54	0.31	CDC14A	chr1	protein_coding	cell division cycle 14A
ENSG00000237276.8	12.6163	-2.20565	0.768874	-2.86868	0.00412189	0.0180659	0.21	0.19	0.39	0.06	0.06	0.05	ANO7L1	chr1	transcribed_unprocessed_pseudogene	anoctamin 7 like 1 (pseudogene)
ENSG00000276900.1	32.7923	-7.42061	1.29719	-5.72053	1.06193e-08	1.43208e-07	1.03	0.45	0.9	0	0	0.01	RP11-467L13.7	chr12	lncRNA	--
ENSG00000154734.16	775.123	-1.73794	0.594877	-2.92152	0.0034833	0.0156551	1.82	5.33	4.95	1.79	0.33	1.63	ADAMTS1	chr21	protein_coding	ADAM metallopeptidase with thrombospondin type 1 motif 1
ENSG00000154277.13	4.30822	-4.45171	1.5655	-2.84364	0.0044601	0.0192831	0.09	0.09	0.11	0	0	0.01	UCHL1	chr4	protein_coding	ubiquitin C-terminal hydrolase L1
ENSG00000162194.12	150.725	-1.91252	0.390962	-4.89183	9.99004e-07	9.99843e-06	1.9	1.58	1.84	0.42	0.71	0.35	LBHD1	chr11	protein_coding	LBH domain containing 1
ENSG00000111269.3	1491.5	-1.10321	0.385591	-2.8611	0.00422176	0.0184429	17.54	13.58	8.09	5.86	8.13	4.8	CREBL2	chr12	protein_coding	cAMP responsive element binding protein like 2
ENSG00000011105.14	2764.96	-1.24785	0.441232	-2.82811	0.00468238	0.0201058	9.16	11.15	21.85	8.83	4.88	4.68	TSPAN9	chr12	protein_coding	tetraspanin 9
ENSG00000182912.6	7.43917	-2.44803	0.988511	-2.47648	0.0132686	0.0479105	0.09	0.09	0.13	0.01	0.01	0.04	TSPEAR-AS2	chr21	lncRNA	TSPEAR antisense RNA 2
ENSG00000090238.12	53.6512	-2.01778	0.578801	-3.48613	0.000490061	0.00281533	0.62	0.32	1.11	0.1	0.17	0.24	YPEL3	chr16	protein_coding	yippee like 3
ENSG00000166922.8	2067.32	-4.27201	0.680293	-6.27966	3.39319e-10	5.44957e-09	16.3	45.39	71.1	5.29	1.28	0.64	SCG5	chr15	protein_coding	secretogranin V
ENSG00000056558.11	305.363	-2.22398	0.42131	-5.27874	1.30073e-07	1.50098e-06	2.73	2.88	2.82	0.96	0.57	0.34	TRAF1	chr9	protein_coding	TNF receptor associated factor 1
ENSG00000232386.9	13.6621	-7.12724	1.37335	-5.18967	2.10669e-07	2.35885e-06	0.29	0.45	0.63	0	0	0	RP11-66B24.2	chr15	lncRNA	--
ENSG00000278934.1	2.793	-4.83526	1.76758	-2.73553	0.006228	0.0255176	0.05	0.03	0.05	0	0	0	CTD-2006M22.2	chr3	TEC	--
ENSG00000164117.14	1027.63	-1.5753	0.464875	-3.38866	0.000702359	0.00387651	24.05	15.26	13.35	4.67	10.49	3.1	FBXO8	chr4	protein_coding	F-box protein 8
ENSG00000248871.1	115.946	-3.76215	0.443442	-8.48397	2.17633e-17	7.56499e-16	3.24	2.48	3.26	0.24	0.13	0.29	TNFSF12-TNFSF13	chr17	protein_coding	TNFSF12-TNFSF13 readthrough
ENSG00000231205.11	90.91	-7.98702	1.10679	-7.21637	5.33942e-13	1.19158e-11	1.1	0.67	0.51	0	0.01	0	ZNF826P	chr19	transcribed_unprocessed_pseudogene	zinc finger protein 826, pseudogene
ENSG00000158825.6	387.759	-4.1745	0.483741	-8.62963	6.15493e-18	2.24645e-16	14.52	15.27	37.32	1.64	1.4	0.83	CDA	chr1	protein_coding	cytidine deaminase
ENSG00000057657.17	836.933	-3.98218	0.649103	-6.13489	8.52171e-10	1.30384e-08	2.91	6.63	7.77	0.45	0.66	0.06	PRDM1	chr6	protein_coding	PR/SET domain 1
ENSG00000263063.1	6.7069	-4.28327	1.42852	-2.9984	0.002714	0.012598	0.34	0.12	0.62	0	0	0.05	RP11-388C12.1	chr17	lncRNA	--
ENSG00000080573.7	7433.77	-9.06619	0.425733	-21.2955	1.25014e-100	5.6579e-97	33.76	64.73	64.23	0.09	0.09	0.13	COL5A3	chr19	protein_coding	collagen type V alpha 3 chain
ENSG00000102996.5	644.364	-1.81422	0.583299	-3.11028	0.0018691	0.00911355	4.79	4.41	8.62	1.75	0.42	2.98	MMP15	chr16	protein_coding	matrix metallopeptidase 15
ENSG00000173320.12	145.7	-2.61931	0.540453	-4.84651	1.25651e-06	1.23195e-05	0.87	0.48	0.34	0.17	0.05	0.06	STOX2	chr4	protein_coding	storkhead box 2
ENSG00000131746.13	1914.76	-6.55105	0.645407	-10.1503	3.30506e-24	2.04345e-22	6.92	20.57	30.15	0.04	0.31	0.29	TNS4	chr17	protein_coding	tensin 4
ENSG00000155254.13	2748.39	-2.19271	0.402845	-5.44306	5.23735e-08	6.389e-07	31.7	33.54	35.15	9.33	3.93	9.26	MARVELD1	chr10	protein_coding	MARVEL domain containing 1
ENSG00000163545.11	163.139	-2.29528	0.606673	-3.78338	0.000154712	0.00100458	0.61	1.59	3.74	0.64	0.28	0.33	NUAK2	chr1	protein_coding	NUAK family kinase 2
ENSG00000169047.6	2461.83	-2.25474	0.337577	-6.67918	2.40276e-11	4.47599e-10	7.81	9.95	12.63	1.92	2.43	2.25	IRS1	chr2	protein_coding	insulin receptor substrate 1
ENSG00000107372.13	4448.08	-1.11566	0.34822	-3.2039	0.00135581	0.0069194	26.27	24.11	14.49	11.32	11.07	8.45	ZFAND5	chr9	protein_coding	zinc finger AN1-type containing 5
ENSG00000169446.6	3612.91	-1.05802	0.384814	-2.74945	0.00596963	0.0246554	27.2	27.47	16.07	16.3	9.29	9.43	MMGT1	chrX	protein_coding	membrane magnesium transporter 1
ENSG00000108309.14	9.81424	-4.25472	1.1587	-3.67197	0.000240692	0.00149715	0.08	0.09	0.12	0	0	0.01	RUNDC3A	chr17	protein_coding	RUN domain containing 3A
ENSG00000140057.9	137.806	-4.71318	0.461385	-10.2153	1.69366e-24	1.07055e-22	1.52	1.06	1.45	0.05	0.04	0.07	AK7	chr14	protein_coding	adenylate kinase 7
ENSG00000149970.16	52.3177	-5.57417	0.760026	-7.33418	2.23077e-13	5.14054e-12	0.11	0.07	0.05	0	0	0	CNKSR2	chrX	protein_coding	connector enhancer of kinase suppressor of Ras 2
ENSG00000162520.15	341.335	-6.04998	0.567742	-10.6562	1.6309e-26	1.19051e-24	2.1	6.84	4.4	0.11	0.04	0.06	SYNC	chr1	protein_coding	syncoilin, intermediate filament protein
ENSG00000013297.12	68.7904	-4.65414	0.665332	-6.99521	2.64863e-12	5.46861e-11	1.3	0.59	0.44	0.06	0.03	0.01	CLDN11	chr3	protein_coding	claudin 11
ENSG00000227477.1	18.0998	-2.31688	0.657647	-3.52299	0.000426707	0.00248672	0.41	0.31	0.37	0.05	0.11	0.07	STK4-AS1	chr20	lncRNA	STK4 antisense RNA 1 (head to head)
ENSG00000185920.17	621.445	-2.0262	0.328469	-6.16864	6.88819e-10	1.06689e-08	1.47	1.59	1.29	0.33	0.46	0.31	PTCH1	chr9	protein_coding	patched 1
ENSG00000136854.24	1582.8	-1.59347	0.460153	-3.46292	0.000534353	0.00303969	5.07	5.87	8.09	1.87	1.09	3.48	STXBP1	chr9	protein_coding	syntaxin binding protein 1
ENSG00000258777.1	57.4371	-2.54043	0.469248	-5.41383	6.16915e-08	7.47332e-07	3.42	4.35	3.44	0.58	0.94	0.52	HIF1A-AS1	chr14	lncRNA	HIF1A antisense RNA 1
ENSG00000229809.9	118.261	-2.64189	0.412245	-6.40855	1.46915e-10	2.481e-09	2.37	1.83	2.49	0.32	0.54	0.27	ZNF688	chr16	protein_coding	zinc finger protein 688
ENSG00000183242.12	52.3755	-6.65819	0.948045	-7.02307	2.17042e-12	4.51835e-11	0.46	0.41	0.54	0.01	0	0	WT1-AS	chr11	lncRNA	WT1 antisense RNA
ENSG00000170442.12	1238.7	-7.31085	0.567564	-12.8811	5.75186e-38	8.1861e-36	14.25	17.97	43.72	0.22	0.05	0.21	KRT86	chr12	protein_coding	keratin 86
ENSG00000198807.13	147.984	-1.51633	0.37384	-4.05608	4.99037e-05	0.000357478	0.94	0.95	1.01	0.45	0.26	0.34	PAX9	chr14	protein_coding	paired box 9
ENSG00000129038.16	2668.85	-1.7827	0.393012	-4.53599	5.73328e-06	4.96321e-05	27.58	28.16	29.62	13.07	5.47	7.03	LOXL1	chr15	protein_coding	lysyl oxidase like 1
ENSG00000143867.7	57.61	-6.77475	0.940814	-7.20094	5.97997e-13	1.3319e-11	0.46	0.53	0.63	0	0.01	0	OSR1	chr2	protein_coding	odd-skipped related transcription factor 1
ENSG00000285437.1	18.1755	-3.01725	0.73272	-4.11787	3.82384e-05	0.00028137	0.11	0.13	0.09	0.01	0.01	0.02	POLR2J3	chr7	protein_coding	RNA polymerase II subunit J3
ENSG00000157150.5	187.669	-8.5136	0.92175	-9.23635	2.5506e-20	1.17312e-18	6.73	7.68	9.08	0.02	0	0.04	TIMP4	chr3	protein_coding	TIMP metallopeptidase inhibitor 4
ENSG00000064763.11	198.46	-2.69196	0.480096	-5.60713	2.05704e-08	2.67062e-07	2.41	1.47	0.93	0.15	0.4	0.22	FAR2	chr12	protein_coding	fatty acyl-CoA reductase 2
ENSG00000117859.19	4299.46	-1.05379	0.30582	-3.44577	0.000569439	0.00321744	15.28	14.62	12.56	8.3	6.99	5.81	OSBPL9	chr1	protein_coding	oxysterol binding protein like 9
ENSG00000129422.14	96.5492	-2.34186	0.434189	-5.39364	6.90438e-08	8.27538e-07	0.4	0.27	0.34	0.05	0.06	0.1	MTUS1	chr8	protein_coding	microtubule associated scaffold protein 1
ENSG00000205236.6	29.6926	-3.97693	0.669307	-5.94187	2.81796e-09	4.05389e-08	0.42	0.34	0.41	0.01	0.04	0.02	RP11-514P8.6	chr7	protein_coding	--
ENSG00000154118.13	19.6772	-6.68211	1.3196	-5.06375	4.11085e-07	4.40874e-06	0.13	0.19	0.14	0	0	0	JPH3	chr16	protein_coding	junctophilin 3
ENSG00000081277.13	164.816	-7.08997	0.689684	-10.28	8.66953e-25	5.71961e-23	1.37	1.58	1	0	0.01	0.02	PKP1	chr1	protein_coding	plakophilin 1
ENSG00000237550.5	2145.67	-4.8216	0.345812	-13.9428	3.47916e-44	7.2898e-42	138.73	115.67	180.5	4.1	6.15	5.6	RPL9P9	chr15	transcribed_processed_pseudogene	--
ENSG00000109762.16	1871.25	-1.32339	0.317294	-4.17085	3.03465e-05	0.000228371	14.39	13.78	11.48	5.89	6.32	4.17	SNX25	chr4	protein_coding	sorting nexin 25
ENSG00000141560.15	2224.41	-1.46274	0.38203	-3.82886	0.000128739	0.000853817	25.01	26.05	32.14	12.25	6.18	12.55	FN3KRP	chr17	protein_coding	fructosamine 3 kinase related protein
ENSG00000105255.11	311.386	-1.41176	0.395102	-3.57316	0.000352699	0.00210531	3.5	3.17	4.25	1.93	1.49	0.83	FSD1	chr19	protein_coding	fibronectin type III and SPRY domain containing 1
ENSG00000135925.9	12.5724	-2.08418	0.800577	-2.60335	0.00923174	0.0354327	0.12	0.19	0.22	0.03	0.01	0.07	WNT10A	chr2	protein_coding	Wnt family member 10A
ENSG00000183255.12	6156.1	-1.12989	0.296002	-3.81716	0.000134997	0.000889073	66.75	53.31	60.01	25.67	33.55	25.48	PTTG1IP	chr21	protein_coding	PTTG1 interacting protein
ENSG00000237977.1	32.8018	-5.56102	0.998669	-5.56843	2.57048e-08	3.29001e-07	0.82	3.26	4.36	0	0.07	0.11	EIF4HP2	chr22	processed_pseudogene	eukaryotic translation initiation factor 4H pseudogene 2
ENSG00000169062.15	1143.29	-1.03077	0.28553	-3.61003	0.000306162	0.0018599	6.96	6.21	6.9	3.28	3.45	3.38	UPF3A	chr13	protein_coding	UPF3A regulator of nonsense mediated mRNA decay
ENSG00000243836.5	12.1363	-6.95632	1.38451	-5.0244	5.04996e-07	5.32257e-06	0.3	0.43	0.6	0	0	0	WDR86-AS1	chr7	lncRNA	WDR86 antisense RNA 1
ENSG00000133103.17	745.491	-1.62645	0.307083	-5.29646	1.1807e-07	1.37086e-06	4.23	3.38	2.95	1.17	1.23	1.11	COG6	chr13	protein_coding	component of oligomeric golgi complex 6
ENSG00000124191.18	972.682	-1.48818	0.411707	-3.61466	0.000300746	0.00183093	8.53	10.57	14.06	2.38	5.78	4.11	TOX2	chr20	protein_coding	TOX high mobility group box family member 2
ENSG00000259523.1	47.8019	-1.71395	0.592458	-2.89294	0.00381649	0.0169606	0.85	1.18	1.72	0.37	0.71	0.15	RP11-680F8.3	chr15	lncRNA	--
ENSG00000265458.2	54.5287	-1.38256	0.443622	-3.11653	0.0018299	0.00894166	1.7	1.69	2	0.53	0.7	0.89	NARF-AS2	chr17	lncRNA	NARF antisense RNA 2
ENSG00000198910.14	5757.09	-9.97008	0.483276	-20.6302	1.47016e-94	4.15854e-91	31.89	41.02	45.44	0.02	0.02	0.07	L1CAM	chrX	protein_coding	L1 cell adhesion molecule
ENSG00000165923.16	42.3587	-2.12813	0.473328	-4.49609	6.92129e-06	5.88804e-05	0.33	0.29	0.32	0.06	0.09	0.07	AGBL2	chr11	protein_coding	AGBL carboxypeptidase 2
ENSG00000114993.17	671.969	-1.68906	0.33322	-5.06889	4.00132e-07	4.29739e-06	4.45	4.01	6.39	1.64	1.57	1.53	RTKN	chr2	protein_coding	rhotekin
ENSG00000171403.10	13.0315	-7.0592	1.39011	-5.07815	3.81123e-07	4.10883e-06	0.16	0.28	0.41	0	0	0	KRT9	chr17	protein_coding	keratin 9
ENSG00000132688.11	22.3362	-4.99258	0.915653	-5.45247	4.96737e-08	6.07932e-07	0.21	0.2	0.17	0.01	0	0	NES	chr1	protein_coding	nestin
ENSG00000169067.4	27.4309	-7.16253	1.30665	-5.48159	4.21528e-08	5.21528e-07	0.31	0.52	0.63	0.01	0	0	ACTBL2	chr5	protein_coding	actin beta like 2
ENSG00000109536.12	1659.74	-1.23664	0.289122	-4.27721	1.8925e-05	0.000148751	35.03	34.93	37.85	16.21	16.88	14.15	FRG1	chr4	protein_coding	FSHD region gene 1
ENSG00000011465.18	49361.5	-7.4742	0.391994	-19.0671	4.73487e-81	5.95252e-78	176.99	226.07	164.5	1.07	0.68	1.52	DCN	chr12	protein_coding	decorin
ENSG00000250657.1	13.9317	-7.15581	1.35431	-5.28372	1.26586e-07	1.46448e-06	0.98	1.23	0.86	0	0	0	RP11-1E6.1	chr4	lncRNA	--
ENSG00000287670.1	6.71222	-6.0994	1.48978	-4.09417	4.2368e-05	0.000308279	0.42	0.19	0.23	0	0	0	RP11-1378G18.2	chr2	lncRNA	--
ENSG00000262209.3	19.4661	-2.45716	0.683765	-3.59358	0.000326171	0.0019651	0.2	0.14	0.18	0.05	0.03	0.01	PCDHGB3	chr5	protein_coding	protocadherin gamma subfamily B, 3
ENSG00000145358.6	31.2744	-2.29931	0.632432	-3.63566	0.000277273	0.00170131	0.77	0.32	0.24	0.1	0.05	0.11	DDIT4L	chr4	protein_coding	DNA damage inducible transcript 4 like
ENSG00000249406.3	42.9328	-5.26855	0.771752	-6.82675	8.68628e-12	1.70479e-10	0.62	0.96	0.81	0.03	0.04	0	RP11-893F2.5	chr17	lncRNA	--
ENSG00000152611.12	3.27219	-5.06297	1.71392	-2.95404	0.00313647	0.0142922	0.22	0.11	0.1	0	0	0	CAPSL	chr5	protein_coding	calcyphosine like
ENSG00000245281.8	26.1332	-1.86431	0.588145	-3.16981	0.00152538	0.00767743	0.43	0.22	0.2	0.1	0.06	0.07	CTD-2547L16.1	chr8	lncRNA	--
ENSG00000170961.7	5100.17	-9.55049	0.545158	-17.5187	1.03069e-68	6.66388e-66	35.71	65.55	77.57	0.16	0.06	0.03	HAS2	chr8	protein_coding	hyaluronan synthase 2
ENSG00000147383.11	1507.19	-1.67045	0.466602	-3.58004	0.000343538	0.00205823	24.56	25.64	36	11.28	3.77	12.67	NSDHL	chrX	protein_coding	NAD(P) dependent steroid dehydrogenase-like
ENSG00000135074.16	1067.99	-6.60989	0.568897	-11.6188	3.30866e-31	3.25529e-29	4.24	8.71	7.44	0.12	0.01	0.09	ADAM19	chr5	protein_coding	ADAM metallopeptidase domain 19
ENSG00000136943.12	73.0431	-1.43203	0.436712	-3.27911	0.00104134	0.00549799	0.4	0.35	0.34	0.2	0.1	0.11	CTSV	chr9	protein_coding	cathepsin V
ENSG00000270332.2	20.486	-2.77532	0.725276	-3.82657	0.000129942	0.000859533	0.13	0.11	0.1	0.02	0.03	0	SMC2-DT	chr9	lncRNA	SMC2 divergent transcript
ENSG00000254951.7	2.81128	-4.84402	1.87483	-2.58371	0.00977434	0.0371051	0.03	0.01	0.11	0	0	0	RP11-494M8.4	chr11	lncRNA	--
ENSG00000117226.12	458.241	-2.38741	0.654594	-3.64716	0.000265154	0.00163416	5.32	4.62	3.57	0.53	2.03	0.15	GBP3	chr1	protein_coding	guanylate binding protein 3
ENSG00000243477.6	297.911	-1.07939	0.347848	-3.10304	0.00191546	0.00930747	5.5	3.59	4.9	2.03	2.88	1.91	NAA80	chr3	protein_coding	N-alpha-acetyltransferase 80, NatH catalytic subunit
ENSG00000076344.16	14.1776	-4.53459	1.13584	-3.99228	6.54421e-05	0.000457065	0.08	0.1	0.24	0	0.02	0	RGS11	chr16	protein_coding	regulator of G protein signaling 11
ENSG00000138744.16	607.665	-1.15209	0.360543	-3.19545	0.00139615	0.00711085	4.86	4.66	4.75	3.01	1.52	2.07	NAAA	chr4	protein_coding	N-acylethanolamine acid amidase
ENSG00000257956.1	17.9845	-5.63403	1.19317	-4.72189	2.33662e-06	2.1688e-05	1.33	2.55	2.91	0.07	0.1	0	NOP56P3	chr12	processed_pseudogene	NOP56 ribonucleoprotein pseudogene 3
ENSG00000274215.1	3.8446	-4.28159	1.6006	-2.675	0.00747292	0.0297562	0.3	0.28	0.35	0	0	0.03	CTD-2313J17.6	chr15	lncRNA	--
ENSG00000287824.1	6.37652	-6.02595	1.51237	-3.98443	6.76413e-05	0.000470681	0.37	0.2	0.14	0	0	0	RP11-459F1.4	chr6	lncRNA	--
ENSG00000066735.15	14.5893	-6.24448	1.34273	-4.65058	3.31001e-06	2.99369e-05	0.14	0.08	0.1	0	0	0	KIF26A	chr14	protein_coding	kinesin family member 26A
ENSG00000136108.15	4813.58	-1.34461	0.521314	-2.57927	0.00990092	0.0374725	65.22	34.68	15.87	20.21	19.12	7.3	CKAP2	chr13	protein_coding	cytoskeleton associated protein 2
ENSG00000111186.13	405.989	-8.04903	0.660505	-12.1862	3.68312e-34	4.49589e-32	3.15	5.7	5.36	0.04	0	0.01	WNT5B	chr12	protein_coding	Wnt family member 5B
ENSG00000166326.7	14833.9	-1.09915	0.295563	-3.71883	0.000200145	0.00127043	37.52	43.08	35.06	17.55	18.86	19.33	TRIM44	chr11	protein_coding	tripartite motif containing 44
ENSG00000148700.15	1164.19	-2.87724	0.566009	-5.08338	3.70782e-07	4.00881e-06	10.54	8.11	5.03	1.8	1.28	0.26	ADD3	chr10	protein_coding	adducin 3
ENSG00000125304.10	5017.41	-1.15417	0.347882	-3.3177	0.000907631	0.00487857	36.14	35.82	21.56	17.38	12.91	13	TM9SF2	chr13	protein_coding	transmembrane 9 superfamily member 2
ENSG00000171533.12	40.6764	-2.29103	0.564449	-4.05888	4.93084e-05	0.000353661	0.27	0.35	0.18	0.08	0.02	0.06	MAP6	chr11	protein_coding	microtubule associated protein 6
ENSG00000267577.1	48.5752	-4.74826	0.637604	-7.44703	9.54659e-14	2.32041e-12	1.18	1.35	1.74	0.05	0.07	0.05	DNAAF3-AS1	chr19	lncRNA	DNAAF3 antisense RNA 1
ENSG00000142178.9	211.991	-3.83701	0.441923	-8.68254	3.87033e-18	1.44763e-16	1.18	1.94	2.55	0.13	0.12	0.16	SIK1	chr21	protein_coding	salt inducible kinase 1
ENSG00000277559.1	120.799	-1.97131	0.407023	-4.84324	1.27738e-06	1.24863e-05	3.09	3.25	3.58	1.23	0.63	0.73	RP11-434E6.4	chr16	lncRNA	--
ENSG00000163736.4	2.56967	-4.7194	1.84311	-2.56056	0.0104503	0.0391588	0.08	0.16	0.05	0	0	0	PPBP	chr4	protein_coding	pro-platelet basic protein
ENSG00000269837.1	86.6173	-9.79112	1.27632	-7.67139	1.70139e-14	4.45095e-13	0.98	1.25	2.25	0	0	0	IPO5P1	chr19	transcribed_processed_pseudogene	importin 5 pseudogene 1
ENSG00000177380.14	267.471	-2.21464	0.521409	-4.24741	2.16252e-05	0.000168108	1.87	1.52	1.88	0.22	0.19	0.74	PPFIA3	chr19	protein_coding	PTPRF interacting protein alpha 3
ENSG00000235454.1	66.5361	-1.86596	0.518312	-3.60008	0.000318123	0.00192327	3.54	2.56	1.03	0.6	0.76	0.65	HAUS6P3	chr7	processed_pseudogene	HAUS augmin like complex subunit 6 pseudogene 3
ENSG00000185442.13	31.0621	-2.50102	0.603416	-4.14477	3.40149e-05	0.000253449	0.33	0.22	0.33	0.03	0.1	0.04	FAM174B	chr15	protein_coding	family with sequence similarity 174 member B
ENSG00000272602.6	66.9424	-7.01717	0.967031	-7.2564	3.97515e-13	8.93283e-12	1.2	0.85	0.51	0.01	0	0.01	ZNF595	chr4	protein_coding	zinc finger protein 595
ENSG00000115290.10	23.1861	-4.98088	0.901122	-5.52742	3.24977e-08	4.10374e-07	0.3	0.4	0.42	0.01	0.03	0.01	GRB14	chr2	protein_coding	growth factor receptor bound protein 14
ENSG00000173727.12	230.823	-2.19602	0.388672	-5.65006	1.60395e-08	2.10777e-07	7.43	3.93	4.86	1.06	1.6	0.98	CMB9-22P13.1	chr11	transcribed_unprocessed_pseudogene	--
ENSG00000162409.11	36.7343	-7.58535	1.28837	-5.88753	3.92006e-09	5.55113e-08	0.29	0.15	0.15	0	0	0	PRKAA2	chr1	protein_coding	protein kinase AMP-activated catalytic subunit alpha 2
ENSG00000155970.12	203.333	-10.0595	1.26616	-7.94483	1.94451e-15	5.59827e-14	2.9	2.61	1.14	0	0	0	MICU3	chr8	protein_coding	mitochondrial calcium uptake family member 3
ENSG00000273238.3	28.6946	-7.22575	1.32159	-5.46746	4.56531e-08	5.61595e-07	1.02	0.35	0.44	0.01	0	0	TMEM271	chr4	protein_coding	transmembrane protein 271
ENSG00000138801.9	3033.66	-1.2076	0.289962	-4.16467	3.11802e-05	0.000234178	35.08	31.54	31.1	16.42	14.3	12.86	PAPSS1	chr4	protein_coding	3'-phosphoadenosine 5'-phosphosulfate synthase 1
ENSG00000129680.16	3180.25	-1.15024	0.295105	-3.89775	9.70901e-05	0.000658194	15.23	15.32	17.26	7.43	6.75	7.99	MAP7D3	chrX	protein_coding	MAP7 domain containing 3
ENSG00000121440.15	156.552	-9.6809	1.2412	-7.79961	6.21009e-15	1.69107e-13	1.58	1.24	1.02	0	0.01	0	PDZRN3	chr3	protein_coding	PDZ domain containing ring finger 3
ENSG00000101986.12	1557.83	-3.57798	0.384888	-9.29616	1.45603e-20	6.90746e-19	14.85	15.28	20.76	1.44	0.95	1.97	ABCD1	chrX	protein_coding	ATP binding cassette subfamily D member 1
ENSG00000137501.17	112.808	-5.39616	0.566143	-9.53145	1.55103e-21	7.88724e-20	0.73	0.34	0.42	0.01	0.01	0.01	SYTL2	chr11	protein_coding	synaptotagmin like 2
ENSG00000178882.15	1320.52	-13.7214	1.25228	-10.9571	6.14181e-28	5.01744e-26	12.29	23.72	23.4	0	0	0	RFLNA	chr12	protein_coding	refilin A
ENSG00000274180.1	70.9607	-2.04496	0.45532	-4.49127	7.07998e-06	6.00498e-05	0.53	0.58	0.63	0.1	0.12	0.21	NATD1	chr17	protein_coding	N-acetyltransferase domain containing 1
ENSG00000130958.13	61.0481	-9.2862	1.25558	-7.39596	1.40387e-13	3.31609e-12	0.95	0.74	0.71	0	0	0	SLC35D2	chr9	protein_coding	solute carrier family 35 member D2
ENSG00000284526.1	37.5989	-2.99723	0.589612	-5.08339	3.70754e-07	4.00881e-06	0.19	0.38	0.31	0.05	0.02	0.04	RP11-666A8.13	chr17	protein_coding	--
ENSG00000052126.15	1282.98	-4.98286	0.463211	-10.7572	5.47962e-27	4.16102e-25	6.97	4.76	3.25	0.16	0.25	0.08	PLEKHA5	chr12	protein_coding	pleckstrin homology domain containing A5
ENSG00000094796.5	6.9259	-6.14681	1.59094	-3.86364	0.000111709	0.00074913	0.05	0.16	0.43	0	0	0	KRT31	chr17	protein_coding	keratin 31
ENSG00000123965.13	18.0107	-1.9636	0.654298	-3.00107	0.0026903	0.0125043	1.49	0.89	1.81	0.29	0.45	0.37	PMS2P5	chr7	unprocessed_pseudogene	PMS1 homolog 2, mismatch repair system component pseudogene 5
ENSG00000152939.17	25.364	-2.79446	0.65158	-4.28874	1.79693e-05	0.00014188	0.27	0.21	0.14	0.01	0.03	0.05	MARVELD2	chr5	protein_coding	MARVEL domain containing 2
ENSG00000180071.20	30.3419	-8.27877	1.30559	-6.34104	2.28226e-10	3.74513e-09	0.28	0.39	0.19	0	0	0	ANKRD18A	chr9	protein_coding	ankyrin repeat domain 18A
ENSG00000101665.10	630.966	-1.39937	0.362853	-3.85657	0.000114991	0.00076918	4.62	6.8	5.89	1.91	1.98	2.88	SMAD7	chr18	protein_coding	SMAD family member 7
ENSG00000198216.12	35.7428	-6.08927	0.995964	-6.11395	9.71967e-10	1.48212e-08	0.07	0.14	0.08	0	0	0	CACNA1E	chr1	protein_coding	calcium voltage-gated channel subunit alpha1 E
ENSG00000164484.12	368.391	-11.8797	1.24068	-9.57516	1.01702e-21	5.2424e-20	2.78	3.92	2.7	0	0	0	TMEM200A	chr6	protein_coding	transmembrane protein 200A
ENSG00000165949.12	253.148	-3.89594	0.38769	-10.0491	9.27026e-24	5.57917e-22	2.7	2.59	3.3	0.13	0.25	0.21	IFI27	chr14	protein_coding	interferon alpha inducible protein 27
ENSG00000283445.1	2.83112	-4.85263	1.79613	-2.70172	0.00689815	0.0277903	0.05	0.01	0.03	0	0	0	RP11-63G10.4	chr1	lncRNA	--
ENSG00000274049.4	659.747	-1.14353	0.445459	-2.56708	0.0102559	0.0385466	7.49	9.85	15.94	3.36	4.53	7.62	INO80B-WBP1	chr2	protein_coding	INO80B-WBP1 readthrough (NMD candidate)
ENSG00000249679.2	21.3561	-2.99101	0.790151	-3.78537	0.000153483	0.000997175	0.09	0.11	0.31	0.01	0.04	0.02	RP11-279O9.4	chr4	lncRNA	--
ENSG00000160584.17	1459.39	-1.33706	0.318156	-4.20252	2.63962e-05	0.000201797	3.89	5.24	5.18	1.81	2.12	1.95	SIK3	chr11	protein_coding	SIK family kinase 3
ENSG00000179954.16	38.1163	-6.75949	1.14241	-5.91686	3.28142e-09	4.70268e-08	0.16	0.3	0.31	0	0.01	0	SSC5D	chr19	protein_coding	scavenger receptor cysteine rich family member with 5 domains
ENSG00000150457.9	1306.92	-1.6191	0.358007	-4.52254	6.11007e-06	5.26122e-05	6.42	9.46	10.34	3.34	3.32	2.23	LATS2	chr13	protein_coding	large tumor suppressor kinase 2
ENSG00000083857.14	27334.5	-1.45582	0.382171	-3.80936	0.000139328	0.000913874	53.69	72.62	58.9	33.93	16.5	19.49	FAT1	chr4	protein_coding	FAT atypical cadherin 1
ENSG00000119630.14	45.763	-1.51748	0.525692	-2.88663	0.00389395	0.0172405	0.39	0.22	0.29	0.08	0.07	0.16	PGF	chr14	protein_coding	placental growth factor
ENSG00000168765.17	405.783	-1.984	0.348307	-5.69614	1.22547e-08	1.63606e-07	2.37	2.58	3.54	0.78	0.63	0.8	GSTM4	chr1	protein_coding	glutathione S-transferase mu 4
ENSG00000144730.19	8.37756	-3.41425	1.07325	-3.18121	0.00146659	0.00742451	0.06	0.03	0.03	0	0.01	0	IL17RD	chr3	protein_coding	interleukin 17 receptor D
ENSG00000206535.8	160.711	-1.0258	0.360271	-2.8473	0.00440914	0.0191029	2.83	2.42	3.24	1.7	1.51	1.1	LNP1	chr3	protein_coding	leukemia NUP98 fusion partner 1
ENSG00000267530.3	155.208	-2.91509	0.399501	-7.29684	2.94604e-13	6.70683e-12	2.94	4.54	4.56	0.57	0.61	0.49	LINC01836	chr19	lncRNA	long intergenic non-protein coding RNA 1836
ENSG00000283486.2	7.11499	-4.12858	1.31982	-3.12814	0.00175915	0.00865387	0.08	0.08	0.09	0	0.02	0	FAM95C	chr9	protein_coding	family with sequence similarity 95 member C
ENSG00000197457.10	2218.78	-3.40632	0.307672	-11.0713	1.72933e-28	1.48795e-26	33.82	29.81	37.09	3.58	2.76	3.41	STMN3	chr20	protein_coding	stathmin 3
ENSG00000272831.1	210.919	-1.16881	0.390389	-2.99398	0.00275368	0.0127638	12.37	11.21	15.78	4.01	8.27	5.87	RP11-792A8.4	chr7	lncRNA	--
ENSG00000077264.16	41.8405	-6.3042	0.977749	-6.44767	1.13586e-10	1.9487e-09	0.28	0.11	0.21	0	0	0	PAK3	chrX	protein_coding	p21 (RAC1) activated kinase 3
ENSG00000113805.8	139.753	-8.04588	0.91202	-8.82204	1.12393e-18	4.45418e-17	1.49	1.38	1.23	0	0.02	0	CNTN3	chr3	protein_coding	contactin 3
ENSG00000237125.11	6.75599	-5.11098	1.51249	-3.37919	0.000727007	0.00399515	0.03	0.01	0.01	0	0	0	HAND2-AS1	chr4	lncRNA	HAND2 antisense RNA 1
ENSG00000163909.8	15.8342	-7.33981	1.41578	-5.18428	2.16845e-07	2.41724e-06	0.07	0.16	0.35	0	0	0	HEYL	chr1	protein_coding	hes related family bHLH transcription factor with YRPW motif like
ENSG00000223829.6	16.2897	-7.38088	1.33165	-5.54267	2.97892e-08	3.78495e-07	0.48	0.54	0.51	0	0	0	AC004870.4	chr7	lncRNA	--
ENSG00000158290.19	5496.62	-1.41823	0.494246	-2.86948	0.00411142	0.0180323	6.75	7.36	3.65	2.78	3.29	0.84	CUL4B	chrX	protein_coding	cullin 4B
ENSG00000206077.14	7.01509	-3.62138	1.15194	-3.14372	0.00166813	0.00827264	0.04	0.04	0.05	0	0	0	ZDHHC11B	chr5	protein_coding	zinc finger DHHC-type containing 11B
ENSG00000078804.13	1043.18	-1.99004	0.362092	-5.49595	3.88618e-08	4.84521e-07	8.82	9.72	11.37	2.94	1.73	3.07	TP53INP2	chr20	protein_coding	tumor protein p53 inducible nuclear protein 2
ENSG00000165556.10	36.8132	-6.73489	1.12649	-5.97863	2.25021e-09	3.27671e-08	0.46	0.49	0.61	0.01	0	0.01	CDX2	chr13	protein_coding	caudal type homeobox 2
ENSG00000213903.9	413.7	-1.64146	0.353423	-4.64446	3.4096e-06	3.07762e-05	3.4	2.96	4.19	0.86	1.23	1.38	LTB4R	chr14	protein_coding	leukotriene B4 receptor
ENSG00000165480.16	1682.77	-1.15916	0.444085	-2.61022	0.00904827	0.0348694	28.61	17.92	12.28	13.43	8.46	5.1	SKA3	chr13	protein_coding	spindle and kinetochore associated complex subunit 3
ENSG00000122870.12	1038.21	-8.87349	0.547772	-16.1992	5.10509e-59	2.06291e-56	8.12	8.74	5.89	0.03	0.01	0.02	BICC1	chr10	protein_coding	BicC family RNA binding protein 1
ENSG00000197712.12	1589.12	-1.78452	0.497481	-3.58711	0.000334359	0.00201122	12.4	12.66	12.91	7.1	1.65	2.6	FAM114A1	chr4	protein_coding	family with sequence similarity 114 member A1
ENSG00000057704.13	63.4018	-9.34059	1.26494	-7.38423	1.53341e-13	3.59954e-12	0.67	0.43	0.37	0	0	0	TMCC3	chr12	protein_coding	transmembrane and coiled-coil domain family 3
ENSG00000262304.2	550.15	-1.278	0.445044	-2.87163	0.00408365	0.0179441	3.55	3.81	4.94	2.37	0.79	2.03	RP11-235E17.2	chr17	protein_coding	--
ENSG00000174938.15	1805.7	-1.52048	0.521253	-2.91698	0.00353435	0.0158594	10.37	15.93	22.28	3.01	3.7	10.65	SEZ6L2	chr16	protein_coding	seizure related 6 homolog like 2
ENSG00000135917.16	13.0739	-2.1942	0.846555	-2.59191	0.00954442	0.0364033	0.1	0.06	0.05	0.02	0	0.03	SLC19A3	chr2	protein_coding	solute carrier family 19 member 3
ENSG00000227467.3	49.0257	-8.00405	1.2977	-6.16785	6.92227e-10	1.07144e-08	0.61	0.79	1.58	0	0	0.01	LINC01537	chr11	lncRNA	long intergenic non-protein coding RNA 1537
ENSG00000186377.8	73.5839	-7.09945	0.931683	-7.62002	2.53634e-14	6.55192e-13	1.45	1.75	1.26	0.01	0.03	0	CYP4X1	chr1	protein_coding	cytochrome P450 family 4 subfamily X member 1
ENSG00000160058.19	1503.53	-1.19021	0.361475	-3.29266	0.000992453	0.0052756	6.3	6.4	10.57	2.9	4.32	3.32	BSDC1	chr1	protein_coding	BSD domain containing 1
ENSG00000186907.8	135.961	-1.74124	0.609446	-2.85708	0.00427552	0.0186382	2.37	1.5	2.71	0.49	0.16	1.31	RTN4RL2	chr11	protein_coding	reticulon 4 receptor like 2
ENSG00000129235.11	1783.95	-1.27157	0.307904	-4.12977	3.63123e-05	0.000269061	22.82	15.25	15.59	7.34	7.76	7.64	TXNDC17	chr17	protein_coding	thioredoxin domain containing 17
ENSG00000196388.8	8.98953	-2.52003	0.925002	-2.72435	0.00644289	0.0262459	0.15	0.22	0.38	0.05	0.02	0.05	INCA1	chr17	protein_coding	inhibitor of CDK, cyclin A1 interacting protein 1
ENSG00000167525.15	33.5624	-3.61372	0.669597	-5.39686	6.78177e-08	8.1477e-07	0.29	0.19	0.43	0.03	0.04	0.01	PROCA1	chr17	protein_coding	protein interacting with cyclin A1
ENSG00000233532.6	614.464	-1.35401	0.420397	-3.2208	0.00127834	0.00657145	4.04	5.7	5.84	1.13	2.41	2.77	LINC00460	chr13	lncRNA	long intergenic non-protein coding RNA 460
ENSG00000204514.10	164.07	-2.87018	0.400469	-7.16704	7.6634e-13	1.68364e-11	0.54	0.46	0.62	0.06	0.06	0.1	ZNF814	chr19	protein_coding	zinc finger protein 814
ENSG00000196502.12	28.3366	-8.17871	1.30038	-6.28947	3.18559e-10	5.13072e-09	0.13	0.1	0.19	0	0	0	SULT1A1	chr16	protein_coding	sulfotransferase family 1A member 1
ENSG00000234171.3	611.358	-1.31608	0.329906	-3.98926	6.62796e-05	0.000462486	4.66	4.12	6.2	1.96	2.4	1.85	RNASEH1-AS1	chr2	lncRNA	RNASEH1 antisense RNA 1
ENSG00000249628.3	15.567	-4.07012	0.912889	-4.4585	8.25342e-06	6.89939e-05	0.28	0.28	0.43	0	0.03	0.03	LINC00942	chr12	lncRNA	long intergenic non-protein coding RNA 942
ENSG00000170190.16	145.04	-8.09725	0.920705	-8.79462	1.43528e-18	5.60947e-17	2	2.12	2.89	0	0.02	0.01	SLC16A5	chr17	protein_coding	solute carrier family 16 member 5
ENSG00000082293.13	31.0429	-7.33893	1.31717	-5.57173	2.52229e-08	3.23199e-07	0.13	0.21	0.08	0	0	0	COL19A1	chr6	protein_coding	collagen type XIX alpha 1 chain
ENSG00000128917.8	17.4423	-7.47899	1.38556	-5.39781	6.74591e-08	8.11553e-07	0.09	0.13	0.32	0	0	0	DLL4	chr15	protein_coding	delta like canonical Notch ligand 4
ENSG00000256950.2	23.7197	-6.10369	1.21127	-5.03908	4.67783e-07	4.95574e-06	0.25	0.8	0.84	0.01	0	0.01	RP11-87C12.2	chr12	protein_coding	--
ENSG00000100298.16	7.77718	-4.47183	1.39798	-3.19879	0.00138008	0.00703375	0.06	0.32	0.5	0.02	0	0.02	APOBEC3H	chr22	protein_coding	apolipoprotein B mRNA editing enzyme catalytic subunit 3H
ENSG00000105852.11	14.5866	-5.4082	1.21841	-4.43872	9.04942e-06	7.52312e-05	0.21	0.12	0.2	0	0	0.01	PON3	chr7	protein_coding	paraoxonase 3
ENSG00000115266.12	12.0261	-4.05918	1.01494	-3.99943	6.34955e-05	0.000444842	0.05	0.03	0.05	0	0	0.01	APC2	chr19	protein_coding	APC regulator of WNT signaling pathway 2
ENSG00000267750.6	17.127	-4.20408	0.865639	-4.85662	1.19404e-06	1.17427e-05	0.17	0.14	0.13	0	0.01	0.01	RUNDC3A-AS1	chr17	lncRNA	RUNDC3A antisense RNA 1
ENSG00000102178.13	3392.49	-1.07548	0.323982	-3.31956	0.0009016	0.00484961	46.19	40.05	48.24	20.98	17.48	26.92	UBL4A	chrX	protein_coding	ubiquitin like 4A
ENSG00000016082.15	19.0218	-5.71533	1.19057	-4.80051	1.58261e-06	1.52137e-05	0.51	0.3	0.19	0.01	0.01	0	ISL1	chr5	protein_coding	ISL LIM homeobox 1
ENSG00000197444.10	123.841	-5.53182	0.567334	-9.75056	1.83461e-22	9.86115e-21	0.95	1.01	1.21	0.04	0.02	0.01	OGDHL	chr10	protein_coding	oxoglutarate dehydrogenase L
ENSG00000156050.10	171.145	-1.4191	0.382288	-3.71212	0.000205534	0.00129917	1.17	1.31	1.19	0.32	0.63	0.48	FAM161B	chr14	protein_coding	FAM161 centrosomal protein B
ENSG00000110711.11	1610.82	-1.51052	0.366578	-4.12061	3.77873e-05	0.000278621	16.1	16.31	28	6.72	6.48	8.62	AIP	chr11	protein_coding	aryl hydrocarbon receptor interacting protein
ENSG00000051596.10	460.369	-1.04076	0.380936	-2.73211	0.00629292	0.0257556	4.5	3.98	5.04	3.15	1.46	2.14	THOC3	chr5	protein_coding	THO complex 3
ENSG00000178927.18	1129.51	-1.46224	0.353944	-4.13128	3.60755e-05	0.000267569	4.83	4.97	7.38	2	1.79	2.61	CYBC1	chr17	protein_coding	cytochrome b-245 chaperone 1
ENSG00000169826.8	1978.44	-1.00683	0.363019	-2.77349	0.00554588	0.0232059	17.77	21.07	13.72	7.68	12.43	7.06	CSGALNACT2	chr10	protein_coding	chondroitin sulfate N-acetylgalactosaminyltransferase 2
ENSG00000245526.11	15.4172	-7.29975	1.35975	-5.36845	7.94155e-08	9.40395e-07	0.06	0.03	0.03	0	0	0	LINC00461	chr5	lncRNA	long intergenic non-protein coding RNA 461
ENSG00000253730.1	8.44075	-4.03637	1.21087	-3.33346	0.000857734	0.00463517	0.51	0.61	1.07	0	0	0.12	RP11-893F2.13	chr17	lncRNA	--
ENSG00000101307.16	169.285	-3.76438	0.590964	-6.3699	1.89157e-10	3.13126e-09	0.45	1.67	0.7	0.03	0.11	0.08	SIRPB1	chr20	protein_coding	signal regulatory protein beta 1
ENSG00000132522.16	1500.96	-1.62509	0.334051	-4.86479	1.14576e-06	1.13171e-05	16.56	16.29	22.24	4.82	6.57	7.01	GPS2	chr17	protein_coding	G protein pathway suppressor 2
ENSG00000126790.12	864.627	-1.06567	0.335362	-3.17767	0.00148463	0.00750572	9.25	7.71	8.27	4.59	5.01	2.85	L3HYPDH	chr14	protein_coding	trans-L-3-hydroxyproline dehydratase
ENSG00000179277.9	22.0265	-6.00742	1.17643	-5.10646	3.28244e-07	3.57451e-06	0.86	1.26	1.27	0	0	0.04	MEIS3P1	chr17	processed_pseudogene	Meis homeobox 3 pseudogene 1
ENSG00000285219.2	55.4432	-1.77005	0.518251	-3.41543	0.00063682	0.00355291	0.06	0.03	0.04	0.01	0.02	0.01	HULC	chr6	lncRNA	hepatocellular carcinoma up-regulated long non-coding RNA
ENSG00000171703.17	1007.14	-1.31785	0.385077	-3.42229	0.000620952	0.00347552	6.41	5.89	10.26	2.28	3.01	4	TCEA2	chr20	protein_coding	transcription elongation factor A2
ENSG00000160716.6	36.9119	-4.33662	0.767221	-5.65237	1.58246e-08	2.08437e-07	0.21	0.29	0.39	0	0	0.04	CHRNB2	chr1	protein_coding	cholinergic receptor nicotinic beta 2 subunit
ENSG00000130813.18	561.515	-1.02287	0.3118	-3.28053	0.00103611	0.00547169	4.67	3.69	4.71	1.99	2.15	2.46	SHFL	chr19	protein_coding	shiftless antiviral inhibitor of ribosomal frameshifting
ENSG00000139112.11	645.277	-2.79037	0.397986	-7.01122	2.36247e-12	4.90913e-11	6.3	7.19	7.35	0.58	1.47	1.08	GABARAPL1	chr12	protein_coding	GABA type A receptor associated protein like 1
ENSG00000196793.14	38.0492	-8.6048	1.27401	-6.75409	1.43736e-11	2.74944e-10	0.68	0.83	0.75	0	0	0	ZNF239	chr10	protein_coding	zinc finger protein 239
ENSG00000204237.5	778.279	-1.33616	0.410032	-3.25868	0.00111932	0.00586866	15.91	13.03	23.45	5.17	10.84	5.51	OXLD1	chr17	protein_coding	oxidoreductase like domain containing 1
ENSG00000250312.8	100.778	-7.55854	0.959915	-7.87418	3.42987e-15	9.60575e-14	1.48	0.98	0.53	0	0.02	0	ZNF718	chr4	protein_coding	zinc finger protein 718
ENSG00000259807.2	82.4136	-6.55577	0.780084	-8.40393	4.31787e-17	1.44114e-15	0.78	1.09	0.68	0.02	0.01	0	RP11-426C22.4	chr16	lncRNA	--
ENSG00000186889.10	52.7398	-3.2306	0.530029	-6.09513	1.09345e-09	1.654e-08	0.96	0.85	0.6	0.14	0.05	0.07	TMEM17	chr2	protein_coding	transmembrane protein 17
ENSG00000182168.15	28.1921	-3.44147	0.707623	-4.86343	1.15371e-06	1.13852e-05	0.22	0.08	0.08	0.01	0.01	0.02	UNC5C	chr4	protein_coding	unc-5 netrin receptor C
ENSG00000177602.5	717.25	-1.06996	0.420573	-2.54405	0.0109574	0.0407456	9.03	8.08	9.04	4.13	2.24	6.32	HASPIN	chr17	protein_coding	histone H3 associated protein kinase
ENSG00000160447.7	201.317	-2.55264	0.402524	-6.34157	2.2743e-10	3.73749e-09	2.68	2.05	2.9	0.57	0.52	0.26	PKN3	chr9	protein_coding	protein kinase N3
ENSG00000186652.10	3.503	-5.16523	1.68187	-3.07112	0.00213257	0.0102105	0.07	0.12	0.09	0	0	0	PRG2	chr11	protein_coding	proteoglycan 2, pro eosinophil major basic protein
ENSG00000168843.14	10.7112	-4.77567	1.26396	-3.77834	0.000157877	0.00102308	0.1	0.13	0.06	0	0.01	0	FSTL5	chr4	protein_coding	follistatin like 5
ENSG00000163131.12	109.469	-4.04944	0.474059	-8.54206	1.3185e-17	4.65467e-16	0.58	0.96	0.69	0.06	0.04	0.04	CTSS	chr1	protein_coding	cathepsin S
ENSG00000129355.7	300.572	-2.08495	0.439779	-4.7409	2.12766e-06	1.99118e-05	11.93	5.9	6.74	2.46	2.45	1.04	CDKN2D	chr19	protein_coding	cyclin dependent kinase inhibitor 2D
ENSG00000108244.17	8.35758	-2.9609	1.16543	-2.54062	0.0110657	0.0410905	0.02	0.14	0.22	0.02	0	0.03	KRT23	chr17	protein_coding	keratin 23
ENSG00000197467.17	1584.07	-7.40803	0.596327	-12.4227	1.96687e-35	2.52888e-33	2.33	6.48	11.5	0.07	0.03	0.02	COL13A1	chr10	protein_coding	collagen type XIII alpha 1 chain
ENSG00000274290.3	27.1817	-3.60095	0.729927	-4.9333	8.08498e-07	8.22639e-06	0.8	0.24	0.44	0.07	0.03	0.02	H2BC6	chr6	protein_coding	H2B clustered histone 6
ENSG00000022267.19	1091.38	-5.57123	0.390352	-14.2723	3.25615e-46	7.51871e-44	10.1	8.66	8.7	0.11	0.25	0.24	FHL1	chrX	protein_coding	four and a half LIM domains 1
ENSG00000134909.19	3437.87	-1.43493	0.334694	-4.2873	1.80856e-05	0.000142698	9	11.61	8.35	3.54	4.61	2.97	ARHGAP32	chr11	protein_coding	Rho GTPase activating protein 32
ENSG00000151690.15	843.084	-1.20673	0.349944	-3.44835	0.000564018	0.0031905	4.72	5.17	4.74	1.8	1.8	2.9	MFSD6	chr2	protein_coding	major facilitator superfamily domain containing 6
ENSG00000188171.16	89.2031	-7.99339	1.14078	-7.00695	2.4357e-12	5.04277e-11	1.07	0.6	0.3	0	0.01	0	ZNF626	chr19	protein_coding	zinc finger protein 626
ENSG00000106853.20	1997.47	-3.69691	0.304005	-12.1607	5.03389e-34	6.09155e-32	25.22	21.37	27.45	2.17	2.04	1.68	PTGR1	chr9	protein_coding	prostaglandin reductase 1
ENSG00000074181.9	3101.66	-2.36154	0.409719	-5.76381	8.22382e-09	1.12174e-07	9.53	18.38	13.12	2.26	2.17	3.83	NOTCH3	chr19	protein_coding	notch receptor 3
ENSG00000128872.10	228.176	-4.25097	0.572578	-7.42426	1.13413e-13	2.73607e-12	1.5	0.7	0.65	0.04	0.1	0.02	TMOD2	chr15	protein_coding	tropomodulin 2
ENSG00000135678.12	1423.52	-8.9317	0.504699	-17.6971	4.41686e-70	2.93968e-67	8.32	9.39	10.55	0.03	0.01	0.01	CPM	chr12	protein_coding	carboxypeptidase M
ENSG00000128262.8	22.6367	-3.8694	0.785402	-4.92665	8.36524e-07	8.48105e-06	0.13	0.18	0.3	0	0.03	0.01	POM121L9P	chr22	transcribed_unprocessed_pseudogene	POM121 transmembrane nucleoporin like 9, pseudogene
ENSG00000271614.1	161.977	-2.45673	0.617709	-3.97717	6.97401e-05	0.00048365	1.4	2.36	1.85	0.2	0.79	0.1	ATP2B1-AS1	chr12	lncRNA	ATP2B1 antisense RNA 1
ENSG00000228061.7	8.00385	-5.36413	1.44565	-3.71054	0.000206821	0.00130658	0.08	0.07	0.03	0	0	0	Z83001.1	chr11	lncRNA	--
ENSG00000154133.15	76.5238	-2.32817	0.680093	-3.42332	0.00061862	0.00346418	0.26	0.58	0.59	0.02	0.23	0.06	ROBO4	chr11	protein_coding	roundabout guidance receptor 4
ENSG00000115919.15	9827.32	-6.67288	0.428676	-15.5663	1.23418e-54	4.04757e-52	31.19	27.22	25.61	0.4	0.33	0.12	KYNU	chr2	protein_coding	kynureninase
ENSG00000125510.18	3.73743	-4.23673	1.62584	-2.60587	0.009164	0.0352099	0.07	0.03	0.05	0	0	0.01	OPRL1	chr20	protein_coding	opioid related nociceptin receptor 1
ENSG00000080493.18	191.959	-6.41704	1.25887	-5.09747	3.44219e-07	3.73768e-06	1.12	1.05	0.95	0.03	0	0	SLC4A4	chr4	protein_coding	solute carrier family 4 member 4
ENSG00000137962.13	3402.13	-3.3327	0.346185	-9.62694	6.15326e-22	3.20097e-20	11.03	8.29	6.14	1.02	0.9	0.68	ARHGAP29	chr1	protein_coding	Rho GTPase activating protein 29
ENSG00000187266.14	158.336	-1.65928	0.45976	-3.60902	0.000307359	0.00186668	2.5	1.47	1.94	0.42	1.1	0.43	EPOR	chr19	protein_coding	erythropoietin receptor
ENSG00000159640.17	4.93108	-5.65648	1.57314	-3.59567	0.000323552	0.00195296	0.04	0.03	0.02	0	0	0	ACE	chr17	protein_coding	angiotensin I converting enzyme
ENSG00000141526.18	17973.8	-3.56978	0.386055	-9.24682	2.31275e-20	1.06807e-18	70.76	80.79	117.31	7.09	5.64	10.54	SLC16A3	chr17	protein_coding	solute carrier family 16 member 3
ENSG00000115232.14	354.449	-8.97096	0.845293	-10.6128	2.59738e-26	1.86591e-24	2.48	1.64	0.91	0	0.01	0	ITGA4	chr2	protein_coding	integrin subunit alpha 4
ENSG00000156509.14	136.114	-4.13716	0.609776	-6.78473	1.16305e-11	2.25139e-10	3.12	1.16	0.69	0.14	0.11	0.04	FBXO43	chr8	protein_coding	F-box protein 43
ENSG00000223485.4	472.039	-2.55255	0.473185	-5.3944	6.87519e-08	8.24914e-07	4.72	8.39	13.66	1.05	2.28	1.45	LINC01615	chr6	lncRNA	long intergenic non-protein coding RNA 1615
ENSG00000177465.5	40.1007	-3.16737	0.613021	-5.16683	2.38097e-07	2.63596e-06	1.52	0.83	1.4	0.16	0.03	0.22	ACOT4	chr14	protein_coding	acyl-CoA thioesterase 4
ENSG00000149308.17	1269.44	-1.20299	0.397733	-3.02462	0.00248948	0.0116973	7.62	6.66	3.44	3.28	2.74	1.91	NPAT	chr11	protein_coding	nuclear protein, coactivator of histone transcription
ENSG00000256029.6	73.523	-2.5049	0.565939	-4.42609	9.59573e-06	7.93647e-05	0.39	0.26	0.51	0.07	0.02	0.11	RP11-190A12.7	chr1	protein_coding	--
ENSG00000143473.13	41.4533	-4.07626	0.683948	-5.95989	2.52403e-09	3.65428e-08	0.19	0.26	0.16	0.03	0	0.01	KCNH1	chr1	protein_coding	potassium voltage-gated channel subfamily H member 1
ENSG00000165105.10	10.2218	-2.42916	0.871013	-2.78889	0.00528883	0.0223286	0.08	0.08	0.03	0.01	0.02	0.01	RASEF	chr9	protein_coding	RAS and EF-hand domain containing
ENSG00000147117.8	18.234	-5.6577	1.16689	-4.84854	1.24373e-06	1.22101e-05	0.43	0.29	0.35	0.01	0.02	0	ZNF157	chrX	protein_coding	zinc finger protein 157
ENSG00000179299.17	47.7137	-6.48585	0.959681	-6.75834	1.39583e-11	2.67452e-10	0.56	0.3	0.34	0.01	0.01	0	NSUN7	chr4	protein_coding	NOP2/Sun RNA methyltransferase family member 7
ENSG00000221852.5	8.51802	-6.44662	1.51861	-4.24509	2.18505e-05	0.000169741	0.09	0.42	0.55	0	0	0	KRTAP1-5	chr17	protein_coding	keratin associated protein 1-5
ENSG00000169122.11	55.9824	-1.88592	0.620247	-3.04059	0.00236116	0.0111827	0.57	0.34	0.43	0.04	0.27	0.07	FAM110B	chr8	protein_coding	family with sequence similarity 110 member B
ENSG00000185340.15	1271.88	-1.28803	0.380368	-3.38627	0.000708504	0.00390852	9.18	9.28	11.78	5.48	2.59	4.64	GAS2L1	chr22	protein_coding	growth arrest specific 2 like 1
ENSG00000141527.18	9.75854	-2.25831	0.916777	-2.46331	0.013766	0.0493288	0.06	0.02	0.04	0.01	0.02	0	CARD14	chr17	protein_coding	caspase recruitment domain family member 14
ENSG00000163220.11	92.6653	-2.16543	0.73308	-2.95388	0.00313809	0.0142967	2.95	4.08	12.73	0.22	1.67	2.63	S100A9	chr1	protein_coding	S100 calcium binding protein A9
ENSG00000112539.15	3.03938	-4.96079	1.74502	-2.84283	0.00447151	0.019325	0.05	0.09	0.06	0	0	0	C6orf118	chr6	protein_coding	chromosome 6 open reading frame 118
ENSG00000231969.2	7.98554	-2.47131	0.933893	-2.64624	0.00813912	0.0320254	0.05	0.06	0.03	0.01	0.01	0.01	MMADHC-DT	chr2	lncRNA	MMADHC divergent transcript
ENSG00000205213.14	1118.59	-1.76342	0.557547	-3.16281	0.00156252	0.00783824	9.51	7.26	3.79	4.01	1.44	0.77	LGR4	chr11	protein_coding	leucine rich repeat containing G protein-coupled receptor 4
ENSG00000104154.7	692.436	-1.15521	0.444254	-2.60034	0.0093131	0.0356713	4.36	3.07	1.58	1.58	1.75	0.83	SLC30A4	chr15	protein_coding	solute carrier family 30 member 4
ENSG00000197442.10	820.715	-2.10145	0.386359	-5.43912	5.35449e-08	6.52486e-07	8.31	5.35	5.48	1.93	1.76	0.9	MAP3K5	chr6	protein_coding	mitogen-activated protein kinase kinase kinase 5
ENSG00000242992.3	20.1672	-1.71827	0.645161	-2.66332	0.00773733	0.030658	1.57	1.62	1.01	0.23	0.42	0.65	FTH1P4	chr3	processed_pseudogene	ferritin heavy chain 1 pseudogene 4
ENSG00000160613.14	1109.22	-1.34539	0.311898	-4.31356	1.6065e-05	0.000128231	1.62	1.69	2.07	0.83	0.68	0.67	PCSK7	chr11	protein_coding	proprotein convertase subtilisin/kexin type 7
ENSG00000137942.18	1225.48	-2.2145	0.325421	-6.80502	1.01036e-11	1.9642e-10	10.4	9.06	6.68	1.67	2.07	2.05	FNBP1L	chr1	protein_coding	formin binding protein 1 like
ENSG00000091656.19	128.256	-6.90612	0.734271	-9.40542	5.18226e-21	2.53282e-19	0.56	0.38	0.28	0.01	0	0	ZFHX4	chr8	protein_coding	zinc finger homeobox 4
ENSG00000260458.3	7.35572	-5.24278	1.54366	-3.39632	0.000682977	0.0037769	0.03	0.29	0.16	0.01	0	0	KCNJ18	chr17	protein_coding	potassium inwardly rectifying channel subfamily J member 18
ENSG00000226964.1	34.5957	-1.85205	0.522088	-3.54738	0.000389085	0.00229586	3.07	1.88	1.87	0.68	0.83	0.46	RHEBP2	chr10	processed_pseudogene	RHEB pseudogene 2
ENSG00000215241.4	16.3464	-5.57861	1.22241	-4.56363	5.02761e-06	4.40798e-05	0.19	0.34	0.4	0	0	0.02	LINC02449	chr12	lncRNA	long intergenic non-protein coding RNA 2449
ENSG00000130429.15	157.795	-1.47746	0.34785	-4.24741	2.16255e-05	0.000168108	1.5	1.41	1.47	0.6	0.44	0.56	ARPC1B	chr7	protein_coding	actin related protein 2/3 complex subunit 1B
ENSG00000214999.3	2.50332	-4.67617	1.88978	-2.47445	0.013344	0.0481244	0.06	0.02	0.13	0	0	0	AC129492.6	chr17	lncRNA	--
ENSG00000175220.12	2235.74	-1.10693	0.370529	-2.98744	0.00281327	0.0129846	8.84	12.48	15.81	6.52	4.55	6.74	ARHGAP1	chr11	protein_coding	Rho GTPase activating protein 1
ENSG00000112319.20	717.913	-6.22201	0.456548	-13.6284	2.7154e-42	5.12056e-40	3.39	1.73	2.22	0.02	0.03	0.05	EYA4	chr6	protein_coding	EYA transcriptional coactivator and phosphatase 4
ENSG00000107077.19	992.421	-1.45955	0.374495	-3.89739	9.72368e-05	0.000658597	3.47	3.69	3.41	0.86	1.93	1.2	KDM4C	chr9	protein_coding	lysine demethylase 4C
ENSG00000179542.16	109.425	-5.19732	0.69696	-7.45712	8.8431e-14	2.16102e-12	1.03	0.41	0.33	0	0.02	0.03	SLITRK4	chrX	protein_coding	SLIT and NTRK like family member 4
ENSG00000181619.11	160.507	-1.4289	0.410634	-3.47974	0.000501901	0.00287532	1.29	1.4	0.84	0.6	0.45	0.31	GPR135	chr14	protein_coding	G protein-coupled receptor 135
ENSG00000237883.2	44.4857	-6.99754	1.12593	-6.21492	5.13508e-10	8.05837e-09	2.53	1.43	1.7	0.04	0	0	DGUOK-AS1	chr2	lncRNA	DGUOK antisense RNA 1
ENSG00000227925.2	6.11121	-5.96371	1.53897	-3.87514	0.000106565	0.000716843	0.44	0.15	0.54	0	0	0	LINC01655	chr1	lncRNA	long intergenic non-protein coding RNA 1655
ENSG00000165071.15	45.3496	-1.8275	0.490283	-3.72744	0.000193431	0.0012323	0.54	0.56	0.49	0.22	0.15	0.1	TMEM71	chr8	protein_coding	transmembrane protein 71
ENSG00000173557.15	5.98177	-4.93937	1.52398	-3.2411	0.0011907	0.00618134	0.16	0.14	0.05	0	0	0.01	FAM166C	chr2	protein_coding	family with sequence similarity 166 member C
ENSG00000119403.15	3762.34	-1.52332	0.317136	-4.80336	1.56022e-06	1.50176e-05	24.34	17.17	22.41	9.29	7.14	6.39	PHF19	chr9	protein_coding	PHD finger protein 19
ENSG00000203877.8	9.79762	-6.6457	1.40712	-4.72293	2.32474e-06	2.15955e-05	0.14	0.08	0.14	0	0	0	RIPPLY2	chr6	protein_coding	ripply transcriptional repressor 2
ENSG00000136100.14	1371	-1.1464	0.344933	-3.32355	0.000888785	0.0047865	7.36	7.42	4.67	3.39	2.49	3.16	VPS36	chr13	protein_coding	vacuolar protein sorting 36 homolog
ENSG00000188883.5	3.42584	-4.09741	1.65484	-2.47602	0.0132856	0.0479643	0.07	0.05	0.11	0.01	0	0	KLRG2	chr7	protein_coding	killer cell lectin like receptor G2
ENSG00000203995.10	370.656	-9.48082	0.909824	-10.4205	1.99894e-25	1.36247e-23	4.86	3.61	3.44	0	0.01	0.01	ZYG11A	chr1	protein_coding	zyg-11 family member A, cell cycle regulator
ENSG00000169169.15	100.564	-4.41506	0.465127	-9.49217	2.26273e-21	1.13533e-19	0.89	0.76	0.82	0.03	0.05	0.04	CPT1C	chr19	protein_coding	carnitine palmitoyltransferase 1C
ENSG00000204262.14	186.17	-1.15508	0.331913	-3.48008	0.000501256	0.00287261	0.98	0.81	0.86	0.46	0.39	0.37	COL5A2	chr2	protein_coding	collagen type V alpha 2 chain
ENSG00000203497.2	61.0678	-1.34423	0.46223	-2.90814	0.0036359	0.0162795	2.34	2.92	3.19	0.85	0.94	1.61	PDCD4-AS1	chr10	lncRNA	PDCD4 antisense RNA 1
ENSG00000070444.15	1102.8	-1.12199	0.395079	-2.8399	0.0045127	0.0194585	2.96	4.45	5.55	1.56	1.87	2.71	MNT	chr17	protein_coding	MAX network transcriptional repressor
ENSG00000134202.11	261.333	-10.4215	1.23146	-8.46269	2.61276e-17	8.9718e-16	3.15	2.58	2.56	0.01	0	0	GSTM3	chr1	protein_coding	glutathione S-transferase mu 3
ENSG00000213344.2	23.5671	-6.94219	1.33801	-5.18842	2.12082e-07	2.37189e-06	1.2	2.61	3.57	0.05	0	0	PCNPP3	chr12	processed_pseudogene	PEST containing nuclear protein pseudogene 3
ENSG00000210100.1	77.619	-1.44072	0.558872	-2.57791	0.00993999	0.0375701	46.39	59.3	17.28	22.78	16.13	8.31	MT-TI	chrM	Mt_tRNA	mitochondrially encoded tRNA-Ile (AUU/C)
ENSG00000282057.1	88.9467	-2.97363	0.660384	-4.50287	6.70404e-06	5.72907e-05	0.26	1.11	1.87	0.22	0.09	0.12	RP4-621F18.2	chr1	lncRNA	--
ENSG00000174792.11	18.1611	-4.43886	1.00001	-4.43884	9.04462e-06	7.52189e-05	0.2	0.57	0.49	0	0	0.05	ODAPH	chr4	protein_coding	odontogenesis associated phosphoprotein
ENSG00000284999.1	4.44761	-5.50849	1.59705	-3.44916	0.000562342	0.0031837	0.17	0.25	0.31	0	0	0	RP11-114N1.1	chr6	lncRNA	--
ENSG00000269335.6	285.124	-1.33341	0.454001	-2.93702	0.00331381	0.0149707	2.46	2.58	3.77	0.9	0.74	1.93	IKBKG	chrX	protein_coding	inhibitor of nuclear factor kappa B kinase regulatory subunit gamma
ENSG00000168517.11	136.043	-1.79576	0.375087	-4.78759	1.68799e-06	1.61239e-05	2.73	2.12	3.09	0.91	0.63	0.79	HEXIM2	chr17	protein_coding	HEXIM P-TEFb complex subunit 2
ENSG00000130635.16	11801	-1.70738	0.468548	-3.64398	0.000268453	0.00165256	34.08	56.54	29.97	18.25	5.91	14.03	COL5A1	chr9	protein_coding	collagen type V alpha 1 chain
ENSG00000089127.15	46.4985	-5.40605	0.737263	-7.33259	2.2574e-13	5.19661e-12	0.2	0.16	0.17	0	0.01	0	OAS1	chr12	protein_coding	2'-5'-oligoadenylate synthetase 1
ENSG00000184731.6	10.7311	-4.88464	1.25533	-3.89112	9.97826e-05	0.000675032	0.08	0.16	0.14	0	0.01	0.01	FAM110C	chr2	protein_coding	family with sequence similarity 110 member C
ENSG00000276903.2	9.07484	-3.40527	1.12088	-3.03803	0.00238131	0.0112641	1.49	0.39	0.73	0.05	0.24	0	H2AC16	chr6	protein_coding	H2A clustered histone 16
ENSG00000160229.13	24.7368	-4.33476	0.79274	-5.46807	4.54968e-08	5.60146e-07	0.28	0.2	0.14	0.02	0	0.01	ZNF66	chr19	protein_coding	zinc finger protein 66
ENSG00000116031.9	5.1172	-5.70898	1.5491	-3.68536	0.000228379	0.00142841	0.14	0.1	0.18	0	0	0	CD207	chr2	protein_coding	CD207 molecule
ENSG00000092096.18	3.25572	-5.05653	1.70819	-2.96018	0.00307461	0.01405	0.05	0.03	0.03	0	0	0	SLC22A17	chr14	protein_coding	solute carrier family 22 member 17
ENSG00000284428.1	26.9194	-8.10537	1.30225	-6.22414	4.84205e-10	7.64092e-09	0.2	0.25	0.34	0	0	0	RP11-15H20.6	chr19	lncRNA	--
ENSG00000140678.17	5.09717	-4.70132	1.5483	-3.03645	0.00239384	0.0113114	0.03	0.02	0.06	0	0	0	ITGAX	chr16	protein_coding	integrin subunit alpha X
ENSG00000233589.1	19.2203	-5.77473	1.23582	-4.67279	2.97132e-06	2.71012e-05	1.6	1	0.39	0.05	0	0	RP4-694A7.2	chr1	lncRNA	--
ENSG00000106078.19	5.219	-4.73744	1.51388	-3.12933	0.00175207	0.00862656	0.02	0.02	0.02	0	0	0	COBL	chr7	protein_coding	cordon-bleu WH2 repeat protein
ENSG00000079308.20	31.5161	-2.40472	0.904799	-2.65774	0.00786672	0.0310836	0.05	0.08	0.12	0.04	0	0	TNS1	chr2	protein_coding	tensin 1
ENSG00000233622.3	6.4221	-5.03625	1.49651	-3.36532	0.000764538	0.00417867	0.19	0.07	0.07	0.01	0	0	CYP2T1P	chr19	transcribed_unitary_pseudogene	cytochrome P450 family 2 subfamily T member 1, pseudogene
ENSG00000259577.2	11.5999	-2.36659	0.911055	-2.59763	0.00938693	0.0359067	0.26	0.12	0.08	0.03	0	0.05	CERNA1	chr15	lncRNA	competing endogenous lncRNA 1 for miR-4707-5p and miR-4767
ENSG00000101425.14	18.9516	-6.61819	1.35922	-4.86912	1.12096e-06	1.10866e-05	0.23	0.26	0.64	0	0.02	0	BPI	chr20	protein_coding	bactericidal permeability increasing protein
ENSG00000112773.16	1081.87	-2.73624	0.452595	-6.04566	1.48795e-09	2.20793e-08	12.13	6	5.53	1.67	0.64	1.28	TENT5A	chr6	protein_coding	terminal nucleotidyltransferase 5A
ENSG00000153487.13	727.404	-1.44836	0.30737	-4.7121	2.4518e-06	2.26641e-05	4.88	4.35	3.92	1.65	1.92	1.4	ING1	chr13	protein_coding	inhibitor of growth family member 1
ENSG00000135185.12	993.415	-1.39713	0.320076	-4.365	1.2712e-05	0.000103104	13.54	11.29	8.38	4.32	4.31	4.32	TMEM243	chr7	protein_coding	transmembrane protein 243
ENSG00000231760.5	13.5123	-2.29085	0.777754	-2.94546	0.0032247	0.0146236	0.28	0.31	0.21	0.1	0.05	0.02	RP11-350J20.5	chr6	lncRNA	--
ENSG00000101213.7	224.835	-7.51792	0.662568	-11.3466	7.70589e-30	7.11741e-28	3.94	3.27	4.2	0	0.04	0.03	PTK6	chr20	protein_coding	protein tyrosine kinase 6
ENSG00000257642.1	24.121	-3.96421	1.02639	-3.86229	0.00011233	0.000752939	0.19	1.52	4.43	0.23	0	0.15	KCCAT198	chr12	lncRNA	--
ENSG00000118898.16	56.14	-4.35	0.622987	-6.98249	2.90003e-12	5.96047e-11	0.32	0.3	0.43	0.01	0.04	0.01	PPL	chr16	protein_coding	periplakin
ENSG00000135835.12	26.2304	-4.86857	0.826675	-5.88934	3.87731e-09	5.49404e-08	0.14	0.11	0.11	0.01	0	0	KIAA1614	chr1	protein_coding	KIAA1614
ENSG00000042493.16	2014.73	-1.45174	0.334055	-4.34581	1.38764e-05	0.000111628	26.09	27.73	37.65	9.43	11.9	13.14	CAPG	chr2	protein_coding	capping actin protein, gelsolin like
ENSG00000205704.7	18.0103	-3.80772	0.812834	-4.6845	2.80639e-06	2.56485e-05	0.46	0.46	0.76	0.07	0.03	0.03	LINC00634	chr22	protein_coding	long intergenic non-protein coding RNA 634
ENSG00000111275.13	458.023	-8.225	0.605281	-13.5887	4.67086e-42	8.52395e-40	2.12	2.51	2.4	0.01	0	0.01	ALDH2	chr12	protein_coding	aldehyde dehydrogenase 2 family member
ENSG00000141639.12	12.7272	-6.03496	1.40746	-4.28785	1.80414e-05	0.000142399	0.04	0.06	0.14	0	0.01	0	MAPK4	chr18	protein_coding	mitogen-activated protein kinase 4
ENSG00000213362.3	58.1137	-2.00923	0.561671	-3.57724	0.000347241	0.00207602	5.9	3.33	3.61	0.41	0.97	1.81	FTH1P12	chr9	processed_pseudogene	ferritin heavy chain 1 pseudogene 12
ENSG00000029993.15	3845.12	-1.49589	0.392914	-3.80717	0.000140565	0.000920917	47.33	32.99	29.37	19.8	9.25	10.75	HMGB3	chrX	protein_coding	high mobility group box 3
ENSG00000137145.21	2255.5	-2.04201	0.422969	-4.8278	1.38049e-06	1.34073e-05	14.42	8.51	6.13	2.24	3.46	1.55	DENND4C	chr9	protein_coding	DENN domain containing 4C
ENSG00000108961.14	484.362	-1.33092	0.41201	-3.23032	0.00123651	0.00637943	11.61	8.56	16.6	3.05	5.92	6.04	RANGRF	chr17	protein_coding	RAN guanine nucleotide release factor
ENSG00000133863.9	105.079	-9.10572	1.31242	-6.93812	3.97356e-12	8.04274e-11	0.71	0.49	0.14	0	0	0	TEX15	chr8	protein_coding	testis expressed 15, meiosis and synapsis associated
ENSG00000205129.9	32.8664	-2.99826	0.60456	-4.95941	7.07075e-07	7.24328e-06	1.07	1.42	0.72	0.13	0.08	0.19	C4orf47	chr4	protein_coding	chromosome 4 open reading frame 47
ENSG00000174912.7	22.7847	-3.77781	0.737638	-5.12149	3.03127e-07	3.31375e-06	1.49	0.92	0.67	0.07	0.07	0.08	METTL15P1	chr3	processed_pseudogene	methyltransferase like 15 pseudogene 1
ENSG00000076944.16	220.467	-3.73755	0.489325	-7.63818	2.20313e-14	5.71726e-13	1.11	1.46	2.51	0.07	0.13	0.19	STXBP2	chr19	protein_coding	syntaxin binding protein 2
ENSG00000166147.15	4295.63	-4.21486	0.479726	-8.78596	1.55032e-18	6.00724e-17	12.35	12.56	8.16	1.1	0.44	0.3	FBN1	chr15	protein_coding	fibrillin 1
ENSG00000204860.5	21.3362	-7.76865	1.32992	-5.84143	5.17531e-09	7.25845e-08	0.43	0.22	0.19	0	0	0	FAM201A	chr9	lncRNA	family with sequence similarity 201 member A
ENSG00000137460.10	273.129	-5.27484	0.634249	-8.31667	9.04708e-17	2.92885e-15	2.74	1.8	1.57	0.03	0.01	0.12	FHDC1	chr4	protein_coding	FH2 domain containing 1
ENSG00000167880.8	173.333	-9.82861	1.23626	-7.9503	1.86067e-15	5.37055e-14	1.41	1.04	1.1	0	0	0	EVPL	chr17	protein_coding	envoplakin
ENSG00000261628.1	10.1814	-6.70229	1.39912	-4.79038	1.66466e-06	1.59154e-05	1.94	1.58	1.13	0	0	0	RP11-540B6.3	chr15	unprocessed_pseudogene	--
ENSG00000253958.2	9.48966	-6.59955	1.41059	-4.67859	2.88857e-06	2.63677e-05	0.27	0.15	0.24	0	0	0	CLDN23	chr8	protein_coding	claudin 23
ENSG00000229694.7	3.97791	-4.29232	1.60627	-2.67223	0.00753479	0.0299868	0.16	0.08	0.08	0	0.02	0	LINC00484	chr9	lncRNA	long intergenic non-protein coding RNA 484
ENSG00000156500.16	150.984	-2.14508	0.404608	-5.30162	1.1478e-07	1.33472e-06	0.96	0.74	0.65	0.12	0.24	0.19	PABIR3	chrX	protein_coding	PABIR family member 3
ENSG00000134253.10	94.3363	-2.33823	0.514866	-4.54144	5.58704e-06	4.8496e-05	1.12	0.73	0.89	0.3	0.06	0.18	TRIM45	chr1	protein_coding	tripartite motif containing 45
ENSG00000070731.11	13.3374	-3.5943	0.866072	-4.15012	3.323e-05	0.000247927	0.19	0.18	0.25	0.02	0.01	0.02	ST6GALNAC2	chr17	protein_coding	ST6 N-acetylgalactosaminide alpha-2,6-sialyltransferase 2
ENSG00000137154.13	97582.7	-1.06305	0.389191	-2.73143	0.00630602	0.0258045	990.2	1088.91	1589.58	469.27	483.37	851.14	RPS6	chr9	protein_coding	ribosomal protein S6
ENSG00000080511.5	32.5408	-8.37871	1.43456	-5.84062	5.20069e-09	7.28709e-08	0.14	0.51	1.76	0	0	0	RDH8	chr19	protein_coding	retinol dehydrogenase 8
ENSG00000221955.11	88.4515	-3.37833	0.502036	-6.72924	1.70546e-11	3.22684e-10	1.04	0.54	0.62	0.11	0.04	0.06	SLC12A8	chr3	protein_coding	solute carrier family 12 member 8
ENSG00000272764.1	20.2383	-1.58344	0.63332	-2.50022	0.0124117	0.0453299	2.41	2.72	3.13	1.56	0.56	0.69	RP11-318E3.9	chr10	lncRNA	--
ENSG00000272808.4	38.7096	-6.20423	0.970398	-6.39349	1.62137e-10	2.71175e-09	0.21	0.19	0.3	0	0	0.01	RP11-66B24.7	chr15	lncRNA	--
ENSG00000189431.8	13.2293	-3.37236	0.865996	-3.8942	9.85245e-05	0.000666919	0.27	0.16	0.22	0.01	0.01	0.04	RASSF10	chr11	protein_coding	Ras association domain family member 10
ENSG00000165533.19	1050.17	-1.70415	0.395816	-4.3054	1.66681e-05	0.000132624	6.72	7.58	4.96	2.3	2.69	1.16	TTC8	chr14	protein_coding	tetratricopeptide repeat domain 8
ENSG00000133937.5	11.6902	-6.90025	1.38375	-4.98662	6.14462e-07	6.37829e-06	0.65	0.33	0.57	0	0	0	GSC	chr14	protein_coding	goosecoid homeobox
ENSG00000258938.1	16.4611	-1.68392	0.653474	-2.57688	0.00996978	0.0376701	0.29	0.17	0.2	0.09	0.05	0.07	RP11-317N8.5	chr14	lncRNA	--
ENSG00000281162.2	25.5403	-5.64349	1.09557	-5.15121	2.58816e-07	2.85e-06	0.12	0.25	0.6	0.01	0	0.01	LINC01127	chr2	lncRNA	long intergenic non-protein coding RNA 1127
ENSG00000077984.6	63.8084	-6.98498	1.03512	-6.748	1.49894e-11	2.85277e-10	1.9	2.39	6.35	0	0	0.07	CST7	chr20	protein_coding	cystatin F
ENSG00000128602.11	40.3018	-8.68685	1.2806	-6.78342	1.17367e-11	2.27e-10	0.41	0.31	0.56	0	0	0	SMO	chr7	protein_coding	smoothened, frizzled class receptor
ENSG00000287917.1	29.6561	-2.4819	0.658086	-3.77139	0.000162342	0.00104931	0.45	0.89	0.99	0.05	0.24	0.16	RP11-867O8.11	chr11	lncRNA	--
ENSG00000196460.14	141.053	-1.31477	0.472439	-2.78294	0.0053869	0.0226473	1.65	1.5	1.49	0.26	0.86	0.81	RFX8	chr2	protein_coding	regulatory factor X8
ENSG00000124224.17	540.519	-2.1019	0.38999	-5.38961	7.06088e-08	8.42446e-07	2.54	2.46	2.11	0.46	0.88	0.38	PPP4R1L	chr20	transcribed_unprocessed_pseudogene	protein phosphatase 4 regulatory subunit 1 like (pseudogene)
ENSG00000213462.5	127.69	-1.94163	0.39573	-4.90644	9.2744e-07	9.32343e-06	0.74	1.11	1.15	0.3	0.24	0.27	ERV3-1	chr7	protein_coding	endogenous retrovirus group 3 member 1, envelope
ENSG00000159761.15	34.3756	-5.51002	0.907606	-6.07094	1.27166e-09	1.9032e-08	1.34	0.52	0.98	0.01	0.06	0	C16orf86	chr16	protein_coding	chromosome 16 open reading frame 86
ENSG00000288649.2	100.871	-1.49657	0.433819	-3.44976	0.000561083	0.00317867	2.43	1.85	2.81	0.51	1.19	0.9	ACTL10	chr20	protein_coding	actin like 10
ENSG00000137331.12	10073.4	-2.20663	0.48115	-4.58616	4.51477e-06	3.99081e-05	178.96	250.06	487.07	55.08	110.06	42.22	IER3	chr6	protein_coding	immediate early response 3
ENSG00000087494.16	438.089	-10.324	1.17309	-8.80066	1.36016e-18	5.33431e-17	2	10.96	5.93	0.01	0	0.01	PTHLH	chr12	protein_coding	parathyroid hormone like hormone
ENSG00000196420.7	4.62674	-5.56455	1.59695	-3.48449	0.000493082	0.00283197	0.2	0.24	0.45	0	0	0	S100A5	chr1	protein_coding	S100 calcium binding protein A5
ENSG00000275895.7	22.2012	-2.86649	0.642724	-4.4599	8.19987e-06	6.86224e-05	0.1	0.08	0.08	0.01	0.02	0.01	U2AF1L5	chr21	protein_coding	U2 small nuclear RNA auxiliary factor 1 like 5
ENSG00000102003.11	46.4925	-1.99199	0.57124	-3.48714	0.000488219	0.00280546	0.29	0.39	0.39	0.09	0.16	0.03	SYP	chrX	protein_coding	synaptophysin
ENSG00000103381.12	773.231	-4.53654	0.402674	-11.266	1.93079e-29	1.74768e-27	6.38	6.42	4.72	0.28	0.37	0.14	CPPED1	chr16	protein_coding	calcineurin like phosphoesterase domain containing 1
ENSG00000261487.1	155.195	-1.18182	0.477631	-2.47433	0.0133486	0.0481304	4.65	2.55	2.81	0.86	2.59	1.12	AC135048.13	chr16	lncRNA	--
ENSG00000287963.1	4.15185	-4.35721	1.59927	-2.72449	0.0064401	0.0262393	0.04	0.02	0.04	0	0.01	0	RP11-265I24.1	chr5	lncRNA	--
ENSG00000178075.20	61.0894	-4.69998	0.593348	-7.92112	2.35376e-15	6.70821e-14	0.5	0.4	0.29	0.01	0.02	0.02	GRAMD1C	chr3	protein_coding	GRAM domain containing 1C
ENSG00000219607.4	6.14982	-3.46483	1.34352	-2.57891	0.00991113	0.0374986	0.14	0.04	0.03	0.02	0	0	PPP1R3G	chr6	protein_coding	protein phosphatase 1 regulatory subunit 3G
ENSG00000111817.19	3723.66	-1.02702	0.323981	-3.17001	0.00152433	0.0076739	6.4	7.12	6	3.15	4.21	2.57	DSE	chr6	protein_coding	dermatan sulfate epimerase
ENSG00000136490.9	93.2761	-3.67629	0.438993	-8.37437	5.55205e-17	1.8182e-15	0.86	0.92	0.95	0.07	0.06	0.08	LIMD2	chr17	protein_coding	LIM domain containing 2
ENSG00000127863.16	226.628	-6.14444	0.622968	-9.86318	6.01139e-23	3.38388e-21	2.67	2.98	0.92	0.05	0.01	0.03	TNFRSF19	chr13	protein_coding	TNF receptor superfamily member 19
ENSG00000257354.2	101.095	-1.0804	0.397678	-2.71677	0.00659228	0.0267516	0.33	0.5	0.35	0.2	0.17	0.2	RP11-631N16.2	chr12	lncRNA	--
ENSG00000161681.16	24.8814	-5.09586	0.926462	-5.50034	3.79055e-08	4.73641e-07	0.09	0.09	0.17	0	0.01	0	SHANK1	chr19	protein_coding	SH3 and multiple ankyrin repeat domains 1
ENSG00000139572.4	7.893	-3.41218	1.08736	-3.13805	0.00170079	0.00841985	0.18	0.18	0.17	0	0.02	0.03	GPR84	chr12	protein_coding	G protein-coupled receptor 84
ENSG00000151164.19	36.6226	-1.40813	0.542598	-2.59517	0.00945445	0.0360905	0.42	0.25	0.2	0.14	0.13	0.06	RAD9B	chr12	protein_coding	RAD9 checkpoint clamp component B
ENSG00000257839.1	10.0694	-3.2852	0.995638	-3.2996	0.000968238	0.00516508	0.59	0.32	0.84	0.03	0.15	0.03	RP11-290L1.2	chr12	lncRNA	--
ENSG00000256660.7	3.79923	-4.25814	1.6573	-2.56932	0.0101898	0.038367	0.05	0.08	0.02	0.01	0	0	CLEC12B	chr12	protein_coding	C-type lectin domain family 12 member B
ENSG00000166681.14	538.001	-3.60719	0.374436	-9.63367	5.7631e-22	3.01882e-20	23.72	20.93	22.62	2.51	2.07	1.15	BEX3	chrX	protein_coding	brain expressed X-linked 3
ENSG00000187720.14	2295.66	-2.45291	0.489359	-5.01251	5.37254e-07	5.63631e-06	4.67	6.23	7.42	0.42	1.32	1.71	THSD4	chr15	protein_coding	thrombospondin type 1 domain containing 4
ENSG00000186153.18	184.433	-1.02689	0.349957	-2.93434	0.00334257	0.0150736	0.31	0.38	0.39	0.19	0.22	0.15	WWOX	chr16	protein_coding	WW domain containing oxidoreductase
ENSG00000128591.16	24.3907	-5.16973	0.946288	-5.46317	4.67703e-08	5.74886e-07	0.12	0.1	0.17	0	0	0.01	FLNC	chr7	protein_coding	filamin C
ENSG00000145945.7	150.69	-4.72337	0.446426	-10.5804	3.67367e-26	2.61419e-24	3.94	2.88	4.42	0.14	0.14	0.15	FAM50B	chr6	protein_coding	family with sequence similarity 50 member B
ENSG00000232611.1	48.0904	-1.77	0.612668	-2.889	0.00386465	0.017141	1.01	0.62	0.24	0.13	0.32	0.12	RP11-1114A5.4	chrX	lncRNA	--
ENSG00000233901.6	14.27	-3.62014	0.93585	-3.86829	0.000109601	0.000735951	0.08	0.09	0.26	0.02	0.02	0	LINC01503	chr9	lncRNA	long intergenic non-protein coding RNA 1503
ENSG00000157227.14	3926.28	-10.4942	0.578703	-18.134	1.71751e-73	1.6194e-70	26.65	47.56	52.17	0.01	0.03	0.05	MMP14	chr14	protein_coding	matrix metallopeptidase 14
ENSG00000151725.12	3476.06	-2.40655	0.452295	-5.32075	1.03339e-07	1.20975e-06	57.28	40.05	29.72	11.83	9.18	3.67	CENPU	chr4	protein_coding	centromere protein U
ENSG00000164920.9	39.5143	-2.4856	0.532224	-4.67021	3.00896e-06	2.74224e-05	0.44	0.48	0.79	0.1	0.13	0.09	OSR2	chr8	protein_coding	odd-skipped related transciption factor 2
ENSG00000213694.6	4838.93	-8.21679	0.616822	-13.3212	1.74375e-40	2.90141e-38	18.65	18.44	15.8	0.14	0.01	0.04	S1PR3	chr9	protein_coding	sphingosine-1-phosphate receptor 3
ENSG00000143514.17	2657.84	-1.63957	0.31756	-5.16302	2.42992e-07	2.6862e-06	15.21	17.6	17.61	5.63	6.76	4.4	TP53BP2	chr1	protein_coding	tumor protein p53 binding protein 2
ENSG00000233384.3	57.4908	-5.13315	0.659779	-7.78012	7.24577e-15	1.95896e-13	0.69	0.51	0.83	0.01	0.04	0.02	CNIH3-AS2	chr1	lncRNA	CNIH3 antisense RNA 2
ENSG00000076053.12	1756.23	-1.18413	0.444858	-2.66181	0.0077722	0.0307662	9.39	8.25	5.66	3.26	5.66	1.72	RBM7	chr11	protein_coding	RNA binding motif protein 7
ENSG00000223969.6	34.1392	-2.02483	0.541977	-3.736	0.000186972	0.00119351	0.39	0.26	0.27	0.09	0.11	0.04	AC002456.2	chr7	lncRNA	--
ENSG00000173281.5	370.709	-1.98756	0.414199	-4.79855	1.59819e-06	1.53373e-05	1.53	2.71	3.44	0.66	0.56	0.79	PPP1R3B	chr8	protein_coding	protein phosphatase 1 regulatory subunit 3B
ENSG00000287760.1	3.38026	-5.11231	1.69065	-3.02387	0.00249563	0.0117214	0.12	0.16	0.2	0	0	0	RP11-71L14.5	chr16	lncRNA	--
ENSG00000152234.16	13769.5	-1.09716	0.302566	-3.6262	0.000287625	0.00175862	44.78	37.84	46.89	24.2	17.91	20.1	ATP5F1A	chr18	protein_coding	ATP synthase F1 subunit alpha
ENSG00000123106.10	852.522	-5.58673	0.489039	-11.4239	3.17707e-30	2.98315e-28	7.03	6.11	3.56	0.1	0.21	0.05	CCDC91	chr12	protein_coding	coiled-coil domain containing 91
ENSG00000270629.6	154.069	-1.47381	0.35506	-4.15088	3.31195e-05	0.000247184	0.49	0.5	0.43	0.21	0.16	0.16	NBPF14	chr1	protein_coding	NBPF member 14
ENSG00000185742.7	50.1017	-6.10514	0.893169	-6.83537	8.17956e-12	1.60813e-10	0.7	0.32	0.26	0.01	0.01	0	C11orf87	chr11	protein_coding	chromosome 11 open reading frame 87
ENSG00000134574.12	1155.01	-2.8309	0.382401	-7.40296	1.33186e-13	3.1625e-12	13.04	8.1	10.5	1.71	1.98	0.9	DDB2	chr11	protein_coding	damage specific DNA binding protein 2
ENSG00000095539.15	16.0809	-2.49832	0.815533	-3.06342	0.0021882	0.0104334	0.1	0.1	0.2	0.04	0	0.02	SEMA4G	chr10	protein_coding	semaphorin 4G
ENSG00000251400.1	8.02306	-3.35743	1.15296	-2.912	0.00359125	0.0160955	0.4	0.23	0.09	0.05	0.03	0	ALDH7A1P1	chr5	processed_pseudogene	aldehyde dehydrogenase 7 family member A1 pseudogene 1
ENSG00000240103.2	3.22798	-5.04564	1.71925	-2.93478	0.00333781	0.0150581	0.09	0.08	0.04	0	0	0	RP11-846F4.6	chr17	unprocessed_pseudogene	--
ENSG00000242317.1	2.7497	-4.81537	1.82657	-2.63629	0.00838174	0.0327413	0.09	0.26	0.37	0	0	0	RP11-875H7.5	chr3	lncRNA	--
ENSG00000130703.17	1447.48	-1.98154	0.350482	-5.65375	1.56985e-08	2.07017e-07	3.56	4.41	5.28	0.96	1.06	1.44	OSBPL2	chr20	protein_coding	oxysterol binding protein like 2
ENSG00000122691.13	816.693	-3.07176	0.560374	-5.48163	4.21435e-08	5.21528e-07	35	10.45	10.69	2.46	3.48	0.87	TWIST1	chr7	protein_coding	twist family bHLH transcription factor 1
ENSG00000233913.7	860.122	-5.9321	0.420157	-14.1188	2.91081e-45	6.52166e-43	55.82	61.72	79.09	1.53	1.25	0.59	RPL10P9	chr5	processed_pseudogene	ribosomal protein L10 pseudogene 9
ENSG00000109107.14	245.105	-1.64783	0.429567	-3.83603	0.000125039	0.00083221	2.2	3.48	4.94	1.56	0.98	0.97	ALDOC	chr17	protein_coding	aldolase, fructose-bisphosphate C
ENSG00000186603.7	416.787	-5.30789	0.490047	-10.8314	2.44401e-27	1.91369e-25	13.45	9.12	11.29	0.39	0.06	0.39	HPDL	chr1	protein_coding	4-hydroxyphenylpyruvate dioxygenase like
ENSG00000118113.12	16.9435	-6.45546	1.3419	-4.81068	1.5042e-06	1.45091e-05	0.16	0.26	0.31	0	0.01	0	MMP8	chr11	protein_coding	matrix metallopeptidase 8
ENSG00000143036.17	11.9718	-2.17329	0.793434	-2.7391	0.00616081	0.025311	0.16	0.14	0.21	0.05	0.05	0.01	SLC44A3	chr1	protein_coding	solute carrier family 44 member 3
ENSG00000154188.10	1220.8	-3.49552	0.723059	-4.83435	1.33581e-06	1.30238e-05	12.56	7.95	3.38	1.11	1.02	0.06	ANGPT1	chr8	protein_coding	angiopoietin 1
ENSG00000149260.18	56.4273	-2.6978	0.559741	-4.81972	1.43757e-06	1.39258e-05	0.58	0.33	0.3	0.07	0.02	0.09	CAPN5	chr11	protein_coding	calpain 5
ENSG00000164002.12	313.437	-1.1708	0.363909	-3.2173	0.00129405	0.00664767	3.94	3.93	4.8	1.63	1.58	2.56	EXO5	chr1	protein_coding	exonuclease 5
ENSG00000113448.19	1455.93	-2.22256	0.650675	-3.41577	0.000636008	0.00355047	4.71	3.52	2.92	0.36	1.95	0.19	PDE4D	chr5	protein_coding	phosphodiesterase 4D
ENSG00000225972.1	3645.96	-8.39648	0.451374	-18.602	3.0939e-77	3.5006e-74	461.32	615.82	384.1	2.45	0.83	1.14	MTND1P23	chr1	unprocessed_pseudogene	MT-ND1 pseudogene 23
ENSG00000149418.11	10.584	-2.84824	0.963529	-2.95605	0.00311605	0.0142221	0.12	0.13	0.09	0	0.01	0.04	ST14	chr11	protein_coding	ST14 transmembrane serine protease matriptase
ENSG00000116833.14	50.2277	-5.09585	0.710544	-7.17176	7.40406e-13	1.63301e-11	0.22	0.43	0.31	0.01	0.02	0	NR5A2	chr1	protein_coding	nuclear receptor subfamily 5 group A member 2
ENSG00000187608.10	205.242	-1.03255	0.385563	-2.67804	0.00740538	0.0295289	9.66	5.97	8.44	2.89	3.89	5.19	ISG15	chr1	protein_coding	ISG15 ubiquitin like modifier
ENSG00000101246.20	1090.25	-1.15993	0.388214	-2.98785	0.00280949	0.0129773	4.16	4.34	6.31	2.02	3.32	1.55	ARFRP1	chr20	protein_coding	ADP ribosylation factor related protein 1
ENSG00000277496.1	16.5918	-3.19869	0.791145	-4.04311	5.27469e-05	0.000376177	0.26	0.42	0.56	0.03	0.08	0.04	RP11-93B14.9	chr20	lncRNA	--
ENSG00000251349.3	202.433	-1.34761	0.524493	-2.56935	0.0101889	0.038367	3.91	4.93	1.66	1.73	1.97	0.63	MSANTD3-TMEFF1	chr9	protein_coding	MSANTD3-TMEFF1 readthrough
ENSG00000135750.15	225.927	-1.44807	0.3574	-4.05169	5.08501e-05	0.000363566	2.46	2.24	2.35	1.15	0.66	0.84	KCNK1	chr1	protein_coding	potassium two pore domain channel subfamily K member 1
ENSG00000204894.4	4.79797	-5.61631	1.56043	-3.5992	0.000319199	0.00192926	3.13	2.32	2.6	0	0	0	RP11-208G20.2	chr7	processed_pseudogene	--
ENSG00000076555.15	138.044	-1.96662	0.435466	-4.51612	6.29828e-06	5.41504e-05	0.37	0.35	0.41	0.16	0.08	0.06	ACACB	chr12	protein_coding	acetyl-CoA carboxylase beta
ENSG00000130829.18	124.903	-4.528	0.493553	-9.1743	4.54516e-20	2.04478e-18	1.85	1.68	2.97	0.11	0.06	0.11	DUSP9	chrX	protein_coding	dual specificity phosphatase 9
ENSG00000171004.18	244.087	-10.323	1.2622	-8.17853	2.87339e-16	9.00581e-15	3.47	2.58	1.33	0.01	0	0	HS6ST2	chrX	protein_coding	heparan sulfate 6-O-sulfotransferase 2
ENSG00000058085.15	6077.07	-5.4925	0.376626	-14.5834	3.58091e-48	8.90466e-46	39.33	53.62	38.3	0.64	1.17	1.2	LAMC2	chr1	protein_coding	laminin subunit gamma 2
ENSG00000255468.7	40.677	-2.73282	0.514572	-5.31087	1.09106e-07	1.27266e-06	0.61	0.68	0.79	0.14	0.09	0.09	RP11-867G23.8	chr11	lncRNA	--
ENSG00000240859.3	208.342	-5.88639	0.473196	-12.4396	1.59234e-35	2.05903e-33	1.9	1.86	2.16	0.03	0.04	0.03	AC093627.10	chr7	lncRNA	--
ENSG00000117020.19	3660.32	-2.28075	0.298216	-7.64796	2.04185e-14	5.32316e-13	9.47	10.07	7.84	1.85	2.11	1.86	AKT3	chr1	protein_coding	AKT serine/threonine kinase 3
ENSG00000109321.11	22639.6	-4.59158	1.11161	-4.13055	3.61902e-05	0.000268332	535.45	397.94	1058.17	8.51	70.06	7.9	AREG	chr4	protein_coding	amphiregulin
ENSG00000213145.10	1796.34	-9.40153	0.527209	-17.8326	3.94488e-71	3.18816e-68	39.43	33.96	35.32	0.03	0.02	0.1	CRIP1	chr14	protein_coding	cysteine rich protein 1
ENSG00000091622.16	90.7351	-3.63429	0.487641	-7.45279	9.13889e-14	2.22849e-12	0.3	0.53	0.34	0.03	0.03	0.04	PITPNM3	chr17	protein_coding	PITPNM family member 3
ENSG00000164400.6	526.575	-12.395	1.73242	-7.1547	8.38544e-13	1.83337e-11	11.02	18.04	70.64	0	0	0	CSF2	chr5	protein_coding	colony stimulating factor 2
ENSG00000226791.7	9.29745	-6.57061	1.42943	-4.59665	4.29328e-06	3.8159e-05	0.12	0.08	0.05	0	0	0	LINC02611	chr2	lncRNA	long intergenic non-protein coding RNA 2611
ENSG00000008056.14	188.716	-6.50434	0.623206	-10.4369	1.68213e-25	1.15699e-23	1.52	2.25	3.69	0.01	0.03	0.04	SYN1	chrX	protein_coding	synapsin I
ENSG00000102854.16	488.98	-7.48111	0.513049	-14.5817	3.67487e-48	9.03899e-46	9.71	7.29	11.33	0.07	0.03	0.06	MSLN	chr16	protein_coding	mesothelin
ENSG00000259153.2	68.1311	-2.68892	0.498661	-5.39228	6.95688e-08	8.31574e-07	1.34	2.37	1.39	0.31	0.36	0.17	RP6-65G23.3	chr14	lncRNA	--
ENSG00000072778.20	4314.85	-1.49414	0.322181	-4.63759	3.52488e-06	3.17281e-05	27.83	31.48	39.69	10.83	11.74	13.68	ACADVL	chr17	protein_coding	acyl-CoA dehydrogenase very long chain
ENSG00000006756.16	150.323	-8.16867	0.912084	-8.95605	3.36517e-19	1.40499e-17	1.02	1.02	1.17	0	0.01	0	ARSD	chrX	protein_coding	arylsulfatase D
ENSG00000116981.4	9.28171	-5.57006	1.40326	-3.96937	7.20625e-05	0.000498838	0.04	0.06	0.05	0	0	0	NT5C1A	chr1	protein_coding	5'-nucleotidase, cytosolic IA
ENSG00000123219.13	1685.68	-1.2817	0.491319	-2.6087	0.00908867	0.0349953	20.55	13.91	7.55	7.48	7.83	2.49	CENPK	chr5	protein_coding	centromere protein K
ENSG00000204287.14	13.2908	-5.20218	1.27831	-4.06958	4.70973e-05	0.000338984	0.21	0.91	0.41	0	0.03	0.02	HLA-DRA	chr6	protein_coding	major histocompatibility complex, class II, DR alpha
ENSG00000224459.1	6.37314	-6.02523	1.48941	-4.04538	5.22389e-05	0.000372672	0.6	0.36	0.55	0	0	0	SLC25A34-AS1	chr1	lncRNA	SLC25A34 and TMEM82 antisense RNA 1
ENSG00000089486.17	94.7815	-6.1272	0.679356	-9.01912	1.89605e-19	8.09542e-18	0.93	0.91	1.45	0.02	0	0.02	CDIP1	chr16	protein_coding	cell death inducing p53 target 1
ENSG00000125384.7	290.712	-11.538	1.25869	-9.16664	4.87974e-20	2.18229e-18	7.29	7.11	3.34	0	0	0	PTGER2	chr14	protein_coding	prostaglandin E receptor 2
ENSG00000128567.17	499.096	-2.93685	0.574826	-5.10911	3.23684e-07	3.52655e-06	2.04	3.83	3.66	0.59	0.09	0.59	PODXL	chr7	protein_coding	podocalyxin like
ENSG00000248458.2	4.43072	-5.50696	1.77153	-3.10859	0.00187984	0.00915407	0.07	0.45	0.04	0	0	0	RP4-598P13.1	chr1	lncRNA	--
ENSG00000166532.16	560.622	-6.93715	0.457344	-15.1683	5.73247e-52	1.68468e-49	2.86	3.71	3.11	0.03	0.01	0.03	RIMKLB	chr12	protein_coding	ribosomal modification protein rimK like family member B
ENSG00000124208.16	519.324	-1.4991	0.427832	-3.50394	0.000458427	0.00265245	4.96	7.06	8.78	2.44	1.53	3.59	PEDS1-UBE2V1	chr20	protein_coding	PEDS1-UBE2V1 readthrough
ENSG00000188112.9	177.893	-2.42917	0.537899	-4.51604	6.30067e-06	5.41504e-05	0.44	1.16	1.64	0.12	0.21	0.29	C6orf132	chr6	protein_coding	chromosome 6 open reading frame 132
ENSG00000147854.17	4223.63	-2.32433	0.427422	-5.43801	5.38797e-08	6.56212e-07	23.21	18.05	12.35	3.13	5.81	2.13	UHRF2	chr9	protein_coding	ubiquitin like with PHD and ring finger domains 2
ENSG00000179029.15	387.807	-3.17244	0.368127	-8.61779	6.82559e-18	2.47923e-16	5.48	3.62	4.3	0.66	0.37	0.48	TMEM107	chr17	protein_coding	transmembrane protein 107
ENSG00000152804.11	94.0132	-1.9628	0.499825	-3.92697	8.60239e-05	0.000588462	1.98	1.39	1.13	0.47	0.15	0.53	HHEX	chr10	protein_coding	hematopoietically expressed homeobox
ENSG00000260910.2	107.151	-4.5833	0.543963	-8.42576	3.58401e-17	1.20868e-15	0.59	0.8	1.2	0.05	0.01	0.05	LINC00565	chr13	lncRNA	long intergenic non-protein coding RNA 565
ENSG00000022556.16	85.5784	-6.95461	0.85059	-8.17621	2.92905e-16	9.16757e-15	0.6	0.52	0.9	0.01	0	0	NLRP2	chr19	protein_coding	NLR family pyrin domain containing 2
ENSG00000184408.10	8.16404	-4.43762	1.27666	-3.47595	0.000509047	0.00290889	0.07	0.05	0.07	0	0.01	0	KCND2	chr7	protein_coding	potassium voltage-gated channel subfamily D member 2
ENSG00000108947.5	47.4464	-2.5814	0.495574	-5.20891	1.89953e-07	2.14221e-06	0.68	0.65	0.57	0.13	0.06	0.13	EFNB3	chr17	protein_coding	ephrin B3
ENSG00000116903.7	1607.99	-1.20568	0.337917	-3.56799	0.000359737	0.00214223	13.26	11.6	8.27	5.53	5.49	3.79	EXOC8	chr1	protein_coding	exocyst complex component 8
ENSG00000197385.6	143.505	-2.14374	0.479451	-4.47124	7.77685e-06	6.54696e-05	2.42	1.84	0.97	0.4	0.6	0.23	ZNF860	chr3	protein_coding	zinc finger protein 860
ENSG00000179859.10	280.768	-2.54981	0.377612	-6.75246	1.45357e-11	2.77812e-10	4.59	3.72	3.95	0.52	0.64	0.98	RNF227	chr17	protein_coding	ring finger protein 227
ENSG00000023171.19	1852.45	-2.67536	0.471486	-5.67431	1.39251e-08	1.84599e-07	4.92	4.44	6.75	0.68	0.42	1.46	GRAMD1B	chr11	protein_coding	GRAM domain containing 1B
ENSG00000218980.2	63.8309	-1.84452	0.645214	-2.85878	0.0042528	0.018557	12.8	11.93	2.09	1.72	4.11	1.97	FTH1P15	chr6	processed_pseudogene	ferritin heavy chain 1 pseudogene 15
ENSG00000146242.9	4805.41	-1.02658	0.391208	-2.62414	0.00868693	0.0337354	42.26	42.33	54.4	14.82	35.57	20.32	TPBG	chr6	protein_coding	trophoblast glycoprotein
ENSG00000072818.12	21.9992	-1.75125	0.685921	-2.55314	0.0106757	0.0398514	0.06	0.1	0.18	0.03	0.02	0.05	ACAP1	chr17	protein_coding	ArfGAP with coiled-coil, ankyrin repeat and PH domains 1
ENSG00000105613.10	45.6699	-2.63964	0.630822	-4.18444	2.8587e-05	0.000216734	0.31	0.17	0.44	0.02	0.05	0.08	MAST1	chr19	protein_coding	microtubule associated serine/threonine kinase 1
ENSG00000168679.18	77.0877	-4.25928	0.552602	-7.70767	1.28137e-14	3.39932e-13	1.08	1.36	1.02	0.02	0.12	0.05	SLC16A4	chr1	protein_coding	solute carrier family 16 member 4
ENSG00000170296.10	2935.29	-1.40694	0.336727	-4.17827	2.93736e-05	0.000222158	50.18	49.63	64.24	18.09	18.61	26.85	GABARAP	chr17	protein_coding	GABA type A receptor-associated protein
ENSG00000110429.14	1853.03	-1.03413	0.374719	-2.75975	0.00578451	0.02404	6.82	5.22	3.08	2.9	2.66	2.02	FBXO3	chr11	protein_coding	F-box protein 3
ENSG00000231863.2	7.41793	-6.24518	1.44878	-4.31064	1.62783e-05	0.000129796	0.1	0.08	0.09	0	0	0	RP3-428L16.1	chr6	lncRNA	--
ENSG00000180425.11	194.403	-1.72661	0.39732	-4.34563	1.38875e-05	0.000111638	4.27	2.65	3.32	0.98	1.52	0.71	C11orf71	chr11	protein_coding	chromosome 11 open reading frame 71
ENSG00000162892.16	1381.67	-10.4619	1.29899	-8.05386	8.02233e-16	2.41085e-14	8.89	26.49	68.26	0.03	0.06	0	IL24	chr1	protein_coding	interleukin 24
ENSG00000166704.12	82.8128	-7.89911	1.10513	-7.14767	8.8263e-13	1.92604e-11	0.73	0.47	0.44	0.01	0	0	ZNF606	chr19	protein_coding	zinc finger protein 606
ENSG00000261371.6	111.234	-3.04708	0.552485	-5.51523	3.48315e-08	4.3789e-07	0.53	0.66	0.73	0.02	0.1	0.12	PECAM1	chr17	protein_coding	platelet and endothelial cell adhesion molecule 1
ENSG00000109472.14	1355.45	-6.20143	0.414471	-14.9623	1.29505e-50	3.6632e-48	26.09	21.11	17.46	0.33	0.44	0.16	CPE	chr4	protein_coding	carboxypeptidase E
ENSG00000099377.14	135.884	-2.01077	0.381661	-5.26849	1.37551e-07	1.57922e-06	2.21	1.61	2.77	0.55	0.59	0.55	HSD3B7	chr16	protein_coding	hydroxy-delta-5-steroid dehydrogenase, 3 beta- and steroid delta-isomerase 7
ENSG00000164532.11	81.9948	-9.712	1.24667	-7.79038	6.68056e-15	1.81482e-13	2.21	2.15	2.38	0	0	0	TBX20	chr7	protein_coding	T-box transcription factor 20
ENSG00000107984.10	6068.32	-5.36357	1.15465	-4.64519	3.3976e-06	3.06923e-05	96.22	136.16	166.03	8.61	0.92	0.54	DKK1	chr10	protein_coding	dickkopf WNT signaling pathway inhibitor 1
ENSG00000103811.18	853.371	-4.9744	0.351464	-14.1534	1.78061e-45	4.07004e-43	2.73	2.72	3.59	0.11	0.08	0.11	CTSH	chr15	protein_coding	cathepsin H
ENSG00000163734.4	6668.64	-5.60013	0.597772	-9.36835	7.36757e-21	3.56241e-19	91.13	127.9	220.78	2.19	6.48	0.88	CXCL3	chr4	protein_coding	C-X-C motif chemokine ligand 3
ENSG00000154027.19	92.7968	-3.62678	0.538137	-6.73951	1.58919e-11	3.01694e-10	0.87	0.5	0.5	0.08	0.06	0.02	AK5	chr1	protein_coding	adenylate kinase 5
ENSG00000232194.1	6.03217	-2.95846	1.13224	-2.61294	0.00897675	0.0346351	0.39	0.49	0.23	0.04	0.05	0.06	RP1-313L4.3	chr1	lncRNA	--
ENSG00000110245.12	17.1254	-5.02658	1.0287	-4.88635	1.02722e-06	1.02536e-05	0.96	0.91	1.07	0.06	0	0.02	APOC3	chr11	protein_coding	apolipoprotein C3
ENSG00000168243.11	227.633	-5.11107	0.476447	-10.7275	7.56536e-27	5.66876e-25	2.01	2.48	1.89	0.11	0.03	0.05	GNG4	chr1	protein_coding	G protein subunit gamma 4
ENSG00000163923.10	241.839	-8.43284	0.81066	-10.4024	2.4167e-25	1.63246e-23	12.02	9.64	13.49	0	0.07	0.04	RPL39L	chr3	protein_coding	ribosomal protein L39 like
ENSG00000205426.10	14739.2	-9.84401	0.578952	-17.0031	7.78332e-65	4.19354e-62	273.91	296.28	573.43	0.2	0.18	0.87	KRT81	chr12	protein_coding	keratin 81
ENSG00000187185.4	13.3303	-5.26018	1.24656	-4.21975	2.44579e-05	0.000188315	0.16	0.31	0.45	0.01	0	0.01	CTD-2600O9.1	chr16	lncRNA	--
ENSG00000260454.2	46.229	-6.51287	1.01882	-6.39259	1.63097e-10	2.72329e-09	0.79	1.51	2.15	0	0	0.04	RP11-367F23.2	chr9	lncRNA	--
ENSG00000182612.10	49.9971	-4.42014	0.604595	-7.31091	2.65344e-13	6.06513e-12	0.66	0.41	0.46	0.04	0.02	0.02	TSPAN10	chr17	protein_coding	tetraspanin 10
ENSG00000287403.1	14.5652	-7.21957	1.41911	-5.08738	3.63041e-07	3.93262e-06	0.11	0.28	0.52	0	0	0	RP11-28G8.2	chr17	lncRNA	--
ENSG00000115596.4	4.64031	-4.53245	1.60295	-2.82758	0.00469019	0.0201317	0.04	0.17	0.16	0	0.02	0	WNT6	chr2	protein_coding	Wnt family member 6
ENSG00000141506.15	3.06284	-4.97053	1.79252	-2.77293	0.00555535	0.0232413	0.01	0.02	0.03	0	0	0	PIK3R5	chr17	protein_coding	phosphoinositide-3-kinase regulatory subunit 5
ENSG00000187091.14	52.0426	-1.61405	0.458856	-3.51755	0.000435549	0.00253303	0.54	0.35	0.52	0.12	0.21	0.15	PLCD1	chr3	protein_coding	phospholipase C delta 1
ENSG00000140948.13	2203.58	-1.55395	0.338674	-4.58833	4.46801e-06	3.95411e-05	10.94	10.55	8.04	4.5	3.12	2.76	ZCCHC14	chr16	protein_coding	zinc finger CCHC-type containing 14
ENSG00000179044.16	8.05488	-3.43882	1.1472	-2.99759	0.00272122	0.0126263	0.11	0.11	0.15	0.03	0	0	EXOC3L1	chr16	protein_coding	exocyst complex component 3 like 1
ENSG00000136928.7	71.9585	-4.92551	0.665328	-7.40313	1.33012e-13	3.1617e-12	0.38	0.61	0.42	0.01	0.04	0	GABBR2	chr9	protein_coding	gamma-aminobutyric acid type B receptor subunit 2
ENSG00000165606.10	9.17854	-3.21138	1.13245	-2.83577	0.00457159	0.0196899	0.02	0.22	0.15	0.01	0.02	0.01	DRGX	chr10	protein_coding	dorsal root ganglia homeobox
ENSG00000119681.12	502.707	-1.09137	0.375969	-2.9028	0.00369838	0.0165135	1.67	2.07	1.9	0.97	1.22	0.57	LTBP2	chr14	protein_coding	latent transforming growth factor beta binding protein 2
ENSG00000117152.14	45.5663	-2.39869	0.788276	-3.04296	0.00234265	0.0111066	0.43	0.34	0.45	0.2	0.02	0.01	RGS4	chr1	protein_coding	regulator of G protein signaling 4
ENSG00000285923.1	10.8594	-6.79657	1.38923	-4.89234	9.96457e-07	9.97736e-06	0.54	0.71	0.47	0	0	0	RP11-256E16.3	chr1	lncRNA	--
ENSG00000109881.17	1267.21	-1.35608	0.326306	-4.15585	3.24078e-05	0.000242351	18.28	12.74	13.4	7.25	5.8	4.75	CCDC34	chr11	protein_coding	coiled-coil domain containing 34
ENSG00000012171.20	273.76	-2.94465	0.415051	-7.09467	1.29661e-12	2.76801e-11	1.45	1.81	3.03	0.3	0.33	0.22	SEMA3B	chr3	protein_coding	semaphorin 3B
ENSG00000178343.5	65.4953	-9.38708	1.29896	-7.22659	4.95257e-13	1.10852e-11	2.53	0.91	0.89	0	0	0	SHISA3	chr4	protein_coding	shisa family member 3
ENSG00000188811.14	310.023	-1.27946	0.355706	-3.59697	0.00032195	0.00194433	2.11	1.58	1.48	0.88	0.54	0.76	NHLRC3	chr13	protein_coding	NHL repeat containing 3
ENSG00000236349.1	17.6902	-2.19341	0.721834	-3.03866	0.00237632	0.0112474	0.83	0.32	0.54	0.08	0.24	0.08	SUCLG2P2	chr12	processed_pseudogene	SUCLG2 pseudogene 2
ENSG00000275131.3	100.466	-1.86916	0.425126	-4.39671	1.09904e-05	9.01423e-05	0.29	0.48	0.48	0.1	0.11	0.14	PDE4DIPP2	chr1	transcribed_unprocessed_pseudogene	PDE4DIP pseudogene 2
ENSG00000135443.8	10.9007	-4.98486	1.25096	-3.98482	6.75311e-05	0.000470203	0.2	0.2	0.19	0	0	0.02	KRT85	chr12	protein_coding	keratin 85
ENSG00000178538.10	2.80766	-4.84216	1.88577	-2.56774	0.0102363	0.0384972	0.04	0.02	0	0	0	0	CA8	chr8	protein_coding	carbonic anhydrase 8
ENSG00000134070.5	659.643	-1.4464	0.508982	-2.84176	0.00448656	0.0193752	6.05	9.01	5.91	2.11	4.92	1.07	IRAK2	chr3	protein_coding	interleukin 1 receptor associated kinase 2
ENSG00000080298.16	265.402	-1.95628	0.618996	-3.16041	0.00157549	0.00788929	1.06	1.16	0.61	0.12	0.57	0.08	RFX3	chr9	protein_coding	regulatory factor X3
ENSG00000235151.1	6.49478	-6.0562	1.60571	-3.77167	0.000162158	0.00104842	0.09	0.8	0.78	0	0	0	AC114730.2	chr2	lncRNA	--
ENSG00000177839.7	40.1968	-2.31422	0.513189	-4.50949	6.49842e-06	5.56385e-05	0.5	0.36	0.28	0.09	0.1	0.06	PCDHB9	chr5	protein_coding	protocadherin beta 9
ENSG00000049449.10	8410.79	-1.40873	0.340145	-4.14156	3.44951e-05	0.000256689	68.97	78.79	57.06	27.03	33.64	19.37	RCN1	chr11	protein_coding	reticulocalbin 1
ENSG00000140538.16	6.21103	-3.51469	1.25347	-2.80398	0.00504767	0.0214303	0.01	0.02	0.01	0	0	0	NTRK3	chr15	protein_coding	neurotrophic receptor tyrosine kinase 3
ENSG00000178922.18	950.519	-4.65444	0.346699	-13.425	4.31539e-41	7.39794e-39	15.3	14.21	20.36	0.77	0.74	0.54	HYI	chr1	protein_coding	hydroxypyruvate isomerase (putative)
ENSG00000196730.13	17.6925	-6.51582	1.36106	-4.7873	1.69038e-06	1.61399e-05	0.16	0.04	0.1	0	0	0	DAPK1	chr9	protein_coding	death associated protein kinase 1
ENSG00000214941.8	355.744	-1.34618	0.350626	-3.83937	0.000123352	0.00082195	5	4.32	5.68	1.46	2.34	2.28	ZSWIM7	chr17	protein_coding	zinc finger SWIM-type containing 7
ENSG00000153214.11	1411.38	-1.27645	0.40514	-3.15064	0.00162913	0.00811483	11	11.36	5.85	4.18	5.32	2.57	TMEM87B	chr2	protein_coding	transmembrane protein 87B
ENSG00000132376.20	761.557	-1.73313	0.349352	-4.961	7.0131e-07	7.19074e-06	4.79	5.06	7.13	1.47	1.68	2.11	INPP5K	chr17	protein_coding	inositol polyphosphate-5-phosphatase K
ENSG00000085741.13	41.6112	-5.6101	0.820308	-6.83902	7.97377e-12	1.5704e-10	1.08	0.63	0.9	0.01	0	0.04	WNT11	chr11	protein_coding	Wnt family member 11
ENSG00000236453.5	198.868	-2.46971	0.600334	-4.1139	3.89036e-05	0.000285754	4.57	9.26	9.69	0.31	2.24	1.9	AC003092.1	chr7	lncRNA	--
ENSG00000124074.12	248.51	-1.48339	0.413234	-3.58971	0.000331048	0.00199236	3.38	2.74	4.21	0.71	1.66	1.44	ENKD1	chr16	protein_coding	enkurin domain containing 1
ENSG00000171049.9	23.8148	-5.52578	1.01431	-5.44782	5.099e-08	6.22359e-07	0.4	0.21	0.37	0.01	0	0.01	FPR2	chr19	protein_coding	formyl peptide receptor 2
ENSG00000135248.15	77.3554	-6.80416	0.836243	-8.13659	4.06583e-16	1.26555e-14	1.42	1.47	1.67	0	0.02	0.03	FAM71F1	chr7	protein_coding	family with sequence similarity 71 member F1
ENSG00000160352.16	976.053	-1.9683	0.487849	-4.03466	5.46826e-05	0.000388756	6.53	3.72	1.77	1.55	0.78	0.8	ZNF714	chr19	protein_coding	zinc finger protein 714
ENSG00000132591.12	2344.67	-1.17469	0.354363	-3.31494	0.000916626	0.00492107	31.36	30.88	46.65	17	12.74	19.81	ERAL1	chr17	protein_coding	Era like 12S mitochondrial rRNA chaperone 1
ENSG00000260139.6	7.63409	-6.28834	1.49812	-4.19749	2.69884e-05	0.0002061	0.03	0.09	0.12	0	0	0	CSPG4P13	chr15	transcribed_unprocessed_pseudogene	chondroitin sulfate proteoglycan 4 pseudogene 13
ENSG00000114270.18	13934.2	-3.76094	0.444439	-8.46222	2.6233e-17	8.99435e-16	26.47	65.15	81.38	4.67	3.73	4.89	COL7A1	chr3	protein_coding	collagen type VII alpha 1 chain
ENSG00000168528.12	3935.91	-4.02875	0.493718	-8.16002	3.34977e-16	1.04555e-14	24.85	41.43	93.92	2.58	3.19	4.38	SERINC2	chr1	protein_coding	serine incorporator 2
ENSG00000104081.14	54.8226	-1.49838	0.472566	-3.17072	0.0015206	0.00765681	0.41	0.38	0.33	0.13	0.08	0.19	BMF	chr15	protein_coding	Bcl2 modifying factor
ENSG00000008083.14	2530.5	-2.44555	0.428046	-5.71329	1.1081e-08	1.48898e-07	9.4	16.51	25.1	2.44	3.5	3.78	JARID2	chr6	protein_coding	jumonji and AT-rich interaction domain containing 2
ENSG00000163739.5	36676.2	-12.3526	0.41028	-30.1077	3.83772e-199	8.68438e-195	1125.2	1289.66	1618.52	0.3	0.31	0.2	CXCL1	chr4	protein_coding	C-X-C motif chemokine ligand 1
ENSG00000255921.1	2.76526	-4.82261	1.76858	-2.72682	0.00639484	0.0260878	0.18	0.2	0.19	0	0	0	RP11-662I13.2	chr12	lncRNA	--
ENSG00000170430.10	187.519	-9.9424	1.24373	-7.99403	1.30593e-15	3.81808e-14	1.16	1.34	1.8	0	0	0	MGMT	chr10	protein_coding	O-6-methylguanine-DNA methyltransferase
ENSG00000132967.9	899.089	-4.14582	0.398925	-10.3925	2.68261e-25	1.80669e-23	44.72	38.86	31.79	2.97	2.59	1.2	HMGB1P5	chr3	transcribed_processed_pseudogene	high mobility group box 1 pseudogene 5
ENSG00000180537.13	6.50854	-6.05961	1.51136	-4.00937	6.08817e-05	0.000428787	0.06	0.12	0.06	0	0	0	RNF182	chr6	protein_coding	ring finger protein 182
ENSG00000187824.9	12.9174	-5.13916	1.22053	-4.21058	2.54711e-05	0.000195318	0.19	0.26	0.13	0.01	0.01	0	TMEM220	chr17	protein_coding	transmembrane protein 220
ENSG00000108932.12	720.483	-2.60974	0.469854	-5.55435	2.7864e-08	3.55031e-07	3.23	10.7	8.59	1.57	1.2	1.1	SLC16A6	chr17	protein_coding	solute carrier family 16 member 6
ENSG00000261654.1	53.6568	-2.34339	0.637291	-3.67712	0.000235883	0.00146966	0.47	0.55	0.1	0.1	0.07	0.06	RP11-96K19.4	chr1	lncRNA	--
ENSG00000260077.1	20.9032	-1.74726	0.629041	-2.77766	0.00547514	0.0229609	0.46	0.48	0.61	0.1	0.12	0.24	RP11-254F7.2	chr2	lncRNA	--
ENSG00000182585.10	327.326	-6.37092	0.634673	-10.0381	1.03639e-23	6.15549e-22	7.04	5.1	2.69	0	0.1	0.08	EPGN	chr4	protein_coding	epithelial mitogen
ENSG00000235859.5	33.1811	-1.46465	0.507603	-2.88543	0.00390885	0.0173031	0.95	1.08	0.93	0.49	0.28	0.33	AC006978.6	chr7	processed_pseudogene	--
ENSG00000259953.2	29.3495	-2.78861	0.613721	-4.54378	5.52554e-06	4.80175e-05	0.17	0.25	0.12	0.03	0.03	0.02	RP11-4O1.2	chr9	lncRNA	--
ENSG00000136824.19	9149.43	-1.25787	0.459958	-2.73474	0.00624292	0.0255741	65.96	51.86	32.79	32.26	23.03	9.66	SMC2	chr9	protein_coding	structural maintenance of chromosomes 2
ENSG00000215483.11	18.1829	-2.09932	0.658641	-3.18735	0.00143585	0.00728515	0.05	0.03	0.03	0.01	0.01	0.01	LINC00598	chr13	lncRNA	long intergenic non-protein coding RNA 598
ENSG00000167699.13	1809.97	-1.19647	0.321785	-3.71824	0.000200616	0.00127235	12.7	10.69	10.49	4.42	4.42	6.29	GLOD4	chr17	protein_coding	glyoxalase domain containing 4
ENSG00000172572.7	675.112	-7.31284	1.32721	-5.50994	3.58949e-08	4.51008e-07	3.43	1.98	2.24	0.04	0	0	PDE3A	chr12	protein_coding	phosphodiesterase 3A
ENSG00000161960.16	2213.07	-1.60392	0.359569	-4.46066	8.17092e-06	6.84096e-05	13.74	16.12	18.13	6.3	3.66	6.28	EIF4A1	chr17	protein_coding	eukaryotic translation initiation factor 4A1
ENSG00000116815.16	1236.01	-1.44306	0.446175	-3.2343	0.00121942	0.00631303	35.13	27.38	14.03	11.06	12.71	5.28	CD58	chr1	protein_coding	CD58 molecule
ENSG00000175505.11	809.824	-2.55082	0.501237	-5.08905	3.59857e-07	3.90559e-06	8.44	16.07	31.62	3.27	2.26	4.36	CLCF1	chr11	protein_coding	cardiotrophin like cytokine factor 1
ENSG00000231419.6	15.8681	-6.36702	1.3995	-4.54949	5.37761e-06	4.68218e-05	0.03	0.1	0.13	0	0	0	LINC00689	chr7	lncRNA	long intergenic non-protein coding RNA 689
ENSG00000286912.1	2.79819	-4.83759	1.76737	-2.73717	0.00619703	0.0254137	0.16	0.09	0.13	0	0	0	RP5-820A21.2	chr7	lncRNA	--
ENSG00000109854.14	1630.13	-1.27784	0.305673	-4.1804	2.90999e-05	0.000220308	22.17	19.87	20.08	7.2	9.18	9.95	HTATIP2	chr11	protein_coding	HIV-1 Tat interactive protein 2
ENSG00000234233.1	4.49838	-4.50812	1.55975	-2.89028	0.00384903	0.0170817	0.33	0.27	0.45	0.04	0	0	KCNH1-IT1	chr1	lncRNA	KCNH1 intronic transcript 1
ENSG00000095752.7	6199.71	-10.2949	1.47515	-6.97885	2.97612e-12	6.11132e-11	19.33	96.87	226.5	0.09	0	0.18	IL11	chr19	protein_coding	interleukin 11
ENSG00000247151.7	11.1919	-2.70151	0.896688	-3.01277	0.00258876	0.012091	0.19	0.05	0.14	0.02	0.01	0.03	CSTF3-DT	chr11	lncRNA	CSTF3 divergent transcript
ENSG00000184588.18	4458.39	-6.00422	0.634175	-9.46778	2.8586e-21	1.41858e-19	22.24	25.04	26.4	0.93	0.14	0.12	PDE4B	chr1	protein_coding	phosphodiesterase 4B
ENSG00000150768.17	5211.61	-2.18042	0.357312	-6.10229	1.04557e-09	1.58475e-08	34.78	28.94	21.57	8.64	5.12	5.55	DLAT	chr11	protein_coding	dihydrolipoamide S-acetyltransferase
ENSG00000176842.15	228.912	-1.91701	0.434165	-4.41539	1.0083e-05	8.31518e-05	4.36	2.7	2.61	0.92	0.47	1.19	IRX5	chr16	protein_coding	iroquois homeobox 5
ENSG00000167131.17	120.745	-2.08788	0.393331	-5.30821	1.10706e-07	1.29066e-06	1.42	1.01	1.35	0.22	0.39	0.31	CCDC103	chr17	protein_coding	coiled-coil domain containing 103
ENSG00000184986.11	42.0453	-1.80954	0.678302	-2.66775	0.00763601	0.0303232	1.09	0.68	0.81	0.26	0.02	0.44	TMEM121	chr14	protein_coding	transmembrane protein 121
ENSG00000226548.1	5.90524	-5.91534	1.5216	-3.88757	0.000101252	0.000684361	0.43	0.29	0.65	0	0	0	AC016722.3	chr2	lncRNA	--
ENSG00000070808.17	7.30767	-5.2359	1.45263	-3.60444	0.000312825	0.00189478	0.04	0.05	0.03	0	0	0	CAMK2A	chr5	protein_coding	calcium/calmodulin dependent protein kinase II alpha
ENSG00000287168.1	88.2908	-2.38377	0.502071	-4.74787	2.05569e-06	1.93022e-05	3.11	4.08	6.22	0.68	1.49	0.57	RP11-262H14.14	chr9	lncRNA	--
ENSG00000134013.16	7447.66	-1.14223	0.307354	-3.71632	0.000202144	0.0012806	36.85	46.63	44.66	20.02	22.64	17.53	LOXL2	chr8	protein_coding	lysyl oxidase like 2
ENSG00000279369.1	31.3704	-7.35726	1.27823	-5.75582	8.6222e-09	1.17325e-07	0.97	0.77	0.85	0	0	0.01	RP11-51F16.1	chr17	TEC	--
ENSG00000138829.12	747.674	-10.4616	0.943573	-11.0872	1.44745e-28	1.25495e-26	4.3	1.45	2.88	0	0.01	0	FBN2	chr5	protein_coding	fibrillin 2
ENSG00000279806.1	56.6704	-5.32767	0.776925	-6.85739	7.01313e-12	1.38482e-10	0.56	1.68	2.48	0.03	0.04	0.05	RP11-58O9.2	chr17	TEC	--
ENSG00000214087.9	983.503	-1.61336	0.326468	-4.94186	7.73789e-07	7.89809e-06	13.9	13.48	17.93	4.44	4.81	5.98	ARL16	chr17	protein_coding	ADP ribosylation factor like GTPase 16
ENSG00000013016.16	351.781	-2.28952	0.557956	-4.10341	4.07107e-05	0.000297559	2.69	3.1	3.28	1.32	0.25	0.34	EHD3	chr2	protein_coding	EH domain containing 3
ENSG00000255641.1	68.2973	-4.74668	0.558975	-8.49175	2.03549e-17	7.09723e-16	3.7	3.37	2.86	0.15	0.15	0.09	RP11-277P12.6	chr12	protein_coding	--
ENSG00000183454.18	4.91688	-4.64283	1.53075	-3.03304	0.00242101	0.0114207	0.01	0.01	0.01	0	0	0	GRIN2A	chr16	protein_coding	glutamate ionotropic receptor NMDA type subunit 2A
ENSG00000173535.15	6.88086	-3.24228	1.15973	-2.79573	0.0051783	0.0219233	0.25	0.08	0.29	0.03	0	0.03	TNFRSF10C	chr8	protein_coding	TNF receptor superfamily member 10c
ENSG00000185736.16	43.1133	-6.34711	1.00793	-6.29717	3.03133e-10	4.89972e-09	0.11	0.15	0.34	0	0	0	ADARB2	chr10	protein_coding	adenosine deaminase RNA specific B2 (inactive)
ENSG00000184292.7	186.474	-5.8734	0.641212	-9.15983	5.19779e-20	2.31082e-18	5.02	4.79	5.34	0.03	0	0.21	TACSTD2	chr1	protein_coding	tumor associated calcium signal transducer 2
ENSG00000136630.13	63.3021	-2.44838	0.520125	-4.70729	2.51026e-06	2.31856e-05	0.42	0.33	0.69	0.08	0.05	0.13	HLX	chr1	protein_coding	H2.0 like homeobox
ENSG00000251144.1	25.1548	-3.67801	0.753128	-4.88365	1.0414e-06	1.03586e-05	1.96	4.22	5.95	0.35	0.13	0.44	CTD-2532K18.2	chr5	lncRNA	--
ENSG00000267519.6	654.179	-1.26059	0.376651	-3.34683	0.000817402	0.00444426	0.84	1.38	1.39	0.54	0.41	0.61	MIR23AHG	chr19	lncRNA	miR-23a/27a/24-2 cluster host gene
ENSG00000146555.19	42.2934	-7.79035	1.27843	-6.09368	1.10341e-09	1.66795e-08	0.16	0.22	0.13	0	0	0	SDK1	chr7	protein_coding	sidekick cell adhesion molecule 1
ENSG00000076716.9	6.43664	-4.21473	1.365	-3.08771	0.00201702	0.00974032	0.07	0.07	0.05	0	0	0.01	GPC4	chrX	protein_coding	glypican 4
ENSG00000260549.2	191.948	-6.54938	0.616531	-10.623	2.33067e-26	1.67964e-24	15.76	18.84	34.58	0.37	0.09	0.26	MT1L	chr16	transcribed_unprocessed_pseudogene	metallothionein 1L, pseudogene
ENSG00000166289.6	201.163	-1.44608	0.398251	-3.63109	0.000282231	0.00172798	3.33	2.57	3.74	0.74	1.47	1.43	PLEKHF1	chr19	protein_coding	pleckstrin homology and FYVE domain containing 1
ENSG00000231683.6	8.67189	-5.46925	1.41113	-3.8758	0.000106275	0.000715105	0.1	0.12	0.1	0	0.01	0	RP1-27K12.2	chr6	lncRNA	--
ENSG00000023697.13	2351.61	-1.41125	0.30291	-4.65898	3.17778e-06	2.88217e-05	35.3	29.94	26.31	13.55	11.1	10.72	DERA	chr12	protein_coding	deoxyribose-phosphate aldolase
ENSG00000115525.18	257.202	-3.04934	0.387889	-7.86137	3.79969e-15	1.05372e-13	0.77	0.75	0.6	0.1	0.05	0.1	ST3GAL5	chr2	protein_coding	ST3 beta-galactoside alpha-2,3-sialyltransferase 5
ENSG00000125531.7	14.9395	-4.73058	1.0479	-4.51435	6.35108e-06	5.44824e-05	0.26	0.14	0.19	0	0.02	0.01	FNDC11	chr20	protein_coding	fibronectin type III domain containing 11
ENSG00000280587.1	12.759	-2.81917	0.851731	-3.30992	0.000933212	0.0049959	0.08	0.19	0.24	0.02	0.04	0.03	LINC01348	chr1	lncRNA	long intergenic non-protein coding RNA 1348
ENSG00000144057.15	41.1382	-8.71715	1.32592	-6.57442	4.88441e-11	8.77217e-10	0.37	0.34	0.1	0	0	0	ST6GAL2	chr2	protein_coding	ST6 beta-galactoside alpha-2,6-sialyltransferase 2
ENSG00000154640.15	2240.92	-1.77191	0.392435	-4.51515	6.32712e-06	5.43364e-05	39.36	42.52	31.03	17.29	8.96	7.91	BTG3	chr21	protein_coding	BTG anti-proliferation factor 3
ENSG00000110492.16	411.842	-5.99919	0.435577	-13.773	3.70666e-43	7.42284e-41	8.71	7.59	11.47	0.18	0.17	0.1	MDK	chr11	protein_coding	midkine
ENSG00000232973.13	16.9166	-3.65274	0.806469	-4.52929	5.9181e-06	5.10952e-05	0.09	0.07	0.06	0	0.01	0.01	CYP1B1-AS1	chr2	lncRNA	CYP1B1 antisense RNA 1
ENSG00000118922.18	953.129	-1.30105	0.520432	-2.49994	0.0124213	0.0453502	3.51	3.55	2.1	1.79	1.7	0.38	KLF12	chr13	protein_coding	Kruppel like factor 12
ENSG00000022277.13	4649.43	-1.24089	0.317679	-3.90611	9.37926e-05	0.000636984	39.3	38.31	43.19	14.84	16.09	21.58	RTF2	chr20	protein_coding	replication termination factor 2
ENSG00000178921.14	3055.23	-1.28902	0.329006	-3.91792	8.93167e-05	0.000608963	15.13	14.72	20.47	7.48	5.78	7.91	PFAS	chr17	protein_coding	phosphoribosylformylglycinamidine synthase
ENSG00000172785.18	704	-1.71393	0.334091	-5.13012	2.89552e-07	3.17148e-06	2.15	2.12	1.46	0.69	0.53	0.58	CBWD1	chr9	protein_coding	COBW domain containing 1
ENSG00000176102.13	3704.16	-1.43036	0.379756	-3.76653	0.000165532	0.00106688	38.2	26.95	25.37	12.36	7.14	14.69	CSTF3	chr11	protein_coding	cleavage stimulation factor subunit 3
ENSG00000108688.11	6.72959	-6.10279	1.4937	-4.08569	4.39456e-05	0.00031863	0.56	0.22	0.41	0	0	0	CCL7	chr17	protein_coding	C-C motif chemokine ligand 7
ENSG00000188015.10	408.418	-2.57832	0.383458	-6.72385	1.76989e-11	3.34594e-10	19.37	18.69	24.41	4.79	3.83	2.22	S100A3	chr1	protein_coding	S100 calcium binding protein A3
ENSG00000136305.11	165.072	-6.52285	0.625306	-10.4314	1.78156e-25	1.22166e-23	2.59	2.11	2.98	0.06	0.04	0	CIDEB	chr14	protein_coding	cell death inducing DFFA like effector b
ENSG00000235001.3	44.3405	-1.57805	0.549864	-2.86989	0.00410613	0.0180248	1.34	1.13	1.65	0.44	0.19	0.75	EIF4A1P2	chrY	processed_pseudogene	eukaryotic translation initiation factor 4A1 pseudogene 2
ENSG00000130475.14	10.0253	-2.42383	0.891074	-2.72012	0.00652587	0.0265362	0.12	0.05	0.06	0	0.02	0.02	FCHO1	chr19	protein_coding	FCH and mu domain containing endocytic adaptor 1
ENSG00000131196.18	149.778	-2.58234	0.478469	-5.39709	6.77289e-08	8.14367e-07	0.56	0.63	0.94	0.08	0.08	0.2	NFATC1	chr18	protein_coding	nuclear factor of activated T cells 1
ENSG00000198046.12	45.5308	-7.00911	1.10887	-6.32096	2.59936e-10	4.23781e-09	0.29	0.27	0.22	0	0	0	ZNF667	chr19	protein_coding	zinc finger protein 667
ENSG00000136231.14	944.817	-1.87403	0.490499	-3.82065	0.0001331	0.000878369	5.73	5.09	2.3	1.76	1.4	0.54	IGF2BP3	chr7	protein_coding	insulin like growth factor 2 mRNA binding protein 3
ENSG00000197776.8	52.7934	-3.10826	0.540775	-5.74779	9.04175e-09	1.22665e-07	1.07	0.85	0.46	0.13	0.08	0.08	KLHDC1	chr14	protein_coding	kelch domain containing 1
ENSG00000246430.7	238.429	-9.4412	1.12998	-8.35519	6.53264e-17	2.13007e-15	2.1	5.61	2.74	0.01	0	0.01	LINC00968	chr8	lncRNA	long intergenic non-protein coding RNA 968
ENSG00000259721.1	70.7635	-9.49953	1.32715	-7.15785	8.19547e-13	1.79531e-11	0.78	1.63	3.65	0	0	0	RP11-758N13.1	chr15	lncRNA	--
ENSG00000166313.19	307.44	-1.84491	0.380553	-4.84796	1.24735e-06	1.22404e-05	2.5	1.95	2.48	0.74	0.41	0.81	APBB1	chr11	protein_coding	amyloid beta precursor protein binding family B member 1
ENSG00000139618.17	2161.55	-1.35126	0.488705	-2.76498	0.00569256	0.0237276	8.66	6.15	3.58	3.06	3.4	0.98	BRCA2	chr13	protein_coding	BRCA2 DNA repair associated
ENSG00000267147.2	27.8114	-6.29703	1.14734	-5.48836	4.05685e-08	5.03855e-07	2.37	1.2	1.86	0	0.05	0.03	LINC01842	chr19	lncRNA	long intergenic non-protein coding RNA 1842
ENSG00000155850.8	11288.6	-2.28217	0.516843	-4.41559	1.00733e-05	8.31017e-05	44.03	75.97	42.47	21.49	8.26	5.12	SLC26A2	chr5	protein_coding	solute carrier family 26 member 2
ENSG00000144893.12	29.1751	-1.88041	0.723742	-2.59817	0.00937214	0.0358792	0.14	0.07	0.07	0.04	0.03	0	MED12L	chr3	protein_coding	mediator complex subunit 12L
ENSG00000128596.17	73.7457	-2.2874	0.430531	-5.31296	1.07857e-07	1.25939e-06	0.57	0.34	0.57	0.11	0.1	0.1	CCDC136	chr7	protein_coding	coiled-coil domain containing 136
ENSG00000177932.7	162.234	-8.26679	0.940347	-8.79121	1.47959e-18	5.77271e-17	2.04	1.23	0.9	0.01	0.01	0	ZNF354C	chr5	protein_coding	zinc finger protein 354C
ENSG00000165617.15	73.4058	-1.75573	0.487225	-3.60353	0.000313924	0.00189992	0.32	0.66	0.85	0.19	0.21	0.17	DACT1	chr14	protein_coding	dishevelled binding antagonist of beta catenin 1
ENSG00000272269.1	235.054	-2.08331	0.374524	-5.56254	2.65874e-08	3.39338e-07	8.4	7.67	10.16	1.82	3	1.64	NUP153-AS1	chr6	lncRNA	NUP153 antisense RNA 1
ENSG00000213977.8	2749	-1.86106	0.343402	-5.41948	5.97734e-08	7.24873e-07	74.18	76.46	83.68	28.25	15.7	22.41	TAX1BP3	chr17	protein_coding	Tax1 binding protein 3
ENSG00000151849.16	1221.2	-1.63428	0.331418	-4.93119	8.17293e-07	8.30841e-06	9.93	7.19	6.88	3.21	2.14	2.56	CENPJ	chr13	protein_coding	centromere protein J
ENSG00000001617.12	864.808	-1.18308	0.429734	-2.75304	0.00590444	0.0244531	5.06	4.6	9.03	3.4	1.65	3.38	SEMA3F	chr3	protein_coding	semaphorin 3F
ENSG00000133874.2	29.6593	-1.79079	0.593711	-3.01627	0.00255909	0.0119772	0.74	0.45	0.69	0.26	0.06	0.22	RNF122	chr8	protein_coding	ring finger protein 122
ENSG00000123610.5	5079.95	-4.54424	0.645219	-7.04295	1.88217e-12	3.94732e-11	186.33	167.76	111.11	3.12	16.16	1.6	TNFAIP6	chr2	protein_coding	TNF alpha induced protein 6
ENSG00000145725.20	2340.45	-1.47221	0.46073	-3.19538	0.00139649	0.00711097	7.5	5.22	2.37	2.4	2.08	1.11	PPIP5K2	chr5	protein_coding	diphosphoinositol pentakisphosphate kinase 2
ENSG00000137177.20	1193.73	-8.88918	0.531847	-16.7138	1.04026e-62	4.70803e-60	7.01	4.83	4.34	0.01	0	0.02	KIF13A	chr6	protein_coding	kinesin family member 13A
ENSG00000167720.13	639.707	-2.25952	0.303286	-7.45012	9.32527e-14	2.27149e-12	9.21	8.06	7.24	1.85	1.69	1.72	SRR	chr17	protein_coding	serine racemase
ENSG00000186832.9	115.094	-4.27461	0.824082	-5.18711	2.1358e-07	2.38437e-06	0.4	1.8	4.36	0.04	0.03	0.27	KRT16	chr17	protein_coding	keratin 16
ENSG00000126259.20	9.45673	-6.59504	1.4059	-4.69097	2.71908e-06	2.49446e-05	0.16	0.11	0.15	0	0	0	KIRREL2	chr19	protein_coding	kirre like nephrin family adhesion molecule 2
ENSG00000167460.17	54059.5	-1.20997	0.355582	-3.4028	0.000666992	0.00370026	121.2	169	165.48	84.71	49.66	69.34	TPM4	chr19	protein_coding	tropomyosin 4
ENSG00000164107.9	88.8908	-9.82821	1.24735	-7.87925	3.29355e-15	9.23541e-14	1.5	1.07	1.16	0	0	0	HAND2	chr4	protein_coding	heart and neural crest derivatives expressed 2
ENSG00000113083.15	1678.82	-2.41485	0.640356	-3.7711	0.000162529	0.00105022	16.59	13.82	7.71	5.14	1.79	0.45	LOX	chr5	protein_coding	lysyl oxidase
ENSG00000234446.3	2.84987	-4.86974	1.82825	-2.6636	0.00773094	0.0306435	0.04	0.18	0.08	0	0	0	AC068489.1	chr2	lncRNA	--
ENSG00000137449.17	2095.53	-1.89871	0.48309	-3.93035	8.48214e-05	0.000580939	15.08	11.05	7.77	3.14	5.04	1.23	CPEB2	chr4	protein_coding	cytoplasmic polyadenylation element binding protein 2
ENSG00000172889.16	68.1419	-3.80844	0.514318	-7.40483	1.31316e-13	3.12465e-12	1.12	1.12	1.5	0.06	0.07	0.13	EGFL7	chr9	protein_coding	EGF like domain multiple 7
ENSG00000172638.13	176.616	-4.63155	0.490383	-9.44476	3.56214e-21	1.75616e-19	1.03	1.37	2.3	0.05	0.09	0.07	EFEMP2	chr11	protein_coding	EGF containing fibulin extracellular matrix protein 2
ENSG00000280128.1	252.882	-1.08967	0.346363	-3.14604	0.00165497	0.00822002	2.4	2.55	2.01	0.9	1.4	1.09	XXbac-BPG283O16.9	chr6	TEC	--
ENSG00000112246.10	30.341	-6.39225	1.22629	-5.21269	1.86126e-07	2.10382e-06	0.35	0.06	0.09	0	0	0	SIM1	chr6	protein_coding	SIM bHLH transcription factor 1
ENSG00000276527.1	11.8093	-2.85158	0.824044	-3.46047	0.000539234	0.00306437	1.23	1.26	1.24	0.18	0.28	0.1	RP11-442J21.2	chr13	lncRNA	--
ENSG00000109819.9	46.545	-2.22017	0.517039	-4.294	1.75482e-05	0.00013904	0.24	0.18	0.12	0.05	0.04	0.03	PPARGC1A	chr4	protein_coding	PPARG coactivator 1 alpha
ENSG00000166145.15	216.714	-7.6847	1.48031	-5.19129	2.08839e-07	2.33952e-06	2.03	1.84	5.27	0	0	0.04	SPINT1	chr15	protein_coding	serine peptidase inhibitor, Kunitz type 1
ENSG00000010361.14	261.228	-1.65391	0.412018	-4.01418	5.96534e-05	0.000421448	2.91	2.76	4.41	0.67	1.25	1.38	FUZ	chr19	protein_coding	fuzzy planar cell polarity protein
ENSG00000151651.16	306.312	-5.81244	0.595454	-9.76136	1.64936e-22	8.92906e-21	2.15	3.07	4.23	0.03	0.02	0.12	ADAM8	chr10	protein_coding	ADAM metallopeptidase domain 8
ENSG00000253775.2	14.0523	-6.1891	1.36038	-4.54954	5.37634e-06	4.68218e-05	0.51	0.21	0.36	0	0	0.01	AC100802.3	chr8	lncRNA	--
ENSG00000108515.18	160.829	-2.53507	0.374854	-6.76283	1.35325e-11	2.59734e-10	1.55	1.47	1.78	0.27	0.38	0.22	ENO3	chr17	protein_coding	enolase 3
ENSG00000173597.9	272.289	-4.80252	1.43743	-3.34104	0.000834658	0.00452828	2.11	2.03	1.31	0.14	0.06	0	SULT1B1	chr4	protein_coding	sulfotransferase family 1B member 1
ENSG00000145860.12	3385.96	-1.1109	0.343519	-3.23389	0.00122118	0.00632071	28	27.16	20.27	15.54	9.35	11.04	RNF145	chr5	protein_coding	ring finger protein 145
ENSG00000283217.1	2.49542	-4.67189	1.8775	-2.48836	0.0128332	0.0466286	0.19	0.09	0.04	0	0	0	RP11-472I20.3	chr11	lncRNA	--
ENSG00000162891.11	17.2129	-6.47769	1.35467	-4.78176	1.73764e-06	1.65493e-05	0.41	0.51	1.03	0	0.03	0	IL20	chr1	protein_coding	interleukin 20
ENSG00000222047.9	45.5642	-4.37107	0.672437	-6.50034	8.01398e-11	1.40254e-09	0.48	0.82	1.27	0.06	0.05	0.03	C10orf55	chr10	lncRNA	chromosome 10 putative open reading frame 55
ENSG00000168280.18	1298.46	-4.68209	0.383431	-12.211	2.71404e-34	3.33783e-32	2.17	1.96	1.55	0.11	0.07	0.05	KIF5C	chr2	protein_coding	kinesin family member 5C
ENSG00000006757.12	219.492	-11.1324	1.24598	-8.93466	4.08441e-19	1.68661e-17	3.12	2.37	4.21	0	0	0	PNPLA4	chrX	protein_coding	patatin like phospholipase domain containing 4
ENSG00000273320.1	38.7355	-2.72592	0.626294	-4.35247	1.34613e-05	0.00010852	1.27	1.6	3.04	0.21	0.59	0.18	RP11-22N19.2	chr7	lncRNA	--
ENSG00000234694.1	36.4736	-2.06346	0.57669	-3.57811	0.000346092	0.00206998	1.59	1.93	3.15	0.27	0.64	0.74	RP1-92O14.3	chr1	lncRNA	--
ENSG00000213453.3	56.3612	-1.61933	0.517405	-3.12972	0.00174973	0.00861938	5.92	3.32	1.84	1.13	1.18	1.34	FTH1P3	chr2	processed_pseudogene	ferritin heavy chain 1 pseudogene 3
ENSG00000147852.17	214.481	-1.90799	0.444884	-4.28874	1.79694e-05	0.00014188	0.44	0.53	0.57	0.17	0.19	0.06	VLDLR	chr9	protein_coding	very low density lipoprotein receptor
ENSG00000264772.6	3858.54	-2.60015	0.472271	-5.50563	3.6785e-08	4.60402e-07	29.58	33.08	46.33	3.22	4.59	10.58	RP11-186B7.4	chr17	lncRNA	--
ENSG00000110422.12	3950.49	-1.20253	0.343333	-3.50252	0.000460888	0.00266397	18.1	20.59	11.9	7.2	8.86	6.68	HIPK3	chr11	protein_coding	homeodomain interacting protein kinase 3
ENSG00000229162.1	52.1187	-9.05826	1.27594	-7.09929	1.25399e-12	2.68209e-11	2.44	2.72	4.36	0	0	0	RUNX3-AS1	chr1	lncRNA	RUNX3 antisense RNA 1
ENSG00000080608.10	3582.08	-1.00617	0.301788	-3.33404	0.000855954	0.0046294	41.67	47.48	50.13	23.38	27.41	21.01	PUM3	chr9	protein_coding	pumilio RNA binding family member 3
ENSG00000205810.9	10.2783	-4.21528	1.10199	-3.82514	0.000130697	0.000864024	0.31	0.58	0.37	0.02	0.03	0.02	KLRC3	chr12	protein_coding	killer cell lectin like receptor C3
ENSG00000134905.17	2752.04	-1.46762	0.315975	-4.64473	3.40517e-06	3.07485e-05	9.84	8.53	10.78	3.81	2.91	4.09	CARS2	chr13	protein_coding	cysteinyl-tRNA synthetase 2, mitochondrial
ENSG00000257702.3	161.276	-5.96234	0.659455	-9.04132	1.54791e-19	6.65925e-18	2.64	2.9	5.88	0.04	0	0.13	LBX2-AS1	chr2	lncRNA	LBX2 antisense RNA 1
ENSG00000101115.13	26.3391	-3.09919	0.686883	-4.51197	6.42291e-06	5.50129e-05	0.15	0.12	0.34	0.02	0.03	0.03	SALL4	chr20	protein_coding	spalt like transcription factor 4
ENSG00000007372.24	231.534	-9.39312	1.0813	-8.68691	3.72436e-18	1.39534e-16	0.69	0.5	0.51	0	0	0	PAX6	chr11	protein_coding	paired box 6
ENSG00000107295.10	16.8661	-5.54236	1.1739	-4.72133	2.34302e-06	2.17207e-05	0.33	0.33	0.26	0.01	0.01	0	SH3GL2	chr9	protein_coding	SH3 domain containing GRB2 like 2, endophilin A1
ENSG00000179862.7	220.238	-3.57293	0.44136	-8.09527	5.71392e-16	1.7473e-14	6.96	5.72	10.62	0.6	1.03	0.44	CITED4	chr1	protein_coding	Cbp/p300 interacting transactivator with Glu/Asp rich carboxy-terminal domain 4
ENSG00000273706.5	50.2173	-6.17985	0.869894	-7.10414	1.21075e-12	2.60191e-11	0.66	0.5	0.36	0.02	0	0	LHX1	chr17	protein_coding	LIM homeobox 1
ENSG00000267296.2	28.4247	-2.22712	0.773172	-2.8805	0.00397046	0.017521	0.51	0.37	0.73	0.05	0.02	0.27	CEBPA-DT	chr19	lncRNA	CEBPA divergent transcript
ENSG00000228502.1	4111.36	-2.8191	0.358183	-7.87056	3.53046e-15	9.8509e-14	107.55	130.77	149.79	13.85	18.34	24.48	EEF1A1P11	chr1	processed_pseudogene	eukaryotic translation elongation factor 1 alpha 1 pseudogene 11
ENSG00000106665.16	2675.94	-1.09907	0.438547	-2.50617	0.0122048	0.0446536	7.31	14.36	15.12	3.99	5.21	8.58	CLIP2	chr7	protein_coding	CAP-Gly domain containing linker protein 2
ENSG00000187068.3	2.73233	-4.80734	1.80043	-2.67011	0.00758271	0.0301457	0.01	0.03	0.02	0	0	0	C3orf70	chr3	protein_coding	chromosome 3 open reading frame 70
ENSG00000148841.17	8524.09	-1.99381	0.424436	-4.69756	2.63285e-06	2.42486e-05	24.89	41.69	72.64	12.17	13.11	11.07	ITPRIP	chr10	protein_coding	inositol 1,4,5-trisphosphate receptor interacting protein
ENSG00000175414.7	422.763	-5.13581	0.375436	-13.6796	1.34414e-42	2.62212e-40	2	1.95	1.45	0.06	0.05	0.05	ARL10	chr5	protein_coding	ADP ribosylation factor like GTPase 10
ENSG00000178999.13	1606.02	-2.40726	0.374802	-6.42274	1.3384e-10	2.27719e-09	34.24	23.57	33.26	8.51	4.86	4.25	AURKB	chr17	protein_coding	aurora kinase B
ENSG00000154252.12	11.4098	-6.86678	1.39477	-4.92324	8.51236e-07	8.61863e-06	0.28	0.33	0.56	0	0	0	GAL3ST2	chr2	protein_coding	galactose-3-O-sulfotransferase 2
ENSG00000124225.16	13177	-3.51065	0.479775	-7.31728	2.53052e-13	5.80762e-12	64.28	158.28	90.45	13.96	5.05	9.61	PMEPA1	chr20	protein_coding	prostate transmembrane protein, androgen induced 1
ENSG00000238005.4	23.4622	-3.50459	0.689763	-5.08087	3.75719e-07	4.05443e-06	0.35	0.23	0.3	0.04	0.02	0.02	RP11-443B7.1	chr1	lncRNA	--
ENSG00000167178.16	18.5512	-2.97051	0.798604	-3.71962	0.000199522	0.00126719	0.09	0.1	0.24	0.01	0.01	0.03	ISLR2	chr15	protein_coding	immunoglobulin superfamily containing leucine rich repeat 2
ENSG00000287929.1	6.75026	-3.0393	1.1088	-2.74107	0.00612404	0.0251874	0.19	0.36	0.4	0.03	0.08	0.02	RP11-548N1.2	chr1	lncRNA	--
ENSG00000178202.13	2490.58	-8.60378	0.444933	-19.3372	2.61133e-83	3.93945e-80	31.46	26.87	17.52	0.04	0.08	0.08	POGLUT3	chr11	protein_coding	protein O-glucosyltransferase 3
ENSG00000105971.15	5219.09	-1.36588	0.449789	-3.03671	0.00239172	0.0113037	31.64	33.48	20.71	13.69	16.01	4.93	CAV2	chr7	protein_coding	caveolin 2
ENSG00000186205.13	15.7641	-3.21188	0.7652	-4.19744	2.69954e-05	0.0002061	0.09	0.06	0.08	0.01	0.01	0.01	MTARC1	chr1	protein_coding	mitochondrial amidoxime reducing component 1
ENSG00000142623.11	23.9487	-2.83146	0.717646	-3.94548	7.96388e-05	0.000547598	0.12	0.21	0.31	0.06	0.02	0.01	PADI1	chr1	protein_coding	peptidyl arginine deiminase 1
ENSG00000266680.1	19.3416	-2.11178	0.641564	-3.29161	0.000996169	0.00529162	0.4	0.71	0.55	0.14	0.14	0.12	RP5-1148A21.3	chr6	lncRNA	--
ENSG00000275591.5	45.856	-8.87291	1.27539	-6.95704	3.47497e-12	7.0588e-11	0.52	0.32	0.58	0	0	0	XKR5	chr8	protein_coding	XK related 5
ENSG00000238164.6	2.62696	-4.74769	1.87226	-2.5358	0.011219	0.0415712	0.01	0.01	0.04	0	0	0	TNFRSF14-AS1	chr1	lncRNA	TNFRSF14 antisense RNA 1
ENSG00000197417.9	142.022	-1.40094	0.379301	-3.69347	0.000221213	0.00138819	1.26	1.39	1.44	0.64	0.37	0.57	SHPK	chr17	protein_coding	sedoheptulokinase
ENSG00000165118.15	618.707	-11.6655	1.22729	-9.5051	1.99856e-21	1.0095e-19	12.59	10.75	10.49	0	0	0.01	C9orf64	chr9	protein_coding	chromosome 9 open reading frame 64
ENSG00000175318.12	5.32118	-4.73769	1.52536	-3.10595	0.00189666	0.00921811	0.04	0.05	0.07	0	0.01	0	GRAMD2A	chr15	protein_coding	GRAM domain containing 2A
ENSG00000206262.9	23.8115	-5.46276	0.988523	-5.52618	3.27273e-08	4.12353e-07	0.23	0.23	0.21	0.01	0.01	0	FOXL2NB	chr3	protein_coding	FOXL2 neighbor
ENSG00000161939.19	771.119	-1.24892	0.438075	-2.85093	0.00435915	0.0189298	9.83	11.6	20.3	3.67	6.13	8.29	RNASEK-C17orf49	chr17	protein_coding	RNASEK-C17orf49 readthrough
ENSG00000223886.3	8.86181	-6.50108	1.45442	-4.46989	7.82607e-06	6.58595e-05	0.77	0.54	1.57	0	0	0	RP11-251G23.2	chr7	processed_pseudogene	--
ENSG00000168938.6	654.909	-1.34727	0.34377	-3.91909	8.88849e-05	0.000606567	12.47	12.8	8.66	5.25	3.69	4.77	PPIC	chr5	protein_coding	peptidylprolyl isomerase C
ENSG00000184937.16	162.333	-10.6974	1.23629	-8.65283	5.02392e-18	1.84556e-16	1.03	1.03	0.93	0	0	0	WT1	chr11	protein_coding	WT1 transcription factor
ENSG00000185973.12	531.139	-1.32355	0.33817	-3.91385	9.08348e-05	0.000618382	3.66	3.36	4.15	1.15	1.63	1.81	TMLHE	chrX	protein_coding	trimethyllysine hydroxylase, epsilon
ENSG00000123407.4	243.334	-10.3185	1.23156	-8.37841	5.36494e-17	1.75947e-15	4.2	3.52	3.51	0.01	0	0	HOXC12	chr12	protein_coding	homeobox C12
ENSG00000184828.10	7.22053	-6.2071	1.49366	-4.15562	3.24406e-05	0.000242517	0.06	0.06	0.02	0	0	0	ZBTB7C	chr18	protein_coding	zinc finger and BTB domain containing 7C
ENSG00000272870.3	292.988	-2.87409	0.523756	-5.48745	4.07784e-08	5.06185e-07	2.45	0.95	0.94	0.2	0.33	0.09	SAP30-DT	chr4	lncRNA	SAP30 divergent transcript
ENSG00000060656.20	3403.66	-1.01058	0.328491	-3.07642	0.00209502	0.0100633	14.43	19.05	17.42	7.66	8	10.43	PTPRU	chr1	protein_coding	protein tyrosine phosphatase receptor type U
ENSG00000052841.15	5392.91	-1.0632	0.404435	-2.62885	0.00856736	0.0333627	17.17	14.58	16.86	4.81	6.75	12.2	TTC17	chr11	protein_coding	tetratricopeptide repeat domain 17
ENSG00000280241.4	69.6751	-3.36403	0.659244	-5.10286	3.34564e-07	3.64158e-06	1.31	0.91	0.73	0.23	0.02	0.04	RP11-290O12.2	chr4	lncRNA	--
ENSG00000258875.6	10.0996	-2.74162	0.991241	-2.76585	0.00567753	0.0236736	0.12	0.41	0.09	0.02	0.02	0.05	CTD-2547L24.3	chr14	lncRNA	--
ENSG00000107159.13	786.805	-4.94541	0.611576	-8.08634	6.14849e-16	1.86757e-14	13.71	27.05	29.7	1.26	1.03	0.13	CA9	chr9	protein_coding	carbonic anhydrase 9
ENSG00000280040.1	7.5144	-2.86993	1.0296	-2.78741	0.00531307	0.022387	0.5	0.65	0.31	0.08	0.11	0.03	RP11-296E3.2	chr1	TEC	--
ENSG00000112183.15	35.2868	-3.06129	0.889429	-3.44186	0.000577736	0.00325538	0.26	0.74	0.36	0.15	0.02	0	RBM24	chr6	protein_coding	RNA binding motif protein 24
ENSG00000112763.17	1017.5	-1.20447	0.304987	-3.94924	7.84e-05	0.000539244	8.92	9.61	9.57	3.85	5	3.78	BTN2A1	chr6	protein_coding	butyrophilin subfamily 2 member A1
ENSG00000185386.15	659.359	-3.95606	0.358686	-11.0293	2.75955e-28	2.33007e-26	9.98	9.96	14.65	0.73	0.66	0.9	MAPK11	chr22	protein_coding	mitogen-activated protein kinase 11
ENSG00000184083.12	522.508	-1.05956	0.409819	-2.58543	0.00972573	0.0369578	2.41	1.94	1.7	1.38	1.1	0.52	FAM120C	chrX	protein_coding	family with sequence similarity 120C
ENSG00000186407.7	2.79819	-4.83759	1.76737	-2.73717	0.00619703	0.0254137	0.05	0.03	0.04	0	0	0	CD300E	chr17	protein_coding	CD300e molecule
ENSG00000120675.6	2171.42	-1.07763	0.31833	-3.38526	0.000711111	0.00391908	10.2	8.45	8.99	4.85	5.36	3.3	DNAJC15	chr13	protein_coding	DnaJ heat shock protein family (Hsp40) member C15
ENSG00000065534.19	550.898	-2.75879	0.454682	-6.06752	1.29897e-09	1.9415e-08	1.44	1.09	0.75	0.27	0.12	0.1	MYLK	chr3	protein_coding	myosin light chain kinase
ENSG00000141404.17	117.854	-4.77862	0.481498	-9.92449	3.25765e-23	1.87072e-21	0.9	0.61	0.59	0.02	0.03	0.03	GNAL	chr18	protein_coding	G protein subunit alpha L
ENSG00000014138.9	1713.07	-1.13913	0.442222	-2.57593	0.00999718	0.0377484	10.91	8.56	12.42	7.57	2.34	4.91	POLA2	chr11	protein_coding	DNA polymerase alpha 2, accessory subunit
ENSG00000250131.2	9.09043	-2.12199	0.841036	-2.52307	0.0116335	0.0428545	0.06	0.06	0.07	0.01	0.01	0.02	RP11-130F10.1	chr4	lncRNA	--
ENSG00000276248.1	22.2802	-2.38309	0.671757	-3.54754	0.00038884	0.00229561	0.34	0.27	0.22	0.05	0.1	0.02	RP11-230F18.5	chr13	lncRNA	--
ENSG00000090776.6	1236.83	-1.64972	0.386202	-4.27164	1.9404e-05	0.000152198	12.76	14.78	15.01	4.05	3.14	6.72	EFNB1	chrX	protein_coding	ephrin B1
ENSG00000233221.7	16.6495	-3.61044	0.829559	-4.35223	1.34758e-05	0.000108598	0.15	0.14	0.29	0.01	0.03	0.01	AC133785.1	chr2	lncRNA	--
ENSG00000180096.12	32.487	-1.68763	0.605384	-2.78771	0.00530821	0.0223811	0.14	0.25	0.49	0.08	0.11	0.09	SEPTIN1	chr16	protein_coding	septin 1
ENSG00000077044.11	3638.91	-1.56691	0.442547	-3.54066	0.000399133	0.0023478	6.85	13.15	21.39	4.24	4.62	5.64	DGKD	chr2	protein_coding	diacylglycerol kinase delta
ENSG00000235194.9	247.856	-1.22063	0.316318	-3.85887	0.000113911	0.000763081	1.65	1.46	1.6	0.75	0.66	0.66	PPP1R3E	chr14	protein_coding	protein phosphatase 1 regulatory subunit 3E
ENSG00000262730.1	213.914	-1.92455	0.425033	-4.528	5.95439e-06	5.13694e-05	21.41	20.58	31.17	7.94	3.64	8.05	RP11-1099M24.7	chr17	protein_coding	--
ENSG00000197180.2	51.3336	-2.11917	0.468668	-4.52168	6.13503e-06	5.2807e-05	4.75	2.58	3.24	0.89	0.9	0.71	CH17-340M24.3	chrX	lncRNA	--
ENSG00000237686.7	27.2847	-3.81969	0.73867	-5.17104	2.32795e-07	2.58231e-06	0.36	0.43	0.52	0	0.07	0.04	SCIRT	chr6	lncRNA	stem cell inhibitory RNA transcript
ENSG00000049192.15	1972.5	-1.3228	0.522664	-2.53088	0.0113777	0.0420297	4.94	8.89	10.66	3.74	5.4	1.15	ADAMTS6	chr5	protein_coding	ADAM metallopeptidase with thrombospondin type 1 motif 6
ENSG00000105376.5	199.144	-1.39328	0.552826	-2.52028	0.0117261	0.0431462	1.16	1.5	2.83	0.55	0.31	1.27	ICAM5	chr19	protein_coding	intercellular adhesion molecule 5
ENSG00000105711.14	85.8027	-1.90957	0.441589	-4.32431	1.53009e-05	0.000122477	0.4	0.35	0.5	0.17	0.08	0.09	SCN1B	chr19	protein_coding	sodium voltage-gated channel beta subunit 1
ENSG00000260233.3	17.2467	-1.81233	0.711653	-2.54665	0.0108761	0.0404996	0.29	0.29	0.46	0.18	0.08	0.04	ZNRD2-AS1	chr11	lncRNA	--
ENSG00000280594.1	30.3864	-1.93098	0.560426	-3.44556	0.000569874	0.00321909	0.46	0.39	0.56	0.2	0.09	0.09	BTG3-AS1	chr21	lncRNA	BTG3 antisense RNA 1
ENSG00000141837.22	22.1823	-4.14824	0.77049	-5.3839	7.2891e-08	8.66763e-07	0.03	0.02	0.02	0	0	0	CACNA1A	chr19	protein_coding	calcium voltage-gated channel subunit alpha1 A
ENSG00000119547.6	159.61	-1.8123	0.486986	-3.72146	0.000198076	0.00126048	0.52	0.34	0.28	0.1	0.05	0.17	ONECUT2	chr18	protein_coding	one cut homeobox 2
ENSG00000126803.10	275.555	-3.79513	0.538177	-7.05182	1.76589e-12	3.71725e-11	2.52	1.81	2.72	0.23	0.03	0.25	HSPA2	chr14	protein_coding	heat shock protein family A (Hsp70) member 2
ENSG00000137843.12	33.1796	-6.00893	0.986294	-6.09244	1.11203e-09	1.6776e-08	0.29	0.28	0.17	0	0	0.01	PAK6	chr15	protein_coding	p21 (RAC1) activated kinase 6
ENSG00000119699.8	124.46	-1.26273	0.467249	-2.70247	0.00688264	0.0277426	1.29	0.53	0.75	0.35	0.23	0.5	TGFB3	chr14	protein_coding	transforming growth factor beta 3
ENSG00000163346.17	338.072	-1.38489	0.312668	-4.42927	9.45536e-06	7.82965e-05	3.04	3.1	3.39	1.16	1.38	1.23	PBXIP1	chr1	protein_coding	PBX homeobox interacting protein 1
ENSG00000005073.6	197.497	-7.35208	0.653164	-11.2561	2.16126e-29	1.94849e-27	3.91	3.64	3.51	0.03	0.01	0.02	HOXA11	chr7	protein_coding	homeobox A11
ENSG00000230836.1	14.6732	-7.22939	1.34229	-5.38584	7.21051e-08	8.57995e-07	0.67	0.54	0.54	0	0	0	LINC01293	chr2	lncRNA	long intergenic non-protein coding RNA 1293
ENSG00000163399.16	21226.1	-1.05307	0.295538	-3.56324	0.0003663	0.00217616	94.93	93.98	106.7	43.4	49.07	54.22	ATP1A1	chr1	protein_coding	ATPase Na+/K+ transporting subunit alpha 1
ENSG00000233820.2	4.65877	-5.57331	1.57566	-3.53712	0.000404518	0.00237392	0.17	0.11	0.19	0	0	0	RP11-535M15.2	chr9	transcribed_processed_pseudogene	--
ENSG00000182118.8	206.861	-2.23831	0.368167	-6.0796	1.20483e-09	1.81037e-08	3.7	3.73	3.26	0.85	0.54	0.91	FAM89A	chr1	protein_coding	family with sequence similarity 89 member A
ENSG00000287705.1	3.22189	-5.04312	1.77057	-2.84831	0.00439523	0.0190572	0.12	0.11	0.03	0	0	0	RP1-237I15.2	chr6	lncRNA	--
ENSG00000162241.13	150.856	-1.54793	0.413706	-3.74162	0.000182836	0.00117107	0.57	0.66	0.91	0.16	0.29	0.3	SLC25A45	chr11	protein_coding	solute carrier family 25 member 45
ENSG00000204248.12	291.844	-5.11556	0.481339	-10.6278	2.21334e-26	1.60018e-24	1.12	2.55	2.05	0.04	0.06	0.07	COL11A2	chr6	protein_coding	collagen type XI alpha 2 chain
ENSG00000163738.19	2766.84	-2.13274	0.43265	-4.92949	8.24438e-07	8.37352e-06	13.57	13.02	7.93	2.08	4.43	1.66	MTHFD2L	chr4	protein_coding	methylenetetrahydrofolate dehydrogenase (NADP+ dependent) 2 like
ENSG00000143816.8	340.712	-3.3618	0.535468	-6.27824	3.42421e-10	5.49549e-09	1.51	4.88	5.08	0.33	0.24	0.58	WNT9A	chr1	protein_coding	Wnt family member 9A
ENSG00000165912.16	1224.43	-1.92232	0.355515	-5.40715	6.40371e-08	7.7285e-07	17.17	15.44	20.28	4.34	3.59	6.34	PACSIN3	chr11	protein_coding	protein kinase C and casein kinase substrate in neurons 3
ENSG00000053524.13	41.8448	-1.75914	0.493365	-3.56559	0.000363043	0.00215965	0.07	0.08	0.08	0.02	0.03	0.02	MCF2L2	chr3	protein_coding	MCF.2 cell line derived transforming sequence-like 2
ENSG00000162931.12	4.20714	-4.41392	1.59486	-2.76759	0.00564726	0.0235692	0.07	0.03	0.07	0	0	0.01	TRIM17	chr1	protein_coding	tripartite motif containing 17
ENSG00000286013.1	10.6328	-3.30056	1.18908	-2.77572	0.00550796	0.0230814	0.02	0.55	0.73	0.09	0	0.04	CTB-30L5.3	chr7	lncRNA	--
ENSG00000136859.10	25.7757	-8.04233	1.29655	-6.20285	5.54486e-10	8.67137e-09	0.43	0.35	0.29	0	0	0	ANGPTL2	chr9	protein_coding	angiopoietin like 2
ENSG00000128394.17	399.109	-2.20347	0.37094	-5.94024	2.84613e-09	4.09181e-08	3.82	2.43	3.26	0.5	0.95	0.68	APOBEC3F	chr22	protein_coding	apolipoprotein B mRNA editing enzyme catalytic subunit 3F
ENSG00000152582.14	18.3832	-5.16771	1.04716	-4.93497	8.01617e-07	8.16372e-06	0.05	0.06	0.06	0	0	0	SPEF2	chr5	protein_coding	sperm flagellar 2
ENSG00000232949.2	21.113	-5.33675	1.03056	-5.17851	2.23661e-07	2.48465e-06	0.35	0.42	0.68	0.02	0	0.01	AC002480.4	chr7	lncRNA	--
ENSG00000257497.2	25.6372	-2.19627	0.668464	-3.28555	0.00101784	0.00538904	0.85	0.82	0.49	0.19	0.03	0.24	RP11-585P4.5	chr12	lncRNA	--
ENSG00000182492.16	885.59	-6.03128	1.17956	-5.11315	3.16834e-07	3.45691e-06	14.07	18.35	21.84	0.03	0.08	0.72	BGN	chrX	protein_coding	biglycan
ENSG00000132801.7	86.6292	-1.18409	0.470717	-2.51549	0.0118865	0.0436728	1.18	0.83	1.26	0.34	0.35	0.77	ZSWIM3	chr20	protein_coding	zinc finger SWIM-type containing 3
ENSG00000196172.9	269.507	-8.06321	0.737474	-10.9336	7.96666e-28	6.43849e-26	2.72	2.19	1.34	0	0	0.02	ZNF681	chr19	protein_coding	zinc finger protein 681
ENSG00000102755.12	102.228	-7.60529	0.9783	-7.77398	7.60561e-15	2.05379e-13	0.21	0.35	0.65	0	0	0	FLT1	chr13	protein_coding	fms related receptor tyrosine kinase 1
ENSG00000204390.10	68.8794	-1.88089	0.751063	-2.5043	0.0122695	0.0448758	1.33	0.6	1.07	0.06	0.08	0.66	HSPA1L	chr6	protein_coding	heat shock protein family A (Hsp70) member 1 like
ENSG00000148926.10	3296	-4.42843	0.481359	-9.19986	3.58431e-20	1.63198e-18	61.98	65.34	75.95	3.28	1.2	5.13	ADM	chr11	protein_coding	adrenomedullin
ENSG00000139926.16	8966.57	-1.26045	0.442061	-2.85131	0.00435395	0.0189108	22.8	47.01	29.95	20.57	14.97	8.09	FRMD6	chr14	protein_coding	FERM domain containing 6
ENSG00000267325.2	9.33246	-5.59095	1.41522	-3.9506	7.79549e-05	0.000536509	0.06	0.12	0.13	0.01	0	0	LINC01415	chr18	lncRNA	long intergenic non-protein coding RNA 1415
ENSG00000025434.19	253.549	-1.17543	0.425271	-2.76394	0.00571073	0.0237945	2.06	1.45	2.34	0.48	1	1.17	NR1H3	chr11	protein_coding	nuclear receptor subfamily 1 group H member 3
ENSG00000112238.12	60.5733	-8.30978	1.25252	-6.63447	3.25678e-11	5.93857e-10	1.04	0.84	0.94	0	0	0.01	PRDM13	chr6	protein_coding	PR/SET domain 13
ENSG00000132879.14	277.307	-1.39158	0.441768	-3.15004	0.00163251	0.00812984	2.42	2.4	3.74	1.01	0.64	1.67	FBXO44	chr1	protein_coding	F-box protein 44
ENSG00000260456.7	118.179	-1.50465	0.426047	-3.53164	0.000412985	0.00241422	0.98	0.95	1.64	0.34	0.4	0.56	C16orf95	chr16	protein_coding	chromosome 16 open reading frame 95
ENSG00000230450.1	11.1256	-5.01883	1.27938	-3.92286	8.75054e-05	0.000597694	0.62	0.39	0.23	0	0	0.03	NEK2P4	chr2	processed_pseudogene	NEK2 pseudogene 4
ENSG00000278600.1	88.6581	-1.20133	0.391001	-3.07245	0.00212313	0.0101767	1.47	1.33	1.3	0.68	0.73	0.44	RP11-81A1.6	chr15	lncRNA	--
ENSG00000100979.15	334.221	-5.59272	0.484727	-11.5379	8.49958e-31	8.18455e-29	4.66	5.8	8.83	0.1	0.09	0.21	PLTP	chr20	protein_coding	phospholipid transfer protein
ENSG00000150627.16	286.961	-7.65799	0.643898	-11.8932	1.28425e-32	1.37731e-30	2.17	2.04	1.3	0.01	0.01	0	WDR17	chr4	protein_coding	WD repeat domain 17
ENSG00000136114.17	74.7148	-2.14264	0.426513	-5.02362	5.07066e-07	5.3419e-06	0.7	0.82	0.95	0.22	0.14	0.21	THSD1	chr13	protein_coding	thrombospondin type 1 domain containing 1
ENSG00000154274.15	5.39697	-4.78091	1.50468	-3.17735	0.00148627	0.00750916	0.06	0.06	0.05	0.01	0	0	C4orf19	chr4	protein_coding	chromosome 4 open reading frame 19
ENSG00000186765.12	7.97634	-5.35961	1.47948	-3.62264	0.000291609	0.00177955	0.08	0.18	0.31	0.01	0	0	FSCN2	chr17	protein_coding	fascin actin-bundling protein 2, retinal
ENSG00000110697.13	1907.74	-1.42658	0.401793	-3.55053	0.000384458	0.0022727	7.76	10.33	14.18	3.49	3.11	5.76	PITPNM1	chr11	protein_coding	phosphatidylinositol transfer protein membrane associated 1
ENSG00000084731.15	212.067	-1.05317	0.411042	-2.5622	0.0104012	0.0390264	1.35	0.84	1.19	0.76	0.6	0.32	KIF3C	chr2	protein_coding	kinesin family member 3C
ENSG00000274029.1	4.70526	-5.59124	1.61098	-3.47071	0.000519082	0.0029625	0.16	0.48	0.43	0	0	0	RP11-340F14.6	chr12	lncRNA	--
ENSG00000157152.17	163.006	-8.31775	0.964566	-8.62331	6.50474e-18	2.36649e-16	0.7	1.4	1.72	0	0	0.01	SYN2	chr3	protein_coding	synapsin II
ENSG00000071575.12	946.198	-1.94932	0.430052	-4.53274	5.82239e-06	5.03266e-05	9.37	8.23	7.18	1.08	3.44	2.11	TRIB2	chr2	protein_coding	tribbles pseudokinase 2
ENSG00000163694.15	199.944	-2.10243	0.453009	-4.64104	3.46656e-06	3.12529e-05	1.37	0.85	0.67	0.36	0.18	0.15	RBM47	chr4	protein_coding	RNA binding motif protein 47
ENSG00000225077.3	18.5057	-3.04154	0.722824	-4.20786	2.57806e-05	0.000197491	0.35	0.27	0.45	0.06	0.02	0.05	LINC00337	chr1	lncRNA	long intergenic non-protein coding RNA 337
ENSG00000100243.21	8476.41	-1.18602	0.375479	-3.15867	0.0015849	0.00793063	40.51	45.79	65.88	27.22	15.71	25.95	CYB5R3	chr22	protein_coding	cytochrome b5 reductase 3
ENSG00000267751.5	31.4816	-2.08601	0.570866	-3.65411	0.000258076	0.00159432	1.95	0.94	1.57	0.21	0.49	0.39	BSG-AS1	chr19	lncRNA	BSG antisense RNA 1
ENSG00000140481.15	98.7326	-9.97994	1.25281	-7.96602	1.63873e-15	4.74811e-14	0.6	0.61	0.9	0	0	0	CCDC33	chr15	protein_coding	coiled-coil domain containing 33
ENSG00000069667.16	101.934	-6.58692	0.763492	-8.62736	6.27836e-18	2.28781e-16	0.37	0.38	0.14	0	0	0	RORA	chr15	protein_coding	RAR related orphan receptor A
ENSG00000185640.6	7.21986	-6.2071	1.48764	-4.17244	3.01353e-05	0.000227083	0.08	0.13	0.21	0	0	0	KRT79	chr12	protein_coding	keratin 79
ENSG00000176293.20	57.0531	-8.22049	1.25562	-6.54696	5.8721e-11	1.04547e-09	0.51	0.38	0.44	0	0.01	0	ZNF135	chr19	protein_coding	zinc finger protein 135
ENSG00000196268.12	57.4672	-2.14454	0.489772	-4.37865	1.19417e-05	9.73801e-05	0.31	0.2	0.13	0.05	0.04	0.05	ZNF493	chr19	protein_coding	zinc finger protein 493
ENSG00000121769.8	2.92882	-4.90499	1.82461	-2.68824	0.00718305	0.0287538	0.04	0.07	0.2	0	0	0	FABP3	chr1	protein_coding	fatty acid binding protein 3
ENSG00000141458.13	4466.06	-1.09981	0.408207	-2.69424	0.00705488	0.028336	11.14	12.5	23.36	6.12	10.38	6.27	NPC1	chr18	protein_coding	NPC intracellular cholesterol transporter 1
ENSG00000071073.13	20.2268	-7.69349	1.31632	-5.84469	5.07516e-09	7.12885e-08	0.1	0.12	0.09	0	0	0	MGAT4A	chr2	protein_coding	alpha-1,3-mannosyl-glycoprotein 4-beta-N-acetylglucosaminyltransferase A
ENSG00000129596.5	32.3667	-7.40287	1.27593	-5.80195	6.555e-09	9.06127e-08	0.88	0.82	0.86	0	0	0.01	CDO1	chr5	protein_coding	cysteine dioxygenase type 1
ENSG00000151692.15	3103.75	-13.1247	1.09317	-12.0061	3.30024e-33	3.71548e-31	34.48	23.26	15.15	0	0.01	0	RNF144A	chr2	protein_coding	ring finger protein 144A
ENSG00000166473.17	5.84775	-3.90708	1.38688	-2.81718	0.00484474	0.0207165	0.01	0.01	0.03	0	0	0	PKD1L2	chr16	polymorphic_pseudogene	polycystin 1 like 2 (gene/pseudogene)
ENSG00000135549.15	26.6618	-1.67186	0.606281	-2.75757	0.00582325	0.0241743	0.35	0.35	0.18	0.14	0.1	0.05	PKIB	chr6	protein_coding	cAMP-dependent protein kinase inhibitor beta
ENSG00000049089.15	26.5391	-4.61701	0.804664	-5.73781	9.59089e-09	1.29649e-07	0.24	0.37	0.29	0.02	0.01	0.01	COL9A2	chr1	protein_coding	collagen type IX alpha 2 chain
ENSG00000270956.1	27.3861	-1.61518	0.563488	-2.8664	0.00415165	0.0181752	1.33	2.04	1.18	0.41	0.68	0.47	RP11-65L3.4	chr2	lncRNA	--
ENSG00000141012.13	867.202	-1.4463	0.418756	-3.4538	0.000552754	0.00313648	3.19	3.43	4.71	1.17	0.91	2.17	GALNS	chr16	protein_coding	galactosamine (N-acetyl)-6-sulfatase
ENSG00000198521.12	106.057	-8.28692	1.16145	-7.13496	9.68166e-13	2.09853e-11	0.95	0.67	0.24	0	0	0	ZNF43	chr19	protein_coding	zinc finger protein 43
ENSG00000171310.11	1661.85	-1.62156	0.508001	-3.19203	0.00141276	0.00718412	5.26	14.35	8.98	2.08	2.19	5.37	CHST11	chr12	protein_coding	carbohydrate sulfotransferase 11
ENSG00000174236.4	57.8172	-1.46216	0.443427	-3.2974	0.000975859	0.00520083	2.52	1.51	1.57	0.79	0.73	0.55	REP15	chr12	protein_coding	RAB15 effector protein
ENSG00000119640.9	211.99	-1.16319	0.361481	-3.21784	0.00129159	0.00663658	5.48	3.14	3.71	2.19	1.77	1.66	ACYP1	chr14	protein_coding	acylphosphatase 1
ENSG00000100968.14	289.99	-10.5716	1.2326	-8.57671	9.76243e-18	3.48995e-16	1.96	1.42	1.81	0	0	0	NFATC4	chr14	protein_coding	nuclear factor of activated T cells 4
ENSG00000247317.3	8.01885	-2.97879	1.0009	-2.97611	0.00291935	0.0134163	0.07	0.09	0.11	0.01	0.02	0.01	LY6E-DT	chr8	lncRNA	LY6E divergent transcript
ENSG00000175063.17	3911.22	-1.23511	0.3088	-3.99971	6.34195e-05	0.000444585	113.75	84.05	124.09	50.54	49.5	40.59	UBE2C	chr20	protein_coding	ubiquitin conjugating enzyme E2 C
ENSG00000111679.17	87.4339	-7.39309	0.95562	-7.73644	1.0224e-14	2.73796e-13	0.93	0.56	1.13	0.02	0	0	PTPN6	chr12	protein_coding	protein tyrosine phosphatase non-receptor type 6
ENSG00000174607.11	664.055	-6.03727	0.448493	-13.4612	2.64479e-41	4.60376e-39	10.15	7.2	5.22	0.18	0.07	0.1	UGT8	chr4	protein_coding	UDP glycosyltransferase 8
ENSG00000083814.13	58.0943	-8.24935	1.25372	-6.57991	4.7073e-11	8.4608e-10	0.89	0.73	0.85	0	0	0.01	ZNF671	chr19	protein_coding	zinc finger protein 671
ENSG00000010704.19	307.762	-1.14678	0.415418	-2.76054	0.00577054	0.024004	2.65	1.37	1.65	1.13	0.98	0.51	HFE	chr6	protein_coding	homeostatic iron regulator
ENSG00000231784.8	18.0918	-2.19424	0.664595	-3.30163	0.000961255	0.00513267	0.25	0.27	0.31	0.08	0.09	0.03	DBIL5P	chr17	transcribed_unitary_pseudogene	diazepam binding inhibitor-like 5, pseudogene
ENSG00000105825.14	25011.5	-4.56138	0.386183	-11.8114	3.40729e-32	3.56961e-30	351.73	563.23	548.91	29.52	20.13	14.9	TFPI2	chr7	protein_coding	tissue factor pathway inhibitor 2
ENSG00000167705.12	81.0939	-1.59383	0.429755	-3.70868	0.000208339	0.00131323	1.92	1.07	1.89	0.51	0.47	0.66	RILP	chr17	protein_coding	Rab interacting lysosomal protein
ENSG00000168743.13	8.89532	-3.26827	1.05018	-3.1121	0.00185764	0.00906158	0.04	0.08	0.08	0.02	0	0	NPNT	chr4	protein_coding	nephronectin
ENSG00000070366.14	1188.89	-1.57597	0.297272	-5.30146	1.1488e-07	1.33519e-06	3.85	4.25	4.53	1.47	1.42	1.48	SMG6	chr17	protein_coding	SMG6 nonsense mediated mRNA decay factor
ENSG00000101439.9	4370.3	-1.41211	0.355968	-3.96696	7.27939e-05	0.000503439	37.62	40.24	53.91	14.03	14.57	22.3	CST3	chr20	protein_coding	cystatin C
ENSG00000240875.6	38.5569	-5.37669	0.803585	-6.69088	2.21829e-11	4.15544e-10	0.48	0.51	0.44	0.01	0.03	0	LINC00886	chr3	lncRNA	long intergenic non-protein coding RNA 886
ENSG00000101158.15	3741.75	-1.40955	0.308705	-4.566	4.97123e-06	4.36361e-05	21.31	18.03	25.61	9.52	7.95	7.69	NELFCD	chr20	protein_coding	negative elongation factor complex member C/D
ENSG00000227028.6	5.05181	-3.68053	1.38413	-2.65909	0.00783513	0.0309751	0.04	0.02	0.02	0	0	0	SLC8A1-AS1	chr2	lncRNA	SLC8A1 antisense RNA 1
ENSG00000234814.8	46.8944	-1.52389	0.499243	-3.0524	0.00227022	0.010779	0.48	0.75	0.38	0.17	0.25	0.16	SVIL2P	chr10	transcribed_unprocessed_pseudogene	supervillin family member 2, pseudogene
ENSG00000180340.7	189.341	-2.65358	0.403909	-6.56975	5.03994e-11	9.03e-10	2.93	1.87	1.75	0.45	0.39	0.24	FZD2	chr17	protein_coding	frizzled class receptor 2
ENSG00000168306.13	81.89	-1.58234	0.481832	-3.284	0.00102345	0.00541368	0.87	0.67	0.87	0.16	0.48	0.21	ACOX2	chr3	protein_coding	acyl-CoA oxidase 2
ENSG00000116983.13	55.7918	-5.95767	0.820072	-7.26482	3.73535e-13	8.42744e-12	0.4	0.86	0.45	0.01	0.02	0	HPCAL4	chr1	protein_coding	hippocalcin like 4
ENSG00000250462.8	354.939	-1.12484	0.36696	-3.0653	0.0021745	0.0103756	2.82	2.39	1.83	1.15	1.43	0.77	LRRC37BP1	chr17	transcribed_unprocessed_pseudogene	leucine rich repeat containing 37B pseudogene 1
ENSG00000162631.20	223.841	-9.30209	1.0845	-8.57729	9.71307e-18	3.4778e-16	1.44	0.8	0.99	0	0.01	0	NTNG1	chr1	protein_coding	netrin G1
ENSG00000187244.12	222.014	-2.16358	0.453746	-4.76826	1.85826e-06	1.76092e-05	1.33	1.4	2.72	0.38	0.28	0.58	BCAM	chr19	protein_coding	basal cell adhesion molecule (Lutheran blood group)
ENSG00000142619.4	13.013	-5.20144	1.29934	-4.00315	6.25048e-05	0.000439262	0.1	0.12	0.37	0.02	0	0	PADI3	chr1	protein_coding	peptidyl arginine deiminase 3
ENSG00000108523.16	2697.23	-1.54707	0.373336	-4.1439	3.41442e-05	0.000254245	30.03	31.75	48.03	11.18	10.39	17.04	RNF167	chr17	protein_coding	ring finger protein 167
ENSG00000222033.1	25.1637	-4.80478	0.872497	-5.50693	3.65145e-08	4.5803e-07	0.56	0.33	0.85	0.04	0.02	0.01	LINC01124	chr2	lncRNA	long intergenic non-protein coding RNA 1124
ENSG00000196263.8	13.4435	-5.20194	1.1994	-4.33711	1.44365e-05	0.000115928	0.09	0.11	0.09	0	0.01	0	ZNF471	chr19	protein_coding	zinc finger protein 471
ENSG00000107338.10	539.073	-1.43613	0.435905	-3.2946	0.000985625	0.00524546	2.38	3.71	3.64	1.05	0.76	1.89	SHB	chr9	protein_coding	SH2 domain containing adaptor protein B
ENSG00000129197.15	735.95	-1.03358	0.347121	-2.97757	0.00290543	0.0133605	2.86	2.78	4.34	1.44	2.02	1.59	RPAIN	chr17	protein_coding	RPA interacting protein
ENSG00000170412.18	246.006	-6.96849	0.57688	-12.0796	1.35357e-33	1.57886e-31	1.36	1.59	1.9	0.01	0.03	0.01	GPRC5C	chr17	protein_coding	G protein-coupled receptor class C group 5 member C
ENSG00000163517.15	112.788	-1.098	0.364301	-3.014	0.0025783	0.0120497	0.89	0.64	0.69	0.32	0.42	0.32	HDAC11	chr3	protein_coding	histone deacetylase 11
ENSG00000180787.6	162.948	-10.7029	1.23854	-8.64151	5.54768e-18	2.02809e-16	1.47	1.67	1.76	0	0	0	ZFP3	chr17	protein_coding	ZFP3 zinc finger protein
ENSG00000058056.10	1316.19	-1.83915	0.437103	-4.20758	2.58124e-05	0.000197601	4.05	3.66	2.41	1.52	0.89	0.51	USP13	chr3	protein_coding	ubiquitin specific peptidase 13
ENSG00000139826.6	1302.55	-1.58803	0.433598	-3.66246	0.000249808	0.00154747	13.1	10.18	4.54	3.89	3.39	2.23	ABHD13	chr13	protein_coding	abhydrolase domain containing 13
ENSG00000223601.2	4.85146	-5.63523	1.65879	-3.39719	0.000680809	0.00376675	0.04	0.26	0.29	0	0	0	EBLN1	chr10	protein_coding	endogenous Bornavirus like nucleoprotein 1
ENSG00000256292.2	59.7799	-9.25645	1.32957	-6.96197	3.35558e-12	6.84085e-11	0.66	1.97	3.09	0	0	0	LINC02376	chr12	lncRNA	long intergenic non-protein coding RNA 2376
ENSG00000274349.5	42.4962	-1.17929	0.463096	-2.54654	0.0108796	0.0405057	0.33	0.32	0.26	0.14	0.17	0.11	ZNF658	chr9	protein_coding	zinc finger protein 658
ENSG00000124164.16	5374.24	-1.22413	0.317664	-3.85354	0.000116421	0.000777825	17.14	20.1	16.57	9.63	6.82	7.35	VAPB	chr20	protein_coding	VAMP associated protein B and C
ENSG00000081059.20	159.633	-1.4645	0.53924	-2.71585	0.00661058	0.0267988	0.52	0.66	0.56	0.3	0.06	0.28	TCF7	chr5	protein_coding	transcription factor 7
ENSG00000288012.1	23.708	-2.31877	0.607405	-3.8175	0.000134812	0.000888114	1.31	1.35	2.24	0.38	0.32	0.32	RP11-95J9.3	chr11	lncRNA	--
ENSG00000170037.14	1199.89	-1.59608	0.308896	-5.16703	2.37844e-07	2.63445e-06	8.31	6.24	7.27	2.56	2.87	2	CNTROB	chr17	protein_coding	centrobin, centriole duplication and spindle assembly protein
ENSG00000102181.21	1880.13	-1.45041	0.346274	-4.18863	2.80648e-05	0.000213114	9.84	10.46	15.51	5.02	3.7	4.78	CD99L2	chrX	protein_coding	CD99 molecule like 2
ENSG00000183354.12	1222.28	-1.49025	0.364836	-4.08471	4.41311e-05	0.000319668	6.71	5.36	3.94	1.67	2.68	1.53	KIAA2026	chr9	protein_coding	KIAA2026
ENSG00000064547.14	112.177	-3.67632	0.490597	-7.49355	6.70353e-14	1.65786e-12	1.55	1.56	2.15	0.1	0.08	0.23	LPAR2	chr19	protein_coding	lysophosphatidic acid receptor 2
ENSG00000072849.11	1440.09	-1.31863	0.308206	-4.27841	1.88234e-05	0.000148055	9.08	8.5	6.66	3.75	3.16	3.09	DERL2	chr17	protein_coding	derlin 2
ENSG00000129295.9	15.6602	-3.2127	0.788434	-4.07479	4.60562e-05	0.000332124	0.21	0.18	0.11	0.03	0.01	0.01	LRRC6	chr8	protein_coding	--
ENSG00000004975.12	1140.21	-1.31045	0.355083	-3.69054	0.000223777	0.00140195	7.51	5.59	9.9	2.55	3.94	3.07	DVL2	chr17	protein_coding	dishevelled segment polarity protein 2
ENSG00000112139.17	50.006	-4.54079	0.612482	-7.41375	1.22779e-13	2.94631e-12	0.13	0.18	0.18	0.01	0.01	0.01	MDGA1	chr6	protein_coding	MAM domain containing glycosylphosphatidylinositol anchor 1
ENSG00000183479.13	1104.11	-1.95914	0.363492	-5.38977	7.05464e-08	8.42425e-07	14.79	13.16	23.1	4.03	4.02	5.43	TREX2	chrX	protein_coding	three prime repair exonuclease 2
ENSG00000184185.10	137.094	-9.4905	1.29277	-7.34121	2.11677e-13	4.89778e-12	0.52	1.43	1.77	0	0	0	KCNJ12	chr17	protein_coding	potassium inwardly rectifying channel subfamily J member 12
ENSG00000080200.10	1355.71	-1.31128	0.39862	-3.28954	0.00100351	0.00532809	5.71	4.22	3.37	2.15	1.07	2.24	CRYBG3	chr3	protein_coding	crystallin beta-gamma domain containing 3
ENSG00000227158.1	11.8843	-6.92714	1.38866	-4.98836	6.08946e-07	6.33264e-06	0.38	0.73	0.62	0	0	0	AC073621.2	chr17	processed_pseudogene	--
ENSG00000187260.16	11.1084	-4.91013	1.22904	-3.99509	6.4669e-05	0.000452363	0.14	0.1	0.16	0.01	0.01	0	WDR86	chr7	protein_coding	WD repeat domain 86
ENSG00000155256.18	1121.38	-1.08034	0.397663	-2.71673	0.00659303	0.0267516	6.65	9.24	13.28	3.8	4.22	6.22	ZFYVE27	chr10	protein_coding	zinc finger FYVE-type containing 27
ENSG00000115461.5	21.4555	-4.43141	1.03377	-4.28667	1.81371e-05	0.000143055	0.03	0.13	0.3	0.01	0.02	0	IGFBP5	chr2	protein_coding	insulin like growth factor binding protein 5
ENSG00000136244.12	4570.44	-5.8627	1.26114	-4.64873	3.33986e-06	3.01828e-05	28.47	108.3	184.85	0.67	4.99	0.24	IL6	chr7	protein_coding	interleukin 6
ENSG00000173258.13	61.0006	-2.80817	0.697172	-4.02794	5.62674e-05	0.000399396	0.29	0.13	0.07	0.05	0	0.02	ZNF483	chr9	protein_coding	zinc finger protein 483
ENSG00000267278.6	48.3815	-3.45627	0.567285	-6.09265	1.11059e-09	1.67655e-08	0.34	0.43	0.52	0.02	0.04	0.06	MAP3K14-AS1	chr17	lncRNA	MAP3K14 antisense RNA 1
ENSG00000130045.16	22.2434	-4.02957	0.794026	-5.07486	3.87772e-07	4.17653e-06	0.59	0.33	0.34	0.01	0.06	0.02	NXNL2	chr9	protein_coding	nucleoredoxin like 2
ENSG00000256223.6	188.175	-1.13389	0.39523	-2.86893	0.00411861	0.0180585	1.37	1.25	0.89	0.62	0.36	0.65	ZNF10	chr12	protein_coding	zinc finger protein 10
ENSG00000280798.1	1148.63	-2.41687	0.398815	-6.06013	1.36012e-09	2.02621e-08	11.11	19.75	12.71	3.55	1.95	2.95	LINC00294	chr11	lncRNA	long intergenic non-protein coding RNA 294
ENSG00000184985.16	114.897	-3.63349	0.510094	-7.12318	1.05465e-12	2.27508e-11	0.43	1.01	1.05	0.07	0.09	0.05	SORCS2	chr4	protein_coding	sortilin related VPS10 domain containing receptor 2
ENSG00000196876.18	165.009	-7.9028	0.827481	-9.55042	1.29168e-21	6.61298e-20	0.67	0.4	0.47	0	0	0	SCN8A	chr12	protein_coding	sodium voltage-gated channel alpha subunit 8
ENSG00000167011.9	13.4048	-2.37444	0.786173	-3.02026	0.00252561	0.011845	0.09	0.16	0.17	0.01	0.05	0.03	NAT16	chr7	protein_coding	N-acetyltransferase 16 (putative)
ENSG00000198682.13	513.277	-7.14212	0.526743	-13.559	7.0057e-42	1.24828e-39	8.34	6.35	4.18	0.08	0.03	0.03	PAPSS2	chr10	protein_coding	3'-phosphoadenosine 5'-phosphosulfate synthase 2
ENSG00000196074.13	178.92	-8.00149	0.892668	-8.96357	3.14331e-19	1.31967e-17	1.84	1.8	0.51	0.01	0.01	0	SYCP2	chr20	protein_coding	synaptonemal complex protein 2
ENSG00000206337.12	95.6297	-3.7308	0.440776	-8.46416	2.57999e-17	8.88623e-16	0.4	0.43	0.38	0.03	0.04	0.02	HCP5	chr6	lncRNA	HLA complex P5
ENSG00000142185.17	229.9	-6.46553	0.521725	-12.3926	2.86607e-35	3.60312e-33	1.61	1.6	2.15	0.02	0.02	0.02	TRPM2	chr21	protein_coding	transient receptor potential cation channel subfamily M member 2
ENSG00000153162.9	44.1616	-3.18443	0.687464	-4.63215	3.61895e-06	3.24973e-05	0.14	0.67	0.74	0.08	0.06	0.04	BMP6	chr6	protein_coding	bone morphogenetic protein 6
ENSG00000133111.4	253.057	-1.00184	0.39959	-2.50718	0.01217	0.0445694	5.15	3.6	2.32	2.25	2	1.43	RFXAP	chr13	protein_coding	regulatory factor X associated protein
ENSG00000165775.18	2683.07	-1.10791	0.368801	-3.00408	0.00266386	0.0123881	8.3	8.68	10.27	4.08	2.97	5.91	FUNDC2	chrX	protein_coding	FUN14 domain containing 2
ENSG00000165511.6	72.1762	-1.26723	0.446192	-2.8401	0.00450991	0.0194523	0.93	0.74	0.84	0.32	0.22	0.5	ZNF22-AS1	chr10	lncRNA	ZNF22 antisense RNA 1
ENSG00000132825.7	324.427	-1.99809	0.338715	-5.89904	3.65619e-09	5.19372e-08	4.13	3.66	2.93	1.1	0.86	0.8	PPP1R3D	chr20	protein_coding	protein phosphatase 1 regulatory subunit 3D
ENSG00000275379.2	4.87173	-5.63646	1.64366	-3.42921	0.000605344	0.00339909	0.51	0.12	0.84	0	0	0	H3C11	chr6	protein_coding	H3 clustered histone 11
ENSG00000132429.10	576.584	-1.75499	0.365756	-4.79827	1.60045e-06	1.5346e-05	10.19	10.13	9.01	2.51	2.26	4.11	POPDC3	chr6	protein_coding	popeye domain containing 3
ENSG00000163040.15	21.7493	-3.87536	0.734917	-5.27319	1.3407e-07	1.54395e-06	0.38	0.33	0.28	0.02	0.02	0.02	CCDC74A	chr2	protein_coding	coiled-coil domain containing 74A
ENSG00000163520.14	122.694	-6.31	0.626243	-10.076	7.05635e-24	4.26947e-22	1.27	1.47	1.04	0.02	0.01	0.02	FBLN2	chr3	protein_coding	fibulin 2
ENSG00000110852.5	147.793	-7.71577	0.837339	-9.21463	3.12363e-20	1.43086e-18	3.7	3.24	1.91	0	0.03	0.02	CLEC2B	chr12	protein_coding	C-type lectin domain family 2 member B
ENSG00000068028.18	1027.1	-1.1267	0.330453	-3.40957	0.000650664	0.00362033	9.01	8.22	11.51	4.67	5.43	3.52	RASSF1	chr3	protein_coding	Ras association domain family member 1
ENSG00000153157.13	23.5005	-3.9546	0.732004	-5.40243	6.57454e-08	7.922e-07	0.3	0.22	0.31	0.02	0.03	0.01	SYCP2L	chr6	protein_coding	synaptonemal complex protein 2 like
ENSG00000217236.2	6.28971	-4.14486	1.38121	-3.00088	0.00269201	0.0125061	0.2	0.05	0.11	0.01	0	0.01	SP9	chr2	protein_coding	Sp9 transcription factor
ENSG00000084628.10	17.9164	-5.62995	1.18268	-4.76034	1.9327e-06	1.8261e-05	0.19	0.26	0.35	0.01	0.01	0	NKAIN1	chr1	protein_coding	sodium/potassium transporting ATPase interacting 1
ENSG00000227825.4	61.4021	-5.03967	0.644234	-7.82272	5.16923e-15	1.41959e-13	1.07	0.62	1.03	0.02	0.06	0.01	SLC9A7P1	chr12	transcribed_processed_pseudogene	solute carrier family 9 member 7 pseudogene 1
[truncated: 1,234 more rows]
