# Supplementary material for: Genome-wide identification and analysis of epithelial-mesenchymal transition-related RNA-binding proteins and alternative splicing in a human breast cancer cell line
Source: Sci Rep. 2024 May 23;14:11753. doi: 10.1038/s41598-024-62681-0 (PMC11116388; doi:10.1038/s41598-024-62681-0)
Supplement: Supplementary file 5 — Supplementary Data S1. [file 41598_2024_62681_MOESM5_ESM.zip › M2_vs_M1_DESeq/M2_vs_M1_Sig_DEG.xlsx]

## Sheet: M2_vs_M1_Sig_DEG
Gene	baseMean	log2FoldChange	lfcSE	stat	pvalue	padj	M1_1	M1_2	M1_3	M2_1	M2_2	M2_3	Symbol	Chr	GeneType	Description
ENSG00000135953.11	281.151	1.14812	0.402491	2.85253	0.0043373	0.0188566	0.8	0.77	0.79	1.81	1.06	2.47	MFSD9	chr2	protein_coding	major facilitator superfamily domain containing 9
ENSG00000236039.3	24.7121	-5.47925	1.05715	-5.18303	2.18313e-07	2.43001e-06	0.18	0.24	0.61	0	0.02	0.01	LINC02889	chr7	lncRNA	long intergenic non-protein coding RNA 2889
ENSG00000074047.22	153.473	3.77632	0.552271	6.8378	8.04165e-12	1.58239e-10	0.04	0.11	0.05	1.15	0.42	1.28	GLI2	chr2	protein_coding	GLI family zinc finger 2
ENSG00000141232.5	748.127	1.31625	0.374575	3.51399	0.000441438	0.00256267	6.24	3.44	3.24	8.82	10.67	13.21	TOB1	chr17	protein_coding	transducer of ERBB2, 1
ENSG00000145555.15	2888.75	1.19101	0.422748	2.8173	0.00484295	0.0207165	2.42	4.31	2.64	11.15	5.47	5.64	MYO10	chr5	protein_coding	myosin X
ENSG00000213782.7	33.6288	-1.40038	0.531065	-2.63692	0.00836621	0.0326976	0.28	0.27	0.17	0.1	0.13	0.06	DDX47	chr12	protein_coding	DEAD-box helicase 47
ENSG00000221995.5	55.7851	-1.66422	0.509345	-3.26738	0.00108548	0.00570712	0.44	0.33	0.42	0.21	0.11	0.07	TIAF1	chr17	protein_coding	TGFB1-induced anti-apoptotic factor 1
ENSG00000107036.12	1774.23	-2.20972	0.324493	-6.80976	9.77633e-12	1.9055e-10	8.77	9.3	7.42	2.15	2.13	1.42	RIC1	chr9	protein_coding	RIC1 homolog, RAB6A GEF complex partner 1
ENSG00000287059.1	264.587	11.6004	1.86458	6.22145	4.92581e-10	7.74609e-09	0	0	0	0.67	8.2	3.46	RP11-14A10.1	chr3	lncRNA	--
ENSG00000262302.1	32.3371	-7.40067	1.28656	-5.75227	8.80509e-09	1.1967e-07	3.88	2.26	3.82	0	0	0.04	RP1-4G17.5	chr17	protein_coding	--
ENSG00000180879.14	4491.56	-1.51671	0.430121	-3.52624	0.000421508	0.00245833	30.95	30.57	47.94	9.32	9.16	20.66	SSR4	chrX	protein_coding	signal sequence receptor subunit 4
ENSG00000074416.15	2302.74	-1.48537	0.398605	-3.72641	0.000194227	0.00123703	6.26	6.52	8.71	3.3	1.49	3.09	MGLL	chr3	protein_coding	monoglyceride lipase
ENSG00000229807.13	4550.53	13.2632	0.906121	14.6374	1.6217e-48	4.07749e-46	0	0	0	9.94	11.04	7	XIST	chrX	lncRNA	X inactive specific transcript
ENSG00000174327.7	49.9472	-4.67015	0.783117	-5.96355	2.46821e-09	3.58033e-08	0.55	0.86	1.94	0.11	0.02	0.01	SLC16A13	chr17	protein_coding	solute carrier family 16 member 13
ENSG00000100445.18	648.625	1.27968	0.386188	3.31362	0.000920975	0.00493974	2.39	2.54	4.3	5.7	8.28	9.13	SDR39U1	chr14	protein_coding	short chain dehydrogenase/reductase family 39U member 1
ENSG00000231312.7	113.454	-1.74641	0.376339	-4.64051	3.47551e-06	3.13211e-05	0.36	0.29	0.39	0.1	0.13	0.09	MAP4K3-DT	chr2	lncRNA	MAP4K3 divergent transcript
ENSG00000244509.4	3950.49	-2.68409	0.345324	-7.77268	7.68403e-15	2.07002e-13	58.25	60.25	75.5	13.24	10.7	7.31	APOBEC3C	chr22	protein_coding	apolipoprotein B mRNA editing enzyme catalytic subunit 3C
ENSG00000163898.10	11.0759	2.98533	0.920988	3.24144	0.00118926	0.00617645	0.02	0.02	0.01	0.06	0.22	0.1	LIPH	chr3	protein_coding	lipase H
ENSG00000198157.11	277.959	1.4699	0.366128	4.01471	5.95194e-05	0.000420633	2.05	1.53	1.09	4.74	5	3.54	HMGN5	chrX	protein_coding	high mobility group nucleosome binding domain 5
ENSG00000179300.4	24.0411	-6.97108	1.32815	-5.24872	1.53159e-07	1.74777e-06	0.24	0.47	0.63	0.01	0	0	RTL3	chrX	protein_coding	retrotransposon Gag like 3
ENSG00000285872.1	19.3782	-2.10485	0.668511	-3.14856	0.00164076	0.00816195	0.27	0.37	0.61	0.07	0.12	0.11	RP11-83M8.1	chr2	lncRNA	--
ENSG00000115363.14	1050.02	-2.7854	0.405166	-6.87472	6.21131e-12	1.23511e-10	15.22	20.98	13.73	3.76	2.01	1.74	EVA1A	chr2	protein_coding	eva-1 homolog A, regulator of programmed cell death
ENSG00000132821.12	1065.06	5.70425	0.453119	12.5888	2.4321e-36	3.25657e-34	0.3	0.58	0.65	19.07	22.65	40.67	VSTM2L	chr20	protein_coding	V-set and transmembrane domain containing 2 like
ENSG00000179913.11	38.6251	-6.2395	0.973107	-6.41194	1.43683e-10	2.43186e-09	0.71	0.69	0.68	0	0	0.02	B3GNT3	chr19	protein_coding	UDP-GlcNAc:betaGal beta-1,3-N-acetylglucosaminyltransferase 3
ENSG00000253485.3	32.2841	-4.66903	0.790816	-5.90407	3.54632e-09	5.04714e-08	0.34	0.26	0.21	0.03	0.01	0	PCDHGA5	chr5	protein_coding	protocadherin gamma subfamily A, 5
ENSG00000228201.1	5.88294	-4.01545	1.53506	-2.61582	0.00890124	0.0343966	0.13	0.43	1.56	0.13	0	0	AL022341.3	chr16	lncRNA	--
ENSG00000275964.1	15.875	-2.44227	0.8795	-2.77688	0.00548833	0.0230077	0.56	0.33	0.79	0.04	0.29	0.02	RP11-61K9.3	chr13	lncRNA	--
ENSG00000133315.12	513.685	1.26667	0.385279	3.28766	0.00101023	0.00535499	2.69	3.59	4.48	6.5	8.7	11.52	MACROD1	chr11	protein_coding	mono-ADP ribosylhydrolase 1
ENSG00000137561.5	15.5655	-4.077	0.972655	-4.19162	2.7697e-05	0.000210603	0.52	0.21	0.11	0.03	0.01	0.01	TTPA	chr8	protein_coding	alpha tocopherol transfer protein
ENSG00000144815.16	1398.98	1.46739	0.392128	3.74212	0.000182478	0.00116911	2.71	1.85	1.37	6.44	3.69	6.59	NXPE3	chr3	protein_coding	neurexophilin and PC-esterase domain family member 3
ENSG00000012983.12	3648.11	-1.18401	0.429199	-2.75864	0.00580422	0.0240998	21.69	19.32	9.35	8.87	9.58	4.46	MAP4K5	chr14	protein_coding	mitogen-activated protein kinase kinase kinase kinase 5
ENSG00000057019.16	5589.85	-1.6289	0.397097	-4.10203	4.09549e-05	0.000298968	21.54	21.63	13.13	9.12	4.44	5.18	DCBLD2	chr3	protein_coding	discoidin, CUB and LCCL domain containing 2
ENSG00000265107.3	6.77271	-6.11457	1.50001	-4.07637	4.57449e-05	0.000330195	0.06	0.09	0.16	0	0	0	GJA5	chr1	protein_coding	gap junction protein alpha 5
ENSG00000273143.2	68.0331	2.50865	0.611043	4.10552	4.03413e-05	0.00029524	0.12	0.14	0.18	0.23	1.15	1.23	DUSP5-DT	chr10	lncRNA	DUSP5 divergent transcript
ENSG00000113594.10	1621.78	1.80624	0.443982	4.06828	4.73608e-05	0.000340772	2.22	1.52	0.75	7.32	5.19	3.6	LIFR	chr5	protein_coding	LIF receptor subunit alpha
ENSG00000213654.10	111.075	-4.26986	0.485265	-8.79903	1.38004e-18	5.40291e-17	2.51	2.59	3.55	0.08	0.17	0.21	GPSM3	chr6	protein_coding	G protein signaling modulator 3
ENSG00000170049.10	52.4431	-1.30793	0.458221	-2.85436	0.00431239	0.01877	0.35	0.39	0.47	0.23	0.14	0.13	KCNAB3	chr17	protein_coding	potassium voltage-gated channel subfamily A regulatory beta subunit 3
ENSG00000215869.4	63.2488	3.82683	0.533743	7.16981	7.51045e-13	1.65325e-11	0.06	0.07	0.07	0.61	1.4	0.9	RP11-364B6.2	chr1	transcribed_processed_pseudogene	--
ENSG00000183549.10	6.34978	-3.46466	1.18607	-2.92113	0.00348768	0.0156717	0.07	0.09	0.05	0.01	0.01	0.01	ACSM5	chr16	protein_coding	acyl-CoA synthetase medium chain family member 5
ENSG00000196497.17	3291.64	1.02993	0.393918	2.61458	0.00893376	0.0344992	8.85	10.35	13.8	19.68	16.48	33.04	IPO4	chr14	protein_coding	importin 4
ENSG00000255512.2	60.4096	9.47135	1.26042	7.51444	5.71533e-14	1.42751e-12	0	0	0	1.89	1.35	1.39	LINC02684	chr11	lncRNA	long intergenic non-protein coding RNA 2684
ENSG00000092607.15	17.9689	2.8462	0.83058	3.42676	0.000610826	0.00342392	0.04	0.02	0.02	0.11	0.4	0.07	TBX15	chr1	protein_coding	T-box transcription factor 15
ENSG00000232023.3	40.9473	7.03491	1.17005	6.01252	1.82666e-09	2.68876e-08	0.01	0.01	0	1.11	1.68	0.48	LINC01807	chr2	lncRNA	long intergenic non-protein coding RNA 1807
ENSG00000197461.13	1767.74	4.10166	0.427596	9.59237	8.60884e-22	4.4477e-20	0.65	1.13	1.71	17.18	18.41	26.48	PDGFA	chr7	protein_coding	platelet derived growth factor subunit A
ENSG00000157873.18	78.7618	-2.04063	0.53876	-3.78763	0.000152089	0.000989539	0.39	0.4	0.74	0.05	0.21	0.13	TNFRSF14	chr1	protein_coding	TNF receptor superfamily member 14
ENSG00000178381.12	536.402	1.49571	0.421955	3.54471	0.000393047	0.00231803	2.47	3.13	3.61	4.68	10.93	11.23	ZFAND2A	chr7	protein_coding	zinc finger AN1-type containing 2A
ENSG00000152669.9	86.2812	1.47459	0.488647	3.01769	0.00254706	0.0119308	0.47	0.48	1.02	1.62	1.37	2.63	CCNO	chr5	protein_coding	cyclin O
ENSG00000204291.11	5512.09	-10.9109	0.565973	-19.2782	8.18915e-83	1.1582e-79	28.15	60.1	34.64	0.01	0.02	0.04	COL15A1	chr9	protein_coding	collagen type XV alpha 1 chain
ENSG00000197837.3	40.729	-1.72193	0.655808	-2.62566	0.00864815	0.0336368	1.04	0.41	0.39	0.24	0.3	0.05	H4-16	chr12	protein_coding	H4 histone 16
ENSG00000233593.10	98.0896	2.56828	0.406495	6.31811	2.64789e-10	4.31383e-09	0.06	0.03	0.05	0.27	0.36	0.28	LINC02609	chr1	lncRNA	long intergenic non-protein coding RNA 2609
ENSG00000164197.12	163.867	3.73737	0.513636	7.2763	3.431e-13	7.76401e-12	0.14	0.12	0.06	1.06	2.47	0.85	RNF180	chr5	protein_coding	ring finger protein 180
ENSG00000244486.9	841.325	1.06968	0.38299	2.79296	0.00522287	0.022083	3.02	3.76	4.59	8.51	5.51	10.55	SCARF2	chr22	protein_coding	scavenger receptor class F member 2
ENSG00000235493.2	32.7272	8.57576	1.41763	6.04937	1.4541e-09	2.15911e-08	0	0	0	0.47	1.26	0.11	LINC01967	chr3	lncRNA	long intergenic non-protein coding RNA 1967
ENSG00000067992.16	458.176	-6.37589	0.458945	-13.8925	7.03536e-44	1.44448e-41	2.31	1.6	1.17	0.02	0.03	0.02	PDK3	chrX	protein_coding	pyruvate dehydrogenase kinase 3
ENSG00000108528.14	1814.26	-1.8202	0.389781	-4.6698	3.01496e-06	2.7466e-05	25.85	21.81	38.4	10.71	5.51	8.78	SLC25A11	chr17	protein_coding	solute carrier family 25 member 11
ENSG00000167100.15	9.98377	-2.43552	0.840177	-2.89881	0.00374578	0.0166922	0.05	0.07	0.06	0.01	0.01	0.01	SAMD14	chr17	protein_coding	sterile alpha motif domain containing 14
ENSG00000167771.6	57.8067	-4.76301	0.717124	-6.64182	3.09835e-11	5.66424e-10	1.23	0.81	0.74	0.01	0	0.08	RCOR2	chr11	protein_coding	REST corepressor 2
ENSG00000141738.14	19.1767	-4.76026	0.952251	-4.99896	5.76418e-07	6.0165e-06	0.38	0.2	0.2	0	0.01	0.02	GRB7	chr17	protein_coding	growth factor receptor bound protein 7
ENSG00000240032.1	17.5698	-7.48957	1.33722	-5.60085	2.13307e-08	2.75824e-07	1.59	1.32	0.82	0	0	0	LNCSRLR	chr3	lncRNA	lncRNA sorafenib resistance in renal cell carcinoma associated
ENSG00000225489.7	57.0425	-2.92559	0.466144	-6.27615	3.4706e-10	5.566e-09	0.9	0.67	0.82	0.1	0.1	0.13	RP11-390F4.3	chr9	lncRNA	--
ENSG00000198142.5	1992.02	1.24633	0.333593	3.73608	0.000186909	0.00119344	5.46	7.31	6.32	15.13	19.54	12.4	SOWAHC	chr2	protein_coding	sosondowah ankyrin repeat domain family member C
ENSG00000179428.2	29.1989	-1.90526	0.60551	-3.14654	0.00165217	0.00820789	0.51	0.7	1.3	0.2	0.34	0.17	IL6-AS1	chr7	lncRNA	IL6 antisense RNA 1
ENSG00000198331.11	775.052	-1.91508	0.422657	-4.53105	5.86921e-06	5.06925e-05	20.02	11.56	7.39	4.48	3.5	2.58	HYLS1	chr11	protein_coding	HYLS1 centriolar and ciliogenesis associated
ENSG00000236993.2	2.92773	5.08943	1.78077	2.85799	0.00426331	0.0185921	0	0	0	0.08	0.23	0.15	GAPDHP21	chr10	processed_pseudogene	glyceraldehyde 3 phosphate dehydrogenase pseudogene 21
ENSG00000135111.16	4560.88	-1.53351	0.349715	-4.38503	1.15972e-05	9.49129e-05	21.54	33.19	30.12	12.2	10.42	7.87	TBX3	chr12	protein_coding	T-box transcription factor 3
ENSG00000184208.12	1567.65	-1.24953	0.29805	-4.19236	2.76063e-05	0.000209984	9.29	9.89	11.55	4.58	4.62	4.15	C22orf46	chr22	transcribed_unitary_pseudogene	chromosome 22 putative open reading frame 46
ENSG00000106066.15	591.339	-10.7277	1.06863	-10.0388	1.02913e-23	6.12847e-22	8.77	8.83	9	0.01	0.01	0	CPVL	chr7	protein_coding	carboxypeptidase vitellogenic like
ENSG00000146856.14	35.1241	1.73833	0.627404	2.77068	0.00559396	0.0233812	0.11	0.04	0.02	0.15	0.17	0.26	AGBL3	chr7	protein_coding	AGBL carboxypeptidase 3
ENSG00000157500.12	1323.65	-3.06554	0.516403	-5.93634	2.91458e-09	4.18756e-08	12.77	6.85	4.33	1.72	0.61	0.58	APPL1	chr3	protein_coding	adaptor protein, phosphotyrosine interacting with PH domain and leucine zipper 1
ENSG00000162757.4	208.829	1.6295	0.341725	4.76845	1.85652e-06	1.76e-05	0.63	0.45	0.56	1.78	2.02	1.44	C1orf74	chr1	protein_coding	chromosome 1 open reading frame 74
ENSG00000141655.17	550.99	4.59143	0.510866	8.98755	2.52814e-19	1.07133e-17	0.2	0.1	0.08	5.31	2.09	1.73	TNFRSF11A	chr18	protein_coding	TNF receptor superfamily member 11a
ENSG00000185532.20	140.963	5.64649	0.617456	9.14475	5.97656e-20	2.6312e-18	0.01	0.02	0	0.27	0.74	0.65	PRKG1	chr10	protein_coding	protein kinase cGMP-dependent 1
ENSG00000276740.1	5.80373	-5.89303	1.51928	-3.87882	0.000104966	0.000707347	0.41	0.54	0.3	0	0	0	RP11-381O6.1	chr13	lncRNA	--
ENSG00000186352.9	320.922	-2.13129	0.362234	-5.88372	4.01135e-09	5.66976e-08	5.4	5.49	6.51	1.13	1.91	1.1	ANKRD37	chr4	protein_coding	ankyrin repeat domain 37
ENSG00000186442.7	9.81209	-6.64993	1.4193	-4.68537	2.79458e-06	2.55613e-05	0.13	0.22	0.28	0	0	0	KRT3	chr12	protein_coding	keratin 3
ENSG00000235885.8	37.3389	-3.66602	0.785777	-4.66547	3.07912e-06	2.80054e-05	0.05	0.24	0.33	0.02	0.02	0.01	LINC01828	chr2	lncRNA	long intergenic non-protein coding RNA 1828
ENSG00000174939.11	643.377	1.25565	0.49602	2.53146	0.0113589	0.0419793	2.72	3.72	5.83	7.16	5.73	17.17	ASPHD1	chr16	protein_coding	aspartate beta-hydroxylase domain containing 1
ENSG00000115297.11	6.51144	-6.05661	1.49066	-4.06303	4.84393e-05	0.000347979	0.16	0.1	0.08	0	0	0	TLX2	chr2	protein_coding	T cell leukemia homeobox 2
ENSG00000173894.11	734.278	2.17469	0.598536	3.63335	0.000279769	0.00171476	1.28	1	1.26	5.25	1.08	9.86	CBX2	chr17	protein_coding	chromobox 2
ENSG00000227258.6	32.2568	-2.82463	0.558519	-5.05735	4.2512e-07	4.54633e-06	0.28	0.24	0.3	0.05	0.04	0.03	SMIM2-AS1	chr13	lncRNA	SMIM2 antisense RNA 1
ENSG00000261215.1	22.6906	-7.85841	1.30124	-6.03916	1.5492e-09	2.29279e-08	0.36	0.32	0.37	0	0	0	RP11-195F19.30	chr9	lncRNA	--
ENSG00000111261.14	111.946	1.97501	0.453593	4.35414	1.33593e-05	0.000107774	0.32	0.15	0.13	0.99	0.6	0.82	MANSC1	chr12	protein_coding	MANSC domain containing 1
ENSG00000101335.10	1094.97	-2.81405	0.553536	-5.08377	3.70009e-07	4.00428e-06	13.53	14.64	23.01	4.21	0.66	2.6	MYL9	chr20	protein_coding	myosin light chain 9
ENSG00000277268.2	38.6654	-6.22877	0.966477	-6.44482	1.15735e-10	1.98106e-09	0.62	0.54	0.43	0.01	0	0.01	LHX1-DT	chr17	lncRNA	LHX1 divergent transcript
ENSG00000164938.14	40.0014	-2.04237	0.601178	-3.39727	0.000680605	0.00376675	0.27	0.4	0.18	0.04	0.14	0.04	TP53INP1	chr8	protein_coding	tumor protein p53 inducible nuclear protein 1
ENSG00000188487.12	298.293	8.5804	0.871233	9.84858	6.95218e-23	3.8749e-21	0.01	0	0.03	3.39	8.53	1.6	INSC	chr11	protein_coding	INSC spindle orientation adaptor protein
ENSG00000153814.13	526.058	-4.6787	0.499621	-9.3645	7.64082e-21	3.68666e-19	6.23	7.8	3.78	0.42	0.19	0.11	JAZF1	chr7	protein_coding	JAZF zinc finger 1
ENSG00000111199.12	26.6837	-4.89371	0.873306	-5.60366	2.0987e-08	2.71691e-07	0.19	0.31	0.49	0.02	0.01	0.01	TRPV4	chr12	protein_coding	transient receptor potential cation channel subfamily V member 4
ENSG00000203778.8	177.491	1.36787	0.357353	3.82778	0.000129305	0.000857071	1.13	0.86	0.93	2.51	3.28	2.01	FAM229B	chr6	protein_coding	family with sequence similarity 229 member B
ENSG00000231574.6	125.477	1.44629	0.402389	3.59426	0.000325318	0.00196048	0.57	0.57	0.41	1.91	1.46	1.01	LINC02015	chr3	lncRNA	long intergenic non-protein coding RNA 2015
ENSG00000137094.16	749.54	-3.34878	0.452565	-7.39956	1.36637e-13	3.24104e-12	2.9	6.78	7.52	0.71	0.4	0.64	DNAJB5	chr9	protein_coding	DnaJ heat shock protein family (Hsp40) member B5
ENSG00000107864.15	110.359	1.97161	0.560777	3.51585	0.000438353	0.00254673	0.21	0.12	0.09	0.37	1.1	0.27	CPEB3	chr10	protein_coding	cytoplasmic polyadenylation element binding protein 3
ENSG00000227681.5	53.4379	9.29081	1.26463	7.34666	2.03216e-13	4.71165e-12	0	0	0	1.72	2.6	2.21	RP11-307P5.1	chr6	lncRNA	--
ENSG00000168491.10	59.8812	-2.15786	0.629479	-3.42801	0.000608021	0.00341243	1.21	0.53	0.36	0.11	0.31	0.07	CCDC110	chr4	protein_coding	coiled-coil domain containing 110
ENSG00000154451.14	28.5987	-2.57931	0.731091	-3.52803	0.000418661	0.00244424	0.21	0.1	0.14	0.03	0.05	0	GBP5	chr1	protein_coding	guanylate binding protein 5
ENSG00000164114.19	1460.51	-2.1412	0.437212	-4.89741	9.71102e-07	9.7354e-06	7.79	8.27	4.12	2.06	1.86	0.83	MAP9	chr4	protein_coding	microtubule associated protein 9
ENSG00000154065.17	434.531	1.37352	0.343994	3.99287	6.52794e-05	0.000456069	0.99	0.88	0.97	1.81	2.73	3.01	ANKRD29	chr18	protein_coding	ankyrin repeat domain 29
ENSG00000100320.23	5843.23	1.25246	0.305322	4.10208	4.09454e-05	0.000298968	9.6	7.75	7.67	18.43	25.11	17.82	RBFOX2	chr22	protein_coding	RNA binding fox-1 homolog 2
ENSG00000250320.6	19.2597	-1.83087	0.697535	-2.62478	0.00867059	0.0337067	0.07	0.11	0.07	0.05	0.01	0.01	EDIL3-DT	chr5	lncRNA	EDIL3 divergent transcript
ENSG00000172273.13	725.254	1.19337	0.366269	3.25817	0.00112132	0.00587234	1.14	0.85	1.39	1.95	2.58	3.36	HINFP	chr11	protein_coding	histone H4 transcription factor
ENSG00000174469.23	70.3551	3.67309	0.783392	4.6887	2.7495e-06	2.51998e-05	0.03	0.02	0	0.39	0.19	0.05	CNTNAP2	chr7	protein_coding	contactin associated protein 2
ENSG00000170425.4	227.903	-1.60276	0.357827	-4.47914	7.49449e-06	6.32337e-05	4.2	3.54	3.32	1.07	1.05	1.59	ADORA2B	chr17	protein_coding	adenosine A2b receptor
ENSG00000216906.2	7.42815	-3.68163	1.17892	-3.1229	0.00179081	0.00878287	0.14	0.21	0.12	0.02	0.02	0	RP11-350J20.9	chr6	processed_pseudogene	--
ENSG00000007264.15	276.398	-8.36812	0.797939	-10.4872	9.8955e-26	6.93267e-24	2.54	2.71	4.73	0	0	0.03	MATK	chr19	protein_coding	megakaryocyte-associated tyrosine kinase
ENSG00000260823.1	3.00126	-4.94399	1.85211	-2.66938	0.0075992	0.0302059	0.06	0.56	0.37	0	0	0	RP11-249C24.10	chr16	lncRNA	--
ENSG00000166126.11	28.9812	-4.20064	0.728426	-5.76675	8.08171e-09	1.1069e-07	0.33	0.24	0.4	0.03	0	0.02	AMN	chr14	protein_coding	amnion associated transmembrane protein
ENSG00000173208.4	30.3546	3.69487	0.873334	4.23076	2.32899e-05	0.000180057	0.02	0.02	0.01	0.1	0.56	0.05	ABCD2	chr12	protein_coding	ATP binding cassette subfamily D member 2
ENSG00000017260.20	3654.57	1.01757	0.312285	3.25846	0.0011202	0.00587023	8.07	7.75	5.54	14.5	16.59	13.49	ATP2C1	chr3	protein_coding	ATPase secretory pathway Ca2+ transporting 1
ENSG00000010379.16	12.562	-6.0245	1.49701	-4.02437	5.71282e-05	0.000405125	0.04	0.07	0.33	0.01	0	0	SLC6A13	chr12	protein_coding	solute carrier family 6 member 13
ENSG00000167994.13	508.816	1.69987	0.461027	3.68714	0.000226791	0.00141966	1.96	1.52	2.18	3.85	4.17	10.68	RAB3IL1	chr11	protein_coding	RAB3A interacting protein like 1
ENSG00000111224.14	194.594	11.155	1.26929	8.78836	1.51756e-18	5.89035e-17	0	0	0	1.14	2.63	1.12	PARP11	chr12	protein_coding	poly(ADP-ribose) polymerase family member 11
ENSG00000126903.16	2730.15	-1.45258	0.463404	-3.13458	0.00172099	0.00850604	38.98	41.34	53.16	13.03	8.5	28.26	SLC10A3	chrX	protein_coding	solute carrier family 10 member 3
ENSG00000157613.11	1453.17	2.75403	0.341867	8.05587	7.8917e-16	2.37475e-14	1.87	2.56	2.55	15.34	13.77	19.44	CREB3L1	chr11	protein_coding	cAMP responsive element binding protein 3 like 1
ENSG00000176463.14	542.868	-1.84454	0.332798	-5.54252	2.98142e-08	3.786e-07	2.44	2.35	1.99	0.65	0.51	0.77	SLCO3A1	chr15	protein_coding	solute carrier organic anion transporter family member 3A1
ENSG00000228801.6	99.6582	1.5684	0.472862	3.31683	0.000910452	0.00489257	0.35	0.19	0.25	0.7	1.26	0.46	RP11-110G21.1	chr8	lncRNA	--
ENSG00000165891.16	3278.1	1.59083	0.578477	2.75003	0.00595899	0.0246249	8.54	7.5	3.54	19.16	36.99	5.21	E2F7	chr12	protein_coding	E2F transcription factor 7
ENSG00000189129.14	4.09891	5.58943	1.63661	3.41525	0.000637227	0.00355343	0	0	0	0.1	0.19	0.22	PLAC9	chr10	protein_coding	placenta associated 9
ENSG00000134802.18	2554.47	-9.84402	0.59756	-16.4737	5.67082e-61	2.42123e-58	27.57	25.95	31.38	0	0.02	0.07	SLC43A3	chr11	protein_coding	solute carrier family 43 member 3
ENSG00000213144.2	24.3192	2.03682	0.707318	2.87963	0.00398141	0.017559	0.75	0.46	0.13	2.05	0.84	2.61	RP11-64B16.2	chr12	processed_pseudogene	--
ENSG00000089289.16	1530.69	-1.1007	0.345552	-3.18534	0.00144585	0.00733261	26.68	24.88	32.61	10.69	12.08	17.49	IGBP1	chrX	protein_coding	immunoglobulin binding protein 1
ENSG00000140022.13	61.0339	-3.59816	0.50961	-7.06061	1.65768e-12	3.50235e-11	0.33	0.34	0.41	0.04	0.01	0.04	STON2	chr14	protein_coding	stonin 2
ENSG00000288656.1	13.512	-7.10996	1.40671	-5.05431	4.31939e-07	4.61272e-06	0.12	0.1	0.31	0	0	0	RP11-666O2.7	chr16	protein_coding	--
ENSG00000275494.1	7.1847	6.39832	1.49691	4.27433	1.91709e-05	0.000150527	0	0	0	0.33	0.79	0.95	RP11-266L9.8	chr16	lncRNA	--
ENSG00000185127.6	1372.12	1.10619	0.418187	2.6452	0.00816438	0.0321028	10.41	8.05	6.18	15.67	28.54	10.61	C6orf120	chr6	protein_coding	chromosome 6 open reading frame 120
ENSG00000235508.3	70.3709	1.73715	0.419467	4.14134	3.45284e-05	0.000256852	0.95	0.78	1.03	2.38	3.51	3.57	RPS2P7	chr20	processed_pseudogene	ribosomal protein S2 pseudogene 7
ENSG00000054690.14	51.7687	5.36756	0.697613	7.69419	1.42395e-14	3.75301e-13	0	0.01	0	0.22	0.17	0.33	PLEKHH1	chr14	protein_coding	pleckstrin homology, MyTH4 and FERM domain containing H1
ENSG00000163810.12	8.44406	-4.5842	1.27861	-3.58529	0.000336705	0.00202264	0.06	0.08	0.09	0	0	0	TGM4	chr3	protein_coding	transglutaminase 4
ENSG00000127129.10	71.8194	5.13542	0.863293	5.94864	2.70386e-09	3.89965e-08	0.02	0.06	0.1	3.83	0.21	2.47	EDN2	chr1	protein_coding	endothelin 2
ENSG00000178662.16	10.3648	5.04105	1.34392	3.75102	0.000176118	0.00113028	0	0	0	0.06	0.05	0.01	CSRNP3	chr2	protein_coding	cysteine and serine rich nuclear protein 3
ENSG00000078098.14	2227.18	-10.8433	0.698941	-15.5139	2.79234e-54	8.89971e-52	19.99	19.09	9	0.02	0.01	0	FAP	chr2	protein_coding	fibroblast activation protein alpha
ENSG00000132205.11	373.234	-6.69461	0.533886	-12.5394	4.54432e-36	6.01365e-34	2.38	3.05	3.13	0.03	0	0.05	EMILIN2	chr18	protein_coding	elastin microfibril interfacer 2
ENSG00000102174.10	195.142	1.7105	0.546071	3.13238	0.00173393	0.00856146	0.3	0.24	0.12	0.27	1.22	0.74	PHEX	chrX	protein_coding	phosphate regulating endopeptidase homolog X-linked
ENSG00000103154.10	33.1801	4.22025	0.87183	4.84068	1.29395e-06	1.26265e-05	0.03	0.03	0.03	0.08	0.46	1.12	NECAB2	chr16	protein_coding	N-terminal EF-hand calcium binding protein 2
ENSG00000236345.1	85.0098	2.03203	0.385248	5.2746	1.33049e-07	1.53376e-06	0.6	0.5	0.63	2.32	2.72	2.25	SCAT8	chr6	lncRNA	S-phase cancer associated transcript 8
ENSG00000135838.14	93.0604	-2.06983	0.401019	-5.16143	2.45066e-07	2.70781e-06	0.92	0.78	0.58	0.19	0.17	0.2	NPL	chr1	protein_coding	N-acetylneuraminate pyruvate lyase
ENSG00000248685.6	3.3985	4.2635	1.67862	2.53989	0.0110887	0.0411626	0.01	0	0	0.04	0.07	0.02	LINC02484	chr4	lncRNA	long intergenic non-protein coding RNA 2484
ENSG00000158089.15	853.181	2.83385	0.317737	8.91887	4.71054e-19	1.93457e-17	1.08	1.12	1.42	10.03	8.3	8.34	GALNT14	chr2	protein_coding	polypeptide N-acetylgalactosaminyltransferase 14
ENSG00000099219.14	1312.11	-1.05961	0.320543	-3.30567	0.000947505	0.00507002	6.73	7.3	6.35	3.74	3.86	2.53	ERMP1	chr9	protein_coding	endoplasmic reticulum metallopeptidase 1
ENSG00000268606.6	11.9737	7.13405	1.36928	5.21008	1.88759e-07	2.13145e-06	0	0	0	0.27	0.29	0.26	MAGEA2	chrX	protein_coding	MAGE family member A2
ENSG00000141580.16	6583.44	-1.09392	0.288772	-3.78818	0.000151757	0.000988232	59.19	64.2	66.45	29.1	30.81	31.85	WDR45B	chr17	protein_coding	WD repeat domain 45B
ENSG00000246876.7	5.1065	5.87406	1.75906	3.33932	0.000839823	0.00455412	0	0	0	0.01	0.17	0.02	LINC02466	chr4	lncRNA	long intergenic non-protein coding RNA 2466
ENSG00000171992.13	1999.95	2.76312	0.444029	6.22284	4.88237e-10	7.68845e-09	0.92	1.5	1.31	5.34	6.89	13.92	SYNPO	chr5	protein_coding	synaptopodin
ENSG00000117143.13	7237.92	1.03491	0.319321	3.24097	0.00119123	0.00618265	28.28	41.02	33.83	73.07	79.65	66.7	UAP1	chr1	protein_coding	UDP-N-acetylglucosamine pyrophosphorylase 1
ENSG00000229848.1	3.16302	-5.01947	1.7803	-2.81944	0.00481072	0.0205905	0.05	0.26	0.17	0	0	0	RP13-766D20.2	chr17	lncRNA	--
ENSG00000119929.13	714.084	1.01011	0.31651	3.1914	0.00141584	0.00719333	7.07	5.48	7.38	16.08	12.21	12.92	CUTC	chr10	protein_coding	cutC copper transporter
ENSG00000081307.15	1886.16	1.58716	0.34241	4.63527	3.56467e-06	3.20608e-05	3.7	3.14	1.96	9.6	9.27	8.29	UBA5	chr3	protein_coding	ubiquitin like modifier activating enzyme 5
ENSG00000183072.10	549.934	12.6568	1.25183	10.1106	4.95661e-24	3.03965e-22	0	0	0	10.73	10.89	19.71	NKX2-5	chr5	protein_coding	NK2 homeobox 5
ENSG00000186818.12	11.0863	5.15214	1.36251	3.78137	0.000155967	0.00101186	0	0	0	0.03	0.04	0.19	LILRB4	chr19	protein_coding	leukocyte immunoglobulin like receptor B4
ENSG00000205593.12	51.0402	-2.05925	0.575487	-3.57827	0.000345874	0.00206985	0.23	0.34	0.48	0.05	0.06	0.15	DENND6B	chr22	protein_coding	DENN domain containing 6B
ENSG00000219665.8	18.3236	7.74379	1.32423	5.84775	4.98274e-09	7.00339e-08	0	0	0	0.15	0.2	0.14	ZNF433-AS1	chr19	lncRNA	ZNF433 and ZNF878 antisense RNA 1
ENSG00000278709.2	649.56	-4.55904	0.443597	-10.2774	8.90613e-25	5.84808e-23	6.27	16.14	12.74	0.48	0.64	0.44	NKILA	chr20	lncRNA	NF-kappaB interacting lncRNA
ENSG00000164142.16	429.085	-1.34694	0.403106	-3.34142	0.000833519	0.00452378	1.47	1.07	1.39	0.82	0.39	0.38	FAM160A1	chr4	protein_coding	--
ENSG00000117385.16	2983.4	-1.07973	0.343295	-3.14521	0.00165967	0.00823793	13.74	13.83	17.37	6.69	5.76	9.38	P3H1	chr1	protein_coding	prolyl 3-hydroxylase 1
ENSG00000187164.20	700.543	1.07406	0.353471	3.0386	0.00237682	0.0112474	1.9	1.31	0.93	3.2	2.97	2.74	SHTN1	chr10	protein_coding	shootin 1
ENSG00000137575.12	4631.92	1.03629	0.417956	2.47944	0.0131591	0.0475909	23.34	15.47	9.37	41.77	38.42	21.2	SDCBP	chr8	protein_coding	syndecan binding protein
ENSG00000167107.13	152.215	-2.35313	0.419852	-5.60466	2.08662e-08	2.70436e-07	0.97	0.87	1.46	0.17	0.19	0.3	ACSF2	chr17	protein_coding	acyl-CoA synthetase family member 2
ENSG00000205038.12	2.48802	4.83625	1.95651	2.47188	0.0134405	0.0483843	0	0	0	0	0.01	0	PKHD1L1	chr8	protein_coding	PKHD1 like 1
ENSG00000086289.12	151.175	-10.5943	1.24929	-8.48031	2.24597e-17	7.79509e-16	3.8	2.31	2.14	0	0	0	EPDR1	chr7	protein_coding	ependymin related 1
ENSG00000111144.10	3534.63	1.01184	0.329246	3.0732	0.00211773	0.0101573	7.08	6.98	9.7	15.34	14.44	19.48	LTA4H	chr12	protein_coding	leukotriene A4 hydrolase
ENSG00000169926.11	8633.36	-1.01564	0.3437	-2.95501	0.00312661	0.0142571	25.09	32.64	33.89	11.66	16.63	18.55	KLF13	chr15	protein_coding	Kruppel like factor 13
ENSG00000177406.5	165.184	-9.75917	1.2353	-7.90026	2.78314e-15	7.85284e-14	1.92	1.72	2.06	0.01	0	0	NINJ2-AS1	chr12	lncRNA	NINJ2 antisense RNA 1
ENSG00000119878.6	716.426	-1.13656	0.369224	-3.07823	0.00208234	0.0100186	4.73	3.53	2.47	2.05	1.72	1.25	CRIPT	chr2	protein_coding	CXXC repeat containing interactor of PDZ3 domain
ENSG00000163995.21	246.944	6.82285	0.683675	9.97966	1.87111e-23	1.08847e-21	0.01	0.01	0.03	1.32	1.01	3.75	ABLIM2	chr4	protein_coding	actin binding LIM protein family member 2
ENSG00000158528.12	268.19	4.65797	0.425544	10.9459	6.94959e-28	5.63664e-26	0.06	0.04	0.04	0.77	1.38	1.42	PPP1R9A	chr7	protein_coding	protein phosphatase 1 regulatory subunit 9A
ENSG00000163041.13	2634.51	-1.42637	0.292506	-4.87639	1.08047e-06	1.07237e-05	28.05	23.43	24.14	10.33	8.56	9.98	H3-3A	chr1	protein_coding	H3.3 histone A
ENSG00000177738.4	113.632	-3.24355	0.417248	-7.77368	7.62376e-15	2.05623e-13	1.54	0.87	1.2	0.14	0.12	0.12	CTD-2201E18.3	chr5	lncRNA	--
ENSG00000109511.12	5.30945	-4.7594	1.54578	-3.07897	0.00207718	0.00999883	0.07	0.2	0.14	0.01	0	0	ANXA10	chr4	protein_coding	annexin A10
ENSG00000108599.15	988.508	-1.19875	0.378279	-3.16895	0.00152993	0.0076952	8.31	6.84	6.29	2.57	4.85	2.25	AKAP10	chr17	protein_coding	A-kinase anchoring protein 10
ENSG00000166199.13	1523.09	-1.02309	0.299537	-3.41557	0.000636489	0.00355194	21.33	20.83	22.28	9.22	11.72	11.72	ALKBH3	chr11	protein_coding	alkB homolog 3, alpha-ketoglutarate dependent dioxygenase
ENSG00000027075.16	1290.12	1.01645	0.359917	2.82414	0.00474082	0.0203182	1.91	2.46	2.75	3.72	6.66	4.57	PRKCH	chr14	protein_coding	protein kinase C eta
ENSG00000128045.7	11.7932	6.14961	1.43152	4.29587	1.74009e-05	0.000138018	0	0.01	0	0.27	0.08	0.38	RASL11B	chr4	protein_coding	RAS like family 11 member B
ENSG00000151338.19	644.85	1.37605	0.442523	3.10955	0.00187373	0.00913217	0.57	0.45	0.32	1.14	1.85	0.6	MIPOL1	chr14	protein_coding	mirror-image polydactyly 1
ENSG00000150630.4	2493.2	-3.42564	0.549813	-6.23056	4.64772e-10	7.3754e-09	35.97	45.81	48.71	8.42	2.8	1.4	VEGFC	chr4	protein_coding	vascular endothelial growth factor C
ENSG00000164932.13	7.72454	-5.31122	1.44385	-3.6785	0.000234609	0.00146293	0.29	0.23	0.13	0.01	0	0	CTHRC1	chr8	protein_coding	collagen triple helix repeat containing 1
ENSG00000280776.2	12.2841	7.15306	1.43492	4.98498	6.19692e-07	6.42815e-06	0	0	0	0.08	0.28	0.08	LINC01202	chr5	lncRNA	long intergenic non-protein coding RNA 1202
ENSG00000262580.5	29.4549	1.41438	0.57459	2.46154	0.0138341	0.0495258	0.08	0.05	0.1	0.19	0.14	0.31	RP11-334C17.5	chr17	lncRNA	--
ENSG00000223812.8	1036.54	10.7141	0.815404	13.1396	1.9518e-39	3.02516e-37	0.01	0	0	4.65	7.47	4.56	RP11-197K6.1	chr3	lncRNA	--
ENSG00000171714.13	4.55025	-4.52361	1.65884	-2.72697	0.00639186	0.026085	0.02	0.01	0	0	0	0	ANO5	chr11	protein_coding	anoctamin 5
ENSG00000162733.19	1823.64	-4.92479	0.500693	-9.83596	7.88155e-23	4.36067e-21	6.05	7.23	10.53	0.11	0.24	0.45	DDR2	chr1	protein_coding	discoidin domain receptor tyrosine kinase 2
ENSG00000241547.1	41.7484	-2.69835	0.575964	-4.68493	2.80062e-06	2.56062e-05	4.32	4.06	3.3	1.03	0.16	0.59	ACTG1P20	chr1	processed_pseudogene	actin gamma 1 pseudogene 20
ENSG00000163026.12	636.484	1.0536	0.358206	2.94133	0.00326804	0.0147905	3.07	2.62	2.37	6.12	3.91	7.07	WDCP	chr2	protein_coding	WD repeat and coiled coil containing
ENSG00000145331.14	410.447	2.32933	0.364569	6.38927	1.66681e-10	2.77748e-09	1.06	0.59	0.7	4	5.07	3.07	TRMT10A	chr4	protein_coding	tRNA methyltransferase 10A
ENSG00000184005.11	1439.7	6.60667	0.600575	11.0006	3.79719e-28	3.15907e-26	0.15	0.08	0.08	2.43	18.66	9.68	ST6GALNAC3	chr1	protein_coding	ST6 N-acetylgalactosaminide alpha-2,6-sialyltransferase 3
ENSG00000089639.11	345.623	-1.1043	0.376096	-2.93623	0.00332232	0.0149942	2.86	2.94	3.69	1.03	1.54	1.97	GMIP	chr19	protein_coding	GEM interacting protein
ENSG00000113396.13	22.7606	-6.88724	1.31827	-5.22446	1.74664e-07	1.98119e-06	0.3	0.5	0.27	0	0.01	0	SLC27A6	chr5	protein_coding	solute carrier family 27 member 6
ENSG00000196358.11	31.4057	-3.57252	0.753485	-4.74133	2.12324e-06	1.98869e-05	0.13	0.14	0.3	0	0.01	0.03	NTNG2	chr9	protein_coding	netrin G2
ENSG00000151131.11	757.291	1.65043	0.362202	4.55666	5.19745e-06	4.54105e-05	0.35	0.31	0.4	1.3	0.76	1.36	C12orf45	chr12	protein_coding	--
ENSG00000259571.2	12.4732	2.10954	0.82521	2.55636	0.0105772	0.0395754	0.09	0.07	0.24	0.67	0.88	0.27	BLID	chr11	protein_coding	BH3-like motif containing, cell death inducer
ENSG00000256294.8	125.54	1.7606	0.386871	4.55088	5.34208e-06	4.65483e-05	0.26	0.18	0.17	0.61	0.62	0.85	ZNF225	chr19	protein_coding	zinc finger protein 225
ENSG00000108518.8	27396.3	-1.28921	0.360293	-3.57822	0.000345936	0.00206985	517.86	534.27	771.81	219.74	211.61	335.49	PFN1	chr17	protein_coding	profilin 1
ENSG00000167315.18	1923.03	-1.54604	0.317425	-4.87057	1.11279e-06	1.10203e-05	14.69	15.52	13.49	6.29	4.27	4.86	ACAA2	chr18	protein_coding	acetyl-CoA acyltransferase 2
ENSG00000102078.16	412.821	-1.19291	0.339953	-3.50904	0.000449726	0.00260744	4.2	5.2	4.89	2.41	1.7	2.33	SLC25A14	chrX	protein_coding	solute carrier family 25 member 14
ENSG00000140525.19	4849.87	-1.0338	0.375615	-2.75229	0.00591803	0.024495	14.83	13.56	12.97	10.04	6.56	4.26	FANCI	chr15	protein_coding	FA complementation group I
ENSG00000155265.11	230.694	-5.59795	0.518103	-10.8047	3.27043e-27	2.52582e-25	1.52	2.07	1.34	0.01	0.03	0.06	GOLGA7B	chr10	protein_coding	golgin A7 family member B
ENSG00000183251.4	3.9619	4.53961	1.63931	2.76922	0.00561903	0.0234686	0	0	0.03	0.27	0.08	0.27	OR51B4	chr11	protein_coding	olfactory receptor family 51 subfamily B member 4
ENSG00000068796.19	2798.31	1.22681	0.390606	3.14079	0.00168492	0.00834678	4.22	3.41	2.06	8.3	9.93	5.16	KIF2A	chr5	protein_coding	kinesin family member 2A
ENSG00000254584.2	3.71596	-5.24767	1.67963	-3.12431	0.00178223	0.00875025	0.12	0.11	0.28	0	0	0	RP1-17K7.2	chr11	lncRNA	--
ENSG00000108813.11	55.9292	-2.38101	0.491376	-4.84559	1.26237e-06	1.23556e-05	0.55	0.7	0.69	0.12	0.07	0.18	DLX4	chr17	protein_coding	distal-less homeobox 4
ENSG00000196081.10	483.237	-9.417	0.854573	-11.0195	3.07643e-28	2.58797e-26	11.13	7.28	3.59	0.01	0.02	0.01	ZNF724	chr19	protein_coding	zinc finger protein 724
ENSG00000263620.1	139.884	-2.26361	0.408091	-5.54684	2.90886e-08	3.69801e-07	9.97	11.25	16.52	2.31	2.42	3.32	RP11-599B13.6	chr17	protein_coding	--
ENSG00000129151.9	4.66962	-5.581	1.65633	-3.36949	0.000753075	0.00412025	0.08	0.17	0.03	0	0	0	BBOX1	chr11	protein_coding	gamma-butyrobetaine hydroxylase 1
ENSG00000186340.17	10.0853	-5.69229	1.38476	-4.11068	3.94495e-05	0.000289345	0.06	0.07	0.07	0	0.01	0	THBS2	chr6	protein_coding	thrombospondin 2
ENSG00000197299.13	1687.67	-1.0387	0.400825	-2.5914	0.00955856	0.0364388	9.16	7.32	5.28	5.46	2.85	2.57	BLM	chr15	protein_coding	BLM RecQ like helicase
ENSG00000254598.3	13.5609	2.03556	0.749339	2.71647	0.00659817	0.0267675	0.18	0.08	0.05	0.46	0.56	0.28	CSNK2A3	chr11	protein_coding	casein kinase 2 alpha 3
ENSG00000215866.8	2.92183	-4.90189	1.74512	-2.80892	0.00497081	0.0211516	0.04	0.05	0.05	0	0	0	LINC01356	chr1	lncRNA	long intergenic non-protein coding RNA 1356
ENSG00000118971.9	130.167	8.71325	1.15315	7.55604	4.15519e-14	1.05059e-12	0	0	0.01	0.33	1.2	0.99	CCND2	chr12	protein_coding	cyclin D2
ENSG00000204060.7	28.9015	-3.11594	0.650301	-4.79153	1.65511e-06	1.58365e-05	0.48	0.42	0.73	0.03	0.05	0.11	FOXO6	chr1	protein_coding	forkhead box O6
ENSG00000165475.15	180.519	2.32173	0.473181	4.90663	9.26523e-07	9.31835e-06	0.3	0.28	0.46	1.09	1.37	2.87	CRYL1	chr13	protein_coding	crystallin lambda 1
ENSG00000146233.8	11.5601	3.7904	1.01958	3.7176	0.000201124	0.00127486	0.01	0.01	0.02	0.25	0.23	0.05	CYP39A1	chr6	protein_coding	cytochrome P450 family 39 subfamily A member 1
ENSG00000142910.16	1614.81	-2.56048	0.512766	-4.99346	5.93065e-07	6.17316e-06	4.97	15.44	18.31	3.29	2.21	1.39	TINAGL1	chr1	protein_coding	tubulointerstitial nephritis antigen like 1
ENSG00000025423.11	68.8689	-2.07489	0.454756	-4.56263	5.0516e-06	4.42411e-05	1.21	0.92	1.57	0.37	0.2	0.32	HSD17B6	chr12	protein_coding	hydroxysteroid 17-beta dehydrogenase 6
ENSG00000249242.8	5.88924	-4.90966	1.48785	-3.29983	0.000967419	0.00516193	0.08	0.07	0.1	0.01	0	0	TMEM150C	chr4	protein_coding	transmembrane protein 150C
ENSG00000273983.1	92.7338	-3.19714	0.68236	-4.68542	2.79384e-06	2.55613e-05	3.55	0.81	0.99	0.28	0.27	0.04	H3C8	chr6	protein_coding	H3 clustered histone 8
ENSG00000269439.6	141.103	1.27614	0.508626	2.50898	0.0121079	0.0443995	0.54	0.64	0.85	0.68	1.83	2.56	PGLS-DT	chr19	lncRNA	PGLS divergent transcript
ENSG00000256377.6	40.1405	-8.68101	1.27271	-6.82086	9.04965e-12	1.77149e-10	1.63	1.1	1.17	0	0	0	RP11-1060J15.4	chr12	lncRNA	--
ENSG00000164818.16	2053.69	1.14338	0.332085	3.44305	0.000575194	0.00324531	4.51	3.8	5.19	9.71	8.28	12.55	DNAAF5	chr7	protein_coding	dynein axonemal assembly factor 5
ENSG00000150773.12	38.3278	-1.96575	0.542441	-3.62389	0.000290201	0.00177294	0.6	0.56	0.25	0.13	0.11	0.13	PIH1D2	chr11	protein_coding	PIH1 domain containing 2
ENSG00000131398.15	64.7165	-8.40608	1.30503	-6.4413	1.18451e-10	2.0245e-09	0.2	0.53	0.68	0	0	0	KCNC3	chr19	protein_coding	potassium voltage-gated channel subfamily C member 3
ENSG00000271826.5	25.0182	-7.99923	1.29442	-6.17978	6.41916e-10	9.9823e-09	0.68	0.56	0.57	0	0	0	PLS3-AS1	chrX	lncRNA	PLS3 antisense RNA 1
ENSG00000178445.10	71.3556	-3.08855	0.440653	-7.00903	2.3998e-12	4.98212e-11	0.4	0.31	0.38	0.04	0.04	0.05	GLDC	chr9	protein_coding	glycine decarboxylase
ENSG00000135124.15	160.491	-4.03453	0.627029	-6.43436	1.23992e-10	2.11599e-09	0.67	0.91	1.2	0.02	0.03	0.12	P2RX4	chr12	protein_coding	purinergic receptor P2X 4
ENSG00000159733.14	296.73	4.30545	0.438956	9.8084	1.03597e-22	5.66257e-21	0.06	0.08	0.09	0.87	1.71	1.96	ZFYVE28	chr4	protein_coding	zinc finger FYVE-type containing 28
ENSG00000287769.1	38.3401	-1.53835	0.477079	-3.22451	0.00126189	0.00649428	0.42	0.4	0.47	0.19	0.14	0.13	RP11-317B17.5	chr9	lncRNA	--
ENSG00000214908.3	10.2205	-2.28748	0.914216	-2.50212	0.0123451	0.0451012	0.93	0.42	0.41	0.14	0	0.2	RP11-229M1.2	chr9	processed_pseudogene	--
ENSG00000064012.22	2560.17	1.3851	0.365018	3.7946	0.000147883	0.000965782	6.43	4.75	3.61	12.1	17.82	9.85	CASP8	chr2	protein_coding	caspase 8
ENSG00000127124.16	878.235	-2.1238	0.485327	-4.37602	1.20865e-05	9.85252e-05	1.48	2.56	3.25	0.67	0.26	0.79	HIVEP3	chr1	protein_coding	HIVEP zinc finger 3
ENSG00000261742.6	6.65854	-6.08905	1.47495	-4.12832	3.65422e-05	0.000270642	0.15	0.12	0.16	0	0	0	LINC00922	chr16	lncRNA	long intergenic non-protein coding RNA 922
ENSG00000180178.11	8.43532	-3.07937	1.00676	-3.05869	0.00222309	0.0105752	0.1	0.04	0.08	0.01	0.02	0.01	FAR2P1	chr2	transcribed_unprocessed_pseudogene	fatty acyl-CoA reductase 2 pseudogene 1
ENSG00000174672.16	120.875	-3.92663	0.439162	-8.94119	3.85001e-19	1.59564e-17	0.76	0.65	1.06	0.05	0.06	0.06	BRSK2	chr11	protein_coding	BR serine/threonine kinase 2
ENSG00000183770.7	35.6723	-4.88427	0.763799	-6.39471	1.60852e-10	2.69623e-09	0.55	0.62	0.61	0	0.01	0.04	FOXL2	chr3	protein_coding	forkhead box L2
ENSG00000108370.17	25.872	-3.82171	0.756626	-5.051	4.39507e-07	4.68809e-06	0.27	0.12	0.13	0.03	0.01	0.01	RGS9	chr17	protein_coding	regulator of G protein signaling 9
ENSG00000238062.6	10.3351	2.48384	0.851414	2.91732	0.00353058	0.0158456	0.03	0.01	0.02	0.07	0.16	0.12	SPATA3-AS1	chr2	lncRNA	SPATA3 antisense RNA 1 (head to head)
ENSG00000153898.13	295.115	1.76639	0.394417	4.47849	7.51743e-06	6.34036e-05	1.21	1.01	0.72	4.84	2.76	2.66	MCOLN2	chr1	protein_coding	mucolipin TRP cation channel 2
ENSG00000175746.6	14.6998	-3.34298	0.905666	-3.69118	0.000223216	0.00139944	0.12	0.35	0.17	0.02	0.05	0.01	C15orf54	chr15	lncRNA	--
ENSG00000273253.2	9.76651	-2.21754	0.833292	-2.66118	0.00778682	0.0308164	0.41	0.33	0.47	0.13	0.08	0.06	RP3-402G11.26	chr22	lncRNA	--
ENSG00000063660.9	4497.82	2.25547	0.3869	5.8296	5.55605e-09	7.76577e-08	5.08	5.78	7.04	32.57	17.73	37.5	GPC1	chr2	protein_coding	glypican 1
ENSG00000137936.18	8624.96	-1.51173	0.406869	-3.71553	0.000202777	0.0012839	31.25	46.48	60.03	10.47	18.89	20.66	BCAR3	chr1	protein_coding	BCAR3 adaptor protein, NSP family member
ENSG00000204682.8	655.732	-2.32418	0.397722	-5.84373	5.10437e-09	7.16543e-08	6.46	7.92	7.16	2.26	1.03	1.15	MIR1915HG	chr10	lncRNA	MIR1915 host gene
ENSG00000171224.9	18.6663	-2.55741	0.755531	-3.38491	0.000712004	0.00392304	0.7	0.32	0.78	0.08	0.03	0.19	FAM241B	chr10	protein_coding	family with sequence similarity 241 member B
ENSG00000177383.5	1057.17	-1.02368	0.294313	-3.47821	0.00050477	0.00288883	22.97	17.76	22.09	10.78	10.2	10.73	MAGEF1	chr3	protein_coding	MAGE family member F1
ENSG00000225206.10	30.4073	-3.66262	0.650832	-5.6276	1.82734e-08	2.38884e-07	0.16	0.17	0.11	0.02	0.01	0.01	MIR137HG	chr1	lncRNA	MIR137 host gene
ENSG00000137486.17	135.691	-3.37139	0.457323	-7.37202	1.68068e-13	3.93707e-12	0.84	0.44	0.62	0.06	0.03	0.09	ARRB1	chr11	protein_coding	arrestin beta 1
ENSG00000158158.12	721.792	1.10042	0.368551	2.98579	0.00282843	0.0130462	2.07	1.74	2.98	3.63	5.66	5.68	CNNM4	chr2	protein_coding	cyclin and CBS domain divalent metal cation transport mediator 4
ENSG00000101391.21	1323.94	-1.19418	0.333439	-3.5814	0.000341756	0.00204918	10.3	8.58	11.49	4.46	3.58	5.55	CDK5RAP1	chr20	protein_coding	CDK5 regulatory subunit associated protein 1
ENSG00000232956.9	1009.98	1.14976	0.407652	2.82045	0.00479564	0.0205298	3.26	3.63	5.04	6.87	14.2	6.47	SNHG15	chr7	lncRNA	small nucleolar RNA host gene 15
ENSG00000080546.13	393.421	1.42775	0.357565	3.99297	6.52512e-05	0.000456013	1.39	0.99	0.77	3.24	3.2	2.25	SESN1	chr6	protein_coding	sestrin 1
ENSG00000139832.5	234.402	-2.32198	0.520236	-4.46332	8.06989e-06	6.76848e-05	9.48	5.03	5.21	1.18	0.51	2.25	RAB20	chr13	protein_coding	RAB20, member RAS oncogene family
ENSG00000109424.4	4.18567	-5.41925	1.65598	-3.27253	0.00106591	0.00561776	0.08	0.08	0.23	0	0	0	UCP1	chr4	protein_coding	uncoupling protein 1
ENSG00000152767.17	414.278	-6.41773	0.441984	-14.5203	9.01602e-48	2.1938e-45	0.59	0.58	0.53	0.01	0.01	0	FARP1	chr13	protein_coding	FERM, ARH/RhoGEF and pleckstrin domain protein 1
ENSG00000052749.14	3731.15	1.41884	0.453356	3.12964	0.00175019	0.00861938	3.5	5.97	8.28	11.51	12.75	24.7	RRP12	chr10	protein_coding	ribosomal RNA processing 12 homolog
ENSG00000274849.1	53.9198	-2.86178	0.575893	-4.96929	6.71997e-07	6.9121e-06	5.3	4.51	5.99	0.68	1.45	0.24	RP11-49I11.4	chr18	lncRNA	--
ENSG00000051523.11	1671.67	-3.04266	0.470821	-6.46246	1.03013e-10	1.77946e-09	15.46	20.86	32.17	2.03	1.82	4.68	CYBA	chr16	protein_coding	cytochrome b-245 alpha chain
ENSG00000177359.20	29.4762	-7.26716	1.28615	-5.65032	1.60152e-08	2.10675e-07	0.19	0.18	0.25	0	0	0	OVOS2	chr12	transcribed_unprocessed_pseudogene	--
ENSG00000165983.15	1336.48	-1.27552	0.486533	-2.62165	0.00875045	0.0339239	16.16	12.34	7.2	2.44	8.68	4.1	PTER	chr10	protein_coding	phosphotriesterase related
ENSG00000183066.14	13.9196	-4.28061	0.999362	-4.28335	1.84104e-05	0.000145059	0.13	0.06	0.13	0	0.01	0.01	WBP2NL	chr22	protein_coding	WBP2 N-terminal like
ENSG00000185621.11	342.741	1.01353	0.352489	2.87535	0.00403582	0.0177713	0.81	0.66	0.51	1.16	1.27	1.65	LMLN	chr3	protein_coding	leishmanolysin like peptidase
ENSG00000137573.14	116.44	-2.89108	0.541359	-5.34041	9.27368e-08	1.09242e-06	0.42	0.61	0.59	0.04	0.16	0.04	SULF1	chr8	protein_coding	sulfatase 1
ENSG00000256806.6	145.712	-4.40342	0.474545	-9.27926	1.70655e-20	8.04532e-19	2.67	2.92	2.97	0.07	0.25	0.11	C17orf100	chr17	protein_coding	chromosome 17 open reading frame 100
ENSG00000131899.11	895.337	-1.36415	0.30223	-4.51362	6.37301e-06	5.46268e-05	5.2	4.18	5.36	2.12	1.79	1.97	LLGL1	chr17	protein_coding	LLGL scribble cell polarity complex component 1
ENSG00000125637.16	74.6508	1.59472	0.529774	3.01019	0.00261088	0.0121868	0.06	0.06	0.09	0.16	0.12	0.36	PSD4	chr2	protein_coding	pleckstrin and Sec7 domain containing 4
ENSG00000285367.1	11.6697	-5.91604	1.41852	-4.17056	3.03853e-05	0.000228587	0.12	0.06	0.03	0	0	0	RP11-437L7.2	chr16	lncRNA	--
ENSG00000251151.2	82.9938	-3.36707	0.468086	-7.19327	6.32597e-13	1.40206e-11	1.3	0.92	1.44	0.14	0.16	0.08	HOXC-AS3	chr12	lncRNA	HOXC cluster antisense RNA 3
ENSG00000198873.12	75.9831	1.86711	0.646617	2.88751	0.00388307	0.017204	0.19	0.09	0.07	0.91	0.25	0.16	GRK5	chr10	protein_coding	G protein-coupled receptor kinase 5
ENSG00000170035.16	1821.59	-1.30238	0.355084	-3.66782	0.000244632	0.00151873	27.26	21.1	17.43	11.29	9.99	6.2	UBE2E3	chr2	protein_coding	ubiquitin conjugating enzyme E2 E3
ENSG00000118849.10	39.6368	-6.84326	1.13628	-6.02249	1.71755e-09	2.53531e-08	1.27	1.02	0.63	0.01	0	0.01	RARRES1	chr3	protein_coding	retinoic acid receptor responder 1
ENSG00000134775.15	1558.74	-3.28944	0.315425	-10.4286	1.83572e-25	1.255e-23	8.05	10.07	8.45	0.85	0.93	1.03	FHOD3	chr18	protein_coding	formin homology 2 domain containing 3
ENSG00000091490.11	2422.82	5.4667	0.431194	12.6781	7.8251e-37	1.07318e-34	0.31	0.34	0.42	8.47	16.47	23.85	SEL1L3	chr4	protein_coding	SEL1L family member 3
ENSG00000188026.13	555.383	1.16308	0.393486	2.95585	0.00311812	0.0142258	0.99	0.99	0.99	1.61	1.8	3.4	RILPL1	chr12	protein_coding	Rab interacting lysosomal protein like 1
ENSG00000197746.14	18905.2	1.08967	0.429125	2.53929	0.0111079	0.0412201	81.67	89.88	112.53	125.31	161.81	332.5	PSAP	chr10	protein_coding	prosaposin
ENSG00000137700.18	1249.21	1.20868	0.385904	3.13206	0.00173582	0.00856893	2.55	2.14	4.48	8.92	6.74	6.19	SLC37A4	chr11	protein_coding	solute carrier family 37 member 4
ENSG00000270062.1	21.1311	-1.90727	0.693766	-2.74916	0.00597485	0.0246679	1.5	2.48	1.04	0.82	0.31	0.26	RP11-248J18.3	chr14	lncRNA	--
ENSG00000144868.14	3.49354	-4.09304	1.64191	-2.49286	0.012672	0.0461093	0.02	0.01	0.03	0	0	0	TMEM108	chr3	protein_coding	transmembrane protein 108
ENSG00000149633.12	9.23272	-6.5616	1.4689	-4.467	7.93231e-06	6.66228e-05	0.03	0.05	0.1	0	0	0	KIAA1755	chr20	protein_coding	KIAA1755
ENSG00000110090.13	3427.76	-2.44915	0.447651	-5.47111	4.4723e-08	5.51218e-07	20.52	26.2	19.26	4.4	1.9	6.08	CPT1A	chr11	protein_coding	carnitine palmitoyltransferase 1A
ENSG00000271009.3	20.9445	-1.81558	0.635798	-2.8556	0.00429554	0.0187002	0.36	0.43	0.38	0.17	0.13	0.05	RP11-346C20.4	chr16	lncRNA	--
ENSG00000164488.12	24.3993	-7.9632	1.35078	-5.89528	3.74045e-09	5.31008e-08	0.16	0.21	0.5	0	0	0	DACT2	chr6	protein_coding	dishevelled binding antagonist of beta catenin 2
ENSG00000185163.10	1015.5	1.66246	0.409205	4.06265	4.85188e-05	0.000348439	1.53	1.79	2.43	5.32	4.23	9.13	DDX51	chr12	protein_coding	DEAD-box helicase 51
ENSG00000171295.13	192.597	1.98428	0.408048	4.86286	1.15701e-06	1.14083e-05	0.32	0.32	0.26	1.22	0.78	1.67	ZNF440	chr19	protein_coding	zinc finger protein 440
ENSG00000043591.6	12.9202	3.47083	0.938103	3.69984	0.000215736	0.00135683	0.02	0.03	0.01	0.07	0.23	0.31	ADRB1	chr10	protein_coding	adrenoceptor beta 1
ENSG00000186684.14	109.049	-9.15983	1.27872	-7.16326	7.87823e-13	1.72916e-11	1.03	1.53	0.56	0	0	0	CYP27C1	chr2	protein_coding	cytochrome P450 family 27 subfamily C member 1
ENSG00000184719.12	7.40937	-6.24377	1.47567	-4.23114	2.32514e-05	0.000179821	0.05	0.06	0.12	0	0	0	RNLS	chr10	protein_coding	renalase, FAD dependent amine oxidase
ENSG00000135905.20	1657.52	1.75679	0.432489	4.06205	4.86443e-05	0.00034923	1.97	1.86	1.22	9.53	4.36	3.69	DOCK10	chr2	protein_coding	dedicator of cytokinesis 10
ENSG00000271011.1	19.414	-2.19245	0.692032	-3.16813	0.00153424	0.00771519	1.03	1.36	2.2	0.54	0.15	0.33	RP11-171I2.5	chr2	lncRNA	--
ENSG00000070761.8	1506.42	-1.51237	0.407756	-3.70901	0.000208069	0.00131226	22.54	22.44	27.8	10.15	4.6	11.36	CFAP20	chr16	protein_coding	cilia and flagella associated protein 20
ENSG00000230731.3	5.49114	-3.13515	1.2592	-2.48979	0.012782	0.0464797	0.03	0.05	0.03	0	0.01	0	RP11-478K15.6	chr13	lncRNA	--
ENSG00000154265.16	687.573	-8.9422	0.657911	-13.5918	4.47941e-42	8.30858e-40	3.28	3.01	1.57	0	0.01	0.01	ABCA5	chr17	protein_coding	ATP binding cassette subfamily A member 5
ENSG00000003096.14	172.749	6.53035	0.556589	11.7328	8.65501e-32	8.90247e-30	0.01	0.01	0.01	1.48	1.29	1.02	KLHL13	chrX	protein_coding	kelch like family member 13
ENSG00000146021.15	24.1195	8.14697	1.31176	6.21072	5.27422e-10	8.25954e-09	0	0	0	0.07	0.11	0.13	KLHL3	chr5	protein_coding	kelch like family member 3
ENSG00000168077.14	1066.83	1.54709	0.447714	3.45553	0.000549213	0.00311873	4.02	3.26	2.91	16.72	5.1	8.67	SCARA3	chr8	protein_coding	scavenger receptor class A member 3
ENSG00000237250.3	6.78137	-2.83512	1.0996	-2.57831	0.00992839	0.0375388	0.1	0.11	0.08	0.03	0	0.01	RP11-193H5.1	chr1	lncRNA	--
ENSG00000171119.3	50.0936	4.70992	0.721903	6.52431	6.83146e-11	1.20679e-09	0.07	0.05	0.06	1.05	0.75	3.03	NRTN	chr19	protein_coding	neurturin
ENSG00000163072.16	15.1422	4.22322	0.907285	4.6548	3.24302e-06	2.94016e-05	0.01	0.01	0	0.14	0.17	0.12	NOSTRIN	chr2	protein_coding	nitric oxide synthase trafficking
ENSG00000177192.14	1435.14	1.04136	0.370605	2.80988	0.00495593	0.0211082	3.51	3.55	5.23	7.36	7.02	11.59	PUS1	chr12	protein_coding	pseudouridine synthase 1
ENSG00000267787.7	63.1841	1.39959	0.435035	3.2172	0.0012945	0.00664848	0.16	0.12	0.19	0.32	0.51	0.47	RP11-35G9.5	chr18	lncRNA	--
ENSG00000129595.14	14.3542	-3.08747	0.796138	-3.87805	0.000105295	0.000709143	0.09	0.09	0.05	0.01	0	0.01	EPB41L4A	chr5	protein_coding	erythrocyte membrane protein band 4.1 like 4A
ENSG00000138356.14	7623.58	1.97944	0.28248	7.00734	2.42893e-12	5.03335e-11	13.94	13.87	15.01	55.38	60.84	57.86	AOX1	chr2	protein_coding	aldehyde oxidase 1
ENSG00000104299.15	577.415	1.2651	0.4057	3.1183	0.00181896	0.00889973	1.81	1.37	2.04	3.2	3.15	6.43	INTS9	chr8	protein_coding	integrator complex subunit 9
ENSG00000198573.7	156.967	6.39618	0.591191	10.8192	2.79345e-27	2.17975e-25	0.13	0.26	0.29	23.86	12.79	22.01	SPANXC	chrX	protein_coding	SPANX family member C
ENSG00000174718.12	1728.56	1.35186	0.40562	3.33282	0.000859716	0.00464308	5.3	3.63	2.16	8.73	13.03	7.32	RESF1	chr12	protein_coding	retroelement silencing factor 1
ENSG00000271793.2	14872.2	1.4133	0.298618	4.73279	2.21459e-06	2.0623e-05	25.43	25.46	19.84	59.06	70.84	64.34	RP11-321N4.5	chr6	protein_coding	--
ENSG00000283122.1	2.30777	4.73841	1.91741	2.47125	0.0134642	0.0484235	0	0	0	0.04	0.06	0.01	HYMAI	chr6	lncRNA	hydatidiform mole associated and imprinted
ENSG00000270316.1	129.048	-1.83907	0.515456	-3.56784	0.00035993	0.00214282	2.07	1.52	2.11	0.97	0.46	0.21	BORCS7-ASMT	chr10	protein_coding	BORCS7-ASMT readthrough (NMD candidate)
ENSG00000265417.1	19.9601	4.61411	0.880868	5.23814	1.62203e-07	1.84819e-06	0.09	0	0.02	0.89	1.01	0.79	RP11-288C17.1	chr18	processed_pseudogene	--
ENSG00000136878.14	514.644	1.01542	0.384967	2.63769	0.0083472	0.0326345	1.44	1.28	1.93	2.05	3.59	4.02	USP20	chr9	protein_coding	ubiquitin specific peptidase 20
ENSG00000274191.1	9.67489	-2.42522	0.861506	-2.81509	0.00487634	0.0208319	0.8	0.65	0.82	0.23	0.07	0.12	RP11-324E6.10	chr12	lncRNA	--
ENSG00000139985.8	25.1581	6.33791	1.24294	5.09913	3.41225e-07	3.70873e-06	0	0	0.01	0.41	0.12	0.65	ADAM21	chr14	protein_coding	ADAM metallopeptidase domain 21
ENSG00000286561.1	25.2107	-7.04092	1.29127	-5.45271	4.96076e-08	6.07451e-07	0.69	0.71	0.63	0	0	0.01	RP11-1H15.4	chr11	lncRNA	--
ENSG00000102796.12	31.1227	-1.85172	0.676072	-2.73894	0.0061638	0.0253187	0.16	0.28	0.6	0.07	0.05	0.16	DHRS12	chr13	protein_coding	dehydrogenase/reductase 12
ENSG00000205476.9	1221.92	1.22504	0.308419	3.97199	7.12747e-05	0.000493687	1.28	0.94	0.92	2.59	2.25	2.68	CCDC85C	chr14	protein_coding	coiled-coil domain containing 85C
ENSG00000171517.6	820.624	-5.3668	0.430126	-12.4773	9.93301e-36	1.29927e-33	16.92	10.96	6.48	0.32	0.33	0.22	LPAR3	chr1	protein_coding	lysophosphatidic acid receptor 3
ENSG00000261794.2	11.4336	4.12014	1.0268	4.01258	6.00578e-05	0.000423776	0.01	0.01	0	0.09	0.16	0.07	GOLGA8H	chr15	protein_coding	golgin A8 family member H
ENSG00000143382.16	461.792	1.41534	0.466535	3.03372	0.00241556	0.0114028	0.56	0.74	1.62	1.75	3.02	3.31	ADAMTSL4	chr1	protein_coding	ADAMTS like 4
ENSG00000107890.17	1844.23	-1.23347	0.451731	-2.73054	0.00632315	0.0258606	6.88	4.77	2.8	2.69	2.57	1.06	ANKRD26	chr10	protein_coding	ankyrin repeat domain 26
ENSG00000226742.4	223.811	1.34298	0.375903	3.57267	0.000353354	0.00210866	2.25	1.26	1.21	4.1	4.77	3.38	HSBP1L1	chr18	protein_coding	heat shock factor binding protein 1 like 1
ENSG00000241889.1	20.4637	-1.77186	0.606382	-2.92202	0.00347764	0.0156328	1.22	1	1.02	0.21	0.47	0.32	RP11-435F17.3	chr3	processed_pseudogene	--
ENSG00000234420.7	305.332	1.83207	0.360532	5.08156	3.74339e-07	4.04434e-06	0.42	0.29	0.27	1.27	1.47	0.88	ZNF37BP	chr10	transcribed_processed_pseudogene	zinc finger protein 37B, pseudogene
ENSG00000106344.8	2909.02	1.46864	0.322425	4.55497	5.23929e-06	4.57407e-05	2.24	2.38	2.69	7.33	5.49	7.98	RBM28	chr7	protein_coding	RNA binding motif protein 28
ENSG00000090975.14	567.005	2.10064	0.34988	6.00388	1.92653e-09	2.83087e-08	0.6	0.59	0.5	2.31	1.94	3.21	PITPNM2	chr12	protein_coding	phosphatidylinositol transfer protein membrane associated 2
ENSG00000235847.2	23.1256	2.2827	0.773776	2.95008	0.00317693	0.0144388	0.48	0.09	0.07	1.63	0.95	0.51	LDHAP7	chr2	processed_pseudogene	lactate dehydrogenase A pseudogene 7
ENSG00000137193.14	806.642	-2.84205	0.400501	-7.09625	1.28184e-12	2.73908e-11	9.73	9.55	15.79	2.39	1.23	1.42	PIM1	chr6	protein_coding	Pim-1 proto-oncogene, serine/threonine kinase
ENSG00000214894.6	14.7966	-2.5918	0.798252	-3.24684	0.00116694	0.00607328	0.34	0.24	0.29	0.05	0.11	0.01	LINC00243	chr6	lncRNA	long intergenic non-protein coding RNA 243
ENSG00000103642.12	792.109	1.06764	0.41736	2.55809	0.010525	0.0394067	4.06	3.37	2.36	10.01	7.33	3.84	LACTB	chr15	protein_coding	lactamase beta
ENSG00000286496.1	14.989	-2.33448	0.820347	-2.84572	0.00443111	0.0191834	0.06	0.12	0.14	0	0.02	0.04	RP11-527D7.4	chr1	lncRNA	--
ENSG00000284874.1	11.1805	4.08818	1.11067	3.6808	0.000232499	0.00145137	0.02	0	0.01	0.14	0.03	0.18	SEPT5-GP1BB	chr22	protein_coding	--
ENSG00000219545.12	610.517	1.22239	0.349759	3.49495	0.000474145	0.00273361	3.06	2.65	1.65	5.52	6.68	5.46	UMAD1	chr7	protein_coding	UBAP1-MVB12-associated (UMA) domain containing 1
ENSG00000010165.20	1455.06	1.10896	0.387163	2.86431	0.00417921	0.0182817	6.02	5.77	6.3	15.1	7.62	17.21	EEF1AKNMT	chr1	protein_coding	--
ENSG00000286214.1	4.67626	4.78238	1.57584	3.03482	0.00240682	0.0113656	0	0	0	0.04	0.01	0.03	COPG2IT1	chr7	lncRNA	COPG2 imprinted transcript 1
ENSG00000148803.12	367.697	2.01403	0.361598	5.56981	2.55016e-08	3.26585e-07	2.32	2.47	3.83	10.08	13.02	12.82	FUOM	chr10	protein_coding	fucose mutarotase
ENSG00000116199.12	2759.33	1.27106	0.31767	4.00118	6.30262e-05	0.000442153	7.29	7.38	5.41	19.63	15.94	14.44	FAM20B	chr1	protein_coding	FAM20B glycosaminoglycan xylosylkinase
ENSG00000182648.13	149.895	-1.05347	0.383131	-2.74962	0.00596635	0.0246463	0.4	0.29	0.41	0.13	0.23	0.19	LINC01006	chr7	lncRNA	long intergenic non-protein coding RNA 1006
ENSG00000261761.5	289.491	11.7298	1.23652	9.48619	2.39638e-21	1.19708e-19	0	0	0	4.47	4.65	3.21	LINC02616	chr4	lncRNA	long intergenic non-protein coding RNA 2616
ENSG00000179292.5	54.5663	-9.12466	1.28856	-7.08127	1.42841e-12	3.03792e-11	0.66	0.99	1.57	0	0	0	TMEM151A	chr11	protein_coding	transmembrane protein 151A
ENSG00000176871.9	3604.51	1.06679	0.33017	3.23102	0.00123347	0.00636831	14.76	12.91	10.29	33.59	21.94	26.11	WSB2	chr12	protein_coding	WD repeat and SOCS box containing 2
ENSG00000120129.6	4924.84	1.81275	0.402943	4.49876	6.83494e-06	5.82334e-05	19.45	21.94	39.79	78.64	134.37	83.01	DUSP1	chr5	protein_coding	dual specificity phosphatase 1
ENSG00000104691.16	562.32	1.37447	0.313806	4.38001	1.18676e-05	9.68805e-05	2.34	1.81	1.55	5.12	5.18	4.84	UBXN8	chr8	protein_coding	UBX domain protein 8
ENSG00000130600.19	52.6972	9.27635	1.27462	7.27774	3.39458e-13	7.69699e-12	0	0	0	0.76	0.78	1.26	H19	chr11	lncRNA	H19 imprinted maternally expressed transcript
ENSG00000163735.7	23.7415	-7.92389	1.2982	-6.10373	1.03622e-09	1.57267e-08	0.48	0.46	0.52	0	0	0	CXCL5	chr4	protein_coding	C-X-C motif chemokine ligand 5
ENSG00000213983.12	477.255	-1.98063	0.350637	-5.64867	1.61696e-08	2.12363e-07	2.44	2.28	3.57	0.61	0.84	0.72	AP1G2	chr14	protein_coding	adaptor related protein complex 1 subunit gamma 2
ENSG00000111885.7	1170.53	-1.70956	0.448505	-3.81169	0.000138021	0.000906613	10.72	11.19	4.94	3.81	3.14	1.55	MAN1A1	chr6	protein_coding	mannosidase alpha class 1A member 1
ENSG00000258168.6	39.5055	-6.22223	0.962145	-6.46704	9.99412e-11	1.73035e-09	0.4	0.3	0.23	0	0.01	0	RP11-588H23.3	chr12	lncRNA	--
ENSG00000197619.14	217.245	1.32601	0.401922	3.29918	0.000969691	0.00517161	0.94	0.6	0.38	1.44	1.66	1.8	ZNF615	chr19	protein_coding	zinc finger protein 615
ENSG00000130517.14	360.318	2.22023	0.459778	4.82892	1.37279e-06	1.33497e-05	0.56	0.35	0.37	1.05	3.39	1.72	PGPEP1	chr19	protein_coding	pyroglutamyl-peptidase I
ENSG00000005379.17	74.0757	-7.74921	1.12136	-6.91055	4.82779e-12	9.68511e-11	0.24	0.26	0.47	0	0	0	TSPOAP1	chr17	protein_coding	TSPO associated protein 1
ENSG00000245870.4	8.34792	-3.86288	1.14736	-3.36676	0.000760575	0.00415927	0.17	0.09	0.11	0.02	0.01	0	LINC00682	chr4	lncRNA	long intergenic non-protein coding RNA 682
ENSG00000157551.19	12.2602	-3.74812	1.07481	-3.48722	0.000488061	0.00280527	0.03	0.04	0.09	0.01	0	0	KCNJ15	chr21	protein_coding	potassium inwardly rectifying channel subfamily J member 15
ENSG00000183307.4	6.53279	3.28431	1.26329	2.5998	0.00932783	0.0357157	0.01	0	0.01	0.04	0.01	0.13	TMEM121B	chr22	protein_coding	transmembrane protein 121B
ENSG00000160211.19	8200.41	-2.18153	0.37826	-5.76728	8.05624e-09	1.10421e-07	68.34	93.88	117.78	21.64	15.37	26.65	G6PD	chrX	protein_coding	glucose-6-phosphate dehydrogenase
ENSG00000077782.22	2066.17	1.61309	0.392108	4.11388	3.89062e-05	0.000285754	1.3	1.44	1.69	3.92	3.17	6.83	FGFR1	chr8	protein_coding	fibroblast growth factor receptor 1
ENSG00000116663.11	112.523	3.19947	0.473872	6.75175	1.46075e-11	2.78907e-10	0.38	0.18	0.4	2	2.94	4.07	FBXO6	chr1	protein_coding	F-box protein 6
ENSG00000164627.18	15.7567	-4.43437	0.942793	-4.70345	2.55806e-06	2.3579e-05	0.07	0.07	0.05	0	0	0	KIF6	chr6	protein_coding	kinesin family member 6
ENSG00000049769.14	82.1148	-2.01042	0.487525	-4.12374	3.72774e-05	0.0002754	0.53	0.73	0.97	0.12	0.31	0.16	PPP1R3F	chrX	protein_coding	protein phosphatase 1 regulatory subunit 3F
ENSG00000087116.16	646.217	7.64524	0.521015	14.6737	9.49815e-49	2.4705e-46	0.01	0.03	0.02	3.95	2.4	4.96	ADAMTS2	chr5	protein_coding	ADAM metallopeptidase with thrombospondin type 1 motif 2
ENSG00000232586.1	21.9955	2.07459	0.636955	3.25704	0.00112582	0.00589179	0.16	0.12	0.16	0.49	1.04	0.4	KIAA1614-AS1	chr1	lncRNA	KIAA1614 antisense RNA 1
ENSG00000113196.3	5.46846	-5.80362	1.54585	-3.75432	0.000173811	0.00111674	0.2	0.09	0.21	0	0	0	HAND1	chr5	protein_coding	heart and neural crest derivatives expressed 1
ENSG00000158473.8	21.4546	4.03791	0.833296	4.84571	1.26159e-06	1.23533e-05	0.02	0.01	0.01	0.11	0.2	0.4	CD1D	chr1	protein_coding	CD1d molecule
ENSG00000171509.16	76.5157	8.84003	1.30931	6.75165	1.46177e-11	2.78907e-10	0	0	0	0.45	1.3	0.35	RXFP1	chr4	protein_coding	relaxin family peptide receptor 1
ENSG00000204370.13	3239.32	-1.6121	0.355395	-4.53609	5.73064e-06	4.96283e-05	60.09	41.86	30.45	15.88	16.9	11.66	SDHD	chr11	protein_coding	succinate dehydrogenase complex subunit D
ENSG00000197696.10	118.888	-7.45414	0.83643	-8.91185	5.01863e-19	2.05737e-17	5.64	5.31	6.45	0	0	0.08	NMB	chr15	protein_coding	neuromedin B
ENSG00000136235.17	84.4367	-4.02756	0.493265	-8.16511	3.21149e-16	1.00377e-14	0.55	0.75	0.72	0.03	0.03	0.06	GPNMB	chr7	protein_coding	glycoprotein nmb
ENSG00000163624.6	225.247	3.22284	0.438096	7.35648	1.88817e-13	4.40034e-12	0.34	0.25	0.17	3.34	2.54	1.47	CDS1	chr4	protein_coding	CDP-diacylglycerol synthase 1
ENSG00000150594.7	19.6075	-7.64982	1.37495	-5.56369	2.64125e-08	3.37295e-07	0.2	0.43	0.12	0	0	0	ADRA2A	chr10	protein_coding	adrenoceptor alpha 2A
ENSG00000275216.2	1894.09	-2.64511	0.436663	-6.05756	1.382e-09	2.0561e-08	13.89	15.03	19.21	4.44	1.95	1.57	RP11-54H7.4	chr13	lncRNA	--
ENSG00000274525.1	2.34731	4.77466	1.86412	2.56135	0.0104265	0.0390892	0	0	0	0.52	0.62	0.35	CTC-338M12.13	chr5	unprocessed_pseudogene	--
ENSG00000238266.2	1431.44	1.94969	0.375228	5.19602	2.03605e-07	2.28654e-06	1.34	1.63	1.51	7.15	7.34	3.52	LINC00707	chr10	lncRNA	long intergenic non-protein coding RNA 707
ENSG00000083807.10	288.347	1.13626	0.439832	2.58339	0.00978353	0.0371275	0.44	0.38	0.87	0.92	1.23	1.66	SLC27A5	chr19	protein_coding	solute carrier family 27 member 5
ENSG00000230061.2	16.1579	-7.36784	1.35945	-5.41973	5.96901e-08	7.2425e-07	0.31	0.22	0.53	0	0	0	TRPM2-AS	chr21	lncRNA	TRPM2 antisense RNA
ENSG00000255310.2	49.1407	9.16783	1.27504	7.19021	6.46924e-13	1.43101e-11	0	0	0	1.43	1.64	0.88	AF131215.2	chr8	lncRNA	--
ENSG00000240370.6	84.4178	-1.40631	0.483263	-2.91003	0.00361397	0.016191	2.44	1.12	1.68	0.68	0.37	0.93	RPL13P5	chr12	transcribed_processed_pseudogene	ribosomal protein L13 pseudogene 5
ENSG00000132639.13	300.3	-4.36785	0.636399	-6.86339	6.72446e-12	1.33247e-10	5.07	3.74	4.06	0.37	0.26	0.02	SNAP25	chr20	protein_coding	synaptosome associated protein 25
ENSG00000172031.7	76.6582	2.53259	0.563755	4.49235	7.04399e-06	5.97894e-05	0.4	0.27	0.09	1.97	1.79	0.76	EPHX4	chr1	protein_coding	epoxide hydrolase 4
ENSG00000186648.15	32.3587	-8.37022	1.29129	-6.48205	9.04834e-11	1.57877e-09	0.22	0.19	0.32	0	0	0	CARMIL3	chr14	protein_coding	capping protein regulator and myosin 1 linker 3
ENSG00000072163.20	31.7473	-5.16483	0.821784	-6.2849	3.28059e-10	5.27622e-09	0.13	0.17	0.22	0.01	0	0	LIMS2	chr2	protein_coding	LIM zinc finger domain containing 2
ENSG00000077942.19	4827.77	5.70541	0.334714	17.0456	3.76765e-65	2.07947e-62	0.56	0.49	0.83	34.24	32.66	33.74	FBLN1	chr22	protein_coding	fibulin 1
ENSG00000151490.15	1537.86	-8.5867	0.484459	-17.7243	2.72247e-70	1.98731e-67	3.24	4.32	3.75	0.01	0.02	0.01	PTPRO	chr12	protein_coding	protein tyrosine phosphatase receptor type O
ENSG00000185088.14	1469.96	1.4533	0.287755	5.05048	4.40691e-07	4.69731e-06	2.48	2.11	2.12	6.24	6.9	5.78	RPS27L	chr15	protein_coding	ribosomal protein S27 like
ENSG00000230409.3	70.5896	1.89844	0.479735	3.95726	7.58133e-05	0.000522564	1.24	0.71	0.54	2.13	4.32	3.09	TCEA1P2	chr3	processed_pseudogene	transcription elongation factor A1 pseudogene 2
ENSG00000134996.12	1119.23	-1.77752	0.321223	-5.5336	3.13718e-08	3.97182e-07	38.11	34.39	24.3	10.16	9.34	9.53	OSTF1	chr9	protein_coding	osteoclast stimulating factor 1
ENSG00000102879.16	85.4598	-2.12909	0.567198	-3.7537	0.000174241	0.00111919	0.87	0.53	0.81	0.34	0.1	0.07	CORO1A	chr16	protein_coding	coronin 1A
ENSG00000143344.16	566.264	1.52927	0.48907	3.12689	0.00176668	0.00868544	2.1	1.26	0.8	5.12	5.48	1.77	RGL1	chr1	protein_coding	ral guanine nucleotide dissociation stimulator like 1
ENSG00000046604.14	5730.26	2.02014	0.331917	6.08628	1.15563e-09	1.7399e-08	7.37	6.18	4.45	22.62	30.47	22.08	DSG2	chr18	protein_coding	desmoglein 2
ENSG00000109846.9	2.94327	5.12939	1.9991	2.56586	0.0102922	0.0386494	0	0	0	0.07	0	0.03	CRYAB	chr11	protein_coding	crystallin alpha B
ENSG00000237596.7	15.0637	-3.54828	0.887161	-3.99959	6.34514e-05	0.000444671	0.05	0.06	0.15	0.01	0	0.01	RP13-143G15.4	chr6	lncRNA	--
ENSG00000128849.11	8.25258	4.08866	1.21925	3.35342	0.000798184	0.00434708	0	0	0.01	0.09	0.02	0.03	CGNL1	chr15	protein_coding	cingulin like 1
ENSG00000125966.10	38.7637	-1.77759	0.509676	-3.48769	0.000487204	0.00280105	0.33	0.29	0.42	0.12	0.06	0.13	MMP24	chr20	protein_coding	matrix metallopeptidase 24
ENSG00000109586.12	2866.08	-1.29895	0.443392	-2.92957	0.00339428	0.0152893	21.57	14.86	8.91	9.66	5.2	4.02	GALNT7	chr4	protein_coding	polypeptide N-acetylgalactosaminyltransferase 7
ENSG00000235863.4	89.126	-5.26603	0.589921	-8.92667	4.39026e-19	1.8096e-17	1.72	1.29	2.52	0.06	0.05	0.04	B3GALT4	chr6	protein_coding	beta-1,3-galactosyltransferase 4
ENSG00000288062.1	10.0422	-6.68221	1.39635	-4.78548	1.70577e-06	1.628e-05	0.21	0.16	0.14	0	0	0	RP11-526D8.12	chr9	lncRNA	--
ENSG00000241494.1	63.7135	-1.13411	0.442454	-2.56323	0.0103704	0.038924	6.61	5.05	3.42	1.97	2.89	2.23	RP11-796G6.1	chr14	processed_pseudogene	--
ENSG00000123094.15	11690.6	-3.0813	0.428836	-7.18526	6.70798e-13	1.48237e-11	52.86	82.92	68.88	9.54	11.67	4.09	RASSF8	chr12	protein_coding	Ras association domain family member 8
ENSG00000111412.6	1821.94	1.16791	0.377348	3.09504	0.00196787	0.00953554	3.49	3.32	2.91	8.37	4.5	9.5	SPRING1	chr12	protein_coding	SREBF pathway regulator in golgi 1
ENSG00000090530.10	1414.43	5.58356	0.482239	11.5784	5.30153e-31	5.19343e-29	0.18	0.25	0.34	20.61	12.12	5.96	P3H2	chr3	protein_coding	prolyl 3-hydroxylase 2
ENSG00000287091.1	9.35775	-5.59764	1.39565	-4.01079	6.05166e-05	0.000426387	0.61	0.66	0.56	0	0	0.03	RP11-357L2.2	chr2	lncRNA	--
ENSG00000115963.14	7217.86	-1.52233	0.469837	-3.24011	0.00119483	0.00619705	44.33	79.84	97.64	27.38	40.7	12.92	RND3	chr2	protein_coding	Rho family GTPase 3
ENSG00000239911.2	74.0694	2.72042	0.568958	4.7814	1.74075e-06	1.65719e-05	0.51	0.34	0.42	0.98	3.23	4.31	PRKAG2-AS1	chr7	lncRNA	PRKAG2 antisense RNA 1
ENSG00000196083.10	2149.19	1.52814	0.411076	3.71741	0.000201275	0.00127546	2.05	2.84	2.26	6.9	10.7	3.94	IL1RAP	chr3	protein_coding	interleukin 1 receptor accessory protein
ENSG00000237973.1	10692.2	-5.81033	0.45124	-12.8764	6.11481e-38	8.64825e-36	284.49	419.54	312.25	9.82	6.19	2.88	MTCO1P12	chr1	unprocessed_pseudogene	MT-CO1 pseudogene 12
ENSG00000102265.12	4825.46	-1.27757	0.493102	-2.59088	0.00957306	0.0364634	83.79	114.47	154.8	27.35	33.22	88.75	TIMP1	chrX	protein_coding	TIMP metallopeptidase inhibitor 1
ENSG00000127364.4	19.0341	2.28545	0.644915	3.5438	0.0003944	0.00232298	0.05	0.02	0.03	0.2	0.11	0.17	TAS2R4	chr7	protein_coding	taste 2 receptor member 4
ENSG00000255644.1	23.648	8.106	1.33544	6.06992	1.27974e-09	1.91402e-08	0	0	0	2.45	4.21	1.44	RP11-59N23.1	chr12	lncRNA	--
ENSG00000130054.5	155.736	-9.6733	1.24213	-7.78766	6.8263e-15	1.84997e-13	1.54	1.28	1.94	0	0.01	0	FAM155B	chrX	protein_coding	--
ENSG00000170791.18	887.586	2.07476	0.310833	6.67484	2.47505e-11	4.59081e-10	1.51	1.34	1.51	6.84	7.14	4.97	CHCHD7	chr8	protein_coding	coiled-coil-helix-coiled-coil-helix domain containing 7
ENSG00000149926.13	28.0023	-2.1367	0.709753	-3.01048	0.00260833	0.0121774	0.15	0.16	0.39	0.02	0.04	0.1	TLCD3B	chr16	protein_coding	TLC domain containing 3B
ENSG00000198420.10	477.588	2.39316	0.384223	6.22857	4.70714e-10	7.45924e-09	0.75	0.51	0.57	4.76	2.64	2.46	TCAF1	chr7	protein_coding	TRPM8 channel associated factor 1
ENSG00000122861.16	4297.71	-4.92569	0.548691	-8.97717	2.77815e-19	1.17508e-17	20.27	84	104.26	3.2	1.56	2.4	PLAU	chr10	protein_coding	plasminogen activator, urokinase
ENSG00000266088.6	150.811	-3.71168	0.500611	-7.41431	1.22263e-13	2.93704e-12	3.42	5.05	7.21	0.21	0.66	0.4	RP5-1028K7.2	chr17	lncRNA	--
ENSG00000140015.20	129.691	10.5685	1.31451	8.03987	8.99319e-16	2.69189e-14	0	0	0	0.43	1.02	0.21	KCNH5	chr14	protein_coding	potassium voltage-gated channel subfamily H member 5
ENSG00000136156.15	3323.43	-1.87875	0.450345	-4.17181	3.02192e-05	0.000227564	15.98	13.98	6.99	3.94	4.71	1.75	ITM2B	chr13	protein_coding	integral membrane protein 2B
ENSG00000023902.14	315.744	2.91299	0.504889	5.76956	7.9478e-09	1.09e-07	0.29	0.26	0.3	2.31	0.78	3.36	PLEKHO1	chr1	protein_coding	pleckstrin homology domain containing O1
ENSG00000079435.10	16.2043	4.04834	0.87372	4.63345	3.59625e-06	3.23063e-05	0.01	0	0.01	0.2	0.08	0.17	LIPE	chr19	protein_coding	lipase E, hormone sensitive type
ENSG00000205336.14	434.433	-5.28567	0.434861	-12.1549	5.40601e-34	6.50705e-32	2.17	2.37	2.5	0.03	0.1	0.06	ADGRG1	chr16	protein_coding	adhesion G protein-coupled receptor G1
ENSG00000171174.15	85.2861	-1.3826	0.436016	-3.17097	0.00151929	0.00765188	0.84	0.91	1.18	0.27	0.57	0.33	RBKS	chr2	protein_coding	ribokinase
ENSG00000170837.3	15.9436	-3.47677	0.883751	-3.93411	8.3507e-05	0.000572978	0.2	0.44	0.17	0.02	0.06	0.01	GPR27	chr3	protein_coding	G protein-coupled receptor 27
ENSG00000237484.6	24.0311	8.13176	1.31447	6.18633	6.15815e-10	9.5841e-09	0	0	0	0.12	0.18	0.09	LINC01684	chr21	lncRNA	long intergenic non-protein coding RNA 1684
ENSG00000157557.13	2476.64	1.77865	0.473006	3.76031	0.000169704	0.00109221	3.8	4.83	8.16	27.41	23.78	8.88	ETS2	chr21	protein_coding	ETS proto-oncogene 2, transcription factor
ENSG00000225720.6	22.6067	-6.87586	1.307	-5.26078	1.43449e-07	1.6411e-06	1.48	1.53	2.23	0	0.06	0	RP4-742C19.12	chr22	transcribed_unprocessed_pseudogene	--
ENSG00000198774.5	87.3165	3.73103	0.829009	4.5006	6.77633e-06	5.78866e-05	0.12	0.04	0.01	0.57	1.66	0.1	RASSF9	chr12	protein_coding	Ras association domain family member 9
ENSG00000169964.8	202.303	-1.33851	0.487039	-2.74827	0.00599107	0.0247259	2.06	1.45	3.59	0.54	1.51	0.86	TMEM42	chr3	protein_coding	transmembrane protein 42
ENSG00000196353.12	15.0824	6.49527	1.35232	4.80305	1.56267e-06	1.50347e-05	0	0	0	0.08	0.11	0.16	CPNE4	chr3	protein_coding	copine 4
ENSG00000152952.12	12651	-4.53661	0.539816	-8.40399	4.3155e-17	1.44114e-15	102.53	93.47	42.48	5.03	4.58	1.05	PLOD2	chr3	protein_coding	procollagen-lysine,2-oxoglutarate 5-dioxygenase 2
ENSG00000101695.9	225.419	2.78994	0.504309	5.5322	3.16248e-08	4.00021e-07	0.22	0.3	0.19	0.98	3.07	1.03	RNF125	chr18	protein_coding	ring finger protein 125
ENSG00000271334.6	7.39282	4.49927	1.34497	3.34526	0.000822048	0.00446844	0.04	0	0.04	0.82	0.65	0.23	LINC02104	chr5	lncRNA	long intergenic non-protein coding RNA 2104
ENSG00000267248.3	49.9222	-1.48093	0.566831	-2.61265	0.00898442	0.0346588	0.43	0.54	0.74	0.14	0.11	0.37	CTD-2319I12.4	chr17	lncRNA	--
ENSG00000150722.11	55.4322	7.46908	1.14898	6.50063	7.99837e-11	1.40089e-09	0.01	0	0	0.55	0.91	0.29	PPP1R1C	chr2	protein_coding	protein phosphatase 1 regulatory inhibitor subunit 1C
ENSG00000121691.7	3230.52	-1.78097	0.366009	-4.86591	1.13932e-06	1.12584e-05	37.6	35.08	32.47	12.18	13.36	6.16	CAT	chr11	protein_coding	catalase
ENSG00000138738.11	347.929	-1.34811	0.44861	-3.00509	0.00265502	0.0123572	2.02	1.09	0.88	0.41	0.83	0.36	PRDM5	chr4	protein_coding	PR/SET domain 5
ENSG00000181827.16	1718.61	1.56274	0.380608	4.1059	4.02747e-05	0.000294936	2.67	1.87	1.18	5.54	7.2	4.61	RFX7	chr15	protein_coding	regulatory factor X7
ENSG00000114423.23	1840.88	-1.18531	0.469258	-2.52592	0.0115394	0.0425566	3.08	4.55	7.92	1.71	3.79	1.65	CBLB	chr3	protein_coding	Cbl proto-oncogene B
ENSG00000099282.10	17.4295	-5.64936	1.19615	-4.72296	2.32436e-06	2.15955e-05	0.24	0.27	0.46	0.01	0	0.01	TSPAN15	chr10	protein_coding	tetraspanin 15
ENSG00000101955.15	2612.42	1.07839	0.335711	3.21227	0.00131693	0.00674683	18.97	19.77	24.65	34.89	47.99	55	SRPX	chrX	protein_coding	sushi repeat containing protein X-linked
ENSG00000184381.20	142.332	-1.57515	0.500971	-3.14419	0.00166544	0.00826115	0.44	0.45	1.07	0.13	0.3	0.25	PLA2G6	chr22	protein_coding	phospholipase A2 group VI
ENSG00000073331.18	549.324	2.00681	0.489997	4.09555	4.21158e-05	0.000307036	0.69	0.29	0.38	0.92	3.11	1.53	ALPK1	chr4	protein_coding	alpha kinase 1
ENSG00000246465.1	28.824	-5.8088	1.02543	-5.66473	1.47253e-08	1.94751e-07	0.44	0.37	0.9	0.01	0	0.02	RP11-57A19.2	chr16	lncRNA	--
ENSG00000114648.12	1706.96	1.73987	0.35755	4.8661	1.13821e-06	1.12524e-05	2.58	2.92	2.85	9.4	6.71	12.53	KLHL18	chr3	protein_coding	kelch like family member 18
ENSG00000178896.9	503.288	1.05262	0.414963	2.53666	0.0111916	0.0414966	5.49	4.31	8	10.54	9.03	18.12	EXOSC4	chr8	protein_coding	exosome component 4
ENSG00000223459.6	17.4631	2.39536	0.688994	3.4766	0.000507805	0.00290371	0.07	0.03	0.09	0.37	0.26	0.38	TCAF1P1	chr7	unprocessed_pseudogene	TRPM8 channel associated factor 1 pseudogene 1
ENSG00000126895.15	3.99008	-5.35176	1.65732	-3.22916	0.00124153	0.00640114	0.05	0.08	0.13	0	0	0	AVPR2	chrX	protein_coding	arginine vasopressin receptor 2
ENSG00000183908.7	9.94838	-6.67131	1.50522	-4.43211	9.3314e-06	7.74616e-05	0.02	0.14	0.11	0	0	0	LRRC55	chr11	protein_coding	leucine rich repeat containing 55
ENSG00000171223.6	3308.12	-1.1027	0.441216	-2.49922	0.0124468	0.0454217	37	56.17	90.89	18.4	32.63	37.7	JUNB	chr19	protein_coding	JunB proto-oncogene, AP-1 transcription factor subunit
ENSG00000230267.7	5.65442	4.13925	1.42807	2.8985	0.00374953	0.0167057	0	0	0	0.07	0.01	0.06	HERC2P4	chr16	transcribed_unprocessed_pseudogene	hect domain and RLD 2 pseudogene 4
ENSG00000228322.1	4.37427	-5.48157	1.62437	-3.37457	0.000739305	0.00405176	0.26	0.12	0.37	0	0	0	RP11-358M14.2	chr9	lncRNA	--
ENSG00000099139.14	79.5693	-7.28518	0.9488	-7.67831	1.61202e-14	4.23183e-13	0.27	0.35	0.27	0	0	0	PCSK5	chr9	protein_coding	proprotein convertase subtilisin/kexin type 5
ENSG00000286303.1	5.34265	-3.81137	1.36831	-2.78547	0.00534509	0.0224947	0.9	0.61	0.68	0	0.11	0.06	RP11-473N11.4	chr12	lncRNA	--
ENSG00000112333.12	6.65764	-6.08885	1.47492	-4.12827	3.65496e-05	0.000270642	0.11	0.08	0.08	0	0	0	NR2E1	chr6	protein_coding	nuclear receptor subfamily 2 group E member 1
ENSG00000271851.1	44.8879	-1.56906	0.54125	-2.89895	0.00374415	0.0166883	0.64	0.92	0.54	0.27	0.37	0.12	RP11-565F19.2	chr17	lncRNA	--
ENSG00000242575.1	9.22819	6.76343	1.43245	4.72157	2.3403e-06	2.17133e-05	0	0	0	0.24	0.36	0.51	TUBAP13	chr2	transcribed_processed_pseudogene	tubulin alpha pseudogene 13
ENSG00000087237.12	10.6302	-5.77095	1.4059	-4.1048	4.04666e-05	0.000295966	0.08	0.17	0.2	0	0.01	0	CETP	chr16	protein_coding	cholesteryl ester transfer protein
ENSG00000262155.2	6.43327	-3.51116	1.20675	-2.9096	0.00361892	0.0162099	0.06	0.04	0.06	0	0.01	0.01	LINC02175	chr16	lncRNA	long intergenic non-protein coding RNA 2175
ENSG00000163710.9	592.618	1.10638	0.337097	3.28208	0.00103044	0.00544557	2.89	2.47	2.65	6.55	4.32	6.8	PCOLCE2	chr3	protein_coding	procollagen C-endopeptidase enhancer 2
ENSG00000112902.12	709.892	13.0243	1.27146	10.2435	1.26517e-24	8.13341e-23	0	0	0	4.18	3.46	1.35	SEMA5A	chr5	protein_coding	semaphorin 5A
ENSG00000226564.1	200.786	-1.51473	0.572634	-2.64521	0.00816414	0.0321028	12.8	11.58	16.47	1.94	2.59	9.92	FTH1P20	chr2	processed_pseudogene	ferritin heavy chain 1 pseudogene 20
ENSG00000263528.8	344.063	-2.07852	0.379956	-5.47041	4.48993e-08	5.5309e-07	4.58	2.65	3.89	1.2	0.68	0.8	IKBKE	chr1	protein_coding	inhibitor of nuclear factor kappa B kinase subunit epsilon
ENSG00000274677.1	11.1145	-2.74793	0.964006	-2.85053	0.00436458	0.0189498	0.42	0.48	1.49	0.17	0	0.17	RP11-505K9.5	chr16	lncRNA	--
ENSG00000277597.1	4.01921	-4.31372	1.62521	-2.65426	0.00794836	0.0313731	0.24	0.69	0.38	0	0.09	0	RP11-961A15.3	chr17	lncRNA	--
ENSG00000196878.15	13460.4	-5.92741	0.447208	-13.2543	4.26202e-40	7.0398e-38	86.34	155.18	182.8	1.46	3.74	2.09	LAMB3	chr1	protein_coding	laminin subunit beta 3
ENSG00000118707.11	810.763	2.13762	0.339436	6.29756	3.02374e-10	4.89094e-09	2.28	1.49	1.94	7.36	7.7	10.61	TGIF2	chr20	protein_coding	TGFB induced factor homeobox 2
ENSG00000185561.10	118.811	-1.1833	0.432159	-2.73811	0.00617932	0.0253594	0.65	0.73	0.72	0.18	0.33	0.44	TLCD2	chr17	protein_coding	TLC domain containing 2
ENSG00000196295.12	226.552	1.61208	0.344985	4.67289	2.96993e-06	2.70995e-05	0.1	0.08	0.09	0.25	0.37	0.25	GARS1-DT	chr7	lncRNA	GARS1 divergent transcript
ENSG00000108091.11	4658.11	1.09666	0.381209	2.8768	0.00401726	0.0176999	13.94	10.43	6.53	23.83	27.98	16.17	CCDC6	chr10	protein_coding	coiled-coil domain containing 6
ENSG00000101443.18	114.754	-7.07426	0.783419	-9.02998	1.7171e-19	7.34523e-18	3.03	4.36	5.36	0.04	0	0.05	WFDC2	chr20	protein_coding	WAP four-disulfide core domain 2
ENSG00000164904.18	2013.73	-3.49002	0.384447	-9.07804	1.10552e-19	4.81094e-18	4.98	4.92	5.61	0.7	0.44	0.29	ALDH7A1	chr5	protein_coding	aldehyde dehydrogenase 7 family member A1
ENSG00000166828.3	18.0822	7.73047	1.42821	5.4127	6.20831e-08	7.51357e-07	0	0	0	0.06	0.31	0.43	SCNN1G	chr16	protein_coding	sodium channel epithelial 1 subunit gamma
ENSG00000036054.13	2038.07	-1.5482	0.389081	-3.97911	6.91747e-05	0.000480318	17.67	16.48	10.01	5.82	6.58	3.23	TBC1D23	chr3	protein_coding	TBC1 domain family member 23
ENSG00000113532.13	206.621	-8.22164	0.897728	-9.15827	5.27339e-20	2.33983e-18	2.54	0.65	0.86	0	0	0.01	ST8SIA4	chr5	protein_coding	ST8 alpha-N-acetyl-neuraminide alpha-2,8-sialyltransferase 4
ENSG00000108691.9	265.425	-9.58358	1.08209	-8.85657	8.25129e-19	3.29891e-17	6.65	7.58	5.78	0.03	0	0	CCL2	chr17	protein_coding	C-C motif chemokine ligand 2
ENSG00000038002.9	800.593	-1.4477	0.359819	-4.02342	5.73591e-05	0.000406508	13.5	10.53	9.89	3.61	6.07	3.17	AGA	chr4	protein_coding	aspartylglucosaminidase
ENSG00000272979.1	34.74	2.21286	0.513168	4.31216	1.6167e-05	0.000129	0.66	0.78	0.71	3.89	3.93	2.52	RP11-647K16.1	chr2	lncRNA	--
ENSG00000171604.12	423.298	1.71365	0.425222	4.03	5.57766e-05	0.000396161	1.85	1.21	0.89	4.52	2.71	5.92	CXXC5	chr5	protein_coding	CXXC finger protein 5
ENSG00000286619.1	104.296	4.54271	0.515526	8.8118	1.2315e-18	4.86346e-17	0.02	0.04	0.04	0.58	1.1	0.81	RP4-681L3.3	chr1	lncRNA	--
ENSG00000164048.14	248.577	1.41668	0.451858	3.13524	0.00171713	0.00848959	0.74	0.52	0.6	1.68	0.83	2.52	ZNF589	chr3	protein_coding	zinc finger protein 589
ENSG00000198612.11	6654.49	-1.17686	0.329164	-3.57528	0.000349854	0.00209032	63.45	61.53	40.99	29.06	25.44	21.19	COPS8	chr2	protein_coding	COP9 signalosome subunit 8
ENSG00000138944.8	2617.65	8.25706	0.600974	13.7395	5.89083e-43	1.16933e-40	0.03	0.13	0.02	19.69	13.87	25.09	SHISAL1	chr22	protein_coding	shisa like 1
ENSG00000127947.16	10050.7	-1.22176	0.413731	-2.95303	0.00314667	0.01433	68.48	75.81	46.73	20.67	44.92	19.53	PTPN12	chr7	protein_coding	protein tyrosine phosphatase non-receptor type 12
ENSG00000214022.12	2363.6	1.29412	0.329158	3.93162	8.43767e-05	0.000578594	8.39	5.81	8.05	16.57	16.35	22.82	REPIN1	chr7	protein_coding	replication initiator 1
ENSG00000013563.14	1789.77	-1.93401	0.35763	-5.40785	6.37865e-08	7.70648e-07	15.54	13.85	22.22	3.62	4.49	5.75	DNASE1L1	chrX	protein_coding	deoxyribonuclease 1 like 1
ENSG00000227060.7	11.3578	-3.5427	0.934008	-3.79301	0.000148833	0.000971147	0.21	0.13	0.22	0.02	0.03	0.01	LINC00629	chrX	lncRNA	long intergenic non-protein coding RNA 629
ENSG00000183150.8	111.454	-3.87091	0.561152	-6.89816	5.26815e-12	1.05498e-10	3.47	1.35	1.27	0.14	0.06	0.2	GPR19	chr12	protein_coding	G protein-coupled receptor 19
ENSG00000166165.13	116.554	-3.6423	0.431387	-8.44323	3.08689e-17	1.05201e-15	2.06	1.92	2.82	0.2	0.23	0.14	CKB	chr14	protein_coding	creatine kinase B
ENSG00000230002.3	126.768	-2.67436	0.400593	-6.67601	2.45538e-11	4.55973e-10	2.69	3.14	1.97	0.39	0.49	0.39	ALMS1-IT1	chr2	lncRNA	ALMS1 intronic transcript 1
ENSG00000264334.1	4.74129	5.81365	1.63346	3.55911	0.000372118	0.00220783	0	0	0	0.16	0.19	0.57	RP11-671C19.2	chr18	lncRNA	--
ENSG00000103657.14	2208.75	1.56988	0.304512	5.1554	2.53085e-07	2.79097e-06	2.04	1.42	1.47	5.13	5.49	4.4	HERC1	chr15	protein_coding	HECT and RLD domain containing E3 ubiquitin protein ligase family member 1
ENSG00000160111.15	65.9025	7.74863	1.16619	6.64439	3.04485e-11	5.57909e-10	0	0	0	0.25	0.18	0.56	CPAMD8	chr19	protein_coding	C3 and PZP like alpha-2-macroglobulin domain containing 8
ENSG00000166821.9	210.031	2.01039	0.451074	4.45689	8.31576e-06	6.94381e-05	1.03	0.47	0.51	1.87	2.4	3.9	PEX11A	chr15	protein_coding	peroxisomal biogenesis factor 11 alpha
ENSG00000186197.15	256.381	-3.98426	0.429957	-9.26664	1.92097e-20	8.99991e-19	2.78	2.44	3.86	0.27	0.11	0.21	EDARADD	chr1	protein_coding	EDAR associated death domain
ENSG00000172375.14	1020.19	1.45656	0.391713	3.71843	0.000200468	0.00127177	1.18	1.43	1.82	3.38	3.18	5.93	C2CD2L	chr11	protein_coding	C2CD2 like
ENSG00000154655.16	173.259	8.12029	0.856191	9.4842	2.44253e-21	1.21744e-19	0	0	0.01	0.68	1.68	1.02	L3MBTL4	chr18	protein_coding	L3MBTL histone methyl-lysine binding protein 4
ENSG00000234350.5	9.79106	2.75221	0.933307	2.94888	0.00318926	0.0144832	0.02	0	0.01	0.04	0.1	0.06	AC007405.4	chr2	lncRNA	--
ENSG00000109674.4	1466.63	-1.45544	0.520042	-2.7987	0.00513092	0.0217389	31.8	16.07	8.38	11.13	6.08	3.69	NEIL3	chr4	protein_coding	nei like DNA glycosylase 3
ENSG00000069399.15	897.408	-1.6075	0.487804	-3.29537	0.000982912	0.00523226	6.42	8.39	17.82	2.33	5.83	3.01	BCL3	chr19	protein_coding	BCL3 transcription coactivator
ENSG00000109771.16	49.4767	-1.77115	0.440803	-4.01801	5.86911e-05	0.000415428	0.27	0.27	0.24	0.08	0.07	0.08	LRP2BP	chr4	protein_coding	LRP2 binding protein
ENSG00000128203.7	322.791	2.52957	0.403393	6.27074	3.59327e-10	5.7505e-09	0.75	0.68	0.7	2.5	4.29	5.8	ASPHD2	chr22	protein_coding	aspartate beta-hydroxylase domain containing 2
ENSG00000181690.8	312.36	4.80109	0.553679	8.67125	4.2739e-18	1.59331e-16	0.09	0.07	0.04	1.72	3.56	0.75	PLAG1	chr8	protein_coding	PLAG1 zinc finger
ENSG00000116209.12	6004.69	-1.2185	0.318869	-3.82133	0.000132736	0.000876219	28.34	23.22	17.68	9.69	11.79	9.12	TMEM59	chr1	protein_coding	transmembrane protein 59
ENSG00000197647.12	22.1968	6.13528	1.18148	5.1929	2.07045e-07	2.32056e-06	0.02	0	0	0.23	0.45	0.42	ZNF433	chr19	protein_coding	zinc finger protein 433
ENSG00000183114.8	82.6	-9.72287	1.27572	-7.62146	2.50826e-14	6.4868e-13	1	1.73	2.29	0	0	0	FAM43B	chr1	protein_coding	family with sequence similarity 43 member B
ENSG00000188760.11	153.037	-2.74842	0.475019	-5.78592	7.21165e-09	9.92051e-08	1.54	2.29	3.88	0.27	0.45	0.48	TMEM198	chr2	protein_coding	transmembrane protein 198
ENSG00000106976.21	171.845	-1.68379	0.386148	-4.36048	1.29775e-05	0.000104994	0.48	0.57	0.78	0.17	0.17	0.24	DNM1	chr9	protein_coding	dynamin 1
ENSG00000276649.1	18.1834	2.68707	0.702156	3.82688	0.00012978	0.000859302	0.08	0.09	0.06	0.35	0.41	0.75	RP5-858L17.1	chr20	lncRNA	--
ENSG00000213214.5	29.7937	5.56448	0.881135	6.31512	2.69946e-10	4.39468e-09	0.01	0.02	0.01	0.46	0.69	0.59	ARHGEF35	chr7	protein_coding	Rho guanine nucleotide exchange factor 35
ENSG00000224594.2	28.4815	-2.00252	0.570823	-3.50814	0.000451258	0.00261566	2.89	1.91	2.64	0.61	1	0.37	RPL29P19	chr8	processed_pseudogene	ribosomal protein L29 pseudogene 19
ENSG00000230234.1	57.5165	9.40025	1.25668	7.4802	7.42094e-14	1.82333e-12	0	0	0	6.24	6.08	6.73	RP1-276N6.2	chr6	lncRNA	--
ENSG00000125388.20	159.025	1.75352	0.426529	4.11114	3.93713e-05	0.000288889	0.31	0.45	0.39	1.31	0.84	1.83	GRK4	chr4	protein_coding	G protein-coupled receptor kinase 4
ENSG00000008277.15	132.096	-1.88304	0.519488	-3.6248	0.000289189	0.00176723	0.51	0.38	0.27	0.19	0.07	0.05	ADAM22	chr7	protein_coding	ADAM metallopeptidase domain 22
ENSG00000182985.18	357.704	4.13398	0.517959	7.98128	1.44828e-15	4.21248e-14	0.08	0.14	0.04	0.89	2.38	1.52	CADM1	chr11	protein_coding	cell adhesion molecule 1
ENSG00000261008.7	162.324	-1.47712	0.473947	-3.11664	0.00182926	0.00894166	0.38	0.56	0.47	0.16	0.29	0.08	LINC01572	chr16	lncRNA	long intergenic non-protein coding RNA 1572
ENSG00000105750.15	218.602	-1.72846	0.504904	-3.42334	0.000618572	0.00346418	2.64	1.8	1.01	0.96	0.39	0.33	ZNF85	chr19	protein_coding	zinc finger protein 85
ENSG00000066248.15	432.743	-7.17219	0.512773	-13.9871	1.86986e-44	3.9918e-42	3.47	5.14	5.19	0.04	0.04	0.02	NGEF	chr2	protein_coding	neuronal guanine nucleotide exchange factor
ENSG00000099204.20	147.924	1.83553	0.425935	4.3094	1.63698e-05	0.000130354	0.23	0.14	0.11	0.43	0.56	0.75	ABLIM1	chr10	protein_coding	actin binding LIM protein 1
ENSG00000122741.16	1913.09	1.45354	0.392377	3.70444	0.000211859	0.00133356	3.82	3.24	2.24	6.45	13.08	6.79	DCAF10	chr9	protein_coding	DDB1 and CUL4 associated factor 10
ENSG00000082397.18	3599.77	3.91798	0.383884	10.2062	1.86065e-24	1.15991e-22	0.88	0.62	1.25	14.63	18.39	10.03	EPB41L3	chr18	protein_coding	erythrocyte membrane protein band 4.1 like 3
ENSG00000115226.10	17.298	-2.08062	0.676691	-3.0747	0.00210718	0.0101131	0.34	0.29	0.46	0.12	0.04	0.1	FNDC4	chr2	protein_coding	fibronectin type III domain containing 4
ENSG00000232931.6	161.477	2.76295	0.450331	6.13537	8.49623e-10	1.30082e-08	0.08	0.16	0.12	1.25	0.64	0.65	LINC00342	chr2	lncRNA	long intergenic non-protein coding RNA 342
ENSG00000259663.2	5.09126	-5.70255	1.5967	-3.57146	0.000354996	0.00211685	0.02	0.03	0.06	0	0	0	CTD-2314G24.2	chr5	lncRNA	--
ENSG00000177462.9	16.5066	3.60521	0.899381	4.00855	6.1093e-05	0.000430141	0.05	0.01	0.02	0.57	0.3	0.11	OR2T8	chr1	protein_coding	olfactory receptor family 2 subfamily T member 8
ENSG00000142188.17	691.807	1.25943	0.41008	3.07118	0.00213216	0.0102105	3.1	2.24	1.58	7.85	3.62	5.45	TMEM50B	chr21	protein_coding	transmembrane protein 50B
ENSG00000105717.14	52.9395	-2.06185	0.458267	-4.49922	6.8203e-06	5.81514e-05	0.9	1.03	0.82	0.21	0.18	0.28	PBX4	chr19	protein_coding	PBX homeobox 4
ENSG00000174945.14	175.675	-3.51948	0.739043	-4.76222	1.91479e-06	1.81069e-05	0.14	1.24	0.96	0.02	0.07	0.12	AMZ1	chr7	protein_coding	archaelysin family metallopeptidase 1
ENSG00000226043.2	4.73754	5.80369	1.71033	3.39332	0.00069052	0.00381489	0	0	0	0.36	0.08	0.04	AP000705.7	chr21	lncRNA	--
ENSG00000162620.16	169.776	-1.45733	0.529351	-2.75305	0.00590424	0.0244531	1.03	0.72	0.4	0.31	0.4	0.1	LRRIQ3	chr1	protein_coding	leucine rich repeats and IQ motif containing 3
ENSG00000107742.13	14.8414	-1.8816	0.71156	-2.64433	0.00818539	0.0321636	0.07	0.07	0.13	0.02	0.02	0.03	SPOCK2	chr10	protein_coding	SPARC (osteonectin), cwcv and kazal like domains proteoglycan 2
ENSG00000198520.12	6.93234	-3.74732	1.28031	-2.92689	0.00342373	0.0154058	0.07	0.06	0.16	0	0	0.02	ARMH1	chr1	protein_coding	armadillo like helical domain containing 1
ENSG00000144366.16	4754.82	-12.4373	0.77722	-16.0023	1.23168e-57	4.49544e-55	29.51	19.28	11.38	0	0	0.01	GULP1	chr2	protein_coding	GULP PTB domain containing engulfment adaptor 1
ENSG00000136367.14	19.363	3.12106	0.89684	3.48006	0.000501301	0.00287261	0	0.01	0.02	0.03	0.06	0.17	ZFHX2	chr14	protein_coding	zinc finger homeobox 2
ENSG00000186019.11	11.9262	2.45668	0.874272	2.80997	0.00495464	0.0211067	0.03	0.01	0.01	0.08	0.03	0.15	AC084219.4	chr19	lncRNA	--
ENSG00000101460.13	135.146	-1.6124	0.511661	-3.1513	0.00162544	0.00809997	2.76	4.13	6.33	1.23	0.8	2.38	MAP1LC3A	chr20	protein_coding	microtubule associated protein 1 light chain 3 alpha
ENSG00000189144.15	77.9836	1.15554	0.408414	2.82934	0.00466439	0.0200476	0.35	0.23	0.2	0.7	0.56	0.52	ZNF573	chr19	protein_coding	zinc finger protein 573
ENSG00000271576.1	44.0424	-1.346	0.476825	-2.82284	0.00475997	0.0203926	1.01	0.95	0.99	0.35	0.6	0.28	PRKACB-DT	chr1	lncRNA	PRKACB divergent transcript
ENSG00000113328.19	4650.59	1.71204	0.548615	3.12067	0.00180442	0.00883815	30.75	15.67	7.17	64.34	90.93	24.59	CCNG1	chr5	protein_coding	cyclin G1
ENSG00000235927.4	27.416	-4.47854	0.923413	-4.84999	1.23468e-06	1.21265e-05	0.26	0.36	1.1	0.07	0	0.01	NEXN-AS1	chr1	lncRNA	NEXN antisense RNA 1
ENSG00000258038.6	36.9517	8.76197	1.27331	6.88123	5.93366e-12	1.18198e-10	0	0	0	0.35	0.34	0.37	LINC02327	chr14	lncRNA	long intergenic non-protein coding RNA 2327
ENSG00000117594.10	127.717	-3.51119	0.57033	-6.15642	7.44067e-10	1.14463e-08	1.36	4.27	5.89	0.47	0.25	0.32	HSD11B1	chr1	protein_coding	hydroxysteroid 11-beta dehydrogenase 1
ENSG00000266076.1	8.30934	3.61493	1.09488	3.30166	0.00096116	0.00513267	0.02	0.01	0.03	0.24	0.4	0.11	CTD-2535L24.2	chr17	protein_coding	--
ENSG00000166261.11	1969.88	2.48464	0.376747	6.59497	4.25345e-11	7.67554e-10	2.51	2.48	3.85	11.31	20.17	19.53	ZNF202	chr11	protein_coding	zinc finger protein 202
ENSG00000258667.2	34.9625	-8.48274	1.29929	-6.52876	6.63155e-11	1.17606e-09	0.59	0.96	1.26	0	0	0	HIF1A-AS3	chr14	lncRNA	HIF1A antisense RNA 3
ENSG00000115896.16	5.54547	-3.11315	1.26086	-2.46906	0.0135468	0.0486819	0.03	0.04	0.02	0	0.01	0	PLCL1	chr2	protein_coding	phospholipase C like 1 (inactive)
ENSG00000082014.17	492.428	1.95611	0.428331	4.56681	4.95195e-06	4.35006e-05	0.91	0.81	1.36	3.65	2.54	6.03	SMARCD3	chr7	protein_coding	SWI/SNF related, matrix associated, actin dependent regulator of chromatin, subfamily d, member 3
ENSG00000186666.6	228.095	1.42696	0.388386	3.67407	0.000238715	0.00148608	0.91	0.6	1.02	1.65	3.04	2.29	BCDIN3D	chr12	protein_coding	BCDIN3 domain containing RNA methyltransferase
ENSG00000134532.19	190.335	-7.2867	0.713935	-10.2064	1.85646e-24	1.15991e-22	0.61	1.22	0.7	0.01	0	0	SOX5	chr12	protein_coding	SRY-box transcription factor 5
ENSG00000288075.1	67.4689	-5.18115	0.655516	-7.90391	2.7028e-15	7.63566e-14	0.24	0.31	0.43	0.01	0	0.01	RP11-1396O13.23	chr4	lncRNA	--
ENSG00000136379.12	2080.6	-2.35144	0.38728	-6.07169	1.26572e-09	1.89808e-08	25.08	23.95	23.23	6.05	2.69	5.75	ABHD17C	chr15	protein_coding	abhydrolase domain containing 17C, depalmitoylase
ENSG00000184792.16	7391.71	-8.08546	0.618003	-13.0832	4.10665e-39	6.19529e-37	29.05	58.93	77.17	0.22	0.03	0.36	OSBP2	chr22	protein_coding	oxysterol binding protein 2
ENSG00000003400.15	75.4983	4.62535	0.511769	9.03795	1.59632e-19	6.85448e-18	0.03	0.02	0.02	0.51	0.53	0.44	CASP10	chr2	protein_coding	caspase 10
ENSG00000178401.16	312.832	-3.1652	0.417869	-7.57461	3.60197e-14	9.16862e-13	3.35	2.87	2.04	0.48	0.22	0.24	DNAJC22	chr12	protein_coding	DnaJ heat shock protein family (Hsp40) member C22
ENSG00000171873.8	44.7495	-2.20081	0.544028	-4.04539	5.22356e-05	0.000372672	0.41	0.5	0.93	0.16	0.09	0.16	ADRA1D	chr20	protein_coding	adrenoceptor alpha 1D
ENSG00000181885.18	232.143	-7.62413	0.705575	-10.8056	3.23942e-27	2.51044e-25	5.08	2.82	6.13	0.02	0	0.04	CLDN7	chr17	protein_coding	claudin 7
ENSG00000133627.18	368.752	1.38315	0.38586	3.58458	0.00033762	0.00202653	0.71	0.78	1.06	2.47	1.54	2.81	ACTR3B	chr7	protein_coding	actin related protein 3B
ENSG00000248568.1	4.42645	3.74613	1.47486	2.53999	0.0110856	0.0411578	0.02	0.02	0	0.31	0.13	0.09	KRT8P48	chr5	processed_pseudogene	keratin 8 pseudogene 48
ENSG00000163682.17	41227.4	1.08732	0.319237	3.40599	0.000659254	0.00366272	130.95	121.25	149.44	222.94	337.14	318.87	RPL9	chr4	protein_coding	ribosomal protein L9
ENSG00000196110.8	454.612	-1.24507	0.443431	-2.8078	0.00498816	0.0212135	2.3	3.08	1.69	0.81	1.67	0.64	ZNF699	chr19	protein_coding	zinc finger protein 699
ENSG00000214826.5	81.3655	-1.08733	0.405434	-2.6819	0.00732062	0.0292372	0.9	0.73	1.2	0.46	0.52	0.39	DDX12P	chr12	unprocessed_pseudogene	DEAD/H-box helicase 12, pseudogene
ENSG00000187764.12	116.416	4.12206	0.493407	8.35429	6.58265e-17	2.14329e-15	0.03	0.02	0.01	0.45	0.25	0.5	SEMA4D	chr9	protein_coding	semaphorin 4D
ENSG00000159228.13	2275.37	1.27	0.427249	2.97251	0.0029538	0.0135499	15.1	10.8	15.18	33.75	17.34	49.72	CBR1	chr21	protein_coding	carbonyl reductase 1
ENSG00000156976.17	9172.3	1.00713	0.318536	3.16175	0.00156823	0.00786165	26.01	24.39	24.35	48.61	66.91	39.83	EIF4A2	chr3	protein_coding	eukaryotic translation initiation factor 4A2
ENSG00000128185.10	389.971	-1.0893	0.313888	-3.47034	0.000519801	0.00296511	11.92	9.16	12.47	5.57	5.21	5.4	DGCR6L	chr22	protein_coding	DiGeorge syndrome critical region gene 6 like
ENSG00000054356.14	2001.41	-10.941	0.717597	-15.2467	1.73151e-52	5.22432e-50	8.73	11.34	16.29	0.01	0	0.01	PTPRN	chr2	protein_coding	protein tyrosine phosphatase receptor type N
ENSG00000111670.16	1444.98	1.06685	0.35187	3.03194	0.00242986	0.0114577	3.01	2.45	1.75	6.53	4.31	4.65	GNPTAB	chr12	protein_coding	N-acetylglucosamine-1-phosphate transferase subunits alpha and beta
ENSG00000125775.15	27.7098	1.76735	0.600635	2.94246	0.00325612	0.0147424	0.1	0.11	0.16	0.25	0.38	0.67	SDCBP2	chr20	protein_coding	syndecan binding protein 2
ENSG00000105639.20	22.7481	-6.89026	1.32078	-5.21681	1.82028e-07	2.06002e-06	0.18	0.09	0.22	0	0	0	JAK3	chr19	protein_coding	Janus kinase 3
ENSG00000225760.2	10.4285	-4.92355	1.27645	-3.85721	0.000114687	0.000767596	0.3	0.4	0.57	0	0	0.04	LINC00431	chr13	transcribed_unprocessed_pseudogene	long intergenic non-protein coding RNA 431
ENSG00000212127.6	41.368	-1.3679	0.532705	-2.56785	0.0102333	0.0384922	0.68	0.7	0.52	0.27	0.39	0.12	TAS2R14	chr12	protein_coding	taste 2 receptor member 14
ENSG00000229876.1	5.65096	6.03711	1.57145	3.84174	0.000122166	0.000814525	0	0	0	0.24	0.28	0.07	CASC20	chr20	lncRNA	cancer susceptibility 20
ENSG00000225670.4	9.66806	2.19557	0.878847	2.49823	0.0124814	0.0455036	0.03	0.01	0.01	0.07	0.13	0.04	CADM3-AS1	chr1	lncRNA	CADM3 antisense RNA 1
ENSG00000140548.10	577.18	1.05161	0.326157	3.22423	0.00126313	0.0064977	2.18	1.82	1.66	3.18	4.28	4.57	ZNF710	chr15	protein_coding	zinc finger protein 710
ENSG00000268941.2	82.1267	-4.03514	0.569445	-7.0861	1.37944e-12	2.9393e-11	1.91	4.36	5.63	0.24	0.2	0.31	LINC01711	chr20	lncRNA	long intergenic non-protein coding RNA 1711
ENSG00000114166.8	530.256	1.27953	0.384595	3.32696	0.000877993	0.00473501	2.08	1.46	0.95	3.58	4.7	2.93	KAT2B	chr3	protein_coding	lysine acetyltransferase 2B
ENSG00000236347.1	8.16852	-6.38459	1.50719	-4.23609	2.27444e-05	0.000176201	1.07	0.8	0.2	0	0	0	RP11-346D19.1	chr6	lncRNA	--
ENSG00000224141.6	139.695	10.6759	1.28337	8.31864	8.89793e-17	2.88469e-15	0	0	0	1.69	4.54	1.73	MIR548XHG	chr21	lncRNA	MIR548X host gene
ENSG00000088899.16	219.697	2.24756	0.465966	4.82345	1.41098e-06	1.36858e-05	0.3	0.25	0.52	1.19	1.36	2.66	LZTS3	chr20	protein_coding	leucine zipper tumor suppressor family member 3
ENSG00000233273.1	20.5905	7.91355	1.34484	5.88437	3.99581e-09	5.65133e-08	0	0	0	0.63	1.64	1.51	AMMECR1LP1	chr13	processed_pseudogene	AMMECR1 like pseudogene 1
ENSG00000147697.9	35.6976	5.20986	0.89561	5.81711	5.98747e-09	8.3174e-08	0.04	0.01	0.01	0.86	1.01	0.17	GSDMC	chr8	protein_coding	gasdermin C
ENSG00000102221.14	805.642	1.48698	0.311082	4.78004	1.75257e-06	1.66704e-05	2.16	1.96	2.07	5.04	7.3	5.56	JADE3	chrX	protein_coding	jade family PHD finger 3
ENSG00000137054.16	2288.18	1.45993	0.356568	4.09439	4.23276e-05	0.000308182	11.54	11.66	13.45	40.82	22.76	39.98	POLR1E	chr9	protein_coding	RNA polymerase I subunit E
ENSG00000070882.13	2515.99	1.31851	0.394242	3.34441	0.000824577	0.00448003	4.77	4.31	4.31	14.6	14.12	5.88	OSBPL3	chr7	protein_coding	oxysterol binding protein like 3
ENSG00000236901.6	21.3802	2.35374	0.720053	3.26884	0.00107988	0.00568425	0.03	0.03	0.02	0.21	0.04	0.21	MIR600HG	chr9	lncRNA	MIR600 host gene
ENSG00000139209.16	31.8627	4.30538	0.945294	4.55454	5.25006e-06	4.57993e-05	0.02	0.03	0.01	0.83	0.27	0.04	SLC38A4	chr12	protein_coding	solute carrier family 38 member 4
ENSG00000126870.16	459.869	1.25889	0.320035	3.93358	8.36889e-05	0.000574051	1.08	1.07	0.89	2.12	2.61	2.77	DYNC2I1	chr7	protein_coding	dynein 2 intermediate chain 1
ENSG00000284968.1	95.1029	-1.64649	0.381453	-4.31635	1.58629e-05	0.000126663	1.46	1.1	1.31	0.4	0.52	0.36	RP11-397E7.5	chr4	lncRNA	--
ENSG00000141391.14	278.004	2.84963	0.457109	6.23403	4.54598e-10	7.21902e-09	0.59	0.54	0.79	2.71	7.96	3.73	PRELID3A	chr18	protein_coding	PRELI domain containing 3A
ENSG00000152495.11	774.077	-1.8494	0.535566	-3.45317	0.000554038	0.00314219	3.38	2.14	1.23	1.1	0.59	0.24	CAMK4	chr5	protein_coding	calcium/calmodulin dependent protein kinase IV
ENSG00000174502.19	15.9026	-4.89199	1.23301	-3.96753	7.26218e-05	0.000502556	0.03	0.05	0.32	0	0.01	0.01	SLC26A9	chr1	protein_coding	solute carrier family 26 member 9
ENSG00000160208.13	4471.66	1.0311	0.37651	2.73859	0.0061704	0.0253281	13.05	13.44	11.89	29.54	16.16	34.68	RRP1B	chr21	protein_coding	ribosomal RNA processing 1B
ENSG00000247810.8	4.31734	4.64374	1.62178	2.86336	0.0041917	0.0183328	0.01	0	0	0.02	0.07	0.08	RP11-103J17.1	chr4	lncRNA	--
ENSG00000255443.1	30.1082	-2.48714	0.600612	-4.14102	3.45767e-05	0.000257127	2.18	2.77	1.55	0.6	0.39	0.22	CD44-AS1	chr11	lncRNA	CD44 antisense RNA 1
ENSG00000136732.16	1434.08	2.95459	0.546787	5.40354	6.53392e-08	7.87726e-07	1.58	1.91	3.3	6.22	15.92	31.88	GYPC	chr2	protein_coding	glycophorin C (Gerbich blood group)
ENSG00000173702.7	30.4402	6.60075	1.33835	4.93201	8.13865e-07	8.27728e-06	0.01	0	0.01	1.13	0.11	0.1	MUC13	chr3	protein_coding	mucin 13, cell surface associated
ENSG00000176658.17	237.173	4.14977	0.430901	9.63045	5.94657e-22	3.10057e-20	0.07	0.11	0.05	1.67	1.05	1.52	MYO1D	chr17	protein_coding	myosin ID
ENSG00000140307.11	1929.53	1.13901	0.325461	3.4997	0.000465791	0.00269093	11.84	8.94	7.62	24.26	23.04	16.99	GTF2A2	chr15	protein_coding	general transcription factor IIA subunit 2
ENSG00000187621.15	10.0449	5.89866	1.47296	4.00462	6.21185e-05	0.000436682	0	0	0	0.01	0.06	0.07	TCL6	chr14	lncRNA	T cell leukemia/lymphoma 6
ENSG00000171368.12	82.2986	-2.40054	0.633287	-3.7906	0.000150285	0.000980055	0.24	0.81	0.66	0.11	0.03	0.19	TPPP	chr5	protein_coding	tubulin polymerization promoting protein
ENSG00000134668.12	648.88	-2.72811	0.507018	-5.3807	7.41984e-08	8.81383e-07	1.8	4.35	5.67	0.82	0.32	0.7	SPOCD1	chr1	protein_coding	SPOC domain containing 1
ENSG00000249364.6	37.7018	5.58278	0.845761	6.6009	4.08664e-11	7.39222e-10	0	0	0.01	0.18	0.26	0.45	RP11-434D9.1	chr5	lncRNA	--
ENSG00000235374.2	70.877	2.20556	0.605314	3.64365	0.000268797	0.00165378	0.21	0.15	0.35	0.95	2.11	0.4	SSR4P1	chr21	transcribed_processed_pseudogene	signal sequence receptor subunit 4 pseudogene 1
ENSG00000242960.1	266.591	-1.49873	0.464493	-3.22659	0.00125274	0.00645307	19.23	17.8	16.87	3.69	4.53	11.15	FTH1P23	chr3	processed_pseudogene	ferritin heavy chain 1 pseudogene 23
ENSG00000130762.15	147.678	-2.26463	0.39974	-5.66526	1.46806e-08	1.94273e-07	0.89	0.98	1.56	0.25	0.23	0.26	ARHGEF16	chr1	protein_coding	Rho guanine nucleotide exchange factor 16
ENSG00000121413.13	177.349	-9.86214	1.24593	-7.91549	2.46283e-15	6.99264e-14	0.82	1.1	1.32	0	0	0	ZSCAN18	chr19	protein_coding	zinc finger and SCAN domain containing 18
ENSG00000174137.13	105.593	2.18497	0.526283	4.15171	3.29999e-05	0.000246454	0.22	0.13	0.33	0.65	1.83	0.74	FAM53A	chr4	protein_coding	family with sequence similarity 53 member A
ENSG00000065308.5	5494	-2.34984	0.304968	-7.70523	1.30613e-14	3.46093e-13	29.45	31.94	36.36	7.43	5.85	6.5	TRAM2	chr6	protein_coding	translocation associated membrane protein 2
ENSG00000251396.7	17.1488	3.15964	0.867152	3.64369	0.000268752	0.00165378	0.02	0	0.01	0.02	0.1	0.12	LINC01301	chr8	lncRNA	long intergenic non-protein coding RNA 1301
ENSG00000171345.13	156.986	-5.96139	1.52951	-3.89758	9.71582e-05	0.000658261	1.25	1.93	6.7	0.01	0	0.15	KRT19	chr17	protein_coding	keratin 19
ENSG00000271155.1	21.0134	-1.60187	0.651605	-2.45835	0.0139578	0.0499134	0.44	0.54	0.7	0.22	0.3	0.08	RP11-435O5.5	chr9	lncRNA	--
ENSG00000140545.15	2187.39	1.21363	0.47742	2.54205	0.0110204	0.0409424	3.2	4.63	6.63	6.98	8.19	19.28	MFGE8	chr15	protein_coding	milk fat globule EGF and factor V/VIII domain containing
ENSG00000131634.14	289.429	10.7659	1.2705	8.47376	2.37587e-17	8.22074e-16	0	0	0.01	4.66	12.71	5.71	TMEM204	chr16	protein_coding	transmembrane protein 204
ENSG00000183760.11	402.886	-10.2798	1.6244	-6.32833	2.47829e-10	4.05263e-09	1.43	4.31	13.92	0	0	0.01	ACP7	chr19	protein_coding	acid phosphatase 7, tartrate resistant (putative)
ENSG00000224259.7	263.955	7.41369	0.730064	10.1548	3.15301e-24	1.95478e-22	0.02	0.02	0.02	1.05	3.59	6.33	LINC01133	chr1	lncRNA	long intergenic non-protein coding RNA 1133
ENSG00000166750.10	4338.61	2.45572	0.566981	4.33122	1.48286e-05	0.000118949	3.51	3.3	2.62	5.82	37.8	10.23	SLFN5	chr17	protein_coding	schlafen family member 5
ENSG00000286540.1	68.3642	8.67769	1.29521	6.69981	2.08689e-11	3.92227e-10	0.05	0	0	3.85	12.29	5.96	RP11-96C13.1	chr6	lncRNA	--
ENSG00000136542.9	2320.85	7.35701	0.686995	10.709	9.23764e-27	6.83133e-25	0.06	0.08	0.05	23.52	7.62	1.58	GALNT5	chr2	protein_coding	polypeptide N-acetylgalactosaminyltransferase 5
ENSG00000182093.16	607.879	1.27797	0.358785	3.56194	0.000368129	0.00218588	1.45	0.88	0.79	3.11	2.21	2.39	GET1	chr21	protein_coding	guided entry of tail-anchored proteins factor 1
ENSG00000230647.2	3.88339	-5.31639	1.72016	-3.09063	0.0019973	0.00966156	0.06	0.3	0.09	0	0	0	AC022816.2	chr17	lncRNA	--
ENSG00000165916.9	6960.19	-1.12635	0.33023	-3.41081	0.00064771	0.00360567	96.41	98.09	120.31	57.53	37.51	53.33	PSMC3	chr11	protein_coding	proteasome 26S subunit, ATPase 3
ENSG00000200959.1	2.69069	4.95941	1.82832	2.71256	0.00667667	0.027028	0	0	0	0.64	1.16	0.32	SNORA74A	chr5	snoRNA	small nucleolar RNA, H/ACA box 74A
ENSG00000238113.7	56.8599	-1.63975	0.495052	-3.31227	0.000925422	0.00496006	0.66	0.49	0.41	0.13	0.29	0.11	LINC01410	chr9	lncRNA	long intergenic non-protein coding RNA 1410
ENSG00000062194.16	2568.06	1.11457	0.371814	2.99766	0.00272063	0.0126262	7.7	6.82	4.37	14.21	18.31	9.72	GPBP1	chr5	protein_coding	GC-rich promoter binding protein 1
ENSG00000106366.9	85104.3	4.13669	0.592817	6.97801	2.9938e-12	6.14203e-11	15.56	120.56	76.62	1548.89	876.1	1510.48	SERPINE1	chr7	protein_coding	serpin family E member 1
ENSG00000154760.14	34.079	4.56241	0.740551	6.16083	7.23658e-10	1.11475e-08	0.01	0	0.01	0.17	0.1	0.27	SLFN13	chr17	protein_coding	schlafen family member 13
ENSG00000018625.15	23.257	7.12691	1.31305	5.42775	5.70695e-08	6.93941e-07	0	0	0	0.14	0.16	0.26	ATP1A2	chr1	protein_coding	ATPase Na+/K+ transporting subunit alpha 2
ENSG00000136856.18	267.542	1.14259	0.3577	3.19428	0.00140181	0.00713327	0.93	0.93	1.33	2.42	1.99	2.82	SLC2A8	chr9	protein_coding	solute carrier family 2 member 8
ENSG00000130477.16	261.028	-5.26484	0.557716	-9.44	3.72791e-21	1.83389e-19	0.88	1.12	1.41	0.01	0.03	0.06	UNC13A	chr19	protein_coding	unc-13 homolog A
ENSG00000255769.7	98.6892	3.31662	0.518771	6.39322	1.62426e-10	2.71458e-09	0.25	0.17	0.36	1.28	3.21	3.39	GOLGA2P10	chr15	transcribed_unprocessed_pseudogene	GOLGA2 pseudogene 10
ENSG00000069122.19	5120.14	13.4366	0.910649	14.755	2.85648e-49	7.69515e-47	0	0.01	0	45.19	46.16	29.18	ADGRF5	chr6	protein_coding	adhesion G protein-coupled receptor F5
ENSG00000104812.15	1714.85	1.00347	0.382866	2.62094	0.00876885	0.0339894	6.76	6.72	6.74	17.72	7.98	15.88	GYS1	chr19	protein_coding	glycogen synthase 1
ENSG00000280165.1	62.5753	-8.35632	1.25259	-6.67121	2.53704e-11	4.69425e-10	0.76	0.61	0.6	0.01	0	0	PCDH20	chr13	protein_coding	protocadherin 20
ENSG00000219642.2	10.7352	-3.18387	1.01999	-3.12148	0.00179946	0.00882147	0.43	0.42	0.06	0.03	0.05	0.03	BMPR1AP1	chr6	processed_pseudogene	bone morphogenetic protein receptor type 1A pseudogene 1
ENSG00000102038.16	713.415	-2.02902	0.464013	-4.37277	1.22682e-05	9.99344e-05	8.95	6.88	4.02	2.28	1.98	0.76	SMARCA1	chrX	protein_coding	SWI/SNF related, matrix associated, actin dependent regulator of chromatin, subfamily a, member 1
ENSG00000257612.2	5.24574	5.93024	1.5856	3.74006	0.000183979	0.00117606	0	0	0	0.09	0.11	0.03	MIR4307HG	chr14	lncRNA	MIR4307 host gene
ENSG00000238290.1	6.89922	-3.31155	1.20539	-2.74729	0.00600901	0.0247864	0.13	0.12	0.22	0	0	0.04	RP11-431K24.1	chr1	lncRNA	--
ENSG00000076321.11	661.606	1.4021	0.307497	4.55972	5.12228e-06	4.47883e-05	2.38	2.01	2.05	5.6	6.97	4.99	KLHL20	chr1	protein_coding	kelch like family member 20
ENSG00000260641.1	14.4944	-6.23537	1.35412	-4.60473	4.13006e-06	3.6824e-05	0.09	0.16	0.13	0	0	0	RP11-1299A16.3	chr4	lncRNA	--
ENSG00000198756.12	20.6706	1.88759	0.639352	2.95235	0.0031537	0.0143541	0.04	0.02	0.03	0.08	0.16	0.08	COLGALT2	chr1	protein_coding	collagen beta(1-O)galactosyltransferase 2
ENSG00000226950.8	1748.05	2.43252	0.358788	6.77982	1.20322e-11	2.32515e-10	1.28	1.13	1.63	10.22	6.57	5.68	DANCR	chr4	lncRNA	differentiation antagonizing non-protein coding RNA
ENSG00000162706.13	1843.96	3.06917	0.46322	6.62573	3.45537e-11	6.2855e-10	2.14	1.41	4.14	13.59	24.53	28.05	CADM3	chr1	protein_coding	cell adhesion molecule 3
ENSG00000198440.9	73.7828	9.76241	1.26869	7.6949	1.41605e-14	3.73905e-13	0	0	0	0.47	0.32	0.62	ZNF583	chr19	protein_coding	zinc finger protein 583
ENSG00000151702.17	684.272	-7.0523	0.434244	-16.2404	2.61168e-59	1.07454e-56	4.49	4.62	3.6	0.03	0.05	0.03	FLI1	chr11	protein_coding	Fli-1 proto-oncogene, ETS transcription factor
ENSG00000010671.16	4.14352	5.60355	1.61575	3.46808	0.000524182	0.00298633	0	0	0	0.04	0.05	0.05	BTK	chrX	protein_coding	Bruton tyrosine kinase
ENSG00000182870.13	9.78216	5.87129	1.67846	3.49802	0.000468719	0.00270548	0	0	0	0	0.02	0.18	GALNT9	chr12	protein_coding	polypeptide N-acetylgalactosaminyltransferase 9
ENSG00000006118.15	4209.96	-2.53755	0.403815	-6.28394	3.30104e-10	5.30534e-09	14.74	23.91	34.97	5.28	3.61	4.25	TMEM132A	chr11	protein_coding	transmembrane protein 132A
ENSG00000260018.1	50.1377	-1.47524	0.473678	-3.11444	0.00184293	0.00899563	3.83	2.2	4.67	1.27	1.33	1.34	RP11-505K9.1	chr16	lncRNA	--
ENSG00000284644.1	5.21825	5.91596	1.58545	3.73142	0.000190404	0.00121405	0	0	0	0.1	0.21	0.06	RP4-798C17.7	chr7	lncRNA	--
ENSG00000121900.19	253.74	-2.30107	0.45421	-5.0661	4.06053e-07	4.35891e-06	6.07	5.63	10.67	1.25	1.03	2.34	TMEM54	chr1	protein_coding	transmembrane protein 54
ENSG00000147180.17	80.7772	-9.69045	1.28429	-7.54539	4.50936e-14	1.1338e-12	1.09	0.93	0.39	0	0	0	ZNF711	chrX	protein_coding	zinc finger protein 711
ENSG00000115526.11	147.161	-10.5557	1.23739	-8.53062	1.45566e-17	5.11493e-16	1.68	1.48	1.76	0	0	0	CHST10	chr2	protein_coding	carbohydrate sulfotransferase 10
ENSG00000114251.15	23759.6	-6.49232	0.46512	-13.9584	2.79735e-44	5.916e-42	176.01	191.94	125.06	3.35	1.15	1.16	WNT5A	chr3	protein_coding	Wnt family member 5A
ENSG00000147912.13	183.04	1.80858	0.483754	3.73864	0.000185022	0.0011824	0.35	0.32	0.35	0.88	0.65	2.08	FBXO10	chr9	protein_coding	F-box protein 10
ENSG00000144161.13	1059.58	1.61627	0.337477	4.78927	1.6739e-06	1.5996e-05	2.34	1.94	1.7	5.33	8.35	5.22	ZC3H8	chr2	protein_coding	zinc finger CCCH-type containing 8
ENSG00000178860.9	796.723	-2.50601	0.43686	-5.73641	9.67066e-09	1.30571e-07	12.59	14.37	22.61	2.02	4.86	2.23	MSC	chr8	protein_coding	musculin
ENSG00000269707.2	46.1908	3.46216	0.536383	6.45464	1.08478e-10	1.86673e-09	0.03	0.05	0.07	0.53	0.61	0.62	RP11-13J10.1	chr2	lncRNA	--
ENSG00000139629.16	948.354	-10.8377	0.927888	-11.6799	1.614e-31	1.6305e-29	4.43	6.48	8.35	0	0.01	0.01	GALNT6	chr12	protein_coding	polypeptide N-acetylgalactosaminyltransferase 6
ENSG00000008513.16	2158.29	1.80922	0.353898	5.11227	3.18309e-07	3.46966e-06	2	2.74	3.35	8.14	9.68	11.5	ST3GAL1	chr8	protein_coding	ST3 beta-galactoside alpha-2,3-sialyltransferase 1
ENSG00000080947.15	37.0894	-1.33853	0.541411	-2.4723	0.0134248	0.0483435	0.2	0.25	0.12	0.11	0.07	0.06	CROCCP3	chr1	transcribed_unprocessed_pseudogene	CROCC pseudogene 3
ENSG00000236393.2	8.36036	-5.4338	1.43975	-3.77414	0.000160559	0.00103897	0.07	0.16	0.14	0	0	0.01	RP11-320G24.1	chrX	lncRNA	--
ENSG00000109118.14	2256.44	-1.53269	0.290424	-5.27743	1.31011e-07	1.51104e-06	7.32	6.65	6.66	2.25	2.4	2.68	PHF12	chr17	protein_coding	PHD finger protein 12
ENSG00000137509.12	2451.65	-1.18799	0.285312	-4.16381	3.12983e-05	0.000234986	3.73	3.62	3.59	1.78	1.56	1.61	PRCP	chr11	protein_coding	prolylcarboxypeptidase
ENSG00000101160.15	8734.62	-1.38212	0.3233	-4.27504	1.91101e-05	0.000150102	15.13	16.02	17.71	7.64	4.97	6.69	CTSZ	chr20	protein_coding	cathepsin Z
ENSG00000185862.7	601.08	-3.32107	0.563895	-5.88951	3.87331e-09	5.4918e-08	22.64	9.92	7.91	1.07	2.61	0.5	EVI2B	chr17	protein_coding	ecotropic viral integration site 2B
ENSG00000118197.14	979.542	-1.47472	0.450303	-3.27495	0.00105682	0.00557325	7.7	7.7	9.11	2.45	5.26	1.5	DDX59	chr1	protein_coding	DEAD-box helicase 59
ENSG00000249816.7	5.71946	3.5584	1.41907	2.50755	0.012157	0.0445436	0	0.01	0	0.05	0.01	0.01	LINC00964	chr8	lncRNA	long intergenic non-protein coding RNA 964
ENSG00000112367.12	387.401	1.4761	0.328686	4.49092	7.09147e-06	6.01247e-05	0.2	0.16	0.17	0.41	0.51	0.59	FIG4	chr6	protein_coding	FIG4 phosphoinositide 5-phosphatase
ENSG00000269386.5	64.6556	-1.51293	0.529399	-2.85781	0.0042657	0.0185989	1.4	1.61	3.2	0.39	0.9	0.95	RAB11B-AS1	chr19	lncRNA	RAB11B antisense RNA 1
ENSG00000242861.1	40.9416	-1.96383	0.499527	-3.93139	8.44572e-05	0.000578795	4.19	4.8	4.97	1.02	1.87	0.91	RP11-285F7.2	chr1	lncRNA	--
ENSG00000083067.24	70.8331	2.91005	0.480002	6.06258	1.33958e-09	1.99957e-08	0.02	0.02	0.02	0.14	0.24	0.11	TRPM3	chr9	protein_coding	transient receptor potential cation channel subfamily M member 3
ENSG00000173276.14	2356.34	1.33041	0.374403	3.55342	0.000380258	0.00224964	3.98	4.69	3.79	9.6	15.81	7.18	ZBTB21	chr21	protein_coding	zinc finger and BTB domain containing 21
ENSG00000248964.7	33.2412	-3.30575	0.656967	-5.03183	4.85814e-07	5.13235e-06	0.49	0.44	0.57	0.04	0.11	0.01	RP11-94H18.1	chr8	lncRNA	--
ENSG00000168811.7	58.28	4.17071	0.562886	7.4095	1.26773e-13	3.02292e-12	0.04	0.11	0.08	1.05	1.92	1.41	IL12A	chr3	protein_coding	interleukin 12A
ENSG00000175701.11	483.59	1.97405	0.392434	5.03029	4.89751e-07	5.16911e-06	2.48	1.66	3.08	6.59	10.21	12.22	MTLN	chr2	protein_coding	mitoregulin
ENSG00000161956.13	3719.27	-1.11957	0.318703	-3.5129	0.000443241	0.00257248	32.58	30.06	42.97	14.35	17.34	18.34	SENP3	chr17	protein_coding	SUMO specific peptidase 3
ENSG00000163348.4	2286.72	1.18529	0.385809	3.07221	0.00212481	0.0101826	9.49	8.21	10.98	14.47	20.25	32.04	PYGO2	chr1	protein_coding	pygopus family PHD finger 2
ENSG00000101938.15	307.729	-10.6574	1.23087	-8.65843	4.7829e-18	1.7685e-16	4.57	3.61	3.66	0.01	0	0	CHRDL1	chrX	protein_coding	chordin like 1
ENSG00000139304.16	5.56119	-3.92538	1.52292	-2.57753	0.00995083	0.0376048	0.05	0.01	0.01	0	0	0	PTPRQ	chr12	protein_coding	protein tyrosine phosphatase receptor type Q
ENSG00000110931.19	2341.45	1.40922	0.326946	4.31026	1.6306e-05	0.000129926	3.96	4.52	4.9	11.21	10.44	14.94	CAMKK2	chr12	protein_coding	calcium/calmodulin dependent protein kinase kinase 2
ENSG00000143367.16	686.466	1.46898	0.481043	3.05373	0.00226013	0.0107356	1.09	2.43	3.46	5.11	10.04	5.1	TUFT1	chr1	protein_coding	tuftelin 1
ENSG00000267121.6	76.7712	-2.85316	0.625377	-4.5623	5.05959e-06	4.42915e-05	0.43	0.5	1.66	0.06	0.17	0.15	FMNL1-DT	chr17	lncRNA	FMNL1 divergent transcript
ENSG00000094975.14	1254.42	1.10002	0.380345	2.89216	0.00382607	0.0169965	3.15	2.83	1.64	5.84	7.06	3.96	SUCO	chr1	protein_coding	SUN domain containing ossification factor
ENSG00000183323.13	410.808	1.04401	0.363128	2.87505	0.00403959	0.0177809	1.17	0.81	0.57	1.88	1.95	1.55	CCDC125	chr5	protein_coding	coiled-coil domain containing 125
ENSG00000174004.6	6.97914	-5.16092	1.45929	-3.5366	0.000405314	0.00237797	0.11	0.09	0.16	0.01	0	0	NRROS	chr3	protein_coding	negative regulator of reactive oxygen species
ENSG00000229656.7	38.3481	-2.39989	0.606399	-3.95761	7.57021e-05	0.000522116	0.23	0.37	0.72	0.09	0.12	0.06	ITGB1-DT	chr10	lncRNA	ITGB1 divergent transcript
ENSG00000214212.9	19.4577	-3.97897	0.931208	-4.27292	1.92933e-05	0.000151383	0.31	0.27	1.19	0.02	0.02	0.07	C19orf38	chr19	protein_coding	chromosome 19 open reading frame 38
ENSG00000131174.7	6873.63	-1.00027	0.311474	-3.21141	0.00132088	0.00676362	84.04	58.73	85.91	44.53	35.73	36.97	COX7B	chrX	protein_coding	cytochrome c oxidase subunit 7B
ENSG00000143546.10	31.4296	-2.01947	0.622333	-3.24501	0.00117448	0.00610553	0.83	1.19	2.2	0.2	0.34	0.52	S100A8	chr1	protein_coding	S100 calcium binding protein A8
ENSG00000260992.1	17.6156	-1.9999	0.764535	-2.61583	0.00890103	0.0343966	0.7	1.01	0.87	0.06	0.52	0.13	DOCK9-DT	chr13	lncRNA	DOCK9 divergent transcript
ENSG00000159753.14	242.131	1.55829	0.626014	2.48922	0.0128023	0.0465388	0.33	0.29	0.59	1.05	0.27	2.3	CARMIL2	chr16	protein_coding	capping protein regulator and myosin 1 linker 2
ENSG00000092969.12	7455.52	-3.72103	0.483628	-7.69398	1.42631e-14	3.75301e-13	32.97	70.01	67.17	5.17	6.46	1.94	TGFB2	chr1	protein_coding	transforming growth factor beta 2
ENSG00000163017.14	40.7133	-4.53011	0.754077	-6.00749	1.88418e-09	2.77044e-08	0.7	0.43	0.42	0.06	0	0.01	ACTG2	chr2	protein_coding	actin gamma 2, smooth muscle
ENSG00000237422.2	3.78931	-4.21939	1.60736	-2.62505	0.00866359	0.0336853	0.04	0.04	0.04	0	0.01	0	RP11-305L7.3	chr9	lncRNA	--
ENSG00000102309.15	489.827	-1.43313	0.336305	-4.26138	2.03166e-05	0.000158642	3.78	3.94	4.6	1.87	1.22	1.6	PIN4	chrX	protein_coding	peptidylprolyl cis/trans isomerase, NIMA-interacting 4
ENSG00000224032.7	721.431	1.21522	0.42304	2.87259	0.00407118	0.0179026	2.74	2.87	2.74	4.92	11.18	4.07	EPB41L4A-AS1	chr5	lncRNA	EPB41L4A antisense RNA 1
ENSG00000178199.14	29.0389	-3.28078	0.733	-4.47582	7.61176e-06	6.41275e-05	0.26	0.16	0.18	0.05	0.01	0.01	ZC3H12D	chr6	protein_coding	zinc finger CCCH-type containing 12D
ENSG00000140859.16	3992.46	-1.14063	0.384629	-2.96553	0.00302159	0.01383	10.92	12.93	18.99	6.75	8.95	4.5	KIFC3	chr16	protein_coding	kinesin family member C3
ENSG00000229267.3	38.7118	-1.43979	0.574418	-2.50653	0.0121924	0.0446363	0.81	0.54	0.33	0.35	0.15	0.13	SNHG31	chr2	lncRNA	small nucleolar RNA host gene 31
ENSG00000156299.13	301.314	-6.95426	0.530246	-13.1152	2.69589e-39	4.12198e-37	2.12	1.42	1.37	0.01	0.01	0.01	TIAM1	chr21	protein_coding	TIAM Rac1 associated GEF 1
ENSG00000133247.14	92.193	-1.37327	0.506539	-2.71108	0.00670645	0.0271268	0.53	0.59	0.96	0.28	0.44	0.13	KMT5C	chr19	protein_coding	lysine methyltransferase 5C
ENSG00000186001.14	1059.28	1.56748	0.345753	4.53352	5.8009e-06	5.01791e-05	1.22	1.02	0.95	2.99	4.41	2.36	LRCH3	chr3	protein_coding	leucine rich repeats and calponin homology domain containing 3
ENSG00000255583.2	3.0784	-4.97705	1.72533	-2.8847	0.00391785	0.0173361	0.04	0.05	0.06	0	0	0	RP11-415I12.2	chr12	transcribed_unprocessed_pseudogene	--
ENSG00000163888.4	167.325	-1.46674	0.515069	-2.84765	0.00440428	0.0190855	3.25	3.57	5.89	1.52	0.63	2.51	CAMK2N2	chr3	protein_coding	calcium/calmodulin dependent protein kinase II inhibitor 2
ENSG00000136010.14	1783.55	-7.03092	0.378647	-18.5686	5.77245e-77	6.22023e-74	7.52	10.21	10.14	0.08	0.06	0.08	ALDH1L2	chr12	protein_coding	aldehyde dehydrogenase 1 family member L2
ENSG00000182871.16	1267.79	2.88463	0.379689	7.59733	3.02293e-14	7.76457e-13	0.79	0.89	1	9.99	5.44	5.03	COL18A1	chr21	protein_coding	collagen type XVIII alpha 1 chain
ENSG00000088826.18	3441.1	-1.55423	0.546206	-2.84551	0.00443408	0.0191889	32.97	34.94	62.68	5.76	30.1	10.53	SMOX	chr20	protein_coding	spermine oxidase
ENSG00000070159.14	1079.28	-1.86407	0.387422	-4.81148	1.49818e-06	1.44573e-05	4.09	4.07	4.57	1.53	0.68	1.38	PTPN3	chr9	protein_coding	protein tyrosine phosphatase non-receptor type 3
ENSG00000138190.17	606.849	2.00409	0.437264	4.58324	4.57835e-06	4.0407e-05	1.35	0.94	0.54	5.24	4.08	2.33	EXOC6	chr10	protein_coding	exocyst complex component 6
ENSG00000228701.2	8.32253	-2.88984	1.02143	-2.82921	0.00466629	0.0200497	0.49	0.42	0.21	0.1	0	0.04	TNKS2-AS1	chr10	lncRNA	TNKS2 antisense RNA 1 (head to head)
ENSG00000160336.17	588.921	1.21401	0.41136	2.95122	0.00316518	0.014397	1.87	1.7	1.18	2.96	2.66	5.62	ZNF761	chr19	protein_coding	zinc finger protein 761
ENSG00000180176.15	7.72836	-6.30429	1.46823	-4.2938	1.75643e-05	0.00013907	0.18	0.12	0.07	0	0	0	TH	chr11	protein_coding	tyrosine hydroxylase
ENSG00000180066.10	15.2362	-5.48013	1.25698	-4.35976	1.30203e-05	0.000105265	0.2	0.29	0.61	0	0	0.02	LINC02870	chr10	lncRNA	long intergenic non-protein coding RNA 2870
ENSG00000113763.12	6.39327	-4.05793	1.32384	-3.06527	0.0021747	0.0103756	0.07	0.08	0.06	0.01	0.01	0	UNC5A	chr5	protein_coding	unc-5 netrin receptor A
ENSG00000178773.15	1124.99	1.48119	0.414892	3.57007	0.000356888	0.00212695	3.7	4.76	6.05	10.9	9.91	20.82	CPNE7	chr16	protein_coding	copine 7
ENSG00000112419.14	2975.48	1.08246	0.365778	2.95934	0.00308301	0.0140827	4.26	5.38	3.08	11.61	9.39	6.95	PHACTR2	chr6	protein_coding	phosphatase and actin regulator 2
ENSG00000062598.18	875.754	-1.02553	0.39769	-2.57873	0.00991648	0.0375063	4.31	3.66	5.42	2.22	1.38	3.12	ELMO2	chr20	protein_coding	engulfment and cell motility 2
ENSG00000125430.9	859.129	-2.36505	0.339726	-6.96163	3.3636e-12	6.84998e-11	5.52	7.78	6.72	1.33	1.14	1.54	HS3ST3B1	chr17	protein_coding	heparan sulfate-glucosamine 3-sulfotransferase 3B1
ENSG00000008516.18	33.7824	-2.41692	0.575013	-4.20324	2.63123e-05	0.000201224	0.22	0.25	0.43	0.05	0.04	0.08	MMP25	chr16	protein_coding	matrix metallopeptidase 25
ENSG00000137868.19	2226.08	-12.0876	0.935414	-12.9222	3.37457e-38	4.86389e-36	9.42	14.87	18.99	0	0	0.01	STRA6	chr15	protein_coding	signaling receptor and transporter of retinol STRA6
ENSG00000187601.5	145.554	5.31913	0.595921	8.9259	4.42091e-19	1.81892e-17	0.14	0.09	0.15	6.65	1.87	6.63	MAGEH1	chrX	protein_coding	MAGE family member H1
ENSG00000104687.14	2340	1.2101	0.410535	2.94761	0.00320236	0.0145368	12.97	8.55	8.16	21.78	13.97	33.95	GSR	chr8	protein_coding	glutathione-disulfide reductase
ENSG00000164930.12	2302.15	1.28496	0.385709	3.33143	0.000864011	0.00466495	9.58	9.31	5.89	23.5	26.36	12.67	FZD6	chr8	protein_coding	frizzled class receptor 6
ENSG00000231711.2	85.6275	-3.29148	0.492799	-6.67915	2.40325e-11	4.47599e-10	0.99	0.41	0.98	0.08	0.09	0.09	LINC00899	chr22	lncRNA	long intergenic non-protein coding RNA 899
ENSG00000134884.15	3797.46	-1.23375	0.314206	-3.92655	8.61737e-05	0.00058931	26.55	25.3	17.46	10.45	10.37	9.54	ARGLU1	chr13	protein_coding	arginine and glutamate rich 1
ENSG00000153029.16	383.481	1.72289	0.388127	4.43897	9.03894e-06	7.51994e-05	0.64	0.42	0.37	1.1	2.15	1.58	MR1	chr1	protein_coding	major histocompatibility complex, class I-related
ENSG00000123240.17	3595.31	-1.07102	0.327959	-3.2657	0.00109192	0.0057383	22.96	25.32	22.82	8.63	14.35	12	OPTN	chr10	protein_coding	optineurin
ENSG00000169860.7	110.653	-1.08908	0.428212	-2.54333	0.0109801	0.0408197	0.89	0.51	0.41	0.32	0.34	0.22	P2RY1	chr3	protein_coding	purinergic receptor P2Y1
ENSG00000124222.22	5748.75	-1.52381	0.317486	-4.7996	1.58985e-06	1.52768e-05	42.45	42	41.21	13.01	19.62	12.58	STX16	chr20	protein_coding	syntaxin 16
ENSG00000186094.17	2.50526	4.85459	1.86333	2.60533	0.00917853	0.0352573	0	0	0	0.01	0.03	0.01	AGBL4	chr1	protein_coding	AGBL carboxypeptidase 4
ENSG00000080031.10	316.321	1.53718	0.559427	2.74778	0.00600003	0.0247538	0.56	0.86	1.36	1.04	5.22	2.19	PTPRH	chr19	protein_coding	protein tyrosine phosphatase receptor type H
ENSG00000276116.2	34.8759	-3.47483	0.663103	-5.24026	1.60352e-07	1.82802e-06	0.51	1.02	1.61	0.1	0.08	0.11	FUT8-AS1	chr14	lncRNA	FUT8 antisense RNA 1
ENSG00000166263.13	427.467	1.97311	0.421011	4.68659	2.77792e-06	2.54294e-05	0.41	0.16	0.16	1.07	1.04	0.82	STXBP4	chr17	protein_coding	syntaxin binding protein 4
ENSG00000197857.15	121.299	2.12048	0.374957	5.65526	1.55608e-08	2.05321e-07	0.23	0.14	0.2	0.79	0.94	0.78	ZNF44	chr19	protein_coding	zinc finger protein 44
ENSG00000161149.12	12.7915	-5.2189	1.23858	-4.21363	2.51295e-05	0.000192961	0.39	0.3	0.21	0	0	0.02	TUBA3FP	chr22	lncRNA	tubulin alpha 3f pseudogene
ENSG00000135722.9	102.674	-1.04432	0.383842	-2.7207	0.0065144	0.0265038	1.07	0.95	1.31	0.48	0.52	0.66	FBXL8	chr16	protein_coding	F-box and leucine rich repeat protein 8
ENSG00000183578.8	845.583	1.63804	0.51117	3.20448	0.00135304	0.00690684	3.22	4.62	4.11	13.5	4.36	20.26	TNFAIP8L3	chr15	protein_coding	TNF alpha induced protein 8 like 3
ENSG00000234546.4	4.90119	3.85838	1.50324	2.56671	0.0102669	0.0385674	0	0	0.02	0.07	0.22	0.05	LNCTAM34A	chr1	lncRNA	long non coding transcriptional activator of miR34a
ENSG00000162814.11	73.7467	-1.67768	0.490362	-3.42132	0.00062319	0.00348546	0.47	0.5	0.32	0.07	0.16	0.19	SPATA17	chr1	protein_coding	spermatogenesis associated 17
ENSG00000239569.3	54.8933	-2.16407	0.5441	-3.97734	6.969e-05	0.000483451	2.33	1.99	4.83	0.9	0.83	0.4	KMT2E-AS1	chr7	lncRNA	KMT2E antisense RNA 1
ENSG00000254510.2	21.2503	-3.74682	0.957391	-3.91357	9.09397e-05	0.00061891	0.13	0.73	1.28	0.11	0	0.05	RP11-867G23.10	chr11	lncRNA	--
ENSG00000226278.1	51.0824	-9.02894	1.26079	-7.16132	7.99013e-13	1.75202e-11	10.89	8.24	10.39	0	0	0	PSPHP1	chr7	unprocessed_pseudogene	phosphoserine phosphatase pseudogene 1
ENSG00000177138.17	9.1527	-3.57119	1.09235	-3.26927	0.00107825	0.00567831	0.03	0.06	0.08	0.01	0.01	0	FAM9B	chrX	protein_coding	family with sequence similarity 9 member B
ENSG00000189013.14	13.8063	2.4209	0.876459	2.76214	0.00574241	0.0239089	0.03	0.01	0.15	0.26	0.27	0.5	KIR2DL4	chr19	protein_coding	killer cell immunoglobulin like receptor, two Ig domains and long cytoplasmic tail 4
ENSG00000288683.1	25.637	3.43749	0.855288	4.0191	5.84203e-05	0.00041364	0.06	0.02	0.03	0.25	0.09	0.9	AC008079.12	chr22	protein_coding	--
ENSG00000148468.17	1623.24	1.53316	0.383075	4.00224	6.27451e-05	0.000440676	4.75	4.98	5.24	18.09	8.61	17.75	FAM171A1	chr10	protein_coding	family with sequence similarity 171 member A1
ENSG00000132561.14	35.0417	-3.81187	0.695086	-5.48403	4.15747e-08	5.15504e-07	0.41	0.17	0.14	0.03	0.01	0.02	MATN2	chr8	protein_coding	matrilin 2
ENSG00000021776.11	5677.86	-1.05934	0.331565	-3.19499	0.00139838	0.00711899	15.63	14.79	12.55	8.83	5.33	7.02	AQR	chr15	protein_coding	aquarius intron-binding spliceosomal factor
ENSG00000205710.4	108.454	-5.22667	0.702443	-7.44071	1.00146e-13	2.43155e-12	0.52	1.11	2.99	0.04	0.02	0.06	C17orf107	chr17	protein_coding	chromosome 17 open reading frame 107
ENSG00000076770.15	230.296	-7.74414	0.804004	-9.63197	5.85957e-22	3.06227e-20	1.46	0.92	0.33	0.01	0.01	0	MBNL3	chrX	protein_coding	muscleblind like splicing regulator 3
ENSG00000285897.1	176.554	-1.10416	0.416991	-2.64791	0.00809906	0.0318848	1.09	0.96	1.05	0.42	0.78	0.3	RP5-1171I10.8	chr17	protein_coding	--
ENSG00000110675.13	126.522	4.60459	0.604588	7.61608	2.61499e-14	6.73971e-13	0.01	0.07	0.04	0.57	1.72	0.94	ELMOD1	chr11	protein_coding	ELMO domain containing 1
ENSG00000162433.15	1018.64	-4.75894	0.484863	-9.81503	9.70116e-23	5.31543e-21	8.11	8.01	3.38	0.28	0.12	0.34	AK4	chr1	protein_coding	adenylate kinase 4
ENSG00000189001.11	43.6968	-2.93187	0.698378	-4.19811	2.6915e-05	0.000205625	0.41	0.78	1.72	0.11	0.04	0.22	SBSN	chr19	protein_coding	suprabasin
ENSG00000185567.7	6816.46	2.95693	0.344115	8.59284	8.48449e-18	3.04755e-16	2.11	1.86	2.25	15.65	12.27	21.59	AHNAK2	chr14	protein_coding	AHNAK nucleoprotein 2
ENSG00000179152.20	1092.66	1.38805	0.376836	3.68343	0.000230116	0.00143729	2.36	1.62	1.24	4.12	6.39	3.56	TCAIM	chr3	protein_coding	T cell activation inhibitor, mitochondrial
ENSG00000141522.12	17298.5	-1.16683	0.360941	-3.23276	0.00122601	0.00634136	167.58	184.63	271.65	104.61	71.4	110.1	ARHGDIA	chr17	protein_coding	Rho GDP dissociation inhibitor alpha
ENSG00000164761.9	18.9976	-7.60111	1.33076	-5.71187	1.11741e-08	1.49887e-07	0.44	0.24	0.47	0	0	0	TNFRSF11B	chr8	protein_coding	TNF receptor superfamily member 11b
ENSG00000108953.17	28610.9	-1.32964	0.283175	-4.69546	2.66008e-06	2.44596e-05	283.03	256.78	294.87	112.15	109.64	119.78	YWHAE	chr17	protein_coding	tyrosine 3-monooxygenase/tryptophan 5-monooxygenase activation protein epsilon
ENSG00000280208.1	9.03604	-5.54665	1.41405	-3.92253	8.76252e-05	0.000598331	0.18	0.27	0.33	0	0	0.01	GGT4P	chr13	unprocessed_pseudogene	gamma-glutamyltransferase 4 pseudogene
ENSG00000091129.21	1785.79	3.61471	0.384436	9.40262	5.3219e-21	2.59546e-19	0.95	0.82	0.69	12.89	12.49	5.85	NRCAM	chr7	protein_coding	neuronal cell adhesion molecule
ENSG00000142973.14	341.027	11.9678	1.30483	9.17197	4.6445e-20	2.0812e-18	0	0	0	2.6	2.98	9.48	CYP4B1	chr1	protein_coding	cytochrome P450 family 4 subfamily B member 1
ENSG00000204442.4	354.069	-8.97771	0.807508	-11.1178	1.02773e-28	9.01415e-27	2.09	2.12	1.52	0	0.01	0	FAM155A	chr13	protein_coding	--
ENSG00000170549.4	9.44717	-3.66889	1.02062	-3.59479	0.000324658	0.00195755	0.17	0.21	0.25	0.01	0.02	0.02	IRX1	chr5	protein_coding	iroquois homeobox 1
ENSG00000099937.11	66.2678	-8.43819	1.31978	-6.39364	1.61985e-10	2.71121e-09	0.49	1.72	2.01	0	0.02	0	SERPIND1	chr22	protein_coding	serpin family D member 1
ENSG00000099822.3	31.956	3.50559	0.726019	4.82851	1.37556e-06	1.33709e-05	0.01	0.04	0.06	0.35	0.24	0.73	HCN2	chr19	protein_coding	hyperpolarization activated cyclic nucleotide gated potassium and sodium channel 2
ENSG00000247240.8	157.316	-1.61794	0.367072	-4.40768	1.04483e-05	8.59135e-05	2.14	1.43	1.57	0.7	0.48	0.53	UBL7-AS1	chr15	lncRNA	--
ENSG00000125841.13	164.708	1.65964	0.36374	4.5627	5.04998e-06	4.42411e-05	0.57	0.61	0.84	1.97	2.22	2.4	NRSN2	chr20	protein_coding	neurensin 2
ENSG00000171862.11	2773.45	5.22717	0.443412	11.7885	4.47312e-32	4.62202e-30	0.43	0.27	0.29	11.09	20.65	6.39	PTEN	chr10	protein_coding	phosphatase and tensin homolog
ENSG00000174684.7	809.879	-1.60474	0.439998	-3.64714	0.000265174	0.00163416	19.71	10.94	15.4	6.47	2.45	6.43	B4GAT1	chr11	protein_coding	beta-1,4-glucuronyltransferase 1
ENSG00000122877.17	33.6478	-2.25324	0.783695	-2.87516	0.00403827	0.0177786	0.06	0.37	0.58	0.02	0.12	0.08	EGR2	chr10	protein_coding	early growth response 2
ENSG00000116761.12	985.004	3.6854	0.7319	5.03539	4.76875e-07	5.04396e-06	1.26	1.24	1.92	1.44	40.44	17.22	CTH	chr1	protein_coding	cystathionine gamma-lyase
ENSG00000167232.14	830.595	-8.25416	0.518571	-15.9171	4.8195e-57	1.67785e-54	4.66	4.49	2.93	0.01	0.01	0.02	ZNF91	chr19	protein_coding	zinc finger protein 91
ENSG00000171621.14	535.347	-1.58485	0.450088	-3.52119	0.000429615	0.00250303	5.03	6.44	6.26	0.95	2.06	3.07	SPSB1	chr1	protein_coding	splA/ryanodine receptor domain and SOCS box containing 1
ENSG00000154917.11	182.73	3.23983	0.407982	7.94111	2.00388e-15	5.76184e-14	0.17	0.11	0.16	1.42	0.99	1.79	RAB6B	chr3	protein_coding	RAB6B, member RAS oncogene family
ENSG00000221869.5	1135.24	1.61193	0.611946	2.6341	0.00843614	0.0329424	14.71	5.54	13.74	13.04	77.51	16.63	CEBPD	chr8	protein_coding	CCAAT enhancer binding protein delta
ENSG00000231327.1	8.64574	-4.61913	1.28494	-3.59481	0.000324632	0.00195755	0.5	0.5	0.88	0.04	0	0.03	LINC01816	chr2	lncRNA	long intergenic non-protein coding RNA 1816
ENSG00000149311.20	3811.45	-1.02284	0.309884	-3.3007	0.000964431	0.00514841	3.77	3.49	2.55	1.54	1.75	1.68	ATM	chr11	protein_coding	ATM serine/threonine kinase
ENSG00000237757.2	4.80038	4.7942	1.56387	3.0656	0.00217236	0.0103688	0	0.02	0	0.19	0.26	0.1	EEF1A1P30	chrX	processed_pseudogene	eukaryotic translation elongation factor 1 alpha 1 pseudogene 30
ENSG00000115604.12	2039.14	1.62414	0.481857	3.37058	0.000750107	0.00410599	6.06	4.93	5.74	6.17	27.2	19.72	IL18R1	chr2	protein_coding	interleukin 18 receptor 1
ENSG00000242242.6	118.942	2.87802	0.457864	6.28576	3.26251e-10	5.25088e-09	0.15	0.15	0.35	1.65	2.01	1.33	NECTIN3-AS1	chr3	lncRNA	NECTIN3 antisense RNA 1
ENSG00000128284.19	60.8622	4.99866	0.665541	7.51067	5.88251e-14	1.46441e-12	0.01	0.01	0.03	0.5	0.29	0.75	APOL3	chr22	protein_coding	apolipoprotein L3
ENSG00000287252.1	43.4659	-7.8288	1.29268	-6.05625	1.39329e-09	2.07154e-08	1.28	0.51	0.62	0	0	0.01	RP1-97D16.9	chr6	lncRNA	--
ENSG00000198805.12	2818.63	1.31923	0.495922	2.66016	0.00781041	0.0309043	8.85	8.92	11.51	24.85	9.07	40.64	PNP	chr14	protein_coding	purine nucleoside phosphorylase
ENSG00000106080.11	1965.35	1.29529	0.339513	3.81515	0.000136101	0.000895036	5.84	6.3	3.84	14.16	11.71	14.51	FKBP14	chr7	protein_coding	FKBP prolyl isomerase 14
ENSG00000251281.1	11.1744	2.64527	0.831464	3.18146	0.00146537	0.00741998	0.06	0.2	0.28	1.13	1.44	0.95	CTD-2066L21.2	chr5	lncRNA	--
ENSG00000234498.3	34.3995	-1.68867	0.528761	-3.19363	0.00140494	0.00714758	1.93	1.54	2.99	0.58	0.88	0.63	RPL13AP20	chr12	processed_pseudogene	ribosomal protein L13a pseudogene 20
ENSG00000115616.3	339.305	6.44155	0.522121	12.3373	5.70508e-35	7.05466e-33	0.05	0.03	0.02	2.98	1.6	3.77	SLC9A2	chr2	protein_coding	solute carrier family 9 member A2
ENSG00000162643.13	19.7488	3.45234	0.845756	4.08195	4.46588e-05	0.000322973	0.01	0.05	0	0.36	0.18	0.18	DNAI3	chr1	protein_coding	dynein axonemal intermediate chain 3
ENSG00000257599.3	51.7587	-1.35697	0.474389	-2.86046	0.00423021	0.0184762	0.27	0.25	0.28	0.15	0.12	0.06	OVCH1-AS1	chr12	lncRNA	OVCH1 antisense RNA 1
ENSG00000168781.22	447.487	-1.12314	0.350639	-3.20311	0.00135951	0.00693621	1.72	1.6	2.39	0.75	0.87	1.08	PPIP5K1	chr15	protein_coding	diphosphoinositol pentakisphosphate kinase 1
ENSG00000268107.6	57.6575	2.23674	0.678588	3.29617	0.000980138	0.00521947	0.23	0.2	0.24	0.35	2.46	0.5	AC003005.4	chr19	protein_coding	--
ENSG00000180353.11	17.6059	-2.01145	0.714654	-2.81457	0.00488421	0.0208577	0.09	0.12	0.21	0.02	0.03	0.05	HCLS1	chr3	protein_coding	hematopoietic cell-specific Lyn substrate 1
ENSG00000167371.21	58.2412	-2.32959	0.46253	-5.03661	4.73849e-07	5.01531e-06	0.68	0.54	0.73	0.16	0.08	0.15	PRRT2	chr16	protein_coding	proline rich transmembrane protein 2
ENSG00000262786.1	2.59741	-4.73318	1.80818	-2.61765	0.00885371	0.0342597	0.07	0.09	0.05	0	0	0	RP11-214O1.1	chr17	lncRNA	--
ENSG00000110436.13	7.88003	-4.38451	1.28961	-3.39987	0.000674173	0.00373827	0.01	0.02	0.01	0	0	0	SLC1A2	chr11	protein_coding	solute carrier family 1 member 2
ENSG00000232814.2	2.45212	-4.64962	1.83157	-2.53859	0.01113	0.0412955	0.24	0.27	0.17	0	0	0	COL4A2-AS1	chr13	lncRNA	COL4A2 antisense RNA 1
ENSG00000115112.8	64.2801	-1.07978	0.435787	-2.47778	0.0132202	0.0477588	0.33	0.21	0.17	0.12	0.1	0.12	TFCP2L1	chr2	protein_coding	transcription factor CP2 like 1
ENSG00000259580.1	127.114	-1.92406	0.540008	-3.56301	0.000366622	0.0021775	6.04	16.81	24.11	5.9	3.02	3.94	RP11-37C7.1	chr15	lncRNA	--
ENSG00000145242.14	20.8085	-4.55631	0.872431	-5.22254	1.76481e-07	2.00079e-06	0.1	0.1	0.1	0.01	0	0	EPHA5	chr4	protein_coding	EPH receptor A5
ENSG00000052850.8	474.849	-7.71416	0.549466	-14.0394	8.95119e-45	1.94766e-42	5.29	4	3.18	0.01	0.03	0.03	ALX4	chr11	protein_coding	ALX homeobox 4
ENSG00000260289.2	82.562	9.91915	1.24987	7.93611	2.08615e-15	5.98321e-14	0	0	0	1.72	1.76	1.3	CTD-2535I10.1	chr16	lncRNA	--
ENSG00000079215.15	817.83	2.39002	0.364163	6.56304	5.27206e-11	9.43841e-10	0.34	0.19	0.4	1.95	1.56	1.5	SLC1A3	chr5	protein_coding	solute carrier family 1 member 3
ENSG00000104325.7	1240.04	1.0148	0.324163	3.13052	0.00174499	0.00860454	4.57	3.7	3.98	8.6	10.64	6.31	DECR1	chr8	protein_coding	2,4-dienoyl-CoA reductase 1
ENSG00000125462.19	6.74069	-5.09237	1.48474	-3.4298	0.00060403	0.00339255	0.02	0.02	0.04	0	0	0	MIR9-1HG	chr1	lncRNA	MIR9-1 host gene
ENSG00000168917.9	514.052	-1.35942	0.326827	-4.15944	3.19031e-05	0.000238973	4.56	4.91	3.49	1.74	1.98	1.51	SLC35G2	chr3	protein_coding	solute carrier family 35 member G2
ENSG00000213047.13	452.462	1.57205	0.60164	2.61294	0.00897675	0.0346351	0.68	0.41	0.21	1.2	2.47	0.35	DENND1B	chr1	protein_coding	DENN domain containing 1B
ENSG00000188352.12	1506.07	-4.37787	0.451374	-9.69899	3.04506e-22	1.60997e-20	7.83	5.44	8.34	0.61	0.26	0.2	FOCAD	chr9	protein_coding	focadhesin
ENSG00000196267.13	57.9237	3.05578	0.491189	6.22119	4.93384e-10	7.75332e-09	0.11	0.05	0.04	0.62	0.56	0.51	ZNF836	chr19	protein_coding	zinc finger protein 836
ENSG00000072657.10	240.833	6.04103	0.659411	9.16124	5.1302e-20	2.28526e-18	0.03	0.01	0	1.3	1.36	0.37	TRHDE	chr12	protein_coding	thyrotropin releasing hormone degrading enzyme
ENSG00000224046.2	31.8252	-1.64061	0.574377	-2.85633	0.00428573	0.0186719	1.21	1.17	1.57	0.39	0.76	0.21	AC005076.5	chr7	lncRNA	--
ENSG00000203709.12	40.7993	2.0558	0.486162	4.22862	2.35128e-05	0.000181656	0.03	0.02	0.02	0.11	0.09	0.1	MIR29B2CHG	chr1	lncRNA	MIR29B2 and MIR29C host gene
ENSG00000187957.8	3558.85	-2.13193	0.38246	-5.57425	2.48601e-08	3.19092e-07	30.71	41.09	38.37	11.37	9.68	5.12	DNER	chr2	protein_coding	delta/notch like EGF repeat containing
ENSG00000272162.1	14.2782	-3.5375	0.884738	-3.99836	6.37836e-05	0.000446446	0.31	0.37	0.57	0.03	0	0.07	RP11-637O19.3	chr6	protein_coding	--
ENSG00000172340.15	4710.84	-1.91283	0.325827	-5.87068	4.34006e-09	6.11527e-08	74.43	54.97	52.65	16.58	20.52	12.67	SUCLG2	chr3	protein_coding	succinate-CoA ligase GDP-forming subunit beta
ENSG00000234297.2	11.4942	-2.67072	0.820034	-3.25684	0.0011266	0.00589452	0.69	0.42	0.4	0.1	0.08	0.06	PSIP1P1	chr9	processed_pseudogene	PC4 and SFRS1 interacting protein 1 pseudogene 1
ENSG00000134072.11	372.784	2.29929	0.376459	6.10769	1.01086e-09	1.53832e-08	1.05	0.89	1.55	5.24	5.03	7.33	CAMK1	chr3	protein_coding	calcium/calmodulin dependent protein kinase I
ENSG00000265055.2	3.44094	-5.13503	1.70389	-3.01371	0.00258071	0.0120576	0.15	0.06	0.17	0	0	0	AC145343.2	chr17	lncRNA	--
ENSG00000130038.10	214.802	10.3372	1.23209	8.38997	4.86284e-17	1.61351e-15	0	0	0	0.92	0.9	0.85	CRACR2A	chr12	protein_coding	calcium release activated channel regulator 2A
ENSG00000170801.10	1395.04	1.56885	0.502917	3.11951	0.00181155	0.00886732	4.26	6.69	4.85	18.1	5.76	24.35	HTRA3	chr4	protein_coding	HtrA serine peptidase 3
ENSG00000107562.16	205.397	3.52219	0.701743	5.0192	5.18861e-07	5.456e-06	0.21	0.12	0.09	3.67	0.31	0.83	CXCL12	chr10	protein_coding	C-X-C motif chemokine ligand 12
ENSG00000261713.6	3.12534	5.20456	1.79678	2.8966	0.00377232	0.0167841	0	0	0	0.01	0.04	0.07	SSTR5-AS1	chr16	lncRNA	SSTR5 antisense RNA 1
ENSG00000116005.12	3086.12	-1.44061	0.426261	-3.37966	0.000725766	0.00399056	25.67	19.79	12.66	10.45	4.22	7.2	PCYOX1	chr2	protein_coding	prenylcysteine oxidase 1
ENSG00000107281.10	851.04	1.35815	0.452722	2.99997	0.00270008	0.0125385	3.46	3.14	6.59	7.67	9.41	17.54	NPDC1	chr9	protein_coding	neural proliferation, differentiation and control 1
ENSG00000158813.18	230.111	1.39038	0.38658	3.59661	0.000322388	0.00194646	0.52	0.29	0.57	1.01	1.55	1.14	EDA	chrX	protein_coding	ectodysplasin A
ENSG00000033050.9	1600.41	1.21375	0.378035	3.21067	0.00132425	0.0067736	4.24	4.29	5.51	9.49	8.09	15.77	ABCF2	chr7	protein_coding	ATP binding cassette subfamily F member 2
ENSG00000215271.9	283.451	1.22577	0.34944	3.5078	0.000451834	0.00261832	0.84	0.61	0.86	1.46	1.89	2.17	HOMEZ	chr14	protein_coding	homeobox and leucine zipper encoding
ENSG00000130021.15	178.763	-3.59299	0.383928	-9.35852	8.08617e-21	3.88497e-19	2.58	1.93	2	0.17	0.24	0.15	PUDP	chrX	protein_coding	pseudouridine 5'-phosphatase
ENSG00000165029.17	2274.45	-1.6742	0.600465	-2.78818	0.00530056	0.0223655	8.14	7.9	6.9	0.52	5.13	1.83	ABCA1	chr9	protein_coding	ATP binding cassette subfamily A member 1
ENSG00000117877.11	3413.46	1.73941	0.581936	2.989	0.00279888	0.0129389	5.58	12.98	17.99	33.16	15.54	76.9	POLR1G	chr19	protein_coding	RNA polymerase I subunit G
ENSG00000133019.12	122.615	5.52415	0.617187	8.95053	3.53795e-19	1.47169e-17	0.01	0.01	0.01	0.32	0.71	0.21	CHRM3	chr1	protein_coding	cholinergic receptor muscarinic 3
ENSG00000167110.18	3517.52	-1.27492	0.343842	-3.70787	0.000209013	0.00131711	14.46	17.31	21.76	5.85	8.44	8.57	GOLGA2	chr9	protein_coding	golgin A2
ENSG00000048028.11	1279.86	-1.66155	0.331444	-5.01305	5.35748e-07	5.62312e-06	10.72	7.25	7.75	2.99	2.19	3.11	USP28	chr11	protein_coding	ubiquitin specific peptidase 28
ENSG00000154553.16	1893.62	-3.49309	0.472534	-7.39225	1.44361e-13	3.40287e-12	5.57	6.94	16.35	0.85	0.63	1.16	PDLIM3	chr4	protein_coding	PDZ and LIM domain 3
ENSG00000110063.10	910.845	-1.31285	0.327098	-4.01362	5.97942e-05	0.000422311	3.98	3.7	4.71	1.61	1.44	2.07	DCPS	chr11	protein_coding	decapping enzyme, scavenger
ENSG00000198920.11	927.421	-1.30332	0.312337	-4.17278	3.00904e-05	0.000226821	5.88	5.52	6.46	2.08	3.01	2.39	KIAA0753	chr17	protein_coding	KIAA0753
ENSG00000248593.3	83.4663	-1.44248	0.520718	-2.77017	0.00560265	0.0234132	4.8	2.19	1.46	1.28	0.66	1.17	DSTNP2	chr12	transcribed_unprocessed_pseudogene	DSTN pseudogene 2
ENSG00000156395.14	5.61623	-5.84241	1.57442	-3.71082	0.000206585	0.00130545	0.09	0.04	0.02	0	0	0	SORCS3	chr10	protein_coding	sortilin related VPS10 domain containing receptor 3
ENSG00000134363.12	482.416	-9.73356	1.39677	-6.9686	3.20112e-12	6.55548e-11	1.96	6.09	17.96	0	0.03	0.01	FST	chr5	protein_coding	follistatin
ENSG00000213927.4	3.89509	-5.31475	1.7018	-3.12301	0.00179011	0.00878136	0.13	0.09	0.38	0	0	0	CCL27	chr9	protein_coding	C-C motif chemokine ligand 27
ENSG00000163235.16	687.41	-2.61008	0.534377	-4.88434	1.03774e-06	1.03361e-05	3.97	9.09	4.75	0.35	1.34	1.35	TGFA	chr2	protein_coding	transforming growth factor alpha
ENSG00000115884.11	1935.24	1.92705	0.442069	4.35916	1.30561e-05	0.000105517	7.5	4.73	4.67	32.25	10.57	22.6	SDC1	chr2	protein_coding	syndecan 1
ENSG00000105784.15	32.6972	2.48426	0.685771	3.62258	0.000291677	0.00177955	0.08	0.06	0.02	0.32	0.5	0.11	RUNDC3B	chr7	protein_coding	RUN domain containing 3B
ENSG00000123096.12	403.029	-6.47042	0.465767	-13.892	7.08547e-44	1.44448e-41	3.89	2.89	2.1	0.04	0.03	0.03	SSPN	chr12	protein_coding	sarcospan
ENSG00000172171.11	752.922	-1.26154	0.337741	-3.73522	0.000187554	0.00119655	13.86	8.8	7.8	4.23	4.75	4.03	TEFM	chr17	protein_coding	transcription elongation factor, mitochondrial
ENSG00000148082.10	374.524	-4.78005	0.485494	-9.84574	7.15099e-23	3.96617e-21	1.88	1.55	2.03	0.13	0.03	0.04	SHC3	chr9	protein_coding	SHC adaptor protein 3
ENSG00000162819.12	3749.73	-1.1829	0.412837	-2.86529	0.00416623	0.0182285	37.51	26.46	15.16	12.35	15.56	7.94	BROX	chr1	protein_coding	BRO1 domain and CAAX motif containing
ENSG00000174326.14	7.02379	-6.16525	1.52624	-4.03949	5.35668e-05	0.00038145	0.12	0.06	0.27	0	0	0	SLC16A11	chr17	protein_coding	solute carrier family 16 member 11
ENSG00000170423.13	6.94802	-5.15513	1.5084	-3.41761	0.000631736	0.0035289	0.05	0.08	0.19	0.01	0	0	KRT78	chr12	protein_coding	keratin 78
ENSG00000137642.13	400.821	5.99636	0.531082	11.2908	1.45672e-29	1.34e-27	0.02	0.02	0.01	1.39	1.39	0.4	SORL1	chr11	protein_coding	sortilin related receptor 1
ENSG00000171094.18	17.048	-6.46486	1.33367	-4.84744	1.25066e-06	1.22676e-05	0.08	0.14	0.12	0	0.01	0	ALK	chr2	protein_coding	ALK receptor tyrosine kinase
ENSG00000088305.18	191.001	-1.31502	0.446862	-2.94279	0.00325272	0.0147329	1.96	1.37	1.13	0.97	0.39	0.46	DNMT3B	chr20	protein_coding	DNA methyltransferase 3 beta
ENSG00000130164.14	4309.89	-1.76591	0.481688	-3.66609	0.000246285	0.00152815	13.11	13.25	39.11	6.97	4.78	8.05	LDLR	chr19	protein_coding	low density lipoprotein receptor
ENSG00000172967.8	244.891	11.4886	1.66643	6.89413	5.41952e-12	1.08338e-10	0	0	0	6.75	12.78	1.69	XKR3	chr22	protein_coding	XK related 3
ENSG00000204528.3	13.9797	6.3832	1.35944	4.69548	2.65987e-06	2.44596e-05	0.04	0	0	1.71	0.97	0.93	PSORS1C3	chr6	lncRNA	psoriasis susceptibility 1 candidate 3
ENSG00000142409.6	1107.87	1.30908	0.411738	3.17941	0.00147573	0.00746406	3.43	3.61	5.92	6.55	12.86	13.69	ZNF787	chr19	protein_coding	zinc finger protein 787
ENSG00000113205.5	13.1855	2.19075	0.805522	2.71967	0.00653473	0.0265627	0.08	0.01	0.02	0.18	0.21	0.11	PCDHB3	chr5	protein_coding	protocadherin beta 3
ENSG00000254166.3	27408.8	5.78543	0.565961	10.2223	1.5756e-24	9.98717e-23	0.7	1.12	1.46	20.65	124.67	44.03	CASC19	chr8	lncRNA	cancer susceptibility 19
ENSG00000110455.14	221.345	-2.32558	0.392135	-5.93056	3.01905e-09	4.33491e-08	1.41	1.41	1.93	0.23	0.3	0.43	ACCS	chr11	protein_coding	1-aminocyclopropane-1-carboxylate synthase homolog (inactive)
ENSG00000186431.19	328.798	10.9504	1.25505	8.72509	2.6598e-18	1.01024e-16	0	0.01	0	4.81	7.44	3.15	FCAR	chr19	protein_coding	Fc fragment of IgA receptor
ENSG00000138448.12	10806.9	-1.70635	0.446661	-3.82022	0.00013333	0.00087963	54.37	67.13	29.21	21.59	17.88	8.53	ITGAV	chr2	protein_coding	integrin subunit alpha V
ENSG00000138772.13	1060.94	-1.42832	0.335102	-4.26234	2.02293e-05	0.000158069	10.26	5.6	8.1	2.69	3.22	3.17	ANXA3	chr4	protein_coding	annexin A3
ENSG00000151612.18	1818.48	1.02718	0.411489	2.49625	0.0125513	0.0457365	1.93	1.25	1.55	2.81	5.23	1.92	ZNF827	chr4	protein_coding	zinc finger protein 827
ENSG00000197258.5	46.0987	1.14298	0.435518	2.62442	0.00867959	0.0337185	0.43	0.39	0.36	0.9	1.03	0.77	EIF4BP6	chr7	processed_pseudogene	eukaryotic translation initiation factor 4B pseudogene 6
ENSG00000180628.15	4108.61	1.24147	0.436756	2.84248	0.00447646	0.019339	9.9	8.34	3.93	19.96	23.51	10.64	PCGF5	chr10	protein_coding	polycomb group ring finger 5
ENSG00000287051.1	16.2967	1.94686	0.742845	2.62082	0.00877181	0.0339951	0.09	0.17	0.04	0.56	0.47	0.21	RP11-259K21.6	chr12	lncRNA	--
ENSG00000165300.8	88.9833	-4.67375	0.696589	-6.70948	1.95326e-11	3.67723e-10	0.33	0.11	0.16	0.01	0.02	0	SLITRK5	chr13	protein_coding	SLIT and NTRK like family member 5
ENSG00000105088.9	176.832	-4.4026	0.657431	-6.69667	2.13221e-11	3.9975e-10	1.31	3.12	5.77	0.09	0.06	0.33	OLFM2	chr19	protein_coding	olfactomedin 2
ENSG00000186792.17	421.002	-1.45464	0.355233	-4.0949	4.22342e-05	0.0003077	7.43	7.7	8.41	3.05	2.09	3.66	HYAL3	chr3	protein_coding	hyaluronidase 3
ENSG00000061918.14	21.5718	-4.53104	0.906925	-4.99604	5.85183e-07	6.10235e-06	0.45	0.12	0.24	0.01	0.02	0.01	GUCY1B1	chr4	protein_coding	guanylate cyclase 1 soluble subunit beta 1
ENSG00000285162.1	15.1186	-6.28699	1.35104	-4.65345	3.26434e-06	2.95712e-05	0.21	0.14	0.1	0	0.01	0	RP5-1189D6.2	chr7	protein_coding	--
ENSG00000151240.17	925.307	3.69035	0.381899	9.66316	4.32331e-22	2.27517e-20	0.43	0.4	0.33	7.58	3.93	4.04	DIP2C	chr10	protein_coding	disco interacting protein 2 homolog C
ENSG00000231752.6	39.0465	-5.13922	0.767368	-6.69721	2.12436e-11	3.98608e-10	0.44	0.33	0.23	0.01	0.02	0	EMBP1	chr1	transcribed_unprocessed_pseudogene	embigin pseudogene 1
ENSG00000235531.11	910.026	-1.05916	0.400927	-2.64178	0.00824724	0.0323443	2.85	2.94	2.25	0.71	1.69	1.57	MSC-AS1	chr8	lncRNA	MSC antisense RNA 1
ENSG00000104177.18	284.576	-5.20294	0.518979	-10.0253	1.17953e-23	6.95095e-22	1.33	0.99	0.69	0.03	0.05	0.01	MYEF2	chr15	protein_coding	myelin expression factor 2
ENSG00000237470.3	2.83022	-4.8523	1.81944	-2.66691	0.00765514	0.0303825	0.6	0.18	0.15	0	0	0	DCLRE1CP1	chr10	unprocessed_pseudogene	DNA cross-link repair 1C pseudogene 1
ENSG00000248131.6	27.7603	8.33596	1.35467	6.15351	7.57887e-10	1.16352e-08	0	0	0	0.26	0.87	0.26	LINC01194	chr5	lncRNA	long intergenic non-protein coding RNA 1194
ENSG00000257829.1	6.61439	4.37491	1.39324	3.14009	0.00168897	0.008365	0	0.03	0.04	0.2	0.43	0.92	RP11-845M18.6	chr12	lncRNA	--
ENSG00000134824.14	2299.42	-2.97756	0.561021	-5.30739	1.11208e-07	1.29584e-06	5.53	3.71	19.79	1.07	1.05	1.66	FADS2	chr11	protein_coding	fatty acid desaturase 2
ENSG00000176896.8	54.5723	1.74541	0.547176	3.18985	0.00142345	0.00722875	0.11	0.12	0.12	0.28	0.76	0.23	TCEANC	chrX	protein_coding	transcription elongation factor A N-terminal and central domain containing
ENSG00000103034.14	218.71	-5.05013	0.518186	-9.7458	1.92262e-22	1.02611e-20	0.98	1.14	1.18	0.07	0.02	0.01	NDRG4	chr16	protein_coding	NDRG family member 4
ENSG00000205268.11	453.172	1.61524	0.346647	4.65961	3.16816e-06	2.87459e-05	0.65	0.53	0.41	2.06	1.56	1.37	PDE7A	chr8	protein_coding	phosphodiesterase 7A
ENSG00000103145.11	828.723	-1.46678	0.481557	-3.04591	0.00231979	0.0110075	12.41	13.3	38.11	7.19	6.64	9.94	HCFC1R1	chr16	protein_coding	host cell factor C1 regulator 1
ENSG00000171051.9	1750.85	-7.26508	0.575078	-12.6332	1.3854e-36	1.87725e-34	18.89	29.79	51.98	0.07	0.19	0.4	FPR1	chr19	protein_coding	formyl peptide receptor 1
ENSG00000169189.17	1343.57	1.25148	0.453366	2.76042	0.00577264	0.0240083	3.97	4.23	7.71	7.96	10.83	20.06	NSMCE1	chr16	protein_coding	NSE1 homolog, SMC5-SMC6 complex component
ENSG00000115009.13	1541.07	-5.20625	0.649143	-8.0202	1.05576e-15	3.11484e-14	18.46	61.49	59.22	1.72	2.07	0.23	CCL20	chr2	protein_coding	C-C motif chemokine ligand 20
ENSG00000171914.16	883.296	3.57209	0.348892	10.2384	1.33429e-24	8.52927e-23	0.22	0.14	0.27	2.68	2.74	2.37	TLN2	chr15	protein_coding	talin 2
ENSG00000279333.1	2.62515	-4.74666	1.79256	-2.64797	0.00809765	0.0318847	0.04	0.03	0.03	0	0	0	RP11-75I2.3	chr1	TEC	--
ENSG00000189184.12	59.7837	8.4905	1.36371	6.22602	4.78424e-10	7.55496e-09	0	0	0	0.98	0.26	0.15	PCDH18	chr4	protein_coding	protocadherin 18
ENSG00000197128.12	400.019	1.06389	0.411839	2.58326	0.00978713	0.037135	1.32	1.02	0.86	2.48	3.21	1.24	ZNF772	chr19	protein_coding	zinc finger protein 772
ENSG00000185917.14	325.919	1.43169	0.381075	3.75698	0.000171978	0.00110591	0.52	0.65	0.64	1.11	2.24	1.72	SETD4	chr21	protein_coding	SET domain containing 4
ENSG00000142173.16	15378.7	-2.11604	0.464553	-4.555	5.23844e-06	4.57407e-05	82.86	124.6	142.17	16.61	19.6	46.7	COL6A2	chr21	protein_coding	collagen type VI alpha 2 chain
ENSG00000131773.14	436.09	3.20984	0.382248	8.39728	4.56935e-17	1.52059e-15	0.25	0.2	0.29	1.52	2.73	2.79	KHDRBS3	chr8	protein_coding	KH RNA binding domain containing, signal transduction associated 3
ENSG00000106443.17	3149.34	1.00846	0.300678	3.35394	0.00079669	0.0043419	4.16	3.79	3.25	8.87	7.65	6.7	PHF14	chr7	protein_coding	PHD finger protein 14
ENSG00000171084.15	190.266	2.11941	0.509472	4.16002	3.18226e-05	0.000238527	0.41	0.46	1.24	1.93	3.96	3.61	FAM86JP	chr3	transcribed_unprocessed_pseudogene	family with sequence similarity 86 member J, pseudogene
ENSG00000126216.15	2169.75	-1.4805	0.305936	-4.83924	1.30338e-06	1.2713e-05	11.88	9.41	11.93	4.59	3.47	4.14	TUBGCP3	chr13	protein_coding	tubulin gamma complex associated protein 3
ENSG00000166321.14	33.9365	3.00948	0.700715	4.29488	1.74791e-05	0.00013859	0.11	0.07	0.05	0.47	1.19	0.22	NUDT13	chr10	protein_coding	nudix hydrolase 13
ENSG00000234719.9	7.98009	6.56152	1.56498	4.19272	2.75629e-05	0.000209741	0	0	0	0.04	0.09	0.3	NPIPB2	chr16	protein_coding	nuclear pore complex interacting protein family member B2
ENSG00000065320.9	339.962	-9.94177	1.14276	-8.69978	3.32529e-18	1.24789e-16	1.17	2.42	4.29	0.01	0	0	NTN1	chr17	protein_coding	netrin 1
ENSG00000273619.1	98.9748	-1.47573	0.496289	-2.97353	0.00294399	0.0135159	4.14	3.78	8.4	1.33	3.16	1.65	RP5-908M14.9	chr20	lncRNA	--
ENSG00000122133.17	29.4124	-8.23325	1.39273	-5.91159	3.38829e-09	4.84356e-08	0.25	0.92	1.83	0	0	0	PAEP	chr9	protein_coding	progestagen associated endometrial protein
ENSG00000172000.7	44.6154	-6.01866	0.87471	-6.88074	5.95403e-12	1.18499e-10	0.37	0.4	0.23	0.01	0	0.01	ZNF556	chr19	protein_coding	zinc finger protein 556
ENSG00000181007.9	134.728	-8.04425	0.934739	-8.60588	7.57339e-18	2.74205e-16	0.9	0.72	0.58	0	0	0.01	ZFP82	chr19	protein_coding	ZFP82 zinc finger protein
ENSG00000246528.3	19.9668	2.26858	0.672939	3.37116	0.000748529	0.00410033	0.17	0.06	0.04	0.41	0.47	0.42	RP11-159H10.3	chr8	lncRNA	--
ENSG00000137656.12	958.809	-1.15237	0.319851	-3.60282	0.000314779	0.00190458	14.06	13.21	18	6.05	7.13	7.77	BUD13	chr11	protein_coding	BUD13 homolog
ENSG00000132003.9	581.111	-3.20644	0.642849	-4.98786	6.10504e-07	6.34302e-06	3.22	6.2	7.12	0.49	1.3	0.11	ZSWIM4	chr19	protein_coding	zinc finger SWIM-type containing 4
ENSG00000111110.12	134.59	2.73516	0.562886	4.85918	1.17873e-06	1.16022e-05	0.15	0.09	0.12	1.06	1.26	0.23	PPM1H	chr12	protein_coding	protein phosphatase, Mg2+/Mn2+ dependent 1H
ENSG00000198556.14	257.599	-1.16874	0.33131	-3.52763	0.0004193	0.00244671	1.48	1.27	1.3	0.72	0.51	0.61	ZNF789	chr7	protein_coding	zinc finger protein 789
ENSG00000182541.18	530.573	1.08872	0.377705	2.88247	0.00394577	0.0174324	1.21	1.27	1.65	4.1	3	1.99	LIMK2	chr22	protein_coding	LIM domain kinase 2
ENSG00000140937.14	2652.11	-12.8939	1.06706	-12.0836	1.2897e-33	1.51215e-31	9.94	10.51	9.53	0	0	0	CDH11	chr16	protein_coding	cadherin 11
ENSG00000151929.10	2767.82	2.04314	0.524278	3.89706	9.73685e-05	0.000659291	9.29	9.61	10.74	24.74	18.45	81.12	BAG3	chr10	protein_coding	BAG cochaperone 3
ENSG00000189159.16	5013.77	1.02481	0.319166	3.21091	0.00132316	0.00677264	30.58	20.16	22.64	51.92	42.97	57.55	JPT1	chr17	protein_coding	Jupiter microtubule associated homolog 1
ENSG00000124256.15	3.83332	-4.27778	1.60049	-2.67279	0.00752224	0.0299474	0.03	0.03	0.03	0	0	0	ZBP1	chr20	protein_coding	Z-DNA binding protein 1
ENSG00000117114.20	1556.9	1.10953	0.30943	3.58574	0.000336122	0.00202008	1.23	1.16	0.89	2.67	2.22	2.38	ADGRL2	chr1	protein_coding	adhesion G protein-coupled receptor L2
ENSG00000133028.12	2544.42	-1.12774	0.305901	-3.68661	0.000227257	0.00142218	9.52	8.5	7.5	4.7	4	3.33	SCO1	chr17	protein_coding	synthesis of cytochrome C oxidase 1
ENSG00000242474.3	383.352	-2.43948	0.351133	-6.94745	3.71938e-12	7.54174e-11	4.26	2.71	2.82	0.75	0.55	0.54	AC093627.9	chr7	lncRNA	--
ENSG00000226445.2	121.869	-2.03308	0.414485	-4.90508	9.33915e-07	9.38018e-06	0.88	0.81	0.86	0.25	0.28	0.12	XXyac-YX65C7_A.2	chr6	lncRNA	--
ENSG00000205809.10	76.3366	-5.66318	0.714552	-7.92549	2.27247e-15	6.48471e-14	2.97	3.06	1.37	0.03	0.13	0.01	KLRC2	chr12	protein_coding	killer cell lectin like receptor C2
ENSG00000213204.8	369.293	2.50305	0.389771	6.42185	1.34629e-10	2.2889e-09	1.12	0.7	0.55	3.89	6.1	3.83	RP3-382I10.7	chr6	protein_coding	--
ENSG00000197362.15	258.425	1.04077	0.388049	2.68206	0.00731698	0.0292279	1.5	1.05	1.35	2.14	2.19	3.85	ZNF786	chr7	protein_coding	zinc finger protein 786
ENSG00000263155.6	257.631	3.8943	0.617039	6.31127	2.76755e-10	4.49583e-09	0.34	0.29	0.31	1.68	10.72	2.18	MYZAP	chr15	protein_coding	myocardial zonula adherens protein
ENSG00000125434.11	211.801	-2.41885	0.504106	-4.79829	1.60026e-06	1.5346e-05	2.11	1.51	3.19	0.37	0.2	0.71	SLC25A35	chr17	protein_coding	solute carrier family 25 member 35
ENSG00000188620.11	22.5286	-5.93072	1.15227	-5.14698	2.64719e-07	2.91012e-06	0.36	0.36	0.44	0	0.03	0	HMX3	chr10	protein_coding	H6 family homeobox 3
ENSG00000287245.1	11.9058	-4.51652	1.13047	-3.99525	6.46265e-05	0.000452206	0.1	0.1	0.26	0.01	0	0.01	RP11-361A21.4	chr11	lncRNA	--
ENSG00000177106.16	30.518	-4.87451	0.823886	-5.91649	3.28894e-09	4.71047e-08	0.23	0.19	0.36	0	0.01	0.02	EPS8L2	chr11	protein_coding	EPS8 like 2
ENSG00000182752.10	2036.5	-6.18203	0.570622	-10.8338	2.37969e-27	1.86979e-25	7.81	9.66	8.49	0.22	0.13	0.02	PAPPA	chr9	protein_coding	pappalysin 1
ENSG00000100505.14	46.6315	-7.06617	1.11464	-6.33944	2.30608e-10	3.77873e-09	0.3	0.22	0.27	0.01	0	0	TRIM9	chr14	protein_coding	tripartite motif containing 9
ENSG00000133488.15	24.9866	-7.99828	1.29884	-6.15804	7.36507e-10	1.13377e-08	0.46	0.55	0.42	0	0	0	SEC14L4	chr22	protein_coding	SEC14 like lipid binding 4
ENSG00000229344.1	48.5935	-1.70098	0.674813	-2.52066	0.0117134	0.0431067	4.17	3.06	1.03	1.67	0.62	0.31	MTCO2P12	chr1	unprocessed_pseudogene	MT-CO2 pseudogene 12
ENSG00000101017.14	30.0269	6.60074	1.17912	5.59804	2.16789e-08	2.80006e-07	0.01	0.01	0	0.61	0.3	0.89	CD40	chr20	protein_coding	CD40 molecule
ENSG00000238197.6	38.8092	-1.16818	0.472029	-2.47481	0.0133306	0.0480959	0.13	0.13	0.13	0.06	0.07	0.04	PAXBP1-AS1	chr21	lncRNA	PAXBP1 antisense RNA 1
ENSG00000120963.12	1396.46	1.1803	0.317221	3.72075	0.000198635	0.00126297	3.21	2.84	2.65	5.52	8.5	6.32	ZNF706	chr8	protein_coding	zinc finger protein 706
ENSG00000177675.9	1194.83	3.19669	0.348829	9.16406	4.99822e-20	2.23086e-18	0.75	1.19	1.16	9.18	9.22	11.03	CD163L1	chr12	protein_coding	CD163 molecule like 1
ENSG00000183117.19	477.564	12.4528	1.27381	9.776	1.42743e-22	7.74613e-21	0	0	0	0.63	1.4	1.91	CSMD1	chr8	protein_coding	CUB and Sushi multiple domains 1
ENSG00000197181.12	10.7881	-4.892	1.2519	-3.90765	9.31981e-05	0.000633327	0.1	0.12	0.05	0	0.01	0	PIWIL2	chr8	protein_coding	piwi like RNA-mediated gene silencing 2
ENSG00000278041.1	8.62272	4.76044	1.32648	3.58877	0.000332243	0.00199903	0	0	0.01	0.12	0.06	0.17	RP5-984P4.6	chr20	lncRNA	--
ENSG00000149609.6	16.2474	-2.56955	0.705466	-3.64234	0.000270173	0.00166044	0.26	0.3	0.3	0.04	0.08	0.04	C20orf144	chr20	protein_coding	chromosome 20 open reading frame 144
ENSG00000141447.18	1329.48	1.49011	0.286901	5.19382	2.06024e-07	2.31141e-06	2.42	1.98	2.15	6.62	6.46	5.84	OSBPL1A	chr18	protein_coding	oxysterol binding protein like 1A
ENSG00000128335.14	583.657	1.13104	0.350071	3.2309	0.00123401	0.0063696	3.16	2.36	2.57	5.42	4.76	7.88	APOL2	chr22	protein_coding	apolipoprotein L2
ENSG00000086544.3	581.119	2.08338	0.47374	4.39772	1.09392e-05	8.97544e-05	1.15	1.52	2.24	3.29	10.7	7.63	ITPKC	chr19	protein_coding	inositol-trisphosphate 3-kinase C
ENSG00000099821.14	1652.53	1.20155	0.41657	2.88439	0.00392169	0.0173464	4.61	3.46	6.84	7.59	10.93	16.55	POLRMT	chr19	protein_coding	RNA polymerase mitochondrial
ENSG00000116991.11	1737.74	-1.7644	0.311573	-5.66289	1.48849e-08	1.96746e-07	8.92	6.9	7.86	2.35	2.01	2.77	SIPA1L2	chr1	protein_coding	signal induced proliferation associated 1 like 2
ENSG00000125971.17	332.553	-1.14441	0.421363	-2.71598	0.00660802	0.0267932	3.21	4.34	6.4	2.72	1.41	2.38	DYNLRB1	chr20	protein_coding	dynein light chain roadblock-type 1
ENSG00000050344.9	285.966	-4.01959	0.365743	-10.9902	4.25916e-28	3.50474e-26	3.59	2.94	2.89	0.16	0.26	0.19	NFE2L3	chr7	protein_coding	nuclear factor, erythroid 2 like 3
ENSG00000261094.2	64.8761	-1.44876	0.434617	-3.33342	0.000857841	0.00463517	1.16	0.87	0.65	0.37	0.37	0.27	RP11-355O1.11	chr9	lncRNA	--
ENSG00000239467.6	161.421	3.79445	0.652187	5.81805	5.95398e-09	8.28104e-08	0.26	0.17	0.14	0.52	5.23	2.33	AC007405.6	chr2	lncRNA	--
ENSG00000107821.15	314.81	-1.70635	0.346898	-4.91887	8.70457e-07	8.79749e-06	3.03	2.24	3.44	0.79	1.12	0.84	KAZALD1	chr10	protein_coding	Kazal type serine peptidase inhibitor domain 1
ENSG00000146250.7	15.9869	-6.37543	1.44837	-4.40181	1.07351e-05	8.81438e-05	0.68	0.25	0.07	0.01	0	0	PRSS35	chr6	protein_coding	serine protease 35
ENSG00000147099.21	511.917	-1.06683	0.358544	-2.97546	0.00292547	0.0134362	0.89	0.76	0.64	0.46	0.42	0.25	HDAC8	chrX	protein_coding	histone deacetylase 8
ENSG00000175868.14	430.989	9.45054	0.937208	10.0837	6.52141e-24	3.98846e-22	0.01	0.01	0.01	1.3	9.5	6.18	CALCB	chr11	protein_coding	calcitonin related polypeptide beta
ENSG00000257242.8	37.3905	2.07875	0.49835	4.17126	3.02914e-05	0.000228032	0.08	0.05	0.09	0.31	0.39	0.27	LINC01619	chr12	lncRNA	long intergenic non-protein coding RNA 1619
ENSG00000119912.18	2596.46	1.2392	0.334036	3.70977	0.000207447	0.0013098	3.04	2.27	1.64	5.93	5.36	5.5	IDE	chr10	protein_coding	insulin degrading enzyme
ENSG00000179361.18	130.985	-1.62359	0.524081	-3.09797	0.00194854	0.00944592	0.31	0.78	1.29	0.24	0.25	0.31	ARID3B	chr15	protein_coding	AT-rich interaction domain 3B
ENSG00000171130.19	245.389	-2.2871	0.450815	-5.07325	3.91075e-07	4.21011e-06	1.51	1.15	1.88	0.45	0.15	0.35	ATP6V0E2	chr7	protein_coding	ATPase H+ transporting V0 subunit e2
ENSG00000287513.1	3.66656	-5.23038	1.7338	-3.01671	0.00255536	0.0119672	0.04	0.15	0.24	0	0	0	RP1-317G22.4	chr1	lncRNA	--
ENSG00000166436.17	363.64	1.00439	0.334028	3.0069	0.00263925	0.0123015	0.51	0.46	0.57	0.91	1	1.29	TRIM66	chr11	protein_coding	tripartite motif containing 66
ENSG00000253250.3	1017.67	1.5355	0.478738	3.20739	0.00133945	0.00684207	17.84	12.93	7.16	35.24	60.05	18.29	C8orf88	chr8	protein_coding	chromosome 8 open reading frame 88
ENSG00000185352.9	913.167	8.16097	0.540452	15.1003	1.61264e-51	4.61929e-49	0.01	0.04	0.01	5.4	6.07	5.06	HS6ST3	chr13	protein_coding	heparan sulfate 6-O-sulfotransferase 3
ENSG00000140961.14	301.041	2.51191	0.603666	4.16109	3.16733e-05	0.000237565	0.49	0.33	0.4	0.99	0.96	5.07	OSGIN1	chr16	protein_coding	oxidative stress induced growth inhibitor 1
ENSG00000115423.19	15.3018	2.1052	0.762801	2.75983	0.00578321	0.024039	0.01	0.02	0	0.04	0.03	0.07	DNAH6	chr2	protein_coding	dynein axonemal heavy chain 6
ENSG00000127920.6	3575.7	-1.05351	0.384215	-2.74198	0.006107	0.025131	41.25	48.91	29.6	16.06	28.89	15	GNG11	chr7	protein_coding	G protein subunit gamma 11
ENSG00000080561.14	106.129	-7.27441	0.840608	-8.65375	4.98362e-18	1.83517e-16	0.97	0.59	0.56	0.01	0	0.01	MID2	chrX	protein_coding	midline 2
ENSG00000226383.7	18.5672	2.50197	0.681214	3.67281	0.000239894	0.00149259	0.03	0.05	0.08	0.3	0.4	0.21	LINC01876	chr2	lncRNA	long intergenic non-protein coding RNA 1876
ENSG00000151136.15	36.0657	-7.55843	1.28771	-5.86966	4.36692e-09	6.14928e-08	0.19	0.17	0.32	0	0	0	BTBD11	chr12	protein_coding	BTB domain containing 11
ENSG00000083782.8	11.3725	-5.87663	1.43767	-4.08762	4.3583e-05	0.000316204	0.63	0.14	0.19	0.01	0	0	EPYC	chr12	protein_coding	epiphycan
ENSG00000084676.16	1099.42	1.15656	0.322621	3.5849	0.000337213	0.00202462	2.16	1.92	1.63	3.58	4.31	5.17	NCOA1	chr2	protein_coding	nuclear receptor coactivator 1
ENSG00000233871.2	27.782	1.45107	0.565864	2.56434	0.0103373	0.0388125	0.17	0.15	0.14	0.54	0.53	0.23	DLG5-AS1	chr10	lncRNA	DLG5 antisense RNA 1
ENSG00000204580.14	1318.79	-1.90051	0.387378	-4.90608	9.29132e-07	9.33629e-06	4.47	5.46	7.14	1.89	1.01	1.81	DDR1	chr6	protein_coding	discoidin domain receptor tyrosine kinase 1
ENSG00000139880.20	373.003	1.23032	0.426741	2.88306	0.00393828	0.0174061	1.39	1.25	1.83	4.59	1.86	4.29	CDH24	chr14	protein_coding	cadherin 24
ENSG00000101849.18	4715.91	1.10416	0.356169	3.10011	0.00193447	0.00938576	4.67	5.21	6.32	8.16	13.19	14.55	TBL1X	chrX	protein_coding	transducin beta like 1 X-linked
ENSG00000197114.12	636.396	-1.10802	0.34125	-3.24693	0.00116656	0.0060727	5.8	5.83	7.96	2.56	3.06	3.72	ZGPAT	chr20	protein_coding	zinc finger CCCH-type and G-patch domain containing
ENSG00000112276.14	267.362	-1.55406	0.399918	-3.88596	0.000101928	0.000688513	1.92	2.05	1.2	0.84	0.48	0.49	BVES	chr6	protein_coding	blood vessel epicardial substance
ENSG00000180448.11	118.372	-4.11772	0.459037	-8.97036	2.95556e-19	1.24546e-17	1.04	0.64	1.03	0.07	0.04	0.05	ARHGAP45	chr19	protein_coding	Rho GTPase activating protein 45
ENSG00000286388.1	328.977	2.52756	0.409443	6.17317	6.69356e-10	1.03817e-08	0.5	0.58	1.13	3.91	4.54	4.69	RP11-325I22.4	chr5	lncRNA	--
ENSG00000213853.10	1391.88	-8.27325	0.48484	-17.0639	2.75619e-65	1.59923e-62	8.3	8.36	7.44	0.01	0.02	0.05	EMP2	chr16	protein_coding	epithelial membrane protein 2
ENSG00000116918.15	3984.93	-1.21787	0.397661	-3.06258	0.0021944	0.0104607	30.02	22.66	13.63	9.65	13.03	6.68	TSNAX	chr1	protein_coding	translin associated factor X
ENSG00000183775.11	112.639	4.71159	0.718613	6.55651	5.50812e-11	9.82216e-10	0.01	0.02	0.01	0.51	0.63	0.06	KCTD16	chr5	protein_coding	potassium channel tetramerization domain containing 16
ENSG00000147394.18	419.361	-2.95275	0.345071	-8.55692	1.1592e-17	4.11153e-16	4.7	3.65	3.29	0.45	0.66	0.45	ZNF185	chrX	protein_coding	zinc finger protein 185 with LIM domain
ENSG00000287158.1	20.0607	7.86791	1.37901	5.70546	1.16028e-08	1.5527e-07	0	0	0	0.29	0.45	0.1	RP11-412N9.1	chr3	lncRNA	--
ENSG00000223361.5	117.353	-2.25871	0.505479	-4.46845	7.8788e-06	6.62539e-05	9.11	4.13	2.69	0.79	1.36	1.23	FTH1P10	chr5	transcribed_processed_pseudogene	ferritin heavy chain 1 pseudogene 10
ENSG00000171388.12	203.119	2.54985	0.766975	3.32455	0.000885624	0.00477275	0.53	0.43	0.42	5.94	0.17	2.19	APLN	chrX	protein_coding	apelin
ENSG00000213881.3	62.8624	1.19753	0.449464	2.66436	0.00771345	0.0305848	1.09	0.98	1.23	2.01	2.11	3.61	NPM1P6	chr8	processed_pseudogene	nucleophosmin 1 pseudogene 6
ENSG00000102125.16	1067.36	-1.63777	0.406258	-4.03136	5.54559e-05	0.00039413	5.28	5.33	9.66	1.61	2.09	2.99	TAZ	chrX	protein_coding	--
ENSG00000148488.17	16.2173	-1.67045	0.666268	-2.50718	0.0121699	0.0445694	0.1	0.1	0.06	0.02	0.04	0.03	ST8SIA6	chr10	protein_coding	ST8 alpha-N-acetyl-neuraminide alpha-2,8-sialyltransferase 6
ENSG00000215386.13	74.2362	3.85457	0.631455	6.10426	1.03279e-09	1.56852e-08	0.01	0.01	0	0.08	0.14	0.04	MIR99AHG	chr21	lncRNA	mir-99a-let-7c cluster host gene
ENSG00000198353.8	387.06	1.27814	0.322401	3.96445	7.35656e-05	0.000508466	2.51	1.93	1.72	4.72	5.84	4.8	HOXC4	chr12	protein_coding	homeobox C4
ENSG00000159921.20	1715.86	-2.1083	0.296959	-7.09963	1.25092e-12	2.67806e-11	11.67	11.65	12.4	3.26	2.78	2.51	GNE	chr9	protein_coding	glucosamine (UDP-N-acetyl)-2-epimerase/N-acetylmannosamine kinase
ENSG00000158555.15	81.593	-1.96164	0.438113	-4.47747	7.55318e-06	6.36577e-05	0.33	0.23	0.43	0.1	0.07	0.09	GDPD5	chr11	protein_coding	glycerophosphodiester phosphodiesterase domain containing 5
ENSG00000106069.23	2.76436	-4.8221	1.79459	-2.68702	0.00720926	0.0288434	0.02	0.02	0.01	0	0	0	CHN2	chr7	protein_coding	chimerin 2
ENSG00000055732.13	36.6953	-7.58464	1.30011	-5.83383	5.41681e-09	7.58052e-08	0.39	0.3	0.15	0	0	0	MCOLN3	chr1	protein_coding	mucolipin TRP cation channel 3
ENSG00000158716.9	671.099	1.29344	0.429795	3.00944	0.00261726	0.012209	9.17	8.61	17.53	20.08	27.98	40.78	DUSP23	chr1	protein_coding	dual specificity phosphatase 23
ENSG00000204540.11	48.1781	3.04311	0.519833	5.85401	4.79858e-09	6.75292e-08	0.03	0.04	0.06	0.39	0.29	0.47	PSORS1C1	chr6	protein_coding	psoriasis susceptibility 1 candidate 1
ENSG00000174871.11	237.311	-5.61661	0.65762	-8.54082	1.33272e-17	4.69751e-16	3.59	7.7	5.34	0.27	0	0.07	CNIH2	chr11	protein_coding	cornichon family AMPA receptor auxiliary protein 2
ENSG00000237751.2	5.56435	-5.83038	1.52354	-3.82685	0.000129793	0.000859302	0.41	0.37	0.56	0	0	0	LINC01143	chr2	lncRNA	long intergenic non-protein coding RNA 1143
ENSG00000122420.10	4736.46	-2.85788	1.15671	-2.4707	0.0134848	0.0484678	80.49	23.4	7.6	6.36	8.47	0.79	PTGFR	chr1	protein_coding	prostaglandin F receptor
ENSG00000173950.16	535.841	1.94972	0.39133	4.9823	6.28336e-07	6.51334e-06	1.08	1.1	0.89	5.53	2.46	4.19	XXYLT1	chr3	protein_coding	xyloside xylosyltransferase 1
ENSG00000248514.1	4.80031	-3.77793	1.45239	-2.60118	0.00929043	0.0356026	0.62	0.32	0.56	0	0	0.09	CTC-338M12.1	chr5	lncRNA	--
ENSG00000158125.10	141.691	1.45411	0.535893	2.71344	0.00665888	0.0269703	0.23	0.3	0.4	0.98	1.4	0.3	XDH	chr2	protein_coding	xanthine dehydrogenase
ENSG00000046653.15	864.42	3.46994	0.46679	7.43363	1.05661e-13	2.55175e-12	0.9	0.59	0.39	8.3	9.9	3.25	GPM6B	chrX	protein_coding	glycoprotein M6B
ENSG00000267095.1	4.07469	-5.38401	1.75298	-3.07134	0.00213101	0.010208	0.05	0.54	0.52	0	0	0	CTD-2319I12.5	chr17	lncRNA	--
ENSG00000086189.11	2131.77	1.68814	0.328678	5.13617	2.80396e-07	3.07565e-06	2.73	2.24	1.97	6.86	6.54	9.46	DIMT1	chr5	protein_coding	DIM1 rRNA methyltransferase and ribosome maturation factor
ENSG00000104814.13	10.2205	-2.22496	0.829845	-2.68117	0.00733652	0.0292904	0.11	0.09	0.13	0.01	0.04	0.02	MAP4K1	chr19	protein_coding	mitogen-activated protein kinase kinase kinase kinase 1
ENSG00000204334.7	53.7292	4.83731	0.862086	5.61116	2.0097e-08	2.61215e-07	0	0.24	0.19	0.89	3.77	8.58	ERICH2	chr2	protein_coding	glutamate rich 2
ENSG00000238287.1	4.33006	-5.46848	1.60642	-3.40413	0.00066374	0.00368312	0.3	0.28	0.5	0	0	0	RP11-656D10.3	chr1	lncRNA	--
ENSG00000144891.19	4.53941	-5.53462	1.60786	-3.44222	0.000576968	0.00325186	0.11	0.04	0.05	0	0	0	AGTR1	chr3	protein_coding	angiotensin II receptor type 1
ENSG00000104332.12	651.65	-8.46428	0.607642	-13.9297	4.18019e-44	8.6783e-42	9.4	6.76	4.62	0.01	0.01	0.04	SFRP1	chr8	protein_coding	secreted frizzled related protein 1
ENSG00000185885.17	546.126	1.56331	0.351286	4.45024	8.57756e-06	7.15714e-05	3.75	3.66	5.04	9.89	12.35	15.58	IFITM1	chr11	protein_coding	interferon induced transmembrane protein 1
ENSG00000170385.10	5013.91	1.56912	0.473419	3.31444	0.00091827	0.00492756	12.57	11.38	8.34	35.22	51.88	12.42	SLC30A1	chr1	protein_coding	solute carrier family 30 member 1
ENSG00000188064.10	363.911	-3.17398	0.606141	-5.23637	1.63763e-07	1.86408e-06	1.42	4.48	3.64	0.59	0.09	0.41	WNT7B	chr22	protein_coding	Wnt family member 7B
ENSG00000231131.8	32.2263	-7.39651	1.28596	-5.75173	8.83349e-09	1.19984e-07	0.61	0.5	0.36	0	0	0.01	LNCAROD	chr10	lncRNA	lncRNA activating regulator of DKK1
ENSG00000262333.1	19.6481	-1.97135	0.620605	-3.1765	0.00149064	0.00752602	0.86	0.77	0.86	0.27	0.12	0.24	HNRNPA1P16	chr17	processed_pseudogene	heterogeneous nuclear ribonucleoprotein A1 pseudogene 16
ENSG00000285743.1	109.422	1.80067	0.417707	4.31084	1.62635e-05	0.000129724	0.89	0.92	1.36	4.48	4.42	2.56	RP11-799O21.4	chr10	lncRNA	--
ENSG00000166579.16	2445.39	-1.82077	0.361014	-5.0435	4.57101e-07	4.85621e-06	8.5	11.47	15.83	2.95	3.77	3.78	NDEL1	chr17	protein_coding	nudE neurodevelopment protein 1 like 1
ENSG00000186472.20	590.768	-8.29043	0.564287	-14.6919	7.26801e-49	1.91242e-46	1.58	1	1.32	0	0	0.01	PCLO	chr7	protein_coding	piccolo presynaptic cytomatrix protein
ENSG00000165487.14	1849.09	-1.29547	0.470697	-2.75224	0.0059189	0.024495	26.28	19.23	9.53	8.09	11.13	3.91	MICU2	chr13	protein_coding	mitochondrial calcium uptake 2
ENSG00000108773.11	1691.41	1.04994	0.410844	2.55556	0.0106017	0.0396603	6.89	5.88	9.18	12.99	10.13	23.3	KAT2A	chr17	protein_coding	lysine acetyltransferase 2A
ENSG00000287647.1	6.49959	5.24101	1.50003	3.49393	0.000475959	0.00274337	0.01	0	0	0.18	0.22	0.07	RP11-40C18.2	chr1	lncRNA	--
ENSG00000138395.17	167.909	3.45076	0.724462	4.76319	1.90552e-06	1.80268e-05	0.08	0.14	0.12	1.88	1.92	0.11	CDK15	chr2	protein_coding	cyclin dependent kinase 15
ENSG00000254827.6	8.8118	-3.46632	1.07937	-3.21142	0.00132081	0.00676362	0.34	0.09	0.17	0.01	0.04	0.01	SLC22A18AS	chr11	protein_coding	solute carrier family 22 member 18 antisense
ENSG00000261485.1	35.6296	-1.25636	0.506857	-2.47872	0.0131855	0.0476562	0.91	0.93	0.95	0.56	0.4	0.25	PAN3-AS1	chr13	lncRNA	PAN3 antisense RNA 1
ENSG00000246526.2	15.4577	-4.28839	1.03055	-4.16127	3.1648e-05	0.000237454	0.27	0.23	0.71	0	0.06	0.01	LINC02481	chr4	lncRNA	long intergenic non-protein coding RNA 2481
ENSG00000260552.1	277.629	-5.05347	0.492805	-10.2545	1.12974e-24	7.28346e-23	15.05	15.49	35.78	0.54	0.76	0.77	COSMOC	chr18	lncRNA	cell fate and sterol metabolism associated divergent transcript of MOCOS
ENSG00000228594.4	316.956	-2.40848	0.43638	-5.51923	3.40494e-08	4.28296e-07	5.69	5.47	7.7	1.97	0.74	0.94	FNDC10	chr1	protein_coding	fibronectin type III domain containing 10
ENSG00000233381.3	4.7181	-4.57721	1.60943	-2.84399	0.00445526	0.0192695	0.69	0.22	0.14	0.04	0	0	AK4P3	chr12	processed_pseudogene	adenylate kinase 4 pseudogene 3
ENSG00000090520.12	3745.57	1.25148	0.348539	3.59064	0.000329864	0.00198576	5.85	6.1	5.77	13.3	10.71	19.28	DNAJB11	chr3	protein_coding	DnaJ heat shock protein family (Hsp40) member B11
ENSG00000188266.14	71.9651	-1.38772	0.426463	-3.25404	0.00113778	0.00594341	0.52	0.37	0.49	0.16	0.13	0.23	HYKK	chr15	protein_coding	hydroxylysine kinase
ENSG00000214796.8	11.8476	-3.4411	0.932259	-3.69114	0.000223252	0.00139944	0.24	0.12	0.2	0.03	0	0.01	TUBA5P	chr1	transcribed_unprocessed_pseudogene	tubulin alpha 5, pseudogene
ENSG00000156273.16	1354.01	-1.53377	0.420754	-3.64528	0.0002671	0.00164513	6.72	8.4	4.53	2.7	3.09	1.28	BACH1	chr21	protein_coding	BTB domain and CNC homolog 1
ENSG00000161298.18	41.4076	-4.20047	0.634578	-6.6193	3.60896e-11	6.5491e-10	0.23	0.13	0.16	0	0.02	0.01	ZNF382	chr19	protein_coding	zinc finger protein 382
ENSG00000162591.16	317.042	-1.74924	0.368231	-4.7504	2.03018e-06	1.90944e-05	0.99	1.73	1.31	0.44	0.4	0.4	MEGF6	chr1	protein_coding	multiple EGF like domains 6
ENSG00000254535.4	128.366	-9.39488	1.27132	-7.38985	1.46996e-13	3.45818e-12	1.91	1.31	0.68	0.01	0	0	PABPC4L	chr4	protein_coding	poly(A) binding protein cytoplasmic 4 like
ENSG00000144749.14	1883.86	-1.62728	0.361137	-4.506	6.60602e-06	5.6517e-05	9.2	9.12	12.02	2.21	4.06	3.85	LRIG1	chr3	protein_coding	leucine rich repeats and immunoglobulin like domains 1
ENSG00000145911.6	45.9338	-1.57288	0.468669	-3.35605	0.000790637	0.00431116	0.27	0.33	0.27	0.12	0.07	0.11	N4BP3	chr5	protein_coding	NEDD4 binding protein 3
ENSG00000282855.1	2.22373	4.70793	1.88744	2.49434	0.012619	0.0459611	0	0	0	0.33	0.37	0.41	RP11-50D9.4	chr4	processed_pseudogene	--
ENSG00000163666.10	3.88629	-5.31154	1.6543	-3.21075	0.00132389	0.0067736	0.21	0.11	0.08	0	0	0	HESX1	chr3	protein_coding	HESX homeobox 1
ENSG00000173762.8	22.8504	-2.63782	0.745595	-3.53787	0.000403364	0.00236899	0.18	0.43	0.47	0.05	0.01	0.11	CD7	chr17	protein_coding	CD7 molecule
ENSG00000082438.18	1135.4	1.97372	0.504223	3.91438	9.06352e-05	0.000617209	0.74	0.73	0.54	2.06	5.11	1.08	COBLL1	chr2	protein_coding	cordon-bleu WH2 repeat protein like 1
ENSG00000168067.12	365.138	-1.05603	0.358493	-2.94574	0.00322178	0.0146162	1.52	1.36	1.97	1.05	0.69	0.67	MAP4K2	chr11	protein_coding	mitogen-activated protein kinase kinase kinase kinase 2
ENSG00000138061.12	10947.8	-10.1996	0.567425	-17.9753	3.04163e-72	2.64727e-69	137.43	95.7	43.82	0.06	0.16	0.03	CYP1B1	chr2	protein_coding	cytochrome P450 family 1 subfamily B member 1
ENSG00000120915.14	99.1278	1.79982	0.449369	4.00522	6.19606e-05	0.000435707	0.2	0.24	0.35	0.79	0.72	1.31	EPHX2	chr8	protein_coding	epoxide hydrolase 2
ENSG00000143653.10	1490.71	1.28559	0.350479	3.66809	0.000244365	0.00151749	12.87	9.38	8.35	31.67	27.19	17.85	SCCPDH	chr1	protein_coding	saccharopine dehydrogenase (putative)
ENSG00000010438.17	216.196	5.47063	0.455614	12.0072	3.2577e-33	3.68593e-31	0.14	0.18	0.18	5.82	7.51	9.58	PRSS3	chr9	protein_coding	serine protease 3
ENSG00000184575.12	18435.7	1.00396	0.363162	2.76449	0.00570119	0.0237591	44.65	43.09	38.23	58.43	124.99	77.78	XPOT	chr12	protein_coding	exportin for tRNA
ENSG00000203650.9	5.10262	3.299	1.2724	2.59274	0.00952144	0.0363279	0	0	0.01	0.03	0.05	0.04	LINC01285	chrX	lncRNA	long intergenic non-protein coding RNA 1285
ENSG00000064989.13	50.0432	3.11747	0.882012	3.5345	0.000408549	0.00239261	0.07	0.03	0.01	0.24	0.7	0.03	CALCRL	chr2	protein_coding	calcitonin receptor like receptor
ENSG00000057294.16	9.91416	-4.24149	1.12143	-3.7822	0.000155446	0.00100879	0.06	0.08	0.06	0	0	0.01	PKP2	chr12	protein_coding	plakophilin 2
ENSG00000128833.13	10.6572	-6.76802	1.38438	-4.88883	1.01436e-06	1.01387e-05	0.06	0.05	0.05	0	0	0	MYO5C	chr15	protein_coding	myosin VC
ENSG00000260081.2	31.5209	-2.36182	0.624947	-3.77923	0.000157313	0.00101972	0.32	0.14	0.3	0.02	0.06	0.07	RP11-66N11.8	chrX	transcribed_processed_pseudogene	--
ENSG00000111012.10	290.429	-2.18419	0.382306	-5.7132	1.10872e-08	1.48898e-07	4.01	2.75	4.2	0.8	0.58	1.07	CYP27B1	chr12	protein_coding	cytochrome P450 family 27 subfamily B member 1
ENSG00000258815.1	8.8654	6.68696	1.45675	4.59033	4.42549e-06	3.91802e-05	0	0	0	0.93	1.33	0.41	LINC02820	chr12	lncRNA	long intergenic non-protein coding RNA 2820
ENSG00000251230.6	3.08449	-4.97959	1.74379	-2.85561	0.00429545	0.0187002	0.05	0.06	0.11	0	0	0	MIR3945HG	chr4	lncRNA	MIR3945 host gene
ENSG00000169760.17	135.304	-6.23772	0.620362	-10.055	8.73505e-24	5.27108e-22	0.6	0.88	0.49	0.01	0.02	0.01	NLGN1	chr3	protein_coding	neuroligin 1
ENSG00000167972.14	1096.21	4.36862	0.472027	9.25502	2.14199e-20	9.93261e-19	0.34	0.22	0.42	4.06	4.92	11.58	ABCA3	chr16	protein_coding	ATP binding cassette subfamily A member 3
ENSG00000116774.12	165.945	-7.10751	0.713884	-9.9561	2.37176e-23	1.37265e-21	2.08	3.58	3.04	0.05	0	0.01	OLFML3	chr1	protein_coding	olfactomedin like 3
ENSG00000138675.17	26.2099	5.08001	1.064	4.77443	1.80214e-06	1.71132e-05	0	0.01	0	0.51	0.05	0.11	FGF5	chr4	protein_coding	fibroblast growth factor 5
ENSG00000123609.11	1306.68	-1.62781	0.441071	-3.69058	0.000223746	0.00140195	17.41	14.21	13.3	3.93	8.56	2.6	NMI	chr2	protein_coding	N-myc and STAT interactor
ENSG00000105499.14	57.5575	-1.85162	0.582745	-3.17741	0.00148599	0.00750916	0.31	0.26	0.46	0.04	0.06	0.18	PLA2G4C	chr19	protein_coding	phospholipase A2 group IVC
ENSG00000122884.13	3801.77	-1.34559	0.387138	-3.47573	0.000509466	0.00291056	48.91	56.2	27.16	18.38	22.34	13.24	P4HA1	chr10	protein_coding	prolyl 4-hydroxylase subunit alpha 1
ENSG00000070182.21	126.493	3.9395	0.797868	4.93753	7.91173e-07	8.06462e-06	0.01	0.04	0.03	0.05	0.23	0.95	SPTB	chr14	protein_coding	spectrin beta, erythrocytic
ENSG00000135116.9	10.8062	2.58976	1.00712	2.57144	0.0101278	0.0381841	0.01	0.01	0.02	0.01	0.04	0.15	HRK	chr12	protein_coding	harakiri, BCL2 interacting protein
ENSG00000161642.18	323.416	-3.82062	0.703116	-5.43384	5.51552e-08	6.71386e-07	2.91	5.03	6.19	0.16	0.05	0.8	ZNF385A	chr12	protein_coding	zinc finger protein 385A
ENSG00000152926.15	60.4227	-1.56497	0.442036	-3.54036	0.000399581	0.00234967	0.24	0.23	0.17	0.09	0.06	0.07	ZNF117	chr7	protein_coding	zinc finger protein 117
ENSG00000286156.1	62.3257	1.63754	0.454366	3.604	0.000313356	0.00189699	0.46	0.42	0.7	1.2	1.97	1.9	BMS1P23	chr2	transcribed_unprocessed_pseudogene	BMS1 pseudogene 23
ENSG00000170310.15	629.939	-1.0368	0.341798	-3.03337	0.00241842	0.0114109	6.22	5.53	6.7	2.52	2.71	3.98	STX8	chr17	protein_coding	syntaxin 8
ENSG00000103966.11	3203.15	1.25953	0.421059	2.99134	0.00277755	0.0128508	3.28	6.18	8.4	15.4	11.53	17.41	EHD4	chr15	protein_coding	EH domain containing 4
ENSG00000112167.10	306.344	-1.17651	0.320542	-3.67039	0.000242184	0.00150518	4.48	3.3	3.2	1.67	1.65	1.66	SAYSD1	chr6	protein_coding	SAYSVFN motif domain containing 1
ENSG00000163013.12	378.719	-1.21843	0.351118	-3.47015	0.000520176	0.0029665	1.52	1.72	1.7	0.76	0.53	0.88	FBXO41	chr2	protein_coding	F-box protein 41
ENSG00000272446.5	4.52994	-5.53194	1.598	-3.46178	0.00053661	0.00305099	0.15	0.07	0.15	0	0	0	RP1-225E12.3	chr6	lncRNA	--
ENSG00000171951.5	1241.28	-8.47932	0.474885	-17.8555	2.61824e-71	2.19437e-68	27.8	23.04	21.56	0.11	0.06	0.04	SCG2	chr2	protein_coding	secretogranin II
ENSG00000276107.1	96.7399	-2.515	0.692329	-3.63266	0.000280512	0.00171838	4.65	6.38	5.77	2.42	0.42	0.2	THBS1-IT1	chr15	lncRNA	THBS1 intronic transcript 1
ENSG00000172830.13	520.711	-1.29941	0.371773	-3.49516	0.000473773	0.00273216	4.65	4.21	6.55	2.24	1.54	2.63	SSH3	chr11	protein_coding	slingshot protein phosphatase 3
ENSG00000180884.10	68.1493	-1.68321	0.534653	-3.14822	0.00164267	0.00816785	0.64	0.54	0.59	0.19	0.06	0.3	ZNF792	chr19	protein_coding	zinc finger protein 792
ENSG00000006283.18	109.739	-3.47582	0.56928	-6.10564	1.02386e-09	1.55601e-08	0.49	0.59	0.42	0.05	0.01	0.08	CACNA1G	chr17	protein_coding	calcium voltage-gated channel subunit alpha1 G
ENSG00000203721.7	38.3749	-6.17335	1.07116	-5.76325	8.25072e-09	1.12473e-07	0.13	0.57	0.88	0.01	0.01	0.01	LINC00862	chr1	lncRNA	long intergenic non-protein coding RNA 862
ENSG00000154914.17	339.028	-11.7598	1.31208	-8.96273	3.16735e-19	1.3273e-17	1.02	3.61	5.24	0	0	0	USP43	chr17	protein_coding	ubiquitin specific peptidase 43
ENSG00000076351.13	544.813	1.03847	0.350082	2.96636	0.00301348	0.0138013	1.02	0.97	1.38	2.54	1.82	2.75	SLC46A1	chr17	protein_coding	solute carrier family 46 member 1
ENSG00000164105.4	2634.05	-2.12099	0.464373	-4.56743	4.93743e-06	4.33899e-05	134.64	51.42	63.87	23.57	25.3	9.79	SAP30	chr4	protein_coding	Sin3A associated protein 30
ENSG00000167904.15	680.822	1.5782	0.314881	5.01205	5.3852e-07	5.64436e-06	1.2	0.93	0.87	2.75	3.61	2.87	TMEM68	chr8	protein_coding	transmembrane protein 68
ENSG00000165156.15	2951.65	1.33106	0.416944	3.19242	0.00141088	0.00717616	8.3	6.88	3.65	17.63	21.22	10.01	ZHX1	chr8	protein_coding	zinc fingers and homeoboxes 1
ENSG00000035403.18	7960.75	-1.31022	0.491131	-2.66777	0.00763569	0.0303232	17.13	31.61	35.77	16.97	4.95	13.34	VCL	chr10	protein_coding	vinculin
ENSG00000165197.5	3.28858	5.29552	1.83063	2.89273	0.00381908	0.0169688	0	0	0	0.05	0.02	0.17	VEGFD	chrX	protein_coding	vascular endothelial growth factor D
ENSG00000241399.7	206.327	-6.12702	0.690514	-8.87313	7.11207e-19	2.8586e-17	2.95	3.41	1.12	0.07	0.05	0	CD302	chr2	protein_coding	CD302 molecule
ENSG00000197872.11	9.26957	4.83651	1.3154	3.67684	0.000236141	0.00147086	0	0	0.01	0.07	0.14	0.05	CYRIA	chr2	protein_coding	CYFIP related Rac1 interactor A
ENSG00000138759.20	304.641	-6.62596	0.504858	-13.1244	2.38624e-39	3.67335e-37	0.95	0.57	0.73	0.01	0.01	0.01	FRAS1	chr4	protein_coding	Fraser extracellular matrix complex subunit 1
ENSG00000081181.8	520.39	4.50105	0.541684	8.30937	9.62088e-17	3.10572e-15	0.61	0.41	0.44	3.66	20.53	9.81	ARG2	chr14	protein_coding	arginase 2
ENSG00000261915.6	184.572	-1.45686	0.363237	-4.01077	6.05221e-05	0.000426387	2.3	2.18	3.42	1	0.97	1	RP11-542C16.2	chr17	protein_coding	--
ENSG00000224750.6	5.99324	-5.9384	1.50312	-3.95073	7.79139e-05	0.00053639	0.1	0.1	0.07	0	0	0	RP11-94M14.2	chr10	lncRNA	--
ENSG00000253669.4	105.711	-3.72684	0.464508	-8.0232	1.03026e-15	3.04756e-14	1.29	1.72	1.67	0.18	0.07	0.11	GASAL1	chr8	lncRNA	growth arrest associated lncRNA 1
ENSG00000147536.12	1882.26	-1.14557	0.462964	-2.47443	0.0133448	0.0481244	13.81	10.9	11.19	9.5	2.55	4.57	GINS4	chr8	protein_coding	GINS complex subunit 4
ENSG00000106392.11	3060.81	1.61152	0.479545	3.36052	0.000777969	0.00424618	6.55	5.45	2.65	18.99	20.6	6.72	C1GALT1	chr7	protein_coding	core 1 synthase, glycoprotein-N-acetylgalactosamine 3-beta-galactosyltransferase 1
ENSG00000173918.15	3092	-2.68714	0.53958	-4.98006	6.3563e-07	6.5769e-06	19.07	32.16	32.65	2.3	2.33	8.71	C1QTNF1	chr17	protein_coding	C1q and TNF related 1
ENSG00000158769.18	187.638	-7.31718	0.686141	-10.6643	1.49589e-26	1.09549e-24	1.9	1.51	2.14	0.01	0	0.03	F11R	chr1	protein_coding	F11 receptor
ENSG00000277734.8	27.5539	-5.70614	1.1991	-4.75868	1.94862e-06	1.83807e-05	0.18	0.77	3.16	0	0.04	0.04	TRAC	chr14	TR_C_gene	T cell receptor alpha constant
ENSG00000254445.1	4.33006	-5.46848	1.60642	-3.40413	0.00066374	0.00368312	0.09	0.08	0.15	0	0	0	HSPB2-C11orf52	chr11	protein_coding	HSPB2-C11orf52 readthrough (NMD candidate)
ENSG00000287287.1	17.7222	3.10466	0.789074	3.93456	8.33487e-05	0.000572065	0.04	0.09	0.28	0.8	1.16	1.73	RP11-156G14.7	chr9	lncRNA	--
ENSG00000010295.20	252.943	4.9293	0.420148	11.7323	8.70504e-32	8.91341e-30	0.07	0.06	0.11	2.82	2.05	2.78	IFFO1	chr12	protein_coding	intermediate filament family orphan 1
ENSG00000152642.11	1280.78	2.33033	0.356084	6.54434	5.97602e-11	1.0623e-09	3.16	2.06	1.63	13	13.06	9.25	GPD1L	chr3	protein_coding	glycerol-3-phosphate dehydrogenase 1 like
ENSG00000084070.12	2453.51	1.45027	0.291374	4.97736	6.44569e-07	6.66026e-06	10.17	8.06	9.29	23.01	27.61	26.61	SMAP2	chr1	protein_coding	small ArfGAP2
ENSG00000113838.13	439.67	1.45576	0.333038	4.37114	1.23601e-05	0.00010061	1.82	1.65	1.74	4.48	4.09	6.05	TBCCD1	chr3	protein_coding	TBCC domain containing 1
ENSG00000256268.2	134.487	-2.94824	0.612161	-4.81612	1.46379e-06	1.41556e-05	2.27	3.46	3.81	0.59	0.66	0.07	LINC02454	chr12	lncRNA	long intergenic non-protein coding RNA 2454
ENSG00000103226.19	365.668	1.02696	0.35932	2.85807	0.00426222	0.0185909	0.51	0.48	0.52	0.79	0.96	1.4	NOMO3	chr16	protein_coding	NODAL modulator 3
ENSG00000243317.8	3276.5	-1.26715	0.38347	-3.30443	0.000951709	0.00508769	26.42	26.83	17.24	13.75	10.11	6.43	STMP1	chr7	protein_coding	short transmembrane mitochondrial protein 1
ENSG00000159167.12	2953.16	-3.2047	0.625987	-5.11945	3.06436e-07	3.3483e-06	16.26	35.61	43.88	7.36	2.65	0.87	STC1	chr8	protein_coding	stanniocalcin 1
ENSG00000168398.7	100.497	2.46668	0.464202	5.31381	1.07355e-07	1.25482e-06	0.19	0.09	0.06	0.65	0.67	0.6	BDKRB2	chr14	protein_coding	bradykinin receptor B2
ENSG00000213699.9	2352.91	1.16956	0.31266	3.74068	0.000183525	0.00117415	9.03	9.09	9.74	17.74	26.84	20.2	SLC35F6	chr2	protein_coding	solute carrier family 35 member F6
ENSG00000142621.20	38.1031	-2.96173	0.559234	-5.29605	1.18334e-07	1.37322e-06	0.11	0.11	0.16	0.02	0.03	0.01	FHAD1	chr1	protein_coding	forkhead associated phosphopeptide binding domain 1
ENSG00000287292.1	2.48308	4.87312	1.85513	2.62684	0.00861828	0.0335379	0	0	0	0.02	0.03	0.05	RP11-563M4.2	chr4	lncRNA	--
ENSG00000130348.11	1230.73	1.17631	0.320147	3.67428	0.000238521	0.00148528	4.35	3.38	2.72	8.68	8.61	6.98	QRSL1	chr6	protein_coding	glutaminyl-tRNA amidotransferase subunit QRSL1
ENSG00000232732.11	10.2005	-3.05148	0.938749	-3.25058	0.00115168	0.00600911	0.1	0.05	0.05	0	0.02	0.01	AC073043.1	chr2	lncRNA	--
ENSG00000140835.10	11.5288	6.11706	1.45005	4.21852	2.4591e-05	0.000189082	0	0.01	0	0.25	0.06	0.37	CHST4	chr16	protein_coding	carbohydrate sulfotransferase 4
ENSG00000255874.2	234.767	-2.3062	0.485533	-4.74983	2.03587e-06	1.91399e-05	1.37	1.6	1.7	0.49	0.37	0.12	PRECSIT	chr13	lncRNA	p53 regulated carcinoma associated Stat3 activating long intergenic non-protein coding transcript
ENSG00000164318.18	191.042	10.1693	1.24945	8.13906	3.98348e-16	1.24163e-14	0	0	0	2.09	1.13	1.56	EGFLAM	chr5	protein_coding	EGF like, fibronectin type III and laminin G domains
ENSG00000089199.10	133.891	-1.92722	0.585605	-3.291	0.000998324	0.00530183	1.06	1.24	1.27	0.09	0.23	0.63	CHGB	chr20	protein_coding	chromogranin B
ENSG00000130052.14	68.4159	2.97413	0.537043	5.53798	3.05984e-08	3.88123e-07	0.05	0.06	0.09	0.65	0.79	0.26	STARD8	chrX	protein_coding	StAR related lipid transfer domain containing 8
ENSG00000185404.17	917.186	2.94261	0.330518	8.90302	5.4345e-19	2.21981e-17	1.02	0.93	0.87	5.91	7.16	9.11	SP140L	chr2	protein_coding	SP140 nuclear body protein like
ENSG00000248187.1	30.0643	2.07613	0.584897	3.54956	0.000385877	0.0022805	0.14	0.1	0.29	0.59	1.04	0.69	RP11-184M15.1	chr4	lncRNA	--
ENSG00000171444.18	606.008	-1.43496	0.400987	-3.57856	0.000345489	0.00206827	3.3	1.68	1.29	0.87	0.79	0.7	MCC	chr5	protein_coding	MCC regulator of WNT signaling pathway
ENSG00000206341.7	147.825	1.44851	0.522085	2.77446	0.00552933	0.0231452	1.71	1.83	1.9	2.22	3.78	9.12	HLA-H	chr6	unprocessed_pseudogene	major histocompatibility complex, class I, H (pseudogene)
ENSG00000182326.15	466.611	-4.69637	0.424532	-11.0625	1.90772e-28	1.62293e-26	2.97	3.5	3.95	0.09	0.11	0.21	C1S	chr12	protein_coding	complement C1s
ENSG00000226053.1	2.7921	-4.8348	1.77824	-2.71887	0.00655048	0.0266219	0.09	0.06	0.04	0	0	0	LINC01776	chr1	lncRNA	long intergenic non-protein coding RNA 1776
ENSG00000267060.7	11.0479	-2.60398	0.82537	-3.15492	0.00160542	0.00801028	0.22	0.12	0.16	0.04	0.03	0.02	PTGES3L	chr17	protein_coding	prostaglandin E synthase 3 like
ENSG00000137877.10	16.3929	2.51465	0.810901	3.10105	0.00192833	0.00935995	0.01	0.01	0.01	0.06	0.02	0.1	SPTBN5	chr15	protein_coding	spectrin beta, non-erythrocytic 5
ENSG00000081026.19	1395.12	1.33846	0.410727	3.25876	0.00111902	0.00586843	3.15	2.42	1.53	8.25	6.53	3.7	MAGI3	chr1	protein_coding	membrane associated guanylate kinase, WW and PDZ domain containing 3
ENSG00000104883.8	43.0217	-2.73992	0.704348	-3.89001	0.000100239	0.000677918	0.74	0.99	2.05	0.03	0.18	0.36	PEX11G	chr19	protein_coding	peroxisomal biogenesis factor 11 gamma
ENSG00000112414.15	570.71	3.01599	0.490317	6.15111	7.69445e-10	1.18046e-08	0.55	0.31	0.26	2.7	5.26	1.42	ADGRG6	chr6	protein_coding	adhesion G protein-coupled receptor G6
ENSG00000236546.1	2.77744	-4.82825	1.80753	-2.67119	0.00755828	0.0300591	0.1	0.13	0.3	0	0	0	MYCL-AS1	chr1	lncRNA	MYCL antisense RNA 1
ENSG00000197372.10	692.897	-2.45266	0.457357	-5.36268	8.19958e-08	9.68921e-07	5.39	4.92	2.7	1.24	0.42	0.77	ZNF675	chr19	protein_coding	zinc finger protein 675
ENSG00000128294.16	880.24	1.35966	0.38938	3.49185	0.000479681	0.00276201	1.81	1.89	1.66	5.27	2.73	6.1	TPST2	chr22	protein_coding	tyrosylprotein sulfotransferase 2
ENSG00000105835.13	18067.8	-2.00906	0.446887	-4.49569	6.93457e-06	5.89546e-05	21.38	40.2	29.68	5.91	12.97	4.92	NAMPT	chr7	protein_coding	nicotinamide phosphoribosyltransferase
ENSG00000149100.13	17294.2	-1.02513	0.289025	-3.54685	0.000389862	0.00229984	87.23	80.41	67.2	38.31	41.25	39.21	EIF3M	chr11	protein_coding	eukaryotic translation initiation factor 3 subunit M
ENSG00000180354.16	854.282	1.64444	0.348241	4.72212	2.33403e-06	2.16728e-05	1.75	1.92	1.22	6.52	4.7	4.55	MTURN	chr7	protein_coding	maturin, neural progenitor differentiation regulator homolog
ENSG00000224886.2	11.7487	2.14996	0.789447	2.72337	0.0064619	0.0263092	0.37	0.21	0.1	0.78	0.94	1.3	RP11-119F19.4	chr10	transcribed_processed_pseudogene	--
ENSG00000173801.17	336.359	1.44062	0.444797	3.23882	0.00120025	0.00622235	0.9	0.52	1.35	2.27	1.86	3.53	JUP	chr17	protein_coding	junction plakoglobin
ENSG00000078401.7	319.459	3.42934	0.657039	5.21939	1.79517e-07	2.03318e-06	0.13	0.58	1.26	11.54	7.64	3.2	EDN1	chr6	protein_coding	endothelin 1
ENSG00000147124.13	766.081	1.13405	0.303196	3.74032	0.000183788	0.00117518	2.4	2.07	1.97	4.24	5.55	4.75	ZNF41	chrX	protein_coding	zinc finger protein 41
ENSG00000159885.14	90.8567	2.09143	0.425228	4.91837	8.72671e-07	8.81593e-06	0.4	0.46	0.43	1.57	2.7	1.45	ZNF222	chr19	protein_coding	zinc finger protein 222
ENSG00000135916.16	993.392	-1.35963	0.321913	-4.22359	2.40442e-05	0.000185382	12.45	13.62	15.66	5.76	4.66	6.31	ITM2C	chr2	protein_coding	integral membrane protein 2C
ENSG00000163785.13	2277.51	1.09091	0.334279	3.26347	0.00110058	0.00577575	5.12	4.67	3.63	9.45	12.57	7.51	RYK	chr3	protein_coding	receptor like tyrosine kinase
ENSG00000269416.6	281.937	-11.4936	1.23986	-9.27008	1.86003e-20	8.73251e-19	3.61	2.68	4.35	0	0	0	LINC01224	chr19	lncRNA	long intergenic non-protein coding RNA 1224
ENSG00000177614.11	120.266	-3.39696	0.629946	-5.39247	6.94971e-08	8.31574e-07	0.41	0.61	0.43	0.05	0	0.08	PGBD5	chr1	protein_coding	piggyBac transposable element derived 5
ENSG00000111726.13	3804.45	-1.53612	0.39646	-3.87458	0.000106809	0.00071827	88.15	71.94	56.06	29.91	33.26	13.86	CMAS	chr12	protein_coding	cytidine monophosphate N-acetylneuraminic acid synthetase
ENSG00000233818.1	33.4905	3.09986	0.623523	4.97153	6.64265e-07	6.84501e-06	0.11	0.21	0.12	2.04	0.81	1.08	AP000695.4	chr21	lncRNA	--
ENSG00000272732.1	18.8895	4.55926	1.02921	4.42988	9.42861e-06	7.81253e-05	0.02	0.03	0.03	1.16	0.44	0.1	RP5-1159O4.2	chr7	lncRNA	--
ENSG00000255346.10	288.221	-7.74269	0.647355	-11.9605	5.72137e-33	6.25454e-31	0.97	1.24	1.22	0	0	0.01	NOX5	chr15	protein_coding	NADPH oxidase 5
ENSG00000005238.20	380.068	-1.96001	0.364731	-5.37385	7.70713e-08	9.14071e-07	1.97	2.59	2.54	0.57	0.5	0.8	FAM214B	chr9	protein_coding	family with sequence similarity 214 member B
ENSG00000179604.10	2229.66	1.60159	0.375814	4.26164	2.02931e-05	0.000158513	8.41	5.15	3.77	14.96	17.83	20.79	CDC42EP4	chr17	protein_coding	CDC42 effector protein 4
ENSG00000131620.17	36.2919	-8.53769	1.37126	-6.22617	4.77969e-10	7.55305e-09	0.11	0.58	0.19	0	0	0	ANO1	chr11	protein_coding	anoctamin 1
ENSG00000288258.1	473.255	-1.82806	0.327435	-5.58295	2.36467e-08	3.04035e-07	47.91	38.96	31.1	10.8	12.93	10.48	GS1-273L24.6	chrX	protein_coding	--
ENSG00000272047.3	1336.12	1.20993	0.301595	4.01178	6.02622e-05	0.000424953	3.26	2.19	2.6	6.08	6.79	6.23	GTF2H5	chr6	protein_coding	general transcription factor IIH subunit 5
ENSG00000167257.11	782.907	-1.56809	0.332379	-4.71778	2.38431e-06	2.20854e-05	7	5.65	7.36	1.82	2.97	2.17	RNF214	chr11	protein_coding	ring finger protein 214
ENSG00000102931.8	2834.65	1.04885	0.307707	3.40861	0.000652936	0.00363029	25.99	23.13	20.62	52.81	41.14	54.1	ARL2BP	chr16	protein_coding	ADP ribosylation factor like GTPase 2 binding protein
ENSG00000132510.11	1130.52	-1.66065	0.482684	-3.44045	0.000580741	0.00326905	2.89	5.9	8.49	1.03	2.35	2.3	KDM6B	chr17	protein_coding	lysine demethylase 6B
ENSG00000102802.10	290.119	-10.5727	1.26097	-8.38456	5.09166e-17	1.67958e-15	3.61	7.53	7.64	0	0	0.01	MEDAG	chr13	protein_coding	mesenteric estrogen dependent adipogenesis
ENSG00000129103.19	7708.83	-1.37217	0.42695	-3.21389	0.00130951	0.00671493	59.65	58.59	85.31	13.2	32.44	35.3	SUMF2	chr7	protein_coding	sulfatase modifying factor 2
ENSG00000168453.16	348.691	-4.56174	0.60967	-7.4823	7.30304e-14	1.79631e-12	1.5	2.08	2.7	0.04	0.03	0.2	HR	chr8	protein_coding	HR lysine demethylase and nuclear receptor corepressor
ENSG00000276855.1	29.383	-8.23156	1.33765	-6.15376	7.56651e-10	1.16241e-08	3.04	2.54	0.85	0	0	0	CTD-3157E16.2	chr17	lncRNA	--
ENSG00000182578.14	25.7504	-5.53729	1.00535	-5.50782	3.63304e-08	4.56226e-07	0.16	0.32	0.24	0	0.01	0	CSF1R	chr5	protein_coding	colony stimulating factor 1 receptor
ENSG00000136997.21	15539.2	2.19878	0.476664	4.61284	3.97199e-06	3.54704e-05	20.59	22.93	47.28	69.32	193.12	168.67	MYC	chr8	protein_coding	MYC proto-oncogene, bHLH transcription factor
ENSG00000106278.12	7.31625	-3.04841	1.15369	-2.64231	0.00823433	0.0323049	0.05	0.02	0.03	0	0.01	0	PTPRZ1	chr7	protein_coding	protein tyrosine phosphatase receptor type Z1
ENSG00000090447.12	857.495	1.0941	0.317287	3.44831	0.000564107	0.0031905	1.74	1.63	1.86	3.5	3.37	4.59	TFAP4	chr16	protein_coding	transcription factor AP-4
ENSG00000237945.7	147.376	6.55677	0.640158	10.2424	1.27992e-24	8.20488e-23	0.01	0	0	0.67	0.63	0.29	LINC00649	chr21	lncRNA	long intergenic non-protein coding RNA 649
ENSG00000223784.2	61.928	3.26091	0.593179	5.49734	3.85558e-08	4.81235e-07	0.09	0.08	0.05	1.16	0.68	0.28	LINP1	chr10	lncRNA	lncRNA in non-homologous end joining pathway 1
ENSG00000157240.4	1065.31	-1.41244	0.434825	-3.2483	0.00116096	0.00604776	7.19	5.28	4.51	2.96	1.04	2.5	FZD1	chr7	protein_coding	frizzled class receptor 1
ENSG00000188191.15	1239.66	2.09624	0.32509	6.44818	1.13201e-10	1.94504e-09	2.73	2.31	2.85	11.37	9.28	13.87	PRKAR1B	chr7	protein_coding	protein kinase cAMP-dependent type I regulatory subunit beta
ENSG00000189410.12	406.003	3.49469	0.366612	9.5324	1.53685e-21	7.83273e-20	0.51	0.28	0.33	4.1	3.66	5.07	SH2D5	chr1	protein_coding	SH2 domain containing 5
ENSG00000234975.6	523.296	-2.18201	0.446162	-4.89062	1.00517e-06	1.00512e-05	82.92	49.81	25.48	10.83	10.15	14.37	FTH1P2	chr1	processed_pseudogene	ferritin heavy chain 1 pseudogene 2
ENSG00000198814.13	255.086	-1.19157	0.402004	-2.96408	0.00303593	0.01389	1.27	1.39	2.3	0.77	0.95	0.53	GK	chrX	protein_coding	glycerol kinase
ENSG00000255521.2	49.9814	-4.4961	0.673293	-6.67777	2.42597e-11	4.51459e-10	0.45	0.76	1.33	0.04	0.05	0.03	RP4-607I7.1	chr11	lncRNA	--
ENSG00000259265.1	3.94358	-5.3309	1.71915	-3.1009	0.00192933	0.00936284	0.29	0.05	0.35	0	0	0	RP11-809H16.4	chr15	lncRNA	--
ENSG00000172399.6	289.682	10.7694	1.25268	8.59709	8.17661e-18	2.94632e-16	0	0	0.01	8.54	4.56	4.5	MYOZ2	chr4	protein_coding	myozenin 2
ENSG00000214193.11	257.413	-1.95116	0.424519	-4.59617	4.30326e-06	3.82326e-05	0.84	1.33	1.58	0.35	0.22	0.42	SH3D21	chr1	protein_coding	SH3 domain containing 21
ENSG00000134297.6	136.708	-1.29592	0.352966	-3.67151	0.00024112	0.00149899	2.61	1.79	1.93	0.85	0.91	0.88	PLEKHA8P1	chr12	transcribed_processed_pseudogene	pleckstrin homology domain containing A8 pseudogene 1
ENSG00000112297.18	1470.8	-6.11003	0.619714	-9.85944	6.23988e-23	3.50378e-21	10.01	5.85	4.19	0.14	0.15	0.01	CRYBG1	chr6	protein_coding	crystallin beta-gamma domain containing 1
ENSG00000107404.20	3426.96	1.31574	0.434496	3.02821	0.0024601	0.0115737	8.44	10.51	18.89	19.58	40.81	37.13	DVL1	chr1	protein_coding	dishevelled segment polarity protein 1
ENSG00000227088.2	2.866	5.07571	1.79073	2.83444	0.00459061	0.0197643	0	0	0	0.06	0.12	0.17	AC084149.2	chr2	lncRNA	--
ENSG00000046651.16	1116.71	1.90237	0.377005	5.046	4.51158e-07	4.80435e-06	0.81	0.76	0.72	2.28	4.45	2.1	OFD1	chrX	protein_coding	OFD1 centriole and centriolar satellite protein
ENSG00000179256.2	19.9268	7.85646	1.37757	5.70314	1.17622e-08	1.57216e-07	0	0	0	0.43	0.86	0.19	SMCO3	chr12	protein_coding	single-pass membrane protein with coiled-coil domains 3
ENSG00000215302.8	29.8492	3.02396	0.617763	4.89501	9.82996e-07	9.84693e-06	0.12	0.06	0.03	0.48	0.77	0.52	CTD-3092A11.1	chr15	transcribed_unprocessed_pseudogene	--
ENSG00000106799.13	4405.69	-1.80912	0.395796	-4.57082	4.8581e-06	4.27592e-05	29.6	31.13	14.75	9.46	7.22	5.56	TGFBR1	chr9	protein_coding	transforming growth factor beta receptor 1
ENSG00000118526.7	5.91317	-3.30761	1.26834	-2.60783	0.00911188	0.0350549	0.1	0.03	0.09	0.01	0.01	0	TCF21	chr6	protein_coding	transcription factor 21
ENSG00000005102.14	16.2404	-4.52647	0.994554	-4.55125	5.33271e-06	4.64846e-05	0.19	0.43	0.24	0.03	0	0.01	MEOX1	chr17	protein_coding	mesenchyme homeobox 1
ENSG00000120669.16	88.2796	5.10595	0.67964	7.51272	5.79121e-14	1.44327e-12	0.05	0.02	0.04	0.4	1.6	1.94	SOHLH2	chr13	protein_coding	spermatogenesis and oogenesis specific basic helix-loop-helix 2
ENSG00000167207.14	30.7303	-4.82058	0.775897	-6.21291	5.20121e-10	8.15649e-09	0.17	0.26	0.21	0.01	0.01	0.01	NOD2	chr16	protein_coding	nucleotide binding oligomerization domain containing 2
ENSG00000137547.9	2289.92	1.429	0.284078	5.03033	4.8964e-07	5.16911e-06	19.28	15.78	17.64	49.96	51.25	44.76	MRPL15	chr8	protein_coding	mitochondrial ribosomal protein L15
ENSG00000149927.18	80.4618	-2.74745	0.547627	-5.01702	5.24786e-07	5.51574e-06	0.5	0.28	0.88	0.06	0.07	0.12	DOC2A	chr16	protein_coding	double C2 domain alpha
ENSG00000175445.17	248.108	-8.15453	0.755822	-10.7889	3.88216e-27	2.98808e-25	2.82	3.66	2.47	0	0.02	0.02	LPL	chr8	protein_coding	lipoprotein lipase
ENSG00000267774.2	13.6236	-2.73935	0.911304	-3.00597	0.00264739	0.0123368	0.38	0.52	0.74	0.19	0.07	0	RP11-2N1.2	chr18	lncRNA	--
ENSG00000177990.12	39.0917	-8.64367	1.31284	-6.58396	4.58079e-11	8.23996e-10	0.45	0.44	0.16	0	0	0	DPY19L2	chr12	protein_coding	dpy-19 like 2
ENSG00000075651.16	328.112	-4.14755	0.564252	-7.35052	1.97433e-13	4.58698e-12	1.68	0.7	1.3	0.14	0.04	0.03	PLD1	chr3	protein_coding	phospholipase D1
ENSG00000204588.5	14.8261	-2.42887	0.745555	-3.2578	0.00112279	0.00587732	0.23	0.13	0.21	0.02	0.06	0.04	LINC01123	chr2	lncRNA	long intergenic non-protein coding RNA 1123
ENSG00000267272.5	8.67145	-3.40937	1.11248	-3.06465	0.00217924	0.010395	0.11	0.03	0.04	0.01	0.01	0	LINC01140	chr1	lncRNA	long intergenic non-protein coding RNA 1140
ENSG00000149968.12	37.7485	-3.13465	0.79129	-3.96144	7.44984e-05	0.000514127	0.36	0.47	1.9	0.22	0.04	0.06	MMP3	chr11	protein_coding	matrix metallopeptidase 3
ENSG00000106351.13	510.55	1.22018	0.362031	3.37036	0.000750696	0.00410822	1.72	1.01	1.5	3.73	4.04	2.36	AGFG2	chr7	protein_coding	ArfGAP with FG repeats 2
ENSG00000111816.8	52.7148	-2.25698	0.610964	-3.69413	0.000220639	0.00138536	0.25	0.16	0.08	0.06	0.04	0.01	FRK	chr6	protein_coding	fyn related Src family tyrosine kinase
ENSG00000137819.14	3210.98	8.7087	0.447238	19.4722	1.89039e-84	3.05554e-81	0.07	0.09	0.02	22.67	29.48	27.12	PAQR5	chr15	protein_coding	progestin and adipoQ receptor family member 5
ENSG00000183963.19	2421.37	-2.82291	0.440531	-6.40798	1.47457e-10	2.48644e-09	6.24	9.38	15.3	1.99	0.97	1.55	SMTN	chr22	protein_coding	smoothelin
ENSG00000181523.13	636.658	1.17369	0.30762	3.81538	0.000135971	0.000894447	1.54	1.43	1.45	3.27	4.11	2.9	SGSH	chr17	protein_coding	N-sulfoglucosamine sulfohydrolase
ENSG00000272121.1	99.2317	-5.25474	0.564362	-9.31093	1.26719e-20	6.03687e-19	4.29	3.98	5.29	0.07	0.25	0.08	RP4-555D20.4	chr3	lncRNA	--
ENSG00000104369.5	460.445	2.62461	0.354807	7.39728	1.39005e-13	3.28689e-12	0.77	0.76	0.57	5.31	3.34	4.68	JPH1	chr8	protein_coding	junctophilin 1
ENSG00000084453.17	26.7063	8.28203	1.32106	6.26921	3.62879e-10	5.80325e-09	0	0	0	0.09	0.19	0.08	SLCO1A2	chr12	protein_coding	solute carrier organic anion transporter family member 1A2
ENSG00000226864.2	5.45144	-3.25082	1.24946	-2.60177	0.00927442	0.0355593	0.17	0.2	0.26	0	0.03	0.04	ATE1-AS1	chr10	transcribed_unitary_pseudogene	ATE1 antisense RNA 1
ENSG00000198722.14	584.732	1.34631	0.33836	3.97892	6.9229e-05	0.000480547	0.56	0.39	0.44	1.09	1.02	1.5	UNC13B	chr9	protein_coding	unc-13 homolog B
ENSG00000107796.13	178.482	1.76615	0.42469	4.15868	3.20091e-05	0.000239528	0.52	0.58	0.94	1.65	2.36	3.14	ACTA2	chr10	protein_coding	actin alpha 2, smooth muscle
ENSG00000174482.10	85.0505	5.75346	0.671492	8.56818	1.05136e-17	3.74665e-16	0.02	0.02	0.03	0.6	1.85	1.27	LINGO2	chr9	protein_coding	leucine rich repeat and Ig domain containing 2
ENSG00000131094.4	199.693	1.30034	0.448664	2.89826	0.00375244	0.0167153	1.46	1.76	2.43	7.55	3.12	3.73	C1QL1	chr17	protein_coding	complement C1q like 1
ENSG00000172159.16	780.836	5.84033	0.637931	9.15511	5.43004e-20	2.39993e-18	0.09	0.2	0.01	8.8	6.1	3.5	FRMD3	chr9	protein_coding	FERM domain containing 3
ENSG00000213130.3	3.35252	-5.10179	1.70511	-2.99205	0.00277108	0.0128287	0.13	0.27	0.24	0	0	0	EEF1DP5	chr6	processed_pseudogene	eukaryotic translation elongation factor 1 delta pseudogene 5
ENSG00000268400.5	290.908	-3.57198	0.498236	-7.16924	7.54142e-13	1.65845e-11	6.11	8.28	14.97	0.5	0.7	1.32	CTD-3214H19.4	chr19	protein_coding	--
ENSG00000176406.23	54.5019	1.19239	0.483029	2.46857	0.0135656	0.0487186	0.08	0.04	0.06	0.09	0.13	0.2	RIMS2	chr8	protein_coding	regulating synaptic membrane exocytosis 2
ENSG00000267289.1	5.47592	-4.80005	1.53516	-3.12673	0.00176761	0.00868793	0.38	0.17	0.53	0.03	0	0	PIN1-DT	chr19	lncRNA	PIN1 divergent transcript
ENSG00000141469.18	108.074	8.44435	1.11317	7.58586	3.3028e-14	8.4451e-13	0	0	0	1.09	0.72	0.51	SLC14A1	chr18	protein_coding	solute carrier family 14 member 1 (Kidd blood group)
ENSG00000143369.15	301.653	-1.61031	0.395356	-4.07305	4.64016e-05	0.000334313	2.54	3.16	4.43	1.33	0.8	1.28	ECM1	chr1	protein_coding	extracellular matrix protein 1
ENSG00000163644.15	586.717	2.54051	0.426626	5.95488	2.60256e-09	3.76075e-08	0.58	0.31	0.27	1.86	3.38	1.61	PPM1K	chr4	protein_coding	protein phosphatase, Mg2+/Mn2+ dependent 1K
ENSG00000143847.15	20.047	-2.16288	0.735511	-2.94065	0.00327523	0.0148148	0.12	0.1	0.04	0.03	0.01	0.02	PPFIA4	chr1	protein_coding	PTPRF interacting protein alpha 4
ENSG00000073737.17	26.4748	5.40001	0.998663	5.40724	6.40041e-08	7.7285e-07	0.01	0.01	0	0.63	0.11	0.32	DHRS9	chr2	protein_coding	dehydrogenase/reductase 9
ENSG00000069943.10	383.205	1.45433	0.467862	3.10846	0.00188068	0.00915546	1.66	1	0.76	3.88	4.31	1.45	PIGB	chr15	protein_coding	phosphatidylinositol glycan anchor biosynthesis class B
ENSG00000178996.14	940.996	1.04581	0.390416	2.67871	0.00739074	0.0294861	2.98	2.36	1.63	4.55	6.97	3.32	SNX18	chr5	protein_coding	sorting nexin 18
ENSG00000143469.20	819.005	-4.49807	0.484676	-9.28059	1.68546e-20	7.96247e-19	4.36	3.05	1.1	0.15	0.1	0.13	SYT14	chr1	protein_coding	synaptotagmin 14
ENSG00000109654.16	1507.5	2.55515	0.538931	4.74115	2.12509e-06	1.9896e-05	1.14	0.5	0.43	2.15	7.86	2.42	TRIM2	chr4	protein_coding	tripartite motif containing 2
ENSG00000230204.1	6.88231	-2.93107	1.08886	-2.69186	0.00710539	0.0284984	0.56	0.57	0.56	0.05	0	0.16	FTH1P5	chr6	processed_pseudogene	ferritin heavy chain 1 pseudogene 5
ENSG00000142544.7	210.309	1.37117	0.515899	2.65783	0.0078646	0.0310807	0.95	0.95	2.23	1.78	3.77	5.44	CTU1	chr19	protein_coding	cytosolic thiouridylase subunit 1
ENSG00000231925.12	5541.98	-1.37516	0.326466	-4.21225	2.52836e-05	0.000193994	32.31	45.88	39.98	17.95	13.77	15.47	TAPBP	chr6	protein_coding	TAP binding protein
ENSG00000106263.18	18537	1.34514	0.347832	3.86722	0.000110082	0.000738965	25.47	27.26	34.16	72.8	57.52	96.54	EIF3B	chr7	protein_coding	eukaryotic translation initiation factor 3 subunit B
ENSG00000198894.8	848.557	1.2794	0.395779	3.23262	0.00122661	0.0063418	3.1	2.04	1.97	5.04	4.07	8.43	CIPC	chr14	protein_coding	CLOCK interacting pacemaker
ENSG00000228014.1	2.87062	-4.87873	1.87411	-2.60323	0.00923513	0.0354387	0.1	0.17	0.02	0	0	0	ZNF680P1	chr7	processed_pseudogene	ZNF680 pseudogene 1
ENSG00000153404.14	93.5925	-7.49179	0.936373	-8.00086	1.23558e-15	3.62645e-14	0.3	0.36	0.39	0.01	0	0	PLEKHG4B	chr5	protein_coding	pleckstrin homology and RhoGEF domain containing G4B
ENSG00000178184.16	100.087	2.52537	0.53835	4.69095	2.71945e-06	2.49446e-05	0.31	0.11	0.12	1.38	0.49	1.25	PARD6G	chr18	protein_coding	par-6 family cell polarity regulator gamma
ENSG00000136960.13	2860.34	6.36112	0.323964	19.6353	7.72487e-86	1.45672e-82	0.24	0.29	0.23	20.85	24.89	19.42	ENPP2	chr8	protein_coding	ectonucleotide pyrophosphatase/phosphodiesterase 2
ENSG00000078081.8	469.197	-3.19349	0.677057	-4.71672	2.39679e-06	2.21919e-05	4.27	3.24	9.3	0.14	0.33	1.38	LAMP3	chr3	protein_coding	lysosomal associated membrane protein 3
ENSG00000174307.7	313.307	3.64303	0.417538	8.72504	2.66075e-18	1.01024e-16	0.33	0.35	0.39	5.03	2.7	6.04	PHLDA3	chr1	protein_coding	pleckstrin homology like domain family A member 3
ENSG00000120156.22	6.75608	-3.31855	1.29492	-2.56275	0.0103848	0.0389714	0.04	0.04	0.11	0	0.02	0	TEK	chr9	protein_coding	TEK receptor tyrosine kinase
ENSG00000168071.22	78.376	1.16881	0.444466	2.62971	0.00854583	0.0332903	0.12	0.11	0.2	0.25	0.34	0.41	CCDC88B	chr11	protein_coding	coiled-coil domain containing 88B
ENSG00000286358.1	15.8935	7.53651	1.40655	5.35814	8.40813e-08	9.92527e-07	0	0	0	0.64	0.56	0.14	RP11-2G16.1	chr2	lncRNA	--
ENSG00000176136.6	6.57537	-3.41838	1.26496	-2.70235	0.00688509	0.0277476	0.15	0.05	0.27	0	0.04	0.01	MC5R	chr18	protein_coding	melanocortin 5 receptor
ENSG00000155876.6	4178.5	-2.94061	0.348149	-8.4464	3.00418e-17	1.02691e-15	115.17	100.62	132.07	17.03	10.75	18.62	RRAGA	chr9	protein_coding	Ras related GTP binding A
ENSG00000165312.7	736.917	-2.21789	0.554313	-4.00116	6.30335e-05	0.000442153	9.33	7.91	10.39	1.52	4.1	0.59	OTUD1	chr10	protein_coding	OTU deubiquitinase 1
ENSG00000259845.1	49.131	-4.62463	0.610942	-7.56967	3.74178e-14	9.50311e-13	0.93	0.91	1.12	0.04	0.05	0.04	HERC2P10	chr15	unprocessed_pseudogene	hect domain and RLD 2 pseudogene 10
ENSG00000169242.12	140.24	-2.51482	0.409162	-6.14627	7.93276e-10	1.21619e-08	2.27	2.77	3.22	0.35	0.5	0.64	EFNA1	chr1	protein_coding	ephrin A1
ENSG00000136425.14	20.4375	-2.50607	0.647386	-3.87105	0.000108367	0.000728101	0.34	0.36	0.53	0.09	0.05	0.07	CIB2	chr15	protein_coding	calcium and integrin binding family member 2
ENSG00000166762.19	15.1185	2.23611	0.749442	2.9837	0.00284784	0.013125	0.01	0.01	0.03	0.07	0.1	0.07	CATSPER2	chr15	protein_coding	cation channel sperm associated 2
ENSG00000143545.10	812.478	-1.1037	0.383362	-2.87901	0.0039892	0.0175899	8.09	10.34	11.74	4.43	3.4	6.59	RAB13	chr1	protein_coding	RAB13, member RAS oncogene family
ENSG00000166707.12	2.4041	4.83435	1.87398	2.57972	0.0098881	0.0374553	0	0	0	0.03	0.02	0.06	ZCCHC18	chrX	protein_coding	zinc finger CCHC-type containing 18
ENSG00000141664.10	872.085	2.15507	0.348131	6.1904	6.00121e-10	9.34628e-09	0.9	0.63	0.84	3.65	2.68	4.42	ZCCHC2	chr18	protein_coding	zinc finger CCHC-type containing 2
ENSG00000285943.1	384.436	-1.51782	0.331865	-4.5736	4.79415e-06	4.22292e-05	2.5	1.85	1.95	0.92	0.65	0.69	RP11-553D4.3	chr3	protein_coding	--
ENSG00000108001.16	13.1935	-7.07817	1.40071	-5.05328	4.34295e-07	4.63569e-06	0.08	0.13	0.04	0	0	0	EBF3	chr10	protein_coding	EBF transcription factor 3
ENSG00000081853.15	7.12414	4.46503	1.3086	3.41206	0.000644729	0.00358996	0	0	0	0.05	0.06	0.05	PCDHGA2	chr5	protein_coding	protocadherin gamma subfamily A, 2
ENSG00000134324.12	2186.73	1.87906	0.359597	5.22545	1.73731e-07	1.97258e-06	1.94	1.45	2.54	9.13	7.98	5.41	LPIN1	chr2	protein_coding	lipin 1
ENSG00000262049.1	248.065	-1.77284	0.422519	-4.19588	2.71815e-05	0.000207241	4.15	4.54	5.85	1.83	1.84	0.76	RP13-1032I1.7	chr17	lncRNA	--
ENSG00000183092.17	171.04	-1.11115	0.442592	-2.51055	0.0120544	0.0442256	0.76	0.63	0.85	0.22	0.27	0.56	BEGAIN	chr14	protein_coding	brain enriched guanylate kinase associated
ENSG00000206199.11	182.628	1.12562	0.41111	2.738	0.00618133	0.0253631	0.37	0.37	0.58	0.7	0.93	1.32	ANKUB1	chr3	protein_coding	ankyrin repeat and ubiquitin domain containing 1
ENSG00000236618.2	241.624	-2.10489	0.439929	-4.78461	1.71318e-06	1.6337e-05	21.12	13.1	20.4	2.67	7.15	3.37	PITPNA-AS1	chr17	lncRNA	PITPNA antisense RNA 1
ENSG00000159882.13	122.804	1.16934	0.394558	2.96368	0.00303986	0.0139024	0.43	0.26	0.22	0.75	0.59	0.75	ZNF230	chr19	protein_coding	zinc finger protein 230
ENSG00000182534.14	2677.53	1.72368	0.309688	5.56587	2.60845e-08	3.33484e-07	3.4	3.51	3.2	11.47	9.6	13.24	MXRA7	chr17	protein_coding	matrix remodeling associated 7
ENSG00000197496.6	55.598	-8.18297	1.26507	-6.46839	9.90508e-11	1.71625e-09	0.58	0.42	0.72	0	0.01	0	SLC2A10	chr20	protein_coding	solute carrier family 2 member 10
ENSG00000197183.14	433.39	-1.38815	0.52334	-2.65248	0.00799025	0.0315112	2.03	1.64	1.34	0.42	0.28	1.23	NOL4L	chr20	protein_coding	nucleolar protein 4 like
ENSG00000184357.5	12.5622	-7.00337	1.40715	-4.97698	6.45852e-07	6.67046e-06	1.41	0.45	0.56	0	0	0	H1-5	chr6	protein_coding	H1.5 linker histone, cluster member
ENSG00000100196.11	1634.98	-1.53288	0.421505	-3.63667	0.000276185	0.00169509	33.7	32.3	29.51	15.85	5.46	12.5	KDELR3	chr22	protein_coding	KDEL endoplasmic reticulum protein retention receptor 3
ENSG00000271992.1	9.64554	3.5288	1.14274	3.08803	0.00201488	0.00973621	0.05	0.13	0.05	0.11	1.81	1.05	RP11-42O15.3	chr1	lncRNA	--
ENSG00000145244.12	21.1304	3.01772	0.980144	3.07885	0.00207798	0.0100006	0.01	0	0.02	0.01	0.05	0.23	CORIN	chr4	protein_coding	corin, serine peptidase
ENSG00000144485.11	165.885	2.53441	0.499061	5.07835	3.80728e-07	4.10652e-06	0.58	0.37	0.93	1.82	5.15	4.26	HES6	chr2	protein_coding	hes family bHLH transcription factor 6
ENSG00000257790.1	75.6137	-1.73145	0.436625	-3.96552	7.32349e-05	0.000506334	2.87	2.29	2.08	1.04	0.51	0.66	EIF4A1P4	chr12	processed_pseudogene	eukaryotic translation initiation factor 4A1 pseudogene 4
ENSG00000242732.4	68.5735	4.22099	0.613386	6.88146	5.92417e-12	1.18113e-10	0.02	0.06	0.03	0.55	0.4	1.14	RTL5	chrX	protein_coding	retrotransposon Gag like 5
ENSG00000144909.8	1179.54	1.0673	0.320493	3.33018	0.0008679	0.00468281	5.36	3.8	3.37	8.68	10.25	8.01	OSBPL11	chr3	protein_coding	oxysterol binding protein like 11
ENSG00000158104.11	8.40813	3.66423	1.13996	3.21437	0.00130733	0.00670676	0.02	0.02	0	0.33	0.14	0.08	HPD	chr12	protein_coding	4-hydroxyphenylpyruvate dioxygenase
ENSG00000125798.15	25.1158	2.69246	0.719102	3.7442	0.000180969	0.0011601	0.02	0.08	0.09	0.17	0.56	0.51	FOXA2	chr20	protein_coding	forkhead box A2
ENSG00000123496.8	56.5349	-4.72978	0.70352	-6.72301	1.78006e-11	3.36235e-10	1.13	1.73	2.11	0	0.17	0.05	IL13RA2	chrX	protein_coding	interleukin 13 receptor subunit alpha 2
ENSG00000203799.13	48.3417	5.67788	0.760067	7.47023	8.00574e-14	1.96063e-12	0.01	0.01	0	0.17	0.34	0.22	CCDC162P	chr6	transcribed_unitary_pseudogene	coiled-coil domain containing 162, pseudogene
ENSG00000115159.16	3970.49	-10.0672	0.474728	-21.2062	8.37276e-100	3.15779e-96	30.98	31.65	20.55	0.02	0.04	0.02	GPD2	chr2	protein_coding	glycerol-3-phosphate dehydrogenase 2
ENSG00000145349.18	1752.39	2.02967	0.407425	4.98169	6.30318e-07	6.53089e-06	2.9	1.59	1.44	6.33	12.15	6.35	CAMK2D	chr4	protein_coding	calcium/calmodulin dependent protein kinase II delta
ENSG00000273203.1	15.9992	3.39183	0.773813	4.38326	1.16915e-05	9.56495e-05	0.02	0.03	0.02	0.25	0.36	0.19	AC006946.16	chr22	lncRNA	--
ENSG00000217455.8	15.4839	7.50871	1.36764	5.49027	4.01325e-08	4.98988e-07	0	0	0	0.26	0.47	0.65	AC091801.1	chr7	lncRNA	--
ENSG00000167644.12	54.654	1.41438	0.554009	2.55299	0.0106804	0.0398624	0.8	0.99	1.87	2.24	2.39	5.35	C19orf33	chr19	protein_coding	chromosome 19 open reading frame 33
ENSG00000275874.1	418.428	12.2618	1.2338	9.93825	2.83776e-23	1.63399e-21	0	0	0	24.24	32.19	31.91	PICSAR	chr21	lncRNA	P38 inhibited cutaneous squamous cell carcinoma associated lincRNA
ENSG00000129245.12	2176.52	-1.12522	0.362781	-3.10166	0.0019244	0.00934288	12.2	16.82	22.15	6.63	9.74	7.98	FXR2	chr17	protein_coding	FMR1 autosomal homolog 2
ENSG00000153395.10	3087.23	1.42655	0.530257	2.69029	0.00713894	0.0286177	7.82	5.88	5.81	22.2	4.81	26.27	LPCAT1	chr5	protein_coding	lysophosphatidylcholine acyltransferase 1
ENSG00000271303.2	4195.94	3.02872	0.529581	5.71909	1.07096e-08	1.4434e-07	7.96	9.22	9.96	50.22	29.89	145.74	SRXN1	chr20	protein_coding	sulfiredoxin 1
ENSG00000133026.13	1604.11	-6.53712	0.48752	-13.4089	5.36029e-41	9.12016e-39	9.8	8.27	8.46	0.16	0.03	0.1	MYH10	chr17	protein_coding	myosin heavy chain 10
ENSG00000164181.14	589.267	4.64865	0.430017	10.8104	3.07398e-27	2.39041e-25	0.18	0.4	0.17	5.4	7.02	7.23	ELOVL7	chr5	protein_coding	ELOVL fatty acid elongase 7
ENSG00000137040.10	2141.54	-1.53396	0.498551	-3.07684	0.00209209	0.0100535	25.63	18.64	8.12	10.18	3.85	4.47	RANBP6	chr9	protein_coding	RAN binding protein 6
ENSG00000187953.10	276.016	1.80771	0.381655	4.7365	2.17445e-06	2.02826e-05	0.7	0.85	0.81	2.05	4.04	2.52	PMS2CL	chr7	transcribed_unprocessed_pseudogene	PMS2 C-terminal like pseudogene
ENSG00000177679.16	161.566	2.10067	0.542618	3.87137	0.000108227	0.000727372	0.19	0.18	0.3	0.86	0.37	1.69	SRRM3	chr7	protein_coding	serine/arginine repetitive matrix 3
ENSG00000116183.11	1367.17	8.93347	1.21265	7.36691	1.74632e-13	4.08238e-12	0.01	0.01	0.01	0.43	4.94	13.71	PAPPA2	chr1	protein_coding	pappalysin 2
ENSG00000003137.9	148.787	-5.95472	0.548418	-10.858	1.82723e-27	1.45082e-25	1.42	1.61	1.5	0.02	0.02	0.04	CYP26B1	chr2	protein_coding	cytochrome P450 family 26 subfamily B member 1
ENSG00000119514.7	247.136	-7.81461	0.711402	-10.9848	4.52224e-28	3.70774e-26	3.83	4.38	3.42	0	0.06	0.01	GALNT12	chr9	protein_coding	polypeptide N-acetylgalactosaminyltransferase 12
ENSG00000103067.14	73.9719	-4.73573	0.57055	-8.30029	1.03854e-16	3.34298e-15	0.87	0.47	0.74	0.02	0.04	0.02	ESRP2	chr16	protein_coding	epithelial splicing regulatory protein 2
ENSG00000116977.19	2316.82	-1.00877	0.313875	-3.21391	0.00130939	0.00671493	10.13	8.06	6.49	4.59	4.3	3.71	LGALS8	chr1	protein_coding	galectin 8
ENSG00000131015.5	126.17	-1.5968	0.380718	-4.19417	2.73875e-05	0.000208671	3.18	3.66	3.82	1.25	0.92	1.43	ULBP2	chr6	protein_coding	UL16 binding protein 2
ENSG00000162105.20	128.391	5.51634	1.51442	3.64255	0.000269954	0.00165955	0.01	0.01	0	0	0.26	0.73	SHANK2	chr11	protein_coding	SH3 and multiple ankyrin repeat domains 2
ENSG00000136514.3	8.2798	6.58624	1.49315	4.41096	1.02912e-05	8.47448e-05	0	0	0	0.3	0.46	0.1	RTP4	chr3	protein_coding	receptor transporter protein 4
ENSG00000260361.1	25.2408	-3.95277	0.71967	-5.49247	3.96358e-08	4.93626e-07	0.6	0.6	0.85	0.07	0.02	0.04	CTD-2313J17.5	chr15	lncRNA	--
ENSG00000271209.1	3.30377	5.27751	1.72024	3.06789	0.00215574	0.0103046	0	0	0	0.37	0.23	0.16	BRDTP1	chrX	processed_pseudogene	bromodomain testis associated pseudogene 1
ENSG00000267365.1	3.41975	-4.095	1.642	-2.49391	0.0126346	0.0460031	0.07	0.05	0.08	0.01	0	0	KCNJ2-AS1	chr17	lncRNA	KCNJ2 antisense RNA 1
ENSG00000161888.11	1343.32	-1.55167	0.439158	-3.53328	0.000410437	0.00240242	24.33	14.08	15.1	9.84	5.6	3.27	SPC24	chr19	protein_coding	SPC24 component of NDC80 kinetochore complex
ENSG00000100739.11	137.906	1.56344	0.526821	2.96769	0.00300045	0.0137499	1.09	0.64	0.5	3.8	0.99	1.92	BDKRB1	chr14	protein_coding	bradykinin receptor B1
ENSG00000164651.17	94.8098	-3.37619	0.573981	-5.88205	4.05205e-09	5.72371e-08	0.63	1.27	1.56	0.15	0.03	0.15	SP8	chr7	protein_coding	Sp8 transcription factor
ENSG00000161860.8	117.059	-4.85241	0.559952	-8.66576	4.48523e-18	1.66115e-16	3.46	2.69	5.42	0.1	0.05	0.23	SYCE2	chr19	protein_coding	synaptonemal complex central element protein 2
ENSG00000250874.1	13.1665	7.25395	1.4567	4.97972	6.36761e-07	6.58558e-06	0	0	0	0.37	0.92	0.13	CTC-480C2.1	chr5	lncRNA	--
ENSG00000104763.20	2143.2	-1.42453	0.309825	-4.59787	4.26836e-06	3.79672e-05	6.2	4.92	4.21	2.22	1.86	1.78	ASAH1	chr8	protein_coding	N-acylsphingosine amidohydrolase 1
ENSG00000113211.6	6.32497	4.25746	1.36895	3.11001	0.00187081	0.00911989	0.02	0	0	0.07	0.12	0.1	PCDHB6	chr5	protein_coding	protocadherin beta 6
ENSG00000235919.4	49.3584	-1.19875	0.453038	-2.64602	0.00814458	0.0320361	1.61	1.31	1.35	0.75	0.76	0.42	ASH1L-AS1	chr1	lncRNA	ASH1L antisense RNA 1
ENSG00000288658.1	10.1712	-6.69919	1.46069	-4.58631	4.5115e-06	3.98948e-05	0.33	0.13	0.07	0	0	0	RP11-384O8.2	chr2	protein_coding	--
ENSG00000177706.9	3537.68	-2.40171	0.506006	-4.7464	2.07065e-06	1.94184e-05	27.95	26.63	33.85	6.62	1.8	8.65	FAM20C	chr7	protein_coding	FAM20C golgi associated secretory pathway kinase
ENSG00000168405.17	102.664	-3.43004	0.516432	-6.6418	3.09882e-11	5.66424e-10	0.6	0.61	0.45	0.07	0.08	0.02	CMAHP	chr6	transcribed_unitary_pseudogene	cytidine monophospho-N-acetylneuraminic acid hydroxylase, pseudogene
ENSG00000132824.14	8446.5	-1.00776	0.324782	-3.10289	0.0019164	0.00931004	65.61	64.33	52.44	26.62	40.65	26.49	SERINC3	chr20	protein_coding	serine incorporator 3
ENSG00000253893.2	11.2043	-4.41131	1.227	-3.5952	0.000324144	0.00195549	0.29	0.26	1.48	0.06	0	0.03	FAM85B	chr8	lncRNA	family with sequence similarity 85 member B
ENSG00000187838.17	927.008	-1.04583	0.41736	-2.50582	0.0122166	0.0446896	8.92	9.8	14.33	4.12	4.01	8.28	PLSCR3	chr17	protein_coding	phospholipid scramblase 3
ENSG00000111837.12	15.5199	-3.05275	0.865097	-3.52879	0.000417463	0.0024385	0.13	0.26	0.07	0.02	0.03	0	MAK	chr6	protein_coding	male germ cell associated kinase
ENSG00000171940.14	4264.1	-2.16343	0.508482	-4.25468	2.09348e-05	0.000163244	30.22	30.22	24.38	6.4	11.3	2.05	ZNF217	chr20	protein_coding	zinc finger protein 217
ENSG00000242419.6	15.5858	-3.19401	0.765523	-4.17233	3.01505e-05	0.000227122	0.15	0.12	0.16	0.01	0.02	0.02	PCDHGC4	chr5	protein_coding	protocadherin gamma subfamily C, 4
ENSG00000151834.16	162.935	-6.67129	0.6355	-10.4977	8.85051e-26	6.21982e-24	0.42	0.64	0.37	0.01	0.01	0	GABRA2	chr4	protein_coding	gamma-aminobutyric acid type A receptor subunit alpha2
ENSG00000198914.5	569.128	2.60853	0.362331	7.19929	6.05273e-13	1.34678e-11	1.05	0.87	0.6	6.49	5.28	4.03	POU3F3	chr2	protein_coding	POU class 3 homeobox 3
ENSG00000255650.6	94.1883	5.90983	0.759488	7.78133	7.17668e-15	1.9426e-13	0.07	0.06	0.09	1.92	2.3	9.02	FAM222A-AS1	chr12	lncRNA	FAM222A antisense RNA 1
ENSG00000248334.6	60.2513	4.55528	0.663321	6.86738	6.53903e-12	1.29686e-10	0.02	0.03	0.01	0.3	0.8	0.26	WHAMMP2	chr15	transcribed_unprocessed_pseudogene	WAS protein homolog associated with actin, golgi membranes and microtubules pseudogene 2
ENSG00000260879.1	44.2226	-2.55364	0.504145	-5.06527	4.07812e-07	4.37571e-06	1.31	1.11	1.21	0.26	0.27	0.12	RP11-483I13.5	chr1	lncRNA	--
ENSG00000285988.1	211.535	1.93504	0.402003	4.81349	1.48318e-06	1.43186e-05	2.34	3.84	4.45	15.11	16.87	10.47	RP11-799O21.3	chr10	lncRNA	--
ENSG00000274248.1	5.96283	-4.93541	1.49197	-3.30799	0.000939676	0.00502931	0.44	0.67	0.75	0	0	0.05	AJ011932.1	chr21	lncRNA	--
ENSG00000163462.18	19.2937	-3.28967	0.744414	-4.41913	9.90974e-06	8.18123e-05	0.23	0.17	0.18	0.03	0	0.03	TRIM46	chr1	protein_coding	tripartite motif containing 46
ENSG00000215440.12	121.296	-1.64123	0.404316	-4.05928	4.92251e-05	0.000353227	0.61	0.48	0.76	0.17	0.18	0.26	NPEPL1	chr20	protein_coding	aminopeptidase like 1
ENSG00000169994.19	160.948	-6.39113	0.636511	-10.0409	1.00773e-23	6.04881e-22	0.81	1.12	0.77	0.03	0	0	MYO7B	chr2	protein_coding	myosin VIIB
ENSG00000001561.7	472.801	3.66777	0.548302	6.68932	2.24212e-11	4.19313e-10	0.63	0.35	0.15	5.52	7.17	2.05	ENPP4	chr6	protein_coding	ectonucleotide pyrophosphatase/phosphodiesterase 4
ENSG00000278266.1	532.26	-2.95767	0.531363	-5.56619	2.60364e-08	3.33057e-07	3.47	8.92	11.46	0.49	1.58	1.14	RP11-575F12.3	chr12	lncRNA	--
ENSG00000166592.12	35.2896	-2.05581	0.651714	-3.15447	0.0016079	0.00801965	0.46	0.78	1.42	0.24	0.07	0.33	RRAD	chr16	protein_coding	RRAD, Ras related glycolysis inhibitor and calcium channel regulator
ENSG00000168421.13	7.55019	-5.28197	1.45612	-3.62743	0.000286251	0.00175117	0.04	0.04	0.08	0	0	0	RHOH	chr4	protein_coding	ras homolog family member H
ENSG00000101004.15	319.993	-7.41353	0.5611	-13.2125	7.43201e-40	1.19276e-37	2.67	2.51	2.76	0.02	0.01	0.02	NINL	chr20	protein_coding	ninein like
ENSG00000151468.11	211.336	-10.115	1.23662	-8.17959	2.84806e-16	8.93881e-15	3	2.31	3.3	0	0	0.01	CCDC3	chr10	protein_coding	coiled-coil domain containing 3
ENSG00000105011.9	1574.97	-1.39039	0.532951	-2.60886	0.00908448	0.0349911	30.27	25.45	31.96	21	3.49	9.78	ASF1B	chr19	protein_coding	anti-silencing function 1B histone chaperone
ENSG00000110074.11	913.867	-1.78209	0.32953	-5.40798	6.37383e-08	7.70477e-07	6.23	4.81	7.81	2.03	1.99	1.62	FOXRED1	chr11	protein_coding	FAD dependent oxidoreductase domain containing 1
ENSG00000196611.6	58.9757	-9.23627	1.30568	-7.07389	1.50648e-12	3.19795e-11	0.75	0.63	1.85	0	0	0	MMP1	chr11	protein_coding	matrix metallopeptidase 1
ENSG00000186716.21	1750.37	1.10861	0.351213	3.15653	0.0015966	0.0079809	2.09	1.94	2.78	4.23	4.33	6.51	BCR	chr22	protein_coding	BCR activator of RhoGEF and GTPase
ENSG00000171877.21	259.081	5.65835	0.668254	8.46737	2.50988e-17	8.65794e-16	0.08	0.02	0.01	2.43	2.91	0.6	FRMD5	chr15	protein_coding	FERM domain containing 5
ENSG00000214652.6	7.10998	-6.18397	1.46064	-4.23373	2.29845e-05	0.000177939	0.05	0.04	0.04	0	0	0	ZNF727	chr7	protein_coding	zinc finger protein 727
ENSG00000186106.11	355.033	1.32277	0.340785	3.88153	0.0001038	0.000700533	1.14	0.84	0.65	2.17	2.3	2.27	ANKRD46	chr8	protein_coding	ankyrin repeat domain 46
ENSG00000233836.7	91.5147	-8.90582	1.24659	-7.14414	9.05583e-13	1.97043e-11	1.75	1.24	1.26	0.01	0	0	ZNF726P1	chr19	transcribed_unprocessed_pseudogene	zinc finger protein 726 pseudogene 1
ENSG00000140199.13	1351.5	-1.12099	0.317972	-3.52545	0.00042277	0.00246505	4.93	4.44	3.88	2.04	2.6	1.66	SLC12A6	chr15	protein_coding	solute carrier family 12 member 6
ENSG00000124610.5	2.87962	-4.8756	1.9266	-2.53067	0.0113844	0.0420462	0.47	0.03	0.09	0	0	0	H1-1	chr6	protein_coding	H1.1 linker histone, cluster member
ENSG00000152078.10	713.643	3.27667	0.470362	6.96627	3.25457e-12	6.65893e-11	0.66	0.47	0.24	7.16	3.55	2.88	TLCD4	chr1	protein_coding	TLC domain containing 4
ENSG00000015133.19	466.438	1.97162	0.330762	5.96084	2.50941e-09	3.63543e-08	0.47	0.3	0.38	1.33	1.54	1.75	CCDC88C	chr14	protein_coding	coiled-coil domain containing 88C
ENSG00000147853.17	2678.03	-2.25803	0.402141	-5.61502	1.96536e-08	2.55893e-07	33.58	26.02	16.54	7.26	5.74	3.39	AK3	chr9	protein_coding	adenylate kinase 3
ENSG00000141258.13	783.698	-1.64966	0.315027	-5.23657	1.63589e-07	1.86304e-06	2.9	2.71	3.53	0.92	0.96	1.12	SGSM2	chr17	protein_coding	small G protein signaling modulator 2
ENSG00000231528.3	50.739	-2.59351	0.517488	-5.01173	5.39422e-07	5.65119e-06	0.48	0.27	0.33	0.06	0.03	0.08	FAM225A	chr9	lncRNA	family with sequence similarity 225 member A
ENSG00000131738.11	6.55371	-4.12332	1.41179	-2.92064	0.00349315	0.0156901	0.06	0.13	0.38	0	0.02	0.01	KRT33B	chr17	protein_coding	keratin 33B
ENSG00000164220.7	58.6077	6.97958	0.954628	7.3113	2.64567e-13	6.05348e-12	0	0.01	0.01	0.86	0.65	1.12	F2RL2	chr5	protein_coding	coagulation factor II thrombin receptor like 2
ENSG00000171522.6	218.139	-1.26076	0.507369	-2.4849	0.0129586	0.046999	1.86	2.03	2.63	1.75	0.48	0.58	PTGER4	chr5	protein_coding	prostaglandin E receptor 4
ENSG00000178026.13	20.6698	-1.88255	0.63147	-2.98121	0.00287111	0.0132242	0.25	0.18	0.29	0.04	0.07	0.09	LRRC75B	chr22	protein_coding	leucine rich repeat containing 75B
ENSG00000101493.11	910.689	1.21741	0.324554	3.75104	0.000176105	0.00113028	1.51	1.47	1.7	3.35	4.83	3.1	ZNF516	chr18	protein_coding	zinc finger protein 516
ENSG00000041802.11	2489.3	1.80453	0.32649	5.52706	3.25642e-08	4.10883e-07	5.63	5.93	5.77	18.38	17.58	26.21	LSG1	chr3	protein_coding	large 60S subunit nuclear export GTPase 1
ENSG00000169499.15	5811.8	1.36805	0.4461	3.06668	0.00216447	0.0103398	19.43	11.06	8.47	32.92	51.8	18.59	PLEKHA2	chr8	protein_coding	pleckstrin homology domain containing A2
ENSG00000270804.1	76.3309	1.89444	0.534472	3.5445	0.000393354	0.00231923	0.49	0.94	1.15	2.63	1.97	5.26	CTD-2583A14.11	chr19	transcribed_processed_pseudogene	--
ENSG00000179528.16	112.771	-9.20801	1.24705	-7.38382	1.53808e-13	3.60676e-12	2.37	1.99	3.08	0	0	0.01	LBX2	chr2	protein_coding	ladybird homeobox 2
ENSG00000120217.14	384.728	2.17533	0.532943	4.08174	4.47e-05	0.000323168	0.24	0.92	1.35	4.04	4.34	3.51	CD274	chr9	protein_coding	CD274 molecule
ENSG00000092929.12	322.513	-5.54059	0.484897	-11.4263	3.08947e-30	2.91299e-28	1.95	1.99	2.4	0.02	0.04	0.08	UNC13D	chr17	protein_coding	unc-13 homolog D
ENSG00000159314.11	310.512	-2.37128	0.382688	-6.1964	5.77705e-10	9.01578e-09	1.25	0.96	1.56	0.21	0.2	0.33	ARHGAP27	chr17	protein_coding	Rho GTPase activating protein 27
ENSG00000287276.1	6.62466	6.27526	1.50128	4.17996	2.91566e-05	0.000220664	0	0	0	0.09	0.07	0.04	RP11-175I6.6	chr9	transcribed_unprocessed_pseudogene	--
ENSG00000167550.11	68.8171	-1.98245	0.41478	-4.77952	1.75711e-06	1.67065e-05	2.37	1.93	2.07	0.62	0.62	0.42	RHEBL1	chr12	protein_coding	RHEB like 1
ENSG00000108821.14	37198.5	-5.85571	0.395322	-14.8125	1.21574e-49	3.35499e-47	139.78	242.14	222.73	3.77	2.44	4.59	COL1A1	chr17	protein_coding	collagen type I alpha 1 chain
ENSG00000172716.16	1771.4	12.4936	1.09737	11.385	4.96681e-30	4.64438e-28	0	0.01	0	14.09	11.25	20.26	SLFN11	chr17	protein_coding	schlafen family member 11
ENSG00000232453.7	8.03793	-2.44203	0.992698	-2.45999	0.0138939	0.0497162	0.15	0.18	0.16	0	0.06	0.04	LINC02777	chr1	lncRNA	long intergenic non-protein coding RNA 2777
ENSG00000007168.14	7674.15	-1.27154	0.308608	-4.12025	3.78467e-05	0.000278969	22.13	20.76	16.39	9.44	8.93	6.95	PAFAH1B1	chr17	protein_coding	platelet activating factor acetylhydrolase 1b regulatory subunit 1
ENSG00000182749.6	343.206	1.36943	0.348647	3.92784	8.5714e-05	0.000586697	1.3	1.39	1.74	3.32	3.64	4.81	PAQR7	chr1	protein_coding	progestin and adipoQ receptor family member 7
ENSG00000137760.15	1514.06	1.91513	0.429533	4.45864	8.24802e-06	6.89743e-05	4.06	3.64	2.91	12.65	21.94	6.94	ALKBH8	chr11	protein_coding	alkB homolog 8, tRNA methyltransferase
ENSG00000233854.2	6.78442	6.30313	1.50738	4.18152	2.89566e-05	0.000219297	0	0	0	0.11	0.33	0.21	POU6F2-AS2	chr7	lncRNA	POU6F2 antisense RNA 2
ENSG00000077063.11	109.178	-8.31156	1.12346	-7.39818	1.38059e-13	3.26791e-12	0.72	1.13	0.48	0	0	0	CTTNBP2	chr7	protein_coding	cortactin binding protein 2
ENSG00000134278.15	3169.26	2.4045	0.43509	5.52644	3.26799e-08	4.11985e-07	3.81	4.48	3.26	11.91	35.36	16.33	SPIRE1	chr18	protein_coding	spire type actin nucleation factor 1
ENSG00000188707.6	140.721	-10.491	1.24294	-8.44052	3.15924e-17	1.07504e-15	1.73	1.22	1.16	0	0	0	ZBED6CL	chr7	protein_coding	ZBED6 C-terminal like
ENSG00000237289.10	37.3078	-3.46416	0.649298	-5.33523	9.54241e-08	1.12174e-06	0.4	0.38	0.77	0.03	0.02	0.08	CKMT1B	chr15	protein_coding	creatine kinase, mitochondrial 1B
ENSG00000228649.9	329.702	-8.86803	0.804855	-11.0182	3.12334e-28	2.6177e-26	2.77	3.05	2.46	0.01	0.01	0	SNHG26	chr7	lncRNA	small nucleolar RNA host gene 26
ENSG00000160221.18	17.747	-2.04753	0.658837	-3.1078	0.00188487	0.00916868	0.09	0.06	0.12	0.02	0.02	0.02	GATD3A	chr21	protein_coding	glutamine amidotransferase class 1 domain containing 3A
ENSG00000152784.16	103.408	-4.37789	0.51274	-8.53822	1.36301e-17	4.79682e-16	0.92	1.19	1.1	0.03	0.1	0.04	PRDM8	chr4	protein_coding	PR/SET domain 8
ENSG00000257335.8	6.85577	3.75238	1.30528	2.87476	0.00404329	0.0177938	0.01	0	0	0.05	0.03	0.01	MGAM	chr7	protein_coding	maltase-glucoamylase
ENSG00000188910.8	57.7236	-1.8321	0.695602	-2.63383	0.00844268	0.0329566	0.65	1.38	0.81	0.08	0.13	0.6	GJB3	chr1	protein_coding	gap junction protein beta 3
ENSG00000172543.9	80.5881	-9.68731	1.27566	-7.59398	3.10221e-14	7.95918e-13	1.33	2.31	3	0	0	0	CTSW	chr11	protein_coding	cathepsin W
ENSG00000160691.19	11773.9	1.99506	0.447516	4.45808	8.26963e-06	6.91039e-05	24.55	25.2	31.86	61.85	84.56	186.35	SHC1	chr1	protein_coding	SHC adaptor protein 1
ENSG00000187140.6	6.45383	-2.98885	1.14116	-2.61913	0.00881533	0.0341451	0.08	0.11	0.15	0	0.03	0.02	FOXD3	chr1	protein_coding	forkhead box D3
ENSG00000164949.8	382.739	-2.58918	0.403366	-6.41893	1.37239e-10	2.32977e-09	4.87	5.38	8.33	1.28	0.7	1.19	GEM	chr8	protein_coding	GTP binding protein overexpressed in skeletal muscle
ENSG00000221988.13	522.511	-2.19175	0.33877	-6.46971	9.81911e-11	1.70396e-09	6.36	6.17	9.37	1.68	1.78	1.5	PPT2	chr6	protein_coding	palmitoyl-protein thioesterase 2
ENSG00000198739.11	13.4279	7.29869	1.40917	5.17941	2.22587e-07	2.47393e-06	0	0	0	0.18	0.1	0.05	LRRTM3	chr10	protein_coding	leucine rich repeat transmembrane neuronal 3
ENSG00000135318.12	3744.18	1.52614	0.353108	4.32203	1.54603e-05	0.000123622	10.11	12.65	9.1	32.33	40.94	22.13	NT5E	chr6	protein_coding	5'-nucleotidase ecto
ENSG00000101412.13	2055.14	-1.31112	0.419565	-3.12496	0.00177832	0.00873299	23.88	24.23	33.62	14.1	5.78	13.9	E2F1	chr20	protein_coding	E2F transcription factor 1
ENSG00000170629.14	155.036	-2.2282	0.562199	-3.96336	7.39014e-05	0.00051063	1.73	0.92	0.84	0.23	0.08	0.44	DPY19L2P2	chr7	transcribed_unprocessed_pseudogene	DPY19L2 pseudogene 2
ENSG00000114757.19	90.2483	-6.65003	0.761551	-8.73221	2.49734e-18	9.54598e-17	0.48	0.47	0.36	0	0.01	0	PEX5L	chr3	protein_coding	peroxisomal biogenesis factor 5 like
ENSG00000076706.17	3335.66	-6.57171	0.563029	-11.6721	1.7705e-31	1.77278e-29	18.99	19.59	28.13	0.51	0.11	0.1	MCAM	chr11	protein_coding	melanoma cell adhesion molecule
ENSG00000164619.10	11.3379	-3.90434	1.09775	-3.55668	0.000375566	0.00222653	0.07	0.11	0.02	0.01	0	0	BMPER	chr7	protein_coding	BMP binding endothelial regulator
ENSG00000127152.18	154.721	-5.35904	0.480609	-11.1505	7.11803e-29	6.29195e-27	1.03	0.79	0.84	0.01	0.03	0.02	BCL11B	chr14	protein_coding	BAF chromatin remodeling complex subunit BCL11B
ENSG00000170456.16	1199.39	-1.24777	0.433712	-2.87695	0.00401538	0.017695	5.47	3.38	2.44	2.48	1.18	1.2	DENND5B	chr12	protein_coding	DENN domain containing 5B
ENSG00000269307.1	14.8173	-4.07773	0.913209	-4.46528	7.99641e-06	6.70933e-05	0.74	0.55	0.46	0.04	0	0.05	CTD-2278I10.6	chr19	protein_coding	--
ENSG00000123104.12	2038.17	-1.67073	0.28919	-5.77729	7.59141e-09	1.04302e-07	5.87	5.87	5.02	1.78	1.9	1.75	ITPR2	chr12	protein_coding	inositol 1,4,5-trisphosphate receptor type 2
ENSG00000160948.14	739.39	1.27907	0.420274	3.04342	0.00233909	0.0110944	2.24	2.38	3.96	4.14	8.78	8.58	VPS28	chr8	protein_coding	VPS28 subunit of ESCRT-I
ENSG00000184730.11	4.1803	-4.40559	1.59591	-2.76055	0.00577037	0.024004	0.05	0.03	0.08	0	0	0.01	APOBR	chr16	protein_coding	apolipoprotein B receptor
ENSG00000285292.1	4479.46	1.12948	0.378465	2.98438	0.00284158	0.0130988	30.54	31.02	34.99	59.61	51.51	105.27	ABCF2-H2BE1	chr7	protein_coding	ABCF2-H2BE1 readthrough
ENSG00000285314.1	854.981	1.31309	0.346174	3.79316	0.000148744	0.000970845	3.27	2.86	4.58	8.5	11.4	7.61	XXbac-B135H6.19	chr22	lncRNA	--
ENSG00000170485.17	715.841	-1.15682	0.371495	-3.11396	0.00184594	0.00900643	1.77	1.79	2.37	0.7	0.78	1.25	NPAS2	chr2	protein_coding	neuronal PAS domain protein 2
ENSG00000219200.12	1813.95	-1.26468	0.385031	-3.28462	0.00102119	0.00540299	29.19	30.12	48.09	11.93	13.28	20.7	RNASEK	chr17	protein_coding	ribonuclease K
ENSG00000109063.15	37.3257	-1.61929	0.524483	-3.0874	0.00201915	0.00974854	0.21	0.18	0.25	0.06	0.05	0.1	MYH3	chr17	protein_coding	myosin heavy chain 3
ENSG00000174804.4	356.238	-1.28819	0.344384	-3.74056	0.000183613	0.00117439	2.14	1.36	1.68	0.57	0.87	0.73	FZD4	chr11	protein_coding	frizzled class receptor 4
ENSG00000280202.1	77.8589	9.83445	1.24916	7.87284	3.46677e-15	9.68512e-14	0	0	0	2.36	2.67	2.09	RP5-1180D12.1	chr12	TEC	--
ENSG00000185499.16	138.3	-2.22149	0.358848	-6.19062	5.99293e-10	9.33981e-09	1.3	1.1	1.24	0.26	0.24	0.3	MUC1	chr1	protein_coding	mucin 1, cell surface associated
ENSG00000250722.6	132.4	9.63464	1.29523	7.43854	1.01806e-13	2.46657e-12	0	0	0	0.95	2.22	0.59	SELENOP	chr5	protein_coding	selenoprotein P
ENSG00000005961.19	7.91493	-2.28481	0.919746	-2.48418	0.0129851	0.047067	0.05	0.06	0.06	0.02	0.01	0.01	ITGA2B	chr17	protein_coding	integrin subunit alpha 2b
ENSG00000228708.1	164.395	10.9133	1.25344	8.70669	3.12886e-18	1.17809e-16	0	0	0	23.54	19.98	11.93	AL109763.1	chr21	lncRNA	--
ENSG00000196588.20	1074.64	-1.13009	0.368532	-3.06646	0.00216606	0.0103431	3.89	4.85	5.67	2.13	1.68	2.97	MRTFA	chr22	protein_coding	myocardin related transcription factor A
ENSG00000154122.14	1551.79	2.5957	0.336925	7.70409	1.31782e-14	3.48784e-13	0.75	1.01	0.83	4.85	4.81	6.53	ANKH	chr5	protein_coding	ANKH inorganic pyrophosphate transport regulator
ENSG00000186868.17	115.838	3.48542	0.565574	6.16263	7.15444e-10	1.10285e-08	0.02	0.03	0.05	0.31	0.18	0.59	MAPT	chr17	protein_coding	microtubule associated protein tau
ENSG00000074964.17	267.983	1.83309	0.31463	5.82619	5.67083e-09	7.91154e-08	0.42	0.33	0.36	1.35	1.4	1.32	ARHGEF10L	chr1	protein_coding	Rho guanine nucleotide exchange factor 10 like
ENSG00000267279.2	101.91	1.17152	0.460966	2.54144	0.0110396	0.0410071	0.59	1.09	1.6	2.28	3.24	2.2	RP11-879F14.2	chr18	lncRNA	--
ENSG00000155849.16	5.84638	4.14078	1.41114	2.93436	0.00334239	0.0150736	0	0	0	0.02	0.05	0.01	ELMO1	chr7	protein_coding	engulfment and cell motility 1
ENSG00000197971.16	45.4567	-4.99856	0.699806	-7.14278	9.14588e-13	1.98811e-11	0.17	0.1	0.09	0	0	0	MBP	chr18	protein_coding	myelin basic protein
ENSG00000262902.1	2819.79	-7.74033	0.459315	-16.8519	1.01592e-63	4.99767e-61	190.74	235.94	245.41	1.74	1.11	0.44	MTCO1P40	chr17	processed_pseudogene	MT-CO1 pseudogene 40
ENSG00000256433.3	69.4775	1.3035	0.433862	3.0044	0.00266103	0.0123775	0.64	0.48	0.52	1.28	1.94	0.97	RP1-102E24.8	chr12	lncRNA	--
ENSG00000169255.15	162.329	1.55102	0.513531	3.02029	0.00252529	0.011845	0.42	0.27	0.12	1.24	0.63	0.53	B3GALNT1	chr3	protein_coding	beta-1,3-N-acetylgalactosaminyltransferase 1 (globoside blood group)
ENSG00000135821.19	5094.65	1.09176	0.321285	3.3981	0.000678551	0.00375978	7.25	5.22	6.95	11.96	13.31	17.1	GLUL	chr1	protein_coding	glutamate-ammonia ligase
ENSG00000174501.14	168.322	1.68873	0.393487	4.29169	1.77318e-05	0.000140252	0.28	0.2	0.22	0.91	0.93	0.49	ANKRD36C	chr2	protein_coding	ankyrin repeat domain 36C
ENSG00000137507.11	11.6392	-4.05269	1.07589	-3.76682	0.000165343	0.00106597	0.05	0.18	0.14	0.01	0	0.01	LRRC32	chr11	protein_coding	leucine rich repeat containing 32
ENSG00000170381.14	35.3823	6.82351	1.15335	5.91627	3.29327e-09	4.71368e-08	0	0	0	0.32	0.19	0.14	SEMA3E	chr7	protein_coding	semaphorin 3E
ENSG00000233223.3	123.163	-1.66307	0.403442	-4.1222	3.75277e-05	0.000277019	3.14	2.51	4.56	0.9	1.25	1.17	AC113189.5	chr17	lncRNA	--
ENSG00000189367.15	142.686	-7.32303	0.781014	-9.37631	6.83221e-21	3.31773e-19	1.05	0.8	0.48	0.01	0.01	0	KIAA0408	chr6	protein_coding	KIAA0408
ENSG00000187479.8	238.689	-6.25271	0.622799	-10.0397	1.01991e-23	6.08958e-22	4.24	4.65	9.57	0.03	0.04	0.17	C11orf96	chr11	protein_coding	chromosome 11 open reading frame 96
ENSG00000237984.3	5.41669	3.38186	1.30929	2.58297	0.0097954	0.0371601	0.01	0	0.01	0.08	0.1	0.02	PTENP1	chr9	transcribed_processed_pseudogene	phosphatase and tensin homolog pseudogene 1
ENSG00000170113.16	1393.39	1.11812	0.351992	3.17655	0.00149037	0.00752602	3.28	2.62	1.74	6.33	4.77	5.88	NIPA1	chr15	protein_coding	NIPA magnesium transporter 1
ENSG00000165915.14	1584.48	-1.04622	0.356097	-2.93802	0.00330312	0.0149254	8.45	10.87	15.55	5.17	6.14	6.17	SLC39A13	chr11	protein_coding	solute carrier family 39 member 13
ENSG00000262185.3	29.6689	4.71198	0.762499	6.17965	6.42443e-10	9.9823e-09	0.04	0.02	0.01	0.48	0.76	0.4	LINC02861	chr16	lncRNA	long intergenic non-protein coding RNA 2861
ENSG00000069424.15	1630.26	2.89597	0.508526	5.69483	1.23494e-08	1.64773e-07	0.37	0.53	0.76	3.56	1.9	7.24	KCNAB2	chr1	protein_coding	potassium voltage-gated channel subfamily A regulatory beta subunit 2
ENSG00000234456.9	49.9828	-5.2555	0.737112	-7.12985	1.00476e-12	2.17369e-11	0.15	0.17	0.09	0	0.01	0	MAGI2-AS3	chr7	lncRNA	MAGI2 antisense RNA 3
ENSG00000272046.1	36.7263	8.74176	1.39782	6.25384	4.00473e-10	6.37742e-09	0	0	0	0.32	1.15	0.14	RP11-471M2.3	chr13	lncRNA	--
ENSG00000234684.7	40.1231	1.60282	0.552227	2.90247	0.00370231	0.0165246	0.09	0.07	0.12	0.14	0.44	0.3	SDCBP2-AS1	chr20	lncRNA	SDCBP2 antisense RNA 1
ENSG00000162493.17	3330.8	9.41062	0.459993	20.4582	5.08187e-93	1.27775e-89	0.03	0.1	0.06	57.05	35.72	45.93	PDPN	chr1	protein_coding	podoplanin
ENSG00000136237.19	39.5154	-7.69101	1.26669	-6.07174	1.26528e-09	1.89808e-08	0.21	0.18	0.19	0	0	0	RAPGEF5	chr7	protein_coding	Rap guanine nucleotide exchange factor 5
ENSG00000224635.2	33.32	-1.51976	0.499394	-3.04321	0.00234066	0.0110995	0.48	0.37	0.5	0.15	0.14	0.19	RP4-564F22.5	chr20	lncRNA	--
ENSG00000157514.17	4692.44	2.94454	0.641187	4.59232	4.38348e-06	3.88538e-05	6.38	4.2	6.51	16.14	107.44	13.51	TSC22D3	chrX	protein_coding	TSC22 domain family member 3
ENSG00000235448.3	51.6892	-1.57438	0.579326	-2.7176	0.00657564	0.0267002	0.3	0.57	1.01	0.17	0.35	0.15	LURAP1L-AS1	chr9	lncRNA	LURAP1L antisense RNA 1
ENSG00000163960.12	2502.83	1.16056	0.351653	3.30029	0.000965854	0.00515479	4.36	3.18	2.85	6.69	10.91	6.31	UBXN7	chr3	protein_coding	UBX domain protein 7
ENSG00000163430.12	17908.7	-1.47825	0.471329	-3.13635	0.00171067	0.00846509	75.77	86.82	70.72	52.47	19.37	14.89	FSTL1	chr3	protein_coding	follistatin like 1
ENSG00000090661.12	124.216	2.05402	0.552473	3.71788	0.000200906	0.00127383	0.26	0.14	0.49	1.01	0.71	2.07	CERS4	chr19	protein_coding	ceramide synthase 4
ENSG00000253819.2	64.1491	-6.51409	0.844375	-7.71469	1.21278e-14	3.2325e-13	0.24	0.33	0.34	0	0	0	LINC01151	chr8	lncRNA	long intergenic non-protein coding RNA 1151
ENSG00000166923.12	103549	-14.2887	0.577584	-24.7387	4.10496e-135	3.09637e-131	165.84	430.77	441.68	0.03	0	0.02	GREM1	chr15	protein_coding	gremlin 1, DAN family BMP antagonist
ENSG00000091140.14	5644.82	-1.11008	0.401221	-2.76675	0.00566175	0.0236122	48.37	40.15	25.55	25.24	17.96	11.24	DLD	chr7	protein_coding	dihydrolipoamide dehydrogenase
ENSG00000175265.18	389.337	-5.49439	0.411673	-13.3465	1.24195e-40	2.08178e-38	2.88	2.87	2.23	0.04	0.07	0.07	GOLGA8A	chr15	protein_coding	golgin A8 family member A
ENSG00000115425.14	528.365	2.5279	0.45257	5.58566	2.32809e-08	2.99672e-07	1.39	0.91	1.39	3.28	8.55	9.93	PECR	chr2	protein_coding	peroxisomal trans-2-enoyl-CoA reductase
ENSG00000228223.3	619.942	-3.25232	0.407106	-7.98886	1.36188e-15	3.97139e-14	6.87	4.82	3.21	0.55	0.71	0.35	HCG11	chr6	lncRNA	HLA complex group 11
ENSG00000279467.1	17.3561	-7.47242	1.32569	-5.63665	1.73392e-08	2.27197e-07	0.11	0.12	0.1	0	0	0	KB-1125A3.12	chr22	lncRNA	--
ENSG00000144476.6	32.7548	-5.96659	1.02663	-5.81183	6.17927e-09	8.57857e-08	0.42	0.85	1.05	0.04	0	0	ACKR3	chr2	protein_coding	atypical chemokine receptor 3
ENSG00000204103.4	2274.5	-8.82743	0.451796	-19.5385	5.16563e-85	8.99178e-82	28.81	36.19	35.21	0.04	0.09	0.1	MAFB	chr20	protein_coding	MAF bZIP transcription factor B
ENSG00000155111.15	1054.84	-1.21889	0.352618	-3.45669	0.000546844	0.00310606	6.6	4.8	3.2	2.19	2.17	2.06	CDK19	chr6	protein_coding	cyclin dependent kinase 19
ENSG00000260464.1	41.0639	-2.36895	0.49893	-4.74807	2.05369e-06	1.92914e-05	1.06	0.72	1.16	0.2	0.17	0.2	RP4-561L24.3	chr1	lncRNA	--
ENSG00000134242.16	1283.45	-1.64674	0.520047	-3.16652	0.00154274	0.00775408	16.71	8.75	7.44	3.73	5.86	1.23	PTPN22	chr1	protein_coding	protein tyrosine phosphatase non-receptor type 22
ENSG00000163467.12	11.593	2.24962	0.792082	2.84014	0.00450939	0.0194523	0.14	0.07	0.06	0.27	0.48	0.57	TSACC	chr1	protein_coding	TSSK6 activating cochaperone
ENSG00000166839.17	94.2496	1.28936	0.405397	3.18048	0.00147031	0.00744168	0.26	0.33	0.22	0.71	0.53	0.81	ANKDD1A	chr15	protein_coding	ankyrin repeat and death domain containing 1A
ENSG00000243155.1	170.958	1.01959	0.370847	2.74934	0.00597151	0.0246586	1.12	0.92	1.47	1.97	2.53	2.8	RP11-46A10.5	chr1	lncRNA	--
ENSG00000271888.1	39.418	-1.8193	0.531281	-3.42437	0.000616226	0.00345334	1.45	1.07	1.76	0.35	0.68	0.26	JARID2-DT	chr6	lncRNA	JARID2 divergent transcript
ENSG00000105427.10	20.4313	-4.28719	0.877803	-4.884	1.03953e-06	1.03446e-05	1.67	0.78	2.36	0.12	0	0.1	CNFN	chr19	protein_coding	cornifelin
ENSG00000259802.1	17.863	2.27566	0.656397	3.46689	0.000526509	0.00299798	0.11	0.21	0.18	0.68	0.85	1.01	CTD-2256P15.2	chr5	lncRNA	--
ENSG00000176971.4	650.658	-2.38762	0.642944	-3.71358	0.00020435	0.00129313	8.37	10.07	9.03	0.82	4.29	0.43	FIBIN	chr11	protein_coding	fin bud initiation factor homolog
ENSG00000266714.9	25.098	-3.03416	0.821255	-3.69454	0.000220287	0.00138354	0.04	0.05	0.17	0	0.01	0.02	MYO15B	chr17	protein_coding	myosin XVB
ENSG00000177000.13	272.626	1.45381	0.455474	3.19185	0.00141365	0.00718704	0.21	0.29	0.45	0.5	1.03	1.16	MTHFR	chr1	protein_coding	methylenetetrahydrofolate reductase
ENSG00000164251.5	883.075	1.71117	0.449078	3.81041	0.000138735	0.000910774	2.92	4.37	3.22	11.4	18.9	5.77	F2RL1	chr5	protein_coding	F2R like trypsin receptor 1
ENSG00000235989.4	3.97005	-4.33083	1.72676	-2.50807	0.0121393	0.0444931	0.01	0.06	0.14	0	0	0.01	MORC2-AS1	chr22	lncRNA	MORC2 antisense RNA 1
ENSG00000140465.14	77.3036	-2.67988	0.460578	-5.81852	5.93702e-09	8.26253e-08	1.23	0.98	0.78	0.11	0.24	0.15	CYP1A1	chr15	protein_coding	cytochrome P450 family 1 subfamily A member 1
ENSG00000091106.19	11.3886	5.13551	1.40388	3.65808	0.000254107	0.00157195	0.01	0	0.01	0.01	0.31	0.13	NLRC4	chr2	protein_coding	NLR family CARD domain containing 4
ENSG00000141934.10	357.705	-1.67392	0.433253	-3.8636	0.000111729	0.00074913	1.71	1.44	2.74	0.58	0.4	0.9	PLPP2	chr19	protein_coding	phospholipid phosphatase 2
ENSG00000128683.14	20.2693	-2.96868	0.708452	-4.19037	2.78505e-05	0.000211557	0.14	0.07	0.12	0.02	0	0.02	GAD1	chr2	protein_coding	glutamate decarboxylase 1
ENSG00000196126.11	4.98276	-5.67453	1.60352	-3.5388	0.000401949	0.00236129	0.17	0.34	0.1	0	0	0	HLA-DRB1	chr6	protein_coding	major histocompatibility complex, class II, DR beta 1
ENSG00000177464.5	19.9154	-7.66932	1.33035	-5.7649	8.17057e-09	1.11717e-07	0.33	0.2	0.42	0	0	0	GPR4	chr19	protein_coding	G protein-coupled receptor 4
ENSG00000232810.4	14.319	-6.21639	1.33931	-4.64148	3.45925e-06	3.11994e-05	0.4	0.42	0.45	0.02	0	0	TNF	chr6	protein_coding	tumor necrosis factor
ENSG00000164070.12	1807.71	1.92104	0.414497	4.63464	3.57555e-06	3.21459e-05	2.62	1.47	0.93	7.77	6.61	5.02	HSPA4L	chr4	protein_coding	heat shock protein family A (Hsp70) member 4 like
ENSG00000171316.12	1708.39	3.80779	0.403673	9.43286	3.99045e-21	1.95878e-19	0.36	0.33	0.32	4.49	2.83	7.07	CHD7	chr8	protein_coding	chromodomain helicase DNA binding protein 7
ENSG00000233491.8	178.446	6.55556	1.34025	4.8913	1.00172e-06	1.00211e-05	0.02	0.01	0.01	0.76	2.88	0.08	AC010091.1	chr7	transcribed_unitary_pseudogene	--
ENSG00000256229.8	141.861	-5.24273	0.565994	-9.26287	1.99011e-20	9.26632e-19	2.21	1.8	0.88	0.03	0.03	0.07	ZNF486	chr19	protein_coding	zinc finger protein 486
ENSG00000204131.9	67.0673	1.70568	0.486902	3.50312	0.000459839	0.00265858	0.05	0.06	0.03	0.17	0.09	0.18	NHSL2	chrX	protein_coding	NHS like 2
ENSG00000215041.10	718.749	-1.36126	0.339066	-4.01472	5.95153e-05	0.000420633	3.79	3.64	5.17	1.4	1.67	1.98	NEURL4	chr17	protein_coding	neuralized E3 ubiquitin protein ligase 4
ENSG00000184260.6	35.7415	2.55977	0.611739	4.18442	2.85894e-05	0.000216734	0.67	0.25	0.66	2.1	5.36	2.19	H2AC20	chr1	protein_coding	H2A clustered histone 20
ENSG00000225968.7	36.4033	2.35886	0.651594	3.62013	0.00029445	0.00179502	0.06	0.1	0.07	0.16	0.31	0.74	ELFN1	chr7	protein_coding	extracellular leucine rich repeat and fibronectin type III domain containing 1
ENSG00000271605.6	68.0116	3.18002	0.552213	5.75868	8.47749e-09	1.15495e-07	0.14	0.2	0.22	0.77	2.01	2.43	MILR1	chr17	protein_coding	mast cell immunoglobulin like receptor 1
ENSG00000268754.4	14.2868	7.38847	2.36037	3.13022	0.00174674	0.00860967	0	0	0	0.01	0.59	0.5	LINC01081	chr16	lncRNA	long intergenic non-protein coding RNA 1081
ENSG00000154146.13	193.646	-1.40409	0.410546	-3.42007	0.00062606	0.00349978	5.93	4.99	6.53	3.43	1.55	1.78	NRGN	chr11	protein_coding	neurogranin
ENSG00000230082.1	177.93	1.09384	0.397568	2.75133	0.00593541	0.0245588	4.71	4.15	5.06	7.14	9	14.24	PRRT3-AS1	chr3	lncRNA	PRRT3 antisense RNA 1
ENSG00000120875.9	11238.1	-4.43839	0.47836	-9.27835	1.72124e-20	8.09772e-19	60.86	66.39	94.15	1.98	2.28	6.18	DUSP4	chr8	protein_coding	dual specificity phosphatase 4
ENSG00000164733.22	13669.8	-1.5896	0.320416	-4.96103	7.012e-07	7.19074e-06	44.12	43.42	58.6	13.79	17.56	18.68	CTSB	chr8	protein_coding	cathepsin B
ENSG00000259354.5	4.26311	-4.43799	1.58178	-2.80569	0.00502089	0.0213406	0.05	0.07	0.04	0	0	0.01	RP11-519G16.3	chr15	lncRNA	--
ENSG00000156504.17	2989.42	-1.74798	0.424742	-4.1154	3.86516e-05	0.000284068	34.5	28.15	16.31	12.01	5.38	6.71	PABIR2	chrX	protein_coding	PABIR family member 2
ENSG00000142661.19	118.362	8.58744	1.09707	7.8276	4.97264e-15	1.36893e-13	0	0	0	0.61	0.62	0.76	MYOM3	chr1	protein_coding	myomesin 3
ENSG00000122678.17	514.626	-1.83508	0.377607	-4.85976	1.1753e-06	1.15734e-05	3.3	4.01	5.6	0.92	1.34	1.48	POLM	chr7	protein_coding	DNA polymerase mu
ENSG00000164742.16	68.3256	-7.63008	1.10073	-6.93185	4.15384e-12	8.39262e-11	0.27	0.26	0.21	0	0	0	ADCY1	chr7	protein_coding	adenylate cyclase 1
ENSG00000241155.1	13.4972	-2.10569	0.779497	-2.70135	0.00690591	0.0278166	0.49	0.87	1.24	0.24	0.31	0.1	ARHGAP31-AS1	chr3	lncRNA	ARHGAP31 antisense RNA 1
ENSG00000165474.8	111.668	7.49326	0.885977	8.45763	2.72876e-17	9.34176e-16	0.01	0.01	0.02	1.48	1.5	3.9	GJB2	chr13	protein_coding	gap junction protein beta 2
ENSG00000112599.9	32.8246	1.74365	0.547661	3.18381	0.0014535	0.00736647	0.19	0.13	0.19	0.51	0.37	0.82	GUCA1B	chr6	protein_coding	guanylate cyclase activator 1B
ENSG00000152749.8	970.169	-1.5126	0.441001	-3.42991	0.000603778	0.00339198	5.32	4.51	2.37	2.04	1.56	0.81	GPR180	chr13	protein_coding	G protein-coupled receptor 180
ENSG00000079257.8	50.8437	-7.20698	1.14887	-6.27308	3.53973e-10	5.67285e-09	1.95	2.36	0.88	0.02	0	0.01	LXN	chr3	protein_coding	latexin
ENSG00000173156.7	52.7195	-6.65499	0.983514	-6.76654	1.31894e-11	2.54011e-10	1.82	1.3	3.22	0	0.03	0.03	RHOD	chr11	protein_coding	ras homolog family member D
ENSG00000160972.10	572.072	1.20677	0.428358	2.81721	0.00484435	0.0207165	1.42	1.39	1.99	2.74	2.62	5.96	PPP1R16A	chr8	protein_coding	protein phosphatase 1 regulatory subunit 16A
ENSG00000185730.8	357.571	1.33536	0.330373	4.04199	5.29997e-05	0.000377861	0.72	0.86	0.99	2.07	2.52	2.14	ZNF696	chr8	protein_coding	zinc finger protein 696
ENSG00000132938.22	6.31009	-3.02681	1.12113	-2.69979	0.00693838	0.0279239	0.05	0.02	0.03	0	0	0.01	MTUS2	chr13	protein_coding	microtubule associated scaffold protein 2
ENSG00000143315.8	708.791	1.6499	0.322054	5.12307	3.00597e-07	3.28927e-06	1.39	1.08	1.21	4.3	3.14	4.35	PIGM	chr1	protein_coding	phosphatidylinositol glycan anchor biosynthesis class M
ENSG00000175416.16	1806.52	1.0577	0.324066	3.26383	0.00109917	0.00576966	14.94	12.88	17.13	29.06	27.87	39	CLTB	chr5	protein_coding	clathrin light chain B
ENSG00000258529.5	76.438	-1.03114	0.39707	-2.59688	0.00940762	0.0359599	0.77	0.68	0.87	0.44	0.31	0.41	RP11-108O10.8	chr11	protein_coding	--
ENSG00000273174.1	8.53766	-2.32723	0.928515	-2.50641	0.0121966	0.0446363	0.45	0.55	0.87	0.04	0.2	0.15	RP11-434H6.6	chr3	lncRNA	--
ENSG00000169683.8	688.554	-1.63963	0.431471	-3.8001	0.000144636	0.000945947	8.8	5.58	7.51	3.93	1.85	1.43	LRRC45	chr17	protein_coding	leucine rich repeat containing 45
ENSG00000160818.17	2904.63	1.17393	0.369737	3.17505	0.00149811	0.00755364	7.31	9.73	11.81	19.29	18.4	29.41	GPATCH4	chr1	protein_coding	G-patch domain containing 4
ENSG00000122641.11	9781.71	-11.5947	0.716944	-16.1724	7.90091e-59	3.13666e-56	14.81	74.86	84.5	0	0.02	0.04	INHBA	chr7	protein_coding	inhibin subunit beta A
ENSG00000171840.13	9.23386	-5.57441	1.40171	-3.97687	6.98293e-05	0.00048412	0.28	0.27	0.19	0.01	0	0	NINJ2	chr12	protein_coding	ninjurin 2
ENSG00000053770.12	2651.2	-1.14536	0.443923	-2.58009	0.00987742	0.0374273	9.96	7.53	3.72	4.75	2.93	2.16	AP5M1	chr14	protein_coding	adaptor related protein complex 5 subunit mu 1
ENSG00000160200.18	47.4536	3.91354	0.691369	5.66057	1.50873e-08	1.99306e-07	0.03	0.02	0.02	0.1	0.57	0.36	CBS	chr21	protein_coding	cystathionine beta-synthase
ENSG00000243244.7	181.798	-2.31629	0.45201	-5.12442	2.98449e-07	3.26735e-06	1.32	0.97	0.68	0.12	0.2	0.29	STON1	chr2	protein_coding	stonin 1
ENSG00000152463.15	68.0956	3.40379	0.758347	4.48843	7.17516e-06	6.07433e-05	0.03	0.2	0.14	0.59	0.51	2.96	OLAH	chr10	protein_coding	oleoyl-ACP hydrolase
ENSG00000244219.7	8.48369	-2.84235	1.01227	-2.8079	0.00498656	0.0212107	0.23	0.19	0.36	0	0.05	0.06	TMEM225B	chr7	protein_coding	transmembrane protein 225B
ENSG00000106034.18	3654.62	6.37318	0.391844	16.2646	1.76063e-59	7.37801e-57	0.34	0.31	0.2	29.33	29.04	14.78	CPED1	chr7	protein_coding	cadherin like and PC-esterase domain containing 1
ENSG00000141756.19	8282.88	1.13348	0.439999	2.57609	0.00999249	0.037737	22.26	27.89	41.98	44.35	55.78	107.58	FKBP10	chr17	protein_coding	FKBP prolyl isomerase 10
ENSG00000188868.14	10.3394	5.94276	1.38415	4.29344	1.75925e-05	0.000139245	0.01	0	0	0.2	0.16	0.19	ZNF563	chr19	protein_coding	zinc finger protein 563
ENSG00000153234.15	568.447	-2.97442	0.492367	-6.04107	1.53094e-09	2.26725e-08	4.3	4.24	10.54	1.3	0.69	0.52	NR4A2	chr2	protein_coding	nuclear receptor subfamily 4 group A member 2
ENSG00000181754.7	68.3087	-3.27757	0.623149	-5.25969	1.44298e-07	1.64999e-06	0.63	0.41	0.79	0.04	0.01	0.13	AMIGO1	chr1	protein_coding	adhesion molecule with Ig like domain 1
ENSG00000137878.17	851.123	1.89935	0.413392	4.59455	4.33689e-06	3.85012e-05	1.03	0.73	0.87	2.65	5.46	2.07	GCOM1	chr15	protein_coding	GCOM1, MYZAP-POLR2M combined locus
ENSG00000101096.20	2245.41	-4.41066	0.600731	-7.34216	2.10178e-13	4.86808e-12	3.78	21.62	12.62	0.68	0.27	0.91	NFATC2	chr20	protein_coding	nuclear factor of activated T cells 2
ENSG00000105642.16	6.19409	-3.50426	1.2321	-2.84414	0.00445321	0.0192643	0.05	0.05	0.1	0.01	0	0	KCNN1	chr19	protein_coding	potassium calcium-activated channel subfamily N member 1
ENSG00000112996.11	2010.59	1.51995	0.345454	4.39987	1.08317e-05	8.89048e-05	5.48	3.89	3.34	12.9	15.4	9.21	MRPS30	chr5	protein_coding	mitochondrial ribosomal protein S30
ENSG00000142871.18	21588.2	-3.02765	0.672806	-4.50003	6.79437e-06	5.79969e-05	39.16	231.89	498.54	45.36	16.24	36.67	CCN1	chr1	protein_coding	cellular communication network factor 1
ENSG00000184564.11	75.9066	-5.37907	0.676475	-7.95161	1.841e-15	5.32057e-14	0.82	1.24	0.44	0.02	0.03	0.01	SLITRK6	chr13	protein_coding	SLIT and NTRK like family member 6
ENSG00000272328.1	2.95003	5.09908	1.76504	2.88893	0.00386552	0.0171415	0	0	0	0.11	0.25	0.14	RP4-594A5.1	chr7	lncRNA	--
ENSG00000129255.16	1650.89	-1.37339	0.320655	-4.28307	1.8433e-05	0.000145186	18.92	14.94	20.7	7.65	5.89	8.03	MPDU1	chr17	protein_coding	mannose-P-dolichol utilization defect 1
ENSG00000172671.20	241.276	1.48268	0.351996	4.2122	2.52897e-05	0.000193994	0.62	0.52	0.4	1.55	1.72	1.16	ZFAND4	chr10	protein_coding	zinc finger AN1-type containing 4
ENSG00000258733.6	14.0192	2.08715	0.761075	2.74237	0.00609972	0.0251147	0.03	0.02	0.02	0.06	0.17	0.06	LINC02328	chr14	lncRNA	long intergenic non-protein coding RNA 2328
ENSG00000165914.15	735.843	2.07342	0.316057	6.56027	5.37106e-11	9.59287e-10	0.33	0.28	0.39	1.37	1.35	1.6	TTC7B	chr14	protein_coding	tetratricopeptide repeat domain 7B
ENSG00000215114.10	1292.75	2.90812	0.358758	8.10607	5.22851e-16	1.60755e-14	1.87	1.44	1.03	9.25	14.4	9.81	UBXN2B	chr8	protein_coding	UBX domain protein 2B
ENSG00000107165.13	42.6703	2.00137	0.658778	3.03801	0.00238149	0.0112641	0.21	0.11	0.04	0.22	0.43	0.76	TYRP1	chr9	protein_coding	tyrosinase related protein 1
ENSG00000243156.9	3171.24	1.12401	0.30614	3.67154	0.000241092	0.00149899	2.03	2.19	2.45	5.69	4.37	4.93	MICAL3	chr22	protein_coding	microtubule associated monooxygenase, calponin and LIM domain containing 3
ENSG00000103044.11	52.975	2.3931	0.585009	4.0907	4.30065e-05	0.000312522	0.1	0.07	0.08	0.74	0.16	0.42	HAS3	chr16	protein_coding	hyaluronan synthase 3
ENSG00000260851.7	375.487	-1.01981	0.37314	-2.73304	0.00627523	0.0256925	9.43	8.4	10.39	3.62	7.02	3.8	RP11-403P17.5	chr16	protein_coding	--
ENSG00000197603.16	854.542	-1.06053	0.372308	-2.84854	0.00439204	0.0190471	1.73	1.42	0.94	0.75	0.81	0.47	CPLANE1	chr5	protein_coding	ciliogenesis and planar polarity effector 1
ENSG00000189223.15	796.595	-6.74635	0.403981	-16.6997	1.31815e-62	5.84872e-60	1.66	1.54	2.17	0.02	0.02	0.02	PAX8-AS1	chr2	lncRNA	PAX8 antisense RNA 1
ENSG00000229920.2	10.054	-3.1165	1.01803	-3.0613	0.00220378	0.0104944	0.37	0.4	0.09	0.06	0.02	0.01	RPS4XP5	chr2	transcribed_processed_pseudogene	ribosomal protein S4X pseudogene 5
ENSG00000120322.4	24.2572	6.27116	1.1626	5.39409	6.8872e-08	8.25916e-07	0.02	0	0	0.57	0.39	0.39	PCDHB8	chr5	protein_coding	protocadherin beta 8
ENSG00000106536.21	62.3915	7.66026	1.19732	6.39783	1.57598e-10	2.64562e-09	0	0.01	0	0.15	0.74	0.28	POU6F2	chr7	protein_coding	POU class 6 homeobox 2
ENSG00000099814.16	2526.46	1.33308	0.376826	3.53765	0.0004037	0.00237035	3.61	5.08	6.18	10.58	11.14	16.95	CEP170B	chr14	protein_coding	centrosomal protein 170B
ENSG00000183873.18	16.1861	2.40411	0.85103	2.82493	0.00472902	0.0202753	0.01	0.02	0.01	0.04	0.02	0.15	SCN5A	chr3	protein_coding	sodium voltage-gated channel alpha subunit 5
ENSG00000140577.16	1503.44	1.09513	0.329471	3.32389	0.000887702	0.00478281	2.16	2.16	2.33	3.6	5.24	5.8	CRTC3	chr15	protein_coding	CREB regulated transcription coactivator 3
ENSG00000250934.2	2.47608	4.85906	1.89832	2.55966	0.0104774	0.0392472	0	0	0	0.04	0.02	0.01	RP11-71E19.1	chr3	lncRNA	--
ENSG00000261040.7	624.767	5.38673	0.466361	11.5506	7.33453e-31	7.15402e-29	0.51	0.4	1.08	20.32	41.48	24.53	WFDC21P	chr17	transcribed_unitary_pseudogene	WAP four-disulfide core domain 21, pseudogene
ENSG00000176595.4	285.662	11.7126	1.24956	9.37334	7.02702e-21	3.40502e-19	0	0	0	2.5	1.41	2.47	KBTBD11	chr8	protein_coding	kelch repeat and BTB domain containing 11
ENSG00000071553.18	3433.89	-2.3623	0.400256	-5.90196	3.59208e-09	5.10906e-08	19.9	22.82	33.06	5.19	3.2	6.74	ATP6AP1	chrX	protein_coding	ATPase H+ transporting accessory protein 1
ENSG00000118508.5	1342.33	1.08608	0.329698	3.29418	0.00098709	0.00525079	19.21	16.21	25.29	40.7	53.07	39.2	RAB32	chr6	protein_coding	RAB32, member RAS oncogene family
ENSG00000130540.14	8.64884	-6.46683	1.43113	-4.51869	6.22246e-06	5.35188e-05	0.13	0.12	0.2	0	0	0	SULT4A1	chr22	protein_coding	sulfotransferase family 4A member 1
ENSG00000233081.1	8.26056	-6.39913	1.4394	-4.4457	8.76055e-06	7.29101e-05	1.13	0.57	0.94	0	0	0	RP11-440G5.2	chr9	lncRNA	--
ENSG00000196466.10	76.9857	1.72311	0.449521	3.83321	0.000126483	0.000840582	0.25	0.17	0.12	0.62	0.44	0.74	ZNF799	chr19	protein_coding	zinc finger protein 799
ENSG00000118640.11	266.537	-4.7986	0.593613	-8.08371	6.28239e-16	1.90314e-14	14.54	14.02	14.65	0.06	0.6	0.92	VAMP8	chr2	protein_coding	vesicle associated membrane protein 8
ENSG00000105877.18	76.4706	1.67396	0.659512	2.53819	0.0111429	0.0413364	0.04	0.06	0.07	0.37	0.16	0.04	DNAH11	chr7	protein_coding	dynein axonemal heavy chain 11
ENSG00000152454.4	126.246	-9.37002	1.23778	-7.57001	3.73206e-14	9.48907e-13	3.11	2.77	2.71	0	0.02	0	ZNF256	chr19	protein_coding	zinc finger protein 256
ENSG00000163737.4	313.954	-11.6488	1.24541	-9.35342	8.4855e-21	4.05958e-19	18.32	15.42	27.34	0	0	0	PF4	chr4	protein_coding	platelet factor 4
ENSG00000182389.20	55.0141	3.61846	0.526816	6.86855	6.48563e-12	1.2874e-10	0.01	0.01	0	0.06	0.09	0.07	CACNB4	chr2	protein_coding	calcium voltage-gated channel auxiliary subunit beta 4
ENSG00000113231.14	21.2347	1.95491	0.648272	3.01557	0.002565	0.0119999	0.05	0.03	0.04	0.24	0.14	0.09	PDE8B	chr5	protein_coding	phosphodiesterase 8B
ENSG00000132718.9	376.747	-1.10191	0.383086	-2.87641	0.00402231	0.0177152	3.33	2.31	1.86	1.5	1.29	0.8	SYT11	chr1	protein_coding	synaptotagmin 11
ENSG00000197535.15	1705.67	-4.0986	0.33858	-12.1052	9.90763e-34	1.17382e-31	7.69	6.54	4.5	0.42	0.37	0.33	MYO5A	chr15	protein_coding	myosin VA
ENSG00000185634.12	114.616	-3.44894	0.728059	-4.73716	2.1673e-06	2.02325e-05	0.3	0.74	1.35	0.17	0.04	0.02	SHC4	chr15	protein_coding	SHC adaptor protein 4
ENSG00000125968.9	4190.49	1.51672	0.439167	3.45363	0.000553092	0.00313761	49.83	28.8	54.51	136.58	67.38	183.05	ID1	chr20	protein_coding	inhibitor of DNA binding 1, HLH protein
ENSG00000198033.12	19.1644	7.82567	1.43133	5.46742	4.56642e-08	5.61595e-07	0	0	0	0.68	0.13	1.12	TUBA3C	chr13	protein_coding	tubulin alpha 3c
ENSG00000261349.1	4.74411	-3.62106	1.41343	-2.5619	0.0104102	0.0390431	0.73	0.36	0.36	0	0.08	0.05	RP3-465N24.5	chr1	unprocessed_pseudogene	--
ENSG00000121057.13	2700.04	1.15813	0.384081	3.01532	0.00256706	0.012007	8.36	6.66	8.56	16.97	11.35	25.37	AKAP1	chr17	protein_coding	A-kinase anchoring protein 1
ENSG00000136040.9	147.346	-1.44128	0.489553	-2.94407	0.00323926	0.0146814	0.6	0.55	0.46	0.14	0.38	0.11	PLXNC1	chr12	protein_coding	plexin C1
ENSG00000164695.5	369.667	4.34961	0.392775	11.074	1.67668e-28	1.44815e-26	0.48	0.45	0.47	7.42	14.05	8.13	CHMP4C	chr8	protein_coding	charged multivesicular body protein 4C
ENSG00000166401.15	2907.85	-1.35837	0.386826	-3.51157	0.000445461	0.0025847	13.26	23	17.77	4.93	9.1	7.9	SERPINB8	chr18	protein_coding	serpin family B member 8
ENSG00000164989.17	249.541	-2.22411	0.494295	-4.49956	6.80929e-06	5.80804e-05	1.16	0.7	0.7	0.09	0.34	0.14	CCDC171	chr9	protein_coding	coiled-coil domain containing 171
ENSG00000235559.1	36.5299	-3.84545	0.603648	-6.37036	1.88591e-10	3.12417e-09	5.3	4.66	3.9	0.41	0.21	0.34	NOP56P1	chr6	processed_pseudogene	NOP56 ribonucleoprotein pseudogene 1
ENSG00000157570.12	174.89	2.34407	0.474612	4.93893	7.85519e-07	8.01421e-06	0.19	0.26	0.27	1.14	0.65	1.93	TSPAN18	chr11	protein_coding	tetraspanin 18
ENSG00000149380.12	53.6181	2.26515	0.48323	4.68751	2.76545e-06	2.53358e-05	0.08	0.11	0.15	0.74	0.56	0.43	P4HA3	chr11	protein_coding	prolyl 4-hydroxylase subunit alpha 3
ENSG00000006377.11	21.9634	-6.83867	1.32771	-5.15074	2.59456e-07	2.85565e-06	0.46	0.32	0.18	0.01	0	0	DLX6	chr7	protein_coding	distal-less homeobox 6
ENSG00000179869.15	108.518	8.4532	1.24538	6.78767	1.13961e-11	2.2079e-10	0	0	0	0.33	0.52	0.04	ABCA13	chr7	protein_coding	ATP binding cassette subfamily A member 13
ENSG00000113361.13	117.621	5.64368	0.83117	6.79004	1.12103e-11	2.17377e-10	0.01	0.01	0.01	0.91	0.5	0.04	CDH6	chr5	protein_coding	cadherin 6
ENSG00000155158.20	847.626	-2.21286	0.542065	-4.08229	4.45945e-05	0.000322612	3.5	2.33	2.79	0.23	1.3	0.39	TTC39B	chr9	protein_coding	tetratricopeptide repeat domain 39B
ENSG00000226604.2	4.7664	-4.59633	1.53854	-2.98747	0.002813	0.0129846	0.11	0.14	0.13	0.01	0	0	PAPPA-AS2	chr9	lncRNA	PAPPA antisense RNA 2
ENSG00000259696.2	9.5063	-3.61359	1.09072	-3.31302	0.000922939	0.00494796	0.22	0.44	0.72	0	0.08	0.05	RP11-126F18.2	chr15	processed_pseudogene	--
ENSG00000143499.14	1079.18	-1.08241	0.358511	-3.01918	0.00253461	0.0118798	9.07	7.31	6.23	4.51	4.13	2.38	SMYD2	chr1	protein_coding	SET and MYND domain containing 2
ENSG00000187860.11	41.483	-1.32201	0.467929	-2.82524	0.00472456	0.0202677	0.19	0.22	0.26	0.08	0.12	0.08	CCDC157	chr22	protein_coding	coiled-coil domain containing 157
ENSG00000117643.15	19.0086	-3.50448	0.763166	-4.59203	4.38951e-06	3.8892e-05	0.1	0.07	0.1	0.02	0	0	MAN1C1	chr1	protein_coding	mannosidase alpha class 1C member 1
ENSG00000116717.13	5000.6	2.21527	0.647567	3.42091	0.00062412	0.0034898	14.19	24.35	30.03	37.26	260.33	38.47	GADD45A	chr1	protein_coding	growth arrest and DNA damage inducible alpha
ENSG00000227630.4	8.70818	-5.48656	1.412	-3.88567	0.000102048	0.000689121	0.11	0.07	0.08	0	0	0	LINC01132	chr1	lncRNA	long intergenic non-protein coding RNA 1132
ENSG00000116985.12	94.9465	1.56698	0.483607	3.24019	0.00119449	0.00619671	0.25	0.18	0.32	1.02	0.37	0.87	BMP8B	chr1	protein_coding	bone morphogenetic protein 8b
ENSG00000287918.1	12.6807	-2.19022	0.762696	-2.87168	0.00408297	0.0179441	0.12	0.08	0.13	0.04	0.02	0.01	RP5-892C22.1	chrX	lncRNA	--
ENSG00000176753.5	7.39156	-5.24687	1.43559	-3.65485	0.000257335	0.00159029	0.16	0.16	0.15	0.01	0	0	C15orf56	chr15	lncRNA	--
ENSG00000169519.21	824.812	-1.13287	0.437866	-2.58724	0.00967473	0.0367887	5.44	3.17	2.45	1.55	2.61	1.02	METTL15	chr11	protein_coding	methyltransferase like 15
ENSG00000112365.5	1158.51	1.12611	0.367221	3.06659	0.00216518	0.010341	3.53	3.89	2.52	7.82	5.3	9.14	ZBTB24	chr6	protein_coding	zinc finger and BTB domain containing 24
ENSG00000240476.1	71.3725	-8.54759	1.25562	-6.80744	9.93499e-12	1.93476e-10	3.67	4.41	3.01	0	0	0.02	LINC00973	chr3	lncRNA	long intergenic non-protein coding RNA 973
ENSG00000248866.1	57.5908	2.76426	0.591581	4.67266	2.9732e-06	2.71074e-05	0.29	0.4	0.36	3.1	3.59	0.81	USP46-DT	chr4	lncRNA	USP46 divergent transcript
ENSG00000151615.3	10.3563	-5.74842	1.46281	-3.9297	8.50506e-05	0.000582333	0.05	0.27	0.16	0	0	0.01	POU4F2	chr4	protein_coding	POU class 4 homeobox 2
ENSG00000197557.7	210.95	-1.39779	0.421753	-3.31424	0.000918922	0.00492989	1.91	1.32	0.81	0.68	0.43	0.45	TTC30A	chr2	protein_coding	tetratricopeptide repeat domain 30A
ENSG00000000971.16	833.597	1.14919	0.367519	3.12688	0.00176672	0.00868544	1.98	1.73	1.18	3.7	4.88	2.63	CFH	chr1	protein_coding	complement factor H
ENSG00000163499.12	16.6248	-4.98257	1.03923	-4.79448	1.63097e-06	1.56254e-05	0.72	0.43	0.53	0.03	0	0.01	CRYBA2	chr2	protein_coding	crystallin beta A2
ENSG00000139842.15	6558.15	-1.18848	0.311884	-3.81066	0.000138596	0.000910126	29.65	28.03	30.01	12.99	10.79	15.72	CUL4A	chr13	protein_coding	cullin 4A
ENSG00000187017.17	19.1622	-5.7904	1.19861	-4.83095	1.35882e-06	1.32253e-05	0.08	0.18	0.15	0	0	0	ESPN	chr1	protein_coding	espin
ENSG00000137801.11	198434	-2.32759	0.61062	-3.81185	0.00013793	0.000906278	360.86	1027.3	1289.92	355.28	59.56	141.32	THBS1	chr15	protein_coding	thrombospondin 1
ENSG00000276384.1	5.19534	-3.13789	1.26438	-2.48177	0.0130733	0.0473336	0.36	0.34	0.93	0.06	0.09	0.05	RP11-186B7.7	chr17	lncRNA	--
ENSG00000159261.12	2.76484	5.04582	2.05169	2.45935	0.013919	0.0497901	0	0	0	0.04	0	0.13	CLDN14	chr21	protein_coding	claudin 14
ENSG00000154258.17	35.8962	5.22061	1.00687	5.185	2.1601e-07	2.4103e-06	0.01	0	0.01	0.01	0.36	0.23	ABCA9	chr17	protein_coding	ATP binding cassette subfamily A member 9
ENSG00000115590.14	132.254	-3.05015	0.698381	-4.36746	1.25698e-05	0.000102024	0.72	1.37	3.87	0.12	0.1	0.5	IL1R2	chr2	protein_coding	interleukin 1 receptor type 2
ENSG00000147676.14	22.5455	-2.41444	0.731897	-3.29888	0.000970726	0.00517469	0.47	0.27	0.11	0.05	0.02	0.08	MAL2	chr8	protein_coding	mal, T cell differentiation protein 2
ENSG00000166387.14	77.1919	-2.37898	0.484845	-4.90668	9.26317e-07	9.31835e-06	0.28	0.28	0.43	0.03	0.09	0.08	PPFIBP2	chr11	protein_coding	PPFIA binding protein 2
ENSG00000277957.1	30975.1	-1.47392	0.423171	-3.48303	0.000495764	0.00284516	260.91	286	423.11	127.9	65.44	164.91	SENP3-EIF4A1	chr17	protein_coding	SENP3-EIF4A1 readthrough (NMD candidate)
ENSG00000137574.11	1955.25	1.45805	0.297127	4.90714	9.24142e-07	9.30267e-06	5.7	6.32	5.13	16.51	17.43	14.78	TGS1	chr8	protein_coding	trimethylguanosine synthase 1
ENSG00000268849.5	14.2036	6.3986	1.35876	4.70914	2.48765e-06	2.29861e-05	0	0.03	0	0.61	1.29	1.03	SIGLEC22P	chr19	transcribed_unprocessed_pseudogene	sialic acid binding Ig like lectin 22, pseudogene
ENSG00000179630.11	831.772	-3.24537	0.53281	-6.09104	1.12182e-09	1.69125e-08	10.46	10.51	4.29	1.05	1.41	0.31	LACC1	chr13	protein_coding	laccase domain containing 1
ENSG00000078018.21	2013.06	7.3065	0.396989	18.4048	1.20273e-75	1.23711e-72	0.07	0.06	0.04	5.99	10.2	10.01	MAP2	chr2	protein_coding	microtubule associated protein 2
ENSG00000108405.4	4.42167	-5.50055	1.73884	-3.16334	0.0015597	0.0078286	0.01	0.06	0.1	0	0	0	P2RX1	chr17	protein_coding	purinergic receptor P2X 1
ENSG00000203797.12	38.6395	5.11722	0.725181	7.05648	1.70776e-12	3.60156e-11	0.01	0.02	0.04	0.76	1.11	0.85	DDO	chr6	protein_coding	D-aspartate oxidase
ENSG00000154124.5	1353.68	1.25758	0.354862	3.54385	0.000394331	0.00232298	2.64	2.44	1.79	6.13	4.02	6.67	OTULIN	chr5	protein_coding	OTU deubiquitinase with linear linkage specificity
ENSG00000197959.14	71.9721	4.19539	0.727648	5.76568	8.13286e-09	1.11269e-07	0.02	0.01	0.01	0.65	0.21	0.07	DNM3	chr1	protein_coding	dynamin 3
ENSG00000140443.15	4216.33	-2.03958	0.442008	-4.61435	3.9433e-06	3.52421e-05	7.38	15.74	13.01	4.67	2.35	2.16	IGF1R	chr15	protein_coding	insulin like growth factor 1 receptor
ENSG00000086712.13	2820.19	2.08523	0.339431	6.14332	8.08167e-10	1.23819e-08	6.88	5.98	5.32	23.38	36.1	20.22	TXLNG	chrX	protein_coding	taxilin gamma
ENSG00000185630.19	193.491	6.81505	0.643849	10.5849	3.50322e-26	2.50868e-24	0.01	0	0	0.63	0.49	0.28	PBX1	chr1	protein_coding	PBX homeobox 1
ENSG00000278318.5	27.2567	-5.72032	0.984979	-5.80756	6.33911e-09	8.78868e-08	0.26	0.24	0.23	0	0	0.01	ZNF229	chr19	protein_coding	zinc finger protein 229
ENSG00000138135.7	29.2764	-7.25154	1.35772	-5.34095	9.24612e-08	1.08974e-06	1.62	0.7	0.3	0	0.02	0	CH25H	chr10	protein_coding	cholesterol 25-hydroxylase
ENSG00000251191.8	9.87776	-5.67584	1.38805	-4.08909	4.33077e-05	0.000314408	0.23	0.2	0.27	0	0	0.01	LINC00589	chr8	lncRNA	long intergenic non-protein coding RNA 589
ENSG00000152377.14	4239.56	2.48169	0.356046	6.97016	3.16585e-12	6.48913e-11	5.8	6.36	3.43	32.22	33.14	24.66	SPOCK1	chr5	protein_coding	SPARC (osteonectin), cwcv and kazal like domains proteoglycan 1
ENSG00000160472.5	7.31666	-6.22708	1.56162	-3.98757	6.67526e-05	0.000465499	0.13	0.66	1	0	0	0	TMEM190	chr19	protein_coding	transmembrane protein 190
ENSG00000158856.18	21.0158	-3.20556	0.690467	-4.64259	3.44068e-06	3.10443e-05	0.19	0.18	0.27	0.03	0.02	0.02	DMTN	chr8	protein_coding	dematin actin binding protein
ENSG00000145012.14	7351.2	3.05529	0.350338	8.72097	2.75824e-18	1.04441e-16	1.65	1.74	1.23	16.52	14.08	9.18	LPP	chr3	protein_coding	LIM domain containing preferred translocation partner in lipoma
ENSG00000159388.6	109.732	3.68138	0.436506	8.43374	3.34776e-17	1.13254e-15	0.19	0.08	0.17	1.66	2.07	1.99	BTG2	chr1	protein_coding	BTG anti-proliferation factor 2
ENSG00000283023.1	17.0353	3.32904	0.734579	4.5319	5.84553e-06	5.05073e-05	0.1	0.11	0.09	0.79	1.19	1.12	FRG1GP	chr22	unprocessed_pseudogene	FSHD region gene 1 family member G, pseudogene
ENSG00000272501.1	30.9622	-1.48614	0.562828	-2.64049	0.00827862	0.0324168	0.35	0.29	0.57	0.2	0.16	0.09	XXbac-BPG299F13.17	chr6	lncRNA	--
ENSG00000060558.4	1022.9	3.91459	0.370291	10.5716	4.03369e-26	2.86139e-24	1.1	1.36	1	12.33	23.61	18.11	GNA15	chr19	protein_coding	G protein subunit alpha 15
ENSG00000111181.13	6.3976	-3.47223	1.23428	-2.81317	0.00490551	0.0209368	0.02	0.04	0.1	0	0.01	0	SLC6A12	chr12	protein_coding	solute carrier family 6 member 12
ENSG00000114738.11	2828.42	1.23568	0.336424	3.67298	0.000239734	0.00149201	10.51	10.07	11.78	24.44	20.29	33.43	MAPKAPK3	chr3	protein_coding	MAPK activated protein kinase 3
ENSG00000165410.15	3215.07	1.28422	0.467575	2.74656	0.00602248	0.0248374	14.58	9.69	4.45	30.75	27.21	13.82	CFL2	chr14	protein_coding	cofilin 2
ENSG00000272419.6	38.8252	3.88935	0.62501	6.22286	4.88165e-10	7.68845e-09	0.02	0.02	0.02	0.21	0.26	0.46	LINC01145	chr1	transcribed_unprocessed_pseudogene	long intergenic non-protein coding RNA 1145
ENSG00000106330.12	182.036	-1.01326	0.390022	-2.59796	0.00937786	0.0358951	2.96	2.95	4.87	1.75	1.54	2.19	MOSPD3	chr7	protein_coding	motile sperm domain containing 3
ENSG00000119125.17	3660.22	-5.79915	0.47589	-12.1859	3.69541e-34	4.49589e-32	11.08	28.82	27.52	0.38	0.64	0.26	GDA	chr9	protein_coding	guanine deaminase
ENSG00000272622.2	5.98812	-3.45489	1.25201	-2.75948	0.00578937	0.0240514	0.05	0.08	0.12	0.02	0	0.01	RP11-395N3.2	chr2	lncRNA	--
ENSG00000110628.16	177.963	-1.42192	0.563426	-2.52371	0.0116124	0.0427976	0.85	0.95	1.91	0.19	0.36	0.86	SLC22A18	chr11	protein_coding	solute carrier family 22 member 18
ENSG00000156103.16	217.834	-1.5077	0.578477	-2.60633	0.00915187	0.0351908	1.14	0.55	0.34	0.22	0.43	0.08	MMP16	chr8	protein_coding	matrix metallopeptidase 16
ENSG00000145916.19	645.847	1.35222	0.352823	3.83258	0.000126806	0.000842273	1	1.05	1.49	2.48	3.1	3.73	RMND5B	chr5	protein_coding	required for meiotic nuclear division 5 homolog B
ENSG00000236333.4	111.433	6.48312	0.741886	8.7387	2.35809e-18	9.05965e-17	0.01	0	0	0.51	0.3	0.14	TRHDE-AS1	chr12	lncRNA	TRHDE antisense RNA 1
ENSG00000125878.7	7.73717	-6.30579	1.44473	-4.36467	1.27313e-05	0.000103223	0.38	0.31	0.46	0	0	0	TCF15	chr20	protein_coding	transcription factor 15
ENSG00000153885.15	855.63	-10.2814	0.816822	-12.5871	2.48677e-36	3.31018e-34	5.36	6.61	8.06	0	0.01	0.01	KCTD15	chr19	protein_coding	potassium channel tetramerization domain containing 15
ENSG00000171100.15	905.958	-2.13442	0.299638	-7.12334	1.05345e-12	2.27467e-11	10.89	9.71	8.36	2.27	2.41	2.11	MTM1	chrX	protein_coding	myotubularin 1
ENSG00000164877.19	494.447	1.00404	0.383998	2.61469	0.00893079	0.0344989	0.85	0.83	1.12	2.49	1.22	2.07	MICALL2	chr7	protein_coding	MICAL like 2
ENSG00000167123.19	1656.27	-1.05613	0.37259	-2.83457	0.00458867	0.0197597	6.89	9.03	11.69	4.49	3.47	5.72	CERCAM	chr9	protein_coding	cerebral endothelial cell adhesion molecule
ENSG00000139973.17	8.32969	-3.44646	1.06596	-3.23321	0.00122408	0.00633423	0.02	0.02	0.04	0	0	0	SYT16	chr14	protein_coding	synaptotagmin 16
ENSG00000028203.18	1965.29	1.42871	0.369676	3.86476	0.000111199	0.00074602	3.86	2.73	2.58	6.61	12.28	6.55	VEZT	chr12	protein_coding	vezatin, adherens junctions transmembrane protein
ENSG00000127328.22	663.686	3.2314	0.33146	9.74899	1.8631e-22	9.96692e-21	0.28	0.25	0.25	2.21	3.22	2.07	RAB3IP	chr12	protein_coding	RAB3A interacting protein
ENSG00000279744.1	8.5459	-2.49374	0.936703	-2.66225	0.00776204	0.0307344	0.2	0.26	0.18	0.05	0.07	0.01	RP13-20L14.10	chr17	TEC	--
ENSG00000111077.18	800.974	1.82468	0.378972	4.8148	1.4735e-06	1.42374e-05	1.57	0.65	1.15	4.08	4.64	3.44	TNS2	chr12	protein_coding	tensin 2
ENSG00000228742.11	13.3531	2.48664	0.857592	2.89956	0.00373688	0.0166591	0.02	0.02	0.03	0.14	0.22	0.03	LINC02577	chr7	lncRNA	long intergenic non-protein coding RNA 2577
ENSG00000204396.11	15.945	-1.79148	0.710871	-2.52012	0.0117316	0.0431594	0.12	0.15	0.24	0.06	0.02	0.07	VWA7	chr6	protein_coding	von Willebrand factor A domain containing 7
ENSG00000156466.10	19.8415	-2.38408	0.93373	-2.55329	0.0106711	0.0398468	0.04	0.26	0.37	0.09	0	0.04	GDF6	chr8	protein_coding	growth differentiation factor 6
ENSG00000101417.12	625.8	-1.51821	0.378323	-4.013	5.9953e-05	0.000423296	5.65	3.28	3.38	1.49	1.05	1.82	PXMP4	chr20	protein_coding	peroxisomal membrane protein 4
ENSG00000112242.15	1728.03	-1.21406	0.312413	-3.88608	0.000101877	0.000688378	12.78	12.39	9.82	6.04	4.56	4.92	E2F3	chr6	protein_coding	E2F transcription factor 3
ENSG00000276418.5	669.511	1.09533	0.348638	3.14174	0.00167949	0.00832353	7.77	6.4	6.9	11.34	14.68	20.06	RP11-26J3.4	chr8	protein_coding	--
ENSG00000196476.12	114.49	1.07306	0.382435	2.80586	0.00501829	0.0213336	1.04	0.84	1.32	2.1	2.86	2.01	C20orf96	chr20	protein_coding	chromosome 20 open reading frame 96
ENSG00000213071.11	35.0927	1.29619	0.516247	2.5108	0.0120458	0.0442147	0.1	0.1	0.12	0.18	0.27	0.37	LPAL2	chr6	transcribed_unprocessed_pseudogene	lipoprotein(a) like 2, pseudogene
ENSG00000123213.23	4588.3	1.07407	0.293876	3.65483	0.000257353	0.00159029	7.83	6.78	5.73	14.81	15.69	13.58	NLN	chr5	protein_coding	neurolysin
ENSG00000137968.16	277.275	8.8086	0.909763	9.6823	3.58574e-22	1.89142e-20	0.01	0.01	0	1.27	4.43	1.17	SLC44A5	chr1	protein_coding	solute carrier family 44 member 5
ENSG00000251169.2	33.5306	5.08136	1.65694	3.06671	0.00216426	0.0103398	0.14	0	0	0.6	2.7	1.28	LINC01843	chr5	lncRNA	long intergenic non-protein coding RNA 1843
ENSG00000262160.1	21.3541	-3.01739	0.741227	-4.0708	4.68513e-05	0.00033732	0.48	0.19	0.25	0.07	0.01	0.03	RP11-96D1.11	chr16	lncRNA	--
ENSG00000174628.16	113.571	1.18925	0.354598	3.3538	0.000797109	0.00434227	0.42	0.32	0.31	0.8	0.83	0.82	IQCK	chr16	protein_coding	IQ motif containing K
ENSG00000160796.18	517.644	1.34299	0.414413	3.2407	0.00119238	0.0061872	0.6	0.41	0.82	2	0.98	1.77	NBEAL2	chr3	protein_coding	neurobeachin like 2
ENSG00000132031.13	52.9532	-2.17192	0.59635	-3.64201	0.000270513	0.00166208	1.06	0.67	0.36	0.28	0.11	0.08	MATN3	chr2	protein_coding	matrilin 3
ENSG00000111490.15	40.1583	-3.33396	0.592771	-5.62436	1.86199e-08	2.42993e-07	0.17	0.2	0.18	0.03	0	0.02	TBC1D30	chr12	protein_coding	TBC1 domain family member 30
ENSG00000255476.1	8.87018	-6.50448	1.50223	-4.32988	1.4919e-05	0.000119547	0.22	0.75	1.28	0	0	0	RP11-1H15.2	chr11	lncRNA	--
ENSG00000155495.9	99.6789	9.23197	1.27152	7.26058	3.85445e-13	8.6837e-12	0	0	0.01	1.23	0.7	1.67	MAGEC1	chrX	protein_coding	MAGE family member C1
ENSG00000100985.7	167.96	-10.7468	1.29676	-8.28742	1.15729e-16	3.70939e-15	1.39	4.77	4.46	0	0	0	MMP9	chr20	protein_coding	matrix metallopeptidase 9
ENSG00000270504.1	273.792	-1.84654	0.422652	-4.36895	1.24845e-05	0.000101404	2.82	4.61	4.14	1.62	0.74	0.98	RP11-420L9.5	chr6	lncRNA	--
ENSG00000179046.9	123.845	-4.28654	0.639217	-6.70593	2.00129e-11	3.76452e-10	0.54	2.36	2.81	0.11	0.05	0.14	TRIML2	chr4	protein_coding	tripartite motif family like 2
ENSG00000120333.4	536.61	1.25618	0.300894	4.17481	2.98234e-05	0.000225333	3.24	2.81	3.15	7.61	6.94	7.99	MRPS14	chr1	protein_coding	mitochondrial ribosomal protein S14
ENSG00000104313.20	90.2237	-4.28295	1.47897	-2.89591	0.00378061	0.0168177	1.05	0.21	0.17	0.03	0.05	0	EYA1	chr8	protein_coding	EYA transcriptional coactivator and phosphatase 1
ENSG00000189283.10	66.6224	3.52978	0.674652	5.23199	1.67691e-07	1.90687e-06	0.02	0.05	0.04	0.17	0.26	0.83	FHIT	chr3	protein_coding	fragile histidine triad diadenosine triphosphatase
ENSG00000231856.2	45.1125	-1.54263	0.52972	-2.91216	0.00358934	0.0160902	0.46	0.48	1.1	0.25	0.26	0.21	RP11-327P2.5	chr13	lncRNA	--
ENSG00000064692.20	7.17604	-6.19446	1.63548	-3.78756	0.000152136	0.000989563	0.13	0.01	0.01	0	0	0	SNCAIP	chr5	protein_coding	synuclein alpha interacting protein
ENSG00000132204.14	51.6921	7.3739	1.11958	6.58632	4.50862e-11	8.1166e-10	0.01	0	0	0.37	0.27	0.24	LINC00470	chr18	lncRNA	long intergenic non-protein coding RNA 470
ENSG00000228714.4	3.95534	-5.34058	1.63929	-3.25786	0.00112255	0.00587732	0.05	0.09	0.05	0	0	0	RP11-284G10.1	chr9	lncRNA	--
ENSG00000235641.5	3.59751	-5.19926	1.69152	-3.07372	0.00211409	0.010142	0.05	0.02	0.06	0	0	0	LINC00484	chr9	lncRNA	long intergenic non-protein coding RNA 484
ENSG00000154263.17	200.774	4.55033	0.618746	7.35412	1.92187e-13	4.47427e-12	0.04	0.07	0.03	0.33	2.06	1.18	ABCA10	chr17	protein_coding	ATP binding cassette subfamily A member 10
ENSG00000123739.11	1021.31	1.16285	0.341426	3.40586	0.000659558	0.00366351	3.82	2.91	2.4	6.82	5.7	8.35	PLA2G12A	chr4	protein_coding	phospholipase A2 group XIIA
ENSG00000232679.2	47.5581	-8.92606	1.29449	-6.89545	5.36942e-12	1.07431e-10	0.85	0.97	1.94	0	0	0	LINC01705	chr1	lncRNA	long intergenic non-protein coding RNA 1705
ENSG00000260566.2	254.355	1.51062	0.437807	3.45043	0.00055969	0.00317186	1.29	1.57	0.72	4.27	4.21	2.11	RP11-20G6.3	chr16	lncRNA	--
ENSG00000064195.7	14.5354	-2.91553	0.890097	-3.27552	0.00105469	0.00556332	0.27	0.23	0.22	0.01	0	0.08	DLX3	chr17	protein_coding	distal-less homeobox 3
ENSG00000251363.3	4.32377	5.65572	1.61166	3.50925	0.000449378	0.00260609	0	0	0	0.13	0.27	0.19	LINC02315	chr14	lncRNA	long intergenic non-protein coding RNA 2315
ENSG00000169087.11	294.417	1.3774	0.472624	2.91437	0.00356406	0.01598	1.04	0.55	0.69	1.68	3.41	1.01	HSPBAP1	chr3	protein_coding	HSPB1 associated protein 1
ENSG00000169570.10	325.809	1.32776	0.421842	3.14754	0.00164651	0.00818517	1.24	0.76	0.41	2.02	2.04	2.09	DTWD2	chr5	protein_coding	DTW domain containing 2
ENSG00000124279.12	474.093	1.40065	0.373039	3.75469	0.000173557	0.00111551	2.75	2.57	1.54	7.89	5.79	4.99	FASTKD3	chr5	protein_coding	FAST kinase domains 3
ENSG00000119938.9	946.673	9.01626	0.660896	13.6425	2.23821e-42	4.25618e-40	0	0.07	0.04	14.74	32.54	10.81	PPP1R3C	chr10	protein_coding	protein phosphatase 1 regulatory subunit 3C
ENSG00000133067.18	248.971	-7.25365	0.696386	-10.4161	2.09272e-25	1.41785e-23	1.51	3.29	3.04	0.01	0	0.04	LGR6	chr1	protein_coding	leucine rich repeat containing G protein-coupled receptor 6
ENSG00000145428.15	15.0431	-4.25866	0.995049	-4.27985	1.8702e-05	0.000147203	0.12	0.15	0.25	0	0.03	0.01	RNF175	chr4	protein_coding	ring finger protein 175
ENSG00000185760.17	1222.2	2.99752	0.41213	7.27324	3.50957e-13	7.92597e-12	1.16	0.81	0.55	6.17	10.05	4.53	KCNQ5	chr6	protein_coding	potassium voltage-gated channel subfamily Q member 5
ENSG00000198276.16	1115.74	-1.06445	0.358837	-2.9664	0.00301306	0.0138013	9.41	9.67	16.46	5.29	6.72	5.56	UCKL1	chr20	protein_coding	uridine-cytidine kinase 1 like 1
ENSG00000146592.17	1342.98	3.72153	0.470098	7.91651	2.44276e-15	6.94437e-14	0.25	0.49	0.47	5.51	8.5	2.68	CREB5	chr7	protein_coding	cAMP responsive element binding protein 5
ENSG00000198542.14	385.677	-6.83375	0.525086	-13.0145	1.01143e-38	1.49592e-36	3.74	3.36	2.22	0.05	0.03	0.01	ITGBL1	chr13	protein_coding	integrin subunit beta like 1
ENSG00000244586.1	16.6671	-7.41339	1.34603	-5.50758	3.63806e-08	4.56604e-07	1.28	1.38	2.34	0	0	0	WNT5A-AS1	chr3	lncRNA	WNT5A antisense RNA 1
ENSG00000242516.2	247.068	3.43852	0.367405	9.35892	8.05534e-21	3.87839e-19	0.18	0.14	0.16	1.42	1.75	2.16	LINC00960	chr3	lncRNA	long intergenic non-protein coding RNA 960
ENSG00000150093.20	37512.4	-1.08628	0.352897	-3.07819	0.00208261	0.0100186	100.91	95.69	66.89	54.88	42.82	30.38	ITGB1	chr10	protein_coding	integrin subunit beta 1
ENSG00000145934.16	1489.45	-6.83108	0.407899	-16.747	5.95467e-63	2.74996e-60	7.21	4.34	8.66	0.07	0.07	0.05	TENM2	chr5	protein_coding	teneurin transmembrane protein 2
ENSG00000262050.1	38.178	-7.64184	1.28489	-5.94748	2.72308e-09	3.92238e-08	3.58	3.35	5.96	0	0	0.05	RP11-74E22.3	chr17	lncRNA	--
ENSG00000261308.4	13.6244	-7.12225	1.40419	-5.07214	3.93357e-07	4.23064e-06	0.09	0.09	0.25	0	0	0	FIGNL2	chr12	protein_coding	fidgetin like 2
ENSG00000145107.16	43.1599	2.27615	0.497319	4.57685	4.72038e-06	4.16118e-05	0.26	0.21	0.12	0.87	0.89	1.15	TM4SF19	chr3	protein_coding	transmembrane 4 L six family member 19
ENSG00000246223.9	56.5915	-6.71485	0.975005	-6.88699	5.69865e-12	1.13817e-10	0.41	0.22	0.59	0	0.01	0	LINC01550	chr14	lncRNA	long intergenic non-protein coding RNA 1550
ENSG00000110002.16	153.9	-4.16753	0.462827	-9.00451	2.16634e-19	9.19739e-18	1.35	0.75	1.37	0.09	0.07	0.04	VWA5A	chr11	protein_coding	von Willebrand factor A domain containing 5A
ENSG00000272335.1	124.39	2.92673	0.403192	7.25889	3.90271e-13	8.77877e-12	0.33	0.33	0.2	2.52	2.48	1.78	RP11-53O19.3	chr5	lncRNA	--
ENSG00000205808.7	271.769	-1.51146	0.419543	-3.60263	0.000315018	0.00190552	3.71	3.23	3.26	1.14	1.93	0.67	PLPP6	chr9	protein_coding	phospholipid phosphatase 6
ENSG00000169629.12	24.8933	-2.88651	0.625346	-4.61587	3.9146e-06	3.50133e-05	0.17	0.1	0.12	0.02	0.02	0.01	RGPD8	chr2	protein_coding	RANBP2 like and GRIP domain containing 8
ENSG00000175130.7	1457.96	2.55344	0.526991	4.84532	1.26409e-06	1.23671e-05	6.68	7.06	6.87	42.03	12.29	69.01	MARCKSL1	chr1	protein_coding	MARCKS like 1
ENSG00000005243.10	107.092	2.16123	0.472672	4.57237	4.82247e-06	4.24621e-05	0.47	0.44	0.68	1.93	1.56	3.71	COPZ2	chr17	protein_coding	COPI coat complex subunit zeta 2
ENSG00000108960.9	996.885	-2.08269	0.489719	-4.25282	2.11092e-05	0.000164434	18.63	13.84	5.75	4.26	3.44	1.6	MMD	chr17	protein_coding	monocyte to macrophage differentiation associated
ENSG00000267149.2	172.184	1.49155	0.525147	2.84026	0.00450766	0.0194515	1.35	1.64	2.34	5.21	1.93	8.17	CTC-550B14.6	chr19	lncRNA	--
ENSG00000241316.8	858.625	-3.04199	0.486906	-6.2476	4.16816e-10	6.63301e-09	4.96	3.44	2.02	0.61	0.51	0.18	SUCLG2-AS1	chr3	lncRNA	SUCLG2 antisense RNA 1 (head to head)
ENSG00000133107.15	251.916	4.59956	0.663982	6.92723	4.29154e-12	8.65537e-11	0.02	0.05	0.11	2.87	1.29	0.47	TRPC4	chr13	protein_coding	transient receptor potential cation channel subfamily C member 4
ENSG00000162636.16	1069.66	-1.53947	0.523525	-2.94058	0.00327595	0.0148148	6.6	4.15	2.18	2.66	0.76	1.11	FAM102B	chr1	protein_coding	family with sequence similarity 102 member B
ENSG00000143502.16	6.14854	-3.03942	1.16614	-2.6064	0.00914995	0.0351894	0.06	0.06	0.04	0.01	0	0	SUSD4	chr1	protein_coding	sushi domain containing 4
ENSG00000183421.12	1614.9	1.39193	0.444959	3.12823	0.00175863	0.0086532	5.87	7.4	3.35	23.19	10.25	11.65	RIPK4	chr21	protein_coding	receptor interacting serine/threonine kinase 4
ENSG00000064601.21	2468.76	-1.09562	0.368485	-2.9733	0.00294613	0.0135229	7.65	9.12	12.39	4.85	3.43	5.77	CTSA	chr20	protein_coding	cathepsin A
ENSG00000186635.15	1875.9	-1.1677	0.338585	-3.44878	0.000563125	0.00318733	6.29	5.9	9.33	2.78	3.76	3.34	ARAP1	chr11	protein_coding	ArfGAP with RhoGAP domain, ankyrin repeat and PH domain 1
ENSG00000189339.12	1132.97	1.0315	0.404882	2.54764	0.0108453	0.040398	2.12	2.07	2.41	2.39	5.94	5.59	SLC35E2B	chr1	protein_coding	solute carrier family 35 member E2B
ENSG00000184347.15	797.739	-12.0321	1.24994	-9.62615	6.20096e-22	3.21838e-20	1.77	3.17	3.38	0	0	0	SLIT3	chr5	protein_coding	slit guidance ligand 3
ENSG00000255139.2	10.2104	-3.0897	0.926763	-3.33387	0.000856476	0.00463111	0.2	0.22	0.34	0.04	0.04	0.01	AP000442.1	chr11	lncRNA	--
ENSG00000187372.11	11.3402	3.48347	1.08038	3.22431	0.00126275	0.00649723	0	0	0.03	0.17	0.07	0.08	PCDHB13	chr5	protein_coding	protocadherin beta 13
ENSG00000125398.8	483.927	-3.91633	0.535576	-7.31237	2.6247e-13	6.01767e-12	6.16	4.17	7.11	0.26	0.15	0.75	SOX9	chr17	protein_coding	SRY-box transcription factor 9
ENSG00000198053.12	1728.38	2.34856	0.415865	5.6474	1.62889e-08	2.13806e-07	2.29	2.96	3.3	16.85	8.1	19.88	SIRPA	chr20	protein_coding	signal regulatory protein alpha
ENSG00000169508.7	26.6322	-7.11909	1.32746	-5.36292	8.18862e-08	9.68131e-07	1.09	0.92	0.36	0.02	0	0	GPR183	chr13	protein_coding	G protein-coupled receptor 183
ENSG00000196376.11	5.09964	-4.7018	1.53334	-3.06638	0.00216668	0.0103439	0.07	0.04	0.03	0	0	0	SLC35F1	chr6	protein_coding	solute carrier family 35 member F1
ENSG00000113916.18	1133.74	1.13362	0.430737	2.63182	0.00849292	0.0331298	2.78	2.54	3.66	3.62	10.8	5.99	BCL6	chr3	protein_coding	BCL6 transcription repressor
ENSG00000081870.12	1813.51	-1.62779	0.398821	-4.08151	4.47441e-05	0.000323384	29.47	22.19	17.2	10.31	8.3	4.35	HSPB11	chr1	protein_coding	heat shock protein family B (small) member 11
ENSG00000236204.6	20.4513	3.43887	0.823283	4.17702	2.95353e-05	0.000223306	0.04	0.02	0.02	0.12	0.64	0.2	LINC01376	chr2	lncRNA	long intergenic non-protein coding RNA 1376
ENSG00000237975.7	16.1009	-3.67547	0.826374	-4.44771	8.67888e-06	7.22835e-05	0.06	0.05	0.05	0	0	0.01	FLG-AS1	chr1	lncRNA	FLG antisense RNA 1
ENSG00000073756.13	4579.62	-7.2367	1.24785	-5.79932	6.65825e-09	9.18157e-08	35.15	36.75	52.53	0.06	0.79	0.03	PTGS2	chr1	protein_coding	prostaglandin-endoperoxide synthase 2
ENSG00000180423.4	215.113	-1.27193	0.360009	-3.53306	0.000410777	0.0024038	2.5	2.65	3.43	1.08	1.1	1.48	HARBI1	chr11	protein_coding	harbinger transposase derived 1
ENSG00000139946.10	108.047	1.98762	0.455014	4.36827	1.25237e-05	0.000101686	0.21	0.13	0.19	0.39	0.93	0.82	PELI2	chr14	protein_coding	pellino E3 ubiquitin protein ligase family member 2
ENSG00000188001.10	37.4003	2.99022	0.652027	4.58604	4.51734e-06	3.99152e-05	0.03	0.02	0.01	0.24	0.22	0.08	TPRG1	chr3	protein_coding	tumor protein p63 regulated 1
ENSG00000141540.11	147.571	-4.10172	0.442723	-9.26475	1.95538e-20	9.12334e-19	1.48	1.1	1.38	0.11	0.09	0.04	TTYH2	chr17	protein_coding	tweety family member 2
ENSG00000253731.3	45.1816	-2.2234	0.52891	-4.20373	2.62556e-05	0.000200858	0.27	0.23	0.2	0.05	0.08	0.02	PCDHGA6	chr5	protein_coding	protocadherin gamma subfamily A, 6
ENSG00000227811.3	8.53431	-4.53756	1.27263	-3.5655	0.000363168	0.00215982	0.14	0.16	0.2	0	0.02	0.01	INKA2-AS1	chr1	lncRNA	INKA2 antisense RNA 1
ENSG00000131981.16	1091.43	-3.96738	0.468124	-8.47507	2.34934e-17	8.14139e-16	21.92	23.66	24.39	0.56	2.29	1.79	LGALS3	chr14	protein_coding	galectin 3
ENSG00000205544.4	182.888	-1.18812	0.449309	-2.64432	0.00818553	0.0321636	7.49	6.29	14.86	3.08	4.49	5.35	TMEM256	chr17	protein_coding	transmembrane protein 256
ENSG00000174807.4	10.1223	-5.69922	1.43226	-3.97918	6.91528e-05	0.000480312	0.08	0.25	0.25	0	0.02	0	CD248	chr11	protein_coding	CD248 molecule
ENSG00000133138.20	267.056	1.84879	0.407136	4.54097	5.5995e-06	4.85856e-05	0.38	0.34	0.19	1.37	1.27	0.77	TBC1D8B	chrX	protein_coding	TBC1 domain family member 8B
ENSG00000181031.16	114.831	5.24235	0.635957	8.24325	1.67601e-16	5.31182e-15	0.02	0.01	0.05	0.48	1.04	1.32	RPH3AL	chr17	protein_coding	rabphilin 3A like (without C2 domains)
ENSG00000235703.6	35.9983	-2.07796	0.524446	-3.96219	7.42643e-05	0.000512825	0.15	0.12	0.22	0.03	0.04	0.04	LINC00894	chrX	lncRNA	long intergenic non-protein coding RNA 894
ENSG00000189014.7	9.87245	-2.78982	0.932072	-2.99314	0.00276122	0.0127883	0.2	0.19	0.09	0.04	0.03	0.01	SHLD2P3	chr10	unprocessed_pseudogene	shieldin complex subunit 2 pseudogene 3
ENSG00000076864.20	61.1331	-6.47263	0.842832	-7.67961	1.59568e-14	4.19381e-13	0.61	0.45	0.52	0.01	0	0.01	RAP1GAP	chr1	protein_coding	RAP1 GTPase activating protein
ENSG00000132330.18	186.236	1.07829	0.352167	3.06186	0.00219963	0.0104813	0.24	0.21	0.33	0.55	0.6	0.53	SCLY	chr2	protein_coding	selenocysteine lyase
ENSG00000234160.1	56.7509	2.26947	0.637998	3.55717	0.000374871	0.002223	1.42	0.94	2.75	9.82	2.52	12.56	RP11-613M10.6	chr9	lncRNA	--
ENSG00000254995.4	766.59	-1.64958	0.366926	-4.49567	6.93523e-06	5.89546e-05	6.18	6.66	9.75	1.89	2.46	3.06	STX16-NPEPL1	chr20	protein_coding	STX16-NPEPL1 readthrough (NMD candidate)
ENSG00000184402.15	962.524	-1.20345	0.315314	-3.81667	0.000135267	0.000890591	6.78	6.98	5.81	3.32	2.43	2.99	SS18L1	chr20	protein_coding	SS18L1 subunit of BAF chromatin remodeling complex
ENSG00000064042.18	5132.73	2.61821	0.369831	7.0795	1.44679e-12	3.07413e-11	3.22	2.8	3.93	24.43	26.18	12.66	LIMCH1	chr4	protein_coding	LIM and calponin homology domains 1
ENSG00000162687.19	5.77869	4.09272	1.46812	2.78772	0.00530802	0.0223811	0.01	0	0	0.02	0.08	0.02	KCNT2	chr1	protein_coding	potassium sodium-activated channel subfamily T member 2
ENSG00000087495.17	4.26401	-4.43833	1.57727	-2.81393	0.00489404	0.0208918	0.03	0.04	0.03	0	0	0	PHACTR3	chr20	protein_coding	phosphatase and actin regulator 3
ENSG00000102882.12	612.301	-1.10017	0.371994	-2.9575	0.00310144	0.0141611	5.5	4.35	7.29	3.69	2.42	2.12	MAPK3	chr16	protein_coding	mitogen-activated protein kinase 3
ENSG00000131508.16	3629.09	1.18413	0.325894	3.63348	0.000279619	0.00171431	17.72	16.02	13.2	41.37	41.9	26.85	UBE2D2	chr5	protein_coding	ubiquitin conjugating enzyme E2 D2
ENSG00000285867.1	43.3549	2.47084	0.501407	4.92783	8.31495e-07	8.43762e-06	0.1	0.09	0.13	0.51	0.5	0.78	RP11-49N14.10	chr1	lncRNA	--
ENSG00000100503.26	3708.94	-1.16241	0.357784	-3.24891	0.00115847	0.00604035	10.88	9.71	7.35	5.81	3.24	3.77	NIN	chr14	protein_coding	ninein
ENSG00000237807.4	168.991	1.69715	0.615127	2.75903	0.00579733	0.0240756	0.23	0.42	0.14	1.77	0.35	0.53	RP11-400K9.4	chr8	lncRNA	--
ENSG00000248370.2	121.753	3.74758	0.583792	6.41937	1.36841e-10	2.32475e-09	0.12	0.32	0.42	2.11	7.26	2.8	LINC02434	chr4	lncRNA	long intergenic non-protein coding RNA 2434
ENSG00000106714.17	34.4068	-2.39063	0.631395	-3.78627	0.000152928	0.000993855	0.19	0.2	0.07	0.03	0.04	0.01	CNTNAP3	chr9	protein_coding	contactin associated protein family member 3
ENSG00000272462.3	85.4531	-1.94422	0.433274	-4.48728	7.21388e-06	6.10253e-05	0.87	0.85	0.62	0.28	0.2	0.14	U91328.19	chr6	lncRNA	--
ENSG00000185825.17	6814.13	-1.44201	0.350802	-4.11062	3.94591e-05	0.000289345	70.86	67.77	88.05	23.68	23.62	38.27	BCAP31	chrX	protein_coding	B cell receptor associated protein 31
ENSG00000049323.16	3178.57	-6.00784	0.374714	-16.0331	7.50135e-58	2.82913e-55	18.39	21.27	24.15	0.21	0.45	0.37	LTBP1	chr2	protein_coding	latent transforming growth factor beta binding protein 1
ENSG00000267265.5	21.7069	4.03688	0.832213	4.85077	1.22982e-06	1.20841e-05	0.04	0.03	0.07	0.3	1.31	0.71	GP6-AS1	chr19	lncRNA	GP6 antisense RNA 1
ENSG00000177054.14	721.41	-1.18399	0.349664	-3.38609	0.000708972	0.00391014	3.73	3.24	2.76	1.77	1.03	1.58	ZDHHC13	chr11	protein_coding	zinc finger DHHC-type palmitoyltransferase 13
ENSG00000157578.14	29.281	1.58468	0.604105	2.62319	0.00871102	0.0338	0.1	0.06	0.03	0.15	0.28	0.14	LCA5L	chr21	protein_coding	lebercilin LCA5 like
ENSG00000197077.14	4701.71	2.63729	0.443077	5.95222	2.64537e-09	3.82018e-08	2.34	2.35	1.26	9.21	8.69	19.91	KIAA1671	chr22	protein_coding	KIAA1671
ENSG00000217648.1	27.7791	3.01882	0.603741	5.00019	5.72738e-07	5.98085e-06	0.09	0.2	0.1	1.27	1.11	0.99	RP1-95L4.4	chr6	processed_pseudogene	--
ENSG00000111087.10	161.671	2.30529	0.598381	3.85254	0.000116897	0.000780312	0.43	0.18	0.29	0.37	2.57	1.64	GLI1	chr12	protein_coding	GLI family zinc finger 1
ENSG00000099864.18	47.9088	8.17278	1.29567	6.30775	2.83117e-10	4.58929e-09	0.01	0	0	0.31	0.41	0.77	PALM	chr19	protein_coding	paralemmin
ENSG00000086205.18	3.39974	5.29381	1.99662	2.65139	0.00801613	0.0315912	0	0	0	0.03	0.07	0	FOLH1	chr11	protein_coding	folate hydrolase 1
ENSG00000071909.19	6.73526	-6.10728	1.50454	-4.05924	4.92324e-05	0.000353227	0.05	0.05	0.02	0	0	0	MYO3B	chr2	protein_coding	myosin IIIB
ENSG00000125378.16	49.3591	-2.86172	0.558734	-5.12178	3.02664e-07	3.31029e-06	0.97	0.5	0.66	0.17	0.06	0.06	BMP4	chr14	protein_coding	bone morphogenetic protein 4
ENSG00000125571.10	6.6054	-3.42775	1.27055	-2.69784	0.00697908	0.0280564	0.11	0.29	0.55	0	0.08	0.02	IL37	chr2	protein_coding	interleukin 37
ENSG00000119771.15	1243.51	2.53362	0.381308	6.64455	3.04138e-11	5.57725e-10	0.62	1.04	0.8	3.53	6.45	4.84	KLHL29	chr2	protein_coding	kelch like family member 29
ENSG00000011201.12	23.1619	-6.9107	1.3055	-5.29355	1.19966e-07	1.39145e-06	0.22	0.15	0.13	0	0.01	0	ANOS1	chrX	protein_coding	anosmin 1
ENSG00000196368.5	286.97	10.755	1.23222	8.72817	2.58833e-18	9.8605e-17	0.01	0	0	6.85	6.49	5.34	NUDT11	chrX	protein_coding	nudix hydrolase 11
ENSG00000168300.14	706.298	1.4519	0.561644	2.58509	0.00973524	0.0369753	2.11	1.19	0.63	2.52	6.97	1.57	PCMTD1	chr8	protein_coding	protein-L-isoaspartate (D-aspartate) O-methyltransferase domain containing 1
ENSG00000286015.1	72.3243	8.76916	1.28356	6.83188	8.38087e-12	1.64627e-10	0	0	0.01	1.22	0.9	2.24	RP11-438F14.11	chr1	protein_coding	--
ENSG00000285588.1	10.1048	5.90423	1.39618	4.22886	2.34883e-05	0.000181529	0	0.03	0	0.47	0.82	0.76	RP11-576O3.1	chr13	lncRNA	--
ENSG00000172687.14	140.388	-1.60104	0.464509	-3.44674	0.000567385	0.00320823	0.62	0.57	0.47	0.22	0.08	0.26	ZNF738	chr19	protein_coding	zinc finger protein 738
ENSG00000212125.2	12.3922	-2.34556	0.760698	-3.08344	0.00204626	0.00987308	0.72	0.47	0.5	0.14	0.08	0.11	TAS2R15P	chr12	unprocessed_pseudogene	taste 2 receptor member 15 pseudogene
ENSG00000185615.16	5.17776	4.02452	1.45029	2.77497	0.00552073	0.0231221	0	0.02	0	0.08	0.09	0.17	PDIA2	chr16	protein_coding	protein disulfide isomerase family A member 2
ENSG00000165568.18	92.0711	-1.43302	0.404372	-3.54382	0.000394371	0.00232298	1.29	1.2	1.69	0.58	0.4	0.61	AKR1E2	chr10	protein_coding	aldo-keto reductase family 1 member E2
ENSG00000151025.11	462.453	3.05894	0.382996	7.98688	1.38398e-15	4.03065e-14	0.36	0.35	0.22	2.24	3.7	2.1	GPR158	chr10	protein_coding	G protein-coupled receptor 158
ENSG00000204642.14	527.654	-2.82934	0.462989	-6.11102	9.89945e-10	1.50852e-08	3.17	5.64	7.16	0.59	0.54	1.18	HLA-F	chr6	protein_coding	major histocompatibility complex, class I, F
ENSG00000059728.11	1336.85	2.01442	0.696149	2.89367	0.0038077	0.0169282	2.14	2.33	1.8	4.35	21.03	1.22	MXD1	chr2	protein_coding	MAX dimerization protein 1
ENSG00000259781.1	82.8549	-3.53642	0.450573	-7.84873	4.20276e-15	1.15981e-13	6.26	5.82	5.68	0.71	0.48	0.39	HMGB1P6	chr15	processed_pseudogene	high mobility group box 1 pseudogene 6
ENSG00000232725.1	5.76523	5.09822	1.61731	3.15228	0.00162001	0.00807651	0.02	0	0	0.09	0.11	0.59	U52111.14	chrX	lncRNA	--
ENSG00000105352.10	3.25324	-5.05586	1.81384	-2.78738	0.00531355	0.022387	0.04	0.06	0.26	0	0	0	CEACAM4	chr19	protein_coding	CEA cell adhesion molecule 4
ENSG00000130844.19	313.605	1.42869	0.331461	4.31026	1.63061e-05	0.000129926	0.46	0.48	0.53	1.31	1.18	1.58	ZNF331	chr19	protein_coding	zinc finger protein 331
ENSG00000125744.12	325.692	-1.34262	0.430291	-3.12025	0.00180697	0.00884872	2.74	3.66	4.43	0.92	1.28	2.18	RTN2	chr19	protein_coding	reticulon 2
ENSG00000154743.19	810.016	1.10503	0.295363	3.74127	0.00018309	0.00117204	1.17	0.89	1.07	2.22	2.36	2.32	TSEN2	chr3	protein_coding	tRNA splicing endonuclease subunit 2
ENSG00000134545.14	11.096	-2.46487	0.847932	-2.90693	0.00365	0.0163362	0.2	0.15	0.16	0.02	0.07	0.02	KLRC1	chr12	protein_coding	killer cell lectin like receptor C1
ENSG00000228192.8	145.053	2.41641	0.394259	6.12901	8.84302e-10	1.35026e-08	0.33	0.24	0.35	1.71	1.24	2.03	RP11-342M1.3	chr1	lncRNA	--
ENSG00000107317.13	6.57693	6.27777	1.53299	4.0951	4.21986e-05	0.00030754	0	0	0	0.06	0.11	0.2	PTGDS	chr9	protein_coding	prostaglandin D2 synthase
ENSG00000178033.6	85.7422	5.63887	0.635127	8.87834	6.78632e-19	2.73739e-17	0	0.01	0.01	0.63	0.4	0.3	CALHM5	chr6	protein_coding	calcium homeostasis modulator family member 5
ENSG00000269556.8	336.639	-1.53344	0.326522	-4.69628	2.64944e-06	2.43816e-05	2.59	2.31	2.41	0.84	0.73	1.01	TMEM185A	chrX	protein_coding	transmembrane protein 185A
ENSG00000242265.6	11352.5	-1.13137	0.455135	-2.4858	0.0129262	0.0469137	79.6	41.2	56.1	47.03	18.81	16.68	PEG10	chr7	protein_coding	paternally expressed 10
ENSG00000253270.1	7.36515	-6.236	1.48324	-4.2043	2.61893e-05	0.000200419	0.44	0.76	1.15	0	0	0	RP11-1105O14.1	chr8	lncRNA	--
ENSG00000106327.13	29.7685	-8.2502	1.28339	-6.42845	1.28915e-10	2.19505e-09	0.3	0.28	0.31	0	0	0	TFR2	chr7	protein_coding	transferrin receptor 2
ENSG00000171408.14	538.393	-3.39166	1.21311	-2.79585	0.00517639	0.0219193	4.53	2.65	5.33	0.96	0.25	0.02	PDE7B	chr6	protein_coding	phosphodiesterase 7B
ENSG00000227051.7	2318.21	1.79809	0.370459	4.85368	1.21191e-06	1.19133e-05	4.79	3.09	2.16	13.19	10.1	12.31	C14orf132	chr14	protein_coding	chromosome 14 open reading frame 132
ENSG00000232940.6	51.5916	-1.6366	0.476602	-3.43388	0.000594998	0.00334681	0.45	0.34	0.54	0.14	0.21	0.1	HCG25	chr6	lncRNA	HLA complex group 25
ENSG00000198642.7	1847.2	-1.85141	0.354945	-5.21606	1.8277e-07	2.06692e-06	15.57	12.23	10.22	3.66	4.74	2.48	KLHL9	chr9	protein_coding	kelch like family member 9
ENSG00000159905.15	33.2556	3.21085	0.556796	5.76666	8.08565e-09	1.1069e-07	0.07	0.05	0.07	0.6	0.51	0.6	ZNF221	chr19	protein_coding	zinc finger protein 221
ENSG00000143127.13	1062.85	4.15944	0.555729	7.48466	7.17326e-14	1.77016e-12	0.23	0.57	0.54	2.7	9.97	12.21	ITGA10	chr1	protein_coding	integrin subunit alpha 10
ENSG00000286177.1	88.0384	1.71853	0.56262	3.05452	0.00225421	0.0107165	0.24	0.45	0.36	1.1	0.46	2	CTC-435M10.13	chr19	lncRNA	--
ENSG00000161896.12	136.076	6.59954	0.646347	10.2105	1.77903e-24	1.11827e-22	0.04	0.03	0.01	1.65	3.39	2.44	IP6K3	chr6	protein_coding	inositol hexakisphosphate kinase 3
ENSG00000153291.16	66.5089	3.13937	0.493739	6.35836	2.0392e-10	3.36825e-09	0.1	0.12	0.09	0.63	1.35	0.84	SLC25A27	chr6	protein_coding	solute carrier family 25 member 27
ENSG00000261373.1	1042.32	2.00248	0.508336	3.93928	8.17259e-05	0.000561437	3.24	5.04	9.44	17.43	15.65	39.93	VPS9D1-AS1	chr16	lncRNA	VPS9D1 antisense RNA 1
ENSG00000112186.12	369.984	1.16851	0.434786	2.68755	0.0071979	0.0288031	2.16	1.58	1.4	4.55	5.52	1.88	CAP2	chr6	protein_coding	cyclase associated actin cytoskeleton regulatory protein 2
ENSG00000135976.20	190.669	1.56029	0.397247	3.92775	8.57435e-05	0.000586722	0.27	0.22	0.16	0.84	0.67	0.45	ANKRD36	chr2	protein_coding	ankyrin repeat domain 36
ENSG00000263235.1	23.2004	1.55399	0.599611	2.59166	0.00955135	0.0364227	0.31	0.18	0.35	1.21	0.68	0.62	RP11-461A8.4	chr16	lncRNA	--
ENSG00000245694.10	1354.21	-1.2601	0.508183	-2.47963	0.013152	0.0475731	5.08	3.01	1.78	1.25	2.36	0.63	CRNDE	chr16	lncRNA	colorectal neoplasia differentially expressed
ENSG00000125266.8	3776.01	-1.41394	0.361171	-3.91488	9.0448e-05	0.000616119	21.87	33.98	25.97	8.3	13.95	9.72	EFNB2	chr13	protein_coding	ephrin B2
ENSG00000076067.13	1936.78	1.22534	0.342459	3.57807	0.00034614	0.00206998	2.86	3.12	3.77	6.68	10.56	6.42	RBMS2	chr12	protein_coding	RNA binding motif single stranded interacting protein 2
ENSG00000248527.1	10630.2	-1.5981	0.41066	-3.89155	9.96056e-05	0.000674035	519	752.49	480.57	306.15	143.51	150.77	MTATP6P1	chr1	unprocessed_pseudogene	MT-ATP6 pseudogene 1
ENSG00000103723.17	49.5609	-4.69677	0.626185	-7.50062	6.35156e-14	1.57771e-12	0.18	0.15	0.17	0.01	0	0.01	AP3B2	chr15	protein_coding	adaptor related protein complex 3 subunit beta 2
ENSG00000186867.11	196.143	-10.9701	1.23754	-8.86446	7.68784e-19	3.08454e-17	4.29	2.97	3.22	0	0	0	QRFPR	chr4	protein_coding	pyroglutamylated RFamide peptide receptor
ENSG00000171234.14	123.073	10.4929	1.32027	7.94755	1.90234e-15	5.48384e-14	0	0	0	2.4	5.2	0.94	UGT2B7	chr4	protein_coding	UDP glucuronosyltransferase family 2 member B7
ENSG00000226363.3	2.90108	-4.8926	1.86546	-2.62273	0.00872282	0.03384	0.02	0.13	0.23	0	0	0	HAGLROS	chr2	lncRNA	HAGLR opposite strand lncRNA
ENSG00000204179.11	117.134	-10.2264	1.28169	-7.97882	1.47738e-15	4.29162e-14	2.03	1.27	0.64	0	0	0	PTPN20	chr10	protein_coding	protein tyrosine phosphatase non-receptor type 20
ENSG00000072310.18	2391.62	-1.25673	0.441035	-2.84951	0.00437862	0.0189998	8.71	5.41	16.74	3.43	5.32	4.54	SREBF1	chr17	protein_coding	sterol regulatory element binding transcription factor 1
ENSG00000044459.15	1680	-2.4978	0.469985	-5.31465	1.06863e-07	1.24971e-06	8.43	5.89	5.19	1.48	1.65	0.44	CNTLN	chr9	protein_coding	centlein
ENSG00000225684.4	19.6713	-3.74448	0.81811	-4.57699	4.71711e-06	4.15991e-05	0.18	0.11	0.06	0	0.01	0.01	FAM225B	chr9	lncRNA	family with sequence similarity 225 member B
ENSG00000108786.11	18.7002	1.61196	0.627666	2.56818	0.0102235	0.0384682	0.07	0.12	0.17	0.39	0.39	0.34	HSD17B1	chr17	protein_coding	hydroxysteroid 17-beta dehydrogenase 1
ENSG00000176485.13	351.199	1.10664	0.336503	3.28864	0.00100672	0.00533991	1.65	2.07	1.7	4.24	3.36	4.42	PLAAT3	chr11	protein_coding	phospholipase A and acyltransferase 3
ENSG00000224167.2	55.0858	-6.70844	0.959174	-6.99397	2.67207e-12	5.51196e-11	2.29	3.65	4.3	0.03	0.05	0.03	LINC01357	chr1	lncRNA	long intergenic non-protein coding RNA 1357
ENSG00000258920.1	69.984	1.35833	0.420454	3.23063	0.00123519	0.00637428	0.78	0.78	1.17	2.05	2.92	2.29	FOXN3-AS1	chr14	lncRNA	FOXN3 antisense RNA 1
ENSG00000247934.4	43.1795	-5.27081	0.794189	-6.63672	3.20744e-11	5.85333e-10	0.66	1.09	0.54	0.03	0.04	0	RP11-967K21.1	chr12	lncRNA	--
ENSG00000196659.10	182.754	-1.47856	0.416718	-3.54811	0.000388007	0.00229129	2.41	1.54	1.42	0.96	0.49	0.51	TTC30B	chr2	protein_coding	tetratricopeptide repeat domain 30B
ENSG00000152061.24	377.029	2.21533	0.393993	5.62277	1.87923e-08	2.45101e-07	0.22	0.21	0.19	1.09	1.35	0.56	RABGAP1L	chr1	protein_coding	RAB GTPase activating protein 1 like
ENSG00000146950.13	94.2484	-4.88951	0.570627	-8.56866	1.04692e-17	3.73672e-16	0.62	0.63	0.42	0.04	0.01	0.01	SHROOM2	chrX	protein_coding	shroom family member 2
ENSG00000163697.17	3466.09	1.52281	0.347639	4.38043	1.18443e-05	9.67599e-05	3.57	3.5	3.31	9.24	14.38	7.28	APBB2	chr4	protein_coding	amyloid beta precursor protein binding family B member 2
ENSG00000112796.10	4.36013	4.66067	1.60616	2.90175	0.00371088	0.0165536	0.01	0	0	0.08	0.04	0.02	ENPP5	chr6	protein_coding	ectonucleotide pyrophosphatase/phosphodiesterase family member 5
ENSG00000149948.14	1283.71	-3.50662	0.43736	-8.01769	1.07749e-15	3.1748e-14	4.02	5.36	2.32	0.52	0.27	0.27	HMGA2	chr12	protein_coding	high mobility group AT-hook 2
ENSG00000003402.20	2235.16	1.76199	0.31086	5.66813	1.44368e-08	1.91159e-07	1.06	1.23	1.1	3.86	4.76	3.31	CFLAR	chr2	protein_coding	CASP8 and FADD like apoptosis regulator
ENSG00000246100.4	5.40151	-4.78733	1.51381	-3.16243	0.00156456	0.00784672	0.07	0.05	0.03	0	0	0	LINC00900	chr11	lncRNA	long intergenic non-protein coding RNA 900
ENSG00000145284.12	194.575	1.62986	0.483761	3.36914	0.000754034	0.0041245	0.67	0.45	0.57	2.53	0.72	2.1	SCD5	chr4	protein_coding	stearoyl-CoA desaturase 5
ENSG00000260285.1	60.9873	-1.80722	0.451583	-4.00196	6.28202e-05	0.000441067	0.57	0.5	0.68	0.24	0.16	0.12	RP11-600F24.7	chr14	lncRNA	--
ENSG00000090020.11	2092.89	1.92119	0.371808	5.16715	2.37687e-07	2.634e-06	2.75	3.46	4.34	9.44	15.11	16.76	SLC9A1	chr1	protein_coding	solute carrier family 9 member A1
ENSG00000225697.13	894.148	-1.65958	0.425788	-3.89767	9.71234e-05	0.000658223	3.86	4.53	7.56	1.57	1.17	2.44	SLC26A6	chr3	protein_coding	solute carrier family 26 member 6
ENSG00000269918.1	21.5552	7.97578	1.31658	6.05795	1.37868e-09	2.05251e-08	0	0	0	0.48	0.74	0.44	AF131215.9	chr8	lncRNA	--
ENSG00000013619.15	669.156	-2.48319	0.457899	-5.42302	5.86007e-08	7.11796e-07	4.05	4.04	4.7	1.27	0.35	0.73	MAMLD1	chrX	protein_coding	mastermind like domain containing 1
ENSG00000148053.17	5.44055	-3.89942	1.56042	-2.49894	0.0124564	0.0454344	0	0.02	0.02	0	0	0	NTRK2	chr9	protein_coding	neurotrophic receptor tyrosine kinase 2
ENSG00000136718.10	3025.85	1.0606	0.353409	3.00105	0.0026905	0.0125043	13.45	13.11	17.19	24.94	26.93	41.78	IMP4	chr2	protein_coding	IMP U3 small nucleolar ribonucleoprotein 4
ENSG00000257167.2	397.552	-1.33173	0.492501	-2.70401	0.00685086	0.0276342	5.91	3.64	3.29	3.1	1.29	0.83	TMPO-AS1	chr12	lncRNA	TMPO antisense RNA 1
ENSG00000198930.13	398.765	12.1932	1.24486	9.7949	1.18409e-22	6.45656e-21	0	0	0	16	15.32	24.96	CSAG1	chrX	protein_coding	chondrosarcoma associated gene 1
ENSG00000131149.19	2052.77	1.91568	0.356186	5.37831	7.51863e-08	8.9265e-07	2.15	1.31	1.41	5.84	8.36	4.67	GSE1	chr16	protein_coding	Gse1 coiled-coil protein
ENSG00000259877.2	163.838	-1.30787	0.431515	-3.03089	0.00243837	0.0114882	2.51	1.93	2.75	0.76	1.62	0.65	RP11-46C24.7	chr16	lncRNA	--
ENSG00000166257.10	4.65724	-3.55006	1.42425	-2.49259	0.0126815	0.0461368	0.01	0.03	0.02	0	0	0	SCN3B	chr11	protein_coding	sodium voltage-gated channel beta subunit 3
ENSG00000183691.6	271.474	4.63305	0.62137	7.45618	8.90644e-14	2.17415e-12	0.03	0.31	0.48	5.41	6.6	9.04	NOG	chr17	protein_coding	noggin
ENSG00000164236.12	187.246	10.1408	1.26413	8.02194	1.04091e-15	3.07502e-14	0	0	0	1.27	0.53	1.07	ANKRD33B	chr5	protein_coding	ankyrin repeat domain 33B
ENSG00000237440.9	35.2164	-8.49254	1.32465	-6.41116	1.44419e-10	2.44249e-09	0.3	0.21	0.08	0	0	0	ZNF737	chr19	protein_coding	zinc finger protein 737
ENSG00000187699.10	52.3685	2.09278	0.509799	4.10512	4.04107e-05	0.000295653	0.13	0.06	0.07	0.5	0.25	0.34	C2orf88	chr2	protein_coding	chromosome 2 open reading frame 88
ENSG00000153250.20	5841.88	-1.46801	0.390169	-3.76251	0.000168218	0.00108327	20.43	21.94	12.32	8.93	7.15	4.39	RBMS1	chr2	protein_coding	RNA binding motif single stranded interacting protein 1
ENSG00000130340.17	4795.19	-1.08063	0.3363	-3.21328	0.00131227	0.00672588	8.13	10.48	13.3	4.89	6.03	4.73	SNX9	chr6	protein_coding	sorting nexin 9
ENSG00000179593.16	2.9401	-4.90998	1.83949	-2.66921	0.007603	0.0302157	0.02	0.03	0.1	0	0	0	ALOX15B	chr17	protein_coding	arachidonate 15-lipoxygenase type B
ENSG00000188818.12	48.3824	-4.18997	0.64368	-6.5094	7.54527e-11	1.32461e-09	0.21	0.26	0.52	0.02	0.01	0.02	ZDHHC11	chr5	protein_coding	zinc finger DHHC-type containing 11
ENSG00000203499.12	14.6451	2.52876	0.808529	3.1276	0.00176239	0.0086679	0.02	0.01	0.04	0.09	0.09	0.2	IQANK1	chr8	protein_coding	IQ motif and ankyrin repeat containing 1
ENSG00000278238.1	32.388	-2.08831	0.74282	-2.81133	0.00493376	0.0210375	3.82	1.39	1.93	0.27	1.38	0.15	RP11-245D16.4	chr13	lncRNA	--
ENSG00000157064.11	311.403	-4.051	0.452232	-8.9578	3.31217e-19	1.38542e-17	1.46	3.14	1.68	0.1	0.13	0.16	NMNAT2	chr1	protein_coding	nicotinamide nucleotide adenylyltransferase 2
ENSG00000177875.5	24.0345	-2.21164	0.659906	-3.35144	0.000803917	0.00437409	0.38	0.29	0.63	0.06	0.07	0.16	CCDC184	chr12	protein_coding	coiled-coil domain containing 184
ENSG00000261324.2	45.5606	-2.14387	0.659483	-3.25083	0.00115068	0.006008	0.41	0.46	0.16	0.09	0.13	0.02	RP11-174G6.5	chr12	lncRNA	--
ENSG00000099953.10	41.7215	-3.97189	0.70755	-5.61358	1.98183e-08	2.5774e-07	0.26	0.27	0.61	0	0.02	0.05	MMP11	chr22	protein_coding	matrix metallopeptidase 11
ENSG00000230832.3	11.3551	-2.29526	0.812497	-2.82495	0.00472878	0.0202753	0.31	0.56	0.26	0.08	0.09	0.07	SSBL4P	chr1	processed_pseudogene	small RNA binding exonuclease protection factor La like 4, pseudogene
ENSG00000272583.1	34.4268	-8.45942	1.28142	-6.60158	4.06788e-11	7.36416e-10	4.03	2.83	4.33	0	0	0	RP11-344P13.6	chr1	lncRNA	--
ENSG00000163053.11	6.68967	-6.09505	1.49117	-4.08742	4.36205e-05	0.000316375	0.1	0.06	0.05	0	0	0	SLC16A14	chr2	protein_coding	solute carrier family 16 member 14
ENSG00000106484.16	531.194	4.37	0.493286	8.85895	8.07742e-19	3.23511e-17	0.42	0.24	0.13	5.42	3.12	7.8	MEST	chr7	protein_coding	mesoderm specific transcript
ENSG00000228063.2	71.4466	-3.99785	0.534189	-7.48396	7.21139e-14	1.77763e-12	0.43	0.53	0.86	0.04	0.05	0.03	LYPLAL1-DT	chr1	lncRNA	LYPLAL1 divergent transcript
ENSG00000155816.21	1095.6	6.14488	0.566569	10.8458	2.08892e-27	1.64704e-25	0.01	0.05	0.07	3.07	4.35	1.71	FMN2	chr1	protein_coding	formin 2
ENSG00000233369.7	31.8169	1.79958	0.59452	3.02694	0.00247039	0.0116149	0.13	0.08	0.08	0.58	0.18	0.3	GTF2IP4	chr7	transcribed_processed_pseudogene	general transcription factor IIi pseudogene 4
ENSG00000155307.19	1517.26	2.56664	0.632654	4.05695	4.97187e-05	0.000356265	1.26	2.25	2.78	8.76	27.77	2.83	SAMSN1	chr21	protein_coding	SAM domain, SH3 domain and nuclear localization signals 1
ENSG00000205763.13	135.163	1.5803	0.467218	3.38236	0.000718663	0.00395588	1.39	0.95	1.22	1.91	5.94	3.16	RP9P	chr7	transcribed_unprocessed_pseudogene	RP9 pseudogene
ENSG00000213995.12	943.663	-1.06787	0.347058	-3.07693	0.00209144	0.0100525	10.29	9.69	12.31	4.09	7.23	4.62	NAXD	chr13	protein_coding	NAD(P)HX dehydratase
ENSG00000266278.1	36.3792	-4.31649	0.661216	-6.52811	6.66048e-11	1.17934e-09	0.64	0.66	0.67	0.06	0.03	0.02	LINC01910	chr18	lncRNA	long intergenic non-protein coding RNA 1910
ENSG00000108387.16	30.0281	-2.72699	0.645506	-4.22458	2.3939e-05	0.000184697	0.17	0.08	0.14	0.03	0.02	0.01	SEPTIN4	chr17	protein_coding	septin 4
ENSG00000237298.10	405.482	-1.86142	0.319079	-5.83372	5.42057e-09	7.58109e-08	0.59	0.64	0.64	0.15	0.19	0.19	TTN-AS1	chr2	lncRNA	TTN antisense RNA 1
ENSG00000125868.16	15416.1	-1.40248	0.448946	-3.12395	0.00178442	0.00875722	191	181.47	90.22	92.7	54.01	33.98	DSTN	chr20	protein_coding	destrin, actin depolymerizing factor
ENSG00000106049.9	3668.75	1.95331	0.39876	4.89846	9.65893e-07	9.69277e-06	16.95	17.98	16.18	41.12	106.52	57.6	HIBADH	chr7	protein_coding	3-hydroxyisobutyrate dehydrogenase
ENSG00000187391.22	76.1711	-5.8795	0.701278	-8.38397	5.11703e-17	1.68549e-15	0.13	0.11	0.09	0	0	0	MAGI2	chr7	protein_coding	membrane associated guanylate kinase, WW and PDZ domain containing 2
ENSG00000112715.25	15563.5	-1.82377	0.522466	-3.49071	0.000481746	0.00277249	32.97	44.99	47.71	4.22	22.84	10	VEGFA	chr6	protein_coding	vascular endothelial growth factor A
ENSG00000158296.14	264.653	-5.19485	0.468289	-11.0933	1.3527e-28	1.17731e-26	1.81	1.57	3.02	0.05	0.04	0.08	SLC13A3	chr20	protein_coding	solute carrier family 13 member 3
ENSG00000100767.17	184.943	-7.69726	0.74921	-10.2738	9.24571e-25	6.02943e-23	1.01	1.18	1.39	0	0.01	0	PAPLN	chr14	protein_coding	papilin, proteoglycan like sulfated glycoprotein
ENSG00000247363.2	6.31896	3.63298	1.24472	2.91872	0.00351474	0.0157808	0.01	0.01	0.01	0.04	0.2	0.07	RP11-637A17.2	chr12	lncRNA	--
ENSG00000270170.2	435.49	1.35565	0.349729	3.87629	0.000106062	0.000713886	7.06	5.71	8.41	15.01	17.64	22.91	NCBP2AS2	chr3	protein_coding	NCBP2 antisense 2 (head to head)
ENSG00000030419.17	540.039	1.89825	0.554479	3.42349	0.000618224	0.00346368	0.64	0.51	0.25	2.72	2.2	0.52	IKZF2	chr2	protein_coding	IKAROS family zinc finger 2
ENSG00000110944.9	13.353	-2.82911	0.896707	-3.155	0.00160497	0.00801028	0.26	0.27	0.95	0.04	0.13	0.05	IL23A	chr12	protein_coding	interleukin 23 subunit alpha
ENSG00000183684.8	5956.03	-1.12631	0.365691	-3.07994	0.00207044	0.00997274	124.21	102.81	161.33	64.54	42.06	75.56	ALYREF	chr17	protein_coding	Aly/REF export factor
ENSG00000250775.2	34.3043	8.64421	1.31759	6.56061	5.35892e-11	9.57874e-10	0	0	0	1.11	2.07	0.67	RP11-12K22.1	chr4	lncRNA	--
ENSG00000186815.13	3977.49	-1.15337	0.451653	-2.55366	0.0106596	0.0398178	10.09	17.42	19.32	5.04	5.15	11.51	TPCN1	chr12	protein_coding	two pore segment channel 1
ENSG00000137834.15	254.026	2.08577	0.64332	3.2422	0.00118612	0.00616318	0.43	0.24	0.2	2.41	0.23	1.06	SMAD6	chr15	protein_coding	SMAD family member 6
ENSG00000197632.9	354.073	-6.94435	2.14872	-3.23185	0.00122992	0.00635429	1.23	11.73	5.78	0	0	0.15	SERPINB2	chr18	protein_coding	serpin family B member 2
ENSG00000121753.13	256.394	-1.32251	0.427879	-3.09084	0.00199588	0.0096568	0.9	1.01	1.62	0.66	0.3	0.49	ADGRB2	chr1	protein_coding	adhesion G protein-coupled receptor B2
ENSG00000178573.7	11.6948	-6.90429	1.40133	-4.92697	8.35142e-07	8.47083e-06	0.05	0.11	0.09	0	0	0	MAF	chr16	protein_coding	MAF bZIP transcription factor
ENSG00000183783.7	16.8661	-5.54236	1.1739	-4.72133	2.34302e-06	2.17207e-05	0.33	0.32	0.26	0.01	0.01	0	KCTD8	chr4	protein_coding	potassium channel tetramerization domain containing 8
ENSG00000213949.10	2445.01	-3.41949	0.339362	-10.0762	7.03813e-24	4.26947e-22	4.54	7.07	6.38	0.56	0.67	0.52	ITGA1	chr5	protein_coding	integrin subunit alpha 1
ENSG00000136531.19	37.5005	-3.43714	0.720786	-4.7686	1.85507e-06	1.75936e-05	0.14	0.05	0.03	0.01	0.01	0	SCN2A	chr2	protein_coding	sodium voltage-gated channel alpha subunit 2
ENSG00000177283.8	924.604	-4.95509	0.668624	-7.41087	1.25473e-13	2.99506e-12	10.78	9.79	12.69	0.31	0.03	0.73	FZD8	chr10	protein_coding	frizzled class receptor 8
ENSG00000124635.9	133.569	-1.91002	0.659331	-2.89691	0.00376858	0.0167707	8.13	2.91	4.34	1.38	2.64	0.22	H2BC11	chr6	protein_coding	H2B clustered histone 11
ENSG00000232160.7	83.1193	-1.62217	0.528433	-3.06977	0.00214224	0.0102466	0.78	0.6	0.24	0.18	0.26	0.11	RAP2C-AS1	chrX	lncRNA	RAP2C antisense RNA 1
ENSG00000167193.8	4993.06	-1.14782	0.300627	-3.8181	0.000134485	0.000886251	46.17	44.03	37.11	20.93	17.2	20.92	CRK	chr17	protein_coding	CRK proto-oncogene, adaptor protein
ENSG00000198848.13	8.43504	5.6497	1.45533	3.88208	0.000103565	0.000699159	0.01	0	0	0.24	0.08	0.12	CES1	chr16	protein_coding	carboxylesterase 1
ENSG00000151348.16	7542.32	-1.52988	0.293994	-5.20376	1.95295e-07	2.19867e-06	13.86	13.6	13.34	5.03	4.22	5.28	EXT2	chr11	protein_coding	exostosin glycosyltransferase 2
ENSG00000229214.2	10.7536	-6.78355	1.42039	-4.77584	1.78958e-06	1.7001e-05	0.1	0.19	0.07	0	0	0	LINC00242	chr6	lncRNA	long intergenic non-protein coding RNA 242
ENSG00000135966.13	1338.01	1.32689	0.342284	3.87657	0.000105941	0.000713284	3.68	3.09	3.31	8.78	6.21	10.84	TGFBRAP1	chr2	protein_coding	transforming growth factor beta receptor associated protein 1
ENSG00000147160.9	20.1217	-5.19066	1.16366	-4.46064	8.17142e-06	6.84096e-05	0.13	0.18	0.89	0.02	0.02	0	AWAT2	chrX	protein_coding	acyl-CoA wax alcohol acyltransferase 2
ENSG00000119684.16	619.481	-4.28035	0.401903	-10.6502	1.73959e-26	1.26576e-24	4.67	3.52	2.47	0.15	0.16	0.25	MLH3	chr14	protein_coding	mutL homolog 3
ENSG00000273264.1	2.93401	-4.90725	1.79097	-2.74	0.00614398	0.025251	0.21	0.29	0.7	0	0	0	RP11-131L23.2	chr1	lncRNA	--
ENSG00000113758.13	3342.62	1.70125	0.312172	5.44972	5.04499e-08	6.16432e-07	7.89	7.19	8.01	20.27	27.24	29.71	DBN1	chr5	protein_coding	drebrin 1
ENSG00000232654.1	3.0343	5.17159	1.76664	2.92736	0.00341851	0.0153853	0	0	0	0.43	0.18	0.51	FAM136BP	chr6	processed_pseudogene	family with sequence similarity 136 member B, pseudogene
ENSG00000268362.6	178.909	-1.34984	0.44723	-3.01821	0.00254271	0.0119153	0.44	0.44	0.7	0.33	0.13	0.17	CTD-2017D11.1	chr19	lncRNA	--
ENSG00000274370.1	8.40071	-2.71243	1.00529	-2.69814	0.00697277	0.028036	0.38	0.58	0.84	0.08	0	0.17	AC144831.3	chr17	lncRNA	--
ENSG00000186350.12	2576.14	1.63743	0.356395	4.59441	4.3398e-06	3.85119e-05	2.32	2.51	2.95	7.19	6.48	11.2	RXRA	chr9	protein_coding	retinoid X receptor alpha
ENSG00000173598.14	1999.84	1.44842	0.480618	3.01367	0.00258107	0.0120576	3.89	2.5	1.68	6.33	12.72	3.65	NUDT4	chr12	protein_coding	nudix hydrolase 4
ENSG00000134864.11	110.168	3.79238	0.491223	7.72029	1.16066e-14	3.10088e-13	0.12	0.11	0.09	0.83	2.19	1.51	GGACT	chr13	protein_coding	gamma-glutamylamine cyclotransferase
ENSG00000149809.17	87.6239	1.51378	0.611756	2.47448	0.0133432	0.0481244	0.34	0.16	0.51	0.53	0.52	1.86	TM7SF2	chr11	protein_coding	transmembrane 7 superfamily member 2
ENSG00000102738.8	781.045	-1.10598	0.325609	-3.39666	0.000682143	0.00377321	13.63	10.09	13.72	4.97	7.4	5.54	MRPS31	chr13	protein_coding	mitochondrial ribosomal protein S31
ENSG00000261239.6	53.0584	8.31726	1.93846	4.29066	1.78143e-05	0.000140853	0	0	0	0.03	0.33	0.9	ANKRD26P1	chr16	transcribed_unprocessed_pseudogene	ankyrin repeat domain 26 pseudogene 1
ENSG00000166012.17	5758.64	1.12581	0.430726	2.61375	0.00895547	0.0345766	14.04	12.32	7.86	24.23	39.52	13.6	TAF1D	chr11	protein_coding	TATA-box binding protein associated factor, RNA polymerase I subunit D
ENSG00000229953.1	80.0589	9.87401	1.26368	7.81371	5.55279e-15	1.52124e-13	0	0	0	3.65	6.99	5.74	RP11-284F21.7	chr1	lncRNA	--
ENSG00000167103.12	59.7978	-4.09481	0.667901	-6.13086	8.74072e-10	1.33554e-08	0.89	0.67	1.01	0.02	0.01	0.11	PIP5KL1	chr9	protein_coding	phosphatidylinositol-4-phosphate 5-kinase like 1
ENSG00000253276.4	4326.11	-3.14892	0.487394	-6.46074	1.0419e-10	1.79704e-09	17.66	30.45	37.08	3.12	5.49	1.48	CCDC71L	chr7	protein_coding	coiled-coil domain containing 71 like
ENSG00000139636.16	134.646	1.43859	0.41981	3.42676	0.000610818	0.00342392	0.32	0.29	0.39	0.56	1.04	1.19	LMBR1L	chr12	protein_coding	limb development membrane protein 1 like
ENSG00000137872.17	61.3909	3.96391	0.577799	6.86036	6.86854e-12	1.35758e-10	0.02	0.02	0.03	0.57	0.28	0.21	SEMA6D	chr15	protein_coding	semaphorin 6D
ENSG00000124107.5	80.8685	-2.21568	0.775832	-2.85587	0.0042919	0.0186952	4.43	3.75	8.63	0.09	0.77	2.78	SLPI	chr20	protein_coding	secretory leukocyte peptidase inhibitor
ENSG00000142556.19	753.375	1.05995	0.346366	3.06022	0.00221176	0.0105252	2.64	2.45	1.45	4.85	4.71	4.47	ZNF614	chr19	protein_coding	zinc finger protein 614
ENSG00000114054.14	1706.12	1.23188	0.350176	3.51789	0.000434997	0.00253178	3.11	2.71	4.39	6.32	8.96	9.4	PCCB	chr3	protein_coding	propionyl-CoA carboxylase subunit beta
ENSG00000179399.15	18.5177	-5.1788	1.05266	-4.91974	8.66579e-07	8.7622e-06	0.24	0.21	0.32	0	0	0.02	GPC5	chr13	protein_coding	glypican 5
ENSG00000186081.12	590.422	-6.9861	0.438259	-15.9406	3.31206e-57	1.17107e-54	8.3	6.14	6.95	0.04	0.06	0.07	KRT5	chr12	protein_coding	keratin 5
ENSG00000089177.19	641.275	1.10641	0.334113	3.31149	0.000927991	0.00497265	1.67	1.2	1.1	2.59	3.66	2.54	KIF16B	chr20	protein_coding	kinesin family member 16B
ENSG00000197208.6	492.091	-3.22732	0.457548	-7.05351	1.74462e-12	3.67588e-11	6.27	9.23	8.89	0.39	1.11	1.19	SLC22A4	chr5	protein_coding	solute carrier family 22 member 4
ENSG00000196562.14	1895.83	-11.4166	0.797196	-14.321	1.61808e-46	3.77479e-44	13.22	14.41	15.07	0.01	0.01	0	SULF2	chr20	protein_coding	sulfatase 2
ENSG00000229349.2	19.4051	-5.21252	1.03428	-5.03976	4.66128e-07	4.94052e-06	0.45	0.39	0.23	0.02	0	0.01	ACTG1P9	chr6	processed_pseudogene	actin gamma 1 pseudogene 9
ENSG00000187624.9	69.6225	-2.15311	0.558249	-3.8569	0.000114834	0.000768355	0.81	0.73	1.61	0.39	0.1	0.23	C17orf97	chr17	protein_coding	chromosome 17 open reading frame 97
ENSG00000101367.9	10856.1	-1.10255	0.348855	-3.16049	0.00157505	0.00788884	153.03	150.61	130.84	91.23	48.26	68.54	MAPRE1	chr20	protein_coding	microtubule associated protein RP/EB family member 1
ENSG00000153790.12	117.378	-1.38278	0.385638	-3.58569	0.00033619	0.00202008	1.19	1.12	1	0.49	0.53	0.3	C7orf31	chr7	protein_coding	chromosome 7 open reading frame 31
ENSG00000233117.4	185.926	-3.36134	0.576917	-5.82638	5.6642e-09	7.90717e-08	0.53	0.52	1	0.13	0.06	0.02	LINC00702	chr10	lncRNA	long intergenic non-protein coding RNA 702
ENSG00000152056.17	727.793	2.35399	0.504831	4.66293	3.11734e-06	2.83303e-05	1.68	0.79	0.59	8.91	4.08	2.9	AP1S3	chr2	protein_coding	adaptor related protein complex 1 subunit sigma 3
ENSG00000099957.16	49.2897	-3.99448	0.657331	-6.07682	1.22586e-09	1.84075e-08	0.5	0.41	0.56	0.02	0.08	0.01	P2RX6	chr22	protein_coding	purinergic receptor P2X 6
ENSG00000165271.17	3735.79	1.3	0.438634	2.96375	0.0030391	0.0139017	7.38	7.94	11.67	19.57	12.98	35.49	NOL6	chr9	protein_coding	nucleolar protein 6
ENSG00000074527.13	1954.38	1.16261	0.458997	2.53294	0.0113111	0.0418508	5.27	7.25	8.13	7.86	26.81	13.53	NTN4	chr12	protein_coding	netrin 4
ENSG00000112182.15	17.7924	-2.9567	0.831623	-3.55533	0.0003775	0.00223566	0.06	0.11	0.07	0.02	0.02	0	BACH2	chr6	protein_coding	BTB domain and CNC homolog 2
ENSG00000286830.1	8.17575	2.48437	1.00663	2.46799	0.0135873	0.0487733	0.08	0.06	0	0.15	0.4	0.25	RP11-577H5.6	chr7	lncRNA	--
ENSG00000223802.9	36.2928	2.01356	0.513549	3.92087	8.82282e-05	0.000602267	0.1	0.09	0.1	0.45	0.26	0.47	CERS1	chr19	protein_coding	ceramide synthase 1
ENSG00000146576.13	898.422	1.21499	0.395223	3.07418	0.00211083	0.0101285	4.2	4.54	6.15	9.45	8.85	17.17	C7orf26	chr7	protein_coding	chromosome 7 open reading frame 26
ENSG00000148798.11	843.261	-11.2609	1.09467	-10.287	8.06228e-25	5.33454e-23	13.27	16.84	8.69	0.01	0	0.01	INA	chr10	protein_coding	internexin neuronal intermediate filament protein alpha
ENSG00000177508.12	1032.15	-1.22241	0.361665	-3.37994	0.000725007	0.00398789	16.14	8.54	12.66	5.42	4.28	6.57	IRX3	chr16	protein_coding	iroquois homeobox 3
ENSG00000254979.5	3802.93	-9.69701	1.24492	-7.78924	6.74133e-15	1.82913e-13	74.08	77.51	102.56	0.01	0.02	0.27	RP11-872D17.8	chr11	protein_coding	--
ENSG00000146352.13	18.8368	-7.58984	1.42787	-5.31548	1.06375e-07	1.24465e-06	0.14	0.1	0.02	0	0	0	CLVS2	chr6	protein_coding	clavesin 2
ENSG00000254860.6	67.282	1.5764	0.550692	2.86257	0.00420217	0.0183747	0.13	0.18	0.27	0.28	0.53	0.94	TMEM9B-AS1	chr11	lncRNA	TMEM9B antisense RNA 1
ENSG00000181458.10	1421.52	-1.68146	0.373307	-4.50422	6.66156e-06	5.69492e-05	7.63	10.26	9.1	4.14	2.38	2.2	TMEM45A	chr3	protein_coding	transmembrane protein 45A
ENSG00000101384.12	8081.58	-2.362	0.59442	-3.97363	7.07869e-05	0.000490609	13.16	49.32	44.98	4.73	14.24	3.21	JAG1	chr20	protein_coding	jagged canonical Notch ligand 1
ENSG00000101977.21	1443.14	-9.03629	0.510166	-17.7124	3.36163e-70	2.37719e-67	16.43	15.96	10.45	0.03	0.02	0.03	MCF2	chrX	protein_coding	MCF.2 cell line derived transforming sequence
ENSG00000250697.2	50.098	2.92574	0.633193	4.62061	3.82606e-06	3.42755e-05	0.03	0.1	0.13	0.83	1.02	0.29	CTD-2066L21.3	chr5	lncRNA	--
ENSG00000127561.15	89.0417	-1.66733	0.437039	-3.81505	0.000136156	0.00089514	1.04	0.79	1.18	0.46	0.21	0.29	SYNGR3	chr16	protein_coding	synaptogyrin 3
ENSG00000255152.8	82.2902	-1.10843	0.424582	-2.61063	0.00903754	0.0348374	0.54	0.56	0.94	0.28	0.36	0.33	MSH5-SAPCD1	chr6	protein_coding	MSH5-SAPCD1 readthrough (NMD candidate)
ENSG00000248927.1	11.1253	3.45911	0.929588	3.72112	0.000198343	0.00126182	0.05	0.04	0.04	0.73	0.45	0.25	CTD-2334D19.1	chr5	lncRNA	--
ENSG00000240038.7	30.8961	-1.37877	0.509366	-2.70683	0.00679286	0.0274296	0.2	0.13	0.13	0.06	0.06	0.06	AMY2B	chr1	protein_coding	amylase alpha 2B
ENSG00000130413.15	53.5236	-6.6674	0.941402	-7.08242	1.41657e-12	3.01558e-11	0.4	0.37	0.28	0	0.01	0	STK33	chr11	protein_coding	serine/threonine kinase 33
ENSG00000159423.17	172.192	1.03726	0.41737	2.48523	0.0129468	0.0469658	0.74	0.6	1	1.7	1.06	2.15	ALDH4A1	chr1	protein_coding	aldehyde dehydrogenase 4 family member A1
ENSG00000237499.7	26.6898	-2.07418	0.653052	-3.17613	0.00149253	0.0075322	0.25	0.29	0.23	0.1	0.08	0.02	WAKMAR2	chr6	lncRNA	wound and keratinocyte migration associated lncRNA 2
ENSG00000251381.8	3000.06	1.86084	0.295609	6.29494	3.0751e-10	4.96692e-09	5.36	5.04	6.46	22.22	20.4	20.51	LINC00958	chr11	lncRNA	long intergenic non-protein coding RNA 958
ENSG00000179148.10	49.4277	-1.58539	0.575289	-2.75582	0.00585457	0.0242821	0.31	0.57	0.58	0.06	0.26	0.2	ALOXE3	chr17	protein_coding	arachidonate lipoxygenase 3
ENSG00000287625.1	49.5902	2.53126	0.501698	5.04539	4.52599e-07	4.81291e-06	0.27	0.11	0.11	1.03	0.88	0.98	RP11-617F9.2	chr2	lncRNA	--
ENSG00000126522.17	922.036	1.03891	0.349766	2.97031	0.00297499	0.0136443	2.28	2.21	3.03	3.84	5.82	6.24	ASL	chr7	protein_coding	argininosuccinate lyase
ENSG00000013588.9	4822.78	-5.45725	0.498536	-10.9465	6.90294e-28	5.61894e-26	15.35	33.57	42.52	1.19	0.57	0.42	GPRC5A	chr12	protein_coding	G protein-coupled receptor class C group 5 member A
ENSG00000130558.20	10.5002	-4.85283	1.23661	-3.92429	8.69841e-05	0.000594313	0.07	0.09	0.08	0	0.01	0	OLFM1	chr9	protein_coding	olfactomedin 1
ENSG00000197646.8	621.47	-1.19742	0.425307	-2.81542	0.00487138	0.0208186	4.45	11.24	10.69	4.24	4.28	3.52	PDCD1LG2	chr9	protein_coding	programmed cell death 1 ligand 2
ENSG00000225345.3	6.85552	-6.13368	1.48388	-4.13354	3.57221e-05	0.000265121	0.12	0.22	0.18	0	0	0	SNX18P3	chr9	transcribed_unprocessed_pseudogene	sorting nexin 18 pseudogene 3
ENSG00000143919.15	172.276	2.33236	0.36752	6.34622	2.20673e-10	3.637e-09	0.48	0.29	0.31	1.61	1.94	2.01	CAMKMT	chr2	protein_coding	calmodulin-lysine N-methyltransferase
ENSG00000141759.15	2405.05	1.61901	0.292761	5.53015	3.19965e-08	4.04271e-07	6.42	5.41	5.22	19.86	16.48	17.49	TXNL4A	chr18	protein_coding	thioredoxin like 4A
ENSG00000214185.3	102.215	1.09524	0.4173	2.6246	0.0086752	0.0337073	0.77	0.71	0.57	1.07	2.16	1.29	XPOTP1	chr20	processed_pseudogene	exportin for tRNA pseudogene 1
ENSG00000141376.23	785.456	2.44408	0.403171	6.06214	1.34318e-09	2.00362e-08	0.32	0.41	0.56	1.51	2.87	2.9	BCAS3	chr17	protein_coding	BCAS3 microtubule associated cell migration factor
ENSG00000261659.2	33.4422	-1.52273	0.580171	-2.62462	0.0086746	0.0337073	0.17	0.33	0.53	0.13	0.11	0.14	LA16c-313D11.12	chr16	lncRNA	--
ENSG00000142156.16	12679.3	-3.2667	0.390832	-8.35831	6.36236e-17	2.07754e-15	71.19	126.42	111.27	11.91	7.7	13.62	COL6A1	chr21	protein_coding	collagen type VI alpha 1 chain
ENSG00000196511.14	381.051	3.26564	0.373921	8.73351	2.46896e-18	9.46951e-17	0.27	0.19	0.19	1.53	2.11	2.67	TPK1	chr7	protein_coding	thiamin pyrophosphokinase 1
ENSG00000182103.5	7.72298	-6.30611	1.4966	-4.21364	2.5129e-05	0.000192961	0.04	0.14	0.11	0	0	0	FAM181B	chr11	protein_coding	family with sequence similarity 181 member B
ENSG00000111432.5	36.199	-7.56466	1.28517	-5.88612	3.95367e-09	5.59522e-08	0.48	0.42	0.75	0	0	0.01	FZD10	chr12	protein_coding	frizzled class receptor 10
ENSG00000162804.14	980.105	-1.96887	0.567642	-3.4685	0.000523367	0.00298244	1.71	4.02	2.66	0.28	0.53	1.4	SNED1	chr2	protein_coding	sushi, nidogen and EGF like domains 1
ENSG00000227398.4	118.951	1.69446	0.515875	3.28463	0.00102115	0.00540299	0.23	0.19	0.18	0.29	0.58	1.13	KIF9-AS1	chr3	lncRNA	KIF9 antisense RNA 1
ENSG00000259570.1	7.80399	3.55179	1.09953	3.23026	0.00123676	0.00637943	0.13	0.11	0	0.65	0.89	1.31	RP11-671M22.4	chr15	unprocessed_pseudogene	--
ENSG00000116996.10	40.3254	-8.68849	1.40959	-6.16386	7.09911e-10	1.09506e-08	0.12	0.8	1.48	0	0	0	ZP4	chr1	protein_coding	zona pellucida glycoprotein 4
ENSG00000189043.10	5967.14	1.07639	0.285117	3.77527	0.000159835	0.00103488	30.86	23.76	29.02	59.2	63.64	58.34	NDUFA4	chr7	protein_coding	NDUFA4 mitochondrial complex associated
ENSG00000133083.15	98.7073	-5.62751	0.603093	-9.33108	1.04793e-20	5.00288e-19	0.29	0.41	0.31	0	0.01	0.01	DCLK1	chr13	protein_coding	doublecortin like kinase 1
ENSG00000106333.13	764.78	2.69575	0.3487	7.73087	1.06812e-14	2.85702e-13	1.32	1.34	1.94	9.39	8.9	12.27	PCOLCE	chr7	protein_coding	procollagen C-endopeptidase enhancer
ENSG00000117592.9	5838.77	1.7011	0.300932	5.65277	1.57886e-08	2.08084e-07	29.94	28.18	31.21	96.36	87.27	114.79	PRDX6	chr1	protein_coding	peroxiredoxin 6
ENSG00000213058.3	41.8292	-6.86993	1.18366	-5.80397	6.47621e-09	8.95783e-08	10.47	5.09	2.16	0.07	0.11	0	RP4-765C7.2	chr1	processed_pseudogene	--
ENSG00000132026.15	9.09853	-4.63105	1.28423	-3.6061	0.000310839	0.00188578	0.15	0.09	0.24	0	0.01	0.01	RTBDN	chr19	protein_coding	retbindin
ENSG00000100228.14	24.3077	6.28745	1.1932	5.26939	1.36879e-07	1.5731e-06	0	0	0.01	0.22	0.13	0.34	RAB36	chr22	protein_coding	RAB36, member RAS oncogene family
ENSG00000138078.16	2901.92	1.44504	0.334157	4.32444	1.52917e-05	0.000122447	6.29	4.79	3.37	13.52	14.3	12.51	PREPL	chr2	protein_coding	prolyl endopeptidase like
ENSG00000242147.3	230.018	-6.48057	1.349	-4.80399	1.55535e-06	1.49771e-05	2.67	2.04	1.76	0.07	0.01	0	LASTR	chr10	lncRNA	lncRNA associated with SART3 regulation of splicing
ENSG00000162692.12	53.3049	5.86513	1.54047	3.80736	0.000140456	0.000920467	0	0.02	0	0.1	1.12	0.15	VCAM1	chr1	protein_coding	vascular cell adhesion molecule 1
ENSG00000270412.1	5.53661	-5.82399	1.52381	-3.82198	0.000132383	0.000874146	0.53	0.62	0.75	0	0	0	RP11-92C4.6	chr9	lncRNA	--
ENSG00000243276.6	2.88324	5.09364	1.83753	2.77201	0.00557113	0.0232987	0	0	0	0.02	0.05	0.12	RP11-384F7.1	chr3	lncRNA	--
ENSG00000101544.9	2112.82	1.22514	0.286647	4.27405	1.91958e-05	0.00015067	6.39	5.42	5.05	13.69	13.8	13.02	ADNP2	chr18	protein_coding	ADNP homeobox 2
ENSG00000125354.24	252.637	-1.91354	0.357965	-5.34561	9.01132e-08	1.06262e-06	1.56	1.49	1.75	0.58	0.39	0.35	SEPTIN6	chrX	protein_coding	septin 6
ENSG00000149485.19	10891.3	-1.01968	0.378644	-2.69299	0.00708148	0.0284277	31.85	23.31	52.21	20.33	19.16	15.08	FADS1	chr11	protein_coding	fatty acid desaturase 1
ENSG00000058600.16	1736.99	1.38801	0.367154	3.78046	0.00015654	0.001015	2.37	2.1	3.14	5.05	6.25	9.12	POLR3E	chr16	protein_coding	RNA polymerase III subunit E
ENSG00000288542.1	1306.66	-1.74085	0.342584	-5.08152	3.74426e-07	4.04434e-06	26.64	24.56	34.23	7.57	11.67	7.22	RP11-350A18.2	chr13	lncRNA	--
ENSG00000169116.11	149.303	2.36698	0.660602	3.58307	0.000339578	0.0020372	0.2	0.31	0.2	2.85	0.31	0.69	PARM1	chr4	protein_coding	prostate androgen-regulated mucin-like protein 1
ENSG00000120756.13	857.965	4.24404	0.466191	9.10365	8.73438e-20	3.82302e-18	0.73	0.34	0.18	8.26	9.4	6.27	PLS1	chr3	protein_coding	plastin 1
ENSG00000163083.6	88.6826	-8.03214	1.18103	-6.80099	1.03901e-11	2.01817e-10	0.46	1.84	1.77	0	0	0.01	INHBB	chr2	protein_coding	inhibin subunit beta B
ENSG00000115109.14	1140.84	-1.38134	0.358779	-3.85011	0.000118062	0.000787861	5.48	4.57	3.46	1.24	1.99	2.09	EPB41L5	chr2	protein_coding	erythrocyte membrane protein band 4.1 like 5
ENSG00000283178.1	3.74799	-5.25856	1.66178	-3.1644	0.00155401	0.0078042	0.15	0.07	0.15	0	0	0	AL590763.16	chrX	unprocessed_pseudogene	--
ENSG00000123405.14	13.1945	-3.81299	0.936122	-4.07317	4.63772e-05	0.000334313	0.33	0.19	0.28	0	0.03	0.03	NFE2	chr12	protein_coding	nuclear factor, erythroid 2
ENSG00000228824.7	45.3276	5.13657	0.909017	5.65069	1.59806e-08	2.1037e-07	0.01	0	0	0.09	0.31	0.03	MIR4500HG	chr13	lncRNA	MIR4500 host gene
ENSG00000281376.1	31.8099	2.33255	0.542005	4.30356	1.68078e-05	0.000133641	0.16	0.14	0.11	0.63	0.99	0.56	ABALON	chr20	lncRNA	apoptotic BCL2L1-antisense long non-coding RNA
ENSG00000181359.5	75.7256	3.65872	0.571192	6.40541	1.49968e-10	2.52691e-09	0.48	0.32	0.19	7.19	2.43	3.11	HSP90AA6P	chr4	transcribed_processed_pseudogene	heat shock protein 90 alpha family class A member 6, pseudogene
ENSG00000184304.16	317.358	1.5445	0.452969	3.40974	0.00065026	0.00361897	1.04	0.78	0.52	2.53	3.37	1.16	PRKD1	chr14	protein_coding	protein kinase D1
ENSG00000065325.13	10.7447	-6.77865	1.39539	-4.8579	1.18639e-06	1.16725e-05	0.13	0.07	0.08	0	0	0	GLP2R	chr17	protein_coding	glucagon like peptide 2 receptor
ENSG00000164985.15	10219.1	-2.36116	0.362788	-6.50838	7.59664e-11	1.33259e-09	85.09	57.03	49.87	13.01	16.62	8.8	PSIP1	chr9	protein_coding	PC4 and SFRS1 interacting protein 1
ENSG00000163568.15	21.2181	3.81695	0.814064	4.68875	2.74874e-06	2.51998e-05	0.04	0.03	0.04	0.35	1.04	0.26	AIM2	chr1	protein_coding	absent in melanoma 2
ENSG00000204991.11	212.024	-1.32138	0.510065	-2.59062	0.0095804	0.0364852	0.93	0.94	0.97	0.31	0.15	0.69	SPIRE2	chr16	protein_coding	spire type actin nucleation factor 2
ENSG00000236081.1	230.069	11.3993	1.24193	9.17871	4.36277e-20	1.97056e-18	0	0	0	9.28	12.38	14.29	ELFN1-AS1	chr7	lncRNA	ELFN1 antisense RNA 1
ENSG00000203999.9	78.7416	-2.12405	0.409855	-5.18245	2.18996e-07	2.43641e-06	0.65	0.45	0.69	0.15	0.14	0.13	LINC01270	chr20	lncRNA	long intergenic non-protein coding RNA 1270
ENSG00000130720.13	315.585	-6.97888	0.598593	-11.6588	2.06931e-31	2.06284e-29	2.79	3.93	4.82	0.01	0.02	0.06	FIBCD1	chr9	protein_coding	fibrinogen C domain containing 1
ENSG00000156414.19	35.4346	6.24327	1.05022	5.94475	2.76883e-09	3.98575e-08	0	0.01	0	0.37	0.52	0.11	TDRD9	chr14	protein_coding	tudor domain containing 9
ENSG00000224287.2	406.49	-10.1924	1.07548	-9.4771	2.61452e-21	1.30031e-19	11.03	7.98	7.92	0	0.02	0.01	MSL3P1	chr2	transcribed_processed_pseudogene	MSL complex subunit 3 pseudogene 1
ENSG00000163216.7	61.4239	6.63888	2.1281	3.11963	0.00181076	0.00886537	0.02	0.04	0.02	0	1.06	7.71	SPRR2D	chr1	protein_coding	small proline rich protein 2D
ENSG00000105246.6	143.966	-6.7515	1.60699	-4.20134	2.65339e-05	0.000202781	2.69	5.07	9.16	0	0	0.15	EBI3	chr19	protein_coding	Epstein-Barr virus induced 3
ENSG00000109929.10	1933	2.27583	0.405898	5.6069	2.05979e-08	2.67264e-07	2.31	1.58	1.09	11.22	8.34	5.21	SC5D	chr11	protein_coding	sterol-C5-desaturase
ENSG00000225518.3	32.9505	-1.87531	0.626875	-2.99153	0.00277583	0.0128481	0.71	0.65	1.06	0.08	0.19	0.39	LINC01703	chr1	lncRNA	long intergenic non-protein coding RNA 1703
ENSG00000285820.1	34.6066	4.12149	0.827529	4.98049	6.3425e-07	6.56561e-06	0.05	0.02	0.07	0.2	1.72	0.55	RP11-305F14.1	chr9	lncRNA	--
ENSG00000287407.1	13.8853	-5.31781	1.21218	-4.38698	1.14935e-05	9.4098e-05	0.82	1.3	0.96	0.04	0	0.03	RP11-302L19.4	chr6	lncRNA	--
ENSG00000145113.22	2.43147	4.83524	1.85366	2.60849	0.00909434	0.0350052	0	0	0	0.01	0.01	0	MUC4	chr3	protein_coding	mucin 4, cell surface associated
[truncated: 3,869 more rows]
