# Supplementary material for: Genome-wide identification and analysis of epithelial-mesenchymal transition-related RNA-binding proteins and alternative splicing in a human breast cancer cell line
Source: Sci Rep. 2024 May 23;14:11753. doi: 10.1038/s41598-024-62681-0 (PMC11116388; doi:10.1038/s41598-024-62681-0)
Supplement: Supplementary file 5 — Supplementary Data S1. [file 41598_2024_62681_MOESM5_ESM.zip › M2_vs_M1_DESeq/M2_vs_M1_Up_DEG.xlsx]

## Sheet: M2_vs_M1_Up_DEG
Gene	baseMean	log2FoldChange	lfcSE	stat	pvalue	padj	M1_1	M1_2	M1_3	M2_1	M2_2	M2_3	Symbol	Chr	GeneType	Description
ENSG00000135953.11	281.151	1.14812	0.402491	2.85253	0.0043373	0.0188566	0.8	0.77	0.79	1.81	1.06	2.47	MFSD9	chr2	protein_coding	major facilitator superfamily domain containing 9
ENSG00000074047.22	153.473	3.77632	0.552271	6.8378	8.04165e-12	1.58239e-10	0.04	0.11	0.05	1.15	0.42	1.28	GLI2	chr2	protein_coding	GLI family zinc finger 2
ENSG00000141232.5	748.127	1.31625	0.374575	3.51399	0.000441438	0.00256267	6.24	3.44	3.24	8.82	10.67	13.21	TOB1	chr17	protein_coding	transducer of ERBB2, 1
ENSG00000145555.15	2888.75	1.19101	0.422748	2.8173	0.00484295	0.0207165	2.42	4.31	2.64	11.15	5.47	5.64	MYO10	chr5	protein_coding	myosin X
ENSG00000287059.1	264.587	11.6004	1.86458	6.22145	4.92581e-10	7.74609e-09	0	0	0	0.67	8.2	3.46	RP11-14A10.1	chr3	lncRNA	--
ENSG00000229807.13	4550.53	13.2632	0.906121	14.6374	1.6217e-48	4.07749e-46	0	0	0	9.94	11.04	7	XIST	chrX	lncRNA	X inactive specific transcript
ENSG00000100445.18	648.625	1.27968	0.386188	3.31362	0.000920975	0.00493974	2.39	2.54	4.3	5.7	8.28	9.13	SDR39U1	chr14	protein_coding	short chain dehydrogenase/reductase family 39U member 1
ENSG00000163898.10	11.0759	2.98533	0.920988	3.24144	0.00118926	0.00617645	0.02	0.02	0.01	0.06	0.22	0.1	LIPH	chr3	protein_coding	lipase H
ENSG00000198157.11	277.959	1.4699	0.366128	4.01471	5.95194e-05	0.000420633	2.05	1.53	1.09	4.74	5	3.54	HMGN5	chrX	protein_coding	high mobility group nucleosome binding domain 5
ENSG00000132821.12	1065.06	5.70425	0.453119	12.5888	2.4321e-36	3.25657e-34	0.3	0.58	0.65	19.07	22.65	40.67	VSTM2L	chr20	protein_coding	V-set and transmembrane domain containing 2 like
ENSG00000133315.12	513.685	1.26667	0.385279	3.28766	0.00101023	0.00535499	2.69	3.59	4.48	6.5	8.7	11.52	MACROD1	chr11	protein_coding	mono-ADP ribosylhydrolase 1
ENSG00000144815.16	1398.98	1.46739	0.392128	3.74212	0.000182478	0.00116911	2.71	1.85	1.37	6.44	3.69	6.59	NXPE3	chr3	protein_coding	neurexophilin and PC-esterase domain family member 3
ENSG00000273143.2	68.0331	2.50865	0.611043	4.10552	4.03413e-05	0.00029524	0.12	0.14	0.18	0.23	1.15	1.23	DUSP5-DT	chr10	lncRNA	DUSP5 divergent transcript
ENSG00000113594.10	1621.78	1.80624	0.443982	4.06828	4.73608e-05	0.000340772	2.22	1.52	0.75	7.32	5.19	3.6	LIFR	chr5	protein_coding	LIF receptor subunit alpha
ENSG00000215869.4	63.2488	3.82683	0.533743	7.16981	7.51045e-13	1.65325e-11	0.06	0.07	0.07	0.61	1.4	0.9	RP11-364B6.2	chr1	transcribed_processed_pseudogene	--
ENSG00000196497.17	3291.64	1.02993	0.393918	2.61458	0.00893376	0.0344992	8.85	10.35	13.8	19.68	16.48	33.04	IPO4	chr14	protein_coding	importin 4
ENSG00000255512.2	60.4096	9.47135	1.26042	7.51444	5.71533e-14	1.42751e-12	0	0	0	1.89	1.35	1.39	LINC02684	chr11	lncRNA	long intergenic non-protein coding RNA 2684
ENSG00000092607.15	17.9689	2.8462	0.83058	3.42676	0.000610826	0.00342392	0.04	0.02	0.02	0.11	0.4	0.07	TBX15	chr1	protein_coding	T-box transcription factor 15
ENSG00000232023.3	40.9473	7.03491	1.17005	6.01252	1.82666e-09	2.68876e-08	0.01	0.01	0	1.11	1.68	0.48	LINC01807	chr2	lncRNA	long intergenic non-protein coding RNA 1807
ENSG00000197461.13	1767.74	4.10166	0.427596	9.59237	8.60884e-22	4.4477e-20	0.65	1.13	1.71	17.18	18.41	26.48	PDGFA	chr7	protein_coding	platelet derived growth factor subunit A
ENSG00000178381.12	536.402	1.49571	0.421955	3.54471	0.000393047	0.00231803	2.47	3.13	3.61	4.68	10.93	11.23	ZFAND2A	chr7	protein_coding	zinc finger AN1-type containing 2A
ENSG00000152669.9	86.2812	1.47459	0.488647	3.01769	0.00254706	0.0119308	0.47	0.48	1.02	1.62	1.37	2.63	CCNO	chr5	protein_coding	cyclin O
ENSG00000233593.10	98.0896	2.56828	0.406495	6.31811	2.64789e-10	4.31383e-09	0.06	0.03	0.05	0.27	0.36	0.28	LINC02609	chr1	lncRNA	long intergenic non-protein coding RNA 2609
ENSG00000164197.12	163.867	3.73737	0.513636	7.2763	3.431e-13	7.76401e-12	0.14	0.12	0.06	1.06	2.47	0.85	RNF180	chr5	protein_coding	ring finger protein 180
ENSG00000244486.9	841.325	1.06968	0.38299	2.79296	0.00522287	0.022083	3.02	3.76	4.59	8.51	5.51	10.55	SCARF2	chr22	protein_coding	scavenger receptor class F member 2
ENSG00000235493.2	32.7272	8.57576	1.41763	6.04937	1.4541e-09	2.15911e-08	0	0	0	0.47	1.26	0.11	LINC01967	chr3	lncRNA	long intergenic non-protein coding RNA 1967
ENSG00000198142.5	1992.02	1.24633	0.333593	3.73608	0.000186909	0.00119344	5.46	7.31	6.32	15.13	19.54	12.4	SOWAHC	chr2	protein_coding	sosondowah ankyrin repeat domain family member C
ENSG00000236993.2	2.92773	5.08943	1.78077	2.85799	0.00426331	0.0185921	0	0	0	0.08	0.23	0.15	GAPDHP21	chr10	processed_pseudogene	glyceraldehyde 3 phosphate dehydrogenase pseudogene 21
ENSG00000146856.14	35.1241	1.73833	0.627404	2.77068	0.00559396	0.0233812	0.11	0.04	0.02	0.15	0.17	0.26	AGBL3	chr7	protein_coding	AGBL carboxypeptidase 3
ENSG00000162757.4	208.829	1.6295	0.341725	4.76845	1.85652e-06	1.76e-05	0.63	0.45	0.56	1.78	2.02	1.44	C1orf74	chr1	protein_coding	chromosome 1 open reading frame 74
ENSG00000141655.17	550.99	4.59143	0.510866	8.98755	2.52814e-19	1.07133e-17	0.2	0.1	0.08	5.31	2.09	1.73	TNFRSF11A	chr18	protein_coding	TNF receptor superfamily member 11a
ENSG00000185532.20	140.963	5.64649	0.617456	9.14475	5.97656e-20	2.6312e-18	0.01	0.02	0	0.27	0.74	0.65	PRKG1	chr10	protein_coding	protein kinase cGMP-dependent 1
ENSG00000174939.11	643.377	1.25565	0.49602	2.53146	0.0113589	0.0419793	2.72	3.72	5.83	7.16	5.73	17.17	ASPHD1	chr16	protein_coding	aspartate beta-hydroxylase domain containing 1
ENSG00000173894.11	734.278	2.17469	0.598536	3.63335	0.000279769	0.00171476	1.28	1	1.26	5.25	1.08	9.86	CBX2	chr17	protein_coding	chromobox 2
ENSG00000111261.14	111.946	1.97501	0.453593	4.35414	1.33593e-05	0.000107774	0.32	0.15	0.13	0.99	0.6	0.82	MANSC1	chr12	protein_coding	MANSC domain containing 1
ENSG00000188487.12	298.293	8.5804	0.871233	9.84858	6.95218e-23	3.8749e-21	0.01	0	0.03	3.39	8.53	1.6	INSC	chr11	protein_coding	INSC spindle orientation adaptor protein
ENSG00000203778.8	177.491	1.36787	0.357353	3.82778	0.000129305	0.000857071	1.13	0.86	0.93	2.51	3.28	2.01	FAM229B	chr6	protein_coding	family with sequence similarity 229 member B
ENSG00000231574.6	125.477	1.44629	0.402389	3.59426	0.000325318	0.00196048	0.57	0.57	0.41	1.91	1.46	1.01	LINC02015	chr3	lncRNA	long intergenic non-protein coding RNA 2015
ENSG00000107864.15	110.359	1.97161	0.560777	3.51585	0.000438353	0.00254673	0.21	0.12	0.09	0.37	1.1	0.27	CPEB3	chr10	protein_coding	cytoplasmic polyadenylation element binding protein 3
ENSG00000227681.5	53.4379	9.29081	1.26463	7.34666	2.03216e-13	4.71165e-12	0	0	0	1.72	2.6	2.21	RP11-307P5.1	chr6	lncRNA	--
ENSG00000154065.17	434.531	1.37352	0.343994	3.99287	6.52794e-05	0.000456069	0.99	0.88	0.97	1.81	2.73	3.01	ANKRD29	chr18	protein_coding	ankyrin repeat domain 29
ENSG00000100320.23	5843.23	1.25246	0.305322	4.10208	4.09454e-05	0.000298968	9.6	7.75	7.67	18.43	25.11	17.82	RBFOX2	chr22	protein_coding	RNA binding fox-1 homolog 2
ENSG00000172273.13	725.254	1.19337	0.366269	3.25817	0.00112132	0.00587234	1.14	0.85	1.39	1.95	2.58	3.36	HINFP	chr11	protein_coding	histone H4 transcription factor
ENSG00000174469.23	70.3551	3.67309	0.783392	4.6887	2.7495e-06	2.51998e-05	0.03	0.02	0	0.39	0.19	0.05	CNTNAP2	chr7	protein_coding	contactin associated protein 2
ENSG00000173208.4	30.3546	3.69487	0.873334	4.23076	2.32899e-05	0.000180057	0.02	0.02	0.01	0.1	0.56	0.05	ABCD2	chr12	protein_coding	ATP binding cassette subfamily D member 2
ENSG00000017260.20	3654.57	1.01757	0.312285	3.25846	0.0011202	0.00587023	8.07	7.75	5.54	14.5	16.59	13.49	ATP2C1	chr3	protein_coding	ATPase secretory pathway Ca2+ transporting 1
ENSG00000167994.13	508.816	1.69987	0.461027	3.68714	0.000226791	0.00141966	1.96	1.52	2.18	3.85	4.17	10.68	RAB3IL1	chr11	protein_coding	RAB3A interacting protein like 1
ENSG00000111224.14	194.594	11.155	1.26929	8.78836	1.51756e-18	5.89035e-17	0	0	0	1.14	2.63	1.12	PARP11	chr12	protein_coding	poly(ADP-ribose) polymerase family member 11
ENSG00000157613.11	1453.17	2.75403	0.341867	8.05587	7.8917e-16	2.37475e-14	1.87	2.56	2.55	15.34	13.77	19.44	CREB3L1	chr11	protein_coding	cAMP responsive element binding protein 3 like 1
ENSG00000228801.6	99.6582	1.5684	0.472862	3.31683	0.000910452	0.00489257	0.35	0.19	0.25	0.7	1.26	0.46	RP11-110G21.1	chr8	lncRNA	--
ENSG00000165891.16	3278.1	1.59083	0.578477	2.75003	0.00595899	0.0246249	8.54	7.5	3.54	19.16	36.99	5.21	E2F7	chr12	protein_coding	E2F transcription factor 7
ENSG00000189129.14	4.09891	5.58943	1.63661	3.41525	0.000637227	0.00355343	0	0	0	0.1	0.19	0.22	PLAC9	chr10	protein_coding	placenta associated 9
ENSG00000213144.2	24.3192	2.03682	0.707318	2.87963	0.00398141	0.017559	0.75	0.46	0.13	2.05	0.84	2.61	RP11-64B16.2	chr12	processed_pseudogene	--
ENSG00000275494.1	7.1847	6.39832	1.49691	4.27433	1.91709e-05	0.000150527	0	0	0	0.33	0.79	0.95	RP11-266L9.8	chr16	lncRNA	--
ENSG00000185127.6	1372.12	1.10619	0.418187	2.6452	0.00816438	0.0321028	10.41	8.05	6.18	15.67	28.54	10.61	C6orf120	chr6	protein_coding	chromosome 6 open reading frame 120
ENSG00000235508.3	70.3709	1.73715	0.419467	4.14134	3.45284e-05	0.000256852	0.95	0.78	1.03	2.38	3.51	3.57	RPS2P7	chr20	processed_pseudogene	ribosomal protein S2 pseudogene 7
ENSG00000054690.14	51.7687	5.36756	0.697613	7.69419	1.42395e-14	3.75301e-13	0	0.01	0	0.22	0.17	0.33	PLEKHH1	chr14	protein_coding	pleckstrin homology, MyTH4 and FERM domain containing H1
ENSG00000127129.10	71.8194	5.13542	0.863293	5.94864	2.70386e-09	3.89965e-08	0.02	0.06	0.1	3.83	0.21	2.47	EDN2	chr1	protein_coding	endothelin 2
ENSG00000178662.16	10.3648	5.04105	1.34392	3.75102	0.000176118	0.00113028	0	0	0	0.06	0.05	0.01	CSRNP3	chr2	protein_coding	cysteine and serine rich nuclear protein 3
ENSG00000102174.10	195.142	1.7105	0.546071	3.13238	0.00173393	0.00856146	0.3	0.24	0.12	0.27	1.22	0.74	PHEX	chrX	protein_coding	phosphate regulating endopeptidase homolog X-linked
ENSG00000103154.10	33.1801	4.22025	0.87183	4.84068	1.29395e-06	1.26265e-05	0.03	0.03	0.03	0.08	0.46	1.12	NECAB2	chr16	protein_coding	N-terminal EF-hand calcium binding protein 2
ENSG00000236345.1	85.0098	2.03203	0.385248	5.2746	1.33049e-07	1.53376e-06	0.6	0.5	0.63	2.32	2.72	2.25	SCAT8	chr6	lncRNA	S-phase cancer associated transcript 8
ENSG00000248685.6	3.3985	4.2635	1.67862	2.53989	0.0110887	0.0411626	0.01	0	0	0.04	0.07	0.02	LINC02484	chr4	lncRNA	long intergenic non-protein coding RNA 2484
ENSG00000158089.15	853.181	2.83385	0.317737	8.91887	4.71054e-19	1.93457e-17	1.08	1.12	1.42	10.03	8.3	8.34	GALNT14	chr2	protein_coding	polypeptide N-acetylgalactosaminyltransferase 14
ENSG00000268606.6	11.9737	7.13405	1.36928	5.21008	1.88759e-07	2.13145e-06	0	0	0	0.27	0.29	0.26	MAGEA2	chrX	protein_coding	MAGE family member A2
ENSG00000246876.7	5.1065	5.87406	1.75906	3.33932	0.000839823	0.00455412	0	0	0	0.01	0.17	0.02	LINC02466	chr4	lncRNA	long intergenic non-protein coding RNA 2466
ENSG00000171992.13	1999.95	2.76312	0.444029	6.22284	4.88237e-10	7.68845e-09	0.92	1.5	1.31	5.34	6.89	13.92	SYNPO	chr5	protein_coding	synaptopodin
ENSG00000117143.13	7237.92	1.03491	0.319321	3.24097	0.00119123	0.00618265	28.28	41.02	33.83	73.07	79.65	66.7	UAP1	chr1	protein_coding	UDP-N-acetylglucosamine pyrophosphorylase 1
ENSG00000119929.13	714.084	1.01011	0.31651	3.1914	0.00141584	0.00719333	7.07	5.48	7.38	16.08	12.21	12.92	CUTC	chr10	protein_coding	cutC copper transporter
ENSG00000081307.15	1886.16	1.58716	0.34241	4.63527	3.56467e-06	3.20608e-05	3.7	3.14	1.96	9.6	9.27	8.29	UBA5	chr3	protein_coding	ubiquitin like modifier activating enzyme 5
ENSG00000183072.10	549.934	12.6568	1.25183	10.1106	4.95661e-24	3.03965e-22	0	0	0	10.73	10.89	19.71	NKX2-5	chr5	protein_coding	NK2 homeobox 5
ENSG00000186818.12	11.0863	5.15214	1.36251	3.78137	0.000155967	0.00101186	0	0	0	0.03	0.04	0.19	LILRB4	chr19	protein_coding	leukocyte immunoglobulin like receptor B4
ENSG00000219665.8	18.3236	7.74379	1.32423	5.84775	4.98274e-09	7.00339e-08	0	0	0	0.15	0.2	0.14	ZNF433-AS1	chr19	lncRNA	ZNF433 and ZNF878 antisense RNA 1
ENSG00000187164.20	700.543	1.07406	0.353471	3.0386	0.00237682	0.0112474	1.9	1.31	0.93	3.2	2.97	2.74	SHTN1	chr10	protein_coding	shootin 1
ENSG00000137575.12	4631.92	1.03629	0.417956	2.47944	0.0131591	0.0475909	23.34	15.47	9.37	41.77	38.42	21.2	SDCBP	chr8	protein_coding	syndecan binding protein
ENSG00000205038.12	2.48802	4.83625	1.95651	2.47188	0.0134405	0.0483843	0	0	0	0	0.01	0	PKHD1L1	chr8	protein_coding	PKHD1 like 1
ENSG00000111144.10	3534.63	1.01184	0.329246	3.0732	0.00211773	0.0101573	7.08	6.98	9.7	15.34	14.44	19.48	LTA4H	chr12	protein_coding	leukotriene A4 hydrolase
ENSG00000163995.21	246.944	6.82285	0.683675	9.97966	1.87111e-23	1.08847e-21	0.01	0.01	0.03	1.32	1.01	3.75	ABLIM2	chr4	protein_coding	actin binding LIM protein family member 2
ENSG00000158528.12	268.19	4.65797	0.425544	10.9459	6.94959e-28	5.63664e-26	0.06	0.04	0.04	0.77	1.38	1.42	PPP1R9A	chr7	protein_coding	protein phosphatase 1 regulatory subunit 9A
ENSG00000027075.16	1290.12	1.01645	0.359917	2.82414	0.00474082	0.0203182	1.91	2.46	2.75	3.72	6.66	4.57	PRKCH	chr14	protein_coding	protein kinase C eta
ENSG00000128045.7	11.7932	6.14961	1.43152	4.29587	1.74009e-05	0.000138018	0	0.01	0	0.27	0.08	0.38	RASL11B	chr4	protein_coding	RAS like family 11 member B
ENSG00000151338.19	644.85	1.37605	0.442523	3.10955	0.00187373	0.00913217	0.57	0.45	0.32	1.14	1.85	0.6	MIPOL1	chr14	protein_coding	mirror-image polydactyly 1
ENSG00000280776.2	12.2841	7.15306	1.43492	4.98498	6.19692e-07	6.42815e-06	0	0	0	0.08	0.28	0.08	LINC01202	chr5	lncRNA	long intergenic non-protein coding RNA 1202
ENSG00000262580.5	29.4549	1.41438	0.57459	2.46154	0.0138341	0.0495258	0.08	0.05	0.1	0.19	0.14	0.31	RP11-334C17.5	chr17	lncRNA	--
ENSG00000223812.8	1036.54	10.7141	0.815404	13.1396	1.9518e-39	3.02516e-37	0.01	0	0	4.65	7.47	4.56	RP11-197K6.1	chr3	lncRNA	--
ENSG00000163026.12	636.484	1.0536	0.358206	2.94133	0.00326804	0.0147905	3.07	2.62	2.37	6.12	3.91	7.07	WDCP	chr2	protein_coding	WD repeat and coiled coil containing
ENSG00000145331.14	410.447	2.32933	0.364569	6.38927	1.66681e-10	2.77748e-09	1.06	0.59	0.7	4	5.07	3.07	TRMT10A	chr4	protein_coding	tRNA methyltransferase 10A
ENSG00000184005.11	1439.7	6.60667	0.600575	11.0006	3.79719e-28	3.15907e-26	0.15	0.08	0.08	2.43	18.66	9.68	ST6GALNAC3	chr1	protein_coding	ST6 N-acetylgalactosaminide alpha-2,6-sialyltransferase 3
ENSG00000151131.11	757.291	1.65043	0.362202	4.55666	5.19745e-06	4.54105e-05	0.35	0.31	0.4	1.3	0.76	1.36	C12orf45	chr12	protein_coding	--
ENSG00000259571.2	12.4732	2.10954	0.82521	2.55636	0.0105772	0.0395754	0.09	0.07	0.24	0.67	0.88	0.27	BLID	chr11	protein_coding	BH3-like motif containing, cell death inducer
ENSG00000256294.8	125.54	1.7606	0.386871	4.55088	5.34208e-06	4.65483e-05	0.26	0.18	0.17	0.61	0.62	0.85	ZNF225	chr19	protein_coding	zinc finger protein 225
ENSG00000183251.4	3.9619	4.53961	1.63931	2.76922	0.00561903	0.0234686	0	0	0.03	0.27	0.08	0.27	OR51B4	chr11	protein_coding	olfactory receptor family 51 subfamily B member 4
ENSG00000068796.19	2798.31	1.22681	0.390606	3.14079	0.00168492	0.00834678	4.22	3.41	2.06	8.3	9.93	5.16	KIF2A	chr5	protein_coding	kinesin family member 2A
ENSG00000254598.3	13.5609	2.03556	0.749339	2.71647	0.00659817	0.0267675	0.18	0.08	0.05	0.46	0.56	0.28	CSNK2A3	chr11	protein_coding	casein kinase 2 alpha 3
ENSG00000118971.9	130.167	8.71325	1.15315	7.55604	4.15519e-14	1.05059e-12	0	0	0.01	0.33	1.2	0.99	CCND2	chr12	protein_coding	cyclin D2
ENSG00000165475.15	180.519	2.32173	0.473181	4.90663	9.26523e-07	9.31835e-06	0.3	0.28	0.46	1.09	1.37	2.87	CRYL1	chr13	protein_coding	crystallin lambda 1
ENSG00000146233.8	11.5601	3.7904	1.01958	3.7176	0.000201124	0.00127486	0.01	0.01	0.02	0.25	0.23	0.05	CYP39A1	chr6	protein_coding	cytochrome P450 family 39 subfamily A member 1
ENSG00000269439.6	141.103	1.27614	0.508626	2.50898	0.0121079	0.0443995	0.54	0.64	0.85	0.68	1.83	2.56	PGLS-DT	chr19	lncRNA	PGLS divergent transcript
ENSG00000164818.16	2053.69	1.14338	0.332085	3.44305	0.000575194	0.00324531	4.51	3.8	5.19	9.71	8.28	12.55	DNAAF5	chr7	protein_coding	dynein axonemal assembly factor 5
ENSG00000159733.14	296.73	4.30545	0.438956	9.8084	1.03597e-22	5.66257e-21	0.06	0.08	0.09	0.87	1.71	1.96	ZFYVE28	chr4	protein_coding	zinc finger FYVE-type containing 28
ENSG00000064012.22	2560.17	1.3851	0.365018	3.7946	0.000147883	0.000965782	6.43	4.75	3.61	12.1	17.82	9.85	CASP8	chr2	protein_coding	caspase 8
ENSG00000238062.6	10.3351	2.48384	0.851414	2.91732	0.00353058	0.0158456	0.03	0.01	0.02	0.07	0.16	0.12	SPATA3-AS1	chr2	lncRNA	SPATA3 antisense RNA 1 (head to head)
ENSG00000153898.13	295.115	1.76639	0.394417	4.47849	7.51743e-06	6.34036e-05	1.21	1.01	0.72	4.84	2.76	2.66	MCOLN2	chr1	protein_coding	mucolipin TRP cation channel 2
ENSG00000063660.9	4497.82	2.25547	0.3869	5.8296	5.55605e-09	7.76577e-08	5.08	5.78	7.04	32.57	17.73	37.5	GPC1	chr2	protein_coding	glypican 1
ENSG00000158158.12	721.792	1.10042	0.368551	2.98579	0.00282843	0.0130462	2.07	1.74	2.98	3.63	5.66	5.68	CNNM4	chr2	protein_coding	cyclin and CBS domain divalent metal cation transport mediator 4
ENSG00000232956.9	1009.98	1.14976	0.407652	2.82045	0.00479564	0.0205298	3.26	3.63	5.04	6.87	14.2	6.47	SNHG15	chr7	lncRNA	small nucleolar RNA host gene 15
ENSG00000080546.13	393.421	1.42775	0.357565	3.99297	6.52512e-05	0.000456013	1.39	0.99	0.77	3.24	3.2	2.25	SESN1	chr6	protein_coding	sestrin 1
ENSG00000052749.14	3731.15	1.41884	0.453356	3.12964	0.00175019	0.00861938	3.5	5.97	8.28	11.51	12.75	24.7	RRP12	chr10	protein_coding	ribosomal RNA processing 12 homolog
ENSG00000185621.11	342.741	1.01353	0.352489	2.87535	0.00403582	0.0177713	0.81	0.66	0.51	1.16	1.27	1.65	LMLN	chr3	protein_coding	leishmanolysin like peptidase
ENSG00000125637.16	74.6508	1.59472	0.529774	3.01019	0.00261088	0.0121868	0.06	0.06	0.09	0.16	0.12	0.36	PSD4	chr2	protein_coding	pleckstrin and Sec7 domain containing 4
ENSG00000198873.12	75.9831	1.86711	0.646617	2.88751	0.00388307	0.017204	0.19	0.09	0.07	0.91	0.25	0.16	GRK5	chr10	protein_coding	G protein-coupled receptor kinase 5
ENSG00000091490.11	2422.82	5.4667	0.431194	12.6781	7.8251e-37	1.07318e-34	0.31	0.34	0.42	8.47	16.47	23.85	SEL1L3	chr4	protein_coding	SEL1L family member 3
ENSG00000188026.13	555.383	1.16308	0.393486	2.95585	0.00311812	0.0142258	0.99	0.99	0.99	1.61	1.8	3.4	RILPL1	chr12	protein_coding	Rab interacting lysosomal protein like 1
ENSG00000197746.14	18905.2	1.08967	0.429125	2.53929	0.0111079	0.0412201	81.67	89.88	112.53	125.31	161.81	332.5	PSAP	chr10	protein_coding	prosaposin
ENSG00000137700.18	1249.21	1.20868	0.385904	3.13206	0.00173582	0.00856893	2.55	2.14	4.48	8.92	6.74	6.19	SLC37A4	chr11	protein_coding	solute carrier family 37 member 4
ENSG00000185163.10	1015.5	1.66246	0.409205	4.06265	4.85188e-05	0.000348439	1.53	1.79	2.43	5.32	4.23	9.13	DDX51	chr12	protein_coding	DEAD-box helicase 51
ENSG00000171295.13	192.597	1.98428	0.408048	4.86286	1.15701e-06	1.14083e-05	0.32	0.32	0.26	1.22	0.78	1.67	ZNF440	chr19	protein_coding	zinc finger protein 440
ENSG00000043591.6	12.9202	3.47083	0.938103	3.69984	0.000215736	0.00135683	0.02	0.03	0.01	0.07	0.23	0.31	ADRB1	chr10	protein_coding	adrenoceptor beta 1
ENSG00000135905.20	1657.52	1.75679	0.432489	4.06205	4.86443e-05	0.00034923	1.97	1.86	1.22	9.53	4.36	3.69	DOCK10	chr2	protein_coding	dedicator of cytokinesis 10
ENSG00000003096.14	172.749	6.53035	0.556589	11.7328	8.65501e-32	8.90247e-30	0.01	0.01	0.01	1.48	1.29	1.02	KLHL13	chrX	protein_coding	kelch like family member 13
ENSG00000146021.15	24.1195	8.14697	1.31176	6.21072	5.27422e-10	8.25954e-09	0	0	0	0.07	0.11	0.13	KLHL3	chr5	protein_coding	kelch like family member 3
ENSG00000168077.14	1066.83	1.54709	0.447714	3.45553	0.000549213	0.00311873	4.02	3.26	2.91	16.72	5.1	8.67	SCARA3	chr8	protein_coding	scavenger receptor class A member 3
ENSG00000171119.3	50.0936	4.70992	0.721903	6.52431	6.83146e-11	1.20679e-09	0.07	0.05	0.06	1.05	0.75	3.03	NRTN	chr19	protein_coding	neurturin
ENSG00000163072.16	15.1422	4.22322	0.907285	4.6548	3.24302e-06	2.94016e-05	0.01	0.01	0	0.14	0.17	0.12	NOSTRIN	chr2	protein_coding	nitric oxide synthase trafficking
ENSG00000177192.14	1435.14	1.04136	0.370605	2.80988	0.00495593	0.0211082	3.51	3.55	5.23	7.36	7.02	11.59	PUS1	chr12	protein_coding	pseudouridine synthase 1
ENSG00000267787.7	63.1841	1.39959	0.435035	3.2172	0.0012945	0.00664848	0.16	0.12	0.19	0.32	0.51	0.47	RP11-35G9.5	chr18	lncRNA	--
ENSG00000138356.14	7623.58	1.97944	0.28248	7.00734	2.42893e-12	5.03335e-11	13.94	13.87	15.01	55.38	60.84	57.86	AOX1	chr2	protein_coding	aldehyde oxidase 1
ENSG00000104299.15	577.415	1.2651	0.4057	3.1183	0.00181896	0.00889973	1.81	1.37	2.04	3.2	3.15	6.43	INTS9	chr8	protein_coding	integrator complex subunit 9
ENSG00000198573.7	156.967	6.39618	0.591191	10.8192	2.79345e-27	2.17975e-25	0.13	0.26	0.29	23.86	12.79	22.01	SPANXC	chrX	protein_coding	SPANX family member C
ENSG00000174718.12	1728.56	1.35186	0.40562	3.33282	0.000859716	0.00464308	5.3	3.63	2.16	8.73	13.03	7.32	RESF1	chr12	protein_coding	retroelement silencing factor 1
ENSG00000271793.2	14872.2	1.4133	0.298618	4.73279	2.21459e-06	2.0623e-05	25.43	25.46	19.84	59.06	70.84	64.34	RP11-321N4.5	chr6	protein_coding	--
ENSG00000283122.1	2.30777	4.73841	1.91741	2.47125	0.0134642	0.0484235	0	0	0	0.04	0.06	0.01	HYMAI	chr6	lncRNA	hydatidiform mole associated and imprinted
ENSG00000265417.1	19.9601	4.61411	0.880868	5.23814	1.62203e-07	1.84819e-06	0.09	0	0.02	0.89	1.01	0.79	RP11-288C17.1	chr18	processed_pseudogene	--
ENSG00000136878.14	514.644	1.01542	0.384967	2.63769	0.0083472	0.0326345	1.44	1.28	1.93	2.05	3.59	4.02	USP20	chr9	protein_coding	ubiquitin specific peptidase 20
ENSG00000139985.8	25.1581	6.33791	1.24294	5.09913	3.41225e-07	3.70873e-06	0	0	0.01	0.41	0.12	0.65	ADAM21	chr14	protein_coding	ADAM metallopeptidase domain 21
ENSG00000205476.9	1221.92	1.22504	0.308419	3.97199	7.12747e-05	0.000493687	1.28	0.94	0.92	2.59	2.25	2.68	CCDC85C	chr14	protein_coding	coiled-coil domain containing 85C
ENSG00000261794.2	11.4336	4.12014	1.0268	4.01258	6.00578e-05	0.000423776	0.01	0.01	0	0.09	0.16	0.07	GOLGA8H	chr15	protein_coding	golgin A8 family member H
ENSG00000143382.16	461.792	1.41534	0.466535	3.03372	0.00241556	0.0114028	0.56	0.74	1.62	1.75	3.02	3.31	ADAMTSL4	chr1	protein_coding	ADAMTS like 4
ENSG00000226742.4	223.811	1.34298	0.375903	3.57267	0.000353354	0.00210866	2.25	1.26	1.21	4.1	4.77	3.38	HSBP1L1	chr18	protein_coding	heat shock factor binding protein 1 like 1
ENSG00000234420.7	305.332	1.83207	0.360532	5.08156	3.74339e-07	4.04434e-06	0.42	0.29	0.27	1.27	1.47	0.88	ZNF37BP	chr10	transcribed_processed_pseudogene	zinc finger protein 37B, pseudogene
ENSG00000106344.8	2909.02	1.46864	0.322425	4.55497	5.23929e-06	4.57407e-05	2.24	2.38	2.69	7.33	5.49	7.98	RBM28	chr7	protein_coding	RNA binding motif protein 28
ENSG00000090975.14	567.005	2.10064	0.34988	6.00388	1.92653e-09	2.83087e-08	0.6	0.59	0.5	2.31	1.94	3.21	PITPNM2	chr12	protein_coding	phosphatidylinositol transfer protein membrane associated 2
ENSG00000235847.2	23.1256	2.2827	0.773776	2.95008	0.00317693	0.0144388	0.48	0.09	0.07	1.63	0.95	0.51	LDHAP7	chr2	processed_pseudogene	lactate dehydrogenase A pseudogene 7
ENSG00000103642.12	792.109	1.06764	0.41736	2.55809	0.010525	0.0394067	4.06	3.37	2.36	10.01	7.33	3.84	LACTB	chr15	protein_coding	lactamase beta
ENSG00000284874.1	11.1805	4.08818	1.11067	3.6808	0.000232499	0.00145137	0.02	0	0.01	0.14	0.03	0.18	SEPT5-GP1BB	chr22	protein_coding	--
ENSG00000219545.12	610.517	1.22239	0.349759	3.49495	0.000474145	0.00273361	3.06	2.65	1.65	5.52	6.68	5.46	UMAD1	chr7	protein_coding	UBAP1-MVB12-associated (UMA) domain containing 1
ENSG00000010165.20	1455.06	1.10896	0.387163	2.86431	0.00417921	0.0182817	6.02	5.77	6.3	15.1	7.62	17.21	EEF1AKNMT	chr1	protein_coding	--
ENSG00000286214.1	4.67626	4.78238	1.57584	3.03482	0.00240682	0.0113656	0	0	0	0.04	0.01	0.03	COPG2IT1	chr7	lncRNA	COPG2 imprinted transcript 1
ENSG00000148803.12	367.697	2.01403	0.361598	5.56981	2.55016e-08	3.26585e-07	2.32	2.47	3.83	10.08	13.02	12.82	FUOM	chr10	protein_coding	fucose mutarotase
ENSG00000116199.12	2759.33	1.27106	0.31767	4.00118	6.30262e-05	0.000442153	7.29	7.38	5.41	19.63	15.94	14.44	FAM20B	chr1	protein_coding	FAM20B glycosaminoglycan xylosylkinase
ENSG00000261761.5	289.491	11.7298	1.23652	9.48619	2.39638e-21	1.19708e-19	0	0	0	4.47	4.65	3.21	LINC02616	chr4	lncRNA	long intergenic non-protein coding RNA 2616
ENSG00000176871.9	3604.51	1.06679	0.33017	3.23102	0.00123347	0.00636831	14.76	12.91	10.29	33.59	21.94	26.11	WSB2	chr12	protein_coding	WD repeat and SOCS box containing 2
ENSG00000120129.6	4924.84	1.81275	0.402943	4.49876	6.83494e-06	5.82334e-05	19.45	21.94	39.79	78.64	134.37	83.01	DUSP1	chr5	protein_coding	dual specificity phosphatase 1
ENSG00000104691.16	562.32	1.37447	0.313806	4.38001	1.18676e-05	9.68805e-05	2.34	1.81	1.55	5.12	5.18	4.84	UBXN8	chr8	protein_coding	UBX domain protein 8
ENSG00000130600.19	52.6972	9.27635	1.27462	7.27774	3.39458e-13	7.69699e-12	0	0	0	0.76	0.78	1.26	H19	chr11	lncRNA	H19 imprinted maternally expressed transcript
ENSG00000197619.14	217.245	1.32601	0.401922	3.29918	0.000969691	0.00517161	0.94	0.6	0.38	1.44	1.66	1.8	ZNF615	chr19	protein_coding	zinc finger protein 615
ENSG00000130517.14	360.318	2.22023	0.459778	4.82892	1.37279e-06	1.33497e-05	0.56	0.35	0.37	1.05	3.39	1.72	PGPEP1	chr19	protein_coding	pyroglutamyl-peptidase I
ENSG00000183307.4	6.53279	3.28431	1.26329	2.5998	0.00932783	0.0357157	0.01	0	0.01	0.04	0.01	0.13	TMEM121B	chr22	protein_coding	transmembrane protein 121B
ENSG00000077782.22	2066.17	1.61309	0.392108	4.11388	3.89062e-05	0.000285754	1.3	1.44	1.69	3.92	3.17	6.83	FGFR1	chr8	protein_coding	fibroblast growth factor receptor 1
ENSG00000116663.11	112.523	3.19947	0.473872	6.75175	1.46075e-11	2.78907e-10	0.38	0.18	0.4	2	2.94	4.07	FBXO6	chr1	protein_coding	F-box protein 6
ENSG00000087116.16	646.217	7.64524	0.521015	14.6737	9.49815e-49	2.4705e-46	0.01	0.03	0.02	3.95	2.4	4.96	ADAMTS2	chr5	protein_coding	ADAM metallopeptidase with thrombospondin type 1 motif 2
ENSG00000232586.1	21.9955	2.07459	0.636955	3.25704	0.00112582	0.00589179	0.16	0.12	0.16	0.49	1.04	0.4	KIAA1614-AS1	chr1	lncRNA	KIAA1614 antisense RNA 1
ENSG00000158473.8	21.4546	4.03791	0.833296	4.84571	1.26159e-06	1.23533e-05	0.02	0.01	0.01	0.11	0.2	0.4	CD1D	chr1	protein_coding	CD1d molecule
ENSG00000171509.16	76.5157	8.84003	1.30931	6.75165	1.46177e-11	2.78907e-10	0	0	0	0.45	1.3	0.35	RXFP1	chr4	protein_coding	relaxin family peptide receptor 1
ENSG00000163624.6	225.247	3.22284	0.438096	7.35648	1.88817e-13	4.40034e-12	0.34	0.25	0.17	3.34	2.54	1.47	CDS1	chr4	protein_coding	CDP-diacylglycerol synthase 1
ENSG00000274525.1	2.34731	4.77466	1.86412	2.56135	0.0104265	0.0390892	0	0	0	0.52	0.62	0.35	CTC-338M12.13	chr5	unprocessed_pseudogene	--
ENSG00000238266.2	1431.44	1.94969	0.375228	5.19602	2.03605e-07	2.28654e-06	1.34	1.63	1.51	7.15	7.34	3.52	LINC00707	chr10	lncRNA	long intergenic non-protein coding RNA 707
ENSG00000083807.10	288.347	1.13626	0.439832	2.58339	0.00978353	0.0371275	0.44	0.38	0.87	0.92	1.23	1.66	SLC27A5	chr19	protein_coding	solute carrier family 27 member 5
ENSG00000255310.2	49.1407	9.16783	1.27504	7.19021	6.46924e-13	1.43101e-11	0	0	0	1.43	1.64	0.88	AF131215.2	chr8	lncRNA	--
ENSG00000172031.7	76.6582	2.53259	0.563755	4.49235	7.04399e-06	5.97894e-05	0.4	0.27	0.09	1.97	1.79	0.76	EPHX4	chr1	protein_coding	epoxide hydrolase 4
ENSG00000077942.19	4827.77	5.70541	0.334714	17.0456	3.76765e-65	2.07947e-62	0.56	0.49	0.83	34.24	32.66	33.74	FBLN1	chr22	protein_coding	fibulin 1
ENSG00000185088.14	1469.96	1.4533	0.287755	5.05048	4.40691e-07	4.69731e-06	2.48	2.11	2.12	6.24	6.9	5.78	RPS27L	chr15	protein_coding	ribosomal protein S27 like
ENSG00000230409.3	70.5896	1.89844	0.479735	3.95726	7.58133e-05	0.000522564	1.24	0.71	0.54	2.13	4.32	3.09	TCEA1P2	chr3	processed_pseudogene	transcription elongation factor A1 pseudogene 2
ENSG00000143344.16	566.264	1.52927	0.48907	3.12689	0.00176668	0.00868544	2.1	1.26	0.8	5.12	5.48	1.77	RGL1	chr1	protein_coding	ral guanine nucleotide dissociation stimulator like 1
ENSG00000046604.14	5730.26	2.02014	0.331917	6.08628	1.15563e-09	1.7399e-08	7.37	6.18	4.45	22.62	30.47	22.08	DSG2	chr18	protein_coding	desmoglein 2
ENSG00000109846.9	2.94327	5.12939	1.9991	2.56586	0.0102922	0.0386494	0	0	0	0.07	0	0.03	CRYAB	chr11	protein_coding	crystallin alpha B
ENSG00000128849.11	8.25258	4.08866	1.21925	3.35342	0.000798184	0.00434708	0	0	0.01	0.09	0.02	0.03	CGNL1	chr15	protein_coding	cingulin like 1
ENSG00000111412.6	1821.94	1.16791	0.377348	3.09504	0.00196787	0.00953554	3.49	3.32	2.91	8.37	4.5	9.5	SPRING1	chr12	protein_coding	SREBF pathway regulator in golgi 1
ENSG00000090530.10	1414.43	5.58356	0.482239	11.5784	5.30153e-31	5.19343e-29	0.18	0.25	0.34	20.61	12.12	5.96	P3H2	chr3	protein_coding	prolyl 3-hydroxylase 2
ENSG00000239911.2	74.0694	2.72042	0.568958	4.7814	1.74075e-06	1.65719e-05	0.51	0.34	0.42	0.98	3.23	4.31	PRKAG2-AS1	chr7	lncRNA	PRKAG2 antisense RNA 1
ENSG00000196083.10	2149.19	1.52814	0.411076	3.71741	0.000201275	0.00127546	2.05	2.84	2.26	6.9	10.7	3.94	IL1RAP	chr3	protein_coding	interleukin 1 receptor accessory protein
ENSG00000127364.4	19.0341	2.28545	0.644915	3.5438	0.0003944	0.00232298	0.05	0.02	0.03	0.2	0.11	0.17	TAS2R4	chr7	protein_coding	taste 2 receptor member 4
ENSG00000255644.1	23.648	8.106	1.33544	6.06992	1.27974e-09	1.91402e-08	0	0	0	2.45	4.21	1.44	RP11-59N23.1	chr12	lncRNA	--
ENSG00000170791.18	887.586	2.07476	0.310833	6.67484	2.47505e-11	4.59081e-10	1.51	1.34	1.51	6.84	7.14	4.97	CHCHD7	chr8	protein_coding	coiled-coil-helix-coiled-coil-helix domain containing 7
ENSG00000198420.10	477.588	2.39316	0.384223	6.22857	4.70714e-10	7.45924e-09	0.75	0.51	0.57	4.76	2.64	2.46	TCAF1	chr7	protein_coding	TRPM8 channel associated factor 1
ENSG00000140015.20	129.691	10.5685	1.31451	8.03987	8.99319e-16	2.69189e-14	0	0	0	0.43	1.02	0.21	KCNH5	chr14	protein_coding	potassium voltage-gated channel subfamily H member 5
ENSG00000023902.14	315.744	2.91299	0.504889	5.76956	7.9478e-09	1.09e-07	0.29	0.26	0.3	2.31	0.78	3.36	PLEKHO1	chr1	protein_coding	pleckstrin homology domain containing O1
ENSG00000079435.10	16.2043	4.04834	0.87372	4.63345	3.59625e-06	3.23063e-05	0.01	0	0.01	0.2	0.08	0.17	LIPE	chr19	protein_coding	lipase E, hormone sensitive type
ENSG00000237484.6	24.0311	8.13176	1.31447	6.18633	6.15815e-10	9.5841e-09	0	0	0	0.12	0.18	0.09	LINC01684	chr21	lncRNA	long intergenic non-protein coding RNA 1684
ENSG00000157557.13	2476.64	1.77865	0.473006	3.76031	0.000169704	0.00109221	3.8	4.83	8.16	27.41	23.78	8.88	ETS2	chr21	protein_coding	ETS proto-oncogene 2, transcription factor
ENSG00000198774.5	87.3165	3.73103	0.829009	4.5006	6.77633e-06	5.78866e-05	0.12	0.04	0.01	0.57	1.66	0.1	RASSF9	chr12	protein_coding	Ras association domain family member 9
ENSG00000196353.12	15.0824	6.49527	1.35232	4.80305	1.56267e-06	1.50347e-05	0	0	0	0.08	0.11	0.16	CPNE4	chr3	protein_coding	copine 4
ENSG00000101695.9	225.419	2.78994	0.504309	5.5322	3.16248e-08	4.00021e-07	0.22	0.3	0.19	0.98	3.07	1.03	RNF125	chr18	protein_coding	ring finger protein 125
ENSG00000271334.6	7.39282	4.49927	1.34497	3.34526	0.000822048	0.00446844	0.04	0	0.04	0.82	0.65	0.23	LINC02104	chr5	lncRNA	long intergenic non-protein coding RNA 2104
ENSG00000150722.11	55.4322	7.46908	1.14898	6.50063	7.99837e-11	1.40089e-09	0.01	0	0	0.55	0.91	0.29	PPP1R1C	chr2	protein_coding	protein phosphatase 1 regulatory inhibitor subunit 1C
ENSG00000181827.16	1718.61	1.56274	0.380608	4.1059	4.02747e-05	0.000294936	2.67	1.87	1.18	5.54	7.2	4.61	RFX7	chr15	protein_coding	regulatory factor X7
ENSG00000101955.15	2612.42	1.07839	0.335711	3.21227	0.00131693	0.00674683	18.97	19.77	24.65	34.89	47.99	55	SRPX	chrX	protein_coding	sushi repeat containing protein X-linked
ENSG00000073331.18	549.324	2.00681	0.489997	4.09555	4.21158e-05	0.000307036	0.69	0.29	0.38	0.92	3.11	1.53	ALPK1	chr4	protein_coding	alpha kinase 1
ENSG00000114648.12	1706.96	1.73987	0.35755	4.8661	1.13821e-06	1.12524e-05	2.58	2.92	2.85	9.4	6.71	12.53	KLHL18	chr3	protein_coding	kelch like family member 18
ENSG00000178896.9	503.288	1.05262	0.414963	2.53666	0.0111916	0.0414966	5.49	4.31	8	10.54	9.03	18.12	EXOSC4	chr8	protein_coding	exosome component 4
ENSG00000223459.6	17.4631	2.39536	0.688994	3.4766	0.000507805	0.00290371	0.07	0.03	0.09	0.37	0.26	0.38	TCAF1P1	chr7	unprocessed_pseudogene	TRPM8 channel associated factor 1 pseudogene 1
ENSG00000230267.7	5.65442	4.13925	1.42807	2.8985	0.00374953	0.0167057	0	0	0	0.07	0.01	0.06	HERC2P4	chr16	transcribed_unprocessed_pseudogene	hect domain and RLD 2 pseudogene 4
ENSG00000242575.1	9.22819	6.76343	1.43245	4.72157	2.3403e-06	2.17133e-05	0	0	0	0.24	0.36	0.51	TUBAP13	chr2	transcribed_processed_pseudogene	tubulin alpha pseudogene 13
ENSG00000163710.9	592.618	1.10638	0.337097	3.28208	0.00103044	0.00544557	2.89	2.47	2.65	6.55	4.32	6.8	PCOLCE2	chr3	protein_coding	procollagen C-endopeptidase enhancer 2
ENSG00000112902.12	709.892	13.0243	1.27146	10.2435	1.26517e-24	8.13341e-23	0	0	0	4.18	3.46	1.35	SEMA5A	chr5	protein_coding	semaphorin 5A
ENSG00000118707.11	810.763	2.13762	0.339436	6.29756	3.02374e-10	4.89094e-09	2.28	1.49	1.94	7.36	7.7	10.61	TGIF2	chr20	protein_coding	TGFB induced factor homeobox 2
ENSG00000196295.12	226.552	1.61208	0.344985	4.67289	2.96993e-06	2.70995e-05	0.1	0.08	0.09	0.25	0.37	0.25	GARS1-DT	chr7	lncRNA	GARS1 divergent transcript
ENSG00000108091.11	4658.11	1.09666	0.381209	2.8768	0.00401726	0.0176999	13.94	10.43	6.53	23.83	27.98	16.17	CCDC6	chr10	protein_coding	coiled-coil domain containing 6
ENSG00000166828.3	18.0822	7.73047	1.42821	5.4127	6.20831e-08	7.51357e-07	0	0	0	0.06	0.31	0.43	SCNN1G	chr16	protein_coding	sodium channel epithelial 1 subunit gamma
ENSG00000272979.1	34.74	2.21286	0.513168	4.31216	1.6167e-05	0.000129	0.66	0.78	0.71	3.89	3.93	2.52	RP11-647K16.1	chr2	lncRNA	--
ENSG00000171604.12	423.298	1.71365	0.425222	4.03	5.57766e-05	0.000396161	1.85	1.21	0.89	4.52	2.71	5.92	CXXC5	chr5	protein_coding	CXXC finger protein 5
ENSG00000286619.1	104.296	4.54271	0.515526	8.8118	1.2315e-18	4.86346e-17	0.02	0.04	0.04	0.58	1.1	0.81	RP4-681L3.3	chr1	lncRNA	--
ENSG00000164048.14	248.577	1.41668	0.451858	3.13524	0.00171713	0.00848959	0.74	0.52	0.6	1.68	0.83	2.52	ZNF589	chr3	protein_coding	zinc finger protein 589
ENSG00000138944.8	2617.65	8.25706	0.600974	13.7395	5.89083e-43	1.16933e-40	0.03	0.13	0.02	19.69	13.87	25.09	SHISAL1	chr22	protein_coding	shisa like 1
ENSG00000214022.12	2363.6	1.29412	0.329158	3.93162	8.43767e-05	0.000578594	8.39	5.81	8.05	16.57	16.35	22.82	REPIN1	chr7	protein_coding	replication initiator 1
ENSG00000264334.1	4.74129	5.81365	1.63346	3.55911	0.000372118	0.00220783	0	0	0	0.16	0.19	0.57	RP11-671C19.2	chr18	lncRNA	--
ENSG00000103657.14	2208.75	1.56988	0.304512	5.1554	2.53085e-07	2.79097e-06	2.04	1.42	1.47	5.13	5.49	4.4	HERC1	chr15	protein_coding	HECT and RLD domain containing E3 ubiquitin protein ligase family member 1
ENSG00000160111.15	65.9025	7.74863	1.16619	6.64439	3.04485e-11	5.57909e-10	0	0	0	0.25	0.18	0.56	CPAMD8	chr19	protein_coding	C3 and PZP like alpha-2-macroglobulin domain containing 8
ENSG00000166821.9	210.031	2.01039	0.451074	4.45689	8.31576e-06	6.94381e-05	1.03	0.47	0.51	1.87	2.4	3.9	PEX11A	chr15	protein_coding	peroxisomal biogenesis factor 11 alpha
ENSG00000172375.14	1020.19	1.45656	0.391713	3.71843	0.000200468	0.00127177	1.18	1.43	1.82	3.38	3.18	5.93	C2CD2L	chr11	protein_coding	C2CD2 like
ENSG00000154655.16	173.259	8.12029	0.856191	9.4842	2.44253e-21	1.21744e-19	0	0	0.01	0.68	1.68	1.02	L3MBTL4	chr18	protein_coding	L3MBTL histone methyl-lysine binding protein 4
ENSG00000234350.5	9.79106	2.75221	0.933307	2.94888	0.00318926	0.0144832	0.02	0	0.01	0.04	0.1	0.06	AC007405.4	chr2	lncRNA	--
ENSG00000128203.7	322.791	2.52957	0.403393	6.27074	3.59327e-10	5.7505e-09	0.75	0.68	0.7	2.5	4.29	5.8	ASPHD2	chr22	protein_coding	aspartate beta-hydroxylase domain containing 2
ENSG00000181690.8	312.36	4.80109	0.553679	8.67125	4.2739e-18	1.59331e-16	0.09	0.07	0.04	1.72	3.56	0.75	PLAG1	chr8	protein_coding	PLAG1 zinc finger
ENSG00000197647.12	22.1968	6.13528	1.18148	5.1929	2.07045e-07	2.32056e-06	0.02	0	0	0.23	0.45	0.42	ZNF433	chr19	protein_coding	zinc finger protein 433
ENSG00000276649.1	18.1834	2.68707	0.702156	3.82688	0.00012978	0.000859302	0.08	0.09	0.06	0.35	0.41	0.75	RP5-858L17.1	chr20	lncRNA	--
ENSG00000213214.5	29.7937	5.56448	0.881135	6.31512	2.69946e-10	4.39468e-09	0.01	0.02	0.01	0.46	0.69	0.59	ARHGEF35	chr7	protein_coding	Rho guanine nucleotide exchange factor 35
ENSG00000230234.1	57.5165	9.40025	1.25668	7.4802	7.42094e-14	1.82333e-12	0	0	0	6.24	6.08	6.73	RP1-276N6.2	chr6	lncRNA	--
ENSG00000125388.20	159.025	1.75352	0.426529	4.11114	3.93713e-05	0.000288889	0.31	0.45	0.39	1.31	0.84	1.83	GRK4	chr4	protein_coding	G protein-coupled receptor kinase 4
ENSG00000182985.18	357.704	4.13398	0.517959	7.98128	1.44828e-15	4.21248e-14	0.08	0.14	0.04	0.89	2.38	1.52	CADM1	chr11	protein_coding	cell adhesion molecule 1
ENSG00000099204.20	147.924	1.83553	0.425935	4.3094	1.63698e-05	0.000130354	0.23	0.14	0.11	0.43	0.56	0.75	ABLIM1	chr10	protein_coding	actin binding LIM protein 1
ENSG00000122741.16	1913.09	1.45354	0.392377	3.70444	0.000211859	0.00133356	3.82	3.24	2.24	6.45	13.08	6.79	DCAF10	chr9	protein_coding	DDB1 and CUL4 associated factor 10
ENSG00000082397.18	3599.77	3.91798	0.383884	10.2062	1.86065e-24	1.15991e-22	0.88	0.62	1.25	14.63	18.39	10.03	EPB41L3	chr18	protein_coding	erythrocyte membrane protein band 4.1 like 3
ENSG00000232931.6	161.477	2.76295	0.450331	6.13537	8.49623e-10	1.30082e-08	0.08	0.16	0.12	1.25	0.64	0.65	LINC00342	chr2	lncRNA	long intergenic non-protein coding RNA 342
ENSG00000177462.9	16.5066	3.60521	0.899381	4.00855	6.1093e-05	0.000430141	0.05	0.01	0.02	0.57	0.3	0.11	OR2T8	chr1	protein_coding	olfactory receptor family 2 subfamily T member 8
ENSG00000142188.17	691.807	1.25943	0.41008	3.07118	0.00213216	0.0102105	3.1	2.24	1.58	7.85	3.62	5.45	TMEM50B	chr21	protein_coding	transmembrane protein 50B
ENSG00000226043.2	4.73754	5.80369	1.71033	3.39332	0.00069052	0.00381489	0	0	0	0.36	0.08	0.04	AP000705.7	chr21	lncRNA	--
ENSG00000136367.14	19.363	3.12106	0.89684	3.48006	0.000501301	0.00287261	0	0.01	0.02	0.03	0.06	0.17	ZFHX2	chr14	protein_coding	zinc finger homeobox 2
ENSG00000186019.11	11.9262	2.45668	0.874272	2.80997	0.00495464	0.0211067	0.03	0.01	0.01	0.08	0.03	0.15	AC084219.4	chr19	lncRNA	--
ENSG00000189144.15	77.9836	1.15554	0.408414	2.82934	0.00466439	0.0200476	0.35	0.23	0.2	0.7	0.56	0.52	ZNF573	chr19	protein_coding	zinc finger protein 573
ENSG00000113328.19	4650.59	1.71204	0.548615	3.12067	0.00180442	0.00883815	30.75	15.67	7.17	64.34	90.93	24.59	CCNG1	chr5	protein_coding	cyclin G1
ENSG00000258038.6	36.9517	8.76197	1.27331	6.88123	5.93366e-12	1.18198e-10	0	0	0	0.35	0.34	0.37	LINC02327	chr14	lncRNA	long intergenic non-protein coding RNA 2327
ENSG00000266076.1	8.30934	3.61493	1.09488	3.30166	0.00096116	0.00513267	0.02	0.01	0.03	0.24	0.4	0.11	CTD-2535L24.2	chr17	protein_coding	--
ENSG00000166261.11	1969.88	2.48464	0.376747	6.59497	4.25345e-11	7.67554e-10	2.51	2.48	3.85	11.31	20.17	19.53	ZNF202	chr11	protein_coding	zinc finger protein 202
ENSG00000082014.17	492.428	1.95611	0.428331	4.56681	4.95195e-06	4.35006e-05	0.91	0.81	1.36	3.65	2.54	6.03	SMARCD3	chr7	protein_coding	SWI/SNF related, matrix associated, actin dependent regulator of chromatin, subfamily d, member 3
ENSG00000186666.6	228.095	1.42696	0.388386	3.67407	0.000238715	0.00148608	0.91	0.6	1.02	1.65	3.04	2.29	BCDIN3D	chr12	protein_coding	BCDIN3 domain containing RNA methyltransferase
ENSG00000003400.15	75.4983	4.62535	0.511769	9.03795	1.59632e-19	6.85448e-18	0.03	0.02	0.02	0.51	0.53	0.44	CASP10	chr2	protein_coding	caspase 10
ENSG00000133627.18	368.752	1.38315	0.38586	3.58458	0.00033762	0.00202653	0.71	0.78	1.06	2.47	1.54	2.81	ACTR3B	chr7	protein_coding	actin related protein 3B
ENSG00000248568.1	4.42645	3.74613	1.47486	2.53999	0.0110856	0.0411578	0.02	0.02	0	0.31	0.13	0.09	KRT8P48	chr5	processed_pseudogene	keratin 8 pseudogene 48
ENSG00000163682.17	41227.4	1.08732	0.319237	3.40599	0.000659254	0.00366272	130.95	121.25	149.44	222.94	337.14	318.87	RPL9	chr4	protein_coding	ribosomal protein L9
ENSG00000187764.12	116.416	4.12206	0.493407	8.35429	6.58265e-17	2.14329e-15	0.03	0.02	0.01	0.45	0.25	0.5	SEMA4D	chr9	protein_coding	semaphorin 4D
ENSG00000159228.13	2275.37	1.27	0.427249	2.97251	0.0029538	0.0135499	15.1	10.8	15.18	33.75	17.34	49.72	CBR1	chr21	protein_coding	carbonyl reductase 1
ENSG00000156976.17	9172.3	1.00713	0.318536	3.16175	0.00156823	0.00786165	26.01	24.39	24.35	48.61	66.91	39.83	EIF4A2	chr3	protein_coding	eukaryotic translation initiation factor 4A2
ENSG00000111670.16	1444.98	1.06685	0.35187	3.03194	0.00242986	0.0114577	3.01	2.45	1.75	6.53	4.31	4.65	GNPTAB	chr12	protein_coding	N-acetylglucosamine-1-phosphate transferase subunits alpha and beta
ENSG00000125775.15	27.7098	1.76735	0.600635	2.94246	0.00325612	0.0147424	0.1	0.11	0.16	0.25	0.38	0.67	SDCBP2	chr20	protein_coding	syndecan binding protein 2
ENSG00000229876.1	5.65096	6.03711	1.57145	3.84174	0.000122166	0.000814525	0	0	0	0.24	0.28	0.07	CASC20	chr20	lncRNA	cancer susceptibility 20
ENSG00000225670.4	9.66806	2.19557	0.878847	2.49823	0.0124814	0.0455036	0.03	0.01	0.01	0.07	0.13	0.04	CADM3-AS1	chr1	lncRNA	CADM3 antisense RNA 1
ENSG00000140548.10	577.18	1.05161	0.326157	3.22423	0.00126313	0.0064977	2.18	1.82	1.66	3.18	4.28	4.57	ZNF710	chr15	protein_coding	zinc finger protein 710
ENSG00000114166.8	530.256	1.27953	0.384595	3.32696	0.000877993	0.00473501	2.08	1.46	0.95	3.58	4.7	2.93	KAT2B	chr3	protein_coding	lysine acetyltransferase 2B
ENSG00000224141.6	139.695	10.6759	1.28337	8.31864	8.89793e-17	2.88469e-15	0	0	0	1.69	4.54	1.73	MIR548XHG	chr21	lncRNA	MIR548X host gene
ENSG00000088899.16	219.697	2.24756	0.465966	4.82345	1.41098e-06	1.36858e-05	0.3	0.25	0.52	1.19	1.36	2.66	LZTS3	chr20	protein_coding	leucine zipper tumor suppressor family member 3
ENSG00000233273.1	20.5905	7.91355	1.34484	5.88437	3.99581e-09	5.65133e-08	0	0	0	0.63	1.64	1.51	AMMECR1LP1	chr13	processed_pseudogene	AMMECR1 like pseudogene 1
ENSG00000147697.9	35.6976	5.20986	0.89561	5.81711	5.98747e-09	8.3174e-08	0.04	0.01	0.01	0.86	1.01	0.17	GSDMC	chr8	protein_coding	gasdermin C
ENSG00000102221.14	805.642	1.48698	0.311082	4.78004	1.75257e-06	1.66704e-05	2.16	1.96	2.07	5.04	7.3	5.56	JADE3	chrX	protein_coding	jade family PHD finger 3
ENSG00000137054.16	2288.18	1.45993	0.356568	4.09439	4.23276e-05	0.000308182	11.54	11.66	13.45	40.82	22.76	39.98	POLR1E	chr9	protein_coding	RNA polymerase I subunit E
ENSG00000070882.13	2515.99	1.31851	0.394242	3.34441	0.000824577	0.00448003	4.77	4.31	4.31	14.6	14.12	5.88	OSBPL3	chr7	protein_coding	oxysterol binding protein like 3
ENSG00000236901.6	21.3802	2.35374	0.720053	3.26884	0.00107988	0.00568425	0.03	0.03	0.02	0.21	0.04	0.21	MIR600HG	chr9	lncRNA	MIR600 host gene
ENSG00000139209.16	31.8627	4.30538	0.945294	4.55454	5.25006e-06	4.57993e-05	0.02	0.03	0.01	0.83	0.27	0.04	SLC38A4	chr12	protein_coding	solute carrier family 38 member 4
ENSG00000126870.16	459.869	1.25889	0.320035	3.93358	8.36889e-05	0.000574051	1.08	1.07	0.89	2.12	2.61	2.77	DYNC2I1	chr7	protein_coding	dynein 2 intermediate chain 1
ENSG00000141391.14	278.004	2.84963	0.457109	6.23403	4.54598e-10	7.21902e-09	0.59	0.54	0.79	2.71	7.96	3.73	PRELID3A	chr18	protein_coding	PRELI domain containing 3A
ENSG00000160208.13	4471.66	1.0311	0.37651	2.73859	0.0061704	0.0253281	13.05	13.44	11.89	29.54	16.16	34.68	RRP1B	chr21	protein_coding	ribosomal RNA processing 1B
ENSG00000247810.8	4.31734	4.64374	1.62178	2.86336	0.0041917	0.0183328	0.01	0	0	0.02	0.07	0.08	RP11-103J17.1	chr4	lncRNA	--
ENSG00000136732.16	1434.08	2.95459	0.546787	5.40354	6.53392e-08	7.87726e-07	1.58	1.91	3.3	6.22	15.92	31.88	GYPC	chr2	protein_coding	glycophorin C (Gerbich blood group)
ENSG00000173702.7	30.4402	6.60075	1.33835	4.93201	8.13865e-07	8.27728e-06	0.01	0	0.01	1.13	0.11	0.1	MUC13	chr3	protein_coding	mucin 13, cell surface associated
ENSG00000176658.17	237.173	4.14977	0.430901	9.63045	5.94657e-22	3.10057e-20	0.07	0.11	0.05	1.67	1.05	1.52	MYO1D	chr17	protein_coding	myosin ID
ENSG00000140307.11	1929.53	1.13901	0.325461	3.4997	0.000465791	0.00269093	11.84	8.94	7.62	24.26	23.04	16.99	GTF2A2	chr15	protein_coding	general transcription factor IIA subunit 2
ENSG00000187621.15	10.0449	5.89866	1.47296	4.00462	6.21185e-05	0.000436682	0	0	0	0.01	0.06	0.07	TCL6	chr14	lncRNA	T cell leukemia/lymphoma 6
ENSG00000249364.6	37.7018	5.58278	0.845761	6.6009	4.08664e-11	7.39222e-10	0	0	0.01	0.18	0.26	0.45	RP11-434D9.1	chr5	lncRNA	--
ENSG00000235374.2	70.877	2.20556	0.605314	3.64365	0.000268797	0.00165378	0.21	0.15	0.35	0.95	2.11	0.4	SSR4P1	chr21	transcribed_processed_pseudogene	signal sequence receptor subunit 4 pseudogene 1
ENSG00000174137.13	105.593	2.18497	0.526283	4.15171	3.29999e-05	0.000246454	0.22	0.13	0.33	0.65	1.83	0.74	FAM53A	chr4	protein_coding	family with sequence similarity 53 member A
ENSG00000251396.7	17.1488	3.15964	0.867152	3.64369	0.000268752	0.00165378	0.02	0	0.01	0.02	0.1	0.12	LINC01301	chr8	lncRNA	long intergenic non-protein coding RNA 1301
ENSG00000140545.15	2187.39	1.21363	0.47742	2.54205	0.0110204	0.0409424	3.2	4.63	6.63	6.98	8.19	19.28	MFGE8	chr15	protein_coding	milk fat globule EGF and factor V/VIII domain containing
ENSG00000131634.14	289.429	10.7659	1.2705	8.47376	2.37587e-17	8.22074e-16	0	0	0.01	4.66	12.71	5.71	TMEM204	chr16	protein_coding	transmembrane protein 204
ENSG00000224259.7	263.955	7.41369	0.730064	10.1548	3.15301e-24	1.95478e-22	0.02	0.02	0.02	1.05	3.59	6.33	LINC01133	chr1	lncRNA	long intergenic non-protein coding RNA 1133
ENSG00000166750.10	4338.61	2.45572	0.566981	4.33122	1.48286e-05	0.000118949	3.51	3.3	2.62	5.82	37.8	10.23	SLFN5	chr17	protein_coding	schlafen family member 5
ENSG00000286540.1	68.3642	8.67769	1.29521	6.69981	2.08689e-11	3.92227e-10	0.05	0	0	3.85	12.29	5.96	RP11-96C13.1	chr6	lncRNA	--
ENSG00000136542.9	2320.85	7.35701	0.686995	10.709	9.23764e-27	6.83133e-25	0.06	0.08	0.05	23.52	7.62	1.58	GALNT5	chr2	protein_coding	polypeptide N-acetylgalactosaminyltransferase 5
ENSG00000182093.16	607.879	1.27797	0.358785	3.56194	0.000368129	0.00218588	1.45	0.88	0.79	3.11	2.21	2.39	GET1	chr21	protein_coding	guided entry of tail-anchored proteins factor 1
ENSG00000200959.1	2.69069	4.95941	1.82832	2.71256	0.00667667	0.027028	0	0	0	0.64	1.16	0.32	SNORA74A	chr5	snoRNA	small nucleolar RNA, H/ACA box 74A
ENSG00000062194.16	2568.06	1.11457	0.371814	2.99766	0.00272063	0.0126262	7.7	6.82	4.37	14.21	18.31	9.72	GPBP1	chr5	protein_coding	GC-rich promoter binding protein 1
ENSG00000106366.9	85104.3	4.13669	0.592817	6.97801	2.9938e-12	6.14203e-11	15.56	120.56	76.62	1548.89	876.1	1510.48	SERPINE1	chr7	protein_coding	serpin family E member 1
ENSG00000154760.14	34.079	4.56241	0.740551	6.16083	7.23658e-10	1.11475e-08	0.01	0	0.01	0.17	0.1	0.27	SLFN13	chr17	protein_coding	schlafen family member 13
ENSG00000018625.15	23.257	7.12691	1.31305	5.42775	5.70695e-08	6.93941e-07	0	0	0	0.14	0.16	0.26	ATP1A2	chr1	protein_coding	ATPase Na+/K+ transporting subunit alpha 2
ENSG00000136856.18	267.542	1.14259	0.3577	3.19428	0.00140181	0.00713327	0.93	0.93	1.33	2.42	1.99	2.82	SLC2A8	chr9	protein_coding	solute carrier family 2 member 8
ENSG00000255769.7	98.6892	3.31662	0.518771	6.39322	1.62426e-10	2.71458e-09	0.25	0.17	0.36	1.28	3.21	3.39	GOLGA2P10	chr15	transcribed_unprocessed_pseudogene	GOLGA2 pseudogene 10
ENSG00000069122.19	5120.14	13.4366	0.910649	14.755	2.85648e-49	7.69515e-47	0	0.01	0	45.19	46.16	29.18	ADGRF5	chr6	protein_coding	adhesion G protein-coupled receptor F5
ENSG00000104812.15	1714.85	1.00347	0.382866	2.62094	0.00876885	0.0339894	6.76	6.72	6.74	17.72	7.98	15.88	GYS1	chr19	protein_coding	glycogen synthase 1
ENSG00000257612.2	5.24574	5.93024	1.5856	3.74006	0.000183979	0.00117606	0	0	0	0.09	0.11	0.03	MIR4307HG	chr14	lncRNA	MIR4307 host gene
ENSG00000076321.11	661.606	1.4021	0.307497	4.55972	5.12228e-06	4.47883e-05	2.38	2.01	2.05	5.6	6.97	4.99	KLHL20	chr1	protein_coding	kelch like family member 20
ENSG00000198756.12	20.6706	1.88759	0.639352	2.95235	0.0031537	0.0143541	0.04	0.02	0.03	0.08	0.16	0.08	COLGALT2	chr1	protein_coding	collagen beta(1-O)galactosyltransferase 2
ENSG00000226950.8	1748.05	2.43252	0.358788	6.77982	1.20322e-11	2.32515e-10	1.28	1.13	1.63	10.22	6.57	5.68	DANCR	chr4	lncRNA	differentiation antagonizing non-protein coding RNA
ENSG00000162706.13	1843.96	3.06917	0.46322	6.62573	3.45537e-11	6.2855e-10	2.14	1.41	4.14	13.59	24.53	28.05	CADM3	chr1	protein_coding	cell adhesion molecule 3
ENSG00000198440.9	73.7828	9.76241	1.26869	7.6949	1.41605e-14	3.73905e-13	0	0	0	0.47	0.32	0.62	ZNF583	chr19	protein_coding	zinc finger protein 583
ENSG00000010671.16	4.14352	5.60355	1.61575	3.46808	0.000524182	0.00298633	0	0	0	0.04	0.05	0.05	BTK	chrX	protein_coding	Bruton tyrosine kinase
ENSG00000182870.13	9.78216	5.87129	1.67846	3.49802	0.000468719	0.00270548	0	0	0	0	0.02	0.18	GALNT9	chr12	protein_coding	polypeptide N-acetylgalactosaminyltransferase 9
ENSG00000284644.1	5.21825	5.91596	1.58545	3.73142	0.000190404	0.00121405	0	0	0	0.1	0.21	0.06	RP4-798C17.7	chr7	lncRNA	--
ENSG00000147912.13	183.04	1.80858	0.483754	3.73864	0.000185022	0.0011824	0.35	0.32	0.35	0.88	0.65	2.08	FBXO10	chr9	protein_coding	F-box protein 10
ENSG00000144161.13	1059.58	1.61627	0.337477	4.78927	1.6739e-06	1.5996e-05	2.34	1.94	1.7	5.33	8.35	5.22	ZC3H8	chr2	protein_coding	zinc finger CCCH-type containing 8
ENSG00000269707.2	46.1908	3.46216	0.536383	6.45464	1.08478e-10	1.86673e-09	0.03	0.05	0.07	0.53	0.61	0.62	RP11-13J10.1	chr2	lncRNA	--
ENSG00000008513.16	2158.29	1.80922	0.353898	5.11227	3.18309e-07	3.46966e-06	2	2.74	3.35	8.14	9.68	11.5	ST3GAL1	chr8	protein_coding	ST3 beta-galactoside alpha-2,3-sialyltransferase 1
ENSG00000249816.7	5.71946	3.5584	1.41907	2.50755	0.012157	0.0445436	0	0.01	0	0.05	0.01	0.01	LINC00964	chr8	lncRNA	long intergenic non-protein coding RNA 964
ENSG00000112367.12	387.401	1.4761	0.328686	4.49092	7.09147e-06	6.01247e-05	0.2	0.16	0.17	0.41	0.51	0.59	FIG4	chr6	protein_coding	FIG4 phosphoinositide 5-phosphatase
ENSG00000083067.24	70.8331	2.91005	0.480002	6.06258	1.33958e-09	1.99957e-08	0.02	0.02	0.02	0.14	0.24	0.11	TRPM3	chr9	protein_coding	transient receptor potential cation channel subfamily M member 3
ENSG00000173276.14	2356.34	1.33041	0.374403	3.55342	0.000380258	0.00224964	3.98	4.69	3.79	9.6	15.81	7.18	ZBTB21	chr21	protein_coding	zinc finger and BTB domain containing 21
ENSG00000168811.7	58.28	4.17071	0.562886	7.4095	1.26773e-13	3.02292e-12	0.04	0.11	0.08	1.05	1.92	1.41	IL12A	chr3	protein_coding	interleukin 12A
ENSG00000175701.11	483.59	1.97405	0.392434	5.03029	4.89751e-07	5.16911e-06	2.48	1.66	3.08	6.59	10.21	12.22	MTLN	chr2	protein_coding	mitoregulin
ENSG00000163348.4	2286.72	1.18529	0.385809	3.07221	0.00212481	0.0101826	9.49	8.21	10.98	14.47	20.25	32.04	PYGO2	chr1	protein_coding	pygopus family PHD finger 2
ENSG00000110931.19	2341.45	1.40922	0.326946	4.31026	1.6306e-05	0.000129926	3.96	4.52	4.9	11.21	10.44	14.94	CAMKK2	chr12	protein_coding	calcium/calmodulin dependent protein kinase kinase 2
ENSG00000143367.16	686.466	1.46898	0.481043	3.05373	0.00226013	0.0107356	1.09	2.43	3.46	5.11	10.04	5.1	TUFT1	chr1	protein_coding	tuftelin 1
ENSG00000094975.14	1254.42	1.10002	0.380345	2.89216	0.00382607	0.0169965	3.15	2.83	1.64	5.84	7.06	3.96	SUCO	chr1	protein_coding	SUN domain containing ossification factor
ENSG00000183323.13	410.808	1.04401	0.363128	2.87505	0.00403959	0.0177809	1.17	0.81	0.57	1.88	1.95	1.55	CCDC125	chr5	protein_coding	coiled-coil domain containing 125
ENSG00000159753.14	242.131	1.55829	0.626014	2.48922	0.0128023	0.0465388	0.33	0.29	0.59	1.05	0.27	2.3	CARMIL2	chr16	protein_coding	capping protein regulator and myosin 1 linker 2
ENSG00000224032.7	721.431	1.21522	0.42304	2.87259	0.00407118	0.0179026	2.74	2.87	2.74	4.92	11.18	4.07	EPB41L4A-AS1	chr5	lncRNA	EPB41L4A antisense RNA 1
ENSG00000186001.14	1059.28	1.56748	0.345753	4.53352	5.8009e-06	5.01791e-05	1.22	1.02	0.95	2.99	4.41	2.36	LRCH3	chr3	protein_coding	leucine rich repeats and calponin homology domain containing 3
ENSG00000182871.16	1267.79	2.88463	0.379689	7.59733	3.02293e-14	7.76457e-13	0.79	0.89	1	9.99	5.44	5.03	COL18A1	chr21	protein_coding	collagen type XVIII alpha 1 chain
ENSG00000138190.17	606.849	2.00409	0.437264	4.58324	4.57835e-06	4.0407e-05	1.35	0.94	0.54	5.24	4.08	2.33	EXOC6	chr10	protein_coding	exocyst complex component 6
ENSG00000160336.17	588.921	1.21401	0.41136	2.95122	0.00316518	0.014397	1.87	1.7	1.18	2.96	2.66	5.62	ZNF761	chr19	protein_coding	zinc finger protein 761
ENSG00000178773.15	1124.99	1.48119	0.414892	3.57007	0.000356888	0.00212695	3.7	4.76	6.05	10.9	9.91	20.82	CPNE7	chr16	protein_coding	copine 7
ENSG00000112419.14	2975.48	1.08246	0.365778	2.95934	0.00308301	0.0140827	4.26	5.38	3.08	11.61	9.39	6.95	PHACTR2	chr6	protein_coding	phosphatase and actin regulator 2
ENSG00000187601.5	145.554	5.31913	0.595921	8.9259	4.42091e-19	1.81892e-17	0.14	0.09	0.15	6.65	1.87	6.63	MAGEH1	chrX	protein_coding	MAGE family member H1
ENSG00000104687.14	2340	1.2101	0.410535	2.94761	0.00320236	0.0145368	12.97	8.55	8.16	21.78	13.97	33.95	GSR	chr8	protein_coding	glutathione-disulfide reductase
ENSG00000164930.12	2302.15	1.28496	0.385709	3.33143	0.000864011	0.00466495	9.58	9.31	5.89	23.5	26.36	12.67	FZD6	chr8	protein_coding	frizzled class receptor 6
ENSG00000153029.16	383.481	1.72289	0.388127	4.43897	9.03894e-06	7.51994e-05	0.64	0.42	0.37	1.1	2.15	1.58	MR1	chr1	protein_coding	major histocompatibility complex, class I-related
ENSG00000186094.17	2.50526	4.85459	1.86333	2.60533	0.00917853	0.0352573	0	0	0	0.01	0.03	0.01	AGBL4	chr1	protein_coding	AGBL carboxypeptidase 4
ENSG00000080031.10	316.321	1.53718	0.559427	2.74778	0.00600003	0.0247538	0.56	0.86	1.36	1.04	5.22	2.19	PTPRH	chr19	protein_coding	protein tyrosine phosphatase receptor type H
ENSG00000166263.13	427.467	1.97311	0.421011	4.68659	2.77792e-06	2.54294e-05	0.41	0.16	0.16	1.07	1.04	0.82	STXBP4	chr17	protein_coding	syntaxin binding protein 4
ENSG00000197857.15	121.299	2.12048	0.374957	5.65526	1.55608e-08	2.05321e-07	0.23	0.14	0.2	0.79	0.94	0.78	ZNF44	chr19	protein_coding	zinc finger protein 44
ENSG00000183578.8	845.583	1.63804	0.51117	3.20448	0.00135304	0.00690684	3.22	4.62	4.11	13.5	4.36	20.26	TNFAIP8L3	chr15	protein_coding	TNF alpha induced protein 8 like 3
ENSG00000234546.4	4.90119	3.85838	1.50324	2.56671	0.0102669	0.0385674	0	0	0.02	0.07	0.22	0.05	LNCTAM34A	chr1	lncRNA	long non coding transcriptional activator of miR34a
ENSG00000189013.14	13.8063	2.4209	0.876459	2.76214	0.00574241	0.0239089	0.03	0.01	0.15	0.26	0.27	0.5	KIR2DL4	chr19	protein_coding	killer cell immunoglobulin like receptor, two Ig domains and long cytoplasmic tail 4
ENSG00000288683.1	25.637	3.43749	0.855288	4.0191	5.84203e-05	0.00041364	0.06	0.02	0.03	0.25	0.09	0.9	AC008079.12	chr22	protein_coding	--
ENSG00000148468.17	1623.24	1.53316	0.383075	4.00224	6.27451e-05	0.000440676	4.75	4.98	5.24	18.09	8.61	17.75	FAM171A1	chr10	protein_coding	family with sequence similarity 171 member A1
ENSG00000110675.13	126.522	4.60459	0.604588	7.61608	2.61499e-14	6.73971e-13	0.01	0.07	0.04	0.57	1.72	0.94	ELMOD1	chr11	protein_coding	ELMO domain containing 1
ENSG00000185567.7	6816.46	2.95693	0.344115	8.59284	8.48449e-18	3.04755e-16	2.11	1.86	2.25	15.65	12.27	21.59	AHNAK2	chr14	protein_coding	AHNAK nucleoprotein 2
ENSG00000179152.20	1092.66	1.38805	0.376836	3.68343	0.000230116	0.00143729	2.36	1.62	1.24	4.12	6.39	3.56	TCAIM	chr3	protein_coding	T cell activation inhibitor, mitochondrial
ENSG00000091129.21	1785.79	3.61471	0.384436	9.40262	5.3219e-21	2.59546e-19	0.95	0.82	0.69	12.89	12.49	5.85	NRCAM	chr7	protein_coding	neuronal cell adhesion molecule
ENSG00000142973.14	341.027	11.9678	1.30483	9.17197	4.6445e-20	2.0812e-18	0	0	0	2.6	2.98	9.48	CYP4B1	chr1	protein_coding	cytochrome P450 family 4 subfamily B member 1
ENSG00000099822.3	31.956	3.50559	0.726019	4.82851	1.37556e-06	1.33709e-05	0.01	0.04	0.06	0.35	0.24	0.73	HCN2	chr19	protein_coding	hyperpolarization activated cyclic nucleotide gated potassium and sodium channel 2
ENSG00000125841.13	164.708	1.65964	0.36374	4.5627	5.04998e-06	4.42411e-05	0.57	0.61	0.84	1.97	2.22	2.4	NRSN2	chr20	protein_coding	neurensin 2
ENSG00000171862.11	2773.45	5.22717	0.443412	11.7885	4.47312e-32	4.62202e-30	0.43	0.27	0.29	11.09	20.65	6.39	PTEN	chr10	protein_coding	phosphatase and tensin homolog
ENSG00000116761.12	985.004	3.6854	0.7319	5.03539	4.76875e-07	5.04396e-06	1.26	1.24	1.92	1.44	40.44	17.22	CTH	chr1	protein_coding	cystathionine gamma-lyase
ENSG00000154917.11	182.73	3.23983	0.407982	7.94111	2.00388e-15	5.76184e-14	0.17	0.11	0.16	1.42	0.99	1.79	RAB6B	chr3	protein_coding	RAB6B, member RAS oncogene family
ENSG00000221869.5	1135.24	1.61193	0.611946	2.6341	0.00843614	0.0329424	14.71	5.54	13.74	13.04	77.51	16.63	CEBPD	chr8	protein_coding	CCAAT enhancer binding protein delta
ENSG00000237757.2	4.80038	4.7942	1.56387	3.0656	0.00217236	0.0103688	0	0.02	0	0.19	0.26	0.1	EEF1A1P30	chrX	processed_pseudogene	eukaryotic translation elongation factor 1 alpha 1 pseudogene 30
ENSG00000115604.12	2039.14	1.62414	0.481857	3.37058	0.000750107	0.00410599	6.06	4.93	5.74	6.17	27.2	19.72	IL18R1	chr2	protein_coding	interleukin 18 receptor 1
ENSG00000242242.6	118.942	2.87802	0.457864	6.28576	3.26251e-10	5.25088e-09	0.15	0.15	0.35	1.65	2.01	1.33	NECTIN3-AS1	chr3	lncRNA	NECTIN3 antisense RNA 1
ENSG00000128284.19	60.8622	4.99866	0.665541	7.51067	5.88251e-14	1.46441e-12	0.01	0.01	0.03	0.5	0.29	0.75	APOL3	chr22	protein_coding	apolipoprotein L3
ENSG00000198805.12	2818.63	1.31923	0.495922	2.66016	0.00781041	0.0309043	8.85	8.92	11.51	24.85	9.07	40.64	PNP	chr14	protein_coding	purine nucleoside phosphorylase
ENSG00000106080.11	1965.35	1.29529	0.339513	3.81515	0.000136101	0.000895036	5.84	6.3	3.84	14.16	11.71	14.51	FKBP14	chr7	protein_coding	FKBP prolyl isomerase 14
ENSG00000251281.1	11.1744	2.64527	0.831464	3.18146	0.00146537	0.00741998	0.06	0.2	0.28	1.13	1.44	0.95	CTD-2066L21.2	chr5	lncRNA	--
ENSG00000115616.3	339.305	6.44155	0.522121	12.3373	5.70508e-35	7.05466e-33	0.05	0.03	0.02	2.98	1.6	3.77	SLC9A2	chr2	protein_coding	solute carrier family 9 member A2
ENSG00000162643.13	19.7488	3.45234	0.845756	4.08195	4.46588e-05	0.000322973	0.01	0.05	0	0.36	0.18	0.18	DNAI3	chr1	protein_coding	dynein axonemal intermediate chain 3
ENSG00000268107.6	57.6575	2.23674	0.678588	3.29617	0.000980138	0.00521947	0.23	0.2	0.24	0.35	2.46	0.5	AC003005.4	chr19	protein_coding	--
ENSG00000260289.2	82.562	9.91915	1.24987	7.93611	2.08615e-15	5.98321e-14	0	0	0	1.72	1.76	1.3	CTD-2535I10.1	chr16	lncRNA	--
ENSG00000079215.15	817.83	2.39002	0.364163	6.56304	5.27206e-11	9.43841e-10	0.34	0.19	0.4	1.95	1.56	1.5	SLC1A3	chr5	protein_coding	solute carrier family 1 member 3
ENSG00000104325.7	1240.04	1.0148	0.324163	3.13052	0.00174499	0.00860454	4.57	3.7	3.98	8.6	10.64	6.31	DECR1	chr8	protein_coding	2,4-dienoyl-CoA reductase 1
ENSG00000213047.13	452.462	1.57205	0.60164	2.61294	0.00897675	0.0346351	0.68	0.41	0.21	1.2	2.47	0.35	DENND1B	chr1	protein_coding	DENN domain containing 1B
ENSG00000196267.13	57.9237	3.05578	0.491189	6.22119	4.93384e-10	7.75332e-09	0.11	0.05	0.04	0.62	0.56	0.51	ZNF836	chr19	protein_coding	zinc finger protein 836
ENSG00000072657.10	240.833	6.04103	0.659411	9.16124	5.1302e-20	2.28526e-18	0.03	0.01	0	1.3	1.36	0.37	TRHDE	chr12	protein_coding	thyrotropin releasing hormone degrading enzyme
ENSG00000203709.12	40.7993	2.0558	0.486162	4.22862	2.35128e-05	0.000181656	0.03	0.02	0.02	0.11	0.09	0.1	MIR29B2CHG	chr1	lncRNA	MIR29B2 and MIR29C host gene
ENSG00000134072.11	372.784	2.29929	0.376459	6.10769	1.01086e-09	1.53832e-08	1.05	0.89	1.55	5.24	5.03	7.33	CAMK1	chr3	protein_coding	calcium/calmodulin dependent protein kinase I
ENSG00000130038.10	214.802	10.3372	1.23209	8.38997	4.86284e-17	1.61351e-15	0	0	0	0.92	0.9	0.85	CRACR2A	chr12	protein_coding	calcium release activated channel regulator 2A
ENSG00000170801.10	1395.04	1.56885	0.502917	3.11951	0.00181155	0.00886732	4.26	6.69	4.85	18.1	5.76	24.35	HTRA3	chr4	protein_coding	HtrA serine peptidase 3
ENSG00000107562.16	205.397	3.52219	0.701743	5.0192	5.18861e-07	5.456e-06	0.21	0.12	0.09	3.67	0.31	0.83	CXCL12	chr10	protein_coding	C-X-C motif chemokine ligand 12
ENSG00000261713.6	3.12534	5.20456	1.79678	2.8966	0.00377232	0.0167841	0	0	0	0.01	0.04	0.07	SSTR5-AS1	chr16	lncRNA	SSTR5 antisense RNA 1
ENSG00000107281.10	851.04	1.35815	0.452722	2.99997	0.00270008	0.0125385	3.46	3.14	6.59	7.67	9.41	17.54	NPDC1	chr9	protein_coding	neural proliferation, differentiation and control 1
ENSG00000158813.18	230.111	1.39038	0.38658	3.59661	0.000322388	0.00194646	0.52	0.29	0.57	1.01	1.55	1.14	EDA	chrX	protein_coding	ectodysplasin A
ENSG00000033050.9	1600.41	1.21375	0.378035	3.21067	0.00132425	0.0067736	4.24	4.29	5.51	9.49	8.09	15.77	ABCF2	chr7	protein_coding	ATP binding cassette subfamily F member 2
ENSG00000215271.9	283.451	1.22577	0.34944	3.5078	0.000451834	0.00261832	0.84	0.61	0.86	1.46	1.89	2.17	HOMEZ	chr14	protein_coding	homeobox and leucine zipper encoding
ENSG00000117877.11	3413.46	1.73941	0.581936	2.989	0.00279888	0.0129389	5.58	12.98	17.99	33.16	15.54	76.9	POLR1G	chr19	protein_coding	RNA polymerase I subunit G
ENSG00000133019.12	122.615	5.52415	0.617187	8.95053	3.53795e-19	1.47169e-17	0.01	0.01	0.01	0.32	0.71	0.21	CHRM3	chr1	protein_coding	cholinergic receptor muscarinic 3
ENSG00000115884.11	1935.24	1.92705	0.442069	4.35916	1.30561e-05	0.000105517	7.5	4.73	4.67	32.25	10.57	22.6	SDC1	chr2	protein_coding	syndecan 1
ENSG00000105784.15	32.6972	2.48426	0.685771	3.62258	0.000291677	0.00177955	0.08	0.06	0.02	0.32	0.5	0.11	RUNDC3B	chr7	protein_coding	RUN domain containing 3B
ENSG00000137642.13	400.821	5.99636	0.531082	11.2908	1.45672e-29	1.34e-27	0.02	0.02	0.01	1.39	1.39	0.4	SORL1	chr11	protein_coding	sortilin related receptor 1
ENSG00000172967.8	244.891	11.4886	1.66643	6.89413	5.41952e-12	1.08338e-10	0	0	0	6.75	12.78	1.69	XKR3	chr22	protein_coding	XK related 3
ENSG00000204528.3	13.9797	6.3832	1.35944	4.69548	2.65987e-06	2.44596e-05	0.04	0	0	1.71	0.97	0.93	PSORS1C3	chr6	lncRNA	psoriasis susceptibility 1 candidate 3
ENSG00000142409.6	1107.87	1.30908	0.411738	3.17941	0.00147573	0.00746406	3.43	3.61	5.92	6.55	12.86	13.69	ZNF787	chr19	protein_coding	zinc finger protein 787
ENSG00000113205.5	13.1855	2.19075	0.805522	2.71967	0.00653473	0.0265627	0.08	0.01	0.02	0.18	0.21	0.11	PCDHB3	chr5	protein_coding	protocadherin beta 3
ENSG00000254166.3	27408.8	5.78543	0.565961	10.2223	1.5756e-24	9.98717e-23	0.7	1.12	1.46	20.65	124.67	44.03	CASC19	chr8	lncRNA	cancer susceptibility 19
ENSG00000186431.19	328.798	10.9504	1.25505	8.72509	2.6598e-18	1.01024e-16	0	0.01	0	4.81	7.44	3.15	FCAR	chr19	protein_coding	Fc fragment of IgA receptor
ENSG00000151612.18	1818.48	1.02718	0.411489	2.49625	0.0125513	0.0457365	1.93	1.25	1.55	2.81	5.23	1.92	ZNF827	chr4	protein_coding	zinc finger protein 827
ENSG00000197258.5	46.0987	1.14298	0.435518	2.62442	0.00867959	0.0337185	0.43	0.39	0.36	0.9	1.03	0.77	EIF4BP6	chr7	processed_pseudogene	eukaryotic translation initiation factor 4B pseudogene 6
ENSG00000180628.15	4108.61	1.24147	0.436756	2.84248	0.00447646	0.019339	9.9	8.34	3.93	19.96	23.51	10.64	PCGF5	chr10	protein_coding	polycomb group ring finger 5
ENSG00000287051.1	16.2967	1.94686	0.742845	2.62082	0.00877181	0.0339951	0.09	0.17	0.04	0.56	0.47	0.21	RP11-259K21.6	chr12	lncRNA	--
ENSG00000151240.17	925.307	3.69035	0.381899	9.66316	4.32331e-22	2.27517e-20	0.43	0.4	0.33	7.58	3.93	4.04	DIP2C	chr10	protein_coding	disco interacting protein 2 homolog C
ENSG00000248131.6	27.7603	8.33596	1.35467	6.15351	7.57887e-10	1.16352e-08	0	0	0	0.26	0.87	0.26	LINC01194	chr5	lncRNA	long intergenic non-protein coding RNA 1194
ENSG00000257829.1	6.61439	4.37491	1.39324	3.14009	0.00168897	0.008365	0	0.03	0.04	0.2	0.43	0.92	RP11-845M18.6	chr12	lncRNA	--
ENSG00000176896.8	54.5723	1.74541	0.547176	3.18985	0.00142345	0.00722875	0.11	0.12	0.12	0.28	0.76	0.23	TCEANC	chrX	protein_coding	transcription elongation factor A N-terminal and central domain containing
ENSG00000205268.11	453.172	1.61524	0.346647	4.65961	3.16816e-06	2.87459e-05	0.65	0.53	0.41	2.06	1.56	1.37	PDE7A	chr8	protein_coding	phosphodiesterase 7A
ENSG00000169189.17	1343.57	1.25148	0.453366	2.76042	0.00577264	0.0240083	3.97	4.23	7.71	7.96	10.83	20.06	NSMCE1	chr16	protein_coding	NSE1 homolog, SMC5-SMC6 complex component
ENSG00000171914.16	883.296	3.57209	0.348892	10.2384	1.33429e-24	8.52927e-23	0.22	0.14	0.27	2.68	2.74	2.37	TLN2	chr15	protein_coding	talin 2
ENSG00000189184.12	59.7837	8.4905	1.36371	6.22602	4.78424e-10	7.55496e-09	0	0	0	0.98	0.26	0.15	PCDH18	chr4	protein_coding	protocadherin 18
ENSG00000197128.12	400.019	1.06389	0.411839	2.58326	0.00978713	0.037135	1.32	1.02	0.86	2.48	3.21	1.24	ZNF772	chr19	protein_coding	zinc finger protein 772
ENSG00000185917.14	325.919	1.43169	0.381075	3.75698	0.000171978	0.00110591	0.52	0.65	0.64	1.11	2.24	1.72	SETD4	chr21	protein_coding	SET domain containing 4
ENSG00000131773.14	436.09	3.20984	0.382248	8.39728	4.56935e-17	1.52059e-15	0.25	0.2	0.29	1.52	2.73	2.79	KHDRBS3	chr8	protein_coding	KH RNA binding domain containing, signal transduction associated 3
ENSG00000106443.17	3149.34	1.00846	0.300678	3.35394	0.00079669	0.0043419	4.16	3.79	3.25	8.87	7.65	6.7	PHF14	chr7	protein_coding	PHD finger protein 14
ENSG00000171084.15	190.266	2.11941	0.509472	4.16002	3.18226e-05	0.000238527	0.41	0.46	1.24	1.93	3.96	3.61	FAM86JP	chr3	transcribed_unprocessed_pseudogene	family with sequence similarity 86 member J, pseudogene
ENSG00000166321.14	33.9365	3.00948	0.700715	4.29488	1.74791e-05	0.00013859	0.11	0.07	0.05	0.47	1.19	0.22	NUDT13	chr10	protein_coding	nudix hydrolase 13
ENSG00000234719.9	7.98009	6.56152	1.56498	4.19272	2.75629e-05	0.000209741	0	0	0	0.04	0.09	0.3	NPIPB2	chr16	protein_coding	nuclear pore complex interacting protein family member B2
ENSG00000246528.3	19.9668	2.26858	0.672939	3.37116	0.000748529	0.00410033	0.17	0.06	0.04	0.41	0.47	0.42	RP11-159H10.3	chr8	lncRNA	--
ENSG00000111110.12	134.59	2.73516	0.562886	4.85918	1.17873e-06	1.16022e-05	0.15	0.09	0.12	1.06	1.26	0.23	PPM1H	chr12	protein_coding	protein phosphatase, Mg2+/Mn2+ dependent 1H
ENSG00000182541.18	530.573	1.08872	0.377705	2.88247	0.00394577	0.0174324	1.21	1.27	1.65	4.1	3	1.99	LIMK2	chr22	protein_coding	LIM domain kinase 2
ENSG00000151929.10	2767.82	2.04314	0.524278	3.89706	9.73685e-05	0.000659291	9.29	9.61	10.74	24.74	18.45	81.12	BAG3	chr10	protein_coding	BAG cochaperone 3
ENSG00000189159.16	5013.77	1.02481	0.319166	3.21091	0.00132316	0.00677264	30.58	20.16	22.64	51.92	42.97	57.55	JPT1	chr17	protein_coding	Jupiter microtubule associated homolog 1
ENSG00000117114.20	1556.9	1.10953	0.30943	3.58574	0.000336122	0.00202008	1.23	1.16	0.89	2.67	2.22	2.38	ADGRL2	chr1	protein_coding	adhesion G protein-coupled receptor L2
ENSG00000213204.8	369.293	2.50305	0.389771	6.42185	1.34629e-10	2.2889e-09	1.12	0.7	0.55	3.89	6.1	3.83	RP3-382I10.7	chr6	protein_coding	--
ENSG00000197362.15	258.425	1.04077	0.388049	2.68206	0.00731698	0.0292279	1.5	1.05	1.35	2.14	2.19	3.85	ZNF786	chr7	protein_coding	zinc finger protein 786
ENSG00000263155.6	257.631	3.8943	0.617039	6.31127	2.76755e-10	4.49583e-09	0.34	0.29	0.31	1.68	10.72	2.18	MYZAP	chr15	protein_coding	myocardial zonula adherens protein
ENSG00000101017.14	30.0269	6.60074	1.17912	5.59804	2.16789e-08	2.80006e-07	0.01	0.01	0	0.61	0.3	0.89	CD40	chr20	protein_coding	CD40 molecule
ENSG00000120963.12	1396.46	1.1803	0.317221	3.72075	0.000198635	0.00126297	3.21	2.84	2.65	5.52	8.5	6.32	ZNF706	chr8	protein_coding	zinc finger protein 706
ENSG00000177675.9	1194.83	3.19669	0.348829	9.16406	4.99822e-20	2.23086e-18	0.75	1.19	1.16	9.18	9.22	11.03	CD163L1	chr12	protein_coding	CD163 molecule like 1
ENSG00000183117.19	477.564	12.4528	1.27381	9.776	1.42743e-22	7.74613e-21	0	0	0	0.63	1.4	1.91	CSMD1	chr8	protein_coding	CUB and Sushi multiple domains 1
ENSG00000278041.1	8.62272	4.76044	1.32648	3.58877	0.000332243	0.00199903	0	0	0.01	0.12	0.06	0.17	RP5-984P4.6	chr20	lncRNA	--
ENSG00000141447.18	1329.48	1.49011	0.286901	5.19382	2.06024e-07	2.31141e-06	2.42	1.98	2.15	6.62	6.46	5.84	OSBPL1A	chr18	protein_coding	oxysterol binding protein like 1A
ENSG00000128335.14	583.657	1.13104	0.350071	3.2309	0.00123401	0.0063696	3.16	2.36	2.57	5.42	4.76	7.88	APOL2	chr22	protein_coding	apolipoprotein L2
ENSG00000086544.3	581.119	2.08338	0.47374	4.39772	1.09392e-05	8.97544e-05	1.15	1.52	2.24	3.29	10.7	7.63	ITPKC	chr19	protein_coding	inositol-trisphosphate 3-kinase C
ENSG00000099821.14	1652.53	1.20155	0.41657	2.88439	0.00392169	0.0173464	4.61	3.46	6.84	7.59	10.93	16.55	POLRMT	chr19	protein_coding	RNA polymerase mitochondrial
ENSG00000239467.6	161.421	3.79445	0.652187	5.81805	5.95398e-09	8.28104e-08	0.26	0.17	0.14	0.52	5.23	2.33	AC007405.6	chr2	lncRNA	--
ENSG00000175868.14	430.989	9.45054	0.937208	10.0837	6.52141e-24	3.98846e-22	0.01	0.01	0.01	1.3	9.5	6.18	CALCB	chr11	protein_coding	calcitonin related polypeptide beta
ENSG00000257242.8	37.3905	2.07875	0.49835	4.17126	3.02914e-05	0.000228032	0.08	0.05	0.09	0.31	0.39	0.27	LINC01619	chr12	lncRNA	long intergenic non-protein coding RNA 1619
ENSG00000119912.18	2596.46	1.2392	0.334036	3.70977	0.000207447	0.0013098	3.04	2.27	1.64	5.93	5.36	5.5	IDE	chr10	protein_coding	insulin degrading enzyme
ENSG00000166436.17	363.64	1.00439	0.334028	3.0069	0.00263925	0.0123015	0.51	0.46	0.57	0.91	1	1.29	TRIM66	chr11	protein_coding	tripartite motif containing 66
ENSG00000253250.3	1017.67	1.5355	0.478738	3.20739	0.00133945	0.00684207	17.84	12.93	7.16	35.24	60.05	18.29	C8orf88	chr8	protein_coding	chromosome 8 open reading frame 88
ENSG00000185352.9	913.167	8.16097	0.540452	15.1003	1.61264e-51	4.61929e-49	0.01	0.04	0.01	5.4	6.07	5.06	HS6ST3	chr13	protein_coding	heparan sulfate 6-O-sulfotransferase 3
ENSG00000140961.14	301.041	2.51191	0.603666	4.16109	3.16733e-05	0.000237565	0.49	0.33	0.4	0.99	0.96	5.07	OSGIN1	chr16	protein_coding	oxidative stress induced growth inhibitor 1
ENSG00000115423.19	15.3018	2.1052	0.762801	2.75983	0.00578321	0.024039	0.01	0.02	0	0.04	0.03	0.07	DNAH6	chr2	protein_coding	dynein axonemal heavy chain 6
ENSG00000226383.7	18.5672	2.50197	0.681214	3.67281	0.000239894	0.00149259	0.03	0.05	0.08	0.3	0.4	0.21	LINC01876	chr2	lncRNA	long intergenic non-protein coding RNA 1876
ENSG00000084676.16	1099.42	1.15656	0.322621	3.5849	0.000337213	0.00202462	2.16	1.92	1.63	3.58	4.31	5.17	NCOA1	chr2	protein_coding	nuclear receptor coactivator 1
ENSG00000233871.2	27.782	1.45107	0.565864	2.56434	0.0103373	0.0388125	0.17	0.15	0.14	0.54	0.53	0.23	DLG5-AS1	chr10	lncRNA	DLG5 antisense RNA 1
ENSG00000139880.20	373.003	1.23032	0.426741	2.88306	0.00393828	0.0174061	1.39	1.25	1.83	4.59	1.86	4.29	CDH24	chr14	protein_coding	cadherin 24
ENSG00000101849.18	4715.91	1.10416	0.356169	3.10011	0.00193447	0.00938576	4.67	5.21	6.32	8.16	13.19	14.55	TBL1X	chrX	protein_coding	transducin beta like 1 X-linked
ENSG00000286388.1	328.977	2.52756	0.409443	6.17317	6.69356e-10	1.03817e-08	0.5	0.58	1.13	3.91	4.54	4.69	RP11-325I22.4	chr5	lncRNA	--
ENSG00000183775.11	112.639	4.71159	0.718613	6.55651	5.50812e-11	9.82216e-10	0.01	0.02	0.01	0.51	0.63	0.06	KCTD16	chr5	protein_coding	potassium channel tetramerization domain containing 16
ENSG00000287158.1	20.0607	7.86791	1.37901	5.70546	1.16028e-08	1.5527e-07	0	0	0	0.29	0.45	0.1	RP11-412N9.1	chr3	lncRNA	--
ENSG00000171388.12	203.119	2.54985	0.766975	3.32455	0.000885624	0.00477275	0.53	0.43	0.42	5.94	0.17	2.19	APLN	chrX	protein_coding	apelin
ENSG00000213881.3	62.8624	1.19753	0.449464	2.66436	0.00771345	0.0305848	1.09	0.98	1.23	2.01	2.11	3.61	NPM1P6	chr8	processed_pseudogene	nucleophosmin 1 pseudogene 6
ENSG00000215386.13	74.2362	3.85457	0.631455	6.10426	1.03279e-09	1.56852e-08	0.01	0.01	0	0.08	0.14	0.04	MIR99AHG	chr21	lncRNA	mir-99a-let-7c cluster host gene
ENSG00000198353.8	387.06	1.27814	0.322401	3.96445	7.35656e-05	0.000508466	2.51	1.93	1.72	4.72	5.84	4.8	HOXC4	chr12	protein_coding	homeobox C4
ENSG00000158716.9	671.099	1.29344	0.429795	3.00944	0.00261726	0.012209	9.17	8.61	17.53	20.08	27.98	40.78	DUSP23	chr1	protein_coding	dual specificity phosphatase 23
ENSG00000204540.11	48.1781	3.04311	0.519833	5.85401	4.79858e-09	6.75292e-08	0.03	0.04	0.06	0.39	0.29	0.47	PSORS1C1	chr6	protein_coding	psoriasis susceptibility 1 candidate 1
ENSG00000173950.16	535.841	1.94972	0.39133	4.9823	6.28336e-07	6.51334e-06	1.08	1.1	0.89	5.53	2.46	4.19	XXYLT1	chr3	protein_coding	xyloside xylosyltransferase 1
ENSG00000158125.10	141.691	1.45411	0.535893	2.71344	0.00665888	0.0269703	0.23	0.3	0.4	0.98	1.4	0.3	XDH	chr2	protein_coding	xanthine dehydrogenase
ENSG00000046653.15	864.42	3.46994	0.46679	7.43363	1.05661e-13	2.55175e-12	0.9	0.59	0.39	8.3	9.9	3.25	GPM6B	chrX	protein_coding	glycoprotein M6B
ENSG00000086189.11	2131.77	1.68814	0.328678	5.13617	2.80396e-07	3.07565e-06	2.73	2.24	1.97	6.86	6.54	9.46	DIMT1	chr5	protein_coding	DIM1 rRNA methyltransferase and ribosome maturation factor
ENSG00000204334.7	53.7292	4.83731	0.862086	5.61116	2.0097e-08	2.61215e-07	0	0.24	0.19	0.89	3.77	8.58	ERICH2	chr2	protein_coding	glutamate rich 2
ENSG00000185885.17	546.126	1.56331	0.351286	4.45024	8.57756e-06	7.15714e-05	3.75	3.66	5.04	9.89	12.35	15.58	IFITM1	chr11	protein_coding	interferon induced transmembrane protein 1
ENSG00000170385.10	5013.91	1.56912	0.473419	3.31444	0.00091827	0.00492756	12.57	11.38	8.34	35.22	51.88	12.42	SLC30A1	chr1	protein_coding	solute carrier family 30 member 1
ENSG00000285743.1	109.422	1.80067	0.417707	4.31084	1.62635e-05	0.000129724	0.89	0.92	1.36	4.48	4.42	2.56	RP11-799O21.4	chr10	lncRNA	--
ENSG00000108773.11	1691.41	1.04994	0.410844	2.55556	0.0106017	0.0396603	6.89	5.88	9.18	12.99	10.13	23.3	KAT2A	chr17	protein_coding	lysine acetyltransferase 2A
ENSG00000287647.1	6.49959	5.24101	1.50003	3.49393	0.000475959	0.00274337	0.01	0	0	0.18	0.22	0.07	RP11-40C18.2	chr1	lncRNA	--
ENSG00000138395.17	167.909	3.45076	0.724462	4.76319	1.90552e-06	1.80268e-05	0.08	0.14	0.12	1.88	1.92	0.11	CDK15	chr2	protein_coding	cyclin dependent kinase 15
ENSG00000090520.12	3745.57	1.25148	0.348539	3.59064	0.000329864	0.00198576	5.85	6.1	5.77	13.3	10.71	19.28	DNAJB11	chr3	protein_coding	DnaJ heat shock protein family (Hsp40) member B11
ENSG00000282855.1	2.22373	4.70793	1.88744	2.49434	0.012619	0.0459611	0	0	0	0.33	0.37	0.41	RP11-50D9.4	chr4	processed_pseudogene	--
ENSG00000082438.18	1135.4	1.97372	0.504223	3.91438	9.06352e-05	0.000617209	0.74	0.73	0.54	2.06	5.11	1.08	COBLL1	chr2	protein_coding	cordon-bleu WH2 repeat protein like 1
ENSG00000120915.14	99.1278	1.79982	0.449369	4.00522	6.19606e-05	0.000435707	0.2	0.24	0.35	0.79	0.72	1.31	EPHX2	chr8	protein_coding	epoxide hydrolase 2
ENSG00000143653.10	1490.71	1.28559	0.350479	3.66809	0.000244365	0.00151749	12.87	9.38	8.35	31.67	27.19	17.85	SCCPDH	chr1	protein_coding	saccharopine dehydrogenase (putative)
ENSG00000010438.17	216.196	5.47063	0.455614	12.0072	3.2577e-33	3.68593e-31	0.14	0.18	0.18	5.82	7.51	9.58	PRSS3	chr9	protein_coding	serine protease 3
ENSG00000184575.12	18435.7	1.00396	0.363162	2.76449	0.00570119	0.0237591	44.65	43.09	38.23	58.43	124.99	77.78	XPOT	chr12	protein_coding	exportin for tRNA
ENSG00000203650.9	5.10262	3.299	1.2724	2.59274	0.00952144	0.0363279	0	0	0.01	0.03	0.05	0.04	LINC01285	chrX	lncRNA	long intergenic non-protein coding RNA 1285
ENSG00000064989.13	50.0432	3.11747	0.882012	3.5345	0.000408549	0.00239261	0.07	0.03	0.01	0.24	0.7	0.03	CALCRL	chr2	protein_coding	calcitonin receptor like receptor
ENSG00000258815.1	8.8654	6.68696	1.45675	4.59033	4.42549e-06	3.91802e-05	0	0	0	0.93	1.33	0.41	LINC02820	chr12	lncRNA	long intergenic non-protein coding RNA 2820
ENSG00000167972.14	1096.21	4.36862	0.472027	9.25502	2.14199e-20	9.93261e-19	0.34	0.22	0.42	4.06	4.92	11.58	ABCA3	chr16	protein_coding	ATP binding cassette subfamily A member 3
ENSG00000138675.17	26.2099	5.08001	1.064	4.77443	1.80214e-06	1.71132e-05	0	0.01	0	0.51	0.05	0.11	FGF5	chr4	protein_coding	fibroblast growth factor 5
ENSG00000070182.21	126.493	3.9395	0.797868	4.93753	7.91173e-07	8.06462e-06	0.01	0.04	0.03	0.05	0.23	0.95	SPTB	chr14	protein_coding	spectrin beta, erythrocytic
ENSG00000135116.9	10.8062	2.58976	1.00712	2.57144	0.0101278	0.0381841	0.01	0.01	0.02	0.01	0.04	0.15	HRK	chr12	protein_coding	harakiri, BCL2 interacting protein
ENSG00000286156.1	62.3257	1.63754	0.454366	3.604	0.000313356	0.00189699	0.46	0.42	0.7	1.2	1.97	1.9	BMS1P23	chr2	transcribed_unprocessed_pseudogene	BMS1 pseudogene 23
ENSG00000103966.11	3203.15	1.25953	0.421059	2.99134	0.00277755	0.0128508	3.28	6.18	8.4	15.4	11.53	17.41	EHD4	chr15	protein_coding	EH domain containing 4
ENSG00000076351.13	544.813	1.03847	0.350082	2.96636	0.00301348	0.0138013	1.02	0.97	1.38	2.54	1.82	2.75	SLC46A1	chr17	protein_coding	solute carrier family 46 member 1
ENSG00000167904.15	680.822	1.5782	0.314881	5.01205	5.3852e-07	5.64436e-06	1.2	0.93	0.87	2.75	3.61	2.87	TMEM68	chr8	protein_coding	transmembrane protein 68
ENSG00000165156.15	2951.65	1.33106	0.416944	3.19242	0.00141088	0.00717616	8.3	6.88	3.65	17.63	21.22	10.01	ZHX1	chr8	protein_coding	zinc fingers and homeoboxes 1
ENSG00000165197.5	3.28858	5.29552	1.83063	2.89273	0.00381908	0.0169688	0	0	0	0.05	0.02	0.17	VEGFD	chrX	protein_coding	vascular endothelial growth factor D
ENSG00000197872.11	9.26957	4.83651	1.3154	3.67684	0.000236141	0.00147086	0	0	0.01	0.07	0.14	0.05	CYRIA	chr2	protein_coding	CYFIP related Rac1 interactor A
ENSG00000081181.8	520.39	4.50105	0.541684	8.30937	9.62088e-17	3.10572e-15	0.61	0.41	0.44	3.66	20.53	9.81	ARG2	chr14	protein_coding	arginase 2
ENSG00000106392.11	3060.81	1.61152	0.479545	3.36052	0.000777969	0.00424618	6.55	5.45	2.65	18.99	20.6	6.72	C1GALT1	chr7	protein_coding	core 1 synthase, glycoprotein-N-acetylgalactosamine 3-beta-galactosyltransferase 1
ENSG00000287287.1	17.7222	3.10466	0.789074	3.93456	8.33487e-05	0.000572065	0.04	0.09	0.28	0.8	1.16	1.73	RP11-156G14.7	chr9	lncRNA	--
ENSG00000010295.20	252.943	4.9293	0.420148	11.7323	8.70504e-32	8.91341e-30	0.07	0.06	0.11	2.82	2.05	2.78	IFFO1	chr12	protein_coding	intermediate filament family orphan 1
ENSG00000152642.11	1280.78	2.33033	0.356084	6.54434	5.97602e-11	1.0623e-09	3.16	2.06	1.63	13	13.06	9.25	GPD1L	chr3	protein_coding	glycerol-3-phosphate dehydrogenase 1 like
ENSG00000084070.12	2453.51	1.45027	0.291374	4.97736	6.44569e-07	6.66026e-06	10.17	8.06	9.29	23.01	27.61	26.61	SMAP2	chr1	protein_coding	small ArfGAP2
ENSG00000113838.13	439.67	1.45576	0.333038	4.37114	1.23601e-05	0.00010061	1.82	1.65	1.74	4.48	4.09	6.05	TBCCD1	chr3	protein_coding	TBCC domain containing 1
ENSG00000103226.19	365.668	1.02696	0.35932	2.85807	0.00426222	0.0185909	0.51	0.48	0.52	0.79	0.96	1.4	NOMO3	chr16	protein_coding	NODAL modulator 3
ENSG00000168398.7	100.497	2.46668	0.464202	5.31381	1.07355e-07	1.25482e-06	0.19	0.09	0.06	0.65	0.67	0.6	BDKRB2	chr14	protein_coding	bradykinin receptor B2
ENSG00000213699.9	2352.91	1.16956	0.31266	3.74068	0.000183525	0.00117415	9.03	9.09	9.74	17.74	26.84	20.2	SLC35F6	chr2	protein_coding	solute carrier family 35 member F6
ENSG00000287292.1	2.48308	4.87312	1.85513	2.62684	0.00861828	0.0335379	0	0	0	0.02	0.03	0.05	RP11-563M4.2	chr4	lncRNA	--
ENSG00000130348.11	1230.73	1.17631	0.320147	3.67428	0.000238521	0.00148528	4.35	3.38	2.72	8.68	8.61	6.98	QRSL1	chr6	protein_coding	glutaminyl-tRNA amidotransferase subunit QRSL1
ENSG00000140835.10	11.5288	6.11706	1.45005	4.21852	2.4591e-05	0.000189082	0	0.01	0	0.25	0.06	0.37	CHST4	chr16	protein_coding	carbohydrate sulfotransferase 4
ENSG00000164318.18	191.042	10.1693	1.24945	8.13906	3.98348e-16	1.24163e-14	0	0	0	2.09	1.13	1.56	EGFLAM	chr5	protein_coding	EGF like, fibronectin type III and laminin G domains
ENSG00000130052.14	68.4159	2.97413	0.537043	5.53798	3.05984e-08	3.88123e-07	0.05	0.06	0.09	0.65	0.79	0.26	STARD8	chrX	protein_coding	StAR related lipid transfer domain containing 8
ENSG00000185404.17	917.186	2.94261	0.330518	8.90302	5.4345e-19	2.21981e-17	1.02	0.93	0.87	5.91	7.16	9.11	SP140L	chr2	protein_coding	SP140 nuclear body protein like
ENSG00000248187.1	30.0643	2.07613	0.584897	3.54956	0.000385877	0.0022805	0.14	0.1	0.29	0.59	1.04	0.69	RP11-184M15.1	chr4	lncRNA	--
ENSG00000206341.7	147.825	1.44851	0.522085	2.77446	0.00552933	0.0231452	1.71	1.83	1.9	2.22	3.78	9.12	HLA-H	chr6	unprocessed_pseudogene	major histocompatibility complex, class I, H (pseudogene)
ENSG00000137877.10	16.3929	2.51465	0.810901	3.10105	0.00192833	0.00935995	0.01	0.01	0.01	0.06	0.02	0.1	SPTBN5	chr15	protein_coding	spectrin beta, non-erythrocytic 5
ENSG00000081026.19	1395.12	1.33846	0.410727	3.25876	0.00111902	0.00586843	3.15	2.42	1.53	8.25	6.53	3.7	MAGI3	chr1	protein_coding	membrane associated guanylate kinase, WW and PDZ domain containing 3
ENSG00000112414.15	570.71	3.01599	0.490317	6.15111	7.69445e-10	1.18046e-08	0.55	0.31	0.26	2.7	5.26	1.42	ADGRG6	chr6	protein_coding	adhesion G protein-coupled receptor G6
ENSG00000128294.16	880.24	1.35966	0.38938	3.49185	0.000479681	0.00276201	1.81	1.89	1.66	5.27	2.73	6.1	TPST2	chr22	protein_coding	tyrosylprotein sulfotransferase 2
ENSG00000180354.16	854.282	1.64444	0.348241	4.72212	2.33403e-06	2.16728e-05	1.75	1.92	1.22	6.52	4.7	4.55	MTURN	chr7	protein_coding	maturin, neural progenitor differentiation regulator homolog
ENSG00000224886.2	11.7487	2.14996	0.789447	2.72337	0.0064619	0.0263092	0.37	0.21	0.1	0.78	0.94	1.3	RP11-119F19.4	chr10	transcribed_processed_pseudogene	--
ENSG00000173801.17	336.359	1.44062	0.444797	3.23882	0.00120025	0.00622235	0.9	0.52	1.35	2.27	1.86	3.53	JUP	chr17	protein_coding	junction plakoglobin
ENSG00000078401.7	319.459	3.42934	0.657039	5.21939	1.79517e-07	2.03318e-06	0.13	0.58	1.26	11.54	7.64	3.2	EDN1	chr6	protein_coding	endothelin 1
ENSG00000147124.13	766.081	1.13405	0.303196	3.74032	0.000183788	0.00117518	2.4	2.07	1.97	4.24	5.55	4.75	ZNF41	chrX	protein_coding	zinc finger protein 41
ENSG00000159885.14	90.8567	2.09143	0.425228	4.91837	8.72671e-07	8.81593e-06	0.4	0.46	0.43	1.57	2.7	1.45	ZNF222	chr19	protein_coding	zinc finger protein 222
ENSG00000163785.13	2277.51	1.09091	0.334279	3.26347	0.00110058	0.00577575	5.12	4.67	3.63	9.45	12.57	7.51	RYK	chr3	protein_coding	receptor like tyrosine kinase
ENSG00000233818.1	33.4905	3.09986	0.623523	4.97153	6.64265e-07	6.84501e-06	0.11	0.21	0.12	2.04	0.81	1.08	AP000695.4	chr21	lncRNA	--
ENSG00000272732.1	18.8895	4.55926	1.02921	4.42988	9.42861e-06	7.81253e-05	0.02	0.03	0.03	1.16	0.44	0.1	RP5-1159O4.2	chr7	lncRNA	--
ENSG00000179604.10	2229.66	1.60159	0.375814	4.26164	2.02931e-05	0.000158513	8.41	5.15	3.77	14.96	17.83	20.79	CDC42EP4	chr17	protein_coding	CDC42 effector protein 4
ENSG00000272047.3	1336.12	1.20993	0.301595	4.01178	6.02622e-05	0.000424953	3.26	2.19	2.6	6.08	6.79	6.23	GTF2H5	chr6	protein_coding	general transcription factor IIH subunit 5
ENSG00000102931.8	2834.65	1.04885	0.307707	3.40861	0.000652936	0.00363029	25.99	23.13	20.62	52.81	41.14	54.1	ARL2BP	chr16	protein_coding	ADP ribosylation factor like GTPase 2 binding protein
ENSG00000136997.21	15539.2	2.19878	0.476664	4.61284	3.97199e-06	3.54704e-05	20.59	22.93	47.28	69.32	193.12	168.67	MYC	chr8	protein_coding	MYC proto-oncogene, bHLH transcription factor
ENSG00000090447.12	857.495	1.0941	0.317287	3.44831	0.000564107	0.0031905	1.74	1.63	1.86	3.5	3.37	4.59	TFAP4	chr16	protein_coding	transcription factor AP-4
ENSG00000237945.7	147.376	6.55677	0.640158	10.2424	1.27992e-24	8.20488e-23	0.01	0	0	0.67	0.63	0.29	LINC00649	chr21	lncRNA	long intergenic non-protein coding RNA 649
ENSG00000223784.2	61.928	3.26091	0.593179	5.49734	3.85558e-08	4.81235e-07	0.09	0.08	0.05	1.16	0.68	0.28	LINP1	chr10	lncRNA	lncRNA in non-homologous end joining pathway 1
ENSG00000188191.15	1239.66	2.09624	0.32509	6.44818	1.13201e-10	1.94504e-09	2.73	2.31	2.85	11.37	9.28	13.87	PRKAR1B	chr7	protein_coding	protein kinase cAMP-dependent type I regulatory subunit beta
ENSG00000189410.12	406.003	3.49469	0.366612	9.5324	1.53685e-21	7.83273e-20	0.51	0.28	0.33	4.1	3.66	5.07	SH2D5	chr1	protein_coding	SH2 domain containing 5
ENSG00000172399.6	289.682	10.7694	1.25268	8.59709	8.17661e-18	2.94632e-16	0	0	0.01	8.54	4.56	4.5	MYOZ2	chr4	protein_coding	myozenin 2
ENSG00000107404.20	3426.96	1.31574	0.434496	3.02821	0.0024601	0.0115737	8.44	10.51	18.89	19.58	40.81	37.13	DVL1	chr1	protein_coding	dishevelled segment polarity protein 1
ENSG00000227088.2	2.866	5.07571	1.79073	2.83444	0.00459061	0.0197643	0	0	0	0.06	0.12	0.17	AC084149.2	chr2	lncRNA	--
ENSG00000046651.16	1116.71	1.90237	0.377005	5.046	4.51158e-07	4.80435e-06	0.81	0.76	0.72	2.28	4.45	2.1	OFD1	chrX	protein_coding	OFD1 centriole and centriolar satellite protein
ENSG00000179256.2	19.9268	7.85646	1.37757	5.70314	1.17622e-08	1.57216e-07	0	0	0	0.43	0.86	0.19	SMCO3	chr12	protein_coding	single-pass membrane protein with coiled-coil domains 3
ENSG00000215302.8	29.8492	3.02396	0.617763	4.89501	9.82996e-07	9.84693e-06	0.12	0.06	0.03	0.48	0.77	0.52	CTD-3092A11.1	chr15	transcribed_unprocessed_pseudogene	--
ENSG00000120669.16	88.2796	5.10595	0.67964	7.51272	5.79121e-14	1.44327e-12	0.05	0.02	0.04	0.4	1.6	1.94	SOHLH2	chr13	protein_coding	spermatogenesis and oogenesis specific basic helix-loop-helix 2
ENSG00000137547.9	2289.92	1.429	0.284078	5.03033	4.8964e-07	5.16911e-06	19.28	15.78	17.64	49.96	51.25	44.76	MRPL15	chr8	protein_coding	mitochondrial ribosomal protein L15
ENSG00000106351.13	510.55	1.22018	0.362031	3.37036	0.000750696	0.00410822	1.72	1.01	1.5	3.73	4.04	2.36	AGFG2	chr7	protein_coding	ArfGAP with FG repeats 2
ENSG00000137819.14	3210.98	8.7087	0.447238	19.4722	1.89039e-84	3.05554e-81	0.07	0.09	0.02	22.67	29.48	27.12	PAQR5	chr15	protein_coding	progestin and adipoQ receptor family member 5
ENSG00000181523.13	636.658	1.17369	0.30762	3.81538	0.000135971	0.000894447	1.54	1.43	1.45	3.27	4.11	2.9	SGSH	chr17	protein_coding	N-sulfoglucosamine sulfohydrolase
ENSG00000104369.5	460.445	2.62461	0.354807	7.39728	1.39005e-13	3.28689e-12	0.77	0.76	0.57	5.31	3.34	4.68	JPH1	chr8	protein_coding	junctophilin 1
ENSG00000084453.17	26.7063	8.28203	1.32106	6.26921	3.62879e-10	5.80325e-09	0	0	0	0.09	0.19	0.08	SLCO1A2	chr12	protein_coding	solute carrier organic anion transporter family member 1A2
ENSG00000198722.14	584.732	1.34631	0.33836	3.97892	6.9229e-05	0.000480547	0.56	0.39	0.44	1.09	1.02	1.5	UNC13B	chr9	protein_coding	unc-13 homolog B
ENSG00000107796.13	178.482	1.76615	0.42469	4.15868	3.20091e-05	0.000239528	0.52	0.58	0.94	1.65	2.36	3.14	ACTA2	chr10	protein_coding	actin alpha 2, smooth muscle
ENSG00000174482.10	85.0505	5.75346	0.671492	8.56818	1.05136e-17	3.74665e-16	0.02	0.02	0.03	0.6	1.85	1.27	LINGO2	chr9	protein_coding	leucine rich repeat and Ig domain containing 2
ENSG00000131094.4	199.693	1.30034	0.448664	2.89826	0.00375244	0.0167153	1.46	1.76	2.43	7.55	3.12	3.73	C1QL1	chr17	protein_coding	complement C1q like 1
ENSG00000172159.16	780.836	5.84033	0.637931	9.15511	5.43004e-20	2.39993e-18	0.09	0.2	0.01	8.8	6.1	3.5	FRMD3	chr9	protein_coding	FERM domain containing 3
ENSG00000176406.23	54.5019	1.19239	0.483029	2.46857	0.0135656	0.0487186	0.08	0.04	0.06	0.09	0.13	0.2	RIMS2	chr8	protein_coding	regulating synaptic membrane exocytosis 2
ENSG00000141469.18	108.074	8.44435	1.11317	7.58586	3.3028e-14	8.4451e-13	0	0	0	1.09	0.72	0.51	SLC14A1	chr18	protein_coding	solute carrier family 14 member 1 (Kidd blood group)
ENSG00000163644.15	586.717	2.54051	0.426626	5.95488	2.60256e-09	3.76075e-08	0.58	0.31	0.27	1.86	3.38	1.61	PPM1K	chr4	protein_coding	protein phosphatase, Mg2+/Mn2+ dependent 1K
ENSG00000073737.17	26.4748	5.40001	0.998663	5.40724	6.40041e-08	7.7285e-07	0.01	0.01	0	0.63	0.11	0.32	DHRS9	chr2	protein_coding	dehydrogenase/reductase 9
ENSG00000069943.10	383.205	1.45433	0.467862	3.10846	0.00188068	0.00915546	1.66	1	0.76	3.88	4.31	1.45	PIGB	chr15	protein_coding	phosphatidylinositol glycan anchor biosynthesis class B
ENSG00000178996.14	940.996	1.04581	0.390416	2.67871	0.00739074	0.0294861	2.98	2.36	1.63	4.55	6.97	3.32	SNX18	chr5	protein_coding	sorting nexin 18
ENSG00000109654.16	1507.5	2.55515	0.538931	4.74115	2.12509e-06	1.9896e-05	1.14	0.5	0.43	2.15	7.86	2.42	TRIM2	chr4	protein_coding	tripartite motif containing 2
ENSG00000142544.7	210.309	1.37117	0.515899	2.65783	0.0078646	0.0310807	0.95	0.95	2.23	1.78	3.77	5.44	CTU1	chr19	protein_coding	cytosolic thiouridylase subunit 1
ENSG00000106263.18	18537	1.34514	0.347832	3.86722	0.000110082	0.000738965	25.47	27.26	34.16	72.8	57.52	96.54	EIF3B	chr7	protein_coding	eukaryotic translation initiation factor 3 subunit B
ENSG00000198894.8	848.557	1.2794	0.395779	3.23262	0.00122661	0.0063418	3.1	2.04	1.97	5.04	4.07	8.43	CIPC	chr14	protein_coding	CLOCK interacting pacemaker
ENSG00000178184.16	100.087	2.52537	0.53835	4.69095	2.71945e-06	2.49446e-05	0.31	0.11	0.12	1.38	0.49	1.25	PARD6G	chr18	protein_coding	par-6 family cell polarity regulator gamma
ENSG00000136960.13	2860.34	6.36112	0.323964	19.6353	7.72487e-86	1.45672e-82	0.24	0.29	0.23	20.85	24.89	19.42	ENPP2	chr8	protein_coding	ectonucleotide pyrophosphatase/phosphodiesterase 2
ENSG00000174307.7	313.307	3.64303	0.417538	8.72504	2.66075e-18	1.01024e-16	0.33	0.35	0.39	5.03	2.7	6.04	PHLDA3	chr1	protein_coding	pleckstrin homology like domain family A member 3
ENSG00000168071.22	78.376	1.16881	0.444466	2.62971	0.00854583	0.0332903	0.12	0.11	0.2	0.25	0.34	0.41	CCDC88B	chr11	protein_coding	coiled-coil domain containing 88B
ENSG00000286358.1	15.8935	7.53651	1.40655	5.35814	8.40813e-08	9.92527e-07	0	0	0	0.64	0.56	0.14	RP11-2G16.1	chr2	lncRNA	--
ENSG00000166762.19	15.1185	2.23611	0.749442	2.9837	0.00284784	0.013125	0.01	0.01	0.03	0.07	0.1	0.07	CATSPER2	chr15	protein_coding	cation channel sperm associated 2
ENSG00000166707.12	2.4041	4.83435	1.87398	2.57972	0.0098881	0.0374553	0	0	0	0.03	0.02	0.06	ZCCHC18	chrX	protein_coding	zinc finger CCHC-type containing 18
ENSG00000141664.10	872.085	2.15507	0.348131	6.1904	6.00121e-10	9.34628e-09	0.9	0.63	0.84	3.65	2.68	4.42	ZCCHC2	chr18	protein_coding	zinc finger CCHC-type containing 2
ENSG00000081853.15	7.12414	4.46503	1.3086	3.41206	0.000644729	0.00358996	0	0	0	0.05	0.06	0.05	PCDHGA2	chr5	protein_coding	protocadherin gamma subfamily A, 2
ENSG00000134324.12	2186.73	1.87906	0.359597	5.22545	1.73731e-07	1.97258e-06	1.94	1.45	2.54	9.13	7.98	5.41	LPIN1	chr2	protein_coding	lipin 1
ENSG00000206199.11	182.628	1.12562	0.41111	2.738	0.00618133	0.0253631	0.37	0.37	0.58	0.7	0.93	1.32	ANKUB1	chr3	protein_coding	ankyrin repeat and ubiquitin domain containing 1
ENSG00000159882.13	122.804	1.16934	0.394558	2.96368	0.00303986	0.0139024	0.43	0.26	0.22	0.75	0.59	0.75	ZNF230	chr19	protein_coding	zinc finger protein 230
ENSG00000182534.14	2677.53	1.72368	0.309688	5.56587	2.60845e-08	3.33484e-07	3.4	3.51	3.2	11.47	9.6	13.24	MXRA7	chr17	protein_coding	matrix remodeling associated 7
ENSG00000271992.1	9.64554	3.5288	1.14274	3.08803	0.00201488	0.00973621	0.05	0.13	0.05	0.11	1.81	1.05	RP11-42O15.3	chr1	lncRNA	--
ENSG00000145244.12	21.1304	3.01772	0.980144	3.07885	0.00207798	0.0100006	0.01	0	0.02	0.01	0.05	0.23	CORIN	chr4	protein_coding	corin, serine peptidase
ENSG00000144485.11	165.885	2.53441	0.499061	5.07835	3.80728e-07	4.10652e-06	0.58	0.37	0.93	1.82	5.15	4.26	HES6	chr2	protein_coding	hes family bHLH transcription factor 6
ENSG00000242732.4	68.5735	4.22099	0.613386	6.88146	5.92417e-12	1.18113e-10	0.02	0.06	0.03	0.55	0.4	1.14	RTL5	chrX	protein_coding	retrotransposon Gag like 5
ENSG00000144909.8	1179.54	1.0673	0.320493	3.33018	0.0008679	0.00468281	5.36	3.8	3.37	8.68	10.25	8.01	OSBPL11	chr3	protein_coding	oxysterol binding protein like 11
ENSG00000158104.11	8.40813	3.66423	1.13996	3.21437	0.00130733	0.00670676	0.02	0.02	0	0.33	0.14	0.08	HPD	chr12	protein_coding	4-hydroxyphenylpyruvate dioxygenase
ENSG00000125798.15	25.1158	2.69246	0.719102	3.7442	0.000180969	0.0011601	0.02	0.08	0.09	0.17	0.56	0.51	FOXA2	chr20	protein_coding	forkhead box A2
ENSG00000203799.13	48.3417	5.67788	0.760067	7.47023	8.00574e-14	1.96063e-12	0.01	0.01	0	0.17	0.34	0.22	CCDC162P	chr6	transcribed_unitary_pseudogene	coiled-coil domain containing 162, pseudogene
ENSG00000145349.18	1752.39	2.02967	0.407425	4.98169	6.30318e-07	6.53089e-06	2.9	1.59	1.44	6.33	12.15	6.35	CAMK2D	chr4	protein_coding	calcium/calmodulin dependent protein kinase II delta
ENSG00000273203.1	15.9992	3.39183	0.773813	4.38326	1.16915e-05	9.56495e-05	0.02	0.03	0.02	0.25	0.36	0.19	AC006946.16	chr22	lncRNA	--
ENSG00000217455.8	15.4839	7.50871	1.36764	5.49027	4.01325e-08	4.98988e-07	0	0	0	0.26	0.47	0.65	AC091801.1	chr7	lncRNA	--
ENSG00000167644.12	54.654	1.41438	0.554009	2.55299	0.0106804	0.0398624	0.8	0.99	1.87	2.24	2.39	5.35	C19orf33	chr19	protein_coding	chromosome 19 open reading frame 33
ENSG00000275874.1	418.428	12.2618	1.2338	9.93825	2.83776e-23	1.63399e-21	0	0	0	24.24	32.19	31.91	PICSAR	chr21	lncRNA	P38 inhibited cutaneous squamous cell carcinoma associated lincRNA
ENSG00000153395.10	3087.23	1.42655	0.530257	2.69029	0.00713894	0.0286177	7.82	5.88	5.81	22.2	4.81	26.27	LPCAT1	chr5	protein_coding	lysophosphatidylcholine acyltransferase 1
ENSG00000271303.2	4195.94	3.02872	0.529581	5.71909	1.07096e-08	1.4434e-07	7.96	9.22	9.96	50.22	29.89	145.74	SRXN1	chr20	protein_coding	sulfiredoxin 1
ENSG00000164181.14	589.267	4.64865	0.430017	10.8104	3.07398e-27	2.39041e-25	0.18	0.4	0.17	5.4	7.02	7.23	ELOVL7	chr5	protein_coding	ELOVL fatty acid elongase 7
ENSG00000187953.10	276.016	1.80771	0.381655	4.7365	2.17445e-06	2.02826e-05	0.7	0.85	0.81	2.05	4.04	2.52	PMS2CL	chr7	transcribed_unprocessed_pseudogene	PMS2 C-terminal like pseudogene
ENSG00000177679.16	161.566	2.10067	0.542618	3.87137	0.000108227	0.000727372	0.19	0.18	0.3	0.86	0.37	1.69	SRRM3	chr7	protein_coding	serine/arginine repetitive matrix 3
ENSG00000116183.11	1367.17	8.93347	1.21265	7.36691	1.74632e-13	4.08238e-12	0.01	0.01	0.01	0.43	4.94	13.71	PAPPA2	chr1	protein_coding	pappalysin 2
ENSG00000162105.20	128.391	5.51634	1.51442	3.64255	0.000269954	0.00165955	0.01	0.01	0	0	0.26	0.73	SHANK2	chr11	protein_coding	SH3 and multiple ankyrin repeat domains 2
ENSG00000136514.3	8.2798	6.58624	1.49315	4.41096	1.02912e-05	8.47448e-05	0	0	0	0.3	0.46	0.1	RTP4	chr3	protein_coding	receptor transporter protein 4
ENSG00000271209.1	3.30377	5.27751	1.72024	3.06789	0.00215574	0.0103046	0	0	0	0.37	0.23	0.16	BRDTP1	chrX	processed_pseudogene	bromodomain testis associated pseudogene 1
ENSG00000100739.11	137.906	1.56344	0.526821	2.96769	0.00300045	0.0137499	1.09	0.64	0.5	3.8	0.99	1.92	BDKRB1	chr14	protein_coding	bradykinin receptor B1
ENSG00000250874.1	13.1665	7.25395	1.4567	4.97972	6.36761e-07	6.58558e-06	0	0	0	0.37	0.92	0.13	CTC-480C2.1	chr5	lncRNA	--
ENSG00000113211.6	6.32497	4.25746	1.36895	3.11001	0.00187081	0.00911989	0.02	0	0	0.07	0.12	0.1	PCDHB6	chr5	protein_coding	protocadherin beta 6
ENSG00000198914.5	569.128	2.60853	0.362331	7.19929	6.05273e-13	1.34678e-11	1.05	0.87	0.6	6.49	5.28	4.03	POU3F3	chr2	protein_coding	POU class 3 homeobox 3
ENSG00000255650.6	94.1883	5.90983	0.759488	7.78133	7.17668e-15	1.9426e-13	0.07	0.06	0.09	1.92	2.3	9.02	FAM222A-AS1	chr12	lncRNA	FAM222A antisense RNA 1
ENSG00000248334.6	60.2513	4.55528	0.663321	6.86738	6.53903e-12	1.29686e-10	0.02	0.03	0.01	0.3	0.8	0.26	WHAMMP2	chr15	transcribed_unprocessed_pseudogene	WAS protein homolog associated with actin, golgi membranes and microtubules pseudogene 2
ENSG00000285988.1	211.535	1.93504	0.402003	4.81349	1.48318e-06	1.43186e-05	2.34	3.84	4.45	15.11	16.87	10.47	RP11-799O21.3	chr10	lncRNA	--
ENSG00000001561.7	472.801	3.66777	0.548302	6.68932	2.24212e-11	4.19313e-10	0.63	0.35	0.15	5.52	7.17	2.05	ENPP4	chr6	protein_coding	ectonucleotide pyrophosphatase/phosphodiesterase 4
ENSG00000186716.21	1750.37	1.10861	0.351213	3.15653	0.0015966	0.0079809	2.09	1.94	2.78	4.23	4.33	6.51	BCR	chr22	protein_coding	BCR activator of RhoGEF and GTPase
ENSG00000171877.21	259.081	5.65835	0.668254	8.46737	2.50988e-17	8.65794e-16	0.08	0.02	0.01	2.43	2.91	0.6	FRMD5	chr15	protein_coding	FERM domain containing 5
ENSG00000186106.11	355.033	1.32277	0.340785	3.88153	0.0001038	0.000700533	1.14	0.84	0.65	2.17	2.3	2.27	ANKRD46	chr8	protein_coding	ankyrin repeat domain 46
ENSG00000152078.10	713.643	3.27667	0.470362	6.96627	3.25457e-12	6.65893e-11	0.66	0.47	0.24	7.16	3.55	2.88	TLCD4	chr1	protein_coding	TLC domain containing 4
ENSG00000015133.19	466.438	1.97162	0.330762	5.96084	2.50941e-09	3.63543e-08	0.47	0.3	0.38	1.33	1.54	1.75	CCDC88C	chr14	protein_coding	coiled-coil domain containing 88C
ENSG00000164220.7	58.6077	6.97958	0.954628	7.3113	2.64567e-13	6.05348e-12	0	0.01	0.01	0.86	0.65	1.12	F2RL2	chr5	protein_coding	coagulation factor II thrombin receptor like 2
ENSG00000101493.11	910.689	1.21741	0.324554	3.75104	0.000176105	0.00113028	1.51	1.47	1.7	3.35	4.83	3.1	ZNF516	chr18	protein_coding	zinc finger protein 516
ENSG00000041802.11	2489.3	1.80453	0.32649	5.52706	3.25642e-08	4.10883e-07	5.63	5.93	5.77	18.38	17.58	26.21	LSG1	chr3	protein_coding	large 60S subunit nuclear export GTPase 1
ENSG00000169499.15	5811.8	1.36805	0.4461	3.06668	0.00216447	0.0103398	19.43	11.06	8.47	32.92	51.8	18.59	PLEKHA2	chr8	protein_coding	pleckstrin homology domain containing A2
ENSG00000270804.1	76.3309	1.89444	0.534472	3.5445	0.000393354	0.00231923	0.49	0.94	1.15	2.63	1.97	5.26	CTD-2583A14.11	chr19	transcribed_processed_pseudogene	--
ENSG00000120217.14	384.728	2.17533	0.532943	4.08174	4.47e-05	0.000323168	0.24	0.92	1.35	4.04	4.34	3.51	CD274	chr9	protein_coding	CD274 molecule
ENSG00000287276.1	6.62466	6.27526	1.50128	4.17996	2.91566e-05	0.000220664	0	0	0	0.09	0.07	0.04	RP11-175I6.6	chr9	transcribed_unprocessed_pseudogene	--
ENSG00000172716.16	1771.4	12.4936	1.09737	11.385	4.96681e-30	4.64438e-28	0	0.01	0	14.09	11.25	20.26	SLFN11	chr17	protein_coding	schlafen family member 11
ENSG00000182749.6	343.206	1.36943	0.348647	3.92784	8.5714e-05	0.000586697	1.3	1.39	1.74	3.32	3.64	4.81	PAQR7	chr1	protein_coding	progestin and adipoQ receptor family member 7
ENSG00000137760.15	1514.06	1.91513	0.429533	4.45864	8.24802e-06	6.89743e-05	4.06	3.64	2.91	12.65	21.94	6.94	ALKBH8	chr11	protein_coding	alkB homolog 8, tRNA methyltransferase
ENSG00000233854.2	6.78442	6.30313	1.50738	4.18152	2.89566e-05	0.000219297	0	0	0	0.11	0.33	0.21	POU6F2-AS2	chr7	lncRNA	POU6F2 antisense RNA 2
ENSG00000134278.15	3169.26	2.4045	0.43509	5.52644	3.26799e-08	4.11985e-07	3.81	4.48	3.26	11.91	35.36	16.33	SPIRE1	chr18	protein_coding	spire type actin nucleation factor 1
ENSG00000257335.8	6.85577	3.75238	1.30528	2.87476	0.00404329	0.0177938	0.01	0	0	0.05	0.03	0.01	MGAM	chr7	protein_coding	maltase-glucoamylase
ENSG00000160691.19	11773.9	1.99506	0.447516	4.45808	8.26963e-06	6.91039e-05	24.55	25.2	31.86	61.85	84.56	186.35	SHC1	chr1	protein_coding	SHC adaptor protein 1
ENSG00000198739.11	13.4279	7.29869	1.40917	5.17941	2.22587e-07	2.47393e-06	0	0	0	0.18	0.1	0.05	LRRTM3	chr10	protein_coding	leucine rich repeat transmembrane neuronal 3
ENSG00000135318.12	3744.18	1.52614	0.353108	4.32203	1.54603e-05	0.000123622	10.11	12.65	9.1	32.33	40.94	22.13	NT5E	chr6	protein_coding	5'-nucleotidase ecto
ENSG00000160948.14	739.39	1.27907	0.420274	3.04342	0.00233909	0.0110944	2.24	2.38	3.96	4.14	8.78	8.58	VPS28	chr8	protein_coding	VPS28 subunit of ESCRT-I
ENSG00000285292.1	4479.46	1.12948	0.378465	2.98438	0.00284158	0.0130988	30.54	31.02	34.99	59.61	51.51	105.27	ABCF2-H2BE1	chr7	protein_coding	ABCF2-H2BE1 readthrough
ENSG00000285314.1	854.981	1.31309	0.346174	3.79316	0.000148744	0.000970845	3.27	2.86	4.58	8.5	11.4	7.61	XXbac-B135H6.19	chr22	lncRNA	--
ENSG00000280202.1	77.8589	9.83445	1.24916	7.87284	3.46677e-15	9.68512e-14	0	0	0	2.36	2.67	2.09	RP5-1180D12.1	chr12	TEC	--
ENSG00000250722.6	132.4	9.63464	1.29523	7.43854	1.01806e-13	2.46657e-12	0	0	0	0.95	2.22	0.59	SELENOP	chr5	protein_coding	selenoprotein P
ENSG00000228708.1	164.395	10.9133	1.25344	8.70669	3.12886e-18	1.17809e-16	0	0	0	23.54	19.98	11.93	AL109763.1	chr21	lncRNA	--
ENSG00000154122.14	1551.79	2.5957	0.336925	7.70409	1.31782e-14	3.48784e-13	0.75	1.01	0.83	4.85	4.81	6.53	ANKH	chr5	protein_coding	ANKH inorganic pyrophosphate transport regulator
ENSG00000186868.17	115.838	3.48542	0.565574	6.16263	7.15444e-10	1.10285e-08	0.02	0.03	0.05	0.31	0.18	0.59	MAPT	chr17	protein_coding	microtubule associated protein tau
ENSG00000074964.17	267.983	1.83309	0.31463	5.82619	5.67083e-09	7.91154e-08	0.42	0.33	0.36	1.35	1.4	1.32	ARHGEF10L	chr1	protein_coding	Rho guanine nucleotide exchange factor 10 like
ENSG00000267279.2	101.91	1.17152	0.460966	2.54144	0.0110396	0.0410071	0.59	1.09	1.6	2.28	3.24	2.2	RP11-879F14.2	chr18	lncRNA	--
ENSG00000155849.16	5.84638	4.14078	1.41114	2.93436	0.00334239	0.0150736	0	0	0	0.02	0.05	0.01	ELMO1	chr7	protein_coding	engulfment and cell motility 1
ENSG00000256433.3	69.4775	1.3035	0.433862	3.0044	0.00266103	0.0123775	0.64	0.48	0.52	1.28	1.94	0.97	RP1-102E24.8	chr12	lncRNA	--
ENSG00000169255.15	162.329	1.55102	0.513531	3.02029	0.00252529	0.011845	0.42	0.27	0.12	1.24	0.63	0.53	B3GALNT1	chr3	protein_coding	beta-1,3-N-acetylgalactosaminyltransferase 1 (globoside blood group)
ENSG00000135821.19	5094.65	1.09176	0.321285	3.3981	0.000678551	0.00375978	7.25	5.22	6.95	11.96	13.31	17.1	GLUL	chr1	protein_coding	glutamate-ammonia ligase
ENSG00000174501.14	168.322	1.68873	0.393487	4.29169	1.77318e-05	0.000140252	0.28	0.2	0.22	0.91	0.93	0.49	ANKRD36C	chr2	protein_coding	ankyrin repeat domain 36C
ENSG00000170381.14	35.3823	6.82351	1.15335	5.91627	3.29327e-09	4.71368e-08	0	0	0	0.32	0.19	0.14	SEMA3E	chr7	protein_coding	semaphorin 3E
ENSG00000237984.3	5.41669	3.38186	1.30929	2.58297	0.0097954	0.0371601	0.01	0	0.01	0.08	0.1	0.02	PTENP1	chr9	transcribed_processed_pseudogene	phosphatase and tensin homolog pseudogene 1
ENSG00000170113.16	1393.39	1.11812	0.351992	3.17655	0.00149037	0.00752602	3.28	2.62	1.74	6.33	4.77	5.88	NIPA1	chr15	protein_coding	NIPA magnesium transporter 1
ENSG00000262185.3	29.6689	4.71198	0.762499	6.17965	6.42443e-10	9.9823e-09	0.04	0.02	0.01	0.48	0.76	0.4	LINC02861	chr16	lncRNA	long intergenic non-protein coding RNA 2861
ENSG00000069424.15	1630.26	2.89597	0.508526	5.69483	1.23494e-08	1.64773e-07	0.37	0.53	0.76	3.56	1.9	7.24	KCNAB2	chr1	protein_coding	potassium voltage-gated channel subfamily A regulatory beta subunit 2
ENSG00000272046.1	36.7263	8.74176	1.39782	6.25384	4.00473e-10	6.37742e-09	0	0	0	0.32	1.15	0.14	RP11-471M2.3	chr13	lncRNA	--
ENSG00000234684.7	40.1231	1.60282	0.552227	2.90247	0.00370231	0.0165246	0.09	0.07	0.12	0.14	0.44	0.3	SDCBP2-AS1	chr20	lncRNA	SDCBP2 antisense RNA 1
ENSG00000162493.17	3330.8	9.41062	0.459993	20.4582	5.08187e-93	1.27775e-89	0.03	0.1	0.06	57.05	35.72	45.93	PDPN	chr1	protein_coding	podoplanin
ENSG00000157514.17	4692.44	2.94454	0.641187	4.59232	4.38348e-06	3.88538e-05	6.38	4.2	6.51	16.14	107.44	13.51	TSC22D3	chrX	protein_coding	TSC22 domain family member 3
ENSG00000163960.12	2502.83	1.16056	0.351653	3.30029	0.000965854	0.00515479	4.36	3.18	2.85	6.69	10.91	6.31	UBXN7	chr3	protein_coding	UBX domain protein 7
ENSG00000090661.12	124.216	2.05402	0.552473	3.71788	0.000200906	0.00127383	0.26	0.14	0.49	1.01	0.71	2.07	CERS4	chr19	protein_coding	ceramide synthase 4
ENSG00000115425.14	528.365	2.5279	0.45257	5.58566	2.32809e-08	2.99672e-07	1.39	0.91	1.39	3.28	8.55	9.93	PECR	chr2	protein_coding	peroxisomal trans-2-enoyl-CoA reductase
ENSG00000163467.12	11.593	2.24962	0.792082	2.84014	0.00450939	0.0194523	0.14	0.07	0.06	0.27	0.48	0.57	TSACC	chr1	protein_coding	TSSK6 activating cochaperone
ENSG00000166839.17	94.2496	1.28936	0.405397	3.18048	0.00147031	0.00744168	0.26	0.33	0.22	0.71	0.53	0.81	ANKDD1A	chr15	protein_coding	ankyrin repeat and death domain containing 1A
ENSG00000243155.1	170.958	1.01959	0.370847	2.74934	0.00597151	0.0246586	1.12	0.92	1.47	1.97	2.53	2.8	RP11-46A10.5	chr1	lncRNA	--
ENSG00000259802.1	17.863	2.27566	0.656397	3.46689	0.000526509	0.00299798	0.11	0.21	0.18	0.68	0.85	1.01	CTD-2256P15.2	chr5	lncRNA	--
ENSG00000177000.13	272.626	1.45381	0.455474	3.19185	0.00141365	0.00718704	0.21	0.29	0.45	0.5	1.03	1.16	MTHFR	chr1	protein_coding	methylenetetrahydrofolate reductase
ENSG00000164251.5	883.075	1.71117	0.449078	3.81041	0.000138735	0.000910774	2.92	4.37	3.22	11.4	18.9	5.77	F2RL1	chr5	protein_coding	F2R like trypsin receptor 1
ENSG00000091106.19	11.3886	5.13551	1.40388	3.65808	0.000254107	0.00157195	0.01	0	0.01	0.01	0.31	0.13	NLRC4	chr2	protein_coding	NLR family CARD domain containing 4
ENSG00000164070.12	1807.71	1.92104	0.414497	4.63464	3.57555e-06	3.21459e-05	2.62	1.47	0.93	7.77	6.61	5.02	HSPA4L	chr4	protein_coding	heat shock protein family A (Hsp70) member 4 like
ENSG00000171316.12	1708.39	3.80779	0.403673	9.43286	3.99045e-21	1.95878e-19	0.36	0.33	0.32	4.49	2.83	7.07	CHD7	chr8	protein_coding	chromodomain helicase DNA binding protein 7
ENSG00000233491.8	178.446	6.55556	1.34025	4.8913	1.00172e-06	1.00211e-05	0.02	0.01	0.01	0.76	2.88	0.08	AC010091.1	chr7	transcribed_unitary_pseudogene	--
ENSG00000204131.9	67.0673	1.70568	0.486902	3.50312	0.000459839	0.00265858	0.05	0.06	0.03	0.17	0.09	0.18	NHSL2	chrX	protein_coding	NHS like 2
ENSG00000184260.6	35.7415	2.55977	0.611739	4.18442	2.85894e-05	0.000216734	0.67	0.25	0.66	2.1	5.36	2.19	H2AC20	chr1	protein_coding	H2A clustered histone 20
ENSG00000225968.7	36.4033	2.35886	0.651594	3.62013	0.00029445	0.00179502	0.06	0.1	0.07	0.16	0.31	0.74	ELFN1	chr7	protein_coding	extracellular leucine rich repeat and fibronectin type III domain containing 1
ENSG00000271605.6	68.0116	3.18002	0.552213	5.75868	8.47749e-09	1.15495e-07	0.14	0.2	0.22	0.77	2.01	2.43	MILR1	chr17	protein_coding	mast cell immunoglobulin like receptor 1
ENSG00000268754.4	14.2868	7.38847	2.36037	3.13022	0.00174674	0.00860967	0	0	0	0.01	0.59	0.5	LINC01081	chr16	lncRNA	long intergenic non-protein coding RNA 1081
ENSG00000230082.1	177.93	1.09384	0.397568	2.75133	0.00593541	0.0245588	4.71	4.15	5.06	7.14	9	14.24	PRRT3-AS1	chr3	lncRNA	PRRT3 antisense RNA 1
ENSG00000142661.19	118.362	8.58744	1.09707	7.8276	4.97264e-15	1.36893e-13	0	0	0	0.61	0.62	0.76	MYOM3	chr1	protein_coding	myomesin 3
ENSG00000165474.8	111.668	7.49326	0.885977	8.45763	2.72876e-17	9.34176e-16	0.01	0.01	0.02	1.48	1.5	3.9	GJB2	chr13	protein_coding	gap junction protein beta 2
ENSG00000112599.9	32.8246	1.74365	0.547661	3.18381	0.0014535	0.00736647	0.19	0.13	0.19	0.51	0.37	0.82	GUCA1B	chr6	protein_coding	guanylate cyclase activator 1B
ENSG00000160972.10	572.072	1.20677	0.428358	2.81721	0.00484435	0.0207165	1.42	1.39	1.99	2.74	2.62	5.96	PPP1R16A	chr8	protein_coding	protein phosphatase 1 regulatory subunit 16A
ENSG00000185730.8	357.571	1.33536	0.330373	4.04199	5.29997e-05	0.000377861	0.72	0.86	0.99	2.07	2.52	2.14	ZNF696	chr8	protein_coding	zinc finger protein 696
ENSG00000143315.8	708.791	1.6499	0.322054	5.12307	3.00597e-07	3.28927e-06	1.39	1.08	1.21	4.3	3.14	4.35	PIGM	chr1	protein_coding	phosphatidylinositol glycan anchor biosynthesis class M
ENSG00000175416.16	1806.52	1.0577	0.324066	3.26383	0.00109917	0.00576966	14.94	12.88	17.13	29.06	27.87	39	CLTB	chr5	protein_coding	clathrin light chain B
ENSG00000160818.17	2904.63	1.17393	0.369737	3.17505	0.00149811	0.00755364	7.31	9.73	11.81	19.29	18.4	29.41	GPATCH4	chr1	protein_coding	G-patch domain containing 4
ENSG00000160200.18	47.4536	3.91354	0.691369	5.66057	1.50873e-08	1.99306e-07	0.03	0.02	0.02	0.1	0.57	0.36	CBS	chr21	protein_coding	cystathionine beta-synthase
ENSG00000152463.15	68.0956	3.40379	0.758347	4.48843	7.17516e-06	6.07433e-05	0.03	0.2	0.14	0.59	0.51	2.96	OLAH	chr10	protein_coding	oleoyl-ACP hydrolase
ENSG00000106034.18	3654.62	6.37318	0.391844	16.2646	1.76063e-59	7.37801e-57	0.34	0.31	0.2	29.33	29.04	14.78	CPED1	chr7	protein_coding	cadherin like and PC-esterase domain containing 1
ENSG00000141756.19	8282.88	1.13348	0.439999	2.57609	0.00999249	0.037737	22.26	27.89	41.98	44.35	55.78	107.58	FKBP10	chr17	protein_coding	FKBP prolyl isomerase 10
ENSG00000188868.14	10.3394	5.94276	1.38415	4.29344	1.75925e-05	0.000139245	0.01	0	0	0.2	0.16	0.19	ZNF563	chr19	protein_coding	zinc finger protein 563
ENSG00000137878.17	851.123	1.89935	0.413392	4.59455	4.33689e-06	3.85012e-05	1.03	0.73	0.87	2.65	5.46	2.07	GCOM1	chr15	protein_coding	GCOM1, MYZAP-POLR2M combined locus
ENSG00000112996.11	2010.59	1.51995	0.345454	4.39987	1.08317e-05	8.89048e-05	5.48	3.89	3.34	12.9	15.4	9.21	MRPS30	chr5	protein_coding	mitochondrial ribosomal protein S30
ENSG00000272328.1	2.95003	5.09908	1.76504	2.88893	0.00386552	0.0171415	0	0	0	0.11	0.25	0.14	RP4-594A5.1	chr7	lncRNA	--
ENSG00000172671.20	241.276	1.48268	0.351996	4.2122	2.52897e-05	0.000193994	0.62	0.52	0.4	1.55	1.72	1.16	ZFAND4	chr10	protein_coding	zinc finger AN1-type containing 4
ENSG00000258733.6	14.0192	2.08715	0.761075	2.74237	0.00609972	0.0251147	0.03	0.02	0.02	0.06	0.17	0.06	LINC02328	chr14	lncRNA	long intergenic non-protein coding RNA 2328
ENSG00000165914.15	735.843	2.07342	0.316057	6.56027	5.37106e-11	9.59287e-10	0.33	0.28	0.39	1.37	1.35	1.6	TTC7B	chr14	protein_coding	tetratricopeptide repeat domain 7B
ENSG00000215114.10	1292.75	2.90812	0.358758	8.10607	5.22851e-16	1.60755e-14	1.87	1.44	1.03	9.25	14.4	9.81	UBXN2B	chr8	protein_coding	UBX domain protein 2B
ENSG00000107165.13	42.6703	2.00137	0.658778	3.03801	0.00238149	0.0112641	0.21	0.11	0.04	0.22	0.43	0.76	TYRP1	chr9	protein_coding	tyrosinase related protein 1
ENSG00000243156.9	3171.24	1.12401	0.30614	3.67154	0.000241092	0.00149899	2.03	2.19	2.45	5.69	4.37	4.93	MICAL3	chr22	protein_coding	microtubule associated monooxygenase, calponin and LIM domain containing 3
ENSG00000103044.11	52.975	2.3931	0.585009	4.0907	4.30065e-05	0.000312522	0.1	0.07	0.08	0.74	0.16	0.42	HAS3	chr16	protein_coding	hyaluronan synthase 3
ENSG00000120322.4	24.2572	6.27116	1.1626	5.39409	6.8872e-08	8.25916e-07	0.02	0	0	0.57	0.39	0.39	PCDHB8	chr5	protein_coding	protocadherin beta 8
ENSG00000106536.21	62.3915	7.66026	1.19732	6.39783	1.57598e-10	2.64562e-09	0	0.01	0	0.15	0.74	0.28	POU6F2	chr7	protein_coding	POU class 6 homeobox 2
ENSG00000099814.16	2526.46	1.33308	0.376826	3.53765	0.0004037	0.00237035	3.61	5.08	6.18	10.58	11.14	16.95	CEP170B	chr14	protein_coding	centrosomal protein 170B
ENSG00000183873.18	16.1861	2.40411	0.85103	2.82493	0.00472902	0.0202753	0.01	0.02	0.01	0.04	0.02	0.15	SCN5A	chr3	protein_coding	sodium voltage-gated channel alpha subunit 5
ENSG00000140577.16	1503.44	1.09513	0.329471	3.32389	0.000887702	0.00478281	2.16	2.16	2.33	3.6	5.24	5.8	CRTC3	chr15	protein_coding	CREB regulated transcription coactivator 3
ENSG00000250934.2	2.47608	4.85906	1.89832	2.55966	0.0104774	0.0392472	0	0	0	0.04	0.02	0.01	RP11-71E19.1	chr3	lncRNA	--
ENSG00000261040.7	624.767	5.38673	0.466361	11.5506	7.33453e-31	7.15402e-29	0.51	0.4	1.08	20.32	41.48	24.53	WFDC21P	chr17	transcribed_unitary_pseudogene	WAP four-disulfide core domain 21, pseudogene
ENSG00000176595.4	285.662	11.7126	1.24956	9.37334	7.02702e-21	3.40502e-19	0	0	0	2.5	1.41	2.47	KBTBD11	chr8	protein_coding	kelch repeat and BTB domain containing 11
ENSG00000118508.5	1342.33	1.08608	0.329698	3.29418	0.00098709	0.00525079	19.21	16.21	25.29	40.7	53.07	39.2	RAB32	chr6	protein_coding	RAB32, member RAS oncogene family
ENSG00000196466.10	76.9857	1.72311	0.449521	3.83321	0.000126483	0.000840582	0.25	0.17	0.12	0.62	0.44	0.74	ZNF799	chr19	protein_coding	zinc finger protein 799
ENSG00000105877.18	76.4706	1.67396	0.659512	2.53819	0.0111429	0.0413364	0.04	0.06	0.07	0.37	0.16	0.04	DNAH11	chr7	protein_coding	dynein axonemal heavy chain 11
ENSG00000182389.20	55.0141	3.61846	0.526816	6.86855	6.48563e-12	1.2874e-10	0.01	0.01	0	0.06	0.09	0.07	CACNB4	chr2	protein_coding	calcium voltage-gated channel auxiliary subunit beta 4
ENSG00000113231.14	21.2347	1.95491	0.648272	3.01557	0.002565	0.0119999	0.05	0.03	0.04	0.24	0.14	0.09	PDE8B	chr5	protein_coding	phosphodiesterase 8B
ENSG00000125968.9	4190.49	1.51672	0.439167	3.45363	0.000553092	0.00313761	49.83	28.8	54.51	136.58	67.38	183.05	ID1	chr20	protein_coding	inhibitor of DNA binding 1, HLH protein
ENSG00000198033.12	19.1644	7.82567	1.43133	5.46742	4.56642e-08	5.61595e-07	0	0	0	0.68	0.13	1.12	TUBA3C	chr13	protein_coding	tubulin alpha 3c
ENSG00000121057.13	2700.04	1.15813	0.384081	3.01532	0.00256706	0.012007	8.36	6.66	8.56	16.97	11.35	25.37	AKAP1	chr17	protein_coding	A-kinase anchoring protein 1
ENSG00000164695.5	369.667	4.34961	0.392775	11.074	1.67668e-28	1.44815e-26	0.48	0.45	0.47	7.42	14.05	8.13	CHMP4C	chr8	protein_coding	charged multivesicular body protein 4C
ENSG00000157570.12	174.89	2.34407	0.474612	4.93893	7.85519e-07	8.01421e-06	0.19	0.26	0.27	1.14	0.65	1.93	TSPAN18	chr11	protein_coding	tetraspanin 18
ENSG00000149380.12	53.6181	2.26515	0.48323	4.68751	2.76545e-06	2.53358e-05	0.08	0.11	0.15	0.74	0.56	0.43	P4HA3	chr11	protein_coding	prolyl 4-hydroxylase subunit alpha 3
ENSG00000179869.15	108.518	8.4532	1.24538	6.78767	1.13961e-11	2.2079e-10	0	0	0	0.33	0.52	0.04	ABCA13	chr7	protein_coding	ATP binding cassette subfamily A member 13
ENSG00000113361.13	117.621	5.64368	0.83117	6.79004	1.12103e-11	2.17377e-10	0.01	0.01	0.01	0.91	0.5	0.04	CDH6	chr5	protein_coding	cadherin 6
ENSG00000116717.13	5000.6	2.21527	0.647567	3.42091	0.00062412	0.0034898	14.19	24.35	30.03	37.26	260.33	38.47	GADD45A	chr1	protein_coding	growth arrest and DNA damage inducible alpha
ENSG00000116985.12	94.9465	1.56698	0.483607	3.24019	0.00119449	0.00619671	0.25	0.18	0.32	1.02	0.37	0.87	BMP8B	chr1	protein_coding	bone morphogenetic protein 8b
ENSG00000112365.5	1158.51	1.12611	0.367221	3.06659	0.00216518	0.010341	3.53	3.89	2.52	7.82	5.3	9.14	ZBTB24	chr6	protein_coding	zinc finger and BTB domain containing 24
ENSG00000248866.1	57.5908	2.76426	0.591581	4.67266	2.9732e-06	2.71074e-05	0.29	0.4	0.36	3.1	3.59	0.81	USP46-DT	chr4	lncRNA	USP46 divergent transcript
ENSG00000000971.16	833.597	1.14919	0.367519	3.12688	0.00176672	0.00868544	1.98	1.73	1.18	3.7	4.88	2.63	CFH	chr1	protein_coding	complement factor H
ENSG00000159261.12	2.76484	5.04582	2.05169	2.45935	0.013919	0.0497901	0	0	0	0.04	0	0.13	CLDN14	chr21	protein_coding	claudin 14
ENSG00000154258.17	35.8962	5.22061	1.00687	5.185	2.1601e-07	2.4103e-06	0.01	0	0.01	0.01	0.36	0.23	ABCA9	chr17	protein_coding	ATP binding cassette subfamily A member 9
ENSG00000137574.11	1955.25	1.45805	0.297127	4.90714	9.24142e-07	9.30267e-06	5.7	6.32	5.13	16.51	17.43	14.78	TGS1	chr8	protein_coding	trimethylguanosine synthase 1
ENSG00000268849.5	14.2036	6.3986	1.35876	4.70914	2.48765e-06	2.29861e-05	0	0.03	0	0.61	1.29	1.03	SIGLEC22P	chr19	transcribed_unprocessed_pseudogene	sialic acid binding Ig like lectin 22, pseudogene
ENSG00000078018.21	2013.06	7.3065	0.396989	18.4048	1.20273e-75	1.23711e-72	0.07	0.06	0.04	5.99	10.2	10.01	MAP2	chr2	protein_coding	microtubule associated protein 2
ENSG00000203797.12	38.6395	5.11722	0.725181	7.05648	1.70776e-12	3.60156e-11	0.01	0.02	0.04	0.76	1.11	0.85	DDO	chr6	protein_coding	D-aspartate oxidase
ENSG00000154124.5	1353.68	1.25758	0.354862	3.54385	0.000394331	0.00232298	2.64	2.44	1.79	6.13	4.02	6.67	OTULIN	chr5	protein_coding	OTU deubiquitinase with linear linkage specificity
ENSG00000197959.14	71.9721	4.19539	0.727648	5.76568	8.13286e-09	1.11269e-07	0.02	0.01	0.01	0.65	0.21	0.07	DNM3	chr1	protein_coding	dynamin 3
ENSG00000086712.13	2820.19	2.08523	0.339431	6.14332	8.08167e-10	1.23819e-08	6.88	5.98	5.32	23.38	36.1	20.22	TXLNG	chrX	protein_coding	taxilin gamma
ENSG00000185630.19	193.491	6.81505	0.643849	10.5849	3.50322e-26	2.50868e-24	0.01	0	0	0.63	0.49	0.28	PBX1	chr1	protein_coding	PBX homeobox 1
ENSG00000152377.14	4239.56	2.48169	0.356046	6.97016	3.16585e-12	6.48913e-11	5.8	6.36	3.43	32.22	33.14	24.66	SPOCK1	chr5	protein_coding	SPARC (osteonectin), cwcv and kazal like domains proteoglycan 1
ENSG00000145012.14	7351.2	3.05529	0.350338	8.72097	2.75824e-18	1.04441e-16	1.65	1.74	1.23	16.52	14.08	9.18	LPP	chr3	protein_coding	LIM domain containing preferred translocation partner in lipoma
ENSG00000159388.6	109.732	3.68138	0.436506	8.43374	3.34776e-17	1.13254e-15	0.19	0.08	0.17	1.66	2.07	1.99	BTG2	chr1	protein_coding	BTG anti-proliferation factor 2
ENSG00000283023.1	17.0353	3.32904	0.734579	4.5319	5.84553e-06	5.05073e-05	0.1	0.11	0.09	0.79	1.19	1.12	FRG1GP	chr22	unprocessed_pseudogene	FSHD region gene 1 family member G, pseudogene
ENSG00000060558.4	1022.9	3.91459	0.370291	10.5716	4.03369e-26	2.86139e-24	1.1	1.36	1	12.33	23.61	18.11	GNA15	chr19	protein_coding	G protein subunit alpha 15
ENSG00000114738.11	2828.42	1.23568	0.336424	3.67298	0.000239734	0.00149201	10.51	10.07	11.78	24.44	20.29	33.43	MAPKAPK3	chr3	protein_coding	MAPK activated protein kinase 3
ENSG00000165410.15	3215.07	1.28422	0.467575	2.74656	0.00602248	0.0248374	14.58	9.69	4.45	30.75	27.21	13.82	CFL2	chr14	protein_coding	cofilin 2
ENSG00000272419.6	38.8252	3.88935	0.62501	6.22286	4.88165e-10	7.68845e-09	0.02	0.02	0.02	0.21	0.26	0.46	LINC01145	chr1	transcribed_unprocessed_pseudogene	long intergenic non-protein coding RNA 1145
ENSG00000145916.19	645.847	1.35222	0.352823	3.83258	0.000126806	0.000842273	1	1.05	1.49	2.48	3.1	3.73	RMND5B	chr5	protein_coding	required for meiotic nuclear division 5 homolog B
ENSG00000236333.4	111.433	6.48312	0.741886	8.7387	2.35809e-18	9.05965e-17	0.01	0	0	0.51	0.3	0.14	TRHDE-AS1	chr12	lncRNA	TRHDE antisense RNA 1
ENSG00000164877.19	494.447	1.00404	0.383998	2.61469	0.00893079	0.0344989	0.85	0.83	1.12	2.49	1.22	2.07	MICALL2	chr7	protein_coding	MICAL like 2
ENSG00000028203.18	1965.29	1.42871	0.369676	3.86476	0.000111199	0.00074602	3.86	2.73	2.58	6.61	12.28	6.55	VEZT	chr12	protein_coding	vezatin, adherens junctions transmembrane protein
ENSG00000127328.22	663.686	3.2314	0.33146	9.74899	1.8631e-22	9.96692e-21	0.28	0.25	0.25	2.21	3.22	2.07	RAB3IP	chr12	protein_coding	RAB3A interacting protein
ENSG00000111077.18	800.974	1.82468	0.378972	4.8148	1.4735e-06	1.42374e-05	1.57	0.65	1.15	4.08	4.64	3.44	TNS2	chr12	protein_coding	tensin 2
ENSG00000228742.11	13.3531	2.48664	0.857592	2.89956	0.00373688	0.0166591	0.02	0.02	0.03	0.14	0.22	0.03	LINC02577	chr7	lncRNA	long intergenic non-protein coding RNA 2577
ENSG00000276418.5	669.511	1.09533	0.348638	3.14174	0.00167949	0.00832353	7.77	6.4	6.9	11.34	14.68	20.06	RP11-26J3.4	chr8	protein_coding	--
ENSG00000196476.12	114.49	1.07306	0.382435	2.80586	0.00501829	0.0213336	1.04	0.84	1.32	2.1	2.86	2.01	C20orf96	chr20	protein_coding	chromosome 20 open reading frame 96
ENSG00000213071.11	35.0927	1.29619	0.516247	2.5108	0.0120458	0.0442147	0.1	0.1	0.12	0.18	0.27	0.37	LPAL2	chr6	transcribed_unprocessed_pseudogene	lipoprotein(a) like 2, pseudogene
ENSG00000123213.23	4588.3	1.07407	0.293876	3.65483	0.000257353	0.00159029	7.83	6.78	5.73	14.81	15.69	13.58	NLN	chr5	protein_coding	neurolysin
ENSG00000137968.16	277.275	8.8086	0.909763	9.6823	3.58574e-22	1.89142e-20	0.01	0.01	0	1.27	4.43	1.17	SLC44A5	chr1	protein_coding	solute carrier family 44 member 5
ENSG00000251169.2	33.5306	5.08136	1.65694	3.06671	0.00216426	0.0103398	0.14	0	0	0.6	2.7	1.28	LINC01843	chr5	lncRNA	long intergenic non-protein coding RNA 1843
ENSG00000174628.16	113.571	1.18925	0.354598	3.3538	0.000797109	0.00434227	0.42	0.32	0.31	0.8	0.83	0.82	IQCK	chr16	protein_coding	IQ motif containing K
ENSG00000160796.18	517.644	1.34299	0.414413	3.2407	0.00119238	0.0061872	0.6	0.41	0.82	2	0.98	1.77	NBEAL2	chr3	protein_coding	neurobeachin like 2
ENSG00000155495.9	99.6789	9.23197	1.27152	7.26058	3.85445e-13	8.6837e-12	0	0	0.01	1.23	0.7	1.67	MAGEC1	chrX	protein_coding	MAGE family member C1
ENSG00000120333.4	536.61	1.25618	0.300894	4.17481	2.98234e-05	0.000225333	3.24	2.81	3.15	7.61	6.94	7.99	MRPS14	chr1	protein_coding	mitochondrial ribosomal protein S14
ENSG00000189283.10	66.6224	3.52978	0.674652	5.23199	1.67691e-07	1.90687e-06	0.02	0.05	0.04	0.17	0.26	0.83	FHIT	chr3	protein_coding	fragile histidine triad diadenosine triphosphatase
ENSG00000132204.14	51.6921	7.3739	1.11958	6.58632	4.50862e-11	8.1166e-10	0.01	0	0	0.37	0.27	0.24	LINC00470	chr18	lncRNA	long intergenic non-protein coding RNA 470
ENSG00000154263.17	200.774	4.55033	0.618746	7.35412	1.92187e-13	4.47427e-12	0.04	0.07	0.03	0.33	2.06	1.18	ABCA10	chr17	protein_coding	ATP binding cassette subfamily A member 10
ENSG00000123739.11	1021.31	1.16285	0.341426	3.40586	0.000659558	0.00366351	3.82	2.91	2.4	6.82	5.7	8.35	PLA2G12A	chr4	protein_coding	phospholipase A2 group XIIA
ENSG00000260566.2	254.355	1.51062	0.437807	3.45043	0.00055969	0.00317186	1.29	1.57	0.72	4.27	4.21	2.11	RP11-20G6.3	chr16	lncRNA	--
ENSG00000251363.3	4.32377	5.65572	1.61166	3.50925	0.000449378	0.00260609	0	0	0	0.13	0.27	0.19	LINC02315	chr14	lncRNA	long intergenic non-protein coding RNA 2315
ENSG00000169087.11	294.417	1.3774	0.472624	2.91437	0.00356406	0.01598	1.04	0.55	0.69	1.68	3.41	1.01	HSPBAP1	chr3	protein_coding	HSPB1 associated protein 1
ENSG00000169570.10	325.809	1.32776	0.421842	3.14754	0.00164651	0.00818517	1.24	0.76	0.41	2.02	2.04	2.09	DTWD2	chr5	protein_coding	DTW domain containing 2
ENSG00000124279.12	474.093	1.40065	0.373039	3.75469	0.000173557	0.00111551	2.75	2.57	1.54	7.89	5.79	4.99	FASTKD3	chr5	protein_coding	FAST kinase domains 3
ENSG00000119938.9	946.673	9.01626	0.660896	13.6425	2.23821e-42	4.25618e-40	0	0.07	0.04	14.74	32.54	10.81	PPP1R3C	chr10	protein_coding	protein phosphatase 1 regulatory subunit 3C
ENSG00000185760.17	1222.2	2.99752	0.41213	7.27324	3.50957e-13	7.92597e-12	1.16	0.81	0.55	6.17	10.05	4.53	KCNQ5	chr6	protein_coding	potassium voltage-gated channel subfamily Q member 5
ENSG00000146592.17	1342.98	3.72153	0.470098	7.91651	2.44276e-15	6.94437e-14	0.25	0.49	0.47	5.51	8.5	2.68	CREB5	chr7	protein_coding	cAMP responsive element binding protein 5
ENSG00000242516.2	247.068	3.43852	0.367405	9.35892	8.05534e-21	3.87839e-19	0.18	0.14	0.16	1.42	1.75	2.16	LINC00960	chr3	lncRNA	long intergenic non-protein coding RNA 960
ENSG00000145107.16	43.1599	2.27615	0.497319	4.57685	4.72038e-06	4.16118e-05	0.26	0.21	0.12	0.87	0.89	1.15	TM4SF19	chr3	protein_coding	transmembrane 4 L six family member 19
ENSG00000272335.1	124.39	2.92673	0.403192	7.25889	3.90271e-13	8.77877e-12	0.33	0.33	0.2	2.52	2.48	1.78	RP11-53O19.3	chr5	lncRNA	--
ENSG00000175130.7	1457.96	2.55344	0.526991	4.84532	1.26409e-06	1.23671e-05	6.68	7.06	6.87	42.03	12.29	69.01	MARCKSL1	chr1	protein_coding	MARCKS like 1
ENSG00000005243.10	107.092	2.16123	0.472672	4.57237	4.82247e-06	4.24621e-05	0.47	0.44	0.68	1.93	1.56	3.71	COPZ2	chr17	protein_coding	COPI coat complex subunit zeta 2
ENSG00000267149.2	172.184	1.49155	0.525147	2.84026	0.00450766	0.0194515	1.35	1.64	2.34	5.21	1.93	8.17	CTC-550B14.6	chr19	lncRNA	--
ENSG00000133107.15	251.916	4.59956	0.663982	6.92723	4.29154e-12	8.65537e-11	0.02	0.05	0.11	2.87	1.29	0.47	TRPC4	chr13	protein_coding	transient receptor potential cation channel subfamily C member 4
ENSG00000183421.12	1614.9	1.39193	0.444959	3.12823	0.00175863	0.0086532	5.87	7.4	3.35	23.19	10.25	11.65	RIPK4	chr21	protein_coding	receptor interacting serine/threonine kinase 4
ENSG00000189339.12	1132.97	1.0315	0.404882	2.54764	0.0108453	0.040398	2.12	2.07	2.41	2.39	5.94	5.59	SLC35E2B	chr1	protein_coding	solute carrier family 35 member E2B
ENSG00000187372.11	11.3402	3.48347	1.08038	3.22431	0.00126275	0.00649723	0	0	0.03	0.17	0.07	0.08	PCDHB13	chr5	protein_coding	protocadherin beta 13
ENSG00000198053.12	1728.38	2.34856	0.415865	5.6474	1.62889e-08	2.13806e-07	2.29	2.96	3.3	16.85	8.1	19.88	SIRPA	chr20	protein_coding	signal regulatory protein alpha
ENSG00000113916.18	1133.74	1.13362	0.430737	2.63182	0.00849292	0.0331298	2.78	2.54	3.66	3.62	10.8	5.99	BCL6	chr3	protein_coding	BCL6 transcription repressor
ENSG00000236204.6	20.4513	3.43887	0.823283	4.17702	2.95353e-05	0.000223306	0.04	0.02	0.02	0.12	0.64	0.2	LINC01376	chr2	lncRNA	long intergenic non-protein coding RNA 1376
ENSG00000139946.10	108.047	1.98762	0.455014	4.36827	1.25237e-05	0.000101686	0.21	0.13	0.19	0.39	0.93	0.82	PELI2	chr14	protein_coding	pellino E3 ubiquitin protein ligase family member 2
ENSG00000188001.10	37.4003	2.99022	0.652027	4.58604	4.51734e-06	3.99152e-05	0.03	0.02	0.01	0.24	0.22	0.08	TPRG1	chr3	protein_coding	tumor protein p63 regulated 1
ENSG00000133138.20	267.056	1.84879	0.407136	4.54097	5.5995e-06	4.85856e-05	0.38	0.34	0.19	1.37	1.27	0.77	TBC1D8B	chrX	protein_coding	TBC1 domain family member 8B
ENSG00000181031.16	114.831	5.24235	0.635957	8.24325	1.67601e-16	5.31182e-15	0.02	0.01	0.05	0.48	1.04	1.32	RPH3AL	chr17	protein_coding	rabphilin 3A like (without C2 domains)
ENSG00000132330.18	186.236	1.07829	0.352167	3.06186	0.00219963	0.0104813	0.24	0.21	0.33	0.55	0.6	0.53	SCLY	chr2	protein_coding	selenocysteine lyase
ENSG00000234160.1	56.7509	2.26947	0.637998	3.55717	0.000374871	0.002223	1.42	0.94	2.75	9.82	2.52	12.56	RP11-613M10.6	chr9	lncRNA	--
ENSG00000064042.18	5132.73	2.61821	0.369831	7.0795	1.44679e-12	3.07413e-11	3.22	2.8	3.93	24.43	26.18	12.66	LIMCH1	chr4	protein_coding	LIM and calponin homology domains 1
ENSG00000162687.19	5.77869	4.09272	1.46812	2.78772	0.00530802	0.0223811	0.01	0	0	0.02	0.08	0.02	KCNT2	chr1	protein_coding	potassium sodium-activated channel subfamily T member 2
ENSG00000131508.16	3629.09	1.18413	0.325894	3.63348	0.000279619	0.00171431	17.72	16.02	13.2	41.37	41.9	26.85	UBE2D2	chr5	protein_coding	ubiquitin conjugating enzyme E2 D2
ENSG00000285867.1	43.3549	2.47084	0.501407	4.92783	8.31495e-07	8.43762e-06	0.1	0.09	0.13	0.51	0.5	0.78	RP11-49N14.10	chr1	lncRNA	--
ENSG00000237807.4	168.991	1.69715	0.615127	2.75903	0.00579733	0.0240756	0.23	0.42	0.14	1.77	0.35	0.53	RP11-400K9.4	chr8	lncRNA	--
ENSG00000248370.2	121.753	3.74758	0.583792	6.41937	1.36841e-10	2.32475e-09	0.12	0.32	0.42	2.11	7.26	2.8	LINC02434	chr4	lncRNA	long intergenic non-protein coding RNA 2434
ENSG00000267265.5	21.7069	4.03688	0.832213	4.85077	1.22982e-06	1.20841e-05	0.04	0.03	0.07	0.3	1.31	0.71	GP6-AS1	chr19	lncRNA	GP6 antisense RNA 1
ENSG00000157578.14	29.281	1.58468	0.604105	2.62319	0.00871102	0.0338	0.1	0.06	0.03	0.15	0.28	0.14	LCA5L	chr21	protein_coding	lebercilin LCA5 like
ENSG00000197077.14	4701.71	2.63729	0.443077	5.95222	2.64537e-09	3.82018e-08	2.34	2.35	1.26	9.21	8.69	19.91	KIAA1671	chr22	protein_coding	KIAA1671
ENSG00000217648.1	27.7791	3.01882	0.603741	5.00019	5.72738e-07	5.98085e-06	0.09	0.2	0.1	1.27	1.11	0.99	RP1-95L4.4	chr6	processed_pseudogene	--
ENSG00000111087.10	161.671	2.30529	0.598381	3.85254	0.000116897	0.000780312	0.43	0.18	0.29	0.37	2.57	1.64	GLI1	chr12	protein_coding	GLI family zinc finger 1
ENSG00000099864.18	47.9088	8.17278	1.29567	6.30775	2.83117e-10	4.58929e-09	0.01	0	0	0.31	0.41	0.77	PALM	chr19	protein_coding	paralemmin
ENSG00000086205.18	3.39974	5.29381	1.99662	2.65139	0.00801613	0.0315912	0	0	0	0.03	0.07	0	FOLH1	chr11	protein_coding	folate hydrolase 1
ENSG00000119771.15	1243.51	2.53362	0.381308	6.64455	3.04138e-11	5.57725e-10	0.62	1.04	0.8	3.53	6.45	4.84	KLHL29	chr2	protein_coding	kelch like family member 29
ENSG00000196368.5	286.97	10.755	1.23222	8.72817	2.58833e-18	9.8605e-17	0.01	0	0	6.85	6.49	5.34	NUDT11	chrX	protein_coding	nudix hydrolase 11
ENSG00000168300.14	706.298	1.4519	0.561644	2.58509	0.00973524	0.0369753	2.11	1.19	0.63	2.52	6.97	1.57	PCMTD1	chr8	protein_coding	protein-L-isoaspartate (D-aspartate) O-methyltransferase domain containing 1
ENSG00000286015.1	72.3243	8.76916	1.28356	6.83188	8.38087e-12	1.64627e-10	0	0	0.01	1.22	0.9	2.24	RP11-438F14.11	chr1	protein_coding	--
ENSG00000285588.1	10.1048	5.90423	1.39618	4.22886	2.34883e-05	0.000181529	0	0.03	0	0.47	0.82	0.76	RP11-576O3.1	chr13	lncRNA	--
ENSG00000185615.16	5.17776	4.02452	1.45029	2.77497	0.00552073	0.0231221	0	0.02	0	0.08	0.09	0.17	PDIA2	chr16	protein_coding	protein disulfide isomerase family A member 2
ENSG00000151025.11	462.453	3.05894	0.382996	7.98688	1.38398e-15	4.03065e-14	0.36	0.35	0.22	2.24	3.7	2.1	GPR158	chr10	protein_coding	G protein-coupled receptor 158
ENSG00000059728.11	1336.85	2.01442	0.696149	2.89367	0.0038077	0.0169282	2.14	2.33	1.8	4.35	21.03	1.22	MXD1	chr2	protein_coding	MAX dimerization protein 1
ENSG00000232725.1	5.76523	5.09822	1.61731	3.15228	0.00162001	0.00807651	0.02	0	0	0.09	0.11	0.59	U52111.14	chrX	lncRNA	--
ENSG00000130844.19	313.605	1.42869	0.331461	4.31026	1.63061e-05	0.000129926	0.46	0.48	0.53	1.31	1.18	1.58	ZNF331	chr19	protein_coding	zinc finger protein 331
ENSG00000154743.19	810.016	1.10503	0.295363	3.74127	0.00018309	0.00117204	1.17	0.89	1.07	2.22	2.36	2.32	TSEN2	chr3	protein_coding	tRNA splicing endonuclease subunit 2
ENSG00000228192.8	145.053	2.41641	0.394259	6.12901	8.84302e-10	1.35026e-08	0.33	0.24	0.35	1.71	1.24	2.03	RP11-342M1.3	chr1	lncRNA	--
ENSG00000107317.13	6.57693	6.27777	1.53299	4.0951	4.21986e-05	0.00030754	0	0	0	0.06	0.11	0.2	PTGDS	chr9	protein_coding	prostaglandin D2 synthase
ENSG00000178033.6	85.7422	5.63887	0.635127	8.87834	6.78632e-19	2.73739e-17	0	0.01	0.01	0.63	0.4	0.3	CALHM5	chr6	protein_coding	calcium homeostasis modulator family member 5
ENSG00000227051.7	2318.21	1.79809	0.370459	4.85368	1.21191e-06	1.19133e-05	4.79	3.09	2.16	13.19	10.1	12.31	C14orf132	chr14	protein_coding	chromosome 14 open reading frame 132
ENSG00000159905.15	33.2556	3.21085	0.556796	5.76666	8.08565e-09	1.1069e-07	0.07	0.05	0.07	0.6	0.51	0.6	ZNF221	chr19	protein_coding	zinc finger protein 221
ENSG00000143127.13	1062.85	4.15944	0.555729	7.48466	7.17326e-14	1.77016e-12	0.23	0.57	0.54	2.7	9.97	12.21	ITGA10	chr1	protein_coding	integrin subunit alpha 10
ENSG00000286177.1	88.0384	1.71853	0.56262	3.05452	0.00225421	0.0107165	0.24	0.45	0.36	1.1	0.46	2	CTC-435M10.13	chr19	lncRNA	--
ENSG00000161896.12	136.076	6.59954	0.646347	10.2105	1.77903e-24	1.11827e-22	0.04	0.03	0.01	1.65	3.39	2.44	IP6K3	chr6	protein_coding	inositol hexakisphosphate kinase 3
ENSG00000153291.16	66.5089	3.13937	0.493739	6.35836	2.0392e-10	3.36825e-09	0.1	0.12	0.09	0.63	1.35	0.84	SLC25A27	chr6	protein_coding	solute carrier family 25 member 27
ENSG00000261373.1	1042.32	2.00248	0.508336	3.93928	8.17259e-05	0.000561437	3.24	5.04	9.44	17.43	15.65	39.93	VPS9D1-AS1	chr16	lncRNA	VPS9D1 antisense RNA 1
ENSG00000112186.12	369.984	1.16851	0.434786	2.68755	0.0071979	0.0288031	2.16	1.58	1.4	4.55	5.52	1.88	CAP2	chr6	protein_coding	cyclase associated actin cytoskeleton regulatory protein 2
ENSG00000135976.20	190.669	1.56029	0.397247	3.92775	8.57435e-05	0.000586722	0.27	0.22	0.16	0.84	0.67	0.45	ANKRD36	chr2	protein_coding	ankyrin repeat domain 36
ENSG00000263235.1	23.2004	1.55399	0.599611	2.59166	0.00955135	0.0364227	0.31	0.18	0.35	1.21	0.68	0.62	RP11-461A8.4	chr16	lncRNA	--
ENSG00000076067.13	1936.78	1.22534	0.342459	3.57807	0.00034614	0.00206998	2.86	3.12	3.77	6.68	10.56	6.42	RBMS2	chr12	protein_coding	RNA binding motif single stranded interacting protein 2
ENSG00000171234.14	123.073	10.4929	1.32027	7.94755	1.90234e-15	5.48384e-14	0	0	0	2.4	5.2	0.94	UGT2B7	chr4	protein_coding	UDP glucuronosyltransferase family 2 member B7
ENSG00000108786.11	18.7002	1.61196	0.627666	2.56818	0.0102235	0.0384682	0.07	0.12	0.17	0.39	0.39	0.34	HSD17B1	chr17	protein_coding	hydroxysteroid 17-beta dehydrogenase 1
ENSG00000176485.13	351.199	1.10664	0.336503	3.28864	0.00100672	0.00533991	1.65	2.07	1.7	4.24	3.36	4.42	PLAAT3	chr11	protein_coding	phospholipase A and acyltransferase 3
ENSG00000258920.1	69.984	1.35833	0.420454	3.23063	0.00123519	0.00637428	0.78	0.78	1.17	2.05	2.92	2.29	FOXN3-AS1	chr14	lncRNA	FOXN3 antisense RNA 1
ENSG00000152061.24	377.029	2.21533	0.393993	5.62277	1.87923e-08	2.45101e-07	0.22	0.21	0.19	1.09	1.35	0.56	RABGAP1L	chr1	protein_coding	RAB GTPase activating protein 1 like
ENSG00000163697.17	3466.09	1.52281	0.347639	4.38043	1.18443e-05	9.67599e-05	3.57	3.5	3.31	9.24	14.38	7.28	APBB2	chr4	protein_coding	amyloid beta precursor protein binding family B member 2
ENSG00000112796.10	4.36013	4.66067	1.60616	2.90175	0.00371088	0.0165536	0.01	0	0	0.08	0.04	0.02	ENPP5	chr6	protein_coding	ectonucleotide pyrophosphatase/phosphodiesterase family member 5
ENSG00000003402.20	2235.16	1.76199	0.31086	5.66813	1.44368e-08	1.91159e-07	1.06	1.23	1.1	3.86	4.76	3.31	CFLAR	chr2	protein_coding	CASP8 and FADD like apoptosis regulator
ENSG00000145284.12	194.575	1.62986	0.483761	3.36914	0.000754034	0.0041245	0.67	0.45	0.57	2.53	0.72	2.1	SCD5	chr4	protein_coding	stearoyl-CoA desaturase 5
ENSG00000090020.11	2092.89	1.92119	0.371808	5.16715	2.37687e-07	2.634e-06	2.75	3.46	4.34	9.44	15.11	16.76	SLC9A1	chr1	protein_coding	solute carrier family 9 member A1
ENSG00000269918.1	21.5552	7.97578	1.31658	6.05795	1.37868e-09	2.05251e-08	0	0	0	0.48	0.74	0.44	AF131215.9	chr8	lncRNA	--
ENSG00000136718.10	3025.85	1.0606	0.353409	3.00105	0.0026905	0.0125043	13.45	13.11	17.19	24.94	26.93	41.78	IMP4	chr2	protein_coding	IMP U3 small nucleolar ribonucleoprotein 4
ENSG00000198930.13	398.765	12.1932	1.24486	9.7949	1.18409e-22	6.45656e-21	0	0	0	16	15.32	24.96	CSAG1	chrX	protein_coding	chondrosarcoma associated gene 1
ENSG00000131149.19	2052.77	1.91568	0.356186	5.37831	7.51863e-08	8.9265e-07	2.15	1.31	1.41	5.84	8.36	4.67	GSE1	chr16	protein_coding	Gse1 coiled-coil protein
ENSG00000183691.6	271.474	4.63305	0.62137	7.45618	8.90644e-14	2.17415e-12	0.03	0.31	0.48	5.41	6.6	9.04	NOG	chr17	protein_coding	noggin
ENSG00000164236.12	187.246	10.1408	1.26413	8.02194	1.04091e-15	3.07502e-14	0	0	0	1.27	0.53	1.07	ANKRD33B	chr5	protein_coding	ankyrin repeat domain 33B
ENSG00000187699.10	52.3685	2.09278	0.509799	4.10512	4.04107e-05	0.000295653	0.13	0.06	0.07	0.5	0.25	0.34	C2orf88	chr2	protein_coding	chromosome 2 open reading frame 88
ENSG00000203499.12	14.6451	2.52876	0.808529	3.1276	0.00176239	0.0086679	0.02	0.01	0.04	0.09	0.09	0.2	IQANK1	chr8	protein_coding	IQ motif and ankyrin repeat containing 1
ENSG00000106484.16	531.194	4.37	0.493286	8.85895	8.07742e-19	3.23511e-17	0.42	0.24	0.13	5.42	3.12	7.8	MEST	chr7	protein_coding	mesoderm specific transcript
ENSG00000155816.21	1095.6	6.14488	0.566569	10.8458	2.08892e-27	1.64704e-25	0.01	0.05	0.07	3.07	4.35	1.71	FMN2	chr1	protein_coding	formin 2
ENSG00000233369.7	31.8169	1.79958	0.59452	3.02694	0.00247039	0.0116149	0.13	0.08	0.08	0.58	0.18	0.3	GTF2IP4	chr7	transcribed_processed_pseudogene	general transcription factor IIi pseudogene 4
ENSG00000155307.19	1517.26	2.56664	0.632654	4.05695	4.97187e-05	0.000356265	1.26	2.25	2.78	8.76	27.77	2.83	SAMSN1	chr21	protein_coding	SAM domain, SH3 domain and nuclear localization signals 1
ENSG00000205763.13	135.163	1.5803	0.467218	3.38236	0.000718663	0.00395588	1.39	0.95	1.22	1.91	5.94	3.16	RP9P	chr7	transcribed_unprocessed_pseudogene	RP9 pseudogene
ENSG00000106049.9	3668.75	1.95331	0.39876	4.89846	9.65893e-07	9.69277e-06	16.95	17.98	16.18	41.12	106.52	57.6	HIBADH	chr7	protein_coding	3-hydroxyisobutyrate dehydrogenase
ENSG00000247363.2	6.31896	3.63298	1.24472	2.91872	0.00351474	0.0157808	0.01	0.01	0.01	0.04	0.2	0.07	RP11-637A17.2	chr12	lncRNA	--
ENSG00000270170.2	435.49	1.35565	0.349729	3.87629	0.000106062	0.000713886	7.06	5.71	8.41	15.01	17.64	22.91	NCBP2AS2	chr3	protein_coding	NCBP2 antisense 2 (head to head)
ENSG00000030419.17	540.039	1.89825	0.554479	3.42349	0.000618224	0.00346368	0.64	0.51	0.25	2.72	2.2	0.52	IKZF2	chr2	protein_coding	IKAROS family zinc finger 2
ENSG00000250775.2	34.3043	8.64421	1.31759	6.56061	5.35892e-11	9.57874e-10	0	0	0	1.11	2.07	0.67	RP11-12K22.1	chr4	lncRNA	--
ENSG00000137834.15	254.026	2.08577	0.64332	3.2422	0.00118612	0.00616318	0.43	0.24	0.2	2.41	0.23	1.06	SMAD6	chr15	protein_coding	SMAD family member 6
ENSG00000198848.13	8.43504	5.6497	1.45533	3.88208	0.000103565	0.000699159	0.01	0	0	0.24	0.08	0.12	CES1	chr16	protein_coding	carboxylesterase 1
ENSG00000135966.13	1338.01	1.32689	0.342284	3.87657	0.000105941	0.000713284	3.68	3.09	3.31	8.78	6.21	10.84	TGFBRAP1	chr2	protein_coding	transforming growth factor beta receptor associated protein 1
ENSG00000113758.13	3342.62	1.70125	0.312172	5.44972	5.04499e-08	6.16432e-07	7.89	7.19	8.01	20.27	27.24	29.71	DBN1	chr5	protein_coding	drebrin 1
ENSG00000232654.1	3.0343	5.17159	1.76664	2.92736	0.00341851	0.0153853	0	0	0	0.43	0.18	0.51	FAM136BP	chr6	processed_pseudogene	family with sequence similarity 136 member B, pseudogene
ENSG00000186350.12	2576.14	1.63743	0.356395	4.59441	4.3398e-06	3.85119e-05	2.32	2.51	2.95	7.19	6.48	11.2	RXRA	chr9	protein_coding	retinoid X receptor alpha
ENSG00000173598.14	1999.84	1.44842	0.480618	3.01367	0.00258107	0.0120576	3.89	2.5	1.68	6.33	12.72	3.65	NUDT4	chr12	protein_coding	nudix hydrolase 4
ENSG00000134864.11	110.168	3.79238	0.491223	7.72029	1.16066e-14	3.10088e-13	0.12	0.11	0.09	0.83	2.19	1.51	GGACT	chr13	protein_coding	gamma-glutamylamine cyclotransferase
ENSG00000149809.17	87.6239	1.51378	0.611756	2.47448	0.0133432	0.0481244	0.34	0.16	0.51	0.53	0.52	1.86	TM7SF2	chr11	protein_coding	transmembrane 7 superfamily member 2
ENSG00000261239.6	53.0584	8.31726	1.93846	4.29066	1.78143e-05	0.000140853	0	0	0	0.03	0.33	0.9	ANKRD26P1	chr16	transcribed_unprocessed_pseudogene	ankyrin repeat domain 26 pseudogene 1
ENSG00000166012.17	5758.64	1.12581	0.430726	2.61375	0.00895547	0.0345766	14.04	12.32	7.86	24.23	39.52	13.6	TAF1D	chr11	protein_coding	TATA-box binding protein associated factor, RNA polymerase I subunit D
ENSG00000229953.1	80.0589	9.87401	1.26368	7.81371	5.55279e-15	1.52124e-13	0	0	0	3.65	6.99	5.74	RP11-284F21.7	chr1	lncRNA	--
ENSG00000139636.16	134.646	1.43859	0.41981	3.42676	0.000610818	0.00342392	0.32	0.29	0.39	0.56	1.04	1.19	LMBR1L	chr12	protein_coding	limb development membrane protein 1 like
ENSG00000137872.17	61.3909	3.96391	0.577799	6.86036	6.86854e-12	1.35758e-10	0.02	0.02	0.03	0.57	0.28	0.21	SEMA6D	chr15	protein_coding	semaphorin 6D
ENSG00000142556.19	753.375	1.05995	0.346366	3.06022	0.00221176	0.0105252	2.64	2.45	1.45	4.85	4.71	4.47	ZNF614	chr19	protein_coding	zinc finger protein 614
ENSG00000114054.14	1706.12	1.23188	0.350176	3.51789	0.000434997	0.00253178	3.11	2.71	4.39	6.32	8.96	9.4	PCCB	chr3	protein_coding	propionyl-CoA carboxylase subunit beta
ENSG00000089177.19	641.275	1.10641	0.334113	3.31149	0.000927991	0.00497265	1.67	1.2	1.1	2.59	3.66	2.54	KIF16B	chr20	protein_coding	kinesin family member 16B
ENSG00000152056.17	727.793	2.35399	0.504831	4.66293	3.11734e-06	2.83303e-05	1.68	0.79	0.59	8.91	4.08	2.9	AP1S3	chr2	protein_coding	adaptor related protein complex 1 subunit sigma 3
ENSG00000165271.17	3735.79	1.3	0.438634	2.96375	0.0030391	0.0139017	7.38	7.94	11.67	19.57	12.98	35.49	NOL6	chr9	protein_coding	nucleolar protein 6
ENSG00000074527.13	1954.38	1.16261	0.458997	2.53294	0.0113111	0.0418508	5.27	7.25	8.13	7.86	26.81	13.53	NTN4	chr12	protein_coding	netrin 4
ENSG00000286830.1	8.17575	2.48437	1.00663	2.46799	0.0135873	0.0487733	0.08	0.06	0	0.15	0.4	0.25	RP11-577H5.6	chr7	lncRNA	--
ENSG00000223802.9	36.2928	2.01356	0.513549	3.92087	8.82282e-05	0.000602267	0.1	0.09	0.1	0.45	0.26	0.47	CERS1	chr19	protein_coding	ceramide synthase 1
ENSG00000146576.13	898.422	1.21499	0.395223	3.07418	0.00211083	0.0101285	4.2	4.54	6.15	9.45	8.85	17.17	C7orf26	chr7	protein_coding	chromosome 7 open reading frame 26
ENSG00000254860.6	67.282	1.5764	0.550692	2.86257	0.00420217	0.0183747	0.13	0.18	0.27	0.28	0.53	0.94	TMEM9B-AS1	chr11	lncRNA	TMEM9B antisense RNA 1
ENSG00000250697.2	50.098	2.92574	0.633193	4.62061	3.82606e-06	3.42755e-05	0.03	0.1	0.13	0.83	1.02	0.29	CTD-2066L21.3	chr5	lncRNA	--
ENSG00000248927.1	11.1253	3.45911	0.929588	3.72112	0.000198343	0.00126182	0.05	0.04	0.04	0.73	0.45	0.25	CTD-2334D19.1	chr5	lncRNA	--
ENSG00000159423.17	172.192	1.03726	0.41737	2.48523	0.0129468	0.0469658	0.74	0.6	1	1.7	1.06	2.15	ALDH4A1	chr1	protein_coding	aldehyde dehydrogenase 4 family member A1
ENSG00000251381.8	3000.06	1.86084	0.295609	6.29494	3.0751e-10	4.96692e-09	5.36	5.04	6.46	22.22	20.4	20.51	LINC00958	chr11	lncRNA	long intergenic non-protein coding RNA 958
ENSG00000287625.1	49.5902	2.53126	0.501698	5.04539	4.52599e-07	4.81291e-06	0.27	0.11	0.11	1.03	0.88	0.98	RP11-617F9.2	chr2	lncRNA	--
ENSG00000126522.17	922.036	1.03891	0.349766	2.97031	0.00297499	0.0136443	2.28	2.21	3.03	3.84	5.82	6.24	ASL	chr7	protein_coding	argininosuccinate lyase
ENSG00000143919.15	172.276	2.33236	0.36752	6.34622	2.20673e-10	3.637e-09	0.48	0.29	0.31	1.61	1.94	2.01	CAMKMT	chr2	protein_coding	calmodulin-lysine N-methyltransferase
ENSG00000141759.15	2405.05	1.61901	0.292761	5.53015	3.19965e-08	4.04271e-07	6.42	5.41	5.22	19.86	16.48	17.49	TXNL4A	chr18	protein_coding	thioredoxin like 4A
ENSG00000214185.3	102.215	1.09524	0.4173	2.6246	0.0086752	0.0337073	0.77	0.71	0.57	1.07	2.16	1.29	XPOTP1	chr20	processed_pseudogene	exportin for tRNA pseudogene 1
ENSG00000141376.23	785.456	2.44408	0.403171	6.06214	1.34318e-09	2.00362e-08	0.32	0.41	0.56	1.51	2.87	2.9	BCAS3	chr17	protein_coding	BCAS3 microtubule associated cell migration factor
ENSG00000196511.14	381.051	3.26564	0.373921	8.73351	2.46896e-18	9.46951e-17	0.27	0.19	0.19	1.53	2.11	2.67	TPK1	chr7	protein_coding	thiamin pyrophosphokinase 1
ENSG00000227398.4	118.951	1.69446	0.515875	3.28463	0.00102115	0.00540299	0.23	0.19	0.18	0.29	0.58	1.13	KIF9-AS1	chr3	lncRNA	KIF9 antisense RNA 1
ENSG00000259570.1	7.80399	3.55179	1.09953	3.23026	0.00123676	0.00637943	0.13	0.11	0	0.65	0.89	1.31	RP11-671M22.4	chr15	unprocessed_pseudogene	--
ENSG00000189043.10	5967.14	1.07639	0.285117	3.77527	0.000159835	0.00103488	30.86	23.76	29.02	59.2	63.64	58.34	NDUFA4	chr7	protein_coding	NDUFA4 mitochondrial complex associated
ENSG00000106333.13	764.78	2.69575	0.3487	7.73087	1.06812e-14	2.85702e-13	1.32	1.34	1.94	9.39	8.9	12.27	PCOLCE	chr7	protein_coding	procollagen C-endopeptidase enhancer
ENSG00000117592.9	5838.77	1.7011	0.300932	5.65277	1.57886e-08	2.08084e-07	29.94	28.18	31.21	96.36	87.27	114.79	PRDX6	chr1	protein_coding	peroxiredoxin 6
ENSG00000100228.14	24.3077	6.28745	1.1932	5.26939	1.36879e-07	1.5731e-06	0	0	0.01	0.22	0.13	0.34	RAB36	chr22	protein_coding	RAB36, member RAS oncogene family
ENSG00000138078.16	2901.92	1.44504	0.334157	4.32444	1.52917e-05	0.000122447	6.29	4.79	3.37	13.52	14.3	12.51	PREPL	chr2	protein_coding	prolyl endopeptidase like
ENSG00000162692.12	53.3049	5.86513	1.54047	3.80736	0.000140456	0.000920467	0	0.02	0	0.1	1.12	0.15	VCAM1	chr1	protein_coding	vascular cell adhesion molecule 1
ENSG00000243276.6	2.88324	5.09364	1.83753	2.77201	0.00557113	0.0232987	0	0	0	0.02	0.05	0.12	RP11-384F7.1	chr3	lncRNA	--
ENSG00000101544.9	2112.82	1.22514	0.286647	4.27405	1.91958e-05	0.00015067	6.39	5.42	5.05	13.69	13.8	13.02	ADNP2	chr18	protein_coding	ADNP homeobox 2
ENSG00000058600.16	1736.99	1.38801	0.367154	3.78046	0.00015654	0.001015	2.37	2.1	3.14	5.05	6.25	9.12	POLR3E	chr16	protein_coding	RNA polymerase III subunit E
ENSG00000169116.11	149.303	2.36698	0.660602	3.58307	0.000339578	0.0020372	0.2	0.31	0.2	2.85	0.31	0.69	PARM1	chr4	protein_coding	prostate androgen-regulated mucin-like protein 1
ENSG00000120756.13	857.965	4.24404	0.466191	9.10365	8.73438e-20	3.82302e-18	0.73	0.34	0.18	8.26	9.4	6.27	PLS1	chr3	protein_coding	plastin 1
ENSG00000228824.7	45.3276	5.13657	0.909017	5.65069	1.59806e-08	2.1037e-07	0.01	0	0	0.09	0.31	0.03	MIR4500HG	chr13	lncRNA	MIR4500 host gene
ENSG00000281376.1	31.8099	2.33255	0.542005	4.30356	1.68078e-05	0.000133641	0.16	0.14	0.11	0.63	0.99	0.56	ABALON	chr20	lncRNA	apoptotic BCL2L1-antisense long non-coding RNA
ENSG00000181359.5	75.7256	3.65872	0.571192	6.40541	1.49968e-10	2.52691e-09	0.48	0.32	0.19	7.19	2.43	3.11	HSP90AA6P	chr4	transcribed_processed_pseudogene	heat shock protein 90 alpha family class A member 6, pseudogene
ENSG00000184304.16	317.358	1.5445	0.452969	3.40974	0.00065026	0.00361897	1.04	0.78	0.52	2.53	3.37	1.16	PRKD1	chr14	protein_coding	protein kinase D1
ENSG00000163568.15	21.2181	3.81695	0.814064	4.68875	2.74874e-06	2.51998e-05	0.04	0.03	0.04	0.35	1.04	0.26	AIM2	chr1	protein_coding	absent in melanoma 2
ENSG00000236081.1	230.069	11.3993	1.24193	9.17871	4.36277e-20	1.97056e-18	0	0	0	9.28	12.38	14.29	ELFN1-AS1	chr7	lncRNA	ELFN1 antisense RNA 1
ENSG00000156414.19	35.4346	6.24327	1.05022	5.94475	2.76883e-09	3.98575e-08	0	0.01	0	0.37	0.52	0.11	TDRD9	chr14	protein_coding	tudor domain containing 9
ENSG00000163216.7	61.4239	6.63888	2.1281	3.11963	0.00181076	0.00886537	0.02	0.04	0.02	0	1.06	7.71	SPRR2D	chr1	protein_coding	small proline rich protein 2D
ENSG00000109929.10	1933	2.27583	0.405898	5.6069	2.05979e-08	2.67264e-07	2.31	1.58	1.09	11.22	8.34	5.21	SC5D	chr11	protein_coding	sterol-C5-desaturase
ENSG00000285820.1	34.6066	4.12149	0.827529	4.98049	6.3425e-07	6.56561e-06	0.05	0.02	0.07	0.2	1.72	0.55	RP11-305F14.1	chr9	lncRNA	--
ENSG00000145113.22	2.43147	4.83524	1.85366	2.60849	0.00909434	0.0350052	0	0	0	0.01	0.01	0	MUC4	chr3	protein_coding	mucin 4, cell surface associated
ENSG00000233432.2	10.6531	5.96715	1.46717	4.06711	4.75999e-05	0.000342383	0.02	0	0	0.41	0.57	0.08	MTIF2P1	chr1	processed_pseudogene	mitochondrial translational initiation factor 2 pseudogene 1
ENSG00000054654.19	9233.32	2.67443	0.414922	6.44562	1.15127e-10	1.97214e-09	2.5	1.85	1.49	12.62	19.04	6.82	SYNE2	chr14	protein_coding	spectrin repeat containing nuclear envelope protein 2
ENSG00000286153.1	9.06077	2.647	0.971864	2.72363	0.00645686	0.0262981	0.01	0.03	0.05	0.1	0.37	0.12	AP000331.1	chr21	lncRNA	--
ENSG00000172380.6	18977	1.13	0.430668	2.62384	0.00869459	0.033742	82.73	72.46	35.14	197.97	143.56	87.87	GNG12	chr1	protein_coding	G protein subunit gamma 12
ENSG00000106028.11	4287.96	1.54338	0.289447	5.33218	9.70396e-08	1.13934e-06	12.83	10.23	10.15	35.09	31.08	33.13	SSBP1	chr7	protein_coding	single stranded DNA binding protein 1
ENSG00000141338.14	110.148	9.3721	1.24956	7.50029	6.36774e-14	1.57999e-12	0	0	0	0.63	0.51	0.38	ABCA8	chr17	protein_coding	ATP binding cassette subfamily A member 8
ENSG00000198171.13	1250.97	1.33328	0.377432	3.53252	0.000411619	0.00240767	8.51	8.67	11.93	18.53	21.93	34.85	DDRGK1	chr20	protein_coding	DDRGK domain containing 1
ENSG00000244300.3	209.692	4.96402	0.430803	11.5227	1.01361e-30	9.71334e-29	0.17	0.09	0.09	4.28	3.06	3.47	GATA2-AS1	chr3	lncRNA	GATA2 antisense RNA 1
ENSG00000176946.12	2559.99	1.02602	0.378082	2.71374	0.00665278	0.0269505	12.2	12.87	19.2	24.28	26.4	41.95	THAP4	chr2	protein_coding	THAP domain containing 4
ENSG00000121743.4	52.0253	4.07534	0.545016	7.47747	7.57648e-14	1.85751e-12	0.02	0.03	0.03	0.43	0.45	0.58	GJA3	chr13	protein_coding	gap junction protein alpha 3
ENSG00000110031.13	247.324	1.80414	0.383446	4.70508	2.53764e-06	2.34098e-05	1.07	1.31	0.96	4.82	4.68	2.62	LPXN	chr11	protein_coding	leupaxin
ENSG00000240694.9	61.2452	1.40288	0.433198	3.23844	0.00120185	0.0062292	0.13	0.19	0.13	0.36	0.41	0.46	PNMA2	chr8	protein_coding	PNMA family member 2
ENSG00000258081.4	38.7575	7.85397	1.29059	6.08558	1.16071e-09	1.74639e-08	0	0	0	0.3	0.57	0.27	RP11-384J4.2	chr14	lncRNA	--
ENSG00000151067.23	64.2701	2.57722	0.557199	4.62532	3.74019e-06	3.35328e-05	0.02	0.02	0.02	0.06	0.07	0.19	CACNA1C	chr12	protein_coding	calcium voltage-gated channel subunit alpha1 C
ENSG00000247199.5	23.295	3.64824	0.746651	4.88614	1.02832e-06	1.02601e-05	0.01	0	0	0.08	0.11	0.04	RP11-373N22.3	chr5	lncRNA	--
ENSG00000229970.3	47.6861	9.12208	1.28485	7.0997	1.25024e-12	2.67806e-11	0	0	0	1.15	1.97	0.89	AC007128.1	chr7	lncRNA	--
ENSG00000143409.16	130.333	1.65703	0.411362	4.02815	5.62182e-05	0.000399172	0.53	0.3	0.42	0.94	1.35	1.7	MINDY1	chr1	protein_coding	MINDY lysine 48 deubiquitinase 1
ENSG00000173145.11	4039.41	1.34437	0.394547	3.40737	0.000655933	0.00364606	16.55	13.41	8.63	30.85	47.82	22.46	NOC3L	chr10	protein_coding	NOC3 like DNA replication regulator
ENSG00000265590.10	1347.21	1.01638	0.40885	2.48594	0.0129209	0.046902	0.95	1.06	1.44	1.61	1.99	3.58	CFAP298-TCP10L	chr21	protein_coding	CFAP298-TCP10L readthrough
ENSG00000137869.15	27.1695	2.0391	0.628129	3.24631	0.00116912	0.00608185	0.02	0.04	0.04	0.12	0.07	0.2	CYP19A1	chr15	protein_coding	cytochrome P450 family 19 subfamily A member 1
ENSG00000248103.1	15.2346	7.47746	1.35069	5.53603	3.09404e-08	3.92022e-07	0	0	0	1.02	1.82	1.47	CTC-338M12.9	chr5	lncRNA	--
ENSG00000003147.19	124.097	2.04092	0.541547	3.76868	0.000164116	0.00105956	0.22	0.2	0.33	0.38	1.06	1.7	ICA1	chr7	protein_coding	islet cell autoantigen 1
ENSG00000073910.23	103.056	1.42356	0.440125	3.23443	0.00121884	0.00631212	0.08	0.06	0.08	0.13	0.3	0.19	FRY	chr13	protein_coding	FRY microtubule binding protein
ENSG00000067182.8	5457.96	1.41882	0.332237	4.2705	1.95034e-05	0.000152872	20.14	15.79	19.98	37.12	55.45	60.75	TNFRSF1A	chr12	protein_coding	TNF receptor superfamily member 1A
ENSG00000069869.17	7729.78	1.46501	0.429287	3.41265	0.000643355	0.00358407	12.12	13.61	8.39	37.29	45.04	15.65	NEDD4	chr15	protein_coding	NEDD4 E3 ubiquitin protein ligase
ENSG00000140284.11	176.496	4.89999	0.428794	11.4274	3.0521e-30	2.88979e-28	0.11	0.09	0.11	2.61	3.9	2.98	SLC27A2	chr15	protein_coding	solute carrier family 27 member 2
ENSG00000224334.1	34.9957	4.59605	0.695659	6.60675	3.92852e-11	7.12327e-10	0.09	0.04	0.06	1.28	1.15	2	AP000357.4	chr22	processed_pseudogene	--
ENSG00000111846.19	1154.95	4.04877	0.499386	8.10748	5.16795e-16	1.59326e-14	0.66	0.3	0.13	5	7.81	5.51	GCNT2	chr6	protein_coding	glucosaminyl (N-acetyl) transferase 2 (I blood group)
ENSG00000279145.2	24.2532	3.36241	0.65493	5.134	2.83651e-07	3.10986e-06	0.02	0.02	0.02	0.19	0.16	0.28	RP11-547D13.1	chr15	lncRNA	--
ENSG00000135338.14	266.29	1.73296	0.689616	2.51294	0.011973	0.0439617	0.89	0.39	0.29	0.9	4.11	0.39	LCA5	chr6	protein_coding	lebercilin LCA5
ENSG00000197808.12	145.655	1.07484	0.380049	2.82815	0.00468178	0.0201058	0.61	0.52	0.35	0.86	1.24	1.1	ZNF461	chr19	protein_coding	zinc finger protein 461
ENSG00000119950.21	1607.32	1.51945	0.337646	4.50013	6.79118e-06	5.79916e-05	3.97	3.62	3.01	7.48	12.34	11.42	MXI1	chr10	protein_coding	MAX interactor 1, dimerization protein
ENSG00000278615.5	944.039	1.00664	0.397743	2.53087	0.0113781	0.0420297	14.83	15.7	23.01	29.68	27.76	52.88	C11orf98	chr11	protein_coding	chromosome 11 open reading frame 98
ENSG00000112218.9	274.062	1.15169	0.368438	3.12588	0.00177273	0.00870931	0.88	0.73	0.54	1.52	1.33	2.03	GPR63	chr6	protein_coding	G protein-coupled receptor 63
ENSG00000105559.12	385.98	3.54744	0.422981	8.38675	4.99756e-17	1.65336e-15	0.33	0.41	0.44	2.74	4.94	6.61	PLEKHA4	chr19	protein_coding	pleckstrin homology domain containing A4
ENSG00000250132.6	116.837	1.21172	0.403114	3.0059	0.00264799	0.0123371	0.65	0.39	0.42	0.84	1.22	1.38	RP11-359B12.2	chr12	lncRNA	--
ENSG00000163794.6	29.5938	1.5628	0.576998	2.7085	0.00675883	0.0273166	0.64	0.24	0.56	0.99	1.4	1.9	UCN	chr2	protein_coding	urocortin
ENSG00000287382.1	13.6768	3.31767	0.906932	3.65812	0.000254069	0.00157195	0.07	0.02	0.09	1.06	0.5	0.24	RP11-345F18.2	chr4	lncRNA	--
ENSG00000260196.1	461.367	2.44978	0.388264	6.30957	2.79815e-10	4.53902e-09	0.94	1.14	1.62	7.6	4.96	8.3	RP1-239B22.5	chr11	lncRNA	--
ENSG00000259129.6	84.5231	9.9514	1.2675	7.85118	4.12155e-15	1.13878e-13	0	0	0	0.87	1.86	1.31	LINC00648	chr14	lncRNA	long intergenic non-protein coding RNA 648
ENSG00000229980.5	4.95177	3.88206	1.47511	2.63172	0.0084955	0.0331342	0.01	0.01	0	0.03	0.14	0.04	TOB1-AS1	chr17	lncRNA	TOB1 antisense RNA 1
ENSG00000144810.16	12476.7	2.80988	0.287046	9.78895	1.25594e-22	6.83188e-21	8.59	7.98	8.32	52.77	66.24	60.77	COL8A1	chr3	protein_coding	collagen type VIII alpha 1 chain
ENSG00000233016.7	1525.56	1.55951	0.337573	4.61977	3.84166e-06	3.44016e-05	4.56	3.26	4.11	9.38	15.93	10.85	SNHG7	chr9	lncRNA	small nucleolar RNA host gene 7
ENSG00000157450.16	1192.12	1.38722	0.317489	4.36937	1.24608e-05	0.000101248	2.72	2.37	1.84	5.35	6.73	6.53	RNF111	chr15	protein_coding	ring finger protein 111
ENSG00000109906.15	1644.95	2.09023	0.561836	3.72036	0.000198941	0.00126445	2.08	0.39	0.45	3.13	5.32	4.03	ZBTB16	chr11	protein_coding	zinc finger and BTB domain containing 16
ENSG00000145216.16	2191.91	1.71107	0.330123	5.18312	2.182e-07	2.42995e-06	4.58	4.38	4.71	11.27	19.61	15.3	FIP1L1	chr4	protein_coding	factor interacting with PAPOLA and CPSF1
ENSG00000178038.17	96.4014	3.5226	0.471604	7.4694	8.05635e-14	1.97089e-12	0.03	0.03	0.06	0.36	0.56	0.6	ALS2CL	chr3	protein_coding	ALS2 C-terminal like
ENSG00000132170.24	903.014	2.12815	0.360295	5.90667	3.49087e-09	4.97449e-08	0.76	0.56	0.8	2.13	3.92	3.46	PPARG	chr3	protein_coding	peroxisome proliferator activated receptor gamma
ENSG00000011347.10	498.931	3.89916	0.740453	5.26592	1.39491e-07	1.59906e-06	0.15	0.2	0.27	0.58	0.98	7.83	SYT7	chr11	protein_coding	synaptotagmin 7
ENSG00000135679.26	3396.74	1.16078	0.430486	2.69644	0.00700843	0.0281644	7.34	7.57	4.08	16.26	20.19	7.62	MDM2	chr12	protein_coding	MDM2 proto-oncogene
ENSG00000162139.10	863.255	1.52835	0.308984	4.94636	7.56143e-07	7.73192e-06	1.93	1.3	1.43	4.47	4.45	4.83	NEU3	chr11	protein_coding	neuraminidase 3
ENSG00000174928.16	198.182	1.68394	0.442937	3.80175	0.000143675	0.000940205	1.58	1.28	0.59	2.94	5.12	3.34	C3orf33	chr3	protein_coding	chromosome 3 open reading frame 33
ENSG00000168874.13	789.14	4.53226	0.47723	9.497	2.16019e-21	1.08629e-19	0.32	0.12	0.1	5.78	2.87	3.93	ATOH8	chr2	protein_coding	atonal bHLH transcription factor 8
ENSG00000126953.8	674.544	1.11668	0.321228	3.47627	0.000508432	0.00290611	4.03	3.68	2.69	8.38	7.2	7.6	TIMM8A	chrX	protein_coding	translocase of inner mitochondrial membrane 8A
ENSG00000154874.15	26.9124	8.29604	1.30828	6.3412	2.27976e-10	3.74374e-09	0	0	0	0.14	0.19	0.09	CCDC144B	chr17	transcribed_unprocessed_pseudogene	coiled-coil domain containing 144B (pseudogene)
ENSG00000233828.5	127.584	4.5378	0.485126	9.35384	8.45201e-21	4.05213e-19	0.06	0.03	0.04	0.65	1.06	1.3	MIR4280HG	chr5	lncRNA	MIR4280 host gene
ENSG00000160179.19	561.393	3.4132	0.69022	4.94509	7.61103e-07	7.77913e-06	0.42	0.27	0.49	0.58	9.65	2.9	ABCG1	chr21	protein_coding	ATP binding cassette subfamily G member 1
ENSG00000123191.16	109.644	1.29857	0.497912	2.60804	0.00910629	0.0350393	0.1	0.05	0.11	0.14	0.15	0.35	ATP7B	chr13	protein_coding	ATPase copper transporting beta
ENSG00000128923.11	681.865	1.31936	0.410112	3.21707	0.00129505	0.00664982	1.19	1.23	0.68	3.12	3.32	1.57	MINDY2	chr15	protein_coding	MINDY lysine 48 deubiquitinase 2
ENSG00000150394.14	43.2752	8.01618	1.33854	5.98874	2.11477e-09	3.09341e-08	0	0	0	0.21	0.24	0.05	CDH8	chr16	protein_coding	cadherin 8
ENSG00000161551.15	223.686	1.28039	0.371844	3.44334	0.000574571	0.0032432	0.31	0.25	0.28	0.46	0.8	0.82	ZNF577	chr19	protein_coding	zinc finger protein 577
ENSG00000128298.18	140.673	2.43328	0.4399	5.53144	3.17611e-08	4.01521e-07	0.18	0.19	0.2	0.82	0.73	1.58	BAIAP2L2	chr22	protein_coding	BAR/IMD domain containing adaptor protein 2 like 2
ENSG00000151623.15	269.897	6.76016	0.586697	11.5224	1.01731e-30	9.71334e-29	0.03	0.02	0.01	2.43	2.84	1.04	NR3C2	chr4	protein_coding	nuclear receptor subfamily 3 group C member 2
ENSG00000244128.7	112.809	7.92665	1.03767	7.63888	2.19122e-14	5.6929e-13	0	0	0	0.25	0.77	0.13	LINC01322	chr3	lncRNA	long intergenic non-protein coding RNA 1322
ENSG00000198133.9	16.2117	5.69817	1.20324	4.73568	2.18326e-06	2.03481e-05	0	0	0	0.11	0.1	0.18	TMEM229B	chr14	protein_coding	transmembrane protein 229B
ENSG00000182899.17	14461.7	1.65547	0.321303	5.15238	2.57199e-07	2.83358e-06	54.21	52.66	73.62	178.17	181.64	225.19	RPL35A	chr3	protein_coding	ribosomal protein L35a
ENSG00000277972.2	1122.84	1.08923	0.351622	3.09774	0.00195005	0.00945119	4.85	5.04	7.39	11.01	11.3	15.5	CISD3	chr17	protein_coding	CDGSH iron sulfur domain 3
ENSG00000164654.16	5109.97	2.49888	0.439476	5.68604	1.30019e-08	1.73071e-07	6.01	6.36	4.8	47.72	38.61	14.48	MIOS	chr7	protein_coding	meiosis regulator for oocyte development
ENSG00000164978.18	345.867	1.02481	0.34192	2.99723	0.00272446	0.0126388	5.35	4.24	6.41	9.14	13.16	11.2	NUDT2	chr9	protein_coding	nudix hydrolase 2
ENSG00000181804.15	63.5544	1.44815	0.526378	2.75115	0.00593861	0.0245641	0.27	0.22	0.14	0.49	1	0.32	SLC9A9	chr3	protein_coding	solute carrier family 9 member A9
ENSG00000230479.1	36.6805	3.38638	0.671339	5.04422	4.55367e-07	4.84007e-06	0.14	0.23	0.16	3.52	0.9	1.38	AP000695.6	chr21	lncRNA	--
ENSG00000132470.14	3170.61	3.50131	0.671165	5.21677	1.82069e-07	2.06002e-06	1.15	1.58	2.96	3.89	15.73	46.21	ITGB4	chr17	protein_coding	integrin subunit beta 4
ENSG00000250569.1	9.94067	3.57814	1.03197	3.46731	0.000525705	0.00299426	0	0.07	0.05	0.57	0.73	0.23	NTAN1P2	chr8	processed_pseudogene	N-terminal asparagine amidase pseudogene 2
ENSG00000081177.18	843.071	1.11781	0.315774	3.53991	0.000400267	0.00235203	2.48	1.76	2.17	4.32	4.41	5.5	EXD2	chr14	protein_coding	exonuclease 3'-5' domain containing 2
ENSG00000133657.16	9131.85	1.56435	0.327072	4.78289	1.72792e-06	1.64705e-05	7.93	10.68	7.42	30.61	26.16	23.04	ATP13A3	chr3	protein_coding	ATPase 13A3
ENSG00000161267.12	459.209	2.5978	0.460042	5.64687	1.63395e-08	2.14345e-07	0.3	0.21	0.32	2.51	0.78	1.85	BDH1	chr3	protein_coding	3-hydroxybutyrate dehydrogenase 1
ENSG00000128059.8	2021.18	1.77768	0.381431	4.66055	3.15368e-06	2.8626e-05	5.12	4.74	2.78	18.59	10.6	15.25	PPAT	chr4	protein_coding	phosphoribosyl pyrophosphate amidotransferase
ENSG00000165689.17	2832.05	1.09004	0.352212	3.09484	0.00196916	0.00953975	15.53	11.83	16.12	21.19	39.28	34.65	ENTR1	chr9	protein_coding	endosome associated trafficking regulator 1
ENSG00000163840.10	2004.16	1.0557	0.36937	2.85811	0.00426166	0.0185909	8.14	4.89	4.09	10.06	15.61	10.75	DTX3L	chr3	protein_coding	deltex E3 ubiquitin ligase 3L
ENSG00000137831.15	1814.92	1.29307	0.488041	2.64951	0.00806091	0.0317456	3.76	1.96	1.56	6.07	9.6	2.66	UACA	chr15	protein_coding	uveal autoantigen with coiled-coil domains and ankyrin repeats
ENSG00000115568.16	1945.73	1.1961	0.39996	2.99055	0.00278478	0.0128773	2.34	2.32	3.02	5.12	3.93	8.96	ZNF142	chr2	protein_coding	zinc finger protein 142
ENSG00000088538.13	53.3673	2.00067	0.473779	4.22279	2.41299e-05	0.000185916	0.05	0.04	0.09	0.22	0.23	0.28	DOCK3	chr3	protein_coding	dedicator of cytokinesis 3
ENSG00000206075.14	2653.66	1.71337	0.371778	4.60859	4.05408e-06	3.6175e-05	6.5	11.63	6.52	31.31	28.7	24.26	SERPINB5	chr18	protein_coding	serpin family B member 5
ENSG00000071994.11	2941.45	1.23822	0.29073	4.259	2.05341e-05	0.000160285	7.96	5.9	6.56	15.4	17.19	16.79	PDCD2	chr6	protein_coding	programmed cell death 2
ENSG00000181588.17	1106.99	1.07253	0.343292	3.12425	0.00178261	0.00875025	5.08	6	6.08	13.11	9.17	14.88	MEX3D	chr19	protein_coding	mex-3 RNA binding family member D
ENSG00000154114.13	2398.96	1.5295	0.368454	4.15115	3.30814e-05	0.000246981	5.08	4.82	3.33	13.96	17.04	8.51	TBCEL	chr11	protein_coding	tubulin folding cofactor E like
ENSG00000188153.14	1878.03	2.49362	0.32328	7.7135	1.22417e-14	3.2552e-13	1.28	1.33	0.97	7.54	7.85	5.47	COL4A5	chrX	protein_coding	collagen type IV alpha 5 chain
ENSG00000073849.16	984.889	9.46341	0.707891	13.3685	9.24435e-41	1.56112e-38	0.01	0.01	0	1.77	7.59	4.37	ST6GAL1	chr3	protein_coding	ST6 beta-galactoside alpha-2,6-sialyltransferase 1
ENSG00000231007.5	282.983	5.7966	0.514224	11.2725	1.79338e-29	1.62981e-27	0.29	0.07	0.16	13.54	8.85	6.38	CDC20P1	chr9	processed_pseudogene	cell division cycle 20 pseudogene 1
ENSG00000260916.8	4884.97	2.13452	0.497053	4.29434	1.75213e-05	0.000138875	5.46	6.46	3.53	8.36	34.6	27.21	CCPG1	chr15	protein_coding	cell cycle progression 1
ENSG00000005844.19	5.3779	4.99393	1.8301	2.72878	0.00635692	0.0259893	0	0	0	0	0.01	0.07	ITGAL	chr16	protein_coding	integrin subunit alpha L
ENSG00000132423.12	541.901	1.15264	0.335988	3.43061	0.000602233	0.0033843	6.99	4.92	5.63	14.97	15.37	9.78	COQ3	chr6	protein_coding	coenzyme Q3, methyltransferase
ENSG00000175772.11	18.2799	3.77511	0.780959	4.83394	1.33855e-06	1.30392e-05	0.04	0.01	0.01	0.26	0.31	0.29	LINC01106	chr2	lncRNA	long intergenic non-protein coding RNA 1106
ENSG00000123453.18	23.7965	3.86171	0.770093	5.01461	5.31419e-07	5.58179e-06	0.01	0.02	0.01	0.3	0.28	0.1	SARDH	chr9	protein_coding	sarcosine dehydrogenase
ENSG00000239920.2	98.6597	3.18311	0.484217	6.57372	4.90726e-11	8.80621e-10	0.14	0.06	0.08	0.73	0.63	1.24	CTD-2643I7.5	chr11	protein_coding	--
ENSG00000215424.10	216.267	1.53932	0.373522	4.1211	3.77074e-05	0.000278123	0.39	0.21	0.24	0.66	0.94	0.89	MCM3AP-AS1	chr21	lncRNA	MCM3AP antisense RNA 1
ENSG00000187288.12	32.1106	5.68395	0.881627	6.44711	1.14e-10	1.95433e-09	0.01	0.02	0.01	0.93	0.61	0.94	CIDEC	chr3	protein_coding	cell death inducing DFFA like effector c
ENSG00000286106.1	22.3944	2.33905	0.745871	3.136	0.00171271	0.00847145	0.02	0.15	0.32	0.94	1.17	0.52	NOTCH2NLR	chr1	protein_coding	notch 2 N-terminal like R (pseudogene)
ENSG00000143942.5	639.759	1.15807	0.429611	2.69563	0.0070255	0.028223	11.7	6.59	4.7	18.57	23.1	10.9	CHAC2	chr2	protein_coding	ChaC glutathione specific gamma-glutamylcyclotransferase 2
ENSG00000197498.13	3615.07	1.01301	0.295572	3.4273	0.000609619	0.0034197	15.81	16.42	13.63	35.26	31.79	28.47	RPF2	chr6	protein_coding	ribosome production factor 2 homolog
ENSG00000249413.2	7.96573	6.53348	1.4565	4.48574	7.26624e-06	6.14453e-05	0	0	0	0.44	0.81	0.39	RP11-25H12.1	chr4	lncRNA	--
ENSG00000180263.14	252.828	1.25945	0.502349	2.50711	0.0121722	0.0445702	0.63	0.25	0.25	0.95	1.38	0.44	FGD6	chr12	protein_coding	FYVE, RhoGEF and PH domain containing 6
ENSG00000256615.1	10.7776	5.98975	1.41754	4.22546	2.38456e-05	0.000184039	0	0.04	0	1.14	1.33	0.4	RP11-59N23.3	chr12	lncRNA	--
ENSG00000126500.4	54.3647	2.30458	0.840693	2.74129	0.00611988	0.0251794	0.06	0.06	0.21	0.04	0.72	0.91	FLRT1	chr11	protein_coding	fibronectin leucine rich transmembrane protein 1
ENSG00000018189.13	634.112	1.09108	0.362484	3.01001	0.00261239	0.0121913	1.21	1.04	0.99	1.9	3.43	1.81	RUFY3	chr4	protein_coding	RUN and FYVE domain containing 3
ENSG00000116106.12	307.578	1.41481	0.369067	3.83347	0.000126347	0.000839926	0.65	0.62	0.4	1.39	1.29	1.89	EPHA4	chr2	protein_coding	EPH receptor A4
ENSG00000133687.16	7974.25	1.68993	0.343647	4.91764	8.75931e-07	8.84491e-06	8.07	6.02	5.32	21.83	27.39	15.28	TMTC1	chr12	protein_coding	transmembrane O-mannosyltransferase targeting cadherins 1
ENSG00000129354.12	76.6122	5.43591	0.777933	6.98763	2.79564e-12	5.75638e-11	0.12	0.01	0	2.81	1.01	1.42	AP1M2	chr19	protein_coding	adaptor related protein complex 1 subunit mu 2
ENSG00000261587.2	14.0097	1.73443	0.698145	2.48434	0.0129793	0.0470534	0.09	0.06	0.07	0.19	0.21	0.34	TMEM249	chr8	protein_coding	transmembrane protein 249
ENSG00000165804.16	247.863	1.10641	0.317818	3.48127	0.000499037	0.00286181	0.67	0.5	0.6	1.27	1.34	1.33	ZNF219	chr14	protein_coding	zinc finger protein 219
ENSG00000185049.16	914.582	1.32338	0.361105	3.66481	0.00024752	0.00153539	2.27	2.18	3.31	4.87	7.12	7.98	NELFA	chr4	protein_coding	negative elongation factor complex member A
ENSG00000051620.11	1219.2	1.37165	0.334384	4.10202	4.09564e-05	0.000298968	1.82	1.44	1.69	3.37	5.81	4.01	HEBP2	chr6	protein_coding	heme binding protein 2
ENSG00000235660.2	2.9106	5.09589	1.75562	2.90262	0.00370057	0.0165201	0	0	0	0.06	0.08	0.09	LINC00345	chr13	lncRNA	long intergenic non-protein coding RNA 345
ENSG00000122779.18	1252.18	1.0296	0.35463	2.90331	0.0036924	0.0164966	2.97	2.18	1.55	5.65	4.35	4.01	TRIM24	chr7	protein_coding	tripartite motif containing 24
ENSG00000163811.12	8105.75	1.04435	0.338981	3.08086	0.00206405	0.0099462	32.53	36.41	27.8	66.16	90.03	50.76	WDR43	chr2	protein_coding	WD repeat domain 43
ENSG00000248713.2	4.39461	4.69538	1.66544	2.8193	0.00481279	0.0205954	0	0	0	0.04	0	0.02	C4orf54	chr4	protein_coding	chromosome 4 open reading frame 54
ENSG00000213513.3	23.6337	1.55861	0.579648	2.68889	0.00716899	0.0287128	0.18	0.19	0.21	0.86	0.45	0.47	IMPDH1P5	chr10	processed_pseudogene	inosine monophosphate dehydrogenase 1 pseudogene 5
ENSG00000142197.12	395.839	1.16834	0.319809	3.65326	0.000258936	0.00159833	0.73	0.57	0.74	1.37	1.56	1.75	DOP1B	chr21	protein_coding	DOP1 leucine zipper like protein B
ENSG00000101194.18	1016.1	3.7192	0.510346	7.28761	3.15511e-13	7.17559e-12	0.4	0.57	0.99	7.07	4.61	14.82	SLC17A9	chr20	protein_coding	solute carrier family 17 member 9
ENSG00000288602.1	154.593	2.73226	0.415755	6.5718	4.97109e-11	8.91369e-10	0.34	0.39	0.28	2.69	1.51	2.77	C8orf44-SGK3	chr8	protein_coding	C8orf44-SGK3 readthrough
ENSG00000246596.7	20.0532	1.81517	0.609863	2.97636	0.00291692	0.0134079	0.09	0.12	0.08	0.27	0.36	0.45	RP11-1277A3.2	chr5	transcribed_unprocessed_pseudogene	--
ENSG00000113209.9	5.67845	6.05043	1.59146	3.80181	0.00014364	0.000940205	0	0	0	0.13	0.1	0.02	PCDHB5	chr5	protein_coding	protocadherin beta 5
ENSG00000283196.2	58.9823	5.55143	0.662225	8.38299	5.15995e-17	1.69716e-15	0.01	0.03	0.04	1.19	1.29	1.23	LSP1P5	chr2	transcribed_unprocessed_pseudogene	LSP1 pseudogene 5
ENSG00000165621.9	18.3828	7.7556	2.31868	3.34483	0.00082334	0.00447439	0	0	0	0.59	0.01	0.45	OXGR1	chr13	protein_coding	oxoglutarate receptor 1
ENSG00000177294.7	16.208	5.6643	1.4605	3.87833	0.000105174	0.000708538	0	0	0.02	0.02	0.72	0.12	FBXO39	chr17	protein_coding	F-box protein 39
ENSG00000109452.12	730.762	1.66138	0.512452	3.24202	0.00118686	0.00616564	0.97	0.61	0.3	2.42	2.85	0.85	INPP4B	chr4	protein_coding	inositol polyphosphate-4-phosphatase type II B
ENSG00000254682.1	87.6355	2.37429	0.515663	4.60433	4.13791e-06	3.68649e-05	0.79	0.83	1.51	3.99	3.72	8.87	RP11-660L16.2	chr11	lncRNA	--
ENSG00000138798.13	12.8624	4.72205	1.10711	4.26519	1.9973e-05	0.000156174	0.01	0	0	0.11	0.08	0.06	EGF	chr4	protein_coding	epidermal growth factor
ENSG00000153832.12	152.093	1.72816	0.418708	4.12736	3.66946e-05	0.000271537	0.63	0.38	0.34	1.04	2.07	1.48	FBXO36	chr2	protein_coding	F-box protein 36
ENSG00000184194.6	42.0703	8.94948	1.27337	7.02817	2.09254e-12	4.36022e-11	0	0	0	0.55	0.39	0.39	GPR173	chrX	protein_coding	G protein-coupled receptor 173
ENSG00000008517.19	4012.18	2.88519	0.380824	7.57617	3.55909e-14	9.09015e-13	5.59	7.87	8.81	45.63	46.43	77.58	IL32	chr16	protein_coding	interleukin 32
ENSG00000261167.1	114.217	3.31574	0.4367	7.59272	3.13269e-14	8.02828e-13	0.16	0.19	0.1	2	1.35	1.28	RP11-517B11.7	chr3	lncRNA	--
ENSG00000176692.8	1867.42	1.27511	0.393384	3.24139	0.00118949	0.00617645	6.82	9.96	11.33	14.8	29.69	26.09	FOXC2	chr16	protein_coding	forkhead box C2
ENSG00000171557.17	4.33583	5.65952	1.6885	3.3518	0.000802882	0.00436951	0	0	0	0.01	0.1	0.08	FGG	chr4	protein_coding	fibrinogen gamma chain
ENSG00000100154.14	1526.75	2.62915	0.326068	8.06318	7.4333e-16	2.24277e-14	1.07	0.7	0.77	4.48	5.45	6.14	TTC28	chr22	protein_coding	tetratricopeptide repeat domain 28
ENSG00000261600.1	14.5214	1.98637	0.714126	2.78154	0.00541014	0.0227178	0.44	0.28	0.13	1.39	0.87	1.13	RP11-575H3.1	chr2	lncRNA	--
ENSG00000103343.13	211.468	1.1569	0.393955	2.93663	0.00331802	0.0149838	1.42	0.85	1.16	2.18	2.04	3.55	ZNF174	chr16	protein_coding	zinc finger protein 174
ENSG00000112306.8	26611.8	1.29127	0.342467	3.7705	0.000162921	0.00105245	570.3	529.14	716.01	1196.82	1404.43	1960.02	RPS12	chr6	protein_coding	ribosomal protein S12
ENSG00000229891.2	21.42	3.28898	0.675293	4.87045	1.11342e-06	1.10217e-05	0.08	0.09	0.05	0.92	0.58	0.77	LINC01315	chr22	lncRNA	long intergenic non-protein coding RNA 1315
ENSG00000063180.9	100.48	2.1091	0.593426	3.55412	0.000379252	0.00224427	0.45	0.31	0.71	0.83	1.56	4.02	CA11	chr19	protein_coding	carbonic anhydrase 11
ENSG00000157554.19	409.777	10.3683	1.12052	9.25319	2.17892e-20	1.00832e-18	0.01	0	0	4.42	1.69	2.25	ERG	chr21	protein_coding	ETS transcription factor ERG
ENSG00000120306.11	569.103	1.55318	0.418633	3.71012	0.000207162	0.00130837	2.83	3.56	5.26	7.73	11.16	16.35	CYSTM1	chr5	protein_coding	cysteine rich transmembrane module containing 1
ENSG00000231806.3	47.5687	1.6574	0.477241	3.47287	0.000514921	0.00294098	0.11	0.08	0.1	0.21	0.35	0.39	PCAT7	chr9	lncRNA	prostate cancer associated transcript 7
ENSG00000268902.3	11.3506	7.06299	1.39644	5.05787	4.23962e-07	4.53824e-06	0	0	0	0.37	0.5	0.74	CSAG2	chrX	protein_coding	CSAG family member 2
ENSG00000145494.12	2183.09	1.01053	0.337692	2.99246	0.00276741	0.0128143	36.38	36.93	49.23	91.8	65.37	96.7	NDUFS6	chr5	protein_coding	NADH:ubiquinone oxidoreductase subunit S6
ENSG00000142798.20	2677.6	5.50507	0.48422	11.3689	5.97016e-30	5.55962e-28	0.08	0.2	0.19	10.54	4.15	7.63	HSPG2	chr1	protein_coding	heparan sulfate proteoglycan 2
ENSG00000285602.1	7.1234	3.07082	1.1511	2.66772	0.00763675	0.0303232	0.01	0.02	0.01	0.02	0.08	0.16	RP11-478H11.3-001	chrX	protein_coding	--
ENSG00000144847.13	5.91039	5.08287	1.67451	3.03543	0.00240192	0.0113464	0	0	0	0.02	0.16	0.01	IGSF11	chr3	protein_coding	immunoglobulin superfamily member 11
ENSG00000138678.11	647.165	2.73614	0.385817	7.09182	1.32363e-12	2.82305e-11	1.51	1.24	0.77	6.18	7.58	10.21	GPAT3	chr4	protein_coding	glycerol-3-phosphate acyltransferase 3
ENSG00000111341.10	49.5913	3.85269	0.583377	6.60412	3.99873e-11	7.24478e-10	0.03	0.07	0.06	1.18	0.74	0.57	MGP	chr12	protein_coding	matrix Gla protein
ENSG00000225264.3	31.3896	1.51709	0.552803	2.74436	0.00606292	0.0249905	0.64	0.28	0.47	0.86	1.77	1.44	ZNRF2P2	chr7	transcribed_processed_pseudogene	zinc and ring finger 2 pseudogene 2
ENSG00000061938.21	605.842	1.78793	0.337077	5.30422	1.13155e-07	1.3165e-06	0.54	0.44	0.69	1.65	2.12	2.17	TNK2	chr3	protein_coding	tyrosine kinase non receptor 2
ENSG00000235111.1	17.7554	7.70186	1.32394	5.81739	5.9775e-09	8.30865e-08	0	0	0	0.29	0.34	0.3	RP1-29C18.8	chr22	lncRNA	--
ENSG00000228695.10	127.911	9.59032	1.24329	7.71368	1.22238e-14	3.25426e-13	0	0.01	0	2.35	1.69	2.14	CES1P1	chr16	transcribed_unprocessed_pseudogene	carboxylesterase 1 pseudogene 1
ENSG00000156042.18	11.6054	2.13457	0.828447	2.57659	0.00997801	0.0376949	0.01	0.01	0.02	0.03	0.06	0.1	CFAP70	chr10	protein_coding	cilia and flagella associated protein 70
ENSG00000253106.1	43.0264	1.732	0.58655	2.95286	0.00314843	0.0143352	0.21	0.29	0.13	0.94	0.96	0.3	RP11-158K1.3	chr8	lncRNA	--
ENSG00000118473.23	38.9089	4.4654	0.709804	6.29103	3.15374e-10	5.08667e-09	0.01	0	0	0.08	0.04	0.1	SGIP1	chr1	protein_coding	SH3GL interacting endocytic adaptor 1
ENSG00000086730.17	120.072	3.89201	0.574587	6.77359	1.25628e-11	2.42563e-10	0.05	0.06	0.14	0.59	1.98	1.28	LAT2	chr7	protein_coding	linker for activation of T cells family member 2
ENSG00000286010.1	414.299	5.52465	0.443741	12.4502	1.39544e-35	1.8148e-33	0.1	0.09	0.1	3.63	7.01	3.1	RP11-1136L8.3	chr8	lncRNA	--
ENSG00000121060.19	6054.49	1.48778	0.346488	4.29389	1.75569e-05	0.00013906	7.02	5.61	6.68	14.47	26.26	15.17	TRIM25	chr17	protein_coding	tripartite motif containing 25
ENSG00000164659.15	512.375	6.64018	0.518418	12.8086	1.46852e-37	2.06404e-35	0.03	0.03	0.03	2.09	5.61	2.11	ELAPOR2	chr7	protein_coding	endosome-lysosome associated apoptosis and autophagy regulator family member 2
ENSG00000215018.10	191.212	6.57014	0.54805	11.9882	4.09667e-33	4.52212e-31	0.01	0.03	0.01	1.41	1.55	1.45	COL28A1	chr7	protein_coding	collagen type XXVIII alpha 1 chain
ENSG00000129048.7	22.494	8.04461	2.41244	3.33464	0.000854088	0.00462261	0	0	0	1	0.3	0.02	ACKR4	chr3	protein_coding	atypical chemokine receptor 4
ENSG00000167106.12	742.781	1.89396	0.457147	4.143	3.4279e-05	0.000255165	1.04	1.13	1.42	2.62	3.34	7.71	FAM102A	chr9	protein_coding	family with sequence similarity 102 member A
ENSG00000065833.9	3759.6	1.08072	0.326955	3.30542	0.000948345	0.00507331	22.21	18.3	14.02	32.31	45	41.14	ME1	chr6	protein_coding	malic enzyme 1
ENSG00000134853.12	503.522	3.37212	0.511808	6.58864	4.43875e-11	7.99718e-10	0.4	0.2	0.11	1.67	4.08	1.76	PDGFRA	chr4	protein_coding	platelet derived growth factor receptor alpha
ENSG00000145247.12	970.355	2.42348	0.409552	5.91738	3.27105e-09	4.69079e-08	3.23	2.13	3.92	12.86	13.04	24.77	OCIAD2	chr4	protein_coding	OCIA domain containing 2
ENSG00000133398.4	818.06	1.40291	0.350462	4.00304	6.25325e-05	0.000439319	5.94	5.64	6.51	14.67	22.87	12.03	MED10	chr5	protein_coding	mediator complex subunit 10
ENSG00000155893.13	987.518	2.37382	0.483044	4.91429	8.91041e-07	8.98546e-06	0.81	0.49	0.51	5.81	1.85	1.95	PXYLP1	chr3	protein_coding	2-phosphoxylose phosphatase 1
ENSG00000188211.9	3183.75	2.63592	0.351481	7.49946	6.4083e-14	1.58832e-12	3.13	3.21	4.07	21.6	16.42	28.39	NCR3LG1	chr11	protein_coding	natural killer cell cytotoxicity receptor 3 ligand 1
ENSG00000188002.10	55.6845	3.62083	0.504007	7.18408	6.76588e-13	1.49371e-11	0.08	0.04	0.06	0.66	0.82	0.89	RP11-43F13.1	chr5	transcribed_unprocessed_pseudogene	--
ENSG00000244239.1	5.97076	3.58508	1.24935	2.86957	0.00411037	0.0180323	0.06	0.05	0.05	0.3	0.54	1.14	AC007009.1	chr7	lncRNA	--
ENSG00000185513.17	20.0089	1.76178	0.651882	2.70261	0.00687978	0.0277361	0.02	0.01	0.01	0.05	0.08	0.03	L3MBTL1	chr20	protein_coding	L3MBTL histone methyl-lysine binding protein 1
ENSG00000154493.20	204.069	5.3484	0.511597	10.4543	1.3998e-25	9.74651e-24	0.02	0.06	0.05	2.6	1.15	1.69	C10orf90	chr10	protein_coding	chromosome 10 open reading frame 90
ENSG00000189221.10	1850.06	1.66943	0.360598	4.62963	3.66323e-06	3.28558e-05	3.42	3.34	5.25	11.66	17.4	10.52	MAOA	chrX	protein_coding	monoamine oxidase A
ENSG00000109180.15	3640.64	1.64286	0.311841	5.26826	1.3772e-07	1.58035e-06	10.56	9.46	8.17	26.25	37.47	27.08	OCIAD1	chr4	protein_coding	OCIA domain containing 1
ENSG00000256632.3	65.1504	1.34602	0.497265	2.70684	0.00679266	0.0274296	1.45	1.1	2.35	3.44	3.05	6.18	RP13-672B3.2	chr12	lncRNA	--
ENSG00000125826.21	2742.63	2.68792	0.509815	5.27235	1.34689e-07	1.55029e-06	2.71	2.84	5.08	8.95	23.54	37.79	RBCK1	chr20	protein_coding	RANBP2-type and C3HC4-type zinc finger containing 1
ENSG00000165259.14	164.535	1.9409	0.507177	3.82687	0.000129782	0.000859302	0.37	0.22	0.12	0.82	1.47	0.51	HDX	chrX	protein_coding	highly divergent homeobox
ENSG00000155096.15	7678.97	1.09375	0.385004	2.84089	0.00449883	0.0194208	21.58	23.08	15.34	43.68	62.1	27.16	AZIN1	chr8	protein_coding	antizyme inhibitor 1
ENSG00000227674.3	29.1812	8.41392	1.31622	6.39251	1.63188e-10	2.72329e-09	0	0	0	0.3	0.78	0.54	LINC00355	chr13	lncRNA	long intergenic non-protein coding RNA 355
ENSG00000156398.13	212.376	1.19847	0.371451	3.22646	0.00125331	0.00645451	0.34	0.31	0.55	1.05	0.89	0.91	SFXN2	chr10	protein_coding	sideroflexin 2
ENSG00000186283.14	1077.35	2.65858	0.327289	8.12302	4.54714e-16	1.40955e-14	2.03	2.21	2.61	14.37	12.68	17.49	TOR3A	chr1	protein_coding	torsin family 3 member A
ENSG00000139679.16	37.7286	4.55264	0.822359	5.53607	3.09328e-08	3.92022e-07	0.01	0.02	0.03	0.47	0.74	0.1	LPAR6	chr13	protein_coding	lysophosphatidic acid receptor 6
ENSG00000055609.21	3921.44	1.17122	0.292872	3.99909	6.35875e-05	0.000445349	1.36	1.07	0.98	2.71	2.7	2.48	KMT2C	chr7	protein_coding	lysine methyltransferase 2C
ENSG00000253392.3	7.57315	2.37948	0.942023	2.52592	0.0115395	0.0425566	0.03	0.03	0.01	0.12	0.1	0.14	AC006277.2	chr19	lncRNA	--
ENSG00000006740.17	87.4673	1.65385	0.390372	4.2366	2.26928e-05	0.000175861	0.12	0.11	0.11	0.32	0.33	0.44	ARHGAP44	chr17	protein_coding	Rho GTPase activating protein 44
ENSG00000253377.2	2484.62	13.8699	1.25978	11.0098	3.42886e-28	2.86316e-26	0	0.01	0	84.03	80.76	32.76	RP11-566H8.3	chr8	lncRNA	--
ENSG00000149403.13	13.961	6.37965	1.35269	4.71627	2.40204e-06	2.22314e-05	0	0	0	0.07	0.1	0.12	GRIK4	chr11	protein_coding	glutamate ionotropic receptor kainate type subunit 4
ENSG00000137266.15	580.451	1.62168	0.420925	3.85266	0.000116842	0.000780178	0.99	0.71	0.71	1.34	2.61	3.62	SLC22A23	chr6	protein_coding	solute carrier family 22 member 23
ENSG00000143416.21	53.2721	9.28433	1.27437	7.28541	3.20692e-13	7.28608e-12	0	0	0	0.87	1	0.51	SELENBP1	chr1	protein_coding	selenium binding protein 1
ENSG00000143543.15	1749.88	1.08498	0.377923	2.8709	0.00409308	0.0179726	17.57	14.96	24.37	33.96	33.09	56.55	JTB	chr1	protein_coding	jumping translocation breakpoint
ENSG00000058866.15	138.561	6.18648	0.715761	8.64322	5.465e-18	2.00109e-16	0.02	0	0.01	0.62	0.24	1.04	DGKG	chr3	protein_coding	diacylglycerol kinase gamma
ENSG00000213399.3	28.4639	1.41216	0.524284	2.69351	0.00707045	0.0283935	0.58	0.42	0.47	1.12	1.79	1.15	RPS2P17	chr2	processed_pseudogene	ribosomal protein S2 pseudogene 17
ENSG00000162654.9	8.31616	5.60846	1.56485	3.58402	0.000338342	0.00203032	0	0	0	0.11	0.09	0.01	GBP4	chr1	protein_coding	guanylate binding protein 4
ENSG00000267316.5	3.94532	4.50564	1.60634	2.80491	0.00503299	0.0213842	0	0.03	0	0.25	0.44	0.28	RP11-879F14.3	chr18	lncRNA	--
ENSG00000110328.6	685.619	2.91837	0.344824	8.46336	2.59788e-17	8.93425e-16	1.06	0.89	1.37	10.09	7.01	8.72	GALNT18	chr11	protein_coding	polypeptide N-acetylgalactosaminyltransferase 18
ENSG00000249790.3	9.8016	6.84643	1.40495	4.87309	1.09864e-06	1.08897e-05	0	0	0	0.18	0.24	0.25	RP11-20D14.6	chr12	lncRNA	--
ENSG00000083123.15	493.958	1.27269	0.325701	3.90753	9.32427e-05	0.00063344	2.06	1.75	1.54	4.83	5.05	3.45	BCKDHB	chr6	protein_coding	branched chain keto acid dehydrogenase E1 subunit beta
ENSG00000180815.15	5.6451	4.10271	1.40124	2.92793	0.00341229	0.0153635	0	0	0	0.02	0.05	0.07	MAP3K15	chrX	protein_coding	mitogen-activated protein kinase kinase kinase 15
ENSG00000112977.16	1902.07	10.779	0.639718	16.8495	1.05735e-63	5.09079e-61	0.03	0.01	0.01	28.07	31.28	29.25	DAP	chr5	protein_coding	death associated protein
ENSG00000235904.3	11.7729	2.434	0.833339	2.92078	0.00349154	0.0156859	0.01	0.02	0.01	0.1	0.12	0.04	RBMS3-AS3	chr3	lncRNA	RBMS3 antisense RNA 3
ENSG00000112992.18	4194.31	1.15942	0.290999	3.98427	6.76883e-05	0.000470863	6.27	5.26	4.73	12.84	11.89	12.57	NNT	chr5	protein_coding	nicotinamide nucleotide transhydrogenase
ENSG00000173210.20	7983.59	2.76852	0.388048	7.13449	9.71498e-13	2.10373e-11	5.05	10.11	5.84	40.64	53.53	54.91	ABLIM3	chr5	protein_coding	actin binding LIM protein family member 3
ENSG00000137672.13	5.13422	5.90056	1.55894	3.78499	0.000153713	0.000998383	0	0	0	0.04	0.07	0.04	TRPC6	chr11	protein_coding	transient receptor potential cation channel subfamily C member 6
ENSG00000136167.15	1846.28	1.92916	0.420064	4.59253	4.37895e-06	3.88289e-05	2.99	3.3	5.04	12.28	9.93	22.08	LCP1	chr13	protein_coding	lymphocyte cytosolic protein 1
ENSG00000151892.16	6.81161	4.41384	1.45493	3.0337	0.00241571	0.0114028	0	0	0	0.07	0.01	0.02	GFRA1	chr10	protein_coding	GDNF family receptor alpha 1
ENSG00000138604.10	1274.7	1.24619	0.432535	2.88114	0.00396238	0.0174955	4.81	2.44	1.44	7.17	7.72	6.09	GLCE	chr15	protein_coding	glucuronic acid epimerase
ENSG00000176978.14	1948.63	1.737	0.457224	3.79901	0.000145276	0.000949856	5.94	6.6	11.32	17.3	20.54	43.72	DPP7	chr9	protein_coding	dipeptidyl peptidase 7
ENSG00000214226.9	94.635	1.28263	0.434876	2.94941	0.0031838	0.0144613	0.63	0.45	0.63	0.89	1.48	1.88	C17orf67	chr17	protein_coding	chromosome 17 open reading frame 67
ENSG00000180900.20	2349.14	1.00219	0.336773	2.97587	0.00292163	0.0134225	5.82	4.79	7.26	11.09	10.61	15.01	SCRIB	chr8	protein_coding	scribble planar cell polarity protein
ENSG00000268533.1	87.1814	2.04619	0.464208	4.40792	1.04368e-05	8.58504e-05	1.33	1.44	2.11	4.14	9.65	7.13	AC004076.7	chr19	protein_coding	--
ENSG00000267764.1	9.58574	2.37832	0.93281	2.54963	0.0107836	0.0402015	0.06	0.02	0.19	0.66	0.26	0.48	RP11-484L8.1	chr18	lncRNA	--
ENSG00000138642.15	265.88	1.18465	0.422349	2.80491	0.00503302	0.0213842	0.98	0.74	0.4	2.04	1.8	1.13	HERC6	chr4	protein_coding	HECT and RLD domain containing E3 ubiquitin protein ligase family member 6
ENSG00000197576.14	27.2182	8.31208	1.30361	6.37619	1.81551e-10	3.01639e-09	0	0	0	0.7	1.13	0.61	HOXA4	chr7	protein_coding	homeobox A4
ENSG00000116574.6	448.281	2.89029	0.58144	4.97091	6.66381e-07	6.86369e-06	1.44	0.37	0.27	4.34	8.05	3.15	RHOU	chr1	protein_coding	ras homolog family member U
ENSG00000185345.23	13.412	5.44013	1.34151	4.05523	5.00844e-05	0.000358545	0	0	0	0.01	0.04	0.11	PRKN	chr6	protein_coding	parkin RBR E3 ubiquitin protein ligase
ENSG00000105996.7	11.5337	2.13431	0.813324	2.62418	0.00868586	0.0337354	0.07	0.06	0.01	0.24	0.16	0.22	HOXA2	chr7	protein_coding	homeobox A2
ENSG00000285407.1	6.38256	6.22352	1.50946	4.123	3.73975e-05	0.000276197	0	0	0	0.16	0.12	0.07	RP11-520E6.1	chr1	lncRNA	--
ENSG00000161217.12	2439.91	1.14627	0.317242	3.61324	0.000302399	0.00183951	4.69	5.25	4.35	10.66	9.18	12.72	PCYT1A	chr3	protein_coding	phosphate cytidylyltransferase 1A, choline
ENSG00000152492.15	4011.07	1.53292	0.322435	4.7542	1.99233e-06	1.87539e-05	6.41	6.07	4.4	17.21	19.6	13.6	CCDC50	chr3	protein_coding	coiled-coil domain containing 50
ENSG00000214106.9	149.893	1.07112	0.416814	2.56977	0.0101766	0.03833	0.38	0.21	0.23	0.38	0.67	0.72	PAXIP1-AS2	chr7	lncRNA	PAXIP1 antisense RNA 2
ENSG00000124275.15	1933.21	1.83665	0.323227	5.68224	1.32944e-08	1.76652e-07	3.41	3.24	3.13	9.73	11.21	14.94	MTRR	chr5	protein_coding	5-methyltetrahydrofolate-homocysteine methyltransferase reductase
ENSG00000037474.15	5695.35	1.77215	0.335134	5.28789	1.23738e-07	1.43299e-06	11.76	11.54	11.89	43.02	29.78	50.56	NSUN2	chr5	protein_coding	NOP2/Sun RNA methyltransferase 2
ENSG00000152413.15	955.454	1.08969	0.305654	3.56512	0.000363693	0.00216238	2.19	2.57	2.78	5.55	5.93	5.12	HOMER1	chr5	protein_coding	homer scaffold protein 1
ENSG00000114982.19	2905.52	1.40658	0.397316	3.54022	0.000399797	0.00234987	4.35	4.1	4.81	6.76	17.9	11.68	KANSL3	chr2	protein_coding	KAT8 regulatory NSL complex subunit 3
ENSG00000259511.3	3.58911	4.36108	1.68064	2.5949	0.00946188	0.0361128	0.02	0	0	0.2	0.14	0.05	UBE2Q2L	chr15	transcribed_unprocessed_pseudogene	ubiquitin conjugating enzyme E2 Q2 like
ENSG00000113327.17	74.0175	8.79303	1.29983	6.76476	1.33527e-11	2.56704e-10	0	0	0	0.17	0.26	0.07	GABRG2	chr5	protein_coding	gamma-aminobutyric acid type A receptor subunit gamma2
ENSG00000109265.15	313.476	5.12998	0.429001	11.958	5.89934e-33	6.41808e-31	0.09	0.04	0.03	1.8	1.79	1.84	CRACD	chr4	protein_coding	capping protein inhibiting regulator of actin dynamics
ENSG00000137571.11	410.961	1.49488	0.323395	4.62246	3.79221e-06	3.39858e-05	0.66	0.56	0.42	1.57	1.62	1.55	SLCO5A1	chr8	protein_coding	solute carrier organic anion transporter family member 5A1
ENSG00000126970.16	174.644	2.87779	0.402328	7.15284	8.50004e-13	1.85663e-11	0.3	0.13	0.19	1.53	1.72	1.35	ZC4H2	chrX	protein_coding	zinc finger C4H2-type containing
ENSG00000060069.18	756.142	1.0856	0.297101	3.65398	0.000258202	0.00159467	2.18	1.89	1.81	4.12	4.11	4.6	CTDP1	chr18	protein_coding	CTD phosphatase subunit 1
ENSG00000228956.9	19.4809	5.9603	1.23545	4.82441	1.4042e-06	1.36317e-05	0	0	0	0.05	0.1	0.03	SATB1-AS1	chr3	lncRNA	SATB1 antisense RNA 1
ENSG00000235513.2	12.9407	2.54889	1.03697	2.45803	0.0139703	0.0499341	0.02	0.01	0.03	0.02	0.33	0.03	L3MBTL2-AS1	chr22	lncRNA	L3MBTL2 antisense RNA 1
ENSG00000176749.9	472.338	3.38056	0.395149	8.55514	1.17727e-17	4.16257e-16	0.5	0.6	0.47	5.41	3.74	7.65	CDK5R1	chr17	protein_coding	cyclin dependent kinase 5 regulatory subunit 1
ENSG00000165209.19	551.105	1.62619	0.373352	4.35565	1.32672e-05	0.000107185	1.23	0.58	0.72	2.8	2.23	2.89	STRBP	chr9	protein_coding	spermatid perinuclear RNA binding protein
ENSG00000179967.11	109.032	1.5279	0.404748	3.77493	0.00016005	0.00103598	2.99	2.67	3.84	7.63	8.19	12.21	PPP1R14BP3	chr4	processed_pseudogene	protein phosphatase 1 regulatory inhibitor subunit 14B pseudogene 3
ENSG00000118961.15	823.873	1.10648	0.349435	3.16647	0.001543	0.00775408	3.95	2.35	2.64	7.66	7.21	4.85	LDAH	chr2	protein_coding	lipid droplet associated hydrolase
ENSG00000154229.12	4311.87	2.3993	0.332102	7.22459	5.02623e-13	1.1239e-11	3.83	3.16	2.28	19.78	15.85	14.64	PRKCA	chr17	protein_coding	protein kinase C alpha
ENSG00000184675.11	1168.36	1.19713	0.39378	3.04009	0.00236508	0.0111989	2.18	2.1	2.07	4.3	3.18	7.39	AMER1	chrX	protein_coding	APC membrane recruitment protein 1
ENSG00000159685.11	217.339	2.44979	0.383302	6.39128	1.64508e-10	2.7433e-09	0.58	0.45	0.81	2.71	3.92	3.68	CHCHD6	chr3	protein_coding	coiled-coil-helix-coiled-coil-helix domain containing 6
ENSG00000235105.1	29.178	5.95444	0.975171	6.10605	1.02126e-09	1.5531e-08	0.04	0.02	0	1.27	1.1	1.17	RP11-329A14.1	chr1	processed_pseudogene	--
ENSG00000071626.17	7354.15	1.09323	0.34574	3.162	0.0015669	0.00785674	11.6	11.54	15.16	20.64	28.28	35.11	DAZAP1	chr19	protein_coding	DAZ associated protein 1
ENSG00000249803.6	22.7096	8.0613	1.30467	6.17882	6.45822e-10	1.00235e-08	0	0	0	0.33	0.31	0.38	RP11-114H21.2	chr5	lncRNA	--
ENSG00000164379.7	616.819	2.85023	0.445573	6.39678	1.58692e-10	2.662e-09	0.73	2.08	1.36	7.87	11.69	11.93	FOXQ1	chr6	protein_coding	forkhead box Q1
ENSG00000139116.19	2877.4	2.14953	0.390591	5.50326	3.72824e-08	4.66112e-07	2.8	2.75	2.32	10.41	18.43	7.37	KIF21A	chr12	protein_coding	kinesin family member 21A
ENSG00000164542.13	166.75	2.71106	0.40694	6.66206	2.70025e-11	4.98401e-10	0.22	0.15	0.12	1.01	0.88	1.39	KIAA0895	chr7	protein_coding	KIAA0895
ENSG00000119900.9	7563.2	1.69469	0.386898	4.3802	1.18569e-05	9.68276e-05	10.13	10.69	8.38	28.84	49.16	20.19	OGFRL1	chr6	protein_coding	opioid growth factor receptor like 1
ENSG00000165757.9	661.703	4.66438	0.415155	11.2353	2.7368e-29	2.45758e-27	0.21	0.09	0.1	4.08	2.57	3.62	JCAD	chr10	protein_coding	junctional cadherin 5 associated
ENSG00000150753.12	12426.4	1.01838	0.332775	3.06027	0.00221139	0.0105252	38.59	34.22	36.82	99.98	57.51	70.75	CCT5	chr5	protein_coding	chaperonin containing TCP1 subunit 5
ENSG00000095203.15	1236.84	2.29203	0.378117	6.06168	1.34706e-09	2.00807e-08	1.71	1.32	0.94	8.07	7.61	4.35	EPB41L4B	chr9	protein_coding	erythrocyte membrane protein band 4.1 like 4B
ENSG00000116133.13	4713.67	1.67606	0.468302	3.57901	0.000344892	0.00206579	8.01	5.32	13.91	36.55	15.48	36.92	DHCR24	chr1	protein_coding	24-dehydrocholesterol reductase
ENSG00000163285.8	528.196	10.7437	1.60932	6.67595	2.45628e-11	4.55973e-10	0	0	0	0.71	9.91	1.66	GABRG1	chr4	protein_coding	gamma-aminobutyric acid type A receptor subunit gamma1
ENSG00000240230.6	742.868	1.4912	0.483875	3.08179	0.00205763	0.00992374	1.61	1.37	1.39	2.59	7.99	2.18	COX19	chr7	protein_coding	cytochrome c oxidase assembly factor COX19
ENSG00000160216.21	4615.49	1.51318	0.358301	4.22322	2.40841e-05	0.000185627	4.31	4.71	5.57	13.58	10.31	18.85	AGPAT3	chr21	protein_coding	1-acylglycerol-3-phosphate O-acyltransferase 3
ENSG00000103187.8	10286.2	1.44989	0.323416	4.48305	7.35851e-06	6.21791e-05	18.27	18.87	24.03	52.65	50.57	68.71	COTL1	chr16	protein_coding	coactosin like F-actin binding protein 1
ENSG00000086232.13	7454.57	1.07976	0.320955	3.3642	0.000767668	0.00419198	21.64	19.58	24.34	44.11	39.79	58.26	EIF2AK1	chr7	protein_coding	eukaryotic translation initiation factor 2 alpha kinase 1
ENSG00000278291.1	87.3944	2.77273	0.435177	6.37151	1.87179e-10	3.10306e-09	0.12	0.16	0.1	0.95	0.7	1.02	RP11-172H24.4	chr13	lncRNA	--
ENSG00000109133.13	6598.43	1.34032	0.410998	3.26114	0.00110966	0.00582207	13.72	13.22	6.29	33.14	35.12	18.72	TMEM33	chr4	protein_coding	transmembrane protein 33
ENSG00000075340.23	1274.08	2.70359	0.343834	7.86306	3.74876e-15	1.04215e-13	0.88	0.55	0.59	4.56	3.58	5.3	ADD2	chr2	protein_coding	adducin 2
ENSG00000157353.17	150.223	1.21179	0.416855	2.90698	0.00364938	0.0163362	0.29	0.25	0.41	0.52	0.73	1	FCSK	chr16	protein_coding	fucose kinase
ENSG00000275832.5	1512.49	3.35437	0.439882	7.62559	2.42914e-14	6.28937e-13	0.43	0.87	1.18	6.96	7.82	11.52	ARHGAP23	chr17	protein_coding	Rho GTPase activating protein 23
ENSG00000172318.5	118.503	2.78489	0.562641	4.94967	7.43384e-07	7.6049e-06	0.27	0.11	0.07	0.81	1.79	0.57	B3GALT1	chr2	protein_coding	beta-1,3-galactosyltransferase 1
ENSG00000243742.5	203.281	2.49752	0.749154	3.33379	0.000856717	0.00463131	0.2	0.41	0.56	0.34	1.09	5.29	RPLP0P2	chr11	transcribed_processed_pseudogene	ribosomal protein lateral stalk subunit P0 pseudogene 2
ENSG00000288061.1	16.7964	1.74019	0.626428	2.77795	0.00547031	0.0229506	0.28	0.26	0.26	0.84	1.11	0.82	RP11-762B21.7	chr11	lncRNA	--
ENSG00000126603.9	982.383	1.51262	0.429949	3.51813	0.000434597	0.00253025	1.73	2.81	3.62	4.9	8.65	10.57	GLIS2	chr16	protein_coding	GLIS family zinc finger 2
ENSG00000143333.7	107.978	4.69334	0.579464	8.09946	5.52055e-16	1.69045e-14	0.06	0.07	0.12	0.95	3.35	2.41	RGS16	chr1	protein_coding	regulator of G protein signaling 16
ENSG00000001461.17	2604.01	1.55688	0.316386	4.92083	8.61772e-07	8.7214e-06	3.52	2.81	4.25	11.37	11.7	9.02	NIPAL3	chr1	protein_coding	NIPA like domain containing 3
ENSG00000224790.3	40.9136	1.50593	0.487086	3.09172	0.00198999	0.00963652	0.09	0.12	0.15	0.3	0.47	0.29	AP000704.5	chr21	lncRNA	--
ENSG00000274070.2	113.569	2.66036	0.573449	4.63923	3.49714e-06	3.15035e-05	0.17	0.05	0.08	0.65	0.26	0.92	CASTOR2	chr7	protein_coding	cytosolic arginine sensor for mTORC1 subunit 2
ENSG00000239830.1	2.77496	5.03913	1.80167	2.79693	0.00515907	0.02185	0	0	0	0.26	0.1	0.19	RPS4XP22	chr19	processed_pseudogene	ribosomal protein S4X pseudogene 22
ENSG00000168661.15	117.297	2.21619	0.465675	4.7591	1.9446e-06	1.83505e-05	0.47	0.27	0.42	2.22	0.95	2.24	ZNF30	chr19	protein_coding	zinc finger protein 30
ENSG00000180938.6	16.0307	7.54219	1.41233	5.34024	9.28233e-08	1.09287e-06	0	0	0	0.26	0.43	0.08	ZNF572	chr8	protein_coding	zinc finger protein 572
ENSG00000197142.11	268.328	1.99063	0.356797	5.57918	2.41658e-08	3.10533e-07	0.61	0.83	0.51	2.78	2.49	2.76	ACSL5	chr10	protein_coding	acyl-CoA synthetase long chain family member 5
ENSG00000160007.19	6720.45	1.14065	0.306968	3.71587	0.000202505	0.00128253	11.08	8.31	7.8	20.4	23.77	17.45	ARHGAP35	chr19	protein_coding	Rho GTPase activating protein 35
ENSG00000288520.1	114.593	1.37853	0.378402	3.64302	0.000269461	0.00165742	0.77	0.46	0.56	1.82	1.58	1.35	RP3-402L9.3	chr6	protein_coding	--
ENSG00000015676.18	1910.03	1.07855	0.323005	3.33912	0.000840443	0.00455639	3.01	2.66	3.66	6.08	6.09	8.06	NUDCD3	chr7	protein_coding	NudC domain containing 3
ENSG00000059122.17	1767.71	2.10114	0.498664	4.21354	2.51395e-05	0.000192972	1.71	1.54	2.71	3.17	13.42	9.82	FLYWCH1	chr16	protein_coding	FLYWCH-type zinc finger 1
ENSG00000287839.1	20.4981	2.5043	0.639164	3.91808	8.92561e-05	0.000608733	0.08	0.13	0.15	0.52	0.79	0.83	RP11-29H23.8	chr1	lncRNA	--
ENSG00000231365.6	728.446	1.99613	0.388918	5.13252	2.85881e-07	3.13279e-06	0.72	0.54	0.66	1.49	3.23	3.14	WARS2-AS1	chr1	lncRNA	WARS2 antisense RNA 1
ENSG00000005020.13	1865.27	1.24479	0.385045	3.23284	0.00122567	0.00634104	6.31	5.78	3.45	8.77	16.83	12.38	SKAP2	chr7	protein_coding	src kinase associated phosphoprotein 2
ENSG00000166173.11	1188.68	1.74209	0.506029	3.44267	0.000575994	0.00324718	2.37	2	3.05	3.17	15.34	7.18	LARP6	chr15	protein_coding	La ribonucleoprotein 6, translational regulator
ENSG00000125630.16	4092.21	1.43169	0.306778	4.66686	3.05835e-06	2.78276e-05	6.48	5.98	6.04	16.66	14.42	20.14	POLR1B	chr2	protein_coding	RNA polymerase I subunit B
ENSG00000182307.14	3019.77	1.42309	0.309228	4.60206	4.18337e-06	3.72406e-05	9.18	9.04	10.08	21.43	26.52	30.16	C8orf33	chr8	protein_coding	chromosome 8 open reading frame 33
ENSG00000283413.1	3.39298	5.31311	1.84335	2.88232	0.00394764	0.0174373	0	0	0	0.3	0.13	0.02	CTB-76P12.1	chr5	lncRNA	--
ENSG00000115129.14	627.103	1.63779	0.30824	5.31337	1.07618e-07	1.25724e-06	3.99	2.96	3.01	9.98	10.36	11.41	TP53I3	chr2	protein_coding	tumor protein p53 inducible protein 3
ENSG00000169957.10	1930.05	1.12004	0.431249	2.59721	0.00939846	0.0359374	11.05	10.35	17.16	14.65	33.85	37.7	ZNF768	chr16	protein_coding	zinc finger protein 768
ENSG00000214944.10	1393.19	1.31943	0.418219	3.15488	0.00160567	0.00801028	0.94	1.38	1.48	2.28	5.21	2.44	ARHGEF28	chr5	protein_coding	Rho guanine nucleotide exchange factor 28
ENSG00000188215.10	1340.73	2.25056	0.427796	5.26082	1.43415e-07	1.6411e-06	1.96	1.88	1.79	5.7	15.69	6.4	DCUN1D3	chr16	protein_coding	defective in cullin neddylation 1 domain containing 3
ENSG00000180611.7	391.951	1.16526	0.44539	2.61626	0.00888978	0.0343699	1.58	2.46	1.85	7.27	2.69	3.73	MB21D2	chr3	protein_coding	Mab-21 domain containing 2
ENSG00000111249.14	69.2428	9.67165	1.28712	7.51416	5.72781e-14	1.42905e-12	0	0	0	0.54	0.25	0.64	CUX2	chr12	protein_coding	cut like homeobox 2
ENSG00000229212.8	4.55931	4.71504	1.57943	2.98528	0.00283316	0.0130653	0	0	0.01	0.04	0.12	0.07	RP11-561C5.4	chr15	transcribed_unprocessed_pseudogene	--
ENSG00000126822.18	413.149	2.69535	0.487907	5.5243	3.30796e-08	4.1656e-07	0.34	0.19	0.16	1.72	0.67	2.16	PLEKHG3	chr14	protein_coding	pleckstrin homology and RhoGEF domain containing G3
ENSG00000239828.7	15.0918	4.20968	1.00719	4.17965	2.91964e-05	0.000220891	0.01	0.01	0.01	0.13	0.33	0.05	RP11-446H18.5	chr3	lncRNA	--
ENSG00000233639.7	120.492	4.96576	0.521135	9.52874	1.592e-21	8.05936e-20	0.03	0.01	0.02	0.7	0.86	0.4	PANTR1	chr2	lncRNA	POU3F3 adjacent non-coding transcript 1
ENSG00000285708.1	85.6919	2.1885	0.38984	5.61383	1.97891e-08	2.57509e-07	0.23	0.21	0.25	1.24	1.02	1.02	RP11-79P21.2	chr3	protein_coding	--
ENSG00000164403.15	384.787	1.47003	0.355403	4.13623	3.53052e-05	0.000262286	1.21	1.06	1.41	2.93	2.98	4.51	SHROOM1	chr5	protein_coding	shroom family member 1
ENSG00000261821.2	5.36885	4.97539	1.51519	3.28368	0.0010246	0.00541848	0	0	0	0.07	0.05	0.04	CTD-2311M21.3	chr15	lncRNA	--
ENSG00000259366.1	42.3181	2.64041	0.509031	5.18714	2.13553e-07	2.38437e-06	0.51	0.64	0.42	2.66	4.45	3.15	CTD-2647L4.4	chr8	lncRNA	--
ENSG00000067715.14	136.407	5.94948	0.756762	7.86176	3.78774e-15	1.05169e-13	0.03	0.02	0.01	0.5	2.43	0.37	SYT1	chr12	protein_coding	synaptotagmin 1
ENSG00000198825.15	927.863	1.03505	0.330718	3.12971	0.00174978	0.00861938	2.78	1.72	1.66	4.23	4.78	3.91	INPP5F	chr10	protein_coding	inositol polyphosphate-5-phosphatase F
ENSG00000164879.7	8.66606	3.66063	1.23629	2.96099	0.00306656	0.0140188	0.03	0	0.01	0.02	0.32	0.2	CA3	chr8	protein_coding	carbonic anhydrase 3
ENSG00000157601.15	29.5908	2.94768	0.570282	5.16881	2.35583e-07	2.61196e-06	0.01	0.01	0.01	0.07	0.09	0.07	MX1	chr21	protein_coding	MX dynamin like GTPase 1
ENSG00000099949.21	256.997	1.19567	0.347279	3.44296	0.000575376	0.00324531	0.39	0.39	0.57	1.1	1.16	0.94	LZTR1	chr22	protein_coding	leucine zipper like transcription regulator 1
ENSG00000272977.1	26.2111	5.80652	1.0055	5.77477	7.70575e-09	1.05745e-07	0.01	0.01	0.01	0.45	0.2	0.41	CTA-390C10.10	chr22	lncRNA	--
ENSG00000179083.7	180.334	10.0827	1.24592	8.09262	5.83969e-16	1.78095e-14	0	0.01	0	2.53	3.68	2.08	FAM133A	chrX	protein_coding	family with sequence similarity 133 member A
ENSG00000229589.1	60.1522	1.1536	0.446228	2.58523	0.00973147	0.0369734	0.39	0.35	0.38	0.56	0.88	1.1	ACVR2B-AS1	chr3	lncRNA	ACVR2B antisense RNA 1
ENSG00000168140.5	379.307	1.25	0.490596	2.54792	0.0108368	0.0403732	1.29	2.7	1.93	4.06	2.6	7.88	VASN	chr16	protein_coding	vasorin
ENSG00000114686.9	8399.06	1.92141	0.306364	6.27168	3.57177e-10	5.72013e-09	37.58	31.42	28.38	125.95	150.43	103.68	MRPL3	chr3	protein_coding	mitochondrial ribosomal protein L3
ENSG00000228981.3	51.9643	1.67411	0.49603	3.37501	0.000738125	0.00404628	1.09	0.74	0.39	2.41	3	1.89	RP11-364L4.1	chr4	processed_pseudogene	--
ENSG00000036672.16	360.859	3.47548	0.690217	5.03534	4.77002e-07	5.04396e-06	0.29	0.22	0.49	2.69	0.58	7.87	USP2	chr11	protein_coding	ubiquitin specific peptidase 2
ENSG00000223764.2	30.8013	2.90937	0.655887	4.43577	9.1742e-06	7.62406e-05	0.02	0.08	0.02	0.47	0.23	0.31	LINC02593	chr1	lncRNA	long intergenic non-protein coding RNA 2593
ENSG00000189164.15	159.559	1.08984	0.343527	3.1725	0.00151134	0.00761356	0.46	0.4	0.34	0.89	0.79	0.93	ZNF527	chr19	protein_coding	zinc finger protein 527
ENSG00000251026.2	10.318	6.90274	1.45139	4.75593	1.97531e-06	1.86014e-05	0	0	0	0.19	0.37	0.08	LINC02163	chr5	lncRNA	long intergenic non-protein coding RNA 2163
ENSG00000125454.12	481.075	1.65319	0.386207	4.28058	1.86408e-05	0.000146772	1.72	1.38	2.17	4.22	4.89	7.84	SLC25A19	chr17	protein_coding	solute carrier family 25 member 19
ENSG00000141736.14	1384.67	1.24161	0.34765	3.57145	0.000355007	0.00211685	1.97	1.72	2.31	5.08	3.51	5.94	ERBB2	chr17	protein_coding	erb-b2 receptor tyrosine kinase 2
ENSG00000267127.7	167.425	1.40449	0.34147	4.11307	3.90427e-05	0.000286629	0.59	0.56	0.62	1.63	1.41	1.77	RP11-795F19.5	chr18	protein_coding	--
ENSG00000157510.14	845.123	2.21146	0.34386	6.43127	1.26543e-10	2.15791e-09	1.27	1.28	0.88	5.28	4.52	6.52	AFAP1L1	chr5	protein_coding	actin filament associated protein 1 like 1
ENSG00000131188.12	324.782	1.29578	0.447502	2.89558	0.00378455	0.0168286	2.22	2.04	3.8	4.22	5.91	10.12	PRR7	chr5	protein_coding	proline rich 7, synaptic
ENSG00000164038.16	1582.92	1.73231	0.290218	5.96899	2.38721e-09	3.46728e-08	2.23	2.16	2	7.27	8.09	6.55	SLC9B2	chr4	protein_coding	solute carrier family 9 member B2
ENSG00000196405.13	502.336	1.55207	0.319136	4.86335	1.15417e-06	1.13852e-05	0.58	0.6	0.66	1.94	1.56	2.03	EVL	chr14	protein_coding	Enah/Vasp-like
ENSG00000267199.1	20.2955	2.13498	0.65385	3.26525	0.00109368	0.00574486	0.06	0.02	0.03	0.18	0.17	0.13	RP11-861E21.2	chr18	lncRNA	--
ENSG00000233379.2	66.5381	9.6075	1.25733	7.64121	2.15189e-14	5.59714e-13	0	0	0	2.34	3.44	2.95	RP11-318G21.4	chr13	lncRNA	--
ENSG00000165626.18	554.519	6.167	0.451123	13.6703	1.52689e-42	2.95317e-40	0.02	0.06	0.03	2.09	3.29	3.07	BEND7	chr10	protein_coding	BEN domain containing 7
ENSG00000182568.17	292.377	3.80999	0.445317	8.55568	1.17178e-17	4.14966e-16	0.06	0.09	0.07	0.55	1.43	1.17	SATB1	chr3	protein_coding	SATB homeobox 1
ENSG00000138795.10	605.114	1.5822	0.345515	4.57926	4.66618e-06	4.11661e-05	1.15	1.58	1.5	4.8	3.46	4.81	LEF1	chr4	protein_coding	lymphoid enhancer binding factor 1
ENSG00000169302.16	252.444	10.5706	1.2716	8.31283	9.34497e-17	3.02096e-15	0	0	0	0.83	1.72	2.37	STK32A	chr5	protein_coding	serine/threonine kinase 32A
ENSG00000151388.11	484.961	8.29671	0.588572	14.0963	4.00025e-45	8.87467e-43	0.01	0.01	0	3.29	2.1	2.39	ADAMTS12	chr5	protein_coding	ADAM metallopeptidase with thrombospondin type 1 motif 12
ENSG00000170370.12	331.993	8.48112	0.708674	11.9676	5.25317e-33	5.77058e-31	0.02	0.01	0.01	3.96	7.32	4.5	EMX2	chr10	protein_coding	empty spiracles homeobox 2
ENSG00000259518.2	21.7393	2.05504	0.747256	2.75012	0.00595739	0.0246228	0.06	0.06	0.11	0.15	0.69	0.17	LINC01583	chr15	lncRNA	long intergenic non-protein coding RNA 1583
ENSG00000245248.8	423.088	1.50167	0.370302	4.05527	5.00769e-05	0.000358545	0.56	0.53	0.63	1.18	1.57	2.25	USP2-AS1	chr11	lncRNA	USP2 antisense RNA 1 (head to head)
ENSG00000139132.16	1218.75	3.93437	0.47882	8.2168	2.09012e-16	6.60576e-15	0.24	0.43	0.3	6.3	7.22	2.1	FGD4	chr12	protein_coding	FYVE, RhoGEF and PH domain containing 4
ENSG00000140876.11	80.9586	2.2174	0.442812	5.00754	5.51309e-07	5.77038e-06	0.58	0.33	0.41	2.01	2.86	1.46	NUDT7	chr16	protein_coding	nudix hydrolase 7
ENSG00000177732.9	1288.01	2.02518	0.355006	5.70464	1.16589e-08	1.55928e-07	2.93	1.93	3.34	8.59	12.82	12.83	SOX12	chr20	protein_coding	SRY-box transcription factor 12
ENSG00000011677.13	183.197	9.21308	1.09542	8.41058	4.08002e-17	1.3678e-15	0.01	0.01	0	1.81	2.15	2.85	GABRA3	chrX	protein_coding	gamma-aminobutyric acid type A receptor subunit alpha3
ENSG00000265766.3	5.79179	6.07354	1.55274	3.9115	9.17238e-05	0.000623871	0	0	0	0.18	0.22	0.07	CXADRP3	chr18	transcribed_processed_pseudogene	CXADR pseudogene 3
ENSG00000176273.15	565.507	1.61619	0.444779	3.63369	0.000279399	0.00171342	1.13	1.2	0.73	5.24	1.99	2.43	SLC35G1	chr10	protein_coding	solute carrier family 35 member G1
ENSG00000137699.17	180.908	2.68058	0.587274	4.56445	5.00802e-06	4.3925e-05	0.11	0.19	0.07	1.56	0.42	0.44	TRIM29	chr11	protein_coding	tripartite motif containing 29
ENSG00000186854.11	1814.31	2.5024	0.351865	7.11182	1.14525e-12	2.46583e-11	1.88	1.62	1.18	11.77	8.52	6.99	TRABD2A	chr2	protein_coding	TraB domain containing 2A
ENSG00000002746.15	84.5467	1.87133	0.402077	4.65416	3.253e-06	2.94802e-05	0.08	0.07	0.05	0.24	0.21	0.28	HECW1	chr7	protein_coding	HECT, C2 and WW domain containing E3 ubiquitin protein ligase 1
ENSG00000135083.16	244.839	1.575	0.443764	3.54919	0.000386416	0.00228308	0.34	0.35	0.31	0.48	1.31	1.29	CCNJL	chr5	protein_coding	cyclin J like
ENSG00000171867.18	15823	1.27578	0.413405	3.08602	0.00202857	0.00978982	82.83	98.19	72.14	108.96	299.65	226.04	PRNP	chr20	protein_coding	prion protein
ENSG00000242599.7	12.2628	7.18493	1.45382	4.9421	7.72842e-07	7.89199e-06	0	0	0	0.74	0.25	1.49	CSAG4	chrX	transcribed_unprocessed_pseudogene	CSAG family member 4 (pseudogene)
ENSG00000105383.15	283.138	9.25539	0.927242	9.98163	1.83428e-23	1.06979e-21	0	0	0	1.82	2.16	3.31	CD33	chr19	protein_coding	CD33 molecule
ENSG00000230699.2	13.4365	5.41894	1.21453	4.46175	8.12913e-06	6.81311e-05	0	0.01	0.01	0.17	0.23	0.27	RP11-54O7.1	chr1	lncRNA	--
ENSG00000063046.18	20554.4	1.06652	0.310765	3.43193	0.000599304	0.00336935	54.94	51.93	58.75	100.99	111.73	143.65	EIF4B	chr12	protein_coding	eukaryotic translation initiation factor 4B
ENSG00000183943.6	872.387	1.72455	0.293662	5.87257	4.2908e-09	6.04963e-08	1.66	1.41	1.6	5.61	5.61	4.71	PRKX	chrX	protein_coding	protein kinase X-linked
ENSG00000106346.11	1096.56	1.03578	0.318291	3.25421	0.0011371	0.0059412	2.37	2.65	2.6	4.34	5.6	6.17	USP42	chr7	protein_coding	ubiquitin specific peptidase 42
ENSG00000188582.10	10.5847	2.77327	1.04422	2.65583	0.00791133	0.0312435	0	0.01	0.01	0.06	0	0.07	PAQR9	chr3	protein_coding	progestin and adipoQ receptor family member 9
ENSG00000144647.6	443.98	1.38535	0.538865	2.57087	0.0101444	0.0382405	2.1	1.7	3.13	5.59	2.1	10.7	POMGNT2	chr3	protein_coding	protein O-linked mannose N-acetylglucosaminyltransferase 2 (beta 1,4-)
ENSG00000157426.14	706.321	1.80815	0.375449	4.81595	1.46498e-06	1.41611e-05	2.29	1.5	1.32	4.88	8.48	4.99	AASDH	chr4	protein_coding	aminoadipate-semialdehyde dehydrogenase
ENSG00000261706.1	74.4897	9.77228	1.26038	7.75343	8.94435e-15	2.40097e-13	0	0	0	6.09	4.38	3.55	LINC00165	chr21	lncRNA	long intergenic non-protein coding RNA 165
ENSG00000183671.12	486.55	3.09487	0.6954	4.45049	8.56754e-06	7.15141e-05	1.29	1.06	0.36	2.74	18.96	2.49	GPR1	chr2	protein_coding	--
ENSG00000158220.14	40.5186	7.02313	1.17216	5.99161	2.07771e-09	3.04118e-08	0.01	0	0	0.17	0.12	0.34	ESYT3	chr3	protein_coding	extended synaptotagmin 3
ENSG00000124575.7	43.6763	3.46166	0.975812	3.54747	0.000388955	0.00229569	0.43	0.08	0.21	2.58	5.49	0.05	H1-3	chr6	protein_coding	H1.3 linker histone, cluster member
ENSG00000128573.26	53.4131	1.78154	0.529402	3.36519	0.000764909	0.00417893	0.05	0.03	0.03	0.09	0.21	0.1	FOXP2	chr7	protein_coding	forkhead box P2
ENSG00000180769.10	134.256	1.84773	0.448568	4.11918	3.80226e-05	0.000280083	0.25	0.11	0.11	0.42	0.79	0.54	WDFY3-AS2	chr4	lncRNA	WDFY3 antisense RNA 2
ENSG00000244588.6	21.5271	4.47127	0.828502	5.39681	6.78345e-08	8.1477e-07	0.01	0.01	0.02	0.38	0.21	0.19	RAD21L1	chr20	protein_coding	RAD21 cohesin complex component like 1
ENSG00000223803.1	21.1244	1.68367	0.621213	2.71029	0.00672242	0.027184	1.14	0.41	0.58	2.54	2.77	1.65	RPS20P14	chr3	processed_pseudogene	ribosomal protein S20 pseudogene 14
ENSG00000196204.12	751.341	1.46887	0.332503	4.41762	9.97917e-06	8.23555e-05	1.55	1.76	2.11	4.38	5.04	6.06	RNF216P1	chr7	lncRNA	ring finger protein 216 pseudogene 1
ENSG00000084093.19	2836.24	1.00898	0.336786	2.99591	0.00273629	0.0126858	5.63	5.6	3.8	9.47	13.12	8.7	REST	chr4	protein_coding	RE1 silencing transcription factor
ENSG00000010810.17	1383.26	1.42836	0.464136	3.07747	0.00208766	0.0100392	2.11	2.47	2.98	2.8	9.8	8.48	FYN	chr6	protein_coding	FYN proto-oncogene, Src family tyrosine kinase
ENSG00000115758.13	17971.2	1.82484	0.373312	4.88825	1.01736e-06	1.01641e-05	51.16	73.98	86.51	225.51	211.89	336.67	ODC1	chr2	protein_coding	ornithine decarboxylase 1
ENSG00000183580.10	374.064	12.1	1.23128	9.82713	8.60384e-23	4.74869e-21	0	0	0	3.53	4.41	3.95	FBXL7	chr5	protein_coding	F-box and leucine rich repeat protein 7
ENSG00000154240.17	128.787	1.40641	0.440661	3.1916	0.00141486	0.00719028	0.21	0.27	0.18	0.7	0.81	0.34	CEP112	chr17	protein_coding	centrosomal protein 112
ENSG00000156384.15	947.235	1.54688	0.489951	3.15721	0.00159288	0.00796756	9.3	6.22	4.72	12.55	37.27	11.29	SFR1	chr10	protein_coding	SWI5 dependent homologous recombination repair protein 1
ENSG00000232765.6	6.44971	6.25613	1.55524	4.02261	5.75565e-05	0.000407779	0	0	0	1.16	0.23	0.59	RP11-382F24.1	chrX	transcribed_unprocessed_pseudogene	--
ENSG00000158315.11	12.6712	2.28029	0.742066	3.07289	0.00211994	0.0101658	0.05	0.04	0.02	0.2	0.23	0.15	RHBDL2	chr1	protein_coding	rhomboid like 2
ENSG00000226688.7	946.419	1.52113	0.306078	4.96973	6.7046e-07	6.89943e-06	0.51	0.48	0.48	1.45	1.25	1.64	ENTPD1-AS1	chr10	lncRNA	ENTPD1 antisense RNA 1
ENSG00000240342.3	7587.25	1.48891	0.422915	3.5206	0.000430568	0.00250793	98.48	81.1	161.41	211.43	298.85	469.99	RPS2P5	chr12	processed_pseudogene	ribosomal protein S2 pseudogene 5
ENSG00000119862.13	451.367	2.91779	0.315863	9.23751	2.52289e-20	1.16274e-18	0.8	0.59	0.63	4.83	5.49	5.37	LGALSL	chr2	protein_coding	galectin like
ENSG00000198743.7	1631.36	2.34857	0.379359	6.19088	5.98275e-10	9.33037e-09	1.56	1.11	0.84	8.37	5.37	4.55	SLC5A3	chr21	protein_coding	solute carrier family 5 member 3
ENSG00000196453.8	961.606	1.0092	0.374735	2.69311	0.00707882	0.0284221	4.17	4.51	6.4	7.35	10.55	13.36	ZNF777	chr7	protein_coding	zinc finger protein 777
ENSG00000128805.15	501.182	1.53848	0.323254	4.75937	1.94196e-06	1.83332e-05	1.04	0.95	0.87	2.48	2.63	3.39	ARHGAP22	chr10	protein_coding	Rho GTPase activating protein 22
ENSG00000227234.2	1264.22	13.8573	1.23797	11.1935	4.38524e-29	3.92227e-27	0	0	0	183.17	115.77	121.16	SPANXB1	chrX	protein_coding	SPANX family member B1
ENSG00000034533.12	201.191	1.41641	0.399867	3.54221	0.000396782	0.00233519	1.02	0.74	0.67	2.69	1.39	2.51	ASTE1	chr3	protein_coding	asteroid homolog 1
ENSG00000103852.13	351.884	1.34158	0.342648	3.91533	9.02802e-05	0.000615161	0.93	0.71	0.81	1.93	2.78	1.67	TTC23	chr15	protein_coding	tetratricopeptide repeat domain 23
ENSG00000197563.11	1933.92	2.14221	0.369564	5.79658	6.76808e-09	9.32734e-08	1.33	0.89	0.62	4.53	5	3.35	PIGN	chr18	protein_coding	phosphatidylinositol glycan anchor biosynthesis class N
ENSG00000184349.14	768.536	1.57756	0.428933	3.67787	0.000235189	0.00146614	1.92	1.92	1.21	5.78	7.28	2.61	EFNA5	chr5	protein_coding	ephrin A5
ENSG00000229131.1	8.70421	6.66501	1.4475	4.60451	4.13441e-06	3.68482e-05	0	0	0	0.54	1.4	0.96	AC016710.1	chr2	lncRNA	--
ENSG00000235385.2	856.98	8.26483	0.493305	16.754	5.29623e-63	2.49684e-60	0.08	0.08	0.11	22.42	36.79	25.96	LINC02154	chrX	lncRNA	long intergenic non-protein coding RNA 2154
ENSG00000184979.10	49.8264	2.06894	0.490318	4.2196	2.4474e-05	0.000188375	0.3	0.18	0.3	1.42	0.74	1.18	USP18	chr22	protein_coding	ubiquitin specific peptidase 18
ENSG00000239697.11	55.4447	8.38319	1.26121	6.64696	2.99215e-11	5.50035e-10	0.01	0	0	1.45	1.26	1.75	TNFSF12	chr17	protein_coding	TNF superfamily member 12
ENSG00000279511.1	11.4033	7.05535	1.41254	4.9948	5.88979e-07	6.13628e-06	0	0	0	0.2	0.2	0.07	RP11-676B18.1	chr13	TEC	--
ENSG00000196712.18	4498.11	1.42836	0.318129	4.48989	7.12614e-06	6.03735e-05	2.46	2.33	1.96	6.92	7.18	4.68	NF1	chr17	protein_coding	neurofibromin 1
ENSG00000248515.2	12.9298	7.23321	1.38967	5.20497	1.94031e-07	2.18553e-06	0	0	0	0.14	0.21	0.08	RP11-608O21.1	chr4	lncRNA	--
ENSG00000015475.19	1888.39	1.45954	0.292599	4.98818	6.09499e-07	6.33549e-06	6.17	5.05	5.94	14.81	16.15	17.5	BID	chr22	protein_coding	BH3 interacting domain death agonist
ENSG00000148411.8	2082.67	2.41788	0.339754	7.11657	1.10644e-12	2.38454e-11	2.54	2.27	2.03	12.93	9.15	15.4	NACC2	chr9	protein_coding	NACC family member 2
ENSG00000163412.13	475.61	2.31469	0.40159	5.76381	8.22346e-09	1.12174e-07	0.44	0.43	0.24	2.43	2.04	1.22	EIF4E3	chr3	protein_coding	eukaryotic translation initiation factor 4E family member 3
ENSG00000138785.15	1542.92	1.7287	0.384538	4.49552	6.93997e-06	5.89728e-05	5.01	4.07	4.75	10.3	24	13.03	INTS12	chr4	protein_coding	integrator complex subunit 12
ENSG00000153982.11	145.857	2.76398	0.67508	4.09431	4.23436e-05	0.0003082	0.24	0.22	0.26	0.49	4.01	0.61	GDPD1	chr17	protein_coding	glycerophosphodiester phosphodiesterase domain containing 1
ENSG00000103942.13	1393.89	3.15976	0.317717	9.94521	2.64604e-23	1.52748e-21	0.55	0.5	0.38	4.22	4.07	4.9	HOMER2	chr15	protein_coding	homer scaffold protein 2
ENSG00000247498.10	32.8289	5.38503	0.824875	6.5283	6.65203e-11	1.17877e-09	0.01	0.01	0.01	0.38	0.42	0.65	GPRC5D-AS1	chr12	lncRNA	GPRC5D and HEBP1 antisense RNA 1
ENSG00000089057.15	2107.81	1.32142	0.338311	3.90594	9.38597e-05	0.000637249	3.92	4.25	3.84	11.34	7.4	12.12	SLC23A2	chr20	protein_coding	solute carrier family 23 member 2
ENSG00000167676.4	10.1901	4.41064	1.25762	3.50712	0.000452983	0.00262296	0	0	0.01	0.02	0.05	0.16	PLIN4	chr19	protein_coding	perilipin 4
ENSG00000105894.12	69.9124	7.82864	1.18152	6.62592	3.451e-11	6.28259e-10	0	0.03	0	3.49	2.44	0.77	PTN	chr7	protein_coding	pleiotrophin
ENSG00000075539.15	1831.95	1.12687	0.37381	3.01454	0.0025737	0.0120356	2.08	1.5	1.2	4.62	3.79	2.35	FRYL	chr4	protein_coding	FRY like transcription coactivator
ENSG00000164414.18	247.322	2.49087	0.483953	5.14693	2.6479e-07	2.91012e-06	1.5	0.8	0.55	4.97	8.41	3.06	SLC35A1	chr6	protein_coding	solute carrier family 35 member A1
ENSG00000118432.13	2787.73	3.49544	0.575723	6.07139	1.26809e-09	1.90037e-08	3.25	1.3	0.93	24.52	32.35	6.29	CNR1	chr6	protein_coding	cannabinoid receptor 1
ENSG00000135972.9	1400.13	1.50006	0.309538	4.84612	1.25902e-06	1.23335e-05	12.59	8.37	9.29	26.78	29.41	31.3	MRPS9	chr2	protein_coding	mitochondrial ribosomal protein S9
ENSG00000127325.19	19.3477	4.32809	0.870856	4.96993	6.69764e-07	6.8954e-06	0	0.01	0.01	0.23	0.1	0.08	BEST3	chr12	protein_coding	bestrophin 3
ENSG00000132357.14	188.379	7.24037	0.641608	11.2847	1.56106e-29	1.4244e-27	0.02	0.01	0.02	2.56	2.67	1.58	CARD6	chr5	protein_coding	caspase recruitment domain family member 6
ENSG00000131848.10	61.8001	2.04414	0.50421	4.05414	5.03186e-05	0.000360107	0.08	0.09	0.06	0.3	0.19	0.47	ZSCAN5A	chr19	protein_coding	zinc finger and SCAN domain containing 5A
ENSG00000204382.11	12.0253	7.14163	1.37333	5.20023	1.99044e-07	2.23865e-06	0	0	0	0.36	0.46	0.5	XAGE1B	chrX	protein_coding	X antigen family member 1B
ENSG00000267073.1	2.75966	5.03652	1.93611	2.60136	0.00928555	0.0355959	0	0	0	0.06	0.17	0.7	AC005256.1	chr19	lncRNA	--
ENSG00000159184.8	2.51044	4.8736	1.83248	2.65957	0.0078241	0.0309423	0	0	0	0.05	0.05	0.03	HOXB13	chr17	protein_coding	homeobox B13
ENSG00000169432.18	640.455	6.65892	0.601814	11.0647	1.85993e-28	1.58824e-26	0.05	0.01	0.01	1.17	4.1	1.82	SCN9A	chr2	protein_coding	sodium voltage-gated channel alpha subunit 9
ENSG00000203875.13	655.173	2.63871	0.40525	6.51131	7.44969e-11	1.30884e-09	0.42	0.44	0.22	2.2	3.13	1.64	SNHG5	chr6	lncRNA	small nucleolar RNA host gene 5
ENSG00000154127.10	1493.88	1.3263	0.47472	2.79385	0.00520846	0.022033	2.4	2.85	1.87	9.69	2.55	6.14	UBASH3B	chr11	protein_coding	ubiquitin associated and SH3 domain containing B
ENSG00000235750.10	171.532	2.01899	0.493878	4.08803	4.35055e-05	0.000315742	0.18	0.41	0.47	1.33	2.27	0.9	KIAA0040	chr1	protein_coding	KIAA0040
ENSG00000137821.12	516.327	1.36051	0.525893	2.58705	0.00968022	0.0368034	0.89	0.81	0.48	1.33	3.69	0.81	LRRC49	chr15	protein_coding	leucine rich repeat containing 49
ENSG00000276141.4	120.921	1.69849	0.467514	3.63303	0.000280109	0.00171638	0.21	0.23	0.15	0.44	1.09	0.46	WHAMMP3	chr15	transcribed_unprocessed_pseudogene	WAS protein homolog associated with actin, golgi membranes and microtubules pseudogene 3
ENSG00000166897.16	1010.26	1.44713	0.372852	3.88124	0.000103927	0.000701183	1.39	1.68	1.54	6.02	2.94	4.03	ELFN2	chr22	protein_coding	extracellular leucine rich repeat and fibronectin type III domain containing 2
ENSG00000174013.8	2052.05	2.25339	0.390899	5.76463	8.18393e-09	1.11832e-07	4.14	3.05	1.82	14.5	18.79	10.85	FBXO45	chr3	protein_coding	F-box protein 45
ENSG00000254221.3	5.57081	4.11767	1.40206	2.93688	0.00331536	0.0149747	0	0.01	0	0.06	0.06	0.05	PCDHGB1	chr5	protein_coding	protocadherin gamma subfamily B, 1
ENSG00000234602.9	105.283	1.81145	0.376267	4.81426	1.47743e-06	1.42692e-05	0.67	0.47	0.51	2	1.74	2.17	MCIDAS	chr5	protein_coding	multiciliate differentiation and DNA synthesis associated cell cycle protein
ENSG00000146540.15	2119.18	1.59187	0.357784	4.44926	8.61681e-06	7.18459e-05	5.15	4.2	6.67	14.21	13.74	21.49	C7orf50	chr7	protein_coding	chromosome 7 open reading frame 50
ENSG00000131941.8	378.805	2.20488	0.318881	6.91444	4.69725e-12	9.43996e-11	0.85	0.66	0.61	3.37	3.18	3.48	RHPN2	chr19	protein_coding	rhophilin Rho GTPase binding protein 2
ENSG00000067445.21	6.56615	4.35697	1.34811	3.23191	0.00122964	0.00635429	0	0	0	0.07	0.03	0.05	TRO	chrX	protein_coding	trophinin
ENSG00000250742.4	197.091	3.84575	0.440981	8.7209	2.75999e-18	1.04441e-16	0.11	0.12	0.21	1.46	2.72	2.48	LINC02381	chr12	lncRNA	long intergenic non-protein coding RNA 2381
ENSG00000065717.15	405.831	2.09092	0.470296	4.44597	8.74949e-06	7.28448e-05	0.62	0.72	1.44	3.09	2.91	6.17	TLE2	chr19	protein_coding	TLE family member 2, transcriptional corepressor
ENSG00000230183.4	43.1187	8.01372	1.96615	4.07584	4.5849e-05	0.000330736	0.02	0	0	0.88	3.65	0.1	CNOT6LP1	chr15	processed_pseudogene	CNOT6L pseudogene 1
ENSG00000138669.10	96.9102	3.69258	0.753661	4.89952	9.60716e-07	9.64509e-06	0.07	0.07	0.06	0.38	2.18	0.15	PRKG2	chr4	protein_coding	protein kinase cGMP-dependent 2
ENSG00000144468.17	1794.19	1.4643	0.439326	3.33305	0.000858983	0.00464023	3.5	3.06	3.8	4.25	12.14	12.99	RHBDD1	chr2	protein_coding	rhomboid domain containing 1
ENSG00000175471.19	1313.71	2.33361	0.426213	5.47523	4.3694e-08	5.39712e-07	0.89	0.9	0.92	3.81	7.8	2.56	MCTP1	chr5	protein_coding	multiple C2 and transmembrane domain containing 1
ENSG00000185305.11	95.6657	1.87571	0.62414	3.00527	0.00265341	0.0123555	0.48	0.27	0.07	1.38	1.25	0.45	ARL15	chr5	protein_coding	ADP ribosylation factor like GTPase 15
ENSG00000113552.16	2193.11	1.55346	0.434613	3.57436	0.00035109	0.00209625	7.28	5.43	8.51	18.17	11.91	33.32	GNPDA1	chr5	protein_coding	glucosamine-6-phosphate deaminase 1
ENSG00000169372.13	1212.86	2.17766	0.436653	4.98716	6.12749e-07	6.36342e-06	1.99	1.62	4.11	10.43	16.61	9.1	CRADD	chr12	protein_coding	CASP2 and RIPK1 domain containing adaptor with death domain
ENSG00000182095.15	6772.9	1.18034	0.365959	3.22534	0.00125823	0.00647836	7.38	7.99	8.81	12.15	26.09	18.48	TNRC18	chr7	protein_coding	trinucleotide repeat containing 18
ENSG00000162408.11	2449.23	1.20094	0.343837	3.49276	0.000478052	0.00275403	5.64	5.32	4.4	13.73	8.52	13.96	NOL9	chr1	protein_coding	nucleolar protein 9
ENSG00000084764.12	139.103	2.68775	0.412339	6.51829	7.11152e-11	1.25332e-09	0.29	0.22	0.26	1.22	1.58	2.32	MAPRE3	chr2	protein_coding	microtubule associated protein RP/EB family member 3
ENSG00000118946.12	325.95	2.74119	0.411726	6.65779	2.7797e-11	5.12648e-10	0.17	0.29	0.29	1.87	2.28	1.11	PCDH17	chr13	protein_coding	protocadherin 17
ENSG00000183696.14	2300.24	1.76335	0.568458	3.10199	0.00192223	0.00933438	4.19	4.76	8.17	4.87	32.05	23.27	UPP1	chr7	protein_coding	uridine phosphorylase 1
ENSG00000266885.2	18.6253	7.76074	1.38323	5.61058	2.01652e-08	2.61951e-07	0	0	0	0.29	0.42	0.09	RP11-744K17.8	chr17	transcribed_processed_pseudogene	--
ENSG00000144182.17	130.826	1.92702	0.436614	4.41355	1.01688e-05	8.3798e-05	0.89	0.48	0.45	1.58	3.17	2.31	LIPT1	chr2	protein_coding	lipoyltransferase 1
ENSG00000172667.11	1288.6	1.65681	0.437216	3.78946	0.000150978	0.000984009	1.95	1.45	0.76	5.62	2.74	5	ZMAT3	chr3	protein_coding	zinc finger matrin-type 3
ENSG00000174837.15	42.9468	2.8484	0.62429	4.56262	5.05188e-06	4.42411e-05	0.05	0.06	0.11	0.94	0.33	0.31	ADGRE1	chr19	protein_coding	adhesion G protein-coupled receptor E1
ENSG00000151065.14	180.068	1.19937	0.369572	3.2453	0.00117327	0.00610065	0.77	0.48	0.55	1.08	1.52	1.61	DCP1B	chr12	protein_coding	decapping mRNA 1B
ENSG00000136826.15	854.94	1.63008	0.58168	2.80237	0.00507288	0.0215131	1.61	3.24	3.62	4.4	19.19	4.09	KLF4	chr9	protein_coding	Kruppel like factor 4
ENSG00000185339.9	39.0116	6.96077	1.17031	5.9478	2.71771e-09	3.91714e-08	0.02	0	0	0.32	0.79	0.91	TCN2	chr22	protein_coding	transcobalamin 2
ENSG00000137871.21	803.594	1.6851	0.468468	3.59705	0.000321849	0.00194424	1.04	0.87	0.47	2.53	4.09	1.28	ZNF280D	chr15	protein_coding	zinc finger protein 280D
ENSG00000097096.9	270.723	2.58963	0.357088	7.25209	4.10383e-13	9.20373e-12	0.26	0.32	0.32	1.92	2.28	1.44	SYDE2	chr1	protein_coding	synapse defective Rho GTPase homolog 2
ENSG00000198455.5	714.036	1.29764	0.491252	2.6415	0.00825393	0.0323537	1.93	2.37	1.36	4.94	7.74	1.84	ZXDB	chrX	protein_coding	zinc finger X-linked duplicated B
ENSG00000204920.11	85.8777	1.16728	0.382634	3.05063	0.00228364	0.0108404	0.47	0.36	0.33	0.79	1.02	0.86	ZNF155	chr19	protein_coding	zinc finger protein 155
ENSG00000182670.13	5171.88	1.41518	0.33326	4.24646	2.17174e-05	0.000168765	5.28	4.38	3.73	14.99	9.34	12.27	TTC3	chr21	protein_coding	tetratricopeptide repeat domain 3
ENSG00000009950.16	42.9034	5.51591	1.00765	5.47405	4.39877e-08	5.42747e-07	0.01	0.01	0	0.05	0.24	1.04	MLXIPL	chr7	protein_coding	MLX interacting protein like
ENSG00000152049.6	137.99	9.69452	1.28733	7.53074	5.04523e-14	1.26433e-12	0	0	0.01	1.2	3.05	0.97	KCNE4	chr2	protein_coding	potassium voltage-gated channel subfamily E regulatory subunit 4
ENSG00000197587.11	26.2859	4.00057	0.938118	4.26446	2.00382e-05	0.00015663	0.03	0.01	0	0.36	0.02	0.36	DMBX1	chr1	protein_coding	diencephalon/mesencephalon homeobox 1
ENSG00000274211.6	1481.86	1.44942	0.329935	4.39306	1.11767e-05	9.16037e-05	2.18	2.18	2.27	4.61	6.48	7.52	SOCS7	chr17	protein_coding	suppressor of cytokine signaling 7
ENSG00000117602.13	844.741	1.34395	0.451225	2.97845	0.00289706	0.0133274	2.4	1.61	1.05	6.09	4.92	2.2	RCAN3	chr1	protein_coding	RCAN family member 3
ENSG00000113070.8	594.713	1.65194	0.587622	2.81123	0.00493524	0.0210376	0.48	3.3	3.28	6.01	7.79	9.51	HBEGF	chr5	protein_coding	heparin binding EGF like growth factor
ENSG00000182632.15	217.993	3.28587	0.497861	6.59996	4.11259e-11	7.43321e-10	0.3	0.33	0.16	2.14	4.53	1.4	CCNYL2	chr10	transcribed_unprocessed_pseudogene	cyclin Y like 2 (pseudogene)
ENSG00000168824.14	22.0752	2.71095	0.818875	3.31058	0.00093102	0.0049877	0.04	0.04	0.02	0.45	0.19	0.04	NSG1	chr4	protein_coding	neuronal vesicle trafficking associated 1
ENSG00000259305.6	69.5892	1.32602	0.425235	3.11832	0.00181884	0.00889973	0.7	0.96	0.58	1.99	1.68	2.13	ZHX1-C8orf76	chr8	protein_coding	ZHX1-C8orf76 readthrough
ENSG00000250302.3	224.003	8.50317	0.847492	10.0333	1.08782e-23	6.42721e-22	0.01	0.01	0	2.93	1.32	2.58	LINC01618	chr4	lncRNA	long intergenic non-protein coding RNA 1618
ENSG00000129521.15	443.946	4.37184	0.516001	8.47253	2.40119e-17	8.29565e-16	0.22	0.09	0.12	4.11	1.21	3.53	EGLN3	chr14	protein_coding	egl-9 family hypoxia inducible factor 3
ENSG00000226259.10	43.1583	2.48559	0.534533	4.65002	3.31897e-06	3.00059e-05	0.12	0.07	0.05	0.41	0.68	0.34	GTF2H2B	chr5	transcribed_unprocessed_pseudogene	general transcription factor IIH subunit 2B (pseudogene)
ENSG00000174738.13	3160.93	1.97979	0.473173	4.18407	2.86342e-05	0.000217001	5.91	6.84	3.79	19.19	38.38	10.5	NR1D2	chr3	protein_coding	nuclear receptor subfamily 1 group D member 2
ENSG00000105538.10	671.91	6.64405	0.504513	13.1692	1.3192e-39	2.05878e-37	0.08	0.06	0.1	5.92	5.42	13.92	RASIP1	chr19	protein_coding	Ras interacting protein 1
ENSG00000162981.14	142.851	2.80335	0.497796	5.63152	1.7863e-08	2.33789e-07	0.1	0.06	0.16	1.17	0.68	0.47	LRATD1	chr2	protein_coding	LRAT domain containing 1
ENSG00000169567.13	8104.21	1.01888	0.301572	3.37857	0.000728632	0.00400199	21.49	16.39	18.87	32.68	44.16	41.21	HINT1	chr5	protein_coding	histidine triad nucleotide binding protein 1
ENSG00000287895.1	6.9063	6.33712	1.48198	4.27612	1.90176e-05	0.000149427	0	0	0	0.43	0.36	0.22	RP5-881P19.8	chr1	lncRNA	--
ENSG00000189007.16	668.899	1.22743	0.349213	3.51485	0.000439995	0.00255548	1.88	1.18	1.15	3.03	4.28	2.82	ADAT2	chr6	protein_coding	adenosine deaminase tRNA specific 2
ENSG00000108846.16	4051.77	2.01684	0.557593	3.61705	0.000297984	0.0018151	2.27	4.93	5.2	7.22	11.69	32.81	ABCC3	chr17	protein_coding	ATP binding cassette subfamily C member 3
ENSG00000160606.11	470.557	1.0177	0.395481	2.57333	0.0100724	0.038007	5.35	4.8	7.37	8.96	10.08	17.25	TLCD1	chr17	protein_coding	TLC domain containing 1
ENSG00000228065.11	157.112	2.07644	0.443058	4.68661	2.77761e-06	2.54294e-05	0.12	0.07	0.06	0.32	0.52	0.23	LINC01515	chr10	lncRNA	long intergenic non-protein coding RNA 1515
ENSG00000179041.4	1696.97	1.77643	0.394928	4.49812	6.85556e-06	5.83651e-05	9.08	11.94	12.31	39.93	24.14	53.42	RRS1	chr8	protein_coding	ribosome biogenesis regulator 1 homolog
ENSG00000112379.9	662.483	2.72802	0.449342	6.07115	1.27001e-09	1.90199e-08	0.36	0.29	0.23	1.56	1.14	3.24	ARFGEF3	chr6	protein_coding	ARFGEF family member 3
ENSG00000248092.8	401.952	1.81489	0.459337	3.95111	7.77907e-05	0.000535704	0.96	0.49	0.48	1.61	3.84	1.54	NNT-AS1	chr5	lncRNA	NNT antisense RNA 1
ENSG00000203326.12	272.833	9.78314	1.09474	8.9365	4.01707e-19	1.66183e-17	0.01	0	0	1.82	1.53	2.49	ZNF525	chr19	protein_coding	zinc finger protein 525
ENSG00000260896.6	1855.67	9.01556	0.516784	17.4455	3.72315e-68	2.27706e-65	0.06	0.02	0.01	15.04	12.15	15.41	ARLNC1	chr16	lncRNA	androgen receptor regulated long noncoding RNA 1
ENSG00000148843.15	6122.34	1.17693	0.357035	3.2964	0.000979331	0.00521687	9.72	11.86	15.05	24.59	24.16	36.57	PDCD11	chr10	protein_coding	programmed cell death 11
ENSG00000122965.11	1264.1	1.24659	0.361917	3.44441	0.000572306	0.00323122	3.16	2.94	3.51	7.56	5.38	10.4	RBM19	chr12	protein_coding	RNA binding motif protein 19
ENSG00000248238.2	4.81833	5.82324	1.56803	3.71374	0.000204218	0.00129266	0	0	0	0.25	0.19	0.18	LINC02438	chr4	lncRNA	long intergenic non-protein coding RNA 2438
ENSG00000188681.11	19.1729	7.82373	1.37629	5.68464	1.31091e-08	1.74395e-07	0	0	0	0.25	0.27	0.75	TEKT4P2	chr21	transcribed_unprocessed_pseudogene	tektin 4 pseudogene 2
ENSG00000187800.14	73.3522	3.4411	0.519379	6.62541	3.46282e-11	6.29399e-10	0.04	0.05	0.08	0.48	0.95	0.46	PEAR1	chr1	protein_coding	platelet endothelial aggregation receptor 1
ENSG00000253917.4	15.7498	1.87043	0.677663	2.76011	0.00577812	0.0240266	0.19	0.28	0.27	0.59	1.13	1.09	AC226119.5	chr4	lncRNA	--
ENSG00000272305.5	202.011	1.28931	0.411684	3.13179	0.00173744	0.00857317	1.73	1.28	2.02	3.27	3.23	6.03	RP11-894J14.5	chr3	protein_coding	--
ENSG00000182771.19	13.6825	6.3656	1.46449	4.34663	1.38245e-05	0.00011129	0	0	0	0.07	0.03	0.24	GRID1	chr10	protein_coding	glutamate ionotropic receptor delta type subunit 1
ENSG00000164687.11	609.54	1.97225	0.388159	5.08104	3.75373e-07	4.05263e-06	3.85	2.82	3.16	19.71	9.57	10.23	FABP5	chr8	protein_coding	fatty acid binding protein 5
ENSG00000253161.5	122.818	5.91971	0.577011	10.2593	1.07522e-24	6.95179e-23	0.03	0.07	0.09	4.15	3	5.09	LINC01605	chr8	lncRNA	long intergenic non-protein coding RNA 1605
ENSG00000171365.17	554.709	2.43691	0.398865	6.10961	9.98724e-10	1.52087e-08	0.53	0.34	0.28	1.66	1.73	2.9	CLCN5	chrX	protein_coding	chloride voltage-gated channel 5
ENSG00000078687.17	435.226	4.30542	0.421701	10.2097	1.79497e-24	1.12516e-22	0.12	0.1	0.06	1.84	1.35	2.55	TNRC6C	chr17	protein_coding	trinucleotide repeat containing adaptor 6C
ENSG00000234432.4	33.674	2.47669	0.678399	3.65079	0.00026144	0.00161246	0.08	0.09	0.12	0.22	1.11	0.35	RP11-1275H24.1	chr7	lncRNA	--
ENSG00000196459.15	423.209	1.66893	0.35516	4.69909	2.61324e-06	2.40778e-05	0.91	0.85	0.68	2.41	3.62	2.04	TRAPPC2	chrX	protein_coding	trafficking protein particle complex subunit 2
ENSG00000273132.1	19.4367	3.72386	0.983079	3.78795	0.000151894	0.000988557	0.08	0.27	0.3	0.49	1.6	6.74	RP11-350J20.12	chr6	lncRNA	--
ENSG00000138166.6	3176.81	1.8953	0.655109	2.89312	0.00381441	0.0169547	3.52	11.09	24.8	15.65	81.07	56.59	DUSP5	chr10	protein_coding	dual specificity phosphatase 5
ENSG00000227615.1	32.4835	1.39139	0.533346	2.60879	0.00908642	0.0349926	1.16	0.84	1.41	2.1	2.89	4.1	RP11-864N7.2	chr11	processed_pseudogene	--
ENSG00000118495.20	360.658	9.18378	0.813588	11.288	1.50418e-29	1.37806e-27	0.01	0	0.01	2.58	1.7	2.1	PLAGL1	chr6	protein_coding	PLAG1 like zinc finger 1
ENSG00000224086.6	48.8117	2.53595	0.534972	4.74034	2.13363e-06	1.99594e-05	0.02	0.01	0.01	0.06	0.07	0.04	PPM1F-AS1	chr22	lncRNA	PPM1F antisense RNA 1
ENSG00000174564.13	2116.55	2.33569	0.566948	4.11977	3.79253e-05	0.000279457	8.21	4.98	8.47	9.39	69.6	33.7	IL20RB	chr3	protein_coding	interleukin 20 receptor subunit beta
ENSG00000100889.12	3467.62	1.84082	0.65187	2.82391	0.00474422	0.0203289	6.13	7.28	13.71	4.61	53.06	42.89	PCK2	chr14	protein_coding	phosphoenolpyruvate carboxykinase 2, mitochondrial
ENSG00000117523.17	12163.4	1.60144	0.277211	5.77698	7.60531e-09	1.0443e-07	11.03	10.39	10.52	32.79	35.04	32.03	PRRC2C	chr1	protein_coding	proline rich coiled-coil 2C
ENSG00000251141.6	10.9521	3.73043	1.01341	3.68108	0.000232251	0.00145022	0.01	0.01	0	0.17	0.13	0.04	MRPS30-DT	chr5	lncRNA	MRPS30 divergent transcript
ENSG00000278771.1	31.2038	4.26786	0.791488	5.3922	6.9601e-08	8.31574e-07	0.26	0.42	0.08	3.31	9.75	2.48	RN7SL3	chr14	misc_RNA	RNA component of signal recognition particle 7SL3
ENSG00000002919.15	397.91	1.49821	0.360397	4.15709	3.22324e-05	0.00024112	0.99	1.13	1.65	3.05	4.25	3.72	SNX11	chr17	protein_coding	sorting nexin 11
ENSG00000138709.19	1984.04	1.291	0.338895	3.80945	0.000139274	0.000913781	2.8	3.08	3.22	5.94	10.34	6.81	LARP1B	chr4	protein_coding	La ribonucleoprotein 1B
ENSG00000197119.13	316.202	1.19263	0.444238	2.68466	0.00726042	0.0290327	0.51	0.57	0.86	1.32	0.92	2.29	SLC25A29	chr14	protein_coding	solute carrier family 25 member 29
ENSG00000140263.15	1610.34	2.08142	0.295704	7.03886	1.93814e-12	4.05343e-11	1.18	1.15	1.39	5.79	5.23	5.2	SORD	chr15	protein_coding	sorbitol dehydrogenase
ENSG00000167074.15	531.824	1.44057	0.386713	3.72517	0.000195182	0.00124276	1.62	1.47	1.49	2.53	6.01	4.29	TEF	chr22	protein_coding	TEF transcription factor, PAR bZIP family member
ENSG00000250284.3	11.0726	6.03866	1.37439	4.39369	1.11442e-05	9.13706e-05	0	0	0.01	0.18	0.24	0.23	CTB-1I21.1	chr5	lncRNA	--
ENSG00000185753.13	1162.91	1.08104	0.373062	2.89776	0.00375837	0.0167352	3.61	3.02	2.67	5.74	9.95	4.65	CXorf38	chrX	protein_coding	chromosome X open reading frame 38
ENSG00000253746.1	26.5305	8.28948	1.30657	6.34446	2.23211e-10	3.67616e-09	0	0	0	2.81	1.59	2.68	RP11-527N22.2	chr8	lncRNA	--
ENSG00000198876.13	2379.78	1.25924	0.282977	4.44996	8.58875e-06	7.16383e-05	8.24	8.21	7.96	19.29	20.66	20.28	DCAF12	chr9	protein_coding	DDB1 and CUL4 associated factor 12
ENSG00000282804.1	39.9085	7.89589	1.30887	6.03261	1.6133e-09	2.38455e-08	0	0.03	0	1.94	5.34	2.21	RP3-369A17.6	chr6	protein_coding	--
ENSG00000221947.8	20.1046	1.64199	0.601243	2.731	0.00631434	0.0258339	0.05	0.07	0.07	0.23	0.16	0.22	XKR9	chr8	protein_coding	XK related 9
ENSG00000196782.12	456.147	3.06379	0.434905	7.04472	1.85829e-12	3.90448e-11	0.41	0.23	0.41	1.76	4.56	2.72	MAML3	chr4	protein_coding	mastermind like transcriptional coactivator 3
ENSG00000154359.13	936.479	1.42236	0.486384	2.92435	0.00345172	0.0155194	1.99	2.25	2.44	4.62	11.39	2.7	LONRF1	chr8	protein_coding	LON peptidase N-terminal domain and ring finger 1
ENSG00000136895.19	88.4344	2.32634	0.486407	4.78271	1.72949e-06	1.64786e-05	0.1	0.06	0.08	0.38	0.21	0.57	GARNL3	chr9	protein_coding	GTPase activating Rap/RanGAP domain like 3
ENSG00000268041.3	2.60677	4.95923	1.88485	2.6311	0.00851083	0.0331768	0	0	0	0.06	0.02	0.12	ERFL	chr19	protein_coding	ETS repressor factor like
ENSG00000090097.22	1060.02	1.28511	0.338173	3.80017	0.000144596	0.000945947	4.06	3.45	4.91	13.08	8.43	9.61	PCBP4	chr3	protein_coding	poly(rC) binding protein 4
ENSG00000136160.17	593.952	7.19423	0.465926	15.4407	8.71477e-54	2.73898e-51	0.06	0.03	0.02	6.14	6.05	4.14	EDNRB	chr13	protein_coding	endothelin receptor type B
ENSG00000259240.1	3.0067	5.12313	1.80388	2.84007	0.00451042	0.0194523	0	0	0	0.09	0.48	0.26	MIR4713HG	chr15	lncRNA	MIR4713 host gene
ENSG00000205209.8	50.979	1.3061	0.509812	2.56192	0.0104095	0.0390431	0.12	0.09	0.1	0.13	0.29	0.36	SCGB2B2	chr19	protein_coding	secretoglobin family 2B member 2
ENSG00000254095.1	8.96608	5.71686	1.43108	3.9948	6.47501e-05	0.000452791	0	0.02	0	0.35	0.56	0.21	RP11-566H8.2	chr8	lncRNA	--
ENSG00000263002.8	288.754	2.04466	0.377538	5.41577	6.10264e-08	7.39671e-07	0.56	0.54	0.53	1.89	1.79	3.17	ZNF234	chr19	protein_coding	zinc finger protein 234
ENSG00000087842.11	819.479	1.51872	0.33658	4.51221	6.4157e-06	5.49719e-05	3.67	3.86	5.13	13.15	10.17	14.02	PIR	chrX	protein_coding	pirin
ENSG00000137462.9	1150.55	4.17382	0.391971	10.6483	1.77615e-26	1.28822e-24	0.52	0.56	0.48	5.61	11.29	12.27	TLR2	chr4	protein_coding	toll like receptor 2
ENSG00000165548.11	34.7935	5.18529	0.775119	6.68966	2.23683e-11	4.1867e-10	0.01	0	0.01	0.29	0.24	0.29	TMEM63C	chr14	protein_coding	transmembrane protein 63C
ENSG00000254357.1	2.36444	4.76728	1.90438	2.50333	0.012303	0.0449911	0	0	0	0.13	0.39	0.11	RP11-628E19.2	chr8	lncRNA	--
ENSG00000197951.10	206.483	1.32319	0.474685	2.7875	0.00531161	0.022387	0.51	0.37	0.57	0.96	0.67	2.05	ZNF71	chr19	protein_coding	zinc finger protein 71
ENSG00000276170.4	23.5969	8.105	1.35576	5.97821	2.256e-09	3.28302e-08	0	0	0	0.41	1.6	0.94	AC124789.1	chr17	lncRNA	--
ENSG00000088808.18	457.283	1.96144	0.381626	5.1397	2.7518e-07	3.02284e-06	0.48	0.39	0.6	1.74	1.46	2.65	PPP1R13B	chr14	protein_coding	protein phosphatase 1 regulatory subunit 13B
ENSG00000100385.14	3.36237	5.3106	1.99131	2.66689	0.0076557	0.0303825	0	0	0	0	0.03	0.08	IL2RB	chr22	protein_coding	interleukin 2 receptor subunit beta
ENSG00000189045.15	8.17999	3.23918	1.07056	3.02569	0.00248069	0.0116585	0.01	0.01	0.01	0.04	0.2	0.07	ANKDD1B	chr5	protein_coding	ankyrin repeat and death domain containing 1B
ENSG00000231246.2	4.21549	5.61888	1.65361	3.39794	0.00067895	0.00376014	0	0	0	0.05	0.04	0.01	LINC02884	chr1	lncRNA	long intergenic non-protein coding RNA 2884
ENSG00000254604.1	2.2804	4.73728	1.90911	2.48141	0.0130865	0.047374	0	0	0	0.09	0.28	0.28	AP000487.6	chr11	lncRNA	--
ENSG00000228043.5	12.2026	4.2263	1.02662	4.11672	3.84301e-05	0.000282624	0.02	0.02	0.04	0.19	0.56	0.61	AC097721.2	chr2	lncRNA	--
ENSG00000198435.4	479.47	1.76435	0.589811	2.99139	0.00277715	0.0128508	2.4	1.45	2.39	4.98	2.03	14.37	NRARP	chr9	protein_coding	NOTCH regulated ankyrin repeat protein
ENSG00000008130.15	1865.45	1.01381	0.31112	3.25858	0.0011197	0.00586928	5.81	4.65	6.25	10.09	11.28	13.25	NADK	chr1	protein_coding	NAD kinase
ENSG00000119408.17	2098.02	1.37137	0.299746	4.5751	4.75998e-06	4.19446e-05	7.63	5.96	6.31	15.23	18.25	19.32	NEK6	chr9	protein_coding	NIMA related kinase 6
ENSG00000245910.8	2190.61	2.15863	0.330833	6.52482	6.80855e-11	1.20368e-09	18.69	15.38	14.38	55.83	94.37	72.44	SNHG6	chr8	lncRNA	small nucleolar RNA host gene 6
ENSG00000272405.1	443.466	12.3457	1.24911	9.88366	4.90112e-23	2.77269e-21	0	0	0	4.56	7.96	8.76	RP11-284F21.10	chr1	lncRNA	--
ENSG00000166228.9	611.04	1.85713	0.386396	4.80629	1.5376e-06	1.48124e-05	4.26	3.55	6.45	15.83	14	23.07	PCBD1	chr10	protein_coding	pterin-4 alpha-carbinolamine dehydratase 1
ENSG00000179314.15	88.1109	6.54469	0.748208	8.74716	2.18788e-18	8.42e-17	0.02	0	0	0.53	0.53	0.8	WSCD1	chr17	protein_coding	WSC domain containing 1
ENSG00000009694.13	208.833	9.40666	1.09433	8.59582	8.26702e-18	2.97416e-16	0	0	0	1.02	0.83	0.65	TENM1	chrX	protein_coding	teneurin transmembrane protein 1
ENSG00000035499.13	999.978	1.74425	0.46041	3.78847	0.00015158	0.000987367	5.32	1.98	1.94	12.95	12.04	6.49	DEPDC1B	chr5	protein_coding	DEP domain containing 1B
ENSG00000130741.11	19118.6	1.54972	0.290876	5.32777	9.94254e-08	1.16575e-06	67.03	60.35	52.16	194.6	169.47	176.44	EIF2S3	chrX	protein_coding	eukaryotic translation initiation factor 2 subunit gamma
ENSG00000133048.13	51.5713	4.72958	1.00066	4.72646	2.28472e-06	2.12499e-05	0.03	0.01	0.05	0.05	0.33	1.87	CHI3L1	chr1	protein_coding	chitinase 3 like 1
ENSG00000186615.11	205.117	1.54432	0.488496	3.16137	0.00157029	0.00786851	0.44	0.27	0.27	0.44	1.62	0.88	KTN1-AS1	chr14	lncRNA	KTN1 antisense RNA 1
ENSG00000127533.4	6.01316	6.11357	1.68711	3.62369	0.000290433	0.00177387	0	0	0	0.02	0.23	0.04	F2RL3	chr19	protein_coding	F2R like thrombin or trypsin receptor 3
ENSG00000145362.21	1204.13	4.68399	0.532824	8.79087	1.48404e-18	5.7801e-17	0.05	0.05	0.03	0.32	1.46	1.47	ANK2	chr4	protein_coding	ankyrin 2
ENSG00000203724.11	81.1363	1.43168	0.425427	3.36527	0.000764678	0.00417867	2.12	1.33	1.82	3.71	6.72	4.22	C1orf53	chr1	protein_coding	chromosome 1 open reading frame 53
ENSG00000186026.7	32.3008	6.6911	1.14547	5.84138	5.17704e-09	7.25845e-08	0.01	0	0	0.29	0.52	0.34	ZNF284	chr19	protein_coding	zinc finger protein 284
ENSG00000163961.4	1444.81	1.22356	0.341896	3.57876	0.000345235	0.0020673	5.12	4.17	2.93	10.63	10.97	7.77	RNF168	chr3	protein_coding	ring finger protein 168
ENSG00000137198.10	119.402	2.6211	0.495725	5.28742	1.24054e-07	1.43592e-06	0.56	0.36	0.22	3.43	1.33	2.37	GMPR	chr6	protein_coding	guanosine monophosphate reductase
ENSG00000162769.13	815.736	1.23504	0.351235	3.51628	0.000437635	0.00254321	2.22	1.97	1.52	5.83	3.44	4.51	FLVCR1	chr1	protein_coding	FLVCR heme transporter 1
ENSG00000138050.15	528.266	1.03741	0.335496	3.09217	0.00198702	0.0096242	2.76	2.39	1.67	5.1	5.19	4.13	THUMPD2	chr2	protein_coding	THUMP domain containing 2
ENSG00000169118.18	1472.44	1.04389	0.292503	3.56882	0.000358586	0.0021365	2.75	2.52	2.26	4.96	5.35	5.64	CSNK1G1	chr15	protein_coding	casein kinase 1 gamma 1
ENSG00000111335.14	25.6452	2.44675	0.574925	4.25577	2.08328e-05	0.000162505	0.01	0.02	0.02	0.11	0.08	0.11	OAS2	chr12	protein_coding	2'-5'-oligoadenylate synthetase 2
ENSG00000114631.11	256.358	11.5567	1.26922	9.10538	8.59659e-20	3.77e-18	0	0	0	7.07	3.12	7.93	PODXL2	chr3	protein_coding	podocalyxin like 2
ENSG00000234741.8	5551.82	2.08153	0.484135	4.29948	1.71196e-05	0.000135929	11.66	11.08	10.21	28.81	91.8	24.55	GAS5	chr1	lncRNA	growth arrest specific 5
ENSG00000267748.4	509.531	1.61559	0.509769	3.16926	0.00152829	0.00769039	9.99	6.92	17.68	17.74	30.99	59.36	CTB-102L5.4	chr19	protein_coding	--
ENSG00000260412.1	25.91	5.36333	0.90909	5.89966	3.64246e-09	5.17747e-08	0.01	0.01	0	0.15	0.17	0.25	RP11-438B23.2	chr9	lncRNA	--
ENSG00000163590.14	325.278	1.51575	0.356774	4.24849	2.15213e-05	0.000167414	0.47	0.29	0.27	0.88	1.2	0.92	PPM1L	chr3	protein_coding	protein phosphatase, Mg2+/Mn2+ dependent 1L
ENSG00000178719.17	4334.52	1.24326	0.468839	2.65179	0.00800669	0.0315595	22.29	21.54	32.59	34.63	43.2	106.95	GRINA	chr8	protein_coding	glutamate ionotropic receptor NMDA type subunit associated protein 1
ENSG00000073060.17	2915.59	2.28599	0.421002	5.42988	5.63916e-08	6.86067e-07	1.31	1.35	2.34	8.38	5.14	11.48	SCARB1	chr12	protein_coding	scavenger receptor class B member 1
ENSG00000184500.16	1547.11	4.8727	0.419279	11.6216	3.20057e-31	3.17656e-29	0.69	0.53	0.25	16.16	17.36	10.61	PROS1	chr3	protein_coding	protein S
ENSG00000196655.12	2090.06	1.11073	0.321982	3.44966	0.0005613	0.00317867	6.19	5.93	8.54	13.98	14.86	17.09	TRAPPC4	chr11	protein_coding	trafficking protein particle complex subunit 4
ENSG00000111319.13	366.108	1.14733	0.33528	3.42201	0.000621603	0.00347744	0.86	0.89	1.16	2	2.1	2.53	SCNN1A	chr12	protein_coding	sodium channel epithelial 1 subunit alpha
ENSG00000090263.16	1361.99	1.02129	0.312447	3.2687	0.00108043	0.00568448	4.6	3.55	4.77	7.48	10.25	9.22	MRPS33	chr7	protein_coding	mitochondrial ribosomal protein S33
ENSG00000224097.5	14.8591	2.04639	0.770295	2.65663	0.00789266	0.0311752	0.09	0.1	0.07	0.18	0.26	0.67	RP11-472B18.1	chr4	transcribed_processed_pseudogene	--
ENSG00000197763.20	445.372	1.10679	0.334074	3.31302	0.000922945	0.00494796	1.97	1.62	2.03	4.39	5.03	3.09	TXNRD3	chr3	protein_coding	thioredoxin reductase 3
ENSG00000130005.13	659.834	1.64674	0.362031	4.54863	5.3997e-06	4.69805e-05	2.91	3	4.07	14.44	9.47	8.36	GAMT	chr19	protein_coding	guanidinoacetate N-methyltransferase
ENSG00000284762.1	60.8194	1.60184	0.514184	3.11531	0.00183754	0.00897319	0.28	0.13	0.27	0.99	0.38	0.71	CTC-337B15.3	chr5	protein_coding	--
ENSG00000204271.13	363.93	1.23328	0.368861	3.34349	0.000827326	0.00449281	0.39	0.33	0.31	0.73	1.18	0.6	SPIN3	chrX	protein_coding	spindlin family member 3
ENSG00000185250.16	119.338	1.61403	0.437689	3.68762	0.000226359	0.00141734	0.26	0.37	0.34	0.67	0.98	1.45	PPIL6	chr6	protein_coding	peptidylprolyl isomerase like 6
ENSG00000231100.1	4.70214	3.79309	1.49801	2.53209	0.0113386	0.0419319	0.08	0	0	0.49	0.4	0.13	RP11-740C1.2	chr1	unprocessed_pseudogene	--
ENSG00000258590.5	4.50896	5.69692	1.77858	3.20307	0.00135972	0.00693621	0	0	0	0.04	0.15	0.01	NBEAP1	chr15	transcribed_unprocessed_pseudogene	neurobeachin pseudogene 1
ENSG00000197565.16	2047.41	4.66132	0.299499	15.5637	1.28436e-54	4.15195e-52	0.43	0.44	0.39	10.6	12.09	10.2	COL4A6	chrX	protein_coding	collagen type IV alpha 6 chain
ENSG00000248783.1	2.5225	4.87736	1.86545	2.61457	0.0089339	0.0344992	0	0	0	0.14	0.52	0.4	RP11-308B16.2	chr5	lncRNA	--
ENSG00000206432.4	10.6301	4.43456	1.09748	4.04069	5.32949e-05	0.000379846	0	0	0	0.04	0.06	0.04	TMEM200C	chr18	protein_coding	transmembrane protein 200C
ENSG00000116161.18	3803.1	1.28228	0.338663	3.7863	0.000152909	0.000993855	16.41	10.55	9.44	34.81	31.38	24.49	CACYBP	chr1	protein_coding	calcyclin binding protein
ENSG00000128228.5	685.896	1.67679	0.639566	2.62176	0.00874766	0.0339189	6.55	6.51	10.11	15.54	5.44	54.12	SDF2L1	chr22	protein_coding	stromal cell derived factor 2 like 1
ENSG00000120693.14	372.475	3.02761	0.487661	6.20843	5.35174e-10	8.37514e-09	0.54	0.35	0.17	4.39	2.74	1.7	SMAD9	chr13	protein_coding	SMAD family member 9
ENSG00000173451.7	190.503	1.38905	0.501878	2.76771	0.00564512	0.0235645	0.74	0.41	0.37	0.99	2.42	0.71	THAP2	chr12	protein_coding	THAP domain containing 2
ENSG00000171811.14	25.9479	7.27416	1.3024	5.5852	2.33429e-08	3.003e-07	0	0	0	0.14	0.15	0.08	CFAP46	chr10	protein_coding	cilia and flagella associated protein 46
ENSG00000261115.6	111.632	1.65831	0.401843	4.12677	3.679e-05	0.000272155	0.14	0.15	0.08	0.48	0.38	0.35	TMEM178B	chr7	protein_coding	transmembrane protein 178B
ENSG00000151474.23	1745.93	1.46652	0.312217	4.69713	2.63841e-06	2.42899e-05	1.86	1.5	1.4	5.21	3.79	4.5	FRMD4A	chr10	protein_coding	FERM domain containing 4A
ENSG00000230040.2	5.79179	6.07354	1.55274	3.9115	9.17238e-05	0.000623871	0	0	0	0.37	0.43	0.13	LINC00364	chr13	lncRNA	long intergenic non-protein coding RNA 364
ENSG00000286523.1	193.179	11.1444	1.27892	8.71394	2.93488e-18	1.10874e-16	0	0	0	1.33	2.65	0.84	RP1-199L16.2	chrX	lncRNA	--
ENSG00000107611.16	130.655	1.48386	0.520376	2.85151	0.00435118	0.0189031	0.13	0.16	0.11	0.17	0.29	0.65	CUBN	chr10	protein_coding	cubilin
ENSG00000272894.5	37.0316	2.79296	0.676227	4.13021	3.6243e-05	0.000268635	0.21	0.1	0.11	1.73	0.87	0.32	MIOS-DT	chr7	lncRNA	MIOS divergent transcript
ENSG00000120159.13	736.177	1.62388	0.450518	3.60448	0.000312782	0.00189478	4	2.57	2.08	7.72	14.86	4.9	CAAP1	chr9	protein_coding	caspase activity and apoptosis inhibitor 1
ENSG00000028137.19	261.981	8.40747	0.771525	10.8972	1.18835e-27	9.46873e-26	0.01	0.01	0.01	3.7	2.25	4.69	TNFRSF1B	chr1	protein_coding	TNF receptor superfamily member 1B
ENSG00000189337.17	80.7981	3.19278	0.590344	5.40834	6.36125e-08	7.69368e-07	0.03	0.03	0.02	0.18	0.12	0.5	KAZN	chr1	protein_coding	kazrin, periplakin interacting protein
ENSG00000173212.5	15.792	3.56201	0.925536	3.84859	0.0001188	0.000792546	0	0.01	0.02	0.03	0.12	0.19	MAB21L3	chr1	protein_coding	mab-21 like 3
ENSG00000134243.12	3171.1	2.24807	0.372462	6.03571	1.58268e-09	2.34082e-08	3.06	2.7	3.33	21.85	12.24	10.43	SORT1	chr1	protein_coding	sortilin 1
ENSG00000145819.18	614.216	2.56935	0.511847	5.01976	5.17353e-07	5.4452e-06	0.29	0.27	0.22	0.52	1.67	2.52	ARHGAP26	chr5	protein_coding	Rho GTPase activating protein 26
ENSG00000205628.4	253.835	11.5391	1.25544	9.1913	3.88136e-20	1.76015e-18	0	0	0	1.39	2.45	1.14	LINC01446	chr7	lncRNA	long intergenic non-protein coding RNA 1446
ENSG00000164300.17	598.926	1.08472	0.307079	3.53237	0.000411858	0.00240825	1.22	0.93	0.88	2.22	2.39	2.01	SERINC5	chr5	protein_coding	serine incorporator 5
ENSG00000197147.15	670.95	2.70175	0.311721	8.66721	4.42848e-18	1.64552e-16	0.56	0.49	0.57	4	3.95	2.97	LRRC8B	chr1	protein_coding	leucine rich repeat containing 8 VRAC subunit B
ENSG00000011405.13	5482.06	1.40256	0.36652	3.82671	0.00012987	0.000859533	10.29	9.05	5.3	26.93	22.97	17.17	PIK3C2A	chr11	protein_coding	phosphatidylinositol-4-phosphate 3-kinase catalytic subunit type 2 alpha
ENSG00000257093.7	1038.71	1.44991	0.385652	3.75964	0.000170159	0.00109483	2.29	1.83	1.59	5.22	3.38	7.28	DENND11	chr7	protein_coding	DENN domain containing 11
ENSG00000055118.17	146.834	8.30755	0.939311	8.8443	9.21033e-19	3.67585e-17	0	0	0	0.98	0.71	1.43	KCNH2	chr7	protein_coding	potassium voltage-gated channel subfamily H member 2
ENSG00000135540.11	1280.73	1.41516	0.413885	3.41922	0.000628017	0.00350898	2.09	1.98	1.94	5.47	8.39	2.78	NHSL1	chr6	protein_coding	NHS like 1
ENSG00000178342.4	2.98958	5.12807	1.75252	2.92611	0.00343225	0.0154349	0	0	0	0.05	0.09	0.08	KCNG2	chr18	protein_coding	potassium voltage-gated channel modifier subfamily G member 2
ENSG00000143801.18	546.255	1.45137	0.402942	3.60193	0.000315868	0.00191015	0.33	0.43	0.57	1.07	0.94	1.75	PSEN2	chr1	protein_coding	presenilin 2
ENSG00000170873.19	832.701	3.34712	0.392694	8.52347	1.54839e-17	5.42391e-16	0.42	0.59	0.43	5.6	6.56	3.03	MTSS1	chr8	protein_coding	MTSS I-BAR domain containing 1
ENSG00000185798.8	366.223	1.14416	0.402089	2.84555	0.00443346	0.0191889	3.51	2.73	3.34	5.18	5.57	10.82	WDR53	chr3	protein_coding	WD repeat domain 53
ENSG00000101210.13	5338.41	2.471	0.453547	5.44817	5.089e-08	6.21474e-07	6.5	7.7	11.1	35.35	29.44	78.97	EEF1A2	chr20	protein_coding	eukaryotic translation elongation factor 1 alpha 2
ENSG00000170365.10	818.117	1.09775	0.32497	3.37799	0.000730168	0.00400946	2.13	1.55	1.86	3.43	5.17	3.61	SMAD1	chr4	protein_coding	SMAD family member 1
ENSG00000134815.19	1023.55	1.08414	0.396279	2.73581	0.00622277	0.0255007	2.55	2.41	3.75	4.35	5.63	8.94	DHX34	chr19	protein_coding	DExH-box helicase 34
ENSG00000186230.7	345.619	1.21452	0.360759	3.36656	0.000761123	0.00416126	1.27	1.09	1.02	2.03	2.45	3.55	ZNF749	chr19	protein_coding	zinc finger protein 749
ENSG00000176826.15	118.703	3.11991	0.441654	7.06417	1.61584e-12	3.42368e-11	0.27	0.16	0.11	1.19	1.73	1.84	FKBP9P1	chr7	transcribed_unprocessed_pseudogene	FKBP prolyl isomerase 9 pseudogene 1
ENSG00000068305.17	2679.39	1.01936	0.356461	2.85968	0.00424074	0.0185115	6.2	7.37	5.58	12.36	18.44	9.53	MEF2A	chr15	protein_coding	myocyte enhancer factor 2A
ENSG00000043355.12	208.023	1.79676	0.41777	4.30084	1.70152e-05	0.000135195	0.97	0.69	0.48	2.32	1.83	3.41	ZIC2	chr13	protein_coding	Zic family member 2
ENSG00000232485.3	24.6862	1.8932	0.643134	2.94371	0.00324301	0.0146949	0.11	0.1	0.21	0.87	0.31	0.43	RPL37A-DT	chr2	lncRNA	RPL37A divergent transcript
ENSG00000169598.17	221.842	1.32485	0.432338	3.06439	0.00218112	0.0104018	0.85	0.63	0.99	1.97	1.25	3.08	DFFB	chr1	protein_coding	DNA fragmentation factor subunit beta
ENSG00000101000.6	2184.01	1.83908	0.363291	5.06227	4.14287e-07	4.44098e-06	12	11.12	19.11	40.9	52.96	61.58	PROCR	chr20	protein_coding	protein C receptor
ENSG00000081051.8	13.7495	6.36297	1.51142	4.20994	2.55443e-05	0.000195813	0.01	0	0	0.53	0.05	0.08	AFP	chr4	protein_coding	alpha fetoprotein
ENSG00000198453.13	223.305	1.31128	0.406337	3.22707	0.00125064	0.00644372	0.34	0.35	0.33	0.6	1.35	0.68	ZNF568	chr19	protein_coding	zinc finger protein 568
ENSG00000145335.17	237.78	4.70916	0.396251	11.8843	1.42866e-32	1.52496e-30	0.07	0.08	0.06	2.28	1.68	1.76	SNCA	chr4	protein_coding	synuclein alpha
ENSG00000133818.14	2815.76	1.22181	0.420628	2.90472	0.00367582	0.0164355	15.63	13.07	8.18	25.65	45.36	17.95	RRAS2	chr11	protein_coding	RAS related 2
ENSG00000166971.17	564.667	1.12222	0.367479	3.05384	0.0022593	0.0107339	2.08	1.47	1.62	2.85	5.5	3.23	AKTIP	chr16	protein_coding	AKT interacting protein
ENSG00000198369.10	2094.42	1.31314	0.32906	3.99059	6.59095e-05	0.000460045	4.73	5.32	6.31	11.01	15.08	15.87	SPRED2	chr2	protein_coding	sprouty related EVH1 domain containing 2
ENSG00000242021.2	7.85398	5.55337	1.48855	3.73073	0.000190924	0.00121702	0	0.02	0	0.26	0.26	0.81	RP11-268G12.3	chrX	lncRNA	--
ENSG00000172403.11	30.0083	1.74391	0.618271	2.82062	0.00479309	0.0205228	0.02	0.01	0.03	0.06	0.08	0.04	SYNPO2	chr4	protein_coding	synaptopodin 2
ENSG00000065989.16	1201.3	1.74319	0.457513	3.81015	0.000138882	0.000911473	2.19	1.92	2.05	6.56	3.16	11.24	PDE4A	chr19	protein_coding	phosphodiesterase 4A
ENSG00000285906.2	141.77	2.38379	0.40926	5.82464	5.72367e-09	7.98034e-08	1.08	0.79	1.57	4.74	6.95	6.73	RP11-622I12.1	chr3	lncRNA	--
ENSG00000166086.13	11.6108	4.62312	1.14086	4.0523	5.07162e-05	0.000362838	0	0.01	0	0.12	0.04	0.16	JAM3	chr11	protein_coding	junctional adhesion molecule 3
ENSG00000111641.12	4065.07	1.20736	0.385887	3.12879	0.00175529	0.00863862	11.21	12.46	15.62	24.12	23.86	45.13	NOP2	chr12	protein_coding	NOP2 nucleolar protein
ENSG00000131115.16	431.554	1.7146	0.341473	5.02118	5.13541e-07	5.40759e-06	1.23	0.94	0.83	2.63	3.97	3.52	ZNF227	chr19	protein_coding	zinc finger protein 227
ENSG00000248698.6	84.7311	4.79055	0.873911	5.48173	4.2118e-08	5.21528e-07	0.11	0.05	0.02	3.81	0.95	0.16	LINC01085	chr4	transcribed_processed_pseudogene	long intergenic non-protein coding RNA 1085
ENSG00000274020.4	77.6557	1.23362	0.466566	2.64404	0.00819227	0.0321845	0.18	0.12	0.14	0.22	0.56	0.31	LINC01138	chr1	lncRNA	long intergenic non-protein coding RNA 1138
ENSG00000054793.14	1240.8	2.81768	0.402299	7.00394	2.48855e-12	5.14748e-11	0.73	1.01	1.11	4.35	6.83	9.58	ATP9A	chr20	protein_coding	ATPase phospholipid transporting 9A (putative)
ENSG00000230665.3	23.397	3.96544	0.807433	4.91117	9.05359e-07	9.12172e-06	0.08	0.02	0	0.66	0.56	0.34	THAP12P1	chrX	processed_pseudogene	THAP domain containing 12 pseudogene 1
ENSG00000163900.11	764.533	1.24528	0.385349	3.23156	0.00123115	0.00635879	1.31	1.28	1.34	3.2	1.95	4.39	TMEM41A	chr3	protein_coding	transmembrane protein 41A
ENSG00000184924.6	310.267	1.60173	0.32782	4.886	1.02907e-06	1.0263e-05	1.9	1.77	2.31	5.51	7.15	6.06	PTRHD1	chr2	protein_coding	peptidyl-tRNA hydrolase domain containing 1
ENSG00000142494.13	5.18002	3.33932	1.29713	2.5744	0.0100413	0.0379088	0.01	0	0	0.06	0.02	0.04	SLC47A1	chr17	protein_coding	solute carrier family 47 member 1
ENSG00000203727.4	184.352	2.20012	0.42414	5.18726	2.13416e-07	2.38437e-06	0.37	0.21	0.19	1.5	1.34	0.75	SAMD5	chr6	protein_coding	sterile alpha motif domain containing 5
ENSG00000181163.14	59705.2	1.23725	0.284552	4.34807	1.3734e-05	0.0001106	110.51	102.26	108.98	245.69	251.42	282.93	NPM1	chr5	protein_coding	nucleophosmin 1
ENSG00000272512.1	17.603	2.98883	0.856143	3.49104	0.000481148	0.00276975	0.02	0.06	0.06	0.62	0.07	0.46	RP11-54O7.17	chr1	lncRNA	--
ENSG00000256128.6	60.4364	1.56984	0.442944	3.54411	0.000393939	0.00232207	0.15	0.15	0.12	0.31	0.46	0.53	LINC00944	chr12	lncRNA	long intergenic non-protein coding RNA 944
ENSG00000111371.16	29501	1.44503	0.353712	4.08532	4.40169e-05	0.000318943	43.63	40.3	35.12	76.02	153.63	104.91	SLC38A1	chr12	protein_coding	solute carrier family 38 member 1
ENSG00000130592.17	33.9405	1.5287	0.543458	2.81291	0.00490956	0.0209462	0.08	0.06	0.07	0.14	0.33	0.16	LSP1	chr11	protein_coding	lymphocyte specific protein 1
ENSG00000163932.15	787.06	1.21196	0.400121	3.02898	0.00245378	0.011551	2.97	3.82	3.03	6.33	5.47	11.55	PRKCD	chr3	protein_coding	protein kinase C delta
ENSG00000105767.3	42.4564	3.05362	0.698381	4.37243	1.2287e-05	0.000100051	0.09	0.13	0.08	0.75	0.22	1.59	CADM4	chr19	protein_coding	cell adhesion molecule 4
ENSG00000154646.9	9321.33	13.8769	0.799554	17.3558	1.78201e-67	1.06118e-64	0.02	0	0.01	114.45	124.5	92.67	TMPRSS15	chr21	protein_coding	transmembrane serine protease 15
ENSG00000119231.11	1548.6	1.01002	0.302784	3.33577	0.000850639	0.00460505	3.71	3.57	3.69	7.02	6.89	8.8	SENP5	chr3	protein_coding	SUMO specific peptidase 5
ENSG00000166415.15	1430.47	11.172	0.87823	12.7211	4.51727e-37	6.27125e-35	0.01	0	0	7.53	14.64	3.92	WDR72	chr15	protein_coding	WD repeat domain 72
ENSG00000232006.9	7.9077	5.53132	1.44134	3.83761	0.000124236	0.000827349	0	0	0	0.07	0.11	0.05	AC005537.2	chr7	lncRNA	--
ENSG00000106460.19	4004.77	1.3004	0.492665	2.63952	0.0083023	0.0325039	6.14	4.61	1.9	10.54	16.1	5.5	TMEM106B	chr7	protein_coding	transmembrane protein 106B
ENSG00000233671.1	9.23645	3.79921	1.21081	3.13773	0.00170261	0.00842705	0	0	0.07	0.11	0.28	0.57	CENPNP1	chr2	processed_pseudogene	CENPN pseudogene 1
ENSG00000124615.20	104.578	9.30124	1.26728	7.33954	2.14335e-13	4.94918e-12	0	0	0	1.14	0.62	1.35	MOCS1	chr6	protein_coding	molybdenum cofactor synthesis 1
ENSG00000268916.6	39.4986	8.8562	1.30919	6.76465	1.33633e-11	2.56704e-10	0	0	0	0.91	2.23	2.49	CSAG3	chrX	protein_coding	CSAG family member 3
ENSG00000163393.13	972.392	1.59745	0.613025	2.60585	0.00916463	0.0352099	2.04	2.36	2.45	2.13	16.35	3.26	SLC22A15	chr1	protein_coding	solute carrier family 22 member 15
ENSG00000170537.13	198.67	1.1379	0.413362	2.7528	0.00590876	0.024462	0.43	0.53	0.7	1.03	0.96	1.74	TMC7	chr16	protein_coding	transmembrane channel like 7
ENSG00000187678.10	4752.87	1.51852	0.567546	2.67559	0.00745972	0.0297142	4.2	8.99	14.71	10.13	27.4	45.13	SPRY4	chr5	protein_coding	sprouty RTK signaling antagonist 4
ENSG00000242082.2	58.6504	6.56992	0.971063	6.7657	1.32668e-11	2.55285e-10	0	0.01	0.01	0.21	0.21	0.88	SLC5A4-AS1	chr22	lncRNA	SLC5A4 antisense RNA 1
ENSG00000160201.12	24.9697	2.50272	0.686305	3.64667	0.000265666	0.00163674	0.03	0.01	0.01	0.16	0.06	0.07	U2AF1	chr21	protein_coding	U2 small nuclear RNA auxiliary factor 1
ENSG00000169905.13	3002.79	1.27644	0.320593	3.98151	6.84796e-05	0.000475929	2.75	2.45	1.8	6.26	6.41	4.81	TOR1AIP2	chr1	protein_coding	torsin 1A interacting protein 2
ENSG00000122490.19	848.177	1.1488	0.334248	3.43699	0.000588224	0.00331035	2.13	2.41	3.03	5.13	5.38	6.79	SLC66A2	chr18	protein_coding	solute carrier family 66 member 2
ENSG00000196862.10	9.35981	2.48638	0.967334	2.57035	0.0101597	0.038279	0.02	0	0.01	0.08	0.04	0.05	RGPD4	chr2	protein_coding	RANBP2 like and GRIP domain containing 4
ENSG00000164604.14	42.8501	4.01805	0.731786	5.49075	4.0023e-08	4.98174e-07	0.03	0.01	0.01	0.49	0.26	0.08	GPR85	chr7	protein_coding	G protein-coupled receptor 85
ENSG00000166813.16	411.746	1.58113	0.506429	3.12211	0.00179561	0.00880453	0.98	0.9	1.06	2.47	1.18	5.28	KIF7	chr15	protein_coding	kinesin family member 7
ENSG00000241878.11	1049.72	1.30945	0.361986	3.61742	0.000297559	0.00181319	2.19	2.7	4.14	7.84	7.04	8.24	PISD	chr22	protein_coding	phosphatidylserine decarboxylase
ENSG00000237181.1	10.1463	6.8779	1.554	4.42594	9.60233e-06	7.93902e-05	0	0	0	0.1	1.57	0.49	PRKAR1B-AS1	chr7	lncRNA	PRKAR1B antisense RNA 1
ENSG00000055163.20	256.324	5.58553	0.573515	9.73913	2.05312e-22	1.09318e-20	0.01	0.02	0.04	0.9	0.64	2.13	CYFIP2	chr5	protein_coding	cytoplasmic FMR1 interacting protein 2
ENSG00000151320.11	65.8195	3.1089	0.543655	5.71853	1.07451e-08	1.44733e-07	0.03	0.02	0.01	0.17	0.18	0.12	AKAP6	chr14	protein_coding	A-kinase anchoring protein 6
ENSG00000113140.11	6505.52	3.6676	0.494377	7.41863	1.1834e-13	2.84582e-12	2.69	6.94	5.52	112.62	44.22	44.59	SPARC	chr5	protein_coding	secreted protein acidic and cysteine rich
ENSG00000173157.17	8.97602	2.82106	1.00214	2.81503	0.00487729	0.020832	0.01	0	0.01	0.03	0.09	0.04	ADAMTS20	chr12	protein_coding	ADAM metallopeptidase with thrombospondin type 1 motif 20
ENSG00000105552.15	881.6	1.27303	0.383832	3.31663	0.000911096	0.00489487	2.22	2.09	4.21	6.94	6.35	7.86	BCAT2	chr19	protein_coding	branched chain amino acid transaminase 2
ENSG00000123545.6	1263	1.29359	0.325156	3.97837	6.93906e-05	0.000481521	8.19	7.2	6.23	18.09	22.69	13.95	NDUFAF4	chr6	protein_coding	NADH:ubiquinone oxidoreductase complex assembly factor 4
ENSG00000233215.6	29.159	8.41418	1.31415	6.40275	1.52601e-10	2.56744e-09	0	0	0	0.23	0.56	0.44	LINC01687	chr21	lncRNA	long intergenic non-protein coding RNA 1687
ENSG00000135842.17	5020.78	1.40564	0.536547	2.6198	0.00879824	0.0340858	10.16	7.05	7.75	5.66	32.13	29.9	NIBAN1	chr1	protein_coding	niban apoptosis regulator 1
ENSG00000272094.1	6.83963	6.34285	1.51283	4.19272	2.75635e-05	0.000209741	0	0	0	0.49	0.17	0.53	RP4-665J23.4	chr1	lncRNA	--
ENSG00000034053.15	1163.56	2.73704	0.378977	7.22218	5.11598e-13	1.14284e-11	0.8	1.17	1.33	7.14	5.82	9.74	APBA2	chr15	protein_coding	amyloid beta precursor protein binding family A member 2
ENSG00000177409.12	76.5423	2.34258	0.659025	3.55462	0.000378526	0.00224115	0.13	0.11	0.03	0.67	0.59	0.13	SAMD9L	chr7	protein_coding	sterile alpha motif domain containing 9 like
ENSG00000135363.12	84.827	2.18702	0.489322	4.4695	7.84042e-06	6.59557e-05	0.43	0.19	0.18	0.78	1.43	1.5	LMO2	chr11	protein_coding	LIM domain only 2
ENSG00000198589.14	4902.32	1.06695	0.301784	3.53548	0.00040703	0.00238495	5.02	4.5	4.71	8.56	10.27	11.79	LRBA	chr4	protein_coding	LPS responsive beige-like anchor protein
ENSG00000231532.6	6.07206	5.14096	1.50201	3.42273	0.000619961	0.00347083	0.01	0	0	0.09	0.11	0.04	LINC01249	chr2	lncRNA	long intergenic non-protein coding RNA 1249
ENSG00000185728.17	2923.81	1.05396	0.330509	3.1889	0.00142816	0.00725101	8.84	8.64	5.71	18.57	14.37	16.59	YTHDF3	chr8	protein_coding	YTH N6-methyladenosine RNA binding protein 3
ENSG00000105738.11	2199.45	3.29854	0.346116	9.53016	1.57041e-21	7.9679e-20	0.99	0.9	1.06	10	7.14	12.58	SIPA1L3	chr19	protein_coding	signal induced proliferation associated 1 like 3
ENSG00000184156.17	422.871	10.4195	1.09299	9.53308	1.52686e-21	7.79938e-20	0	0	0	1.33	2.34	1.5	KCNQ3	chr8	protein_coding	potassium voltage-gated channel subfamily Q member 3
ENSG00000145390.11	14022.3	4.48467	0.655163	6.84513	7.64069e-12	1.50742e-10	3.1	2.18	2.31	34.79	132.46	9.59	USP53	chr4	protein_coding	ubiquitin specific peptidase 53
ENSG00000085276.19	720.99	2.18156	0.499753	4.36529	1.26957e-05	0.000103008	1.15	0.53	0.46	4.39	4.22	1.35	MECOM	chr3	protein_coding	MDS1 and EVI1 complex locus
ENSG00000130768.15	16.9314	5.17837	1.22733	4.21921	2.45164e-05	0.000188637	0.01	0.02	0	0.08	0.12	0.75	SMPDL3B	chr1	protein_coding	sphingomyelin phosphodiesterase acid like 3B
ENSG00000132406.12	595.876	1.06767	0.406587	2.62593	0.00864131	0.033616	6.61	5.4	4.59	9.35	18.88	7.77	TMEM128	chr4	protein_coding	transmembrane protein 128
ENSG00000266869.2	5.06719	5.87205	1.61969	3.62542	0.000288497	0.00176348	0	0	0	0.04	0.21	0.08	RP6-114E22.1	chr14	lncRNA	--
ENSG00000163820.15	1639.41	2.43876	0.309976	7.86755	3.61643e-15	1.00784e-13	1.6	1.17	1.57	6.85	8.96	8.29	FYCO1	chr3	protein_coding	FYVE and coiled-coil domain autophagy adaptor 1
ENSG00000129493.15	1451.48	1.00737	0.306967	3.28171	0.00103181	0.0054515	2.65	2.4	2.06	5.65	4.97	4.1	HEATR5A	chr14	protein_coding	HEAT repeat containing 5A
ENSG00000110723.12	82.353	3.92639	0.732584	5.35964	8.33869e-08	9.84844e-07	0.06	0.01	0.01	0.19	0.71	0.2	EXPH5	chr11	protein_coding	exophilin 5
ENSG00000100104.13	1362.45	1.1325	0.30343	3.73231	0.000189735	0.00121012	4.83	5.08	4.92	11.61	9.63	12.23	SRRD	chr22	protein_coding	SRR1 domain containing
ENSG00000254122.3	23.2559	6.227	1.18128	5.27141	1.35378e-07	1.55744e-06	0	0.01	0	0.15	0.29	0.27	PCDHGB7	chr5	protein_coding	protocadherin gamma subfamily B, 7
ENSG00000172292.15	5352.43	1.47556	0.349749	4.21891	2.45491e-05	0.000188824	11.33	11.85	7.85	34.07	34.27	20.98	CERS6	chr2	protein_coding	ceramide synthase 6
ENSG00000146281.6	2848.34	2.26764	0.394685	5.74545	9.16794e-09	1.24154e-07	7.06	5.35	3.34	31.12	30.12	16.76	PM20D2	chr6	protein_coding	peptidase M20 domain containing 2
ENSG00000186187.12	475.166	2.0721	0.307365	6.74149	1.56767e-11	2.97858e-10	0.52	0.48	0.55	2.49	2.08	2.16	ZNRF1	chr16	protein_coding	zinc and ring finger 1
ENSG00000113721.14	192.383	1.94393	0.432162	4.49815	6.8546e-06	5.83651e-05	0.25	0.24	0.34	0.6	1.44	1.27	PDGFRB	chr5	protein_coding	platelet derived growth factor receptor beta
ENSG00000189056.15	3307.53	3.32082	0.570598	5.8199	5.88828e-09	8.19975e-08	0.2	0.4	0.67	1.65	3.83	7.55	RELN	chr7	protein_coding	reelin
ENSG00000283453.2	7.35183	2.79005	1.06331	2.62392	0.00869247	0.0337396	0.02	0.02	0.01	0.03	0.18	0.12	RP3-401D24.1	chr6	transcribed_unprocessed_pseudogene	--
ENSG00000255248.9	3342.38	2.09282	0.390737	5.35608	8.50472e-08	1.00341e-06	0.94	1.48	0.89	3.36	6.54	4.77	MIR100HG	chr11	lncRNA	mir-100-let-7a-2-mir-125b-1 cluster host gene
ENSG00000249196.6	10.1956	5.04011	1.34556	3.74574	0.000179862	0.00115366	0	0.02	0	0.11	0.14	0.42	TMEM132D-AS1	chr12	lncRNA	TMEM132D antisense RNA 1
ENSG00000134780.10	209.394	1.39474	0.417112	3.3438	0.000826383	0.00448877	0.39	0.5	0.6	1.15	0.96	1.92	DAGLA	chr11	protein_coding	diacylglycerol lipase alpha
ENSG00000177694.16	45.1166	2.47645	0.508053	4.87438	1.09148e-06	1.08235e-05	0.02	0.03	0.02	0.11	0.16	0.17	NAALADL2	chr3	protein_coding	N-acetylated alpha-linked acidic dipeptidase like 2
ENSG00000114999.8	5294.88	1.09946	0.316236	3.47671	0.000507603	0.00290357	5.82	5.38	4.91	13.77	9.24	12.45	TTL	chr2	protein_coding	tubulin tyrosine ligase
ENSG00000257732.1	33.7524	1.59211	0.543305	2.93043	0.00338498	0.0152526	0.29	0.68	0.8	2.13	1.81	1.67	RP11-818F20.5	chr12	lncRNA	--
ENSG00000146530.14	130.885	5.35961	0.541808	9.89208	4.50588e-23	2.56835e-21	0.05	0.02	0.01	0.73	1.17	1.04	VWDE	chr7	protein_coding	von Willebrand factor D and EGF domains
ENSG00000124613.9	376.608	1.4315	0.515878	2.77488	0.00552221	0.023124	1.63	0.97	0.61	2.08	5.34	1.54	ZNF391	chr6	protein_coding	zinc finger protein 391
ENSG00000267554.1	5.09295	3.99167	1.45392	2.74546	0.00604263	0.024916	0	0.04	0.04	0.45	0.14	0.72	RP11-686D22.10	chr17	processed_pseudogene	--
ENSG00000250159.7	47.7918	8.16113	1.28738	6.33931	2.30802e-10	3.77917e-09	0	0	0	0.22	0.24	0.1	RP11-381K20.2	chr5	lncRNA	--
ENSG00000010319.7	6.62937	5.30253	1.50007	3.53485	0.000408012	0.00239009	0	0	0	0.1	0.03	0.07	SEMA3G	chr3	protein_coding	semaphorin 3G
ENSG00000145536.15	47.4005	1.33762	0.434761	3.07668	0.00209317	0.0100565	0.12	0.11	0.12	0.33	0.32	0.25	ADAMTS16	chr5	protein_coding	ADAM metallopeptidase with thrombospondin type 1 motif 16
ENSG00000105245.9	1261.4	1.77499	0.503583	3.52473	0.000423911	0.00247106	2.06	2.41	2.87	5.06	4.57	16.02	NUMBL	chr19	protein_coding	NUMB like endocytic adaptor protein
ENSG00000104967.8	574.502	10.2771	0.99129	10.3674	3.48816e-25	2.32842e-23	0	0	0	2.05	1.56	5.95	NOVA2	chr19	protein_coding	NOVA alternative splicing regulator 2
ENSG00000085563.15	28.8146	3.88158	0.769658	5.04326	4.57673e-07	4.86001e-06	0	0.02	0.02	0.33	0.22	0.11	ABCB1	chr7	protein_coding	ATP binding cassette subfamily B member 1
ENSG00000140262.18	3287.33	2.0683	0.367918	5.62163	1.89169e-08	2.46585e-07	4.07	3.22	2.82	10.46	21.05	12.2	TCF12	chr15	protein_coding	transcription factor 12
ENSG00000160271.16	826.853	1.06385	0.381768	2.78663	0.00532586	0.0224263	1.62	1.65	1.98	3.65	2.44	5.16	RALGDS	chr9	protein_coding	ral guanine nucleotide dissociation stimulator
ENSG00000213492.2	7.1574	5.40219	1.47677	3.65811	0.000254086	0.00157195	0.02	0	0	0.35	0.16	0.14	NT5C3AP1	chr4	transcribed_processed_pseudogene	NT5C3A pseudogene 1
ENSG00000112137.18	37.5829	1.92944	0.546735	3.52902	0.0004171	0.00243701	0.04	0.04	0.03	0.09	0.11	0.2	PHACTR1	chr6	protein_coding	phosphatase and actin regulator 1
ENSG00000228933.8	13.5054	7.30549	1.35577	5.38845	7.10666e-08	8.46849e-07	0	0	0	0.09	0.12	0.1	RP11-268G12.1	chrX	lncRNA	--
ENSG00000247077.7	3313.2	1.36923	0.343631	3.98458	6.75988e-05	0.00047053	11.33	9.75	14.11	28.21	25.39	39.6	PGAM5	chr12	protein_coding	PGAM family member 5, mitochondrial serine/threonine protein phosphatase
ENSG00000107731.12	3903.95	3.53127	0.705942	5.00221	5.66777e-07	5.9268e-06	1.51	2.35	2.91	2.36	51.12	28.27	UNC5B	chr10	protein_coding	unc-5 netrin receptor B
ENSG00000147889.18	4.29146	5.67212	1.74703	3.24672	0.00116745	0.00607454	0	0	0	0.01	0.03	0.13	CDKN2A	chr9	protein_coding	cyclin dependent kinase inhibitor 2A
ENSG00000126882.13	49.5958	1.8315	0.548627	3.33833	0.000842847	0.00456787	0.15	0.06	0.1	0.34	0.2	0.54	FAM78A	chr9	protein_coding	family with sequence similarity 78 member A
ENSG00000160360.13	621.583	1.6096	0.412432	3.90271	9.51221e-05	0.000645433	1.04	1.34	2.09	4.81	3.23	6	GPSM1	chr9	protein_coding	G protein signaling modulator 1
ENSG00000173599.15	1257.46	1.93215	0.385634	5.01032	5.43384e-07	5.69006e-06	1.29	1.41	2.65	6.16	7.14	7.8	PC	chr11	protein_coding	pyruvate carboxylase
ENSG00000262468.6	31.1235	2.871	0.803013	3.57528	0.000349848	0.00209032	0.03	0.01	0.07	0.08	0.22	0.5	LINC01569	chr16	lncRNA	long intergenic non-protein coding RNA 1569
ENSG00000147119.4	117.126	2.02713	0.491059	4.12808	3.65808e-05	0.000270784	0.45	0.22	0.79	2.59	1.78	1.71	CHST7	chrX	protein_coding	carbohydrate sulfotransferase 7
ENSG00000089101.19	11.8098	3.27985	1.01696	3.22515	0.00125906	0.00648117	0.02	0	0.01	0.02	0.07	0.11	CFAP61	chr20	protein_coding	cilia and flagella associated protein 61
ENSG00000137393.10	527.934	2.24122	0.642324	3.48924	0.000484394	0.00278561	0.85	1.03	0.79	5.03	7.63	0.57	RNF144B	chr6	protein_coding	ring finger protein 144B
ENSG00000254838.5	61.1331	1.52928	0.43683	3.50087	0.000463748	0.00267981	0.1	0.1	0.08	0.3	0.34	0.2	GVINP1	chr11	transcribed_unprocessed_pseudogene	GTPase, very large interferon inducible pseudogene 1
ENSG00000203930.12	322.565	6.44243	0.589287	10.9326	8.05277e-28	6.48492e-26	0	0.01	0	0.39	1.04	0.3	LINC00632	chrX	lncRNA	long intergenic non-protein coding RNA 632
ENSG00000158186.13	635.017	4.18686	0.422655	9.90608	3.91707e-23	2.23837e-21	0.19	0.2	0.4	5.99	3.57	5.29	MRAS	chr3	protein_coding	muscle RAS oncogene homolog
ENSG00000023839.12	1152.74	4.14526	0.405058	10.2338	1.39986e-24	8.89815e-23	0.55	0.39	0.25	7.17	5.05	9.23	ABCC2	chr10	protein_coding	ATP binding cassette subfamily C member 2
ENSG00000159674.12	195.6	4.4997	0.489459	9.19322	3.81255e-20	1.73241e-18	0.05	0.07	0.09	1.09	1.24	2.48	SPON2	chr4	protein_coding	spondin 2
ENSG00000103569.10	176.088	11.0134	1.96529	5.60397	2.09495e-08	2.7136e-07	0	0	0	6.76	0.81	0.89	AQP9	chr15	protein_coding	aquaporin 9
ENSG00000120885.22	931.127	2.25515	0.474129	4.75641	1.97071e-06	1.8572e-05	0.71	0.9	2.22	6.6	4.6	7.69	CLU	chr8	protein_coding	clusterin
ENSG00000285471.1	11.9884	6.15639	1.36647	4.50531	6.62759e-06	5.66802e-05	0	0.03	0	0.97	0.81	0.64	RP11-960B9.3	chr17	protein_coding	--
ENSG00000112234.9	1221.28	1.02713	0.356524	2.88097	0.00396452	0.0175016	3.08	2.44	1.95	4.55	7.14	4.02	FBXL4	chr6	protein_coding	F-box and leucine rich repeat protein 4
ENSG00000257219.6	10.4143	3.34103	0.963711	3.46684	0.000526625	0.00299798	0.01	0.02	0.03	0.12	0.4	0.18	LNCOG	chr12	lncRNA	lncRNA osteogenesis associated
ENSG00000144120.13	359.419	1.78066	0.368796	4.82832	1.3769e-06	1.33782e-05	1.72	1.11	1.91	4.66	5.01	6.92	TMEM177	chr2	protein_coding	transmembrane protein 177
ENSG00000075711.21	2913.53	1.89899	0.359737	5.27883	1.3001e-07	1.50098e-06	2.33	1.8	1.49	8.45	8.47	4.67	DLG1	chr3	protein_coding	discs large MAGUK scaffold protein 1
ENSG00000138162.19	1061.07	1.12652	0.391602	2.87669	0.00401865	0.0177026	0.77	0.78	1.09	1.19	2.22	2.55	TACC2	chr10	protein_coding	transforming acidic coiled-coil containing protein 2
ENSG00000124194.17	7.7297	2.84817	1.15228	2.47176	0.0134452	0.0483843	0.01	0.01	0.03	0.01	0.2	0.09	GDAP1L1	chr20	protein_coding	ganglioside induced differentiation associated protein 1 like 1
ENSG00000284930.1	11.6093	3.02512	0.937407	3.22712	0.00125044	0.00644372	0.09	0.01	0.03	0.2	0.71	0.24	RP1-240K6.4	chr14	lncRNA	--
ENSG00000067798.16	1521.28	1.32033	0.347852	3.79568	0.00014724	0.000961864	1.35	1.98	1.56	4.66	4.93	3.13	NAV3	chr12	protein_coding	neuron navigator 3
ENSG00000144645.15	1452.84	1.28693	0.345047	3.72971	0.000191698	0.00122161	1.91	1.68	1.68	3.05	5.82	4.38	OSBPL10	chr3	protein_coding	oxysterol binding protein like 10
ENSG00000286266.1	104.01	10.2558	1.25076	8.19962	2.41144e-16	7.58951e-15	0	0	0	1.38	1.27	1.85	RP11-367L7.1	chr8	lncRNA	--
ENSG00000131711.15	13246.4	1.54895	0.341679	4.53336	5.80534e-06	5.01983e-05	10.87	16.17	13.11	38.02	51.04	33.25	MAP1B	chr5	protein_coding	microtubule associated protein 1B
ENSG00000225548.7	26.0944	8.26395	1.30338	6.34038	2.29206e-10	3.75848e-09	0	0	0	0.25	0.23	0.36	LINC01980	chr3	lncRNA	long intergenic non-protein coding RNA 1980
ENSG00000184838.15	411.223	1.83801	0.479847	3.83041	0.000127927	0.000849185	2.35	1.97	1.68	6.77	12.54	3.03	PRR16	chr5	protein_coding	proline rich 16
ENSG00000116260.17	4650.48	1.26131	0.447079	2.82123	0.00478396	0.0204875	4.99	5.86	11.24	11.22	17.78	25.53	QSOX1	chr1	protein_coding	quiescin sulfhydryl oxidase 1
ENSG00000110315.7	1131.92	1.00603	0.334838	3.00452	0.00265999	0.0123752	3.01	2.53	1.71	5.46	4.92	4.59	RNF141	chr11	protein_coding	ring finger protein 141
ENSG00000196935.9	3934.48	1.42209	0.448966	3.16749	0.0015376	0.00773038	1.35	2.36	2.37	4.84	9.09	3.12	SRGAP1	chr12	protein_coding	SLIT-ROBO Rho GTPase activating protein 1
ENSG00000224903.2	28.0312	2.19965	0.595683	3.69266	0.000221923	0.00139226	0.05	0.09	0.03	0.25	0.23	0.37	RNF32-AS1	chr7	lncRNA	RNF32 antisense RNA 1
ENSG00000259757.1	2.96039	5.13122	1.78675	2.87182	0.00408117	0.017943	0	0	0	0.37	0.11	0.19	RP11-129I19.2	chr5	lncRNA	--
ENSG00000111700.13	170.94	10.0045	1.34846	7.41921	1.17825e-13	2.83871e-12	0	0.01	0	1.14	5.57	0.87	SLCO1B3	chr12	protein_coding	solute carrier organic anion transporter family member 1B3
ENSG00000116667.15	1572.15	2.10963	0.391577	5.38752	7.14347e-08	8.50787e-07	1.67	1.07	1.13	8.51	4.26	4.29	C1orf21	chr1	protein_coding	chromosome 1 open reading frame 21
ENSG00000182831.12	8106.98	1.24659	0.406019	3.07027	0.00213867	0.0102339	8.23	8.93	5.57	19.48	26.22	10.33	C16orf72	chr16	protein_coding	chromosome 16 open reading frame 72
ENSG00000148400.13	1506.46	2.36405	0.393193	6.01245	1.82744e-09	2.68876e-08	1.06	0.94	0.94	4.09	3.57	7.81	NOTCH1	chr9	protein_coding	notch receptor 1
ENSG00000159461.15	3223.33	1.05261	0.305251	3.44835	0.000564026	0.0031905	8.36	8.63	10.3	17.98	18.46	21.86	AMFR	chr16	protein_coding	autocrine motility factor receptor
ENSG00000285815.1	42.6039	1.95104	0.565084	3.45266	0.000555096	0.0031474	0.23	0.25	0.14	0.37	0.99	1.1	GET1-SH3BGR	chr21	protein_coding	GET1-SH3BGR readthrough
ENSG00000215305.10	590.55	1.29847	0.321736	4.03582	5.44125e-05	0.000386958	2.42	2.15	3.06	6.38	5.89	7.03	VPS16	chr20	protein_coding	VPS16 core subunit of CORVET and HOPS complexes
ENSG00000167332.9	19.7004	7.84037	1.39884	5.6049	2.08369e-08	2.70211e-07	0	0	0	0.12	0.67	0.26	OR51E2	chr11	protein_coding	olfactory receptor family 51 subfamily E member 2
ENSG00000224660.2	102.199	1.36055	0.423668	3.21136	0.0013211	0.00676362	0.22	0.19	0.22	0.5	0.37	0.77	SH3BP5-AS1	chr3	lncRNA	SH3BP5 antisense RNA 1
ENSG00000288559.1	26.7511	1.95454	0.57793	3.38196	0.000719705	0.00395969	0.25	0.54	0.53	1.55	1.54	2.18	RP11-152N13.10	chr10	lncRNA	--
ENSG00000185247.15	22.7799	7.08486	1.30554	5.42676	5.73863e-08	6.97419e-07	0.01	0	0	0.34	0.42	0.26	MAGEA11	chrX	protein_coding	MAGE family member A11
ENSG00000164125.16	138.264	5.05261	0.787569	6.41545	1.40411e-10	2.37827e-09	0.04	0.02	0.02	1.92	0.65	0.09	GASK1B	chr4	protein_coding	golgi associated kinase 1B
ENSG00000067113.17	538.895	2.07839	0.36162	5.74744	9.06063e-09	1.22848e-07	2.3	3.16	2.5	14.65	11.98	8.35	PLPP1	chr5	protein_coding	phospholipid phosphatase 1
ENSG00000118217.7	3915	1.01174	0.353849	2.85925	0.0042465	0.0185331	5.16	4.35	4.2	6.43	13.06	9.01	ATF6	chr1	protein_coding	activating transcription factor 6
ENSG00000250033.5	2.4932	4.85341	1.93531	2.50782	0.0121477	0.0445168	0	0	0	0.03	0.03	0	SLC7A11-AS1	chr4	lncRNA	SLC7A11 antisense RNA 1
ENSG00000150782.12	1197.67	2.50847	0.419215	5.98374	2.18065e-09	3.18361e-08	3.83	3.77	2.73	24.71	26.4	9.88	IL18	chr11	protein_coding	interleukin 18
ENSG00000247287.3	44.6811	6.57403	0.974108	6.74877	1.49106e-11	2.84016e-10	0	0	0.01	0.38	0.57	0.26	RP11-902B17.1	chr14	lncRNA	--
ENSG00000135333.15	292.805	5.77738	0.636956	9.07029	1.18695e-19	5.15539e-18	0.02	0.02	0.01	0.73	1.79	0.23	EPHA7	chr6	protein_coding	EPH receptor A7
ENSG00000176998.4	5.04387	4.90383	1.60815	3.04936	0.00229328	0.0108839	0	0	0.02	0.2	0.08	0.47	HCG4	chr6	unprocessed_pseudogene	HLA complex group 4
ENSG00000186104.11	620.543	1.54533	0.554112	2.78885	0.0052896	0.0223286	2.51	1.6	1.22	2.83	10.94	2.36	CYP2R1	chr11	protein_coding	cytochrome P450 family 2 subfamily R member 1
ENSG00000228794.10	608.98	1.03233	0.411039	2.5115	0.0120219	0.0441343	0.64	0.65	0.62	1.25	0.77	1.98	LINC01128	chr1	lncRNA	long intergenic non-protein coding RNA 1128
ENSG00000185278.15	495.159	1.0903	0.358428	3.0419	0.00235087	0.0111409	0.54	0.36	0.33	0.89	1.14	0.66	ZBTB37	chr1	protein_coding	zinc finger and BTB domain containing 37
ENSG00000163565.19	4394.75	1.71734	0.521018	3.29613	0.00098028	0.00521947	17.85	5.86	5.98	21.5	56.64	21.24	IFI16	chr1	protein_coding	interferon gamma inducible protein 16
ENSG00000257298.1	12.9449	3.24196	0.934576	3.46891	0.000522577	0.00297869	0.02	0.01	0.01	0.23	0.13	0.03	RP3-405J10.3	chr12	lncRNA	--
ENSG00000131979.20	314.118	1.61401	0.36609	4.40879	1.03948e-05	8.55674e-05	1.51	1.41	1.06	4.14	3.12	5.21	GCH1	chr14	protein_coding	GTP cyclohydrolase 1
ENSG00000214263.2	47.0097	4.24509	0.658362	6.44796	1.13367e-10	1.94641e-09	0.33	0.05	0.05	2.94	3.16	1.95	RPSAP53	chr13	processed_pseudogene	ribosomal protein SA pseudogene 53
ENSG00000037965.6	430.178	1.70828	0.40788	4.18818	2.81196e-05	0.000213458	1.49	2.13	2.6	4.8	6.65	9.55	HOXC8	chr12	protein_coding	homeobox C8
ENSG00000213468.7	4.70797	3.82647	1.47784	2.58923	0.00961895	0.0366135	0	0	0	0.03	0.02	0.01	FIRRE	chrX	lncRNA	firre intergenic repeating RNA element
ENSG00000177855.8	40.6887	1.62798	0.523641	3.10897	0.00187741	0.00914616	1.21	0.59	0.45	2.95	2.09	1.97	CACYBPP2	chr2	processed_pseudogene	calcyclin binding protein pseudogene 2
ENSG00000072071.16	1409.91	2.46419	0.369656	6.66615	2.62596e-11	4.85084e-10	1.25	1.12	1.46	5.75	5.73	10.17	ADGRL1	chr19	protein_coding	adhesion G protein-coupled receptor L1
ENSG00000136720.7	346.854	1.98215	0.574388	3.45089	0.000558732	0.00316722	0.6	0.52	1	2.42	0.86	5.22	HS6ST1	chr2	protein_coding	heparan sulfate 6-O-sulfotransferase 1
ENSG00000169972.12	520.877	1.29268	0.365841	3.53345	0.000410179	0.00240154	3.03	2.79	3.41	6.95	5.71	10.5	PUSL1	chr1	protein_coding	pseudouridine synthase like 1
ENSG00000224892.6	17.0879	2.45384	0.751452	3.26546	0.00109287	0.00574194	0.26	0.08	0.07	0.53	0.54	1.15	RPS4XP16	chr13	transcribed_processed_pseudogene	ribosomal protein S4X pseudogene 16
ENSG00000124459.12	464.057	1.20244	0.333021	3.6107	0.000305372	0.00185561	1.88	1.55	1.39	3.47	3.29	4.58	ZNF45	chr19	protein_coding	zinc finger protein 45
ENSG00000165185.15	369.874	1.35065	0.350365	3.855	0.00011573	0.000773668	0.54	0.3	0.36	0.88	1.14	1.11	KIAA1958	chr9	protein_coding	KIAA1958
ENSG00000165752.17	654.096	1.15553	0.362796	3.18508	0.00144716	0.00733763	2.57	2.4	3.59	4.69	7.1	7.85	STK32C	chr10	protein_coding	serine/threonine kinase 32C
ENSG00000270055.1	91.4473	2.29381	0.510484	4.4934	7.00958e-06	5.95196e-05	0.51	0.35	0.14	1.4	2.38	1.25	CTD-3092A11.2	chr15	lncRNA	--
ENSG00000234156.3	3.88799	4.49499	1.61103	2.79014	0.00526857	0.0222554	0	0	0	0.04	0.03	0.03	RP11-542K23.7	chr9	lncRNA	--
ENSG00000109944.11	70.7528	1.91248	0.53823	3.55328	0.000380455	0.00225021	0.14	0.09	0.03	0.25	0.31	0.44	JHY	chr11	protein_coding	junctional cadherin complex regulator
ENSG00000168646.13	103.376	3.62901	0.539266	6.72954	1.70204e-11	3.22305e-10	0.09	0.06	0.08	1.33	0.38	1.1	AXIN2	chr17	protein_coding	axin 2
ENSG00000184203.8	1668.23	1.0903	0.413694	2.63553	0.00840062	0.0328094	6.78	5.86	3.05	12.27	14.98	7.25	PPP1R2	chr3	protein_coding	protein phosphatase 1 regulatory inhibitor subunit 2
ENSG00000157538.14	1392.71	1.33724	0.288703	4.63188	3.62354e-06	3.25256e-05	2.21	2.09	2.09	5.65	5.16	5.79	VPS26C	chr21	protein_coding	VPS26 endosomal protein sorting factor C
ENSG00000186166.9	592.884	1.46433	0.326025	4.49146	7.0736e-06	6.00182e-05	1.5	1.67	1.46	5.36	3.72	4.1	CENATAC	chr11	protein_coding	centrosomal AT-AC splicing factor
ENSG00000210154.1	10.4233	6.94831	1.49394	4.65098	3.30364e-06	2.98913e-05	0	0	0	13.79	1.69	8.12	MT-TD	chrM	Mt_tRNA	mitochondrially encoded tRNA-Asp (GAU/C)
ENSG00000175395.16	681.255	1.56018	0.527983	2.95498	0.00312686	0.0142571	2.81	1.99	1.33	4.47	11.76	2.5	ZNF25	chr10	protein_coding	zinc finger protein 25
ENSG00000267761.3	8.08437	6.56423	1.44003	4.55839	5.15468e-06	4.50541e-05	0	0	0	0.24	0.36	0.3	MIR4527HG	chr18	lncRNA	MIR4527 host gene
ENSG00000197172.10	917.013	13.3943	1.24954	10.7194	8.25081e-27	6.14169e-25	0	0	0	22.53	18	35.22	MAGEA6	chrX	protein_coding	MAGE family member A6
ENSG00000120328.6	12.8845	5.33748	1.22048	4.37326	1.22406e-05	9.97454e-05	0.01	0	0.01	0.12	0.2	0.19	PCDHB12	chr5	protein_coding	protocadherin beta 12
ENSG00000285184.3	47.6103	1.51536	0.573654	2.64159	0.00825188	0.0323513	0.22	0.13	0.16	0.24	0.93	0.37	CH17-55D9.1	chr1	lncRNA	--
ENSG00000260604.2	782.988	2.15013	0.51698	4.15901	3.1963e-05	0.000239342	0.75	1.04	1.25	8.84	3.12	2.1	RP1-140K8.5	chr6	lncRNA	--
ENSG00000105699.17	69.8058	1.26535	0.418381	3.02439	0.00249132	0.0117036	0.35	0.29	0.42	0.85	0.7	1.06	LSR	chr19	protein_coding	lipolysis stimulated lipoprotein receptor
ENSG00000237943.7	59.5568	9.45091	1.25856	7.50928	5.94548e-14	1.47846e-12	0	0	0	0.47	0.5	0.6	PRKCQ-AS1	chr10	lncRNA	PRKCQ antisense RNA 1
ENSG00000235774.2	27.684	8.33935	1.31781	6.3282	2.48039e-10	4.05263e-09	0	0	0	0.6	1.49	1.18	AC023347.1	chr2	lncRNA	--
ENSG00000184489.13	81.5688	3.26306	0.767964	4.24898	2.14748e-05	0.000167109	0.06	0.08	0.16	0.14	0.73	2.19	PTP4A3	chr8	protein_coding	protein tyrosine phosphatase 4A3
ENSG00000065923.10	1166.8	3.18253	0.367626	8.65697	4.84475e-18	1.78845e-16	0.87	0.46	0.44	4.88	6.51	4.95	SLC9A7	chrX	protein_coding	solute carrier family 9 member A7
ENSG00000081377.17	776.535	1.1446	0.337393	3.39248	0.00069262	0.00382556	1.23	1.25	0.98	3.34	2.55	2.02	CDC14B	chr9	protein_coding	cell division cycle 14B
ENSG00000166347.19	1719.18	1.08155	0.305397	3.54145	0.000397932	0.00234134	3.12	2.55	3.29	7.58	5.89	6.02	CYB5A	chr18	protein_coding	cytochrome b5 type A
ENSG00000250682.6	34.4001	8.64732	1.34244	6.44148	1.18315e-10	2.0237e-09	0	0	0	0.51	1.15	0.26	LINC00491	chr5	lncRNA	long intergenic non-protein coding RNA 491
ENSG00000151458.12	4684.67	1.83341	0.376422	4.87064	1.1124e-06	1.10203e-05	7.92	5.64	4.08	23.79	26.46	14.43	ANKRD50	chr4	protein_coding	ankyrin repeat domain 50
ENSG00000179965.12	161.563	1.66104	0.394147	4.21427	2.50584e-05	0.000192546	0.33	0.28	0.45	0.83	1.19	1.4	ZNF771	chr16	protein_coding	zinc finger protein 771
ENSG00000176746.6	2.91567	5.08636	1.77005	2.87356	0.00405871	0.0178547	0	0	0	0.09	0.1	0.04	MAGEB6	chrX	protein_coding	MAGE family member B6
ENSG00000076641.4	462.559	1.61677	0.395878	4.084	4.42663e-05	0.000320545	0.74	0.43	0.39	1.67	2.17	1.08	PAG1	chr8	protein_coding	phosphoprotein membrane anchor with glycosphingolipid microdomains 1
ENSG00000168447.11	34.2497	8.65246	2.2129	3.91002	9.22899e-05	0.000627533	0	0	0	0.05	0.18	1.11	SCNN1B	chr16	protein_coding	sodium channel epithelial 1 subunit beta
ENSG00000184916.9	872.967	8.38151	0.563701	14.8687	5.2603e-50	1.46957e-47	0.02	0.03	0.01	6.56	3.94	10.4	JAG2	chr14	protein_coding	jagged canonical Notch ligand 2
ENSG00000121005.9	42.4715	3.05253	0.766317	3.98337	6.79434e-05	0.000472493	0.06	0.08	0.01	0.89	0.24	0.16	CRISPLD1	chr8	protein_coding	cysteine rich secretory protein LCCL domain containing 1
ENSG00000286980.1	19.4653	7.82554	1.43454	5.45507	4.89535e-08	5.99766e-07	0	0	0	0.14	1.37	0.65	RP11-2F5.1	chr2	lncRNA	--
ENSG00000101266.19	7771.42	2.21056	0.342426	6.45557	1.0781e-10	1.85665e-09	2.51	2.31	2.22	7.49	13.95	12.09	CSNK2A1	chr20	protein_coding	casein kinase 2 alpha 1
ENSG00000102349.18	52.4693	5.80434	0.783166	7.41137	1.25e-13	2.98693e-12	0	0	0	0.11	0.23	0.28	KLF8	chrX	protein_coding	Kruppel like factor 8
ENSG00000185418.16	350.67	2.19116	0.408371	5.36561	8.06755e-08	9.54644e-07	0.65	0.79	0.68	3.55	1.94	4.45	TARS3	chr15	protein_coding	threonyl-tRNA synthetase 3
ENSG00000177570.15	26.2649	1.43837	0.569606	2.5252	0.0115631	0.0426368	0.03	0.02	0.01	0.07	0.05	0.07	SAMD12	chr8	protein_coding	sterile alpha motif domain containing 12
ENSG00000259230.1	12.3722	4.68524	1.27335	3.67947	0.000233722	0.0014586	0	0.03	0.01	0.06	0.93	0.17	LINC02323	chr14	lncRNA	long intergenic non-protein coding RNA 2323
ENSG00000138777.20	2199.3	1.47516	0.352598	4.18369	2.86818e-05	0.000217288	7.67	5.79	5.47	18.35	23.8	12.12	PPA2	chr4	protein_coding	inorganic pyrophosphatase 2
ENSG00000178397.13	1147.74	1.61255	0.39297	4.10349	4.06973e-05	0.000297557	7.6	5.77	4.48	13.8	28.09	14.38	FAM220A	chr7	protein_coding	family with sequence similarity 220 member A
ENSG00000285735.2	842.779	13.2724	1.23209	10.7722	4.65608e-27	3.54756e-25	0	0	0	13.23	9.7	11.86	LINC02717	chr11	lncRNA	long intergenic non-protein coding RNA 2717
ENSG00000075240.17	383.379	2.301	0.428846	5.36555	8.07032e-08	9.54644e-07	0.63	0.57	0.79	2.56	2.22	5.21	GRAMD4	chr22	protein_coding	GRAM domain containing 4
ENSG00000184967.7	685.11	1.05279	0.426095	2.4708	0.0134812	0.0484678	4.4	4.41	7.74	8.85	8.97	17.38	NOC4L	chr12	protein_coding	nucleolar complex associated 4 homolog
ENSG00000178078.12	392.261	2.27761	0.494513	4.60577	4.10947e-06	3.66548e-05	0.93	0.91	1.8	3.3	4.74	10.01	STAP2	chr19	protein_coding	signal transducing adaptor family member 2
ENSG00000144736.14	1218.85	1.29296	0.387573	3.33605	0.00084978	0.0046026	3.5	3.01	2.62	7.72	4.65	10.45	SHQ1	chr3	protein_coding	SHQ1, H/ACA ribonucleoprotein assembly factor
ENSG00000215256.4	644.915	1.02872	0.378171	2.72026	0.00652305	0.0265295	1.58	0.99	1.23	1.85	3.79	2.33	DHRS4-AS1	chr14	lncRNA	DHRS4 antisense RNA 1
ENSG00000152661.9	2101.97	9.64855	0.504979	19.1068	2.21545e-81	2.94903e-78	0.03	0.04	0.04	36.75	37.41	21.99	GJA1	chr6	protein_coding	gap junction protein alpha 1
ENSG00000249859.12	5578.48	5.13389	0.326454	15.7262	9.99597e-56	3.3761e-53	0.28	0.3	0.36	8.75	13.05	11.86	PVT1	chr8	lncRNA	Pvt1 oncogene
ENSG00000157680.16	745.929	5.20076	0.519862	10.0041	1.46195e-23	8.59283e-22	0.08	0.07	0.04	4.4	1.79	1.07	DGKI	chr7	protein_coding	diacylglycerol kinase iota
ENSG00000215146.5	54.5149	9.3259	1.30521	7.14512	8.99196e-13	1.95841e-11	0	0	0	0.63	0.2	0.34	RP11-313J2.1	chr10	transcribed_unprocessed_pseudogene	--
ENSG00000227815.2	6.14904	6.15818	1.67383	3.67909	0.000234065	0.00146034	0	0	0	0.03	0.77	0.4	RP11-195C7.3	chr1	unprocessed_pseudogene	--
ENSG00000169249.13	308.3	1.11489	0.386572	2.88403	0.00392617	0.0173628	1.82	2.22	2.97	3.69	5.6	6.41	ZRSR2	chrX	protein_coding	zinc finger CCCH-type, RNA binding motif and serine/arginine rich 2
ENSG00000105963.15	98.2963	2.5078	0.449733	5.57619	2.45845e-08	3.15734e-07	0.12	0.18	0.14	0.53	1.02	1	ADAP1	chr7	protein_coding	ArfGAP with dual PH domains 1
ENSG00000164182.12	1390.96	1.93103	0.383527	5.03493	4.78026e-07	5.05243e-06	2.03	1.73	2.53	5.02	9.08	10.53	NDUFAF2	chr5	protein_coding	NADH:ubiquinone oxidoreductase complex assembly factor 2
ENSG00000140988.16	48351.1	1.44994	0.433934	3.34138	0.000833628	0.00452378	212.25	200.25	401.81	496.3	681.45	1104.71	RPS2	chr16	protein_coding	ribosomal protein S2
ENSG00000178150.10	27.2196	3.32948	0.876779	3.7974	0.000146225	0.000955781	0.08	0.04	0.01	0.34	0.08	0.84	ZNF114	chr19	protein_coding	zinc finger protein 114
ENSG00000287470.1	10.3078	6.92173	1.54395	4.48314	7.35532e-06	6.21754e-05	0	0	0	1.25	0.32	0.11	KB-2042G5.1	chr21	lncRNA	--
ENSG00000131669.10	582.935	1.11733	0.36734	3.04169	0.00235254	0.0111465	2.81	3.53	4.23	5.82	7.94	9.9	NINJ1	chr9	protein_coding	ninjurin 1
ENSG00000166432.15	40.6978	4.64336	0.824568	5.63126	1.78901e-08	2.34009e-07	0.01	0.01	0.01	0.1	0.59	0.12	ZMAT1	chrX	protein_coding	zinc finger matrin-type 1
ENSG00000198363.18	13660.4	1.39047	0.348786	3.98659	6.70292e-05	0.00046714	12.04	9.93	6.42	28.2	28.05	20.33	ASPH	chr8	protein_coding	aspartate beta-hydroxylase
ENSG00000205903.7	1262.32	1.62848	0.415734	3.91711	8.96167e-05	0.000610824	1.4	1.83	2.79	4.71	5.46	9	ZNF316	chr7	protein_coding	zinc finger protein 316
ENSG00000164291.17	534.072	1.50107	0.474882	3.16093	0.00157266	0.0078786	2.82	1.29	0.81	5.93	5.23	3.03	ARSK	chr5	protein_coding	arylsulfatase family member K
ENSG00000163864.17	29.0365	4.14338	0.760036	5.45156	4.99292e-08	6.10399e-07	0.01	0	0.01	0.05	0.12	0.16	NMNAT3	chr3	protein_coding	nicotinamide nucleotide adenylyltransferase 3
ENSG00000065054.14	479.539	1.65561	0.38686	4.27961	1.87222e-05	0.00014731	1.53	1.2	2.22	5.21	4.01	6.74	SLC9A3R2	chr16	protein_coding	SLC9A3 regulator 2
ENSG00000164674.17	663.761	3.00242	0.437648	6.86035	6.86918e-12	1.35758e-10	0.87	0.88	2.07	8.39	9.92	13.14	SYTL3	chr6	protein_coding	synaptotagmin like 3
ENSG00000139352.4	5.06419	3.96476	1.44231	2.74891	0.00597946	0.0246825	0	0.02	0	0.09	0.14	0.07	ASCL1	chr12	protein_coding	achaete-scute family bHLH transcription factor 1
ENSG00000113441.16	1270.54	9.42327	0.532307	17.7027	3.9955e-70	2.73982e-67	0.01	0.01	0.01	4.37	4.95	3.83	LNPEP	chr5	protein_coding	leucyl and cystinyl aminopeptidase
ENSG00000204381.12	129.876	7.12273	0.776265	9.17564	4.48909e-20	2.02358e-18	0.02	0.01	0.01	3.68	1.46	1.22	LAYN	chr11	protein_coding	layilin
ENSG00000266338.6	189.237	3.75891	0.413837	9.08308	1.05544e-19	4.60183e-18	0.14	0.09	0.14	1.29	1.59	2.24	NBPF15	chr1	protein_coding	NBPF member 15
ENSG00000174749.6	1571.42	2.29373	0.573661	3.9984	6.37726e-05	0.000446446	1.71	1.7	1.11	3.63	16.53	3	FAM241A	chr4	protein_coding	family with sequence similarity 241 member A
ENSG00000133131.15	1065.62	1.26675	0.294721	4.29812	1.72256e-05	0.000136723	2.6	2.5	2.71	5.95	6.39	7	MORC4	chrX	protein_coding	MORC family CW-type zinc finger 4
ENSG00000270157.1	26.6608	1.64984	0.579007	2.84942	0.00437983	0.0189999	0.47	0.36	0.23	1.1	0.75	1.51	RP5-894A10.6	chr7	lncRNA	--
ENSG00000273033.2	84.0738	2.36952	0.472529	5.01455	5.31564e-07	5.58179e-06	0.15	0.16	0.06	0.8	0.55	0.64	LINC02035	chr3	lncRNA	long intergenic non-protein coding RNA 2035
ENSG00000272129.1	24.9969	2.18077	0.58287	3.74144	0.000182969	0.00117159	0.21	0.13	0.13	0.74	0.96	0.52	RP11-250B2.6	chr6	lncRNA	--
ENSG00000182379.10	258.054	1.67977	0.539428	3.11399	0.00184578	0.00900643	1.27	1.48	1.52	2.99	1.98	8.99	NXPH4	chr12	protein_coding	neurexophilin 4
ENSG00000198796.7	556.149	3.14823	0.47171	6.67409	2.48776e-11	4.61061e-10	0.31	0.37	0.21	3.15	3.86	1.15	ALPK2	chr18	protein_coding	alpha kinase 2
ENSG00000226149.6	7.35564	2.54158	0.954399	2.66302	0.00774436	0.0306805	0.01	0.01	0.01	0.03	0.06	0.05	RP1-69D17.4	chr6	lncRNA	--
ENSG00000183826.18	310.409	1.2363	0.396911	3.1148	0.0018407	0.00898665	0.48	0.66	0.31	0.96	1.41	1.18	BTBD9	chr6	protein_coding	BTB domain containing 9
ENSG00000224051.7	520.226	1.54533	0.364663	4.23769	2.25835e-05	0.000175074	2.64	2.3	2.89	7.41	5.59	10.35	CPTP	chr1	protein_coding	ceramide-1-phosphate transfer protein
ENSG00000233080.3	35.5125	6.83753	1.14054	5.99501	2.03478e-09	2.98219e-08	0	0.03	0.03	1.57	2.52	2.66	LINC01399	chr22	transcribed_processed_pseudogene	long intergenic non-protein coding RNA 1399
ENSG00000186918.14	1378.69	1.43387	0.316059	4.53672	5.71346e-06	4.95174e-05	4.03	2.98	2.68	8.19	10.48	8.21	ZNF395	chr8	protein_coding	zinc finger protein 395
ENSG00000166974.13	1894.55	1.88287	0.300588	6.26396	3.75313e-10	5.98516e-09	3.57	3.52	2.81	13.34	13.28	11.04	MAPRE2	chr18	protein_coding	microtubule associated protein RP/EB family member 2
ENSG00000104549.12	2620.98	1.74349	0.33508	5.2032	1.95888e-07	2.20425e-06	7.27	6.37	7.43	32.5	20.62	19.53	SQLE	chr8	protein_coding	squalene epoxidase
ENSG00000198832.10	909.87	1.92052	0.443505	4.33032	1.4889e-05	0.000119349	2.46	2.86	3.62	8.93	6.96	18.76	SELENOM	chr22	protein_coding	selenoprotein M
ENSG00000138942.16	1094.42	1.02521	0.342119	2.99666	0.00272953	0.0126571	4.85	4.73	6.12	8.29	14.22	10.51	RNF185	chr22	protein_coding	ring finger protein 185
ENSG00000197050.11	258.291	1.49642	0.380624	3.93148	8.44255e-05	0.000578753	1.02	0.96	0.52	2.49	2.16	2.59	ZNF420	chr19	protein_coding	zinc finger protein 420
ENSG00000150756.14	406.854	1.53919	0.36878	4.17375	2.99633e-05	0.000226088	2.09	1.62	1.08	5.6	3.9	4.74	ATPSCKMT	chr5	protein_coding	ATP synthase c subunit lysine N-methyltransferase
ENSG00000251350.2	16.0239	7.54538	1.39906	5.39318	6.9223e-08	8.29247e-07	0	0	0	0.35	0.4	0.09	LINC02475	chr4	lncRNA	long intergenic non-protein coding RNA 2475
ENSG00000151012.13	16889.1	3.29912	0.518622	6.36133	2.00016e-10	3.30619e-09	9.9	8.64	5.8	48.08	162.97	37.98	SLC7A11	chr4	protein_coding	solute carrier family 7 member 11
ENSG00000147010.18	8963.48	1.06957	0.422859	2.52937	0.0114267	0.0421935	21.37	31.59	21.77	28.13	75.03	59.77	SH3KBP1	chrX	protein_coding	SH3 domain containing kinase binding protein 1
ENSG00000084092.7	908.72	1.29857	0.308627	4.20758	2.58115e-05	0.000197601	7.09	5.35	5.44	12.87	16.78	15.47	NOA1	chr4	protein_coding	nitric oxide associated 1
ENSG00000173193.15	2009.77	1.12645	0.299337	3.76314	0.000167792	0.00108084	3.49	2.84	2.93	6.54	6.35	7.84	PARP14	chr3	protein_coding	poly(ADP-ribose) polymerase family member 14
ENSG00000254141.1	3.35514	5.26671	1.81285	2.90521	0.00367006	0.016413	0	0	0	0.14	0.54	0.06	RP11-642D21.1	chr8	lncRNA	--
ENSG00000173530.6	1659.61	9.79072	1.20967	8.09369	5.78848e-16	1.76771e-14	0.03	0.01	0.04	10.73	3.76	56.71	TNFRSF10D	chr8	protein_coding	TNF receptor superfamily member 10d
ENSG00000142552.8	1268.61	2.94586	0.36712	8.02424	1.02157e-15	3.03773e-14	3.52	3.37	5.96	36.66	27.8	37.38	RCN3	chr19	protein_coding	reticulocalbin 3
ENSG00000149212.12	663.285	8.15179	0.632342	12.8914	5.03105e-38	7.20554e-36	0.02	0.01	0	3.65	4.89	1.23	SESN3	chr11	protein_coding	sestrin 3
ENSG00000079337.16	53.3348	2.27519	0.533426	4.26524	1.9969e-05	0.000156174	0.03	0.03	0.05	0.13	0.31	0.14	RAPGEF3	chr12	protein_coding	Rap guanine nucleotide exchange factor 3
ENSG00000153930.13	182.133	8.17984	1.41014	5.80072	6.60313e-09	9.11666e-08	0	0	0.01	0.1	1.32	0.74	ANKFN1	chr17	protein_coding	ankyrin repeat and fibronectin type III domain containing 1
ENSG00000283228.1	19.4519	4.60079	0.874436	5.26143	1.42936e-07	1.63772e-06	0.02	0.01	0.01	0.19	0.3	0.38	CTD-2021K4.1	chr2	protein_coding	--
ENSG00000168497.5	827.393	13.2454	1.28195	10.3323	5.03411e-25	3.35049e-23	0	0	0	22.51	13.7	5.98	CAVIN2	chr2	protein_coding	caveolae associated protein 2
ENSG00000170689.10	86.2838	3.66338	0.874087	4.19109	2.77612e-05	0.00021095	0.06	0.1	0.21	0.07	1.44	3.23	HOXB9	chr17	protein_coding	homeobox B9
ENSG00000106605.11	913.776	1.42253	0.296956	4.79037	1.66476e-06	1.59154e-05	7.09	5.86	7.59	19.14	18.4	19.02	BLVRA	chr7	protein_coding	biliverdin reductase A
ENSG00000171574.18	845.326	1.34119	0.393832	3.40549	0.000660462	0.00366673	2.78	2.98	4.02	7.11	6.09	12.19	ZNF584	chr19	protein_coding	zinc finger protein 584
ENSG00000249279.6	17.6409	4.78236	0.970857	4.92592	8.39661e-07	8.50904e-06	0.02	0.03	0.02	0.72	0.8	0.27	LINC02057	chr5	lncRNA	long intergenic non-protein coding RNA 2057
ENSG00000109089.7	928.059	1.2695	0.426986	2.97316	0.00294747	0.0135263	4.13	3.47	4	8.69	5.09	14.69	CDR2L	chr17	protein_coding	cerebellar degeneration related protein 2 like
ENSG00000215790.8	39.091	1.73628	0.50581	3.43267	0.000597661	0.00336095	0.16	0.09	0.17	0.34	0.56	0.52	SLC35E2A	chr1	transcribed_unprocessed_pseudogene	solute carrier family 35 member E2A
ENSG00000047849.22	16874	1.14436	0.318682	3.5909	0.000329532	0.00198429	15.44	18.11	18.96	37.77	34.46	47.39	MAP4	chr3	protein_coding	microtubule associated protein 4
ENSG00000141425.18	3259.7	1.15141	0.32567	3.53551	0.000406983	0.00238495	7.8	5.88	4.44	14.1	14.76	12.42	RPRD1A	chr18	protein_coding	regulation of nuclear pre-mRNA domain containing 1A
ENSG00000120708.17	67623.8	1.30048	0.440492	2.95233	0.00315386	0.0143541	137.87	167.58	73.65	312.45	192.85	453	TGFBI	chr5	protein_coding	transforming growth factor beta induced
ENSG00000154162.15	390.653	11.2003	1.23987	9.03348	1.66296e-19	7.12709e-18	0	0	0	2.59	4.1	4.01	CDH12	chr5	protein_coding	cadherin 12
ENSG00000138246.17	3208.63	1.35516	0.385251	3.5176	0.000435474	0.00253303	6.6	4.31	3.28	12.89	16.1	8.29	DNAJC13	chr3	protein_coding	DnaJ heat shock protein family (Hsp40) member C13
ENSG00000279970.1	14.1207	7.38379	1.3828	5.33975	9.30724e-08	1.09523e-06	0	0	0	0.29	0.23	0.56	RP11-299G20.5	chr15	TEC	--
ENSG00000172348.15	5.28999	4.97103	1.55267	3.20161	0.00136664	0.00696838	0	0.01	0	0.1	0.03	0.08	RCAN2	chr6	protein_coding	regulator of calcineurin 2
ENSG00000101680.15	786.645	1.62202	0.446667	3.63137	0.000281915	0.00172651	0.31	0.61	0.89	2.16	1.38	2.24	LAMA1	chr18	protein_coding	laminin subunit alpha 1
ENSG00000151914.21	13957.8	1.14905	0.353702	3.24863	0.00115962	0.00604493	5.32	4.4	3.87	12.72	11.79	6.58	DST	chr6	protein_coding	dystonin
ENSG00000115306.16	18996.7	1.11096	0.319108	3.48146	0.000498687	0.00286053	19.51	14.73	14.88	34.35	46.05	28.84	SPTBN1	chr2	protein_coding	spectrin beta, non-erythrocytic 1
ENSG00000162722.9	2361.56	4.62717	0.573944	8.06205	7.50226e-16	2.26057e-14	1.12	0.89	0.67	47.89	12.22	8.11	TRIM58	chr1	protein_coding	tripartite motif containing 58
ENSG00000155275.19	392.451	1.65109	0.342403	4.82208	1.42069e-06	1.37741e-05	0.6	0.54	0.69	1.56	1.97	2.4	TRMT44	chr4	protein_coding	tRNA methyltransferase 44 homolog
ENSG00000161513.12	292.743	1.36452	0.383743	3.55583	0.000376794	0.00223236	0.9	0.9	1.62	3.53	3.04	2.52	FDXR	chr17	protein_coding	ferredoxin reductase
ENSG00000125457.15	454.542	1.34627	0.470474	2.86151	0.00421623	0.0184223	1.27	1.37	2.6	2.42	4.54	6.71	MIF4GD	chr17	protein_coding	MIF4G domain containing
ENSG00000249307.7	19.0913	2.46271	0.67257	3.66164	0.000250606	0.00155199	0.02	0.01	0.02	0.05	0.06	0.11	LINC01088	chr4	lncRNA	long intergenic non-protein coding RNA 1088
ENSG00000103091.15	661.309	1.07162	0.353462	3.03177	0.00243121	0.0114595	1.07	0.87	1.47	1.95	2.6	2.82	WDR59	chr16	protein_coding	WD repeat domain 59
ENSG00000140044.13	1773.67	1.40352	0.431194	3.25496	0.00113407	0.00592815	2.68	3.42	5.52	6.76	15.78	9.43	JDP2	chr14	protein_coding	Jun dimerization protein 2
ENSG00000109445.11	1989.47	1.58782	0.376276	4.21982	2.445e-05	0.000188315	11.51	8.62	9.42	21.52	45.88	24.23	ZNF330	chr4	protein_coding	zinc finger protein 330
ENSG00000120992.18	2945.87	1.13314	0.429127	2.64056	0.0082768	0.0324153	13.73	10.98	4.99	25.7	26.44	14.9	LYPLA1	chr8	protein_coding	lysophospholipase 1
ENSG00000198780.12	452.978	1.05306	0.426814	2.46725	0.0136154	0.0488508	1.45	1.08	0.71	2.4	3.24	1.3	FAM169A	chr5	protein_coding	family with sequence similarity 169 member A
ENSG00000163328.14	227.571	1.92365	0.463832	4.14731	3.36409e-05	0.000250827	0.37	0.3	0.26	1.41	0.53	1.62	GPR155	chr2	protein_coding	G protein-coupled receptor 155
ENSG00000113248.6	13.0204	2.17287	0.799652	2.71728	0.00658216	0.0267219	0.03	0.01	0.05	0.09	0.22	0.11	PCDHB15	chr5	protein_coding	protocadherin beta 15
ENSG00000260836.2	6.43092	6.2394	1.58264	3.94239	8.06728e-05	0.00055454	0	0	0	0.03	0.17	0.24	RP11-152F13.10	chr15	protein_coding	--
ENSG00000234880.1	6.29921	5.23283	1.60711	3.25605	0.00112972	0.00590814	0	0	0.01	0.14	0.02	0.28	LINC00163	chr21	lncRNA	long intergenic non-protein coding RNA 163
ENSG00000162078.11	48.7984	3.83252	0.620998	6.17154	6.76264e-10	1.04816e-08	0.04	0.08	0.06	0.55	0.63	1.44	ZG16B	chr16	protein_coding	zymogen granule protein 16B
ENSG00000006453.14	1525.16	1.1578	0.393343	2.94349	0.00324535	0.0147025	3.27	6.07	5.22	7.82	12.94	13.04	BAIAP2L1	chr7	protein_coding	BAR/IMD domain containing adaptor protein 2 like 1
ENSG00000145016.16	756.268	2.53389	0.330048	7.67735	1.62413e-14	4.25868e-13	0.48	0.43	0.59	2.54	2.89	3.52	RUBCN	chr3	protein_coding	rubicon autophagy regulator
ENSG00000170448.12	934.79	2.18471	0.384637	5.67992	1.34757e-08	1.78956e-07	1.99	2.04	1.6	6.1	13.24	7.19	NFXL1	chr4	protein_coding	nuclear transcription factor, X-box binding like 1
ENSG00000119242.9	280.818	1.73946	0.37712	4.61249	3.97873e-06	3.55166e-05	0.3	0.42	0.46	1.05	1.35	1.66	CCDC92	chr12	protein_coding	coiled-coil domain containing 92
ENSG00000143256.5	2717.36	1.06655	0.413003	2.58242	0.00981106	0.0372008	59.18	57.42	95.66	86.01	186.61	185.53	PFDN2	chr1	protein_coding	prefoldin subunit 2
ENSG00000013523.11	811.54	1.34618	0.373352	3.60566	0.000311362	0.00188845	1.99	1.34	1.97	3.21	4.38	6.17	ANGEL1	chr14	protein_coding	angel homolog 1
ENSG00000133597.11	771.366	1.87722	0.377108	4.97792	6.42706e-07	6.64404e-06	2.04	2.24	3.68	8.06	9.98	12.07	ADCK2	chr7	protein_coding	aarF domain containing kinase 2
ENSG00000117533.15	554.693	2.31717	0.542702	4.26969	1.95742e-05	0.000153321	1.34	0.87	0.61	3.12	9.43	1.98	VAMP4	chr1	protein_coding	vesicle associated membrane protein 4
ENSG00000178053.20	499.771	1.51562	0.333663	4.54238	5.56236e-06	4.83003e-05	1.81	2.07	1.31	5.21	5.01	5.13	MLF1	chr3	protein_coding	myeloid leukemia factor 1
ENSG00000128309.17	1302.98	1.09718	0.4022	2.72796	0.00637274	0.0260258	2.91	1.95	4.4	4.79	7.44	8.09	MPST	chr22	protein_coding	mercaptopyruvate sulfurtransferase
ENSG00000147027.4	692.646	2.20788	0.576867	3.82736	0.000129526	0.000858286	1.46	2.42	0.67	11.68	7.85	2.44	TMEM47	chrX	protein_coding	transmembrane protein 47
ENSG00000143207.21	1270.1	1.2076	0.318719	3.78891	0.000151307	0.000985872	5.16	4.25	4.43	10.94	13.64	8.4	COP1	chr1	protein_coding	COP1 E3 ubiquitin ligase
ENSG00000072422.17	133.52	4.12802	0.476246	8.66782	4.4047e-18	1.63938e-16	0.1	0.09	0.04	1.86	1.22	1.02	RHOBTB1	chr10	protein_coding	Rho related BTB domain containing 1
ENSG00000156313.15	1967.3	2.10924	0.506634	4.16324	3.13757e-05	0.00023549	1.8	2.77	2.03	5.52	19.11	5.27	RPGR	chrX	protein_coding	retinitis pigmentosa GTPase regulator
ENSG00000145495.16	4008.15	1.35367	0.330171	4.09991	4.13317e-05	0.00030161	5.82	5.34	3.8	13.74	15.4	10.31	MARCHF6	chr5	protein_coding	membrane associated ring-CH-type finger 6
ENSG00000122862.5	3759.29	3.18166	0.332874	9.55817	1.19859e-21	6.16432e-20	15.19	18.25	12.49	116.13	153.2	161.05	SRGN	chr10	protein_coding	serglycin
ENSG00000166450.13	232.357	2.65285	0.356095	7.44984	9.34558e-14	2.27399e-12	0.11	0.13	0.09	0.81	0.6	0.71	PRTG	chr15	protein_coding	protogenin
ENSG00000144681.11	1214.76	3.09118	0.425753	7.2605	3.85661e-13	8.6837e-12	2.27	1.12	1.2	8.08	13.16	18.32	STAC	chr3	protein_coding	SH3 and cysteine rich domain
ENSG00000198673.11	251.04	7.19729	0.669776	10.7458	6.2015e-27	4.67779e-25	0.01	0.01	0.01	1.56	2.18	0.51	TAFA2	chr12	protein_coding	TAFA chemokine like family member 2
ENSG00000224650.2	10.909	6.99754	1.38684	5.04566	4.51968e-07	4.80846e-06	0	0	0	1.08	1.05	0.76	IGHV3-74	chr14	IG_V_gene	immunoglobulin heavy variable 3-74
ENSG00000225383.8	514.677	1.59137	0.419936	3.78957	0.000150911	0.000983858	1.78	1.81	2.45	3.98	10.02	4.92	SFTA1P	chr10	lncRNA	surfactant associated 1, lncRNA
ENSG00000171105.14	830.46	1.48785	0.365381	4.07206	4.65991e-05	0.000335611	0.97	0.86	1.2	2.8	2.09	3.82	INSR	chr19	protein_coding	insulin receptor
ENSG00000102098.19	436.245	1.43532	0.375167	3.82581	0.000130344	0.00086194	1.68	1.39	1.04	3.69	2.77	4.89	SCML2	chrX	protein_coding	Scm polycomb group protein like 2
ENSG00000104205.16	86.0066	2.95379	0.535006	5.52104	3.36993e-08	4.24128e-07	0.12	0.1	0.05	0.79	0.32	0.94	SGK3	chr8	protein_coding	serum/glucocorticoid regulated kinase family member 3
ENSG00000254561.4	4.21043	5.6244	1.61141	3.49037	0.000482357	0.0027753	0	0	0	0.04	0.04	0.03	RP11-196E1.3	chr11	lncRNA	--
ENSG00000142207.7	3955.92	1.71027	0.29015	5.89446	3.75915e-09	5.33329e-08	4.02	3.76	4.38	12.53	13.81	14.62	URB1	chr21	protein_coding	URB1 ribosome biogenesis homolog
ENSG00000166341.9	24.7136	3.17962	0.708326	4.48892	7.15854e-06	6.06252e-05	0.01	0.01	0.02	0.1	0.05	0.17	DCHS1	chr11	protein_coding	dachsous cadherin-related 1
ENSG00000140092.15	922.415	7.14143	0.457601	15.6063	6.5991e-55	2.19604e-52	0.09	0.06	0.05	14.4	7.95	6.96	FBLN5	chr14	protein_coding	fibulin 5
ENSG00000179364.14	1285.29	1.11886	0.395602	2.82823	0.00468056	0.0201056	1.45	1.44	2.03	2.74	2.84	5.37	PACS2	chr14	protein_coding	phosphofurin acidic cluster sorting protein 2
ENSG00000151023.17	145.469	3.38046	0.547038	6.17958	6.42725e-10	9.9823e-09	0.11	0.16	0.19	2.75	1.72	0.6	ENKUR	chr10	protein_coding	enkurin, TRPC channel interacting protein
ENSG00000056972.20	858.391	1.37016	0.38119	3.59443	0.000325099	0.00195968	1.68	1.5	1.4	3.33	6.18	2.75	TRAF3IP2	chr6	protein_coding	TRAF3 interacting protein 2
ENSG00000206527.10	3207.42	2.01721	0.42191	4.78113	1.74316e-06	1.65879e-05	8.66	6.18	3.59	35.77	23.92	16.84	HACD2	chr3	protein_coding	3-hydroxyacyl-CoA dehydratase 2
ENSG00000127528.6	200.256	1.81843	0.547995	3.31833	0.000905565	0.00486862	0.28	0.81	1.24	1.68	4.33	2.6	KLF2	chr19	protein_coding	Kruppel like factor 2
ENSG00000282393.1	6.08949	4.25809	1.38472	3.07505	0.00210466	0.0101053	0	0.01	0	0.08	0.1	0.12	CTD-3113P16.11	chr19	lncRNA	--
ENSG00000254087.8	842.099	1.86636	0.400375	4.66152	3.1388e-06	2.85138e-05	1.62	1.59	1.21	6.43	3.11	6.96	LYN	chr8	protein_coding	LYN proto-oncogene, Src family tyrosine kinase
ENSG00000279822.1	12.6788	2.56767	0.825949	3.10875	0.00187883	0.00915112	0.06	0.05	0.02	0.37	0.12	0.35	RP11-541M12.6	chr10	TEC	--
ENSG00000169884.14	173.205	4.86839	0.507266	9.59732	8.20534e-22	4.24894e-20	0.08	0.06	0.2	3.49	2.45	3.99	WNT10B	chr12	protein_coding	Wnt family member 10B
ENSG00000138685.17	8373.7	2.8872	0.66175	4.36298	1.28303e-05	0.000103989	5.3	10.21	6.37	37.53	124.45	9.36	FGF2	chr4	protein_coding	fibroblast growth factor 2
ENSG00000166268.11	4.75854	5.82239	1.67375	3.47864	0.000503959	0.00288492	0	0	0	0.03	0.03	0.14	MYRFL	chr12	protein_coding	myelin regulatory factor like
ENSG00000105677.12	1959.22	1.19894	0.445713	2.68993	0.00714678	0.0286441	13.2	12.85	20.27	25.13	24.17	59.38	TMEM147	chr19	protein_coding	transmembrane protein 147
ENSG00000258691.1	103.654	1.33373	0.530157	2.51573	0.0118788	0.0436512	2.49	1.46	1.29	7.98	2.24	3.2	RP11-404P21.8	chr14	protein_coding	--
ENSG00000087266.17	601.58	2.38483	0.550824	4.32957	1.49401e-05	0.000119674	0.31	0.34	0.38	0.55	3.61	1.5	SH3BP2	chr4	protein_coding	SH3 domain binding protein 2
ENSG00000184897.6	3411.41	1.80101	0.437259	4.11887	3.80733e-05	0.000280365	34.19	17.02	24.98	58.95	149.41	64.29	H1-10	chr3	protein_coding	H1.10 linker histone
ENSG00000008988.11	12807.5	2.07232	0.354233	5.85016	4.91113e-09	6.90702e-08	15.3	15.2	24.08	66.27	73.35	96.52	RPS20	chr8	protein_coding	ribosomal protein S20
ENSG00000244198.7	15.9294	4.28276	0.923828	4.63588	3.55419e-06	3.19793e-05	0.01	0	0	0.08	0.12	0.05	ARHGEF35-AS1	chr7	lncRNA	ARHGEF35 antisense RNA 1
ENSG00000274810.4	295.428	1.10779	0.324266	3.41628	0.000634823	0.00354526	0.61	0.65	0.55	1.15	1.48	1.38	NPHP3-ACAD11	chr3	protein_coding	NPHP3-ACAD11 readthrough (NMD candidate)
ENSG00000167653.5	43.6388	3.64354	0.55703	6.54101	6.11034e-11	1.08533e-09	0.07	0.11	0.09	1.37	1.39	0.81	PSCA	chr8	protein_coding	prostate stem cell antigen
ENSG00000254595.1	8.29306	2.5252	0.978913	2.57959	0.00989176	0.0374628	0.15	0.06	0.07	0.67	0.17	0.74	CTD-2010I16.1	chr11	processed_pseudogene	--
ENSG00000154654.15	450.978	5.25103	0.40325	13.0218	9.19796e-39	1.36935e-36	0.08	0.08	0.05	2.16	3.48	2.59	NCAM2	chr21	protein_coding	neural cell adhesion molecule 2
ENSG00000168675.19	53.6111	6.83683	0.970701	7.04318	1.87896e-12	3.94424e-11	0	0	0	0.05	0.11	0.08	LDLRAD4	chr18	protein_coding	low density lipoprotein receptor class A domain containing 4
ENSG00000179348.12	895.195	4.60724	0.537025	8.57918	9.55526e-18	3.42672e-16	0.51	0.35	0.33	6.88	3.91	18.57	GATA2	chr3	protein_coding	GATA binding protein 2
ENSG00000251574.8	4.60911	4.72783	1.56738	3.01639	0.00255805	0.0119772	0.01	0	0	0.04	0.07	0.03	RP11-6N13.1	chr5	lncRNA	--
ENSG00000164161.10	1022.17	3.80205	0.568634	6.68628	2.28922e-11	4.27768e-10	0.35	0.31	0.2	4.2	7.32	1	HHIP	chr4	protein_coding	hedgehog interacting protein
ENSG00000130787.14	1215.96	4.09443	0.389572	10.5101	7.76284e-26	5.47244e-24	0.36	0.4	0.66	5.9	10.09	9.17	HIP1R	chr12	protein_coding	huntingtin interacting protein 1 related
ENSG00000198088.10	33.695	4.22841	0.657748	6.42861	1.28775e-10	2.19432e-09	0.07	0.04	0.03	0.79	1.17	0.7	NUP62CL	chrX	protein_coding	nucleoporin 62 C-terminal like
ENSG00000261377.5	23.4211	2.49967	0.702266	3.55944	0.000371649	0.00220562	0.04	0.04	0.02	0.29	0.07	0.22	PDCD6IPP2	chr15	transcribed_unprocessed_pseudogene	PDCD6IP pseudogene 2
ENSG00000100711.14	755.195	1.08726	0.344599	3.15515	0.00160418	0.00801028	1.59	1.27	1.48	3.39	2.25	3.8	ZFYVE21	chr14	protein_coding	zinc finger FYVE-type containing 21
ENSG00000119737.6	67.3144	1.60487	0.487926	3.28916	0.00100486	0.00533403	0.34	0.44	0.41	1.33	0.66	1.72	GPR75	chr2	protein_coding	G protein-coupled receptor 75
ENSG00000130962.18	783.334	1.4463	0.433245	3.33829	0.000842963	0.00456787	2.47	1.7	1.02	5.04	6.65	2.85	PRRG1	chrX	protein_coding	proline rich and Gla domain 1
ENSG00000218891.5	415.15	1.0629	0.432521	2.45745	0.0139928	0.0499988	1.53	1.74	2.8	2.73	4.05	6.25	ZNF579	chr19	protein_coding	zinc finger protein 579
ENSG00000204379.11	7.71157	6.48917	1.46449	4.431	9.37975e-06	7.78059e-05	0	0	0	0.46	0.57	0.25	XAGE1A	chrX	protein_coding	X antigen family member 1A
ENSG00000147082.18	523.044	3.35822	0.459545	7.30772	2.71713e-13	6.20444e-12	0.36	0.53	0.38	6.91	4.68	2.12	CCNB3	chrX	protein_coding	cyclin B3
ENSG00000114520.11	1317.25	1.0293	0.386178	2.66535	0.00769083	0.0305059	10.43	8.48	5.23	21.01	18.32	11.41	SNX4	chr3	protein_coding	sorting nexin 4
ENSG00000159267.17	1421.42	1.60188	0.338158	4.73708	2.16818e-06	2.02325e-05	1.5	1.84	1.66	3.91	5.51	6.25	HLCS	chr21	protein_coding	holocarboxylase synthetase
ENSG00000141576.16	78.968	5.16802	0.585069	8.83319	1.01734e-18	4.04594e-17	0.01	0.02	0.01	0.58	0.36	0.56	RNF157	chr17	protein_coding	ring finger protein 157
ENSG00000118777.12	243.401	1.8083	0.590666	3.06147	0.00220256	0.010493	0.83	0.44	0.2	3.28	1.13	0.84	ABCG2	chr4	protein_coding	ATP binding cassette subfamily G member 2 (Junior blood group)
ENSG00000109184.15	2070.55	1.62663	0.438537	3.70921	0.000207904	0.00131226	4.43	3.73	1.86	10.94	14.9	6.14	DCUN1D4	chr4	protein_coding	defective in cullin neddylation 1 domain containing 4
ENSG00000118579.13	1669.34	1.09844	0.315704	3.47932	0.000502687	0.00287837	2.66	2.48	2.14	5.37	4.43	6.21	MED28	chr4	protein_coding	mediator complex subunit 28
ENSG00000167555.14	74.299	2.51812	0.450282	5.59233	2.24046e-08	2.89049e-07	0.06	0.07	0.06	0.28	0.35	0.51	ZNF528	chr19	protein_coding	zinc finger protein 528
ENSG00000224746.2	12.2067	3.39133	0.994914	3.40866	0.000652823	0.00363029	0.02	0.08	0	0.36	0.53	0.15	AC015987.1	chr7	lncRNA	--
ENSG00000109680.11	378.519	1.60819	0.54612	2.94476	0.00323206	0.014654	1.51	1.3	0.6	3.22	6.3	1.27	TBC1D19	chr4	protein_coding	TBC1 domain family member 19
ENSG00000124490.14	6.56811	6.27516	1.50892	4.1587	3.20061e-05	0.000239528	0	0	0	0.35	0.15	0.17	CRISP2	chr6	protein_coding	cysteine rich secretory protein 2
ENSG00000183077.15	425.921	1.27831	0.416009	3.07279	0.00212068	0.0101671	1.8	1.12	1.72	2.76	2.9	5.79	AFMID	chr17	protein_coding	arylformamidase
ENSG00000224781.1	7.40531	2.5331	0.979914	2.58503	0.00973714	0.0369763	0.06	0.05	0.02	0.21	0.42	0.2	EIF4A2P4	chrX	processed_pseudogene	eukaryotic translation initiation factor 4A2 pseudogene 4
ENSG00000066855.16	1910.11	1.30468	0.318735	4.09331	4.2526e-05	0.000309329	7.3	5.74	4.9	13.48	18.36	13.74	MTFR1	chr8	protein_coding	mitochondrial fission regulator 1
ENSG00000228573.1	2.82633	5.02193	1.85601	2.70577	0.00681456	0.0274976	0	0	0	0.12	0.75	0.21	RP11-279N8.1	chr13	lncRNA	--
ENSG00000258927.2	62.2395	9.50955	1.25987	7.54801	4.41944e-14	1.11367e-12	0	0	0	1.48	2.11	1.43	RP11-1070N10.5	chr14	lncRNA	--
ENSG00000246263.3	53.3084	2.12639	0.534341	3.97947	6.90686e-05	0.000479875	0.18	0.13	0.17	0.33	1.06	0.78	UBR5-AS1	chr8	lncRNA	--
ENSG00000282278.1	155.581	3.71259	0.481125	7.71647	1.19595e-14	3.19142e-13	0.33	0.19	0.14	1.73	4.18	2.89	RP11-231C18.3	chr4	protein_coding	--
ENSG00000142765.18	24.3018	3.85871	0.860895	4.48221	7.38757e-06	6.24014e-05	0.02	0	0.02	0.05	0.32	0.26	SYTL1	chr1	protein_coding	synaptotagmin like 1
ENSG00000172164.15	1447.12	3.11978	0.388786	8.02443	1.02002e-15	3.03712e-14	0.96	1.16	1.17	6.6	14.88	8.24	SNTB1	chr8	protein_coding	syntrophin beta 1
ENSG00000115042.10	324.747	1.06567	0.379782	2.80602	0.00501581	0.0213271	0.71	0.74	1.32	1.79	1.98	2.21	FAHD2A	chr2	protein_coding	fumarylacetoacetate hydrolase domain containing 2A
ENSG00000163364.10	148.98	2.86094	0.40501	7.06387	1.61932e-12	3.42783e-11	0.57	0.46	0.25	3.46	2.96	3.12	LINC01116	chr2	lncRNA	long intergenic non-protein coding RNA 1116
ENSG00000109738.11	216.387	3.75139	0.433503	8.65366	4.98754e-18	1.83517e-16	0.29	0.25	0.13	2.68	4.28	2.29	GLRB	chr4	protein_coding	glycine receptor beta
ENSG00000280099.1	17.5249	1.90494	0.680357	2.79992	0.00511156	0.021665	0.04	0.1	0.18	0.46	0.45	0.35	RP11-33E12.2	chr1	TEC	--
ENSG00000287053.1	6.67722	5.30622	1.64031	3.23488	0.00121692	0.00630442	0	0.01	0	0.58	0.08	0.04	RP11-564P9.2	chr3	lncRNA	--
ENSG00000144229.12	16.0958	5.65936	1.27225	4.44831	8.65474e-06	7.21356e-05	0.01	0	0	0.04	0.15	0.17	THSD7B	chr2	protein_coding	thrombospondin type 1 domain containing 7B
ENSG00000111906.18	1722.19	1.38745	0.287005	4.83423	1.3366e-06	1.30258e-05	4.16	4.04	3.95	10.04	11.52	11.2	HDDC2	chr6	protein_coding	HD domain containing 2
ENSG00000186687.16	2290.95	1.11931	0.400509	2.79471	0.00519464	0.0219842	8.63	5.74	3.23	14.63	14.23	10.3	LYRM7	chr5	protein_coding	LYR motif containing 7
ENSG00000143479.18	1395.62	1.31006	0.319582	4.09929	4.14412e-05	0.000302312	1.89	2	1.96	4.1	6.34	4.55	DYRK3	chr1	protein_coding	dual specificity tyrosine phosphorylation regulated kinase 3
ENSG00000151789.12	432.577	9.1283	0.850457	10.7334	7.09333e-27	5.33272e-25	0	0	0	1.4	3.1	0.56	ZNF385D	chr3	protein_coding	zinc finger protein 385D
ENSG00000288681.1	464.507	1.45465	0.355581	4.09092	4.29672e-05	0.000312337	17.03	13.01	18.97	34.11	46.81	56.68	RP11-326C3.17	chr11	protein_coding	--
ENSG00000250509.2	45.3332	2.34463	0.859619	2.72752	0.00638122	0.026051	0.27	0.22	0.41	0.06	3.1	1.56	CTC-573N18.1	chr5	lncRNA	--
ENSG00000162600.12	355.805	1.31103	0.369234	3.55067	0.000384255	0.0022721	1.67	1.31	1.16	2.82	4.96	2.83	OMA1	chr1	protein_coding	OMA1 zinc metallopeptidase
ENSG00000249395.4	117.452	10.4252	1.30894	7.9646	1.65759e-15	4.79663e-14	0	0	0	1.45	3.18	0.69	CASC9	chr8	lncRNA	cancer susceptibility 9
ENSG00000185053.14	5.71463	6.0542	1.54928	3.90776	9.31575e-05	0.000633241	0	0	0	0.02	0.06	0.04	SGCZ	chr8	protein_coding	sarcoglycan zeta
ENSG00000106086.20	903.524	1.19498	0.316687	3.77337	0.000161059	0.00104161	1.5	1.33	0.97	3	3.18	2.77	PLEKHA8	chr7	protein_coding	pleckstrin homology domain containing A8
ENSG00000267827.5	16.0275	3.80276	0.843844	4.50647	6.59149e-06	5.64141e-05	0.04	0.1	0.12	0.76	1.28	1.81	CTC-471J1.8	chr19	lncRNA	--
ENSG00000104415.14	1671.96	1.34645	0.294746	4.56818	4.91987e-06	4.32524e-05	4.76	3.9	5.03	12.61	12.56	10.68	CCN4	chr8	protein_coding	cellular communication network factor 4
ENSG00000178462.12	6.83293	3.80025	1.27543	2.97959	0.00288633	0.0132888	0.01	0.01	0.01	0.06	0.11	0.38	TUBAL3	chr10	protein_coding	tubulin alpha like 3
ENSG00000277672.1	4.44815	4.71721	1.85865	2.53797	0.0111497	0.0413548	0	0	0.08	0.27	0	2.07	RP11-386G11.11	chr12	processed_pseudogene	--
ENSG00000152137.8	1097.34	12.6913	1.28777	9.85525	6.50518e-23	3.64371e-21	0	0	0.01	15.74	6.29	24.94	HSPB8	chr12	protein_coding	heat shock protein family B (small) member 8
ENSG00000279579.3	6.83776	3.77564	1.22763	3.07556	0.00210108	0.0100903	0.03	0.02	0.03	0.12	0.54	0.5	LINC01666	chr21	lncRNA	long intergenic non-protein coding RNA 1666
ENSG00000175879.9	174.18	2.28456	0.35728	6.39432	1.61267e-10	2.7012e-09	0.68	0.52	0.5	2.4	2.88	3.22	HOXD8	chr2	protein_coding	homeobox D8
ENSG00000114491.14	1753.42	1.314	0.362624	3.6236	0.000290535	0.00177402	3.61	3.17	3.3	9.84	5.4	10.41	UMPS	chr3	protein_coding	uridine monophosphate synthetase
ENSG00000260948.1	22.2823	2.35562	0.634461	3.71279	0.00020499	0.00129646	0.08	0.13	0.06	0.45	0.36	0.61	RP11-552M11.8	chr1	lncRNA	--
ENSG00000247315.4	774.108	1.64276	0.328526	5.0004	5.72114e-07	5.97709e-06	2.97	3.28	3.98	9.46	10.68	12.78	ZCCHC3	chr20	protein_coding	zinc finger CCHC-type containing 3
ENSG00000236256.9	2.96727	5.11844	1.77267	2.88742	0.00388419	0.017204	0	0	0	0.03	0.08	0.08	DIAPH2-AS1	chrX	lncRNA	DIAPH2 antisense RNA 1
ENSG00000105976.16	10407.6	1.41074	0.321955	4.38179	1.1771e-05	9.62304e-05	20.83	23.34	14.89	51.7	59.66	50.93	MET	chr7	protein_coding	MET proto-oncogene, receptor tyrosine kinase
ENSG00000018699.13	1360.23	1.00731	0.29702	3.39138	0.00069542	0.00384008	7.97	5.93	5.91	13.7	14.53	12.66	TTC27	chr2	protein_coding	tetratricopeptide repeat domain 27
ENSG00000283563.1	112.46	2.78372	0.515044	5.40482	6.48748e-08	7.82543e-07	0.12	0.24	0.24	0.9	2.44	0.99	RP11-9J18.1	chr3	protein_coding	--
ENSG00000243083.7	2.31295	4.75921	1.92368	2.47402	0.0133604	0.0481497	0	0	0	0.02	0.01	0	LINC00870	chr3	lncRNA	long intergenic non-protein coding RNA 870
ENSG00000155622.7	982.939	11.6358	1.10507	10.5294	6.32168e-26	4.47042e-24	0	0	0.07	69.99	55.87	115.2	XAGE2	chrX	protein_coding	X antigen family member 2
ENSG00000255491.3	4.8543	3.24997	1.29478	2.51005	0.0120714	0.0442801	0	0	0.01	0.06	0.05	0.03	RP11-1082L8.3	chr8	lncRNA	--
ENSG00000260917.1	146.943	1.06767	0.384465	2.77703	0.00548574	0.0230011	0.57	0.66	0.45	1.19	0.95	1.48	RP11-57H14.4	chr10	lncRNA	--
ENSG00000261319.1	3.72105	5.44313	1.6534	3.29209	0.000994457	0.00528394	0	0	0	0.14	0.18	0.13	LINC02152	chr16	lncRNA	long intergenic non-protein coding RNA 2152
ENSG00000021574.13	956.496	1.13089	0.397657	2.84388	0.00445674	0.0192722	2.12	1.75	0.9	3.3	4.57	2.89	SPAST	chr2	protein_coding	spastin
ENSG00000232859.10	30.7714	1.55731	0.615091	2.53184	0.0113465	0.0419544	0.07	0.04	0.11	0.1	0.34	0.22	LYRM9	chr17	protein_coding	LYR motif containing 9
ENSG00000233426.3	192.169	5.86101	0.496555	11.8033	3.75136e-32	3.91196e-30	0.24	0.12	0.11	7.98	7.77	11.08	EIF3FP3	chr2	processed_pseudogene	eukaryotic translation initiation factor 3 subunit F pseudogene 3
ENSG00000254726.3	714.609	3.32987	0.449207	7.41278	1.23683e-13	2.96486e-12	0.64	0.46	0.39	3.64	3.23	8.27	MEX3A	chr1	protein_coding	mex-3 RNA binding family member A
ENSG00000021762.20	1696.05	2.23175	0.35842	6.22665	4.76513e-10	7.5353e-09	1.79	1.63	2.57	7.44	12.64	8.96	OSBPL5	chr11	protein_coding	oxysterol binding protein like 5
ENSG00000163214.21	1220.2	1.29851	0.39095	3.32142	0.00089562	0.00482203	2.68	2.19	1.79	5.96	3.37	7.39	DHX57	chr2	protein_coding	DExH-box helicase 57
ENSG00000091409.16	9028.44	1.0736	0.425466	2.52336	0.0116241	0.0428336	28.08	24.91	12.65	49.82	65	27.99	ITGA6	chr2	protein_coding	integrin subunit alpha 6
ENSG00000153006.16	1425.57	1.10474	0.404906	2.72839	0.00636441	0.0260058	3.7	2.97	1.41	6.71	6.42	4.73	SREK1IP1	chr5	protein_coding	SREK1 interacting protein 1
ENSG00000118596.12	2378.33	1.57513	0.440931	3.57228	0.00035389	0.0021113	3.26	2.2	1.15	6.64	9.31	4.29	SLC16A7	chr12	protein_coding	solute carrier family 16 member 7
ENSG00000273073.1	2.95521	5.1156	1.74825	2.92612	0.00343217	0.0154349	0	0	0	0.31	0.26	0.22	RP11-109E12.1	chr2	lncRNA	--
ENSG00000166342.19	458.094	12.3918	1.24206	9.97681	1.9255e-23	1.11723e-21	0	0	0	2.48	3.56	1.96	NETO1	chr18	protein_coding	neuropilin and tolloid like 1
ENSG00000188611.17	30.3296	3.39717	0.655557	5.18212	2.19381e-07	2.4395e-06	0.02	0.02	0.02	0.23	0.27	0.09	ASAH2	chr10	protein_coding	N-acylsphingosine amidohydrolase 2
ENSG00000112559.15	58.2122	2.80873	0.624188	4.49981	6.80136e-06	5.80347e-05	0.11	0.08	0.24	0.56	0.67	1.85	MDFI	chr6	protein_coding	MyoD family inhibitor
ENSG00000256235.3	1083.63	1.29143	0.349254	3.69768	0.000217581	0.0013673	8.44	12.01	8.21	19.05	28.06	25.63	SMIM3	chr5	protein_coding	small integral membrane protein 3
ENSG00000235173.7	643.568	1.05424	0.338152	3.11765	0.001823	0.00891564	3.51	3.02	4.64	7.23	7.27	9.31	HGH1	chr8	protein_coding	HGH1 homolog
ENSG00000114771.14	8.90528	2.63162	0.995517	2.64347	0.00820602	0.0322162	0.05	0.05	0.01	0.34	0.33	0.07	AADAC	chr3	protein_coding	arylacetamide deacetylase
ENSG00000256151.1	2.38674	4.78044	1.9144	2.49709	0.0125217	0.0456358	0	0	0	0.08	0.18	0.03	ADGRD1-AS1	chr12	lncRNA	ADGRD1 antisense RNA 1
ENSG00000183579.16	931.995	1.09675	0.355785	3.08263	0.00205177	0.00989757	2.15	2.12	2.11	4.78	3.2	6.02	ZNRF3	chr22	protein_coding	zinc and ring finger 3
ENSG00000106780.9	593.992	1.05006	0.424865	2.47151	0.0134544	0.0483977	2.11	1.57	0.96	3.32	2.06	4.39	MEGF9	chr9	protein_coding	multiple EGF like domains 9
ENSG00000155542.12	251.198	1.59931	0.338837	4.72	2.35844e-06	2.18547e-05	1.32	1.25	0.89	3.34	3.89	3.56	SETD9	chr5	protein_coding	SET domain containing 9
ENSG00000138271.6	282.164	4.52601	0.573667	7.88962	3.03111e-15	8.53121e-14	0.21	0.28	0.63	11.53	12.42	3.04	GPR87	chr3	protein_coding	G protein-coupled receptor 87
ENSG00000280325.1	52.7844	2.19536	0.461151	4.76061	1.93012e-06	1.82443e-05	0.53	0.36	0.66	2.01	2.66	2.6	AC074183.3	chr7	TEC	--
ENSG00000251393.4	26.9773	6.40777	1.35199	4.73951	2.14237e-06	2.00247e-05	0.01	0	0.01	0.11	1.66	0.19	RP1-240K6.3	chr14	lncRNA	--
ENSG00000116194.13	24.103	8.14781	1.41982	5.7386	9.546e-09	1.29119e-07	0	0	0	0.07	0.32	0.64	ANGPTL1	chr1	protein_coding	angiopoietin like 1
ENSG00000113504.21	1614.76	2.6053	0.395375	6.58945	4.41463e-11	7.96005e-10	1.31	2	2.36	11	8.77	15.81	SLC12A7	chr5	protein_coding	solute carrier family 12 member 7
ENSG00000118181.11	43670.4	1.28737	0.319743	4.02627	5.66691e-05	0.000402122	395.74	375.45	519.65	989.4	989.76	1260.52	RPS25	chr11	protein_coding	ribosomal protein S25
ENSG00000227694.1	58.0248	1.30372	0.451419	2.88804	0.00387651	0.0171801	1.85	1.77	1.74	4.09	3.26	6.13	RPL23AP74	chr17	processed_pseudogene	ribosomal protein L23a pseudogene 74
ENSG00000073282.14	674.316	7.33335	0.667074	10.9933	4.11547e-28	3.39887e-26	0.03	0.03	0.02	5.84	7.4	0.81	TP63	chr3	protein_coding	tumor protein p63
ENSG00000103241.7	107.224	9.33623	1.26415	7.3854	1.51993e-13	3.57159e-12	0	0.01	0	2.22	1.02	1.46	FOXF1	chr16	protein_coding	forkhead box F1
ENSG00000099625.13	115.357	10.4059	1.29692	8.02355	1.02735e-15	3.04689e-14	0	0	0	0.81	0.8	2.24	CBARP	chr19	protein_coding	CACN subunit beta associated regulatory protein
ENSG00000280355.1	59.887	2.21612	0.435543	5.08818	3.61507e-07	3.91807e-06	0.25	0.3	0.2	1.17	1.37	1.06	RP11-119F19.5	chr10	TEC	--
ENSG00000269220.1	7.59835	6.48019	1.46491	4.4236	9.70698e-06	8.02262e-05	0	0	0	0.26	0.16	0.13	LINC00528	chr22	lncRNA	long intergenic non-protein coding RNA 528
ENSG00000152558.15	20914.6	1.25708	0.381724	3.29316	0.000990694	0.00526872	92.11	75.36	42.19	167.64	216.45	131.91	TMEM123	chr11	protein_coding	transmembrane protein 123
ENSG00000189343.7	399.059	2.97634	0.395321	7.52892	5.11599e-14	1.28064e-12	3.68	1.82	2.25	15.59	19.82	26.47	RPS2P46	chr17	processed_pseudogene	ribosomal protein S2 pseudogene 46
ENSG00000106144.20	988.809	1.43805	0.475817	3.02228	0.00250875	0.0117781	1.77	1.82	1.4	6.16	1.73	5.95	CASP2	chr7	protein_coding	caspase 2
ENSG00000264204.2	10.7819	4.02537	1.04359	3.85722	0.000114686	0.000767596	0.04	0	0.01	0.18	0.22	0.35	AGAP7P	chr10	unprocessed_pseudogene	ArfGAP with GTPase domain, ankyrin repeat and PH domain 7, pseudogene
ENSG00000249375.8	17.8853	2.72801	0.781727	3.48973	0.000483517	0.00278127	0.02	0.02	0.02	0.06	0.31	0.1	CASC11	chr8	lncRNA	cancer susceptibility 11
ENSG00000112941.14	1554.46	1.41035	0.284322	4.9604	7.03467e-07	7.20958e-06	3.4	3.23	3.41	9.69	9.09	8.74	TENT4A	chr5	protein_coding	terminal nucleotidyltransferase 4A
ENSG00000277425.1	2.82139	5.05448	1.884	2.68285	0.00729985	0.0291749	0	0	0	0.04	0.25	0.42	RP5-1116H23.3	chr20	lncRNA	--
ENSG00000249061.1	4.43711	5.6892	1.68775	3.37087	0.000749311	0.00410362	0	0	0	0.08	0.59	0.39	RP11-72L22.1	chr5	lncRNA	--
ENSG00000146205.14	83.8619	2.02806	0.437637	4.63413	3.58447e-06	3.22132e-05	0.18	0.12	0.14	0.64	0.4	0.78	ANO7	chr2	protein_coding	anoctamin 7
ENSG00000244479.7	2.51044	4.8736	1.83248	2.65957	0.0078241	0.0309423	0	0	0	0.06	0.06	0.03	OR2A1-AS1	chr7	lncRNA	OR2A1 antisense RNA 1
ENSG00000259959.1	95.4886	1.70556	0.391599	4.35537	1.3284e-05	0.000107244	0.27	0.32	0.21	0.94	0.99	0.75	RP11-121C2.2	chr4	lncRNA	--
ENSG00000238142.2	16.6293	6.62793	1.33534	4.96348	6.92421e-07	7.11248e-06	0.01	0	0	0.29	0.5	0.41	RP11-108M9.4	chr1	lncRNA	--
ENSG00000278630.1	12.1487	7.14453	1.38498	5.15857	2.48849e-07	2.74827e-06	0	0	0	0.73	1.4	0.74	LINC02335	chr13	lncRNA	long intergenic non-protein coding RNA 2335
ENSG00000173898.15	2312.59	2.7287	0.400645	6.81078	9.70681e-12	1.89358e-10	0.89	1.11	1.6	7.34	5.88	11.31	SPTBN2	chr11	protein_coding	spectrin beta, non-erythrocytic 2
ENSG00000250786.2	47.6255	8.15572	1.27715	6.38589	1.70406e-10	2.83747e-09	0	0.01	0	1.35	1.63	0.81	SNHG18	chr5	lncRNA	small nucleolar RNA host gene 18
ENSG00000236021.2	14.2529	4.45472	1.08405	4.10932	3.96826e-05	0.00029089	0.02	0.01	0.01	0.04	0.29	0.3	RP11-195C7.1	chr1	lncRNA	--
ENSG00000139146.14	3000.94	1.14538	0.39528	2.89764	0.00375977	0.0167381	8.57	8.35	8.26	14.93	30.59	12.31	SINHCAF	chr12	protein_coding	SIN3-HDAC complex associated factor
ENSG00000111832.13	2338.96	1.03296	0.395681	2.6106	0.00903842	0.0348374	8.48	6.96	4.32	15.74	17.38	8.57	RWDD1	chr6	protein_coding	RWD domain containing 1
ENSG00000110446.12	14.9239	2.31914	0.846761	2.73884	0.0061657	0.0253219	0	0.01	0.04	0.06	0.14	0.07	SLC15A3	chr11	protein_coding	solute carrier family 15 member 3
ENSG00000225339.4	71.6467	1.87129	0.510854	3.66307	0.00024921	0.00154456	0.05	0.11	0.11	0.25	0.26	0.52	RP11-513I15.6	chr6	lncRNA	--
ENSG00000184702.20	274.34	2.07526	0.550847	3.7674	0.000164959	0.0010641	0.42	0.51	0.79	2.58	0.79	4.07	SEPTIN5	chr22	protein_coding	septin 5
ENSG00000111057.11	4744.44	1.15739	0.407142	2.84271	0.0044732	0.0193286	17.66	21.3	32.66	48.43	39.01	76.81	KRT18	chr12	protein_coding	keratin 18
ENSG00000184545.11	172.833	1.93624	0.553831	3.49609	0.000472128	0.00272407	0.11	0.35	0.61	1.16	1.24	1.86	DUSP8	chr11	protein_coding	dual specificity phosphatase 8
ENSG00000185808.14	590.581	1.12169	0.332093	3.37763	0.000731137	0.00401283	2.54	2.24	1.81	4.81	6.1	3.9	PIGP	chr21	protein_coding	phosphatidylinositol glycan anchor biosynthesis class P
ENSG00000171823.7	259.602	1.17687	0.344181	3.41935	0.000627718	0.00350818	1.5	1.34	1.6	2.83	3.24	4.21	FBXL14	chr12	protein_coding	F-box and leucine rich repeat protein 14
ENSG00000066777.9	2481.52	1.26146	0.35084	3.59555	0.000323702	0.00195335	4.15	3.3	2.52	7.79	10.69	6.15	ARFGEF1	chr8	protein_coding	ADP ribosylation factor guanine nucleotide exchange factor 1
ENSG00000144619.15	58.5197	6.54806	1.60572	4.07797	4.54313e-05	0.000328036	0	0	0.01	0.01	0.21	0.74	CNTN4	chr3	protein_coding	contactin 4
ENSG00000089472.17	6.64202	6.29364	1.49294	4.21559	2.4913e-05	0.000191493	0	0	0	0.05	0.02	0.03	HEPH	chrX	protein_coding	hephaestin
ENSG00000135414.10	684.281	1.29406	0.393555	3.28813	0.00100854	0.00534731	1.16	0.94	1.3	3.17	1.67	3.67	GDF11	chr12	protein_coding	growth differentiation factor 11
ENSG00000143537.14	2712.86	1.08375	0.363317	2.98292	0.00285515	0.0131534	6.19	5.54	8.13	12.35	11.36	19.41	ADAM15	chr1	protein_coding	ADAM metallopeptidase domain 15
ENSG00000188725.8	3208.15	1.43057	0.423294	3.37963	0.000725844	0.00399056	19.08	17.09	9.12	43.28	58.63	24.4	SMIM15	chr5	protein_coding	small integral membrane protein 15
ENSG00000186973.11	3.47759	4.31779	1.64102	2.63116	0.00850938	0.0331768	0.03	0	0	0.18	0.23	0.2	FAM183A	chr1	protein_coding	family with sequence similarity 183 member A
ENSG00000259658.5	3.25398	5.24484	1.7139	3.06017	0.0022121	0.0105252	0	0	0	0.13	0.24	0.15	RP11-89K11.1	chr15	transcribed_unprocessed_pseudogene	--
ENSG00000166348.19	649.963	1.42906	0.326981	4.37048	1.23973e-05	0.000100804	0.94	0.9	0.9	2.82	2.96	1.85	USP54	chr10	protein_coding	ubiquitin specific peptidase 54
ENSG00000005436.14	1158.28	1.06264	0.382533	2.77791	0.00547101	0.0229506	3.93	3.94	2.44	8.1	9.5	4.73	GCFC2	chr2	protein_coding	GC-rich sequence DNA-binding factor 2
ENSG00000106617.15	2535.07	2.39737	0.356202	6.73035	1.69254e-11	3.20775e-10	1.32	1.39	0.99	6.16	9.17	4.86	PRKAG2	chr7	protein_coding	protein kinase AMP-activated non-catalytic subunit gamma 2
ENSG00000070087.14	6468.04	1.01437	0.314922	3.22102	0.00127737	0.00656797	37.19	26.38	23.73	53.44	67.62	59.68	PFN2	chr3	protein_coding	profilin 2
ENSG00000181104.7	1794.21	3.10051	0.422937	7.3309	2.28608e-13	5.2573e-12	3.16	2.62	1.34	23.32	26.87	12.81	F2R	chr5	protein_coding	coagulation factor II thrombin receptor
ENSG00000156113.24	5171.05	1.97142	0.399836	4.93058	8.19865e-07	8.33081e-06	1.72	1.18	1.13	3.18	5.28	7.64	KCNMA1	chr10	protein_coding	potassium calcium-activated channel subfamily M alpha 1
ENSG00000116191.18	3618.68	3.16938	0.455223	6.96226	3.34848e-12	6.83252e-11	2.42	2.18	1.34	21.59	25.84	7.97	RALGPS2	chr1	protein_coding	Ral GEF with PH domain and SH3 binding motif 2
ENSG00000261087.1	25.0847	2.91448	0.721348	4.04033	5.33768e-05	0.00038031	0.07	0.04	0.05	0.16	0.33	0.71	ZNNT1	chr8	lncRNA	ZNF706 neighboring transcript 1
ENSG00000242396.1	14.7152	2.10935	0.836818	2.52068	0.0117128	0.0431067	0.04	0.18	0.49	0.53	1.2	1.48	RP11-67L3.5	chr1	lncRNA	--
ENSG00000135709.13	397.675	1.40082	0.412687	3.3944	0.000687804	0.00380081	0.69	0.61	0.56	1.33	1.11	2.57	KIAA0513	chr16	protein_coding	KIAA0513
[truncated: 636 more rows]
