# Supplementary material for: Genome-wide identification and analysis of epithelial-mesenchymal transition-related RNA-binding proteins and alternative splicing in a human breast cancer cell line
Source: Sci Rep. 2024 May 23;14:11753. doi: 10.1038/s41598-024-62681-0 (PMC11116388; doi:10.1038/s41598-024-62681-0)
Supplement: Supplementary file 6 — Supplementary Data S2. [file 41598_2024_62681_MOESM6_ESM.xls]

## Sheet: WGCNA_module_signed_KME
Details of the RBPs in the WGCNA analysis
kMEblack	kMEblue	kMEbrown	kMEgreen	kMEgrey	kMEred	kMEturquoise	kMEyellow
RBM5	0.746643	-0.121594	0.107394	-0.559133	0.598494	0.680909	-0.14494	-0.0628849
RBM6	0.590144	0.149381	-0.0813575	-0.611457	0.570655	0.556562	-0.0299199	-0.0943454
GCFC2	-0.7491	0.11239	-0.241294	0.296213	-0.0842476	-0.554571	0.434085	0.190403
YBX2	0.539181	-0.0982218	0.824372	0.142945	0.361773	-0.0812995	-0.420486	-0.505658
LUC7L	-0.0917382	0.497027	-0.293434	-0.95012	0.288319	0.3727	0.655876	-0.17686
RPS20	-0.418021	0.790574	0.363975	0.0272907	0.0904871	-0.814374	0.434259	-0.811299
DCN	0.476928	-0.350985	-0.136004	-0.55724	-0.09356	0.923747	-0.222613	0.326057
BRCA1	-0.564249	0.604458	-0.522613	-0.611623	0.307221	-0.0447033	0.840057	0.0154802
ANGEL1	-0.673	0.865718	-0.27445	-0.241604	-0.031006	-0.564905	0.743456	-0.353462
SAMD4A	-0.247293	0.363185	-0.188721	-0.748644	0.0402007	0.227715	0.564907	-0.14443
AQR	0.521308	-0.860461	0.0273639	0.410191	-0.0277207	0.523345	-0.784614	0.664739
VIM	-0.120549	0.150778	-0.702084	-0.753098	0.0673095	0.588103	0.498909	0.379386
RNASET2	0.415571	-0.0648556	0.952879	0.309828	0.191812	-0.263474	-0.474085	-0.603644
CD44	0.584456	-0.652636	-0.21364	-0.0574549	-0.112311	0.755643	-0.528166	0.508394
HMGB3	0.206832	-0.751809	-0.133553	0.622113	-0.0463503	0.193021	-0.57078	0.74122
NSUN2	-0.856886	0.753542	-0.294047	-0.00601438	-0.239895	-0.708067	0.638093	-0.272947
LSG1	-0.604229	0.452571	0.0609326	0.462546	-0.450557	-0.866027	0.221353	-0.412253
CTNNA1	-0.172948	0.610244	0.6585	-0.175561	0.0699487	-0.48936	0.257192	-0.85
YTHDC2	-0.628285	0.232909	-0.893038	-0.359241	0.159963	0.0398616	0.762926	0.502727
MAP4	-0.654982	0.860936	-0.526694	-0.515695	0.0674802	-0.314652	0.862582	-0.219102
CELF2	-0.429314	-0.363427	-0.373206	0.656014	-0.507946	-0.28956	-0.153724	0.568155
LIMA1	-0.665291	0.671536	-0.393421	-0.527222	0.156512	-0.268399	0.907741	-0.213516
THOC3	0.605561	-0.47984	0.838942	0.527114	0.0131475	-0.0277567	-0.813778	-0.248614
RRP12	-0.367602	0.958324	-0.0245726	-0.523261	0.114548	-0.371777	0.624056	-0.665578
SYNE2	-0.679554	0.59694	-0.471478	-0.437885	0.202074	-0.31271	0.95583	-0.118027
KMT2C	-0.823171	0.737208	-0.5596	-0.398375	0.0207636	-0.381403	0.951908	-0.0881832
RC3H2	-0.058907	-0.704776	-0.539479	0.386269	-0.234767	0.306123	-0.277303	0.907692
GDI2	-0.0363675	-0.468615	-0.791243	0.11213	0.00258058	0.415585	-0.0655809	0.908428
EIF4B	-0.63856	0.858973	-0.426838	-0.42707	0.123077	-0.392044	0.848636	-0.242951
PMS1	-0.270435	-0.406375	-0.661592	0.206469	-0.0495158	0.215881	0.0697534	0.89836
SMG6	0.78618	-0.576542	-0.104376	-0.212066	0.345098	0.842239	-0.486926	0.465603
CFAP20	0.612855	-0.690118	0.471402	0.672655	-0.230425	0.104266	-0.940152	0.0873445
DAZAP1	-0.439622	0.935275	0.0764078	-0.391365	0.22417	-0.540902	0.682225	-0.687043
HLTF	0.237243	-0.630645	-0.372814	-0.027485	-0.0128118	0.68175	-0.236423	0.815313
FAM50A	0.606	-0.470358	0.244044	0.019634	-0.47931	0.522616	-0.659552	0.0705566
TFRC	-0.574003	-0.199134	-0.511265	0.569157	-0.597029	-0.321996	-0.00608863	0.547295
NCBP3	0.610022	-0.464034	0.255503	-0.153143	0.432288	0.660093	-0.469741	0.305358
FNDC3B	-0.0688331	0.186325	-0.392079	-0.812715	-0.0928	0.574865	0.407703	0.109575
REXO2	0.293511	-0.535394	-0.614049	-0.0784833	0.0266468	0.692579	-0.227387	0.811574
RBM7	0.201802	-0.775337	-0.479423	0.135812	-0.0704819	0.625494	-0.28618	0.909611
RBMS2	-0.766971	0.571521	-0.594816	-0.303987	0.0383361	-0.3832	0.92382	-0.00334713
MBNL3	0.168218	-0.647803	0.215128	0.745322	-0.0921531	-0.0739441	-0.604905	0.426474
MAP2	-0.639144	0.899162	-0.346221	-0.583269	0.166547	-0.353613	0.942137	-0.381528
TNRC6C	-0.608703	0.932793	-0.354175	-0.599841	0.158944	-0.301335	0.860032	-0.357913
TNS1	0.544551	-0.30346	0.399705	0.428913	0.42587	-0.0970831	-0.475589	-0.0981977
PAFAH1B3	0.260128	-0.393652	0.437905	0.83207	0.0989228	-0.408386	-0.572933	-0.0306136
PUM3	0.736208	-0.708922	0.176671	0.234492	0.331093	0.480864	-0.711895	0.324857
XPO1	-0.366048	-0.390787	-0.622679	0.220597	-0.0938563	0.154772	0.102664	0.872818
NOA1	-0.701126	0.831052	-0.415864	-0.464962	0.209024	-0.401486	0.955142	-0.251071
CPNE3	-0.335572	-0.324139	-0.0862422	0.853335	-0.214739	-0.518942	-0.206241	0.378033
DIMT1	-0.66957	0.80803	0.198484	-0.0697864	-0.236633	-0.729995	0.541689	-0.661516
EIF2AK1	-0.656374	0.950359	-0.247221	-0.328465	0.0646014	-0.567476	0.772458	-0.457032
DNMT3B	0.125436	-0.633088	-0.389851	0.400369	0.0113022	0.310702	-0.342189	0.842744
TPX2	-0.187044	-0.270682	-0.712517	-0.144147	0.158498	0.413611	0.252261	0.814834
P2RX7	0.851864	-0.703621	0.423959	0.173118	-0.0259936	0.543111	-0.845695	0.0987138
OAS1	0.615289	-0.198065	0.835281	-0.157148	0.144576	0.319554	-0.4706	-0.405278
TRMT6	-0.181883	0.803868	0.430458	-0.528049	0.190265	-0.286743	0.446777	-0.836989
RBM41	-0.731081	0.24632	-0.511553	-0.0843075	0.123249	-0.328044	0.756769	0.246508
PCBP4	-0.607362	0.723454	-0.480184	-0.433569	0.150187	-0.297948	0.815338	-0.164332
MRPS33	-0.197636	0.5419	0.541024	0.0379952	0.289335	-0.645214	0.294249	-0.724356
DLD	0.442417	-0.735439	-0.0796632	0.238209	0.339465	0.525409	-0.517743	0.690249
CDV3	-0.763603	0.864283	-0.395828	-0.378616	0.188542	-0.528949	0.923531	-0.317247
EZR	-0.222792	0.452357	0.46545	0.315059	-0.161728	-0.762351	0.088627	-0.77159
LRRFIP2	0.157644	-0.816245	0.0263304	0.68471	-0.501641	0.141516	-0.653872	0.59064
SUCO	-0.931833	0.365341	-0.654527	-0.105719	-0.211717	-0.369927	0.798609	0.241008
DSP	0.286661	-0.356402	0.588508	0.817492	-0.0330373	-0.444826	-0.60229	-0.21794
TECR	0.598338	-0.367245	0.791659	0.575679	-0.0623236	-0.184175	-0.748189	-0.410161
POLRMT	-0.450502	0.908421	-0.0984224	-0.294484	0.0700844	-0.533335	0.633993	-0.566776
LGALS1	0.321979	0.150269	-0.229527	-0.811317	0.201671	0.671661	0.200273	0.0155801
RP1-37E16.12	0.45077	-0.0715272	0.0125989	-0.668259	-0.0164392	0.81164	-0.11344	0.0695362
EIF3L	0.234263	0.529067	0.0206059	-0.819952	0.223545	0.370478	0.23926	-0.406023
APOBEC3H	0.315604	-0.288915	0.0880496	0.467388	-0.18587	-0.104558	-0.414108	-0.0661528
RBFOX2	-0.608686	0.694007	-0.567658	-0.572446	0.26832	-0.196474	0.970132	-0.0963381
TNRC6B	-0.158432	-0.176254	-0.61608	-0.300488	0.0354627	0.517711	0.236905	0.709068
ZC3H7B	0.171321	0.266049	-0.328177	-0.904422	0.259969	0.595318	0.393956	-0.0141662
PRPF6	0.877446	-0.551551	0.531244	0.19786	-0.0360955	0.442957	-0.880267	-0.00904846
EEF1A2	-0.200758	0.691075	0.59959	-0.144455	-0.0558483	-0.523125	0.215908	-0.838672
SAMHD1	-0.0940004	0.427686	-0.0287974	-0.72657	0.141171	0.360849	0.3201	-0.111275
NOP56	-0.102786	0.862462	0.299391	-0.566027	0.379858	-0.241532	0.426539	-0.760126
MAPRE1	0.49387	-0.871316	0.0522598	0.515701	-0.162924	0.439814	-0.836265	0.611141
CDK5RAP1	0.762933	-0.754975	0.366968	0.477195	-0.0555889	0.371977	-0.939601	0.238943
RNMT	-0.701147	-0.0466297	-0.661186	0.415669	-0.463244	-0.402355	0.345036	0.466146
SMAD7	0.716449	-0.634012	0.312646	0.1984	-0.261879	0.486717	-0.803338	0.13435
PGRMC1	-0.452492	-0.286173	-0.16373	0.770181	-0.32641	-0.461949	-0.136362	0.441857
FMR1	-0.0277822	-0.715784	-0.372247	0.410246	-0.238619	0.327151	-0.337784	0.895465
PIN4	0.847162	-0.677908	0.507584	0.132992	0.0823379	0.586973	-0.840072	0.131292
MRPS31	0.605448	-0.855616	0.0727094	0.432933	-0.171963	0.463608	-0.74801	0.505419
CORO1A	0.345976	-0.304716	0.704479	0.498347	0.0993012	-0.171148	-0.526339	-0.204709
NDRG4	0.472411	-0.63533	-0.105318	-0.107982	-0.432722	0.767651	-0.494483	0.485106
ESRP2	0.152318	-0.43755	0.481741	0.886914	-0.122739	-0.434847	-0.617201	-0.00994245
EEF2K	-0.56937	0.577826	-0.683008	-0.470468	0.208524	-0.0442987	0.742367	0.202859
MYEF2	-0.024855	-0.665072	-0.397908	0.317302	-0.416737	0.386132	-0.348385	0.844477
INTS9	-0.358949	0.942926	0.0818925	-0.423628	0.170645	-0.427769	0.568735	-0.646393
ESRP1	-0.124027	-0.44447	0.0256487	0.860911	-0.233472	-0.388849	-0.369752	0.374946
NDRG1	0.50473	-0.33325	0.580635	0.325472	-0.271461	0.0672642	-0.625434	-0.2118
MYH14	0.109379	-0.0320291	0.890048	0.388832	-0.226216	-0.399175	-0.377667	-0.57771
SSBP1	-0.676479	0.873124	-0.345451	-0.577471	0.266128	-0.335887	0.929159	-0.303896
HIBADH	-0.562992	0.701291	-0.345538	-0.52918	0.182083	-0.291563	0.918891	-0.301529
HSPB1	0.155282	0.516846	0.651841	-0.104986	0.363335	-0.361229	0.0208863	-0.774049
EIF3B	-0.507061	0.981627	-0.149626	-0.559076	0.212737	-0.382367	0.759809	-0.544328
RBM28	-0.325004	0.888875	0.268084	-0.411929	0.359016	-0.484192	0.571242	-0.768895
USP42	-0.68525	0.89629	-0.398581	-0.445145	0.0617407	-0.45786	0.889642	-0.36517
DNM1	0.0875674	-0.52105	0.0121291	0.877069	-0.357495	-0.311247	-0.530196	0.286646
EXOSC3	-0.569302	0.134613	-0.781826	-0.0702758	0.106816	-0.022834	0.444525	0.571094
TRDMT1	-0.478215	0.0463282	-0.815694	-0.437577	0.171452	0.282791	0.655329	0.600787
CPEB3	-0.21743	0.304154	0.565394	-0.0580342	0.0188297	-0.400112	0.253126	-0.573822
LARP4B	-0.382084	0.0530168	-0.9281	-0.0802612	-0.0417566	0.0974277	0.345816	0.611876
GTPBP4	-0.387624	0.0315774	-0.904599	-0.072594	-0.0514606	0.0364183	0.396847	0.525425
NUFIP2	0.394347	-0.0508904	-0.359381	-0.572957	0.648281	0.703465	0.0907377	0.352651
DHX40	-0.058541	0.345836	-0.420418	-0.712085	0.706428	0.326479	0.6205	0.108072
PFN1	0.913198	-0.378307	0.752004	0.0287821	0.288579	0.382667	-0.735524	-0.28422
SLC25A11	0.758101	-0.356718	0.891684	0.246231	0.216707	0.106859	-0.730041	-0.395148
C1QBP	0.683397	-0.239929	0.836149	0.201427	0.439995	0.0445823	-0.597626	-0.392988
DHX58	-0.177783	0.263801	0.315614	-0.2066	-0.463122	-0.187426	0.246814	-0.502152
YWHAE	0.911608	-0.727247	0.435247	0.242387	0.265083	0.533985	-0.849832	0.194362
ALDOC	-0.050901	-0.24426	0.0045786	0.510547	-0.663913	-0.212409	-0.285295	0.010462
GAR1	-0.694299	0.523807	-0.74761	-0.482969	0.195766	-0.132209	0.920167	0.161639
FRG1	0.711265	-0.852279	0.488831	0.498274	-0.163167	0.367581	-0.941929	0.229222
PPARGC1A	0.728668	-0.311607	0.326847	-0.127389	0.326417	0.44955	-0.427615	-0.109403
CRYAB	0.0407654	0.19686	0.852937	0.101971	-0.0789436	-0.351333	-0.162418	-0.673499
DCPS	0.853353	-0.612521	0.463964	0.397837	0.3147	0.282582	-0.824687	0.05022
DDX6	-0.357885	-0.171546	-0.83414	-0.107208	0.109212	0.312957	0.278273	0.843029
KRT18	0.173636	0.0488339	0.909376	0.449042	-0.0290387	-0.508101	-0.38849	-0.658623
LTA4H	-0.249677	0.666344	0.332163	0.104243	0.0987121	-0.741065	0.286681	-0.774765
OAS2	-0.398403	0.814575	0.296341	-0.500717	0.104727	-0.365468	0.589276	-0.713371
NOP2	-0.258691	0.602267	0.613536	0.129588	-0.251342	-0.688665	0.102612	-0.856568
HINT3	-0.618441	-0.220494	-0.524609	0.468693	-0.370448	-0.346722	0.281046	0.531585
RBM24	0.44461	-0.421211	0.558191	0.506211	-0.0228768	-0.0861741	-0.665901	-0.202607
RPS12	-0.372792	0.9242	0.222617	-0.339878	0.205164	-0.562257	0.58165	-0.780719
FBRSL1	-0.461455	0.944573	-0.106941	-0.339772	0.0526139	-0.521567	0.61207	-0.604606
MRPS30	-0.848798	0.487132	-0.599557	-0.104998	0.1288	-0.492561	0.866245	0.116035
DROSHA	-0.11291	-0.107661	-0.830489	-0.183573	-0.0867049	0.39175	0.140034	0.680747
SUB1	-0.347682	-0.0540246	-0.74911	-0.459727	0.118139	0.429084	0.547938	0.617737
BRIX1	-0.291157	-0.170727	-0.82475	-0.180775	0.0726664	0.357936	0.240498	0.777186
CPEB4	-0.299963	0.408501	-0.306589	-0.747052	-0.0236338	0.202698	0.692398	-0.149334
IQCG	0.0777519	-0.453382	0.226145	0.864393	-0.564918	-0.344975	-0.607748	0.0614438
NCBP2	-0.757399	0.186183	-0.118157	0.637465	-0.488183	-0.847562	0.221116	-0.0353662
MRPL3	-0.748907	0.67246	-0.276589	-0.167562	0.297489	-0.618771	0.848606	-0.23138
IFIH1	-0.473193	0.11028	0.269881	0.31004	-0.573895	-0.509773	0.168919	-0.281956
SPTBN1	-0.855388	0.423403	-0.662196	-0.138503	-0.0805843	-0.3893	0.846221	0.215033
FN1	0.490424	-0.30004	-0.159881	-0.630913	0.00637222	0.930773	-0.160786	0.302411
CACYBP	-0.896332	0.303562	-0.332155	0.230189	-0.220047	-0.611375	0.544041	0.147556
SWT1	-0.456917	-0.205489	-0.473694	0.292222	-0.299989	-0.128839	0.237116	0.546364
TSNAX	0.239896	-0.688883	0.44135	0.669994	-0.233247	0.0142949	-0.668922	0.272607
PRRC2C	-0.921272	0.599601	-0.203724	0.143442	-0.362054	-0.807297	0.649054	-0.268301
PTBP2	-0.296623	-0.281784	-0.719364	-0.210177	0.0938997	0.422873	0.316236	0.812466
DARS2	-0.413173	0.0425554	0.37844	0.607577	-0.538624	-0.650285	-0.13551	-0.191398
RPS25	-0.48371	0.927647	-0.281879	-0.550784	0.318761	-0.359145	0.829599	-0.461051
DDX59	0.308506	-0.783107	-0.0139003	0.552699	-0.515965	0.220974	-0.5998	0.435567
PTBP3	-0.222315	-0.59623	-0.267008	0.713754	-0.390341	-0.111599	-0.334489	0.693817
IFIT3	0.0445587	-0.131312	0.662392	0.146539	-0.242791	-0.0629088	-0.264288	-0.236194
IFIT2	0.113631	-0.00212657	0.845525	0.165112	-0.126998	-0.231371	-0.259813	-0.517738
MRPS14	-0.648144	0.651772	0.289263	0.104366	-0.306128	-0.786692	0.43876	-0.616177
ENOX1	0.45001	-0.326412	-0.243965	-0.599716	0.0441807	0.949673	-0.146778	0.417692
SMAD9	-0.63854	0.624769	-0.43926	-0.46592	0.335508	-0.251125	0.864423	-0.0793032
AKAP1	-0.521089	0.661276	-0.135083	0.164877	0.0388307	-0.672924	0.365551	-0.256616
TRIM25	-0.632133	0.595003	-0.39846	-0.220656	0.232863	-0.499898	0.856642	-0.194579
TRMT1L	-0.477298	-0.160948	-0.69054	-0.0582228	-0.142086	0.150439	0.421551	0.701156
CAT	0.679132	-0.766052	-0.0108462	0.331652	0.0707137	0.48203	-0.669408	0.424332
FYTTD1	-0.856965	0.369535	-0.266565	0.438806	-0.440103	-0.814729	0.406621	-0.0461222
ACO1	0.0103211	0.117899	-0.47079	-0.749685	-0.138406	0.639152	0.30592	0.207451
BICC1	0.315359	-0.72739	-0.309834	0.151062	-0.0444106	0.62041	-0.477115	0.827328
RBM19	-0.421082	0.935321	-0.159873	-0.605027	0.325422	-0.266199	0.710285	-0.455648
LRP1	0.609623	-0.367764	-0.110337	-0.470032	-0.0663963	0.876573	-0.300293	0.265675
EXOSC9	-0.2775	0.119126	-0.773078	-0.396287	0.201188	0.349574	0.358554	0.566866
FASTKD3	-0.936539	0.454359	-0.600715	0.0275451	-0.180844	-0.526452	0.718593	0.140615
PAIP2B	-0.319754	-0.154084	0.266525	0.720171	-0.465923	-0.549553	-0.21736	0.0125759
ATXN1	-0.108865	0.22025	-0.421407	-0.618652	0.215862	0.344978	0.56853	0.128455
DEK	-0.118911	-0.559345	-0.558212	0.234703	0.062955	0.324427	-0.0833236	0.932836
EEF1E1	-0.373579	-0.270786	-0.683623	-0.0237459	0.165296	0.21082	0.346755	0.789908
MRPS7	-0.011737	0.681619	0.403721	-0.271419	0.530402	-0.358236	0.265593	-0.739238
MIF4GD	-0.270065	0.860668	0.0677245	-0.390626	0.296085	-0.418928	0.561607	-0.651356
SNRPB	0.410546	0.422491	0.629472	-0.44797	0.622521	0.0153748	0.0237477	-0.731954
RRBP1	0.641074	0.0142374	0.15228	-0.613085	0.137767	0.642717	-0.207028	-0.200313
SNRPB2	-0.181441	0.702651	-0.139773	-0.872784	0.559382	0.140092	0.703054	-0.326107
MRPS26	-0.0545362	0.79379	0.275476	-0.541888	0.611148	-0.241293	0.487256	-0.701627
NSRP1	0.55922	0.103744	-0.0366544	-0.691275	0.584952	0.56953	0.0843221	-0.15997
PTPN12	0.599121	-0.816197	0.282767	0.359824	0.027257	0.439044	-0.688382	0.35616
PAICS	-0.705973	0.616695	-0.583551	-0.494612	0.265966	-0.167277	0.862603	0.0825203
TST	-0.106336	0.31324	0.653129	0.494829	-0.154019	-0.768063	-0.122398	-0.707101
APOBEC3F	0.431909	-0.659735	-0.336592	0.110102	-0.0991528	0.620864	-0.401413	0.691929
SNRPN	0.526302	0.226407	0.116395	-0.273285	0.554319	0.139165	-0.0444943	-0.339993
FXR2	0.866265	-0.465843	0.715968	0.234994	0.22168	0.218973	-0.762107	-0.280197
PUS7L	-0.446853	-0.238805	-0.750229	0.114025	-0.0586607	0.143682	0.221614	0.85414
BST2	0.736516	0.00595074	0.8307	-0.126081	0.201046	0.153957	-0.50434	-0.65245
NSUN5	0.231547	0.380691	0.741902	-0.0823987	0.42595	-0.35962	0.0187639	-0.818996
QRSL1	-0.769545	0.702122	-0.49337	-0.487125	0.175531	-0.292547	0.95867	-0.0652814
ARPC1B	0.658272	-0.612308	0.630183	0.600591	0.0677843	0.0693644	-0.844256	-0.00612283
HELZ2	0.491032	-0.211718	0.898245	0.440113	0.0152385	-0.234627	-0.585017	-0.535059
ASS1	-0.069834	0.816846	0.229249	-0.539322	0.201342	-0.254976	0.434006	-0.791469
EIF2S3	-0.690677	0.834076	-0.479793	-0.593963	0.219164	-0.276502	0.950118	-0.210181
DUSP9	0.778939	-0.549079	0.116341	0.165141	0.555943	0.442748	-0.587025	0.294574
HABP4	-0.524926	-0.0276159	-0.289575	0.63871	-0.666357	-0.544547	-0.0162315	0.168301
SYNE1	-0.635295	0.651408	-0.420515	-0.586117	0.137212	-0.219353	0.951098	-0.205769
MAP1B	-0.588417	0.710699	-0.522883	-0.711126	0.141125	-0.0912457	0.952799	-0.160783
KHDRBS3	-0.62209	0.893056	-0.359596	-0.588594	0.146344	-0.331294	0.930475	-0.369103
SNRPA1	-0.170039	-0.555945	-0.239107	0.819679	-0.566137	-0.221484	-0.414805	0.521355
LGALS3	0.420192	-0.357628	0.869399	0.618351	-0.0750899	-0.266708	-0.688871	-0.363001
EEFSEC	-0.276293	0.895329	0.173963	-0.43586	0.375669	-0.412662	0.5864	-0.673007
GRSF1	-0.318062	-0.269152	-0.881548	0.0096073	0.125631	0.256563	0.252917	0.882816
UNK	0.0825987	0.0623039	0.206359	-0.183461	0.595538	-0.00333979	0.172928	-0.218048
ERAL1	0.782514	-0.195486	0.0400963	-0.377459	0.660822	0.620125	-0.288752	0.0423948
DMGDH	-0.418639	0.865909	-0.198156	-0.441226	0.0437225	-0.31561	0.620595	-0.424414
CTIF	-0.23933	0.554809	-0.491452	-0.498059	-0.0137576	-0.0424224	0.598793	-0.191742
RBM17	-0.197539	-0.103318	-0.904388	-0.102896	0.141475	0.258929	0.240283	0.711695
PIWIL4	0.0677356	0.715766	0.411214	-0.468488	0.0278779	-0.155322	0.176511	-0.794178
AGO4	-0.364361	-0.299411	-0.516177	0.593827	-0.324867	-0.273087	0.0297322	0.56804
HOOK1	-0.0709412	-0.406394	0.233936	0.810417	-0.096476	-0.399579	-0.445485	0.209065
DHX34	-0.16209	0.669691	0.398691	0.121927	0.0738693	-0.716871	0.177275	-0.79539
FADS2	-0.0889725	-0.323352	-0.0738021	0.677909	-0.638704	-0.294247	-0.329689	0.140772
DZIP1	-0.377851	0.515133	-0.64088	-0.820617	0.0988017	0.311707	0.73888	0.126931
CARS2	0.616357	-0.647554	0.387274	0.6819	0.182267	0.0228691	-0.805224	0.163813
UBQLN1	-0.588459	-0.218644	-0.779452	0.347463	-0.421691	-0.14667	0.231246	0.708379
OASL	0.19966	-0.0568696	0.92068	0.372132	-0.198138	-0.35245	-0.415897	-0.608785
TES	0.750865	-0.60981	0.699477	0.476228	0.0489653	0.148261	-0.872714	-0.133643
SYNCRIP	-0.67104	0.0968085	-0.746869	-0.192371	0.122707	-0.0290716	0.653341	0.540859
CAPRIN1	0.00964171	-0.616386	-0.630411	0.225921	-0.0554204	0.446321	-0.196819	0.965824
RNASEL	-0.606497	0.260383	-0.186342	0.12908	-0.560931	-0.339971	0.285154	0.0460051
RC3H1	-0.862192	0.398258	-0.382047	-0.127561	-0.121623	-0.439071	0.799654	0.0329544
MRPS9	-0.806068	0.877641	-0.308499	-0.363442	0.0788717	-0.544964	0.910777	-0.336639
IGF2BP3	0.195595	-0.150049	-0.290617	-0.689958	0.00351905	0.83793	0.0968983	0.332335
BZW2	-0.68399	0.960361	-0.235459	-0.438557	0.12961	-0.524706	0.853153	-0.490898
IMP4	-0.401267	0.957933	0.0269501	-0.361124	0.166975	-0.527795	0.603944	-0.699957
STXBP1	0.133709	-0.307211	-0.00819994	0.279345	-0.758711	0.104837	-0.388687	0.0844724
RANBP6	0.275732	-0.486015	-0.353897	-0.256641	0.191277	0.806521	-0.200401	0.725306
POLR1E	-0.603801	0.825521	-0.490024	-0.535974	0.163976	-0.248513	0.801381	-0.199691
TLN1	0.00901405	0.246449	-0.640921	-0.719985	0.143722	0.526713	0.394932	0.24284
RPS6	0.397261	-0.239848	0.912215	0.444853	-0.327026	-0.204306	-0.655974	-0.502933
CPEB2	0.412379	-0.610562	-0.138122	-0.0207819	-0.29221	0.648402	-0.394784	0.420589
MRPL15	-0.48062	0.535475	0.117135	0.256414	0.326118	-0.840317	0.437826	-0.457145
TGS1	-0.773008	0.633549	-0.21108	0.0880074	0.149178	-0.793559	0.694322	-0.285744
DDX60	-0.20072	-0.144125	0.525522	0.314637	-0.497818	-0.281515	-0.171054	-0.205724
BUD13	0.647726	-0.680272	-0.167141	0.230877	0.232472	0.531035	-0.5906	0.568048
ALKBH8	-0.626213	0.563235	-0.413636	-0.495944	0.232123	-0.243583	0.929501	-0.13877
SMAD6	-0.467555	-0.0648531	-0.326056	0.420636	-0.0708411	-0.336842	0.0459558	0.424141
RSL24D1	-0.599894	0.59441	-0.393941	-0.454797	0.171223	-0.284593	0.908933	-0.183845
SPTBN5	-0.0133404	0.580922	0.246458	-0.0577075	0.187124	-0.414936	0.148738	-0.674547
THUMPD2	-0.900197	0.259285	-0.41631	0.304852	-0.221847	-0.620619	0.535489	0.226116
IDH1	-0.169444	-0.354608	0.00174234	0.853941	-0.478199	-0.432907	-0.336871	0.238211
HERC5	0.200933	-0.668357	0.194645	0.548972	-0.13532	0.138003	-0.594953	0.48662
HNRNPD	-0.555432	0.129818	-0.889602	-0.200217	0.228623	0.00016118	0.619378	0.567002
LARP1B	-0.733101	0.604991	-0.572261	-0.239438	0.0983053	-0.464511	0.896951	-0.0769085
CNOT6L	-0.699755	0.190865	-0.733116	-0.139544	0.0993389	-0.205903	0.765628	0.384573
INTS12	-0.582652	0.668796	-0.470941	-0.53879	0.192649	-0.240621	0.938601	-0.192127
MBNL2	-0.239738	-0.273982	-0.793546	-0.309998	-0.0478074	0.466162	0.370556	0.741339
NOVA1	0.0609237	0.225097	-0.406239	-0.821838	0.297548	0.61116	0.445801	0.174426
ZCCHC14	0.287464	-0.849164	-0.0593204	0.656582	-0.186131	0.233236	-0.703439	0.693144
RPS2	-0.16384	0.693926	0.616433	-0.0309705	-0.0213857	-0.638058	0.206912	-0.929342
PELP1	0.574252	0.0822431	0.885257	0.100481	0.257343	-0.124799	-0.486823	-0.670491
WRAP53	0.8353	-0.315668	0.671364	-0.138819	0.276605	0.497317	-0.629067	-0.222189
SLC16A3	0.880283	-0.604795	0.365983	0.266644	0.174505	0.385545	-0.794599	0.031206
SMAD4	-0.178941	-0.626663	-0.569113	0.366053	-0.357911	0.256184	-0.145556	0.915727
ZCCHC2	-0.763616	0.888254	-0.157064	-0.197925	-0.0246379	-0.66458	0.733692	-0.434278
TXNL4A	-0.701673	0.569791	-0.610387	-0.0743033	0.279698	-0.492222	0.71433	0.061602
DUS3L	0.0299175	0.742814	0.541468	-0.411785	0.32017	-0.340299	0.307867	-0.919053
URB1	-0.600167	0.918854	-0.321493	-0.625092	0.23315	-0.328599	0.929182	-0.411415
CTU1	-0.219395	0.816448	0.206861	-0.226618	0.0582695	-0.532228	0.436971	-0.793507
NOSIP	-0.404109	0.946268	0.0679008	-0.586436	0.220703	-0.378865	0.746644	-0.71054
GPR161	0.704045	-0.292495	0.0174291	-0.139422	0.662138	0.516368	-0.379405	0.226707
CGN	0.231967	-0.154189	0.885266	0.475833	-0.0563987	-0.350539	-0.472206	-0.452047
C1orf35	0.213491	-0.416131	0.574375	0.888176	-0.186317	-0.445305	-0.648032	-0.119635
ZC3H8	-0.74735	0.696531	-0.512078	-0.469269	0.170576	-0.335414	0.982511	-0.123768
RBMS3	-0.559454	0.55961	-0.405169	-0.541409	0.208258	-0.188787	0.915199	-0.164649
SHQ1	-0.527593	0.899829	-0.32097	-0.616158	0.142217	-0.201983	0.741846	-0.332319
SRPRB	-0.483037	0.956863	0.0544383	-0.288439	0.0697757	-0.575207	0.57287	-0.674437
FIP1L1	-0.635736	0.819455	-0.401812	-0.584558	0.168719	-0.30897	0.96155	-0.308313
TRMT10A	-0.730739	0.743019	-0.436985	-0.495188	0.18618	-0.357377	0.987827	-0.210492
METTL14	-0.58661	0.0894485	-0.845594	-0.282229	0.159353	0.112621	0.666127	0.625541
NDUFS6	-0.670104	0.730402	0.126317	0.0993335	-0.26396	-0.811194	0.436761	-0.571419
C7orf50	-0.511176	0.988765	-0.110882	-0.556606	0.202979	-0.400702	0.782694	-0.571711
MDH2	0.51953	-0.108926	0.939279	0.357545	0.172891	-0.249622	-0.56735	-0.609328
EBP	-0.0103181	-0.261599	0.0476548	0.696102	-0.474022	-0.355703	-0.355235	0.00660247
ZCCHC7	-0.524549	0.391415	-0.6047	-0.482856	0.143473	-0.0445514	0.843303	0.117419
AUH	0.755142	-0.655703	0.409792	0.374343	0.376637	0.310534	-0.690447	0.170915
RPL7A	-0.355103	0.38806	0.23328	0.303698	-0.697791	-0.610029	0.0180863	-0.509927
ADD3	0.475752	-0.683651	0.364415	0.712423	0.112839	0.0125909	-0.723137	0.277557
MTG1	0.20594	0.286233	0.888734	-0.0393703	0.121982	-0.3023	-0.121206	-0.808195
PDCD11	-0.495869	0.977331	-0.105633	-0.432466	0.143761	-0.502873	0.705878	-0.624352
LIN7C	-0.248731	-0.475608	-0.70359	0.0682922	-0.105802	0.380196	0.0889527	0.925464
EIF3M	0.268531	-0.742845	-0.399856	0.299686	-0.00642068	0.503586	-0.473012	0.849333
ZC3H12C	0.350848	-0.628534	-0.262108	-0.189522	-0.20856	0.826628	-0.304418	0.625174
SIDT2	0.561866	-0.0885245	0.1026	-0.30154	-0.149367	0.447979	-0.274781	-0.200817
FAU	0.326198	0.362209	0.853823	0.0577709	0.0945296	-0.356026	-0.258565	-0.87437
DLAT	0.420037	-0.861062	-0.212832	0.421309	-0.0336394	0.515656	-0.646796	0.807148
PIH1D2	0.405634	-0.478071	-0.19219	-0.342202	0.0718465	0.878125	-0.268798	0.57805
DCP1B	-0.714481	0.494893	-0.78583	-0.245617	-0.246716	-0.23112	0.7435	0.192689
ANK3	-0.453307	0.465912	0.189102	-0.108354	0.0125867	-0.544373	0.586194	-0.546059
SRFBP1	-0.687771	0.285761	-0.8083	-0.367932	0.0523223	-0.0224679	0.822451	0.367622
UPF2	-0.576208	0.073408	-0.951234	-0.0739028	0.0357407	-0.03878	0.587482	0.610689
MMAA	-0.589391	0.341434	-0.698855	-0.435178	0.142733	-0.064428	0.865113	0.19832
KIN	0.175546	-0.415605	-0.747814	-0.145052	0.0453109	0.618626	-0.0628815	0.765156
DST	-0.597165	0.601559	-0.521244	-0.67855	0.183396	-0.0361627	0.920006	-0.0521902
CWF19L2	-0.722622	0.608806	-0.491988	-0.45447	0.208229	-0.283785	0.963331	-0.0472749
DCLRE1C	-0.120641	-0.523656	-0.744282	0.0687286	-0.00873978	0.431193	0.0492106	0.946666
RPP38	-0.0983658	-0.226381	-0.689372	0.265246	-0.0836478	0.0246878	0.0227564	0.517176
HNRNPDL	-0.412706	-0.115762	-0.784782	-0.127982	0.198036	0.104025	0.476272	0.596669
SRP19	-0.589299	0.603982	-0.668099	-0.662834	0.167924	-0.00927376	0.932658	0.0390486
RBMS1	0.482115	-0.70896	-0.148265	-0.131576	0.0639764	0.853534	-0.450314	0.669761
MSI2	-0.636657	0.781832	-0.268958	-0.488309	0.263337	-0.398283	0.911597	-0.357622
SRSF12	-0.0926451	0.314836	0.774236	0.0301925	-0.154671	-0.416005	0.00720797	-0.725402
SORBS2	-0.0651639	0.164376	-0.431994	-0.76377	-0.0387272	0.520125	0.493762	0.115521
TSEN2	-0.732637	0.705689	-0.555945	-0.406491	0.281559	-0.332547	0.895711	-0.00160855
TRMT44	-0.61052	0.969047	-0.111071	-0.430997	0.102039	-0.535622	0.822069	-0.590125
SAMSN1	-0.504305	0.449772	-0.379102	-0.5018	0.159191	-0.147203	0.849693	-0.129977
DBI	-0.293082	-0.275004	0.0444295	0.861089	-0.403223	-0.580591	-0.244262	0.145636
PPARGC1B	-0.508301	0.758482	0.0509966	0.0251348	-0.174802	-0.622239	0.337238	-0.505516
AFF2	-0.626961	0.84728	-0.424598	-0.679615	0.178448	-0.216401	0.959794	-0.287297
RPGR	-0.514368	0.530799	-0.392809	-0.535505	0.183994	-0.163572	0.87844	-0.162766
TDRD9	-0.621097	0.59503	-0.418229	-0.500682	0.238412	-0.26345	0.932636	-0.173589
EIF4A2	-0.547063	-0.0374469	-0.468548	0.594956	-0.171425	-0.594998	0.259196	0.299592
EXOG	-0.571467	0.880799	-0.332919	-0.678167	0.264583	-0.241941	0.925434	-0.37444
RBPMS	-0.276016	0.697705	-0.351546	-0.873301	0.296306	0.184843	0.72275	-0.19145
F11R	0.218117	-0.452924	0.442151	0.93203	-0.150998	-0.43903	-0.632513	-0.0399218
EPB41	-0.591172	0.614891	-0.130224	0.307799	-0.106194	-0.82686	0.41852	-0.338423
GNE	0.101234	-0.64349	-0.489038	0.436065	-0.334069	0.282767	-0.359782	0.787926
WDR4	-0.291073	0.812891	0.311612	-0.25071	0.440618	-0.582883	0.50595	-0.748096
U2AF1	-0.611045	0.657573	-0.416082	-0.526921	0.225101	-0.174591	0.779667	-0.109339
RRP1B	-0.605653	0.657271	-0.574277	-0.276223	0.126974	-0.277423	0.609799	0.048251
CSTB	-0.338328	-0.140258	-0.0991796	0.80755	-0.567253	-0.58812	-0.199106	0.0953109
FDPS	-0.107381	-0.193066	-0.0248881	0.611279	-0.483038	-0.350435	-0.230158	0.0110501
GPATCH4	-0.38244	0.943495	-0.174842	-0.692076	0.234071	-0.2182	0.740029	-0.540643
AZGP1	-0.174098	0.78433	0.331422	-0.276052	0.026484	-0.385123	0.272771	-0.70784
SAP30BP	-0.20504	0.792847	0.121932	-0.637278	0.345966	-0.190128	0.603875	-0.675798
ZNF385A	0.741118	-0.385736	0.846589	0.25449	-0.10051	0.133133	-0.762669	-0.429289
EIF4A1	0.945259	-0.449417	0.483281	-0.105527	0.422354	0.592469	-0.690107	-0.0707153
RPL26	0.51935	-0.10348	0.966614	0.216942	0.0973061	-0.133734	-0.519453	-0.615959
NOL9	-0.718013	0.842967	-0.415812	-0.430441	0.0977855	-0.370475	0.792637	-0.221602
RAVER2	-0.730585	0.0956881	-0.544688	0.43046	-0.0651592	-0.550103	0.374794	0.385635
HENMT1	0.568179	-0.891017	-0.0451314	0.449139	-0.0346705	0.514156	-0.770758	0.686419
TDRD5	-0.37371	-0.359299	-0.0646493	0.799674	-0.616281	-0.430655	-0.26911	0.343568
PDLIM5	0.53917	-0.268383	0.286016	0.167131	-0.142869	0.121506	-0.513341	-0.240361
DHX57	-0.71252	0.831425	-0.344956	-0.341354	-0.0191992	-0.403729	0.697287	-0.212681
S100A9	0.627131	-0.0330175	0.799805	-0.227315	0.131199	0.212439	-0.396174	-0.564759
ATP1A1	0.390111	-0.336886	0.799631	0.664695	-0.233865	-0.307165	-0.680726	-0.403208
EIF4E3	-0.939746	0.387432	-0.370219	0.16729	-0.439356	-0.651386	0.618542	-0.0101526
IFI16	-0.549675	0.546302	-0.484805	-0.594839	0.176257	-0.0791992	0.915929	-0.0619795
EIF5A2	-0.744432	0.206639	-0.70282	-0.181498	-0.22829	-0.0800415	0.553225	0.415251
RPL9	-0.437677	0.83067	0.140811	-0.294047	0.221487	-0.586542	0.685668	-0.691114
RBM47	0.157247	-0.553778	0.270288	0.914644	-0.144257	-0.320864	-0.595346	0.232137
WDR43	-0.691679	0.630596	-0.381347	-0.439352	0.220502	-0.345964	0.916437	-0.20029
ZC3H12A	0.633413	-0.303881	0.120659	-0.4698	-0.0899193	0.766644	-0.347034	0.0385104
RPL39L	0.146399	-0.650976	0.188304	0.959354	-0.354308	-0.263106	-0.68245	0.312053
HMGB2	0.172617	-0.645152	-0.372558	0.364686	0.179565	0.300112	-0.271501	0.806612
NAA15	-0.730089	0.257441	-0.83097	-0.216469	0.149662	-0.107401	0.72949	0.487952
ABCE1	-0.462934	-0.0758307	-0.873934	-0.143683	0.111523	0.217342	0.396081	0.775938
OTUD4	-0.63371	0.334616	-0.891163	-0.330305	0.120509	-0.0508702	0.782234	0.36148
TERT	-0.847153	0.590532	-0.404991	0.180921	-0.226855	-0.715425	0.550153	-0.0544359
ALDH7A1	0.709974	-0.754181	0.57586	0.636246	-0.100385	0.149763	-0.942033	0.0664698
RPP25L	0.17666	0.524715	0.67487	-0.19384	0.161891	-0.339111	0.101435	-0.91085
PSIP1	0.247817	-0.813912	0.0565672	0.539942	-0.267284	0.296835	-0.643799	0.651269
STRBP	-0.500351	-0.141347	-0.0633698	0.752408	-0.364015	-0.605073	-0.0868016	0.251692
NOL6	-0.321535	0.939591	0.141124	-0.426415	0.110285	-0.412755	0.485116	-0.71425
TRMT10B	-0.555846	0.508421	-0.626713	-0.497343	0.126353	-0.131999	0.891705	-0.000772063
ZCCHC24	0.0360992	0.272794	-0.368138	-0.831322	0.186844	0.618383	0.395116	0.131779
PRPF18	-0.11194	-0.0158679	-0.86548	-0.492086	0.0860642	0.544157	0.354464	0.601771
NDRG2	0.631966	-0.228669	0.911354	0.0555158	0.184637	0.134867	-0.544961	-0.469946
FBN1	0.472418	-0.437272	-0.204276	-0.429143	-0.147146	0.904036	-0.272134	0.416174
LARP6	-0.471594	0.532848	-0.311865	-0.33334	0.1439	-0.322997	0.786686	-0.225728
API5	0.157785	-0.746908	-0.383377	0.367342	-0.105707	0.445915	-0.471445	0.893033
RBPMS2	0.211743	0.578979	0.310928	-0.662482	0.293281	0.199112	0.125271	-0.539937
ACAA2	0.613389	-0.63563	0.664607	0.631409	-0.167059	0.0346607	-0.89256	-0.0957572
SRP68	0.0101121	0.763362	0.168308	-0.645053	0.304316	-0.0273569	0.383837	-0.641259
POLR2J3	0.932817	-0.647835	0.549568	0.182657	0.0392291	0.499066	-0.849857	-0.0241738
MTCL1	-0.667483	0.631419	-0.622381	-0.449006	-0.149686	-0.12931	0.674167	0.0758757
HEXIM2	0.767204	-0.604765	0.648215	0.406183	0.170564	0.240162	-0.812738	0.00323684
MECP2	0.901324	-0.641926	0.180266	0.123572	0.202362	0.6206	-0.768053	0.266691
UPF3A	0.595957	-0.565233	0.435459	0.619719	0.330643	-0.0119148	-0.710565	0.10499
ROR2	0.396701	-0.802477	0.0781776	0.667112	-0.201498	0.189258	-0.723801	0.556705
PCSK9	0.00992219	-0.296078	0.0167792	0.701745	-0.480212	-0.339624	-0.349152	0.0397264
ZRSR2	-0.46856	0.91726	-0.0901385	-0.590479	0.0149642	-0.346268	0.774904	-0.62071
MRPL1	-0.497163	0.145063	-0.757384	-0.348755	0.349762	0.0948457	0.703785	0.49084
FASN	-0.00174286	-0.213574	0.0263817	0.628034	-0.458216	-0.333159	-0.306228	-0.0280308
ZNF768	-0.327548	0.855286	-0.0374706	-0.463077	0.110488	-0.387344	0.66676	-0.646764
PUSL1	-0.484874	0.936746	-0.0552607	-0.293125	0.212752	-0.545909	0.606689	-0.557138
CHD3	0.900344	-0.467773	0.656625	0.128914	0.437519	0.375567	-0.724778	-0.13085
SMAD1	-0.708511	0.538454	-0.76256	-0.37292	0.0923972	-0.236849	0.900474	0.136323
MRPL36	-0.700746	0.899462	-0.0400188	-0.211223	-0.15027	-0.687916	0.730281	-0.603816
CXXC5	-0.543891	0.631124	-0.0856502	-0.0406153	0.0788402	-0.497592	0.473453	-0.200909
MRM3	0.892523	-0.408166	0.359672	-0.0270391	0.508697	0.529392	-0.657674	0.0345478
SNTB1	-0.607632	0.744734	-0.420155	-0.607933	0.167011	-0.242569	0.962096	-0.262269
TEFM	0.625753	-0.382421	-0.153215	-0.328184	0.625964	0.776106	-0.230375	0.434233
ISG20	0.335167	-0.0426565	0.930199	0.281403	-0.146223	-0.255416	-0.452295	-0.654701
AFF1	-0.165371	0.154518	-0.703354	-0.426477	0.0177329	0.356435	0.396405	0.462305
ZMAT3	-0.858842	0.699563	-0.377291	-0.178749	-0.243815	-0.488723	0.693662	-0.133177
DCP2	-0.12691	-0.442928	-0.717955	0.0498737	0.165073	0.404263	0.0689852	0.923341
RPL38	0.0656358	0.661437	0.500104	-0.26772	0.319875	-0.317785	0.145756	-0.811085
DHCR7	-0.133312	-0.202879	0.0868197	0.73176	-0.549163	-0.469404	-0.291848	-0.0493651
RNASEH2C	0.546275	0.0984413	0.754505	-0.254052	0.36796	0.203275	-0.321152	-0.513641
NOC3L	-0.696216	0.524317	-0.524732	-0.450114	0.254527	-0.219578	0.932517	0.0396182
ZNF622	-0.751315	0.818402	-0.184931	-0.100346	-0.332107	-0.680466	0.66099	-0.471163
PC	0.0710543	0.380565	0.834641	0.00663552	0.0591291	-0.449436	-0.0220144	-0.868375
PRPF8	0.920956	-0.534251	0.173367	-0.0847317	0.377121	0.687957	-0.657634	0.193687
SRP72	-0.687996	0.835463	-0.470917	-0.605389	0.212979	-0.27096	0.970186	-0.212405
SMAD2	0.0343587	-0.762556	-0.272897	0.652473	-0.565261	0.127867	-0.502279	0.687669
CSTF3	0.230825	-0.632154	-0.441448	0.348637	0.114893	0.387924	-0.392109	0.846633
BASP1	-0.572261	0.296335	-0.788356	-0.393354	-0.149396	0.0103728	0.701619	0.276062
PUS1	-0.416142	0.936365	-0.152211	-0.391205	0.273486	-0.462137	0.642316	-0.527349
SRRM3	-0.316321	0.909978	-0.123772	-0.60595	0.246638	-0.191089	0.603622	-0.470697
ZC3H12D	0.761481	-0.679092	0.276171	-0.0341018	0.0938169	0.764731	-0.666355	0.305998
SUZ12	-0.673982	0.0719016	-0.78686	-0.159168	0.064981	0.0263234	0.597214	0.635335
KCTD12	0.208746	-0.568444	-0.364055	-0.0910224	-0.270923	0.713055	-0.310472	0.680957
RPP25	0.603279	-0.725274	0.414953	0.625695	-0.268063	0.140416	-0.897194	0.12226
EXOSC4	-0.00818525	0.461077	0.735122	0.269875	-0.0141356	-0.670155	-0.10376	-0.862381
RRS1	-0.474295	0.780855	0.111552	0.0591442	0.0387912	-0.753398	0.371903	-0.628686
NSUN7	0.30026	-0.703151	0.153267	0.724968	-0.281696	0.0318076	-0.646628	0.430656
PLD6	-0.112263	-0.328709	-0.0861312	0.82016	-0.425782	-0.406561	-0.42093	0.235346
CDC42EP4	-0.397418	0.813048	-0.204952	-0.608897	0.542649	-0.194292	0.792546	-0.335593
APOBEC3B	0.520899	-0.193856	0.165478	-0.568291	0.265207	0.701645	-0.141998	-0.0194444
NQO1	0.48053	-0.0638411	0.119328	-0.68051	0.269782	0.802183	-0.107534	0.0705069
NPM1	-0.50676	0.808649	0.325142	-0.245387	0.121628	-0.61317	0.571794	-0.717574
POLR2A	0.818086	-0.22249	0.766794	-0.135931	0.23274	0.434249	-0.626315	-0.342793
DDX60L	-0.392697	-0.35979	-0.439354	0.00921955	-0.508557	0.29054	0.0839837	0.664179
MEX3D	-0.72094	0.784488	-0.497192	-0.286157	0.0828135	-0.437167	0.727654	-0.124989
IBA57	0.543196	-0.517495	0.595783	0.67719	0.202442	-0.136288	-0.747056	-0.0869536
IDH2	0.0925688	0.122419	0.785101	0.187749	-0.347851	-0.353672	-0.240559	-0.697309
TDRKH	0.0929495	-0.352304	0.385927	0.853517	-0.424269	-0.439098	-0.536883	-0.104359
TSEN54	-0.260556	0.792786	0.194558	-0.16534	0.316868	-0.486762	0.330824	-0.583578
RPL35A	-0.347152	0.12194	0.427216	0.747879	-0.42606	-0.860994	-0.135286	-0.408675
NAA38	0.588166	-0.184617	0.928763	0.151538	0.241163	0.00370611	-0.535734	-0.505282
MEX3B	-0.345211	0.710875	-0.432906	-0.859705	0.127372	0.184529	0.743475	-0.162508
PCBP3	0.10582	0.363715	-0.142556	-0.872376	-0.0330646	0.505692	0.325447	-0.175802
MRPL54	-0.00905393	0.65084	0.631824	-0.116852	0.219154	-0.549683	0.21341	-0.942787
ALYREF	0.829294	-0.535399	0.686504	0.372173	0.102744	0.225836	-0.891614	-0.146265
FAM120C	0.454267	-0.366222	-0.0175108	-0.564071	0.237064	0.881696	-0.147587	0.327749
XPOT	-0.535639	0.593254	-0.544871	-0.527952	0.257843	-0.166576	0.90216	-0.0758213
RBM43	-0.300733	-0.230891	-0.589328	-0.175913	0.0483912	0.326468	0.364643	0.691508
PTRHD1	-0.476895	0.778917	0.183619	-0.114181	0.25377	-0.735935	0.639706	-0.707954
NOC4L	-0.254114	0.937489	0.152139	-0.507728	0.199122	-0.363376	0.523579	-0.739932
RPS27L	-0.645916	0.825171	-0.357928	-0.65671	0.110504	-0.241034	0.952147	-0.323784
DDX51	-0.442662	0.981674	-0.084583	-0.503449	0.15173	-0.401345	0.669597	-0.604761
CCDC137	0.681079	-0.704784	0.310145	0.406711	-0.0180783	0.368686	-0.860869	0.268501
PDIA2	-0.351373	0.489573	-0.14839	0.0380839	-0.224272	-0.429333	0.333417	-0.359741
YTHDF3	-0.888979	0.557042	-0.526617	0.0597479	-0.0266811	-0.606222	0.697179	0.0790398
ADARB2	0.589082	-0.435467	-0.0320601	0.309241	0.374524	0.181381	-0.444006	0.230395
IFIT1	0.0973642	0.0461563	0.841112	0.127535	-0.078906	-0.246355	-0.212239	-0.545491
BCDIN3D	-0.56031	0.779045	0.0523398	-0.374736	0.023998	-0.501575	0.770207	-0.593184
MAPT	-0.469803	0.967624	-0.0666571	-0.533061	0.105037	-0.359542	0.67481	-0.56842
TCEA1	-0.685039	0.60861	-0.456038	-0.325021	0.178361	-0.379283	0.885304	-0.0792446
FBLL1	0.276302	-0.224139	0.816242	0.389557	-0.441769	-0.167669	-0.56974	-0.44437
NANOS1	-0.486259	-0.00221119	-0.539918	0.286249	-0.133998	-0.194576	0.123989	0.554845
ADAT2	-0.694729	0.644757	-0.565838	-0.574744	0.165725	-0.166956	0.971871	-0.0142604
IPO4	-0.27142	0.932816	0.140575	-0.44835	0.239654	-0.407288	0.4985	-0.722883
MYO18A	0.489779	-0.326252	0.102465	0.337244	0.548528	0.0510645	-0.36441	0.167463
ZNF239	0.125499	-0.650381	0.0930953	0.936534	-0.40648	-0.237445	-0.659381	0.344366
FLNA	0.899039	-0.521416	0.509177	0.0233893	0.0157632	0.538688	-0.799939	-0.0965504
ZGPAT	0.732573	-0.407577	0.886794	0.344509	-0.0161811	0.0790445	-0.796145	-0.383566
PIWIL2	0.481588	-0.492263	0.564599	0.279375	-0.343756	0.240958	-0.653993	-0.128588
MRPL21	0.367307	0.180127	0.916145	-0.0235342	0.233094	-0.189883	-0.275805	-0.762439
ADARB1	-0.67664	0.851252	-0.435576	-0.540894	0.202046	-0.361297	0.951639	-0.299731
RPF2	-0.752468	0.769254	-0.271254	-0.391761	0.252609	-0.466322	0.868384	-0.285976
MYO5A	0.506304	-0.656727	-0.0949858	-0.176466	-0.0554884	0.885162	-0.470194	0.594625
HMGN5	-0.896418	0.31977	-0.650326	0.0982839	-0.348652	-0.45781	0.636485	0.223891
NUDT16	-0.72441	0.807843	-0.187863	-0.335053	0.069185	-0.563245	0.848901	-0.456399
TSEN15	-0.753757	0.415333	-0.536924	-0.253717	0.017625	-0.331021	0.870287	0.0688837
MRPL38	0.211099	0.588755	0.474866	-0.346405	0.556603	-0.212081	0.168928	-0.778512
SKIV2L	0.596773	-0.0300337	0.913163	0.159937	0.0101476	-0.0759849	-0.575386	-0.626676
POU5F1	-0.647774	0.827589	-0.344872	-0.507333	0.192811	-0.332722	0.83162	-0.288302
RACK1	-0.0509173	0.750164	0.57168	-0.228242	0.0375314	-0.472222	0.204642	-0.943691
TMSB4X	0.0762496	-0.489305	-0.626136	0.220292	-0.0977267	0.322596	-0.107077	0.719271
NYNRIN	-0.0276456	-0.12227	0.0482005	0.479572	-0.327882	-0.279228	-0.200301	-0.0837865
HLA-A	-0.0998186	0.594415	-0.277237	-0.878256	0.0359445	0.305435	0.542701	-0.240469
QTRT1	0.236138	0.645171	0.577668	-0.406015	0.247765	-0.188889	0.103847	-0.887107
SRA1	-0.288553	0.780746	0.217818	-0.531629	0.10865	-0.333339	0.635996	-0.754868
ADAT3	0.347917	0.217816	-0.0406664	-0.462783	0.834967	0.26211	0.196883	-0.146639
DDX47	0.331352	-0.687816	0.168567	0.319901	0.130047	0.342894	-0.542681	0.500814
REPIN1	-0.666129	0.839568	-0.110668	-0.0955646	0.0271683	-0.693936	0.656425	-0.422927
ARHGEF28	-0.705022	0.472102	-0.648229	-0.342977	-0.0491595	-0.260867	0.86563	0.0656413
FASTKD5	-0.117054	0.857392	0.223333	-0.587582	0.344898	-0.175373	0.428568	-0.683421
ZNF579	-0.237652	0.870662	0.0583493	-0.358988	0.0844448	-0.44268	0.51501	-0.725383
RNASEK	0.836641	-0.399327	0.746977	0.225828	-0.0301829	0.21396	-0.792399	-0.359439
APOBEC3G	-0.531487	0.650835	-0.427603	-0.620078	0.147761	-0.157956	0.923652	-0.225838
PPIL3	-0.664468	0.55175	-0.62013	-0.53539	0.193872	-0.118774	0.948873	0.0579121
NSUN6	-0.406838	-0.0774883	-0.728207	-0.16929	0.0326822	0.0990141	0.565271	0.518929
PWP2	0.624316	-0.621854	0.71695	0.609473	-0.156221	0.0333584	-0.899785	-0.126398
PEG10	0.0637103	-0.61553	-0.411583	0.574208	-0.232346	0.124733	-0.399573	0.685929
APOBEC3C	0.645633	-0.696646	-0.253202	-0.0142572	0.0668855	0.765839	-0.512357	0.620354
ZCCHC3	-0.625802	0.964474	-0.191841	-0.471639	0.101909	-0.502218	0.853363	-0.556417
TWF2	0.815566	-0.559766	0.417453	0.201197	0.00137802	0.40043	-0.713245	-0.0127689
PINX1	-0.537386	0.948718	-0.162483	-0.609488	0.0457868	-0.331387	0.791364	-0.556252
PABPC4L	0.179332	-0.740127	-0.317563	0.395177	-0.0981426	0.407503	-0.458851	0.869138
MEX3A	-0.477276	0.935823	-0.24176	-0.455573	0.224836	-0.376166	0.706163	-0.425612
FDXACB1	0.0980064	-0.638373	-0.470502	0.517467	-0.0749587	0.176619	-0.377259	0.782642
RNASE4	-0.307136	0.555526	-0.251066	-0.760852	0.0581665	0.171285	0.707532	-0.198217
EPPK1	0.247235	-0.137598	0.824091	0.581595	-0.117445	-0.455084	-0.507798	-0.549609
BOP1	-0.120099	0.726051	0.56586	-0.175018	0.288177	-0.543344	0.259817	-0.85603
SRSF8	-0.3442	0.658509	0.447958	0.090203	-0.13255	-0.749782	0.278333	-0.85239
DCP1A	-0.528736	0.857435	-0.166842	-0.573254	0.364047	-0.368657	0.897323	-0.491954
C2orf15	-0.0316808	-0.451028	0.221142	0.856385	-0.098762	-0.402857	-0.464198	0.241314
NOL12	-0.0995279	0.758581	-0.0175545	-0.855192	0.218232	0.118092	0.54217	-0.514122
PCDH20	0.814345	-0.463995	0.639931	-0.0778539	0.253116	0.539156	-0.635159	-0.0984084
